# Supplementary material for: Adaptation of the infant gut microbiome during the complementary feeding transition
Source: PLoS One. 2022 Jul 14;17(7):e0270213. doi: 10.1371/journal.pone.0270213 (PMC9282554; doi:10.1371/journal.pone.0270213)
Supplement: S2 File — (ZIP) [file pone.0270213.s002.zip]

Archive with 59 entries (55 files):
- Final docs/Final formats/
- Final docs/Final formats/AlphaDivTidy.PNG
- Final docs/Final formats/AnalyticalApproachDiagram.PNG
- Final docs/Final formats/BroadTrendsTidy.PNG
- Final docs/Final formats/CONSORT.PNG
- Final docs/Final formats/ICF_Timeseries_Chapter3_V8.docx
- Final docs/Final formats/ICF_Timeseries_Manuscript.docx
- Final docs/Final formats/Log2FC_Tables.xlsx
- Final docs/Final formats/Metabolite_Correlations_Filter_Final.xlsx
- Final docs/Final formats/PCA_PLSDA_Metabos_Tidy.PNG
- Final docs/Final formats/PCA_PLSDA_Tidy.PNG
- Final docs/Final formats/Supplementary Information.xlsx
- Final docs/Final formats/TimeseriesFigures.pptx
- Final docs/Input datasets/
- Final docs/Input datasets/HILIC_CF1.txt
- Final docs/Input datasets/HILIC_CF3.txt
- Final docs/Input datasets/HILIC_CF6.txt
- Final docs/Input datasets/KEGG_CF1.txt
- Final docs/Input datasets/KEGG_CF3.txt
- Final docs/Input datasets/KEGG_CF6.txt
- Final docs/Input datasets/Lipid_CF1.txt
- Final docs/Input datasets/Lipid_CF3.txt
- Final docs/Input datasets/Lipid_CF6.txt
- Final docs/Input datasets/MBComp_CF1.txt
- Final docs/Input datasets/MBComp_CF3.txt
- Final docs/Input datasets/MBComp_CF6.txt
- Final docs/Input datasets/Metadata_CF1.txt
- Final docs/Input datasets/Metadata_CF3.txt
- Final docs/Input datasets/Metadata_CF6.txt
- Final docs/Intermediary docs/
- Final docs/Intermediary docs/KEGG_BM_sPLSDA_VIP.txt
- Final docs/Intermediary docs/KEGG_HILIC_CIM_BM_Corr_3.txt
- Final docs/Intermediary docs/KEGG_HILIC_CIM_ME_Corr_3.txt
- Final docs/Intermediary docs/KEGG_Lipid_CIM_BM_Corr_3.txt
- Final docs/Intermediary docs/KEGG_Lipid_CIM_ME_Corr_3.txt
- Final docs/Intermediary docs/KEGG_ME_sPLSDA_VIP.txt
- Final docs/Intermediary docs/KEGG_sPLSDA_VIP.txt
- Final docs/Intermediary docs/KEGG_Timeseries_permutation_ANOVA_2000_BaseMid.txt
- Final docs/Intermediary docs/KEGG_Timeseries_permutation_ANOVA_2000_MidEnd.txt
- Final docs/Intermediary docs/MBComp_BM_sPLSDA_VIP.txt
- Final docs/Intermediary docs/MBComp_HILIC_CIM_BM_Corr_3.txt
- Final docs/Intermediary docs/MBComp_HILIC_CIM_ME_Corr_3.txt
- Final docs/Intermediary docs/MBComp_Lipid_CIM_BM_Corr_3.txt
- Final docs/Intermediary docs/MBComp_Lipid_CIM_ME_Corr_3.txt
- Final docs/Intermediary docs/MBComp_ME_sPLSDA_VIP.txt
- Final docs/Intermediary docs/MBComp_sPLSDA_VIP.txt
- Final docs/Intermediary docs/MBComp_Timeseries_permutation_ANOVA_2000_BaseMid.txt
- Final docs/Intermediary docs/MBComp_Timeseries_permutation_ANOVA_2000_MidEnd.txt
- Final docs/Intermediary docs/Metaxa2shannon.txt
- Final docs/Intermediary docs/shannon_KEGG.txt
- Final docs/Process docs/
- Final docs/Process docs/KEGG_Metabo_BasetoMid_Corr_Process.xlsx
- Final docs/Process docs/KEGG_Metabo_MidtoEnd_Correlate_Process.xlsx
- Final docs/Process docs/KEGG_Timeseries_Log2FoldChange_Table_Process.xlsx
- Final docs/Process docs/MBComp_Metabo_BaseMid_Correlate_Process.xlsx
- Final docs/Process docs/MBComp_Metabo_MidEnd_Correlate_Process.xlsx
- Final docs/Process docs/MBComp_Timeseries_Log2FC_Table_Process.xlsx
- Final docs/Process docs/MBComp_Timeseries_TaxaTable_Log2.xlsx
- Final docs/Process docs/Metabolomics_Annotate_Key.xlsx
