# Supplementary material for: Adaptation of the infant gut microbiome during the complementary feeding transition
Source: PLoS One. 2022 Jul 14;17(7):e0270213. doi: 10.1371/journal.pone.0270213 (PMC9282554; doi:10.1371/journal.pone.0270213)
Supplement: S2 File — (ZIP) [file pone.0270213.s002.zip › Final docs/Final formats/Log2FC_Tables.xlsx]

## Sheet: MBComp_Log2FC
		Relative abundance (%)			4 vs 9 months			9 vs 12 months
Phylum	Taxa	4 months	9 months	12 months	Log2 FC	VIP Sum	fdr p-value	Log2FC	VIP Sum	fdr p-value	Trend
Actinobacteria	Bifidobacteriaceae Bifidobacterium longum	0.00549086	0.00330517	0.00189608	-0.73231	2.70668	0.0424192	-0.801702	3.38185	0.0362326
	Bifidobacteriales	0.000170928	8.81687e-05	2.74198e-05	-0.955048	3.92978	0.011994	-1.68505	3.13385	0.00695675
	Bifidobacteriaceae**	0.368184	0.306825	0.267852	-0.26301	2.1774	0.502636	-0.195979	0.311438	0.511
Firmicutes	Ruminococcaceae Subdoligranulum	1.06488e-05	0.00310402	0.00961076	8.18731	1.26663	0.0107356	1.63051	3.56944	0.00695675
	Ruminococcaceae Ruminococcus	1.94868e-05	0.00103513	0.00466746	5.73116	1.21927	0.011994	2.17283	3.45428	0.0163045
	Ruminococcaceae Faecalibacterium	0.000110136	0.0111164	0.0361886	6.65725	1.83869	0.00341006	1.70285	6.60231	0.00341006
	Ruminococcaceae	0.00175079	0.007676	0.0205764	2.13235	2.33149	0.00341006	1.42256	7.18634	0.00341006
	Ruminococcaceae Ruminococcaceae	6.923e-05	0.000251912	0.00159854	1.86345	0.173495	0.0149603	2.66576	4.3869	0.00695675
	Lachnospiraceae Tyzzerella	0.00014429	0.000182161	0.000118146	3.12535	1.93179	0.0135268	1.81717	2.47666	0.00828157
	Lachnospiraceae Sellimonas	2.60127e-05	0.000226991	0.000799892	0.96395	0.434133	0.0333774	2.24533	3.40132	0.026501
	Lachnospiraceae Roseburia	8.42844e-05	0.000426285	0.0018911	7.41945	1.40629	0.0424192	0.775395	0.565376	0.0329032
	Lachnospiraceae Lachnospiraceae	2.70213e-05	0.00796892	0.00281772	2.33848	1.09624	0.00341006	2.14934	3.71896	0.00341006
	Lachnospiraceae Coprococcus	4.10658e-05	0.00674764	0.00546952	1.69461	0.425817	0.00341006	3.12436	7.97933	0.00341006
	Lachnospiraceae Blautia	1e-14	0.000256437	0.000110294	2.42928	3.45121	0.00927536	0.702705	1.29484	0.00341006
	Lachnospiraceae	0.0188607	0.110013	0.137104	2.54422	7.56714	0.00341006	0.317604	0.0534167	0.00341006
	Erysipelotrichaceae Turicibacter	1.821e-06	2.63988e-05	0.000155876	3.85767	2.45195	0.0370362	2.56185	0.960711	0.043831
	Unclassified Clostridia	0.000107473	0.000582091	0.000767997	2.43728	8.64138	0.00341006	0.399854	0.791228	0.00341006
	Clostridiales	0.0122361	0.0407588	0.0613306	1.73597	6.13445	0.00341006	0.589498	2.97555	0.00341006
	Bacillales	4.69907e-05	0.000104895	0.000587831	1.1585	0.0430704	0.00756169	2.48646	5.27923	0.00527009
	Peptostreptococcaceae Intestinibacter	2.32206e-05	0.00063619	0.000707455	4.77598	10.2701	0.00756169	0.153181	1.92802	0.00341006
	Peptostreptococcaceae	0.000570525	0.00384187	0.00365533	2.75145	5.03819	0.0416202	-0.0718083	1.67267	0.0356745
	Peptostreptococcaceae Peptoclostridium	0.000179281	0.00157911	0.00117568	3.13882	5.0665	0.0253623	-0.425619	1.8882	0.0112202
	Veillonellaceae	0.00172938	0.0136332	0.0104276	2.9788	7.677	0.00756169	-0.386722	0.545841	0.00828157
	Firmicutes Unclassified	0.00281358	0.00907343	0.00790589	1.68924	3.51656	0.0396659	-0.198722	0.930339	0.0210804
	Clostridiaceae Clostridium sensu stricto	0.000266549	3.56854e-06	0.00303796	-2.39899	2.3604	0.00927536	-0.962262	5.90659	0.0112202
	Clostridiaceae Clostridium neonatale	0.000222037	2.25259e-06	0	-6.62307	3.2286	0.00341006	-27.747	1.46223	0.00341006
	Ruminococcaceae Butyricicoccus	0.000355444	6.1918e-05	0.00305251	-2.52119	2.305	0.00644122	5.62349	6.76103	0.00341006
	Erysipelotrichaceae Holdemanella	4.80526e-06	3.74808e-06	0.000626383	-0.358462	0.959841	0.0107356	7.38475	5.38844	0.00527009
	Erysipelotrichaceae Erysipelotrichaceae	3.47226e-05	2.1809e-05	0.00151238	-0.670952	0.350703	0.00341006	6.11576	4.60202	0.00341006
	Bacillaceae	4.99233e-06	7.76368e-07	0.000189208	-2.6849	0.124987	0.00341006	7.92901	5.709	0.00527009
	Bacillaceae Bacillus	5.4658e-05	3.644e-05	0.00202266	-0.584911	0.0328415	0.00756169	5.79458	5.86844	0.00527009
	Christensenellaceae Christensenellaceae	2.23533e-05	7.90623e-06	0.000953303	-1.49943	1.46797	0.00341006	6.9138	6.2494	0.00527009
Proteobacteria	Enterobacteriaceae Enterobacteriaceae	0.0721467	0.0210061	0.0109229	-1.77281	2.84282	0.00341006	-1.1715	0.877345	0.00828157
	Enterobacteriaceae Escherichia-Shigella	0.00578487	0.00058743	0.000220856	-1.78013	5.65374	0.00341006	-0.943452	3.9018	0.00341006
	Enterobacteriaceae Salmonella enterica PA	0.000849687	0.00020173	5.98922e-05	-2.0745	6.53307	0.00341006	-1.75199	6.40916	0.00341006
	Enterobacteriaceae	0.164042	0.0382367	0.0186504	-2.10103	7.82557	0.00341006	-1.03575	6.01915	0.00341006
	Enterobacteriales	0.000461288	4.1486e-05	3.42557e-05	-3.47497	7.68433	0.00341006	-0.27628	0.547121	0.00341006
	Gammaproteobacteria Unclassified	0.00840551	0.00183645	0.00129102	-2.19442	8.24022	0.00341006	-0.508402	1.27341	0.00341006
	Vibrionaceae Vibrio	0.000208193	8.7094e-05	7.74627e-05	-1.25727	2.93489	0.0370362	-0.169073	0.010512	0.0322061
	Moraxellaceae Acinetobacter	6.1512e-06	4.63554e-06	0.00375319	-0.408132	1.93483	0.00756169	9.66117	5.38417	0.0099952
	Pseudomonadaceae Pseudomonas	1.41767e-05	4.34398e-06	0.00124818	-1.70643	0.202202	0.0376028	8.16659	5.21846	0.0238704
	Proteobacteria Unclassified	0.000417569	0.000144355	0.000257536	-1.53239	5.15869	0.0469303	0.835147	2.005	0.06
	Micrococcaceae Rothia	0.000468727	0.000166529	0.000171167	-1.49297	3.21521	0.0370362	0.0396283	0.0827969	0.0335637

## Sheet: KEGG_Log2FC
			Relative abundance (%)			4 vs 9 months			9 vs 12 months
K pathways level 1 & 2		KEGG pathways level 3	4 months	9 months	12 months	Log2 FC	VIP Sum	fdr p-value	Log2FC	VIP Sum	fdr p-value	Trend
Brite Hierarchies	Protein families: signaling and cellular processes	ko04812 Cytoskeleton proteins	0.00251237	0.00322082	0.00336269	0.358378	5.31657	0.00170285	0.0621888	0.571401	0.00180302
		ko01504 Antimicrobial resistance genes	0.00356264	0.00281174	0.00260528	-0.341484	0.507495	0.010509	-0.110024	2.40324	0.0102171
		ko02044 Secretion system	0.0135211	0.00886615	0.00850009	-0.608833	0.712106	0.00170285	-0.0608301	0.0865928	0.00180302
		ko02035 Bacterial motility proteins	0.00502789	0.00302636	0.00289826	-0.732372	0.540805	0.0153257	-0.0623945	0.198533	0.00656827
		ko02000 Transporters	0.111944	0.0999273	0.0950687	-0.163833	4.63598	0.00170285	-0.0719081	6.0897	0.00180302
	Protein families: metabolism	ko00194 Photosynthesis proteins	0.00250683	0.00308813	0.00337727	0.300868	4.00882	0.00170285	0.129128	7.05134	0.00180302
		ko01008 Polyketide biosynthesis proteins	0.000956893	0.000450446	0.000279005	-1.087	0.0930202	0.00548979	-0.691063	1.41727	0.0124262
		ko01005 Lipopolysaccharide bios. proteins	0.0043358	0.00345471	0.00293435	-0.327731	0.343802	0.0282126	-0.235527	2.53516	0.0276975
		ko01001 Protein kinases	0.00653903	0.00500105	0.00499849	-0.386847	7.13151	0.00170285	-0.000737795	0.641633	0.00180302
		ko01009 Protein phosphatases & proteins	0.00123886	0.00156937	0.00156027	0.341166	7.27892	0.00170285	-0.00838927	0.169764	0.00180302
Cellular community - prokaryotes		ko05111 Biofilm formation- Vibrio cholerae	0.00327311	0.00213986	0.00173771	-0.613146	0.322809	0.00170285	-0.300326	5.4966	0.00180302
		ko02026 Biofilm formation- Escherichia coli	0.0050609	0.00345938	0.00341602	-0.548879	2.31973	0.00170285	-0.0181975	0.109405	0.00311708
		ko02025 Biofilm formation- Pseudomonas aeruginosa	0.00254696	0.00151824	0.00139598	-0.74638	8.04947	0.00170285	-0.121121	0.768509	0.00180302
Environmental Information Processing		ko04151 PI3K-Akt signaling pathway	0.000194412	0.000335702	0.000376621	0.788068	0.829341	0.00170285	0.165931	2.15433	0.00311708
		ko02020 Two-component system	0.017401	0.0136066	0.013354	-0.354861	0.427425	0.0206897	-0.0270409	1.72883	0.0264362
		ko02060 Phosphotransferase system (PTS)	0.00720203	0.00549265	0.00486969	-0.390901	0.151754	0.0264241	-0.173673	0.366766	0.0278011
Genetic Information Processing		ko03013 RNA transport	0.000245821	0.00035895	0.000423825	0.546175	1.74781	0.0188624	0.239687	0.697188	0.0276975
		ko03000 Transcription factors	0.0150615	0.0113163	0.0111503	-0.412462	5.52449	0.00170285	-0.0213292	0.240984	0.00180302
		ko04141 Protein processing in ER	0.00037438	0.000503764	0.000494119	0.428245	2.49436	0.00317083	-0.0278902	0.393062	0.00656827
Metabolism	Xenobiotics	ko00627 Aminobenzoate degradation	0.000365547	0.000229752	0.000208066	-0.669979	0.158238	0.00170285	-0.14304	0.202948	0.00557297
		ko00362 Benzoate degradation	0.000999691	0.000619353	0.000616599	-0.690721	0.0870798	0.0313245	-0.00642805	0.189741	0.0417111
		ko00980 Metabolism by cytochrome P450	0.000507208	0.000308374	0.000260842	-0.717897	9.97535	0.00170285	-0.241505	2.20041	0.00180302
		ko00982 Drug metabolism - cytochrome P450	0.000507159	0.000308086	0.000259822	-0.719105	9.93521	0.00170285	-0.245811	2.30575	0.00180302
		ko00930 Caprolactam degradation	0.000234666	9.04744e-05	7.76363e-05	-1.37503	0.979359	0.00170285	-0.220778	0.0412351	0.00311708
	Terpenoids and polyketides	ko01053 Biosynthesis of siderophore nr peptides	0.00121427	0.000541487	0.000368388	-1.16509	0.0199936	0.00170285	-0.5557	2.65923	0.00437891
		ko00281 Geraniol degradation	0.000384307	0.000120294	8.74699e-05	-1.67569	2.85335	0.00170285	-0.459711	0.676623	0.00180302
		ko00903 Limonene and pinene degradation	0.000492125	0.000344228	0.000291478	-0.515663	4.35773	0.00170285	-0.239974	2.21813	0.00180302
	Cofactors and vitamins	ko00860 Porphyrin and chlorophyll metabolism	0.00360782	0.00468625	0.00477188	0.377304	3.21632	0.034982	0.0261248	1.8004	0.0272456
		ko00130 Ubiquinone & terpenoid-quinone bios.	0.00185346	0.00137349	0.00104071	-0.432378	0.15247	0.00170285	-0.400275	8.55964	0.00180302
		ko00830 Retinol metabolism	0.000380472	0.000278471	0.00024132	-0.450263	2.36354	0.00170285	-0.206578	1.01189	0.00180302
	Lipid metabolism	ko00121 Secondary bile acid biosynthesis	0.000450531	0.000612449	0.000670171	0.442962	5.27615	0.00170285	0.12994	0.809274	0.00180302
		ko01040 Biosynthesis of unsaturated fatty acids	0.000311192	0.00020931	0.000204136	-0.572165	2.74552	0.00437891	-0.036112	0.778724	0.00437891
	Glycan	ko00540 Lipopolysaccharide biosynthesis	0.00266322	0.00183523	0.00136686	-0.537211	0.297351	0.0215696	-0.425102	2.98865	0.032984
	Energy	ko00195 Photosynthesis	0.002479	0.00307804	0.00336915	0.312257	4.07208	0.00170285	0.130369	7.14812	0.00180302
	Carbohydrate	ko00053 Ascorbate and aldarate metabolism	0.00200831	0.00160596	0.00141674	-0.322549	0.188187	0.00548979	-0.180861	2.8801	0.00180302
	Secondary metabolite bios.	ko00966 Glucosinolate biosynthesis	0.00047507	0.000599221	0.000641685	0.334948	0.144657	0.00317083	0.0987766	2.7295	0.00180302
		ko00333 Prodigiosin biosynthesis	0.000583126	0.000718172	0.000745444	0.300523	0.793568	0.00548979	0.0537699	0.637944	0.00311708
	Amino acid	ko00310 Lysine degradation	0.00240232	0.00168938	0.00146453	-0.507938	0.598464	0.00170285	-0.206056	7.33108	0.00180302
		ko00380 Tryptophan metabolism	0.00184074	0.00124345	0.0010702	-0.565938	6.11289	0.00170285	-0.216477	6.30413	0.00180302
		ko00480 Glutathione metabolism	0.00396749	0.0032221	0.00289751	-0.300222	6.33257	0.00170285	-0.153188	2.63622	0.00180302
		ko00410 beta-Alanine metabolism	0.00143549	0.00110972	0.000981209	-0.37135	0.245201	0.0243745	-0.177559	0.910371	0.0188624
		ko00440 Phosphonate & phosphinate metabolism	0.000734573	0.000509936	0.000496877	-0.526592	0.554339	0.0313245	-0.0374274	3.74064	0.0309968
