# Supplementary material for: Adaptation of the infant gut microbiome during the complementary feeding transition
Source: PLoS One. 2022 Jul 14;17(7):e0270213. doi: 10.1371/journal.pone.0270213 (PMC9282554; doi:10.1371/journal.pone.0270213)
Supplement: S2 File — (ZIP) [file pone.0270213.s002.zip › Final docs/Final formats/Metabolite_Correlations_Filter_Final.xlsx]

## Sheet: MBComp_BasevMid
		Aqueous							Lipids
		Cytidine	3-O-a-L-Fucopyranosyl-D-glucose	N6,N6,N6-Trimethyl-L-lysine isotope	N-acetylputrescine	Acetylcadaverine	Hypoxanthine	As. dimethylargenine	CerG1(d34:1+O)+Na	CerG1(d36:1)+H	CerG2(d18:1/16:0+O)+H	Cer(d18:0/17:0+O)+H	LPC(18:0)+H	LPE(16:0)-H	LPE(18:0)-H	MG (18:1)	PE(16:0e)+H	PG (39:4)	PG (40:4)	So(d18:1)+H
Actinobacteria	Actinomycetaceae Varibaculum	0.0476498	-0.397579	-0.479114	-0.0711952	-0.00610645	-0.51338	-0.499221	0.060958	0.124686	-0.0232901	-0.338678	-0.0236019	-0.333813	0.128756	0.479007	-0.314848	-0.470824	-0.416894	0.0114874
	Bifidobacteriaceae	-0.368957	-0.510488	-0.391269	0.343413	0.331926	-0.145767	-0.309393	0.513621	0.530871	0.449693	0.106641	-0.194617	-0.358645	-0.125625	0.33125	-0.368534	-0.193367	-0.137732	0.374461
	Coriobacteriaceae	-0.374853	-0.357044	-0.114749	0.522384	0.499804	0.192984	0.0936117	0.492912	0.370873	0.371985	0.156256	0.159733	0.08982	0.159366	0.108286	0.0741023	-0.0155136	-0.0167321	0.499152
	Unclassified Actinobacteria	-0.523831	-0.403165	-0.185676	0.510099	0.449926	0.166021	-0.0599158	0.595185	0.563103	0.550521	0.308173	-0.172508	-0.203292	-0.175078	0.131189	-0.225811	0.0266749	0.0590691	0.471756
Bacteroidetes	Bacteroidaceae Bacteroides	-0.288824	0.169883	0.332675	0.282077	0.19358	0.521098	0.393829	0.257888	0.215986	0.323389	0.45182	-0.149084	0.0917182	-0.271211	-0.310811	0.0643933	0.395433	0.376816	0.205174
	Bacteroidales	-0.259961	0.306378	0.455633	0.230712	0.127798	0.614857	0.490027	0.244987	0.193936	0.329617	0.520014	-0.154089	0.148245	-0.305749	-0.403726	0.117197	0.487713	0.459517	0.198529
	Porphyromonadaceae Parabacteroides	-0.184621	0.366344	0.478905	0.147933	0.0527469	0.584224	0.488177	0.0645897	0.0236991	0.173726	0.460644	-0.118958	0.218743	-0.281597	-0.479025	0.192725	0.517983	0.477736	0.0520432
Firmicutes	Acidaminococcaceae Phascolarctobacterium	-0.102579	0.406441	0.482734	0.0685216	-0.0139528	0.533478	0.473184	-0.00120785	-0.0466017	0.10664	0.420934	-0.0756421	0.263796	-0.238794	-0.496419	0.240371	0.514937	0.468553	0.00879413
	Enterococcaceae	0.123088	-0.419963	-0.507674	-0.0880494	0.000949683	-0.571601	-0.50206	-0.00362984	0.0468005	-0.11224	-0.435379	0.0698387	-0.28012	0.238834	0.513245	-0.255762	-0.532477	-0.483766	-0.0165442
	Enterococcaceae Enterococcus	0.125713	-0.400302	-0.483054	-0.083676	0.00360935	-0.546578	-0.473321	-0.00371246	0.0387479	-0.114004	-0.426796	0.0872064	-0.253465	0.250438	0.495321	-0.229755	-0.516416	-0.47124	-0.00906023
	*Firmicutes Unclassified	0.424507	0.174735	-0.0479189	-0.463526	-0.396744	-0.348234	-0.183656	-0.516493	-0.454528	-0.481751	-0.339989	0.0922216	0.051786	0.13159	0.000506271	0.0760062	-0.132429	-0.142924	-0.438503
	Lactobacillales	0.123684	-0.392375	-0.45555	-0.0520761	0.0356699	-0.507489	-0.423549	0.0519503	0.0762353	-0.0571512	-0.35435	0.0912998	-0.213652	0.233802	0.44472	-0.194732	-0.452411	-0.412838	0.0469935
	Unclassified Bacilli	0.230776	-0.263658	-0.375033	-0.17098	-0.0784729	-0.50467	-0.380635	-0.0378604	-0.0263437	-0.139067	-0.36632	0.148358	-0.119538	0.273103	0.368998	-0.0994798	-0.403355	-0.377555	-0.00890562
Proteobacteria	Alcaligenaceae Sutterella	-0.23	0.342167	0.483005	0.205965	0.104998	0.623475	0.513208	0.254047	0.193484	0.346347	0.567013	-0.152375	0.185032	-0.321983	-0.456433	0.151177	0.543304	0.509317	0.211343
	Betaproteobacteria	-0.219373	0.207866	0.351282	0.233068	0.156012	0.499819	0.409935	0.206593	0.123414	0.235496	0.374134	0.00794898	0.226703	-0.111228	-0.316491	0.202961	0.369563	0.3356	0.21504
	*Enterobacteriales	0.489587	0.165743	0.0761215	-0.248477	-0.146765	-0.169617	0.132798	-0.285733	-0.409766	-0.381664	-0.275929	0.516988	0.479626	0.515003	-0.0810225	0.49384	-0.0489078	-0.106585	-0.069554
	*Unclassified Gammaproteobacteria	0.39268	0.197843	0.172377	-0.133383	-0.0564441	-0.00262056	0.265314	-0.202458	-0.334265	-0.263993	-0.0980971	0.438411	0.501459	0.387797	-0.208845	0.505295	0.110574	0.0467496	-0.0121607

## Sheet: KEGG_BasevMid
		Lipids							Aqueous
Parent Pathways	Sub-pathways	DG (16:0/20:4)+Na	MG (18:3)	PG (38:5)	MGSDG 36:3; [M-H]-	CerG1(d34:1+O)+Na	CerG1(d18:1/16:0)+H	CerG2(d18:1/16:0+O)+H	Acetylecadaverine	Indole-2-Carboxylic acid	Prolyl-threonine	N-acetyleputrescine	8-Hydroxy-7-methylguanine	Choline	3-hyrdroxyhippuric acid	Glutaminylthreonine dip.	Glutaminylthreonine dip.	Asparaginylhydroxyproline	7,8-Dihydroneopterin	Genistin	As. dimethyl arginine	Hydroxyphenylacetic acid	Hypoxanthine	Valylisoleucine dipeptide	Xanthine
Genetic information processing	ko03110 Chaperones and folding catalysts	-0.43249	-0.305143	0.105113	0.0479972	0.035396	-0.00420897	0.166952	0.499243	0.516623	0.566286	0.601201	0.54902	0.509788	0.516434	0.525385	0.380653	0.537431	0.496205	0.515869	0.528617	0.51816	0.575146	0.540853	0.522944
Signaling & cellular processes	ko04090 CD molecules	-0.0229799	0.282166	0.564666	0.626129	0.609085	0.576029	0.64322	0.569799	0.665954	0.514819	0.5769	0.376162	0.397924	0.296383	0.365384	0.00688638	0.224496	0.193859	0.210932	0.191046	0.330603	0.376814	0.282971	0.448634
Cell growth and death	ko04216 Ferroptosis	0.179681	0.450256	0.539671	0.636646	0.625413	0.614862	0.604744	0.481332	0.583718	0.390014	0.442728	0.235897	0.275386	0.168153	0.243168	-0.117798	0.074711	0.0592279	0.0729685	0.0371092	0.176123	0.217935	0.126381	0.307229
Transport and catabolism	ko04138 Autophagy - yeast	0.444654	0.610267	0.287319	0.433517	0.439232	0.495277	0.363029	0.203167	0.304213	0.0752735	0.121576	-0.0750106	-0.0111723	-0.149883	-0.0742029	-0.367499	-0.254445	-0.255692	-0.254948	-0.284543	-0.0855429	-0.0919418	-0.175566	0.0548633
	ko04142 Lysosome	-0.299701	-0.0872362	0.373984	0.351279	0.331874	0.271874	0.420649	0.662791	0.729934	0.650299	0.691585	0.546515	0.540922	0.513466	0.560597	0.243059	0.467338	0.439847	0.465304	0.433441	0.443601	0.532681	0.464334	0.515531
	ko04146 Peroxisome	0.18133	0.447216	0.539857	0.634907	0.623475	0.611077	0.600228	0.467779	0.568582	0.382754	0.438536	0.23379	0.271418	0.159115	0.232714	-0.118169	0.071021	0.0521128	0.0648034	0.0361051	0.188571	0.223221	0.13127	0.317768
Membrane transport	ko02010 ABC transporters	0.499098	0.271081	-0.281127	-0.231577	-0.212139	-0.155741	-0.36974	-0.618843	-0.668059	-0.682152	-0.753023	-0.6309	-0.597595	-0.537102	-0.568091	-0.33361	-0.548723	-0.484199	-0.503951	-0.538792	-0.649955	-0.68726	-0.615353	-0.696074
	ko02060 Phosphotransferase system (PTS)	-0.0183195	-0.282146	-0.508434	-0.567817	-0.5531	-0.524423	-0.57033	-0.553447	-0.624713	-0.509798	-0.543777	-0.396097	-0.406898	-0.369589	-0.42101	-0.113572	-0.306851	-0.292048	-0.312911	-0.271499	-0.292712	-0.370027	-0.304471	-0.375353
Cell motility	ko02030 Bacterial chemotaxis	0.0896341	-0.249132	-0.482904	-0.556704	-0.54395	-0.539053	-0.624489	-0.439609	-0.560929	-0.331299	-0.403655	-0.158156	-0.211205	-0.049449	-0.138207	0.249516	0.0540312	0.0781738	0.0697877	0.0890785	-0.150164	-0.159627	-0.0481877	-0.310405
Signal transduction	* ko04151 PI3K-Akt signaling pathway	-0.608032	-0.505517	-0.306216	-0.357746	-0.353751	-0.312163	-0.113588	0.0938917	0.106717	0.0838037	0.0887907	0.0626941	0.0656144	0.0597145	0.0690765	0.0142952	0.0471143	0.045745	0.0493684	0.0404104	0.041955	0.0562359	0.0450731	0.0570915
	ko04152 AMPK signaling pathway	-0.494023	-0.60888	-0.353177	-0.476809	-0.477736	-0.50015	-0.354053	-0.183162	-0.253994	-0.095704	-0.126591	0.0115667	-0.0305507	0.0581304	0.00514957	0.222047	0.132107	0.132676	0.129901	0.155435	0.0338034	0.0278502	0.0862897	-0.063047
Translation	* ko03013 RNA transport	-0.367545	-0.430635	-0.598708	-0.630738	-0.611353	-0.521682	-0.441672	-0.30415	-0.33961	-0.267723	-0.272136	-0.202048	-0.210695	-0.21517	-0.241536	-0.0718284	-0.17161	-0.175755	-0.189286	-0.146922	-0.104525	-0.165817	-0.1389	-0.144902
Carbohydrate metabolism	ko00010 Glycolysis / Gluconeogenesis	-0.162794	-0.315285	-0.592671	-0.62005	-0.599323	-0.519618	-0.516659	-0.435333	-0.472355	-0.402806	-0.402286	-0.328278	-0.329961	-0.360236	-0.387602	-0.1773	-0.312179	-0.317972	-0.338694	-0.279675	-0.181686	-0.27665	-0.249356	-0.219314
	ko00020 Citrate cycle (TCA cycle)	-0.55431	-0.657121	-0.178463	-0.336198	-0.348194	-0.424643	-0.240868	-0.00574365	-0.086441	0.121491	0.0901539	0.242062	0.175706	0.301909	0.24035	0.440151	0.394966	0.385554	0.392017	0.416106	0.229914	0.259279	0.321038	0.111365
	ko00030 Pentose phosphate pathway	-0.0502248	0.142175	-0.321573	-0.192581	-0.166214	0.00246464	-0.00135903	-0.178529	-0.0994193	-0.288155	-0.232812	-0.385744	-0.316693	-0.50524	-0.445849	-0.577168	-0.575133	-0.584671	-0.603593	-0.577279	-0.251915	-0.351665	-0.421605	-0.129154
	ko00051 Fructose and mannose metabolism	-0.561635	-0.626615	-0.452297	-0.553334	-0.548195	-0.530529	-0.366852	-0.269917	-0.323308	-0.224018	-0.251268	-0.143091	-0.16224	-0.10956	-0.148609	0.044492	-0.0610286	-0.0526092	-0.0607536	-0.0406239	-0.10656	-0.132544	-0.0846446	-0.174182
	ko00500 Starch and sucrose metabolism	0.264291	0.311912	-0.0412238	0.0517237	0.064493	0.136662	0.0379521	-0.212684	-0.132858	-0.33166	-0.279185	-0.431742	-0.357878	-0.548059	-0.487737	-0.614778	-0.622861	-0.628141	-0.6484	-0.625491	-0.299296	-0.40201	-0.470463	-0.174019
Glycan biosynthesis and metabolism	ko00511 Other glycan degradation	-0.304453	-0.0436817	0.406766	0.40178	0.382834	0.333715	0.488584	0.607587	0.683587	0.564548	0.601918	0.443701	0.453284	0.414452	0.469128	0.137836	0.349135	0.331691	0.354654	0.31136	0.33275	0.417206	0.34649	0.420152
	ko00513 Various types of N-glycan biosynthesis	-0.378505	-0.226122	0.289909	0.231088	0.210979	0.13721	0.305574	0.618526	0.655757	0.663637	0.703833	0.612585	0.581108	0.578292	0.60203	0.377082	0.576635	0.536509	0.560812	0.557199	0.548359	0.625447	0.575447	0.577688
	ko00531 Glycosaminoglycan degradation	-0.268859	-0.147952	0.296186	0.247438	0.228709	0.155864	0.283739	0.640745	0.675668	0.693746	0.734316	0.646537	0.610754	0.613063	0.634847	0.411045	0.615916	0.573573	0.599006	0.596895	0.580471	0.661239	0.61206	0.605476
	ko00603 Glycosphingolipid biosynthesis-globo & isoglobo	-0.384774	-0.156295	0.378407	0.342416	0.32099	0.253942	0.434685	0.623963	0.701169	0.610997	0.669988	0.502387	0.502095	0.432272	0.486256	0.164204	0.387986	0.349198	0.369981	0.359571	0.453772	0.512403	0.430169	0.541618
	ko00604 Glycosphingolipid biosynthesis- ganglio series	-0.378618	-0.226257	0.28956	0.230752	0.210659	0.136964	0.305339	0.618526	0.655765	0.663651	0.703868	0.612601	0.581121	0.578267	0.60201	0.377057	0.57662	0.536477	0.560777	0.557191	0.548433	0.625493	0.575478	0.577772
Lipid metabolism	ko00061 Fatty acid biosynthesis	0.247755	0.498865	0.499601	0.609282	0.601387	0.604088	0.56499	0.447511	0.553046	0.372823	0.444478	0.226765	0.263648	0.119845	0.196126	-0.150577	0.0404351	0.00878799	0.0181459	0.0118321	0.231169	0.240847	0.138698	0.367687
	ko00072 Synthesis & degradation of ketone bodies	0.117103	-0.148753	-0.460094	-0.494921	-0.478918	-0.444741	-0.535969	-0.522409	-0.645622	-0.402733	-0.463652	-0.216747	-0.270062	-0.136115	-0.226829	0.19542	-0.0197081	-0.00531991	-0.0193572	0.0247178	-0.150813	-0.19296	-0.0848365	-0.310935
	ko00600 Sphingolipid metabolism	-0.298733	-0.0502744	0.424604	0.412366	0.391964	0.333214	0.487172	0.571493	0.650498	0.53529	0.584703	0.41811	0.428239	0.362934	0.419276	0.0978987	0.304632	0.277865	0.29728	0.272653	0.350474	0.411673	0.333855	0.443388
Metabolism	ko01004 Lipid biosynthesis proteins	0.13359	0.322189	0.519049	0.567811	0.55218	0.504985	0.507375	0.528434	0.615294	0.455361	0.494002	0.317959	0.344354	0.280756	0.344294	0.0036435	0.197969	0.187172	0.205669	0.158797	0.21894	0.287146	0.210715	0.325577
	ko01006 Prenyltransferases	-0.0990539	0.0913861	0.538434	0.529263	0.505565	0.418745	0.507899	0.56643	0.601875	0.607846	0.64675	0.560149	0.531732	0.524686	0.54734	0.339229	0.523246	0.485103	0.507031	0.505858	0.506465	0.57442	0.526831	0.535258
Metabolism of vitamins	ko00750 Vitamin B6 metabolism	-0.211953	0.104968	0.437435	0.477728	0.462712	0.443063	0.568546	0.521216	0.603042	0.435745	0.458714	0.296679	0.32568	0.289392	0.35012	0.0130832	0.197956	0.20039	0.220827	0.153692	0.15569	0.242946	0.177184	0.255648
Metabolism of terpenoids & polyketides	ko00908 Zeatin biosynthesis	-0.229257	0.0624834	0.45793	0.478743	0.460768	0.421675	0.554496	0.583903	0.65543	0.587476	0.652595	0.493853	0.488384	0.408958	0.458182	0.166425	0.378975	0.332476	0.350588	0.35752	0.480115	0.521418	0.440023	0.560929
	ko01051 Biosynthesis of ansamycins	-0.143866	-0.377752	-0.609595	-0.66979	-0.651665	-0.599675	-0.607625	-0.507103	-0.587653	-0.456777	-0.503523	-0.336421	-0.354581	-0.281912	-0.339962	-0.0282251	-0.21691	-0.195548	-0.21206	-0.185263	-0.274544	-0.326465	-0.249998	-0.372402
Xenobiotic biodegradation	* ko00362 Benzoate degradation	0.0622563	-0.266598	-0.316102	-0.415973	-0.412951	-0.455813	-0.516354	-0.477483	-0.605063	-0.339021	-0.396751	-0.144138	-0.206954	-0.0665801	-0.161186	0.264426	0.0610146	0.0686562	0.0565625	0.107326	-0.074628	-0.112593	-0.00417365	-0.243124

## Sheet: MBComp_MidvEnd
		Cytidine (aqueous)	CerG1(d34:1+O)+Na	CerG1(d36:1)+H	Cer(d34:0)+Na	Cer(d18:0/18:0)+H	DG(16:0/20:4)+Na	DG(18:3/18:2)+NH4	TG(18:0/8:0/8:0)+NH4	PE (34:1)	PE (40:1)	PE (43:0)	PE (44:1)	MGSDG (34:3)	MGSDG (16:0/18:1)+HCOO	MGSDG (16:0/19:1)+HCOO	PG (38:4)
Actinobacteria	Bifidobacteriaceae										0.501152
Firmicutes	*Bacillaceae	-0.549217					0.511731
	*Bacillaceae Bacillus	-0.61415		0.507409	0.556373	0.572783	0.661136	0.614639	0.500104
	*Christensenellaceae Christensenellaceae	-0.55579			0.499614	0.519946	0.567629	0.532147
	*Erysipelotrichaceae Holdemanella	-0.585857		0.506026	0.555067	0.560419	0.659076	0.623254	0.502703	0.509693
	Staphylococcaceae Staphylococcus	-0.631798	0.501713	0.518878	0.569739	0.568828	0.669959	0.64209	0.514815	0.530649
	Lachnospiraceae Fusicatenibacter										-0.597783	-0.534694	-0.621816	-0.534843			-0.597126
	*Lachnospiraceae Lachnospiraceae												-0.547423		-0.501036	-0.52834
Proteobacteria	Moraxellaceae	-0.587338		0.512186	0.562809	0.574066	0.653379	0.618169	0.499538
	*Moraxellaceae Acinetobacter	-0.594367		0.502143	0.55021	0.558517	0.66091	0.619223	0.501304	V
	*Pseudomonadaceae Pseudomonas	-0.585706			0.544035	0.550195	0.65436	0.614684		0.502474

## Sheet: KEGG_MidvEnd
		Alanine	L-Threonine	Serine	Glycylvaline dipeptide	8-hydroxy-7methyl guanine	N-Acetylgalactosamine
Metabolism	* ko01001 Protein kinases	0.607358	0.607989	0.505636	0.493995	0.267607	0.315541
Cellular community - prokaryotes	ko02024 Quorum sensing	0.459648	0.468359	0.630735	0.595302	0.553998	-0.0268695
Lipid metabolism	* ko01040 Biosynthesis unsaturated fatty acids	0.426301	0.438751	0.625015	0.584191	0.562031	-0.0911392
Metabolism of other amino acids	ko00450 Selenocompound metabolism	0.369913	0.366848	0.611956	0.588557	0.631554	-0.0294915
Signaling and cellular processes	* ko02000 Transporters	0.383331	0.338643	0.245749	0.297676	0.184188	0.605022
Metabolism of cofactors and vitamins	ko00730 Thiamine metabolism	-0.171002	-0.126359	0.0925087	0.0259607	0.153902	-0.624486
	ko00780 Biotin metabolism	-0.481059	-0.497738	-0.632559	-0.588217	-0.517059	0.0636596
Genetic information processing	ko03021 Transcription machinery	-0.526805	-0.517973	-0.633179	-0.621284	-0.552121	-0.186815
Signal transduction	ko04152 AMPK signaling pathway	-0.365412	-0.388441	-0.606052	-0.551432	-0.553341	0.230338
Carbohydrate metabolism	ko00020 Citrate cycle (TCA cycle)	-0.457489	-0.487475	-0.60723	-0.547658	-0.460781	0.17355
