# Supplementary material for: Adaptation of the infant gut microbiome during the complementary feeding transition
Source: PLoS One. 2022 Jul 14;17(7):e0270213. doi: 10.1371/journal.pone.0270213 (PMC9282554; doi:10.1371/journal.pone.0270213)
Supplement: S2 File — (ZIP) [file pone.0270213.s002.zip › Final docs/Final formats/Supplementary Information.xlsx]

## Sheet: Unfiltered RA MBComp
Taxa	4 month mean relative abundance %	9 month mean relative abundance %	12 month mean relative abundance %	4 to 9 month Log2FC	4 to 9 month Permanova fdr p value	Sig	9 to 12 month Log2FC	4 to 9 month permanova fdr p value	Sig
Acidaminococcaceae	3.80305e-05	0.000104735	8.30403e-05	1.46151	0.347057		-0.334856	0.328773
Acidaminococcaceae Phascolarctobacterium	0.000320673	0.000658873	0.000470942	1.0389	0.802018		-0.484452	0.794417
Actinomycetaceae Actinomyces	0.000671554	0.000762964	0.000265884	0.184112	0.414079		-1.52082	0.397419
Actinomycetaceae Varibaculum	0.000215206	0.000100389	3.54461e-05	-1.10012	0.353845		-1.5019	0.357251
Alcaligenaceae	1.03833e-05	7.08667e-05	0.000151056	2.77084	0.10628		1.09191	0.127773
Alcaligenaceae Parasutterella	0.000229267	0.000520133	0.00305054	1.18185	0.0498827	*	2.55211	0.0579703
Alcaligenaceae Sutterella	4.59296e-06	0.00126006	0.000508618	8.09985	0.235572		-1.30884	0.251204
Archaea	5.57645e-05	2.27774e-05	0.000113619	-1.29174	0.519213		2.31853	0.523627
Bacillaceae	4.99233e-06	7.76368e-07	0.000189208	-2.6849	0.00341006	*	7.92901	0.00527009	*
Bacillaceae Bacillus	5.4658e-05	3.644e-05	0.00202266	-0.584911	0.00756169	*	5.79458	0.00527009	*
Bacillales	4.69907e-05	0.000104895	0.000587831	1.1585	0.00756169	*	2.48646	0.00527009	*
Bacteroidaceae	0.000313383	0.000237182	0.000118696	-0.401932	0.480427		-0.998719	0.463771
Bacteroidaceae Bacteroides	0.0545698	0.0873838	0.061525	0.679263	0.640525		-0.506194	0.633627
Bacteroidales	0.0112792	0.0233269	0.0160213	1.04832	0.608698		-0.541999	0.605733
Betaproteobacteria	3.45493e-05	7.96536e-05	0.000115111	1.20508	0.120676		0.531214	0.107489
Bifidobacteriaceae	0.368184	0.306825	0.267852	-0.26301	0.502636		-0.195979	0.511431
Bifidobacteriaceae Bifidobacterium	0.015812	0.0104208	0.00938118	-0.601555	0.314006		-0.151627	0.323672
Bifidobacteriaceae Bifidobacterium breve	0.00124595	0.000408791	0.000253739	-1.60781	0.179598		-0.688021	0.167092
Bifidobacteriaceae Bifidobacterium longum subsp. longum	0.00549086	0.00330517	0.00189608	-0.73231	0.0424192	*	-0.801702	0.0362326	*
Bifidobacteriales	0.000170928	8.81687e-05	2.74198e-05	-0.955048	0.011994	*	-1.68505	0.00695675	*
Burkholderiales	4.39342e-05	6.64875e-05	5.35506e-05	0.59774	0.72628		-0.312181	0.721045
Christensenellaceae Christensenellaceae R-7 group	2.23533e-05	7.90623e-06	0.000953303	-1.49943	0.00341006	*	6.9138	0.00527009	*
Clostridiaceae Clostridium sensu stricto	0.000266549	3.56854e-06	0.00303796	-2.39899	0.00927536	*	-0.962262	0.0112202	*
Clostridiaceae Sarcina	0.0829865	0.015734	0.00807551	-6.22293	0.506276		9.73355	0.523627
Clostridiaceae Clostridium neonatale	0.000222037	2.25259e-06	1e-14	-6.62307	0.00341006	*	-27.747	0.00341006	*
Clostridiaceae Unclassified	0.00695809	0.000871091	0.00402542	-2.9978	0.360151		2.20825	0.357251
Clostridiales	0.0122361	0.0407588	0.0613306	1.73597	0.00341006	*	0.589498	0.00341006	*
Clostridiales Family XI Anaerococcus	0.000320215	1.69405e-05	1.96727e-05	-4.24049	0.583981		0.215712	0.563057
Coriobacteriaceae	0.00151962	0.00288729	0.00323458	0.926	0.631239		0.163865	0.633627
Coriobacteriaceae Atopobium	0.000175901	1.00844e-05	8.4656e-06	-4.12456	0.223035		-0.252447	0.2159
Coriobacteriaceae Collinsella	0.0128816	0.00932571	0.0242603	-0.466026	0.480427		1.37931	0.492427
Coriobacteriaceae Eggerthella	0.00033077	0.00159921	0.00120088	2.27346	0.179598		-0.413267	0.167092
Desulfovibrionaceae Bilophila	3.16857e-05	0.000161826	0.000103456	2.35254	0.544177		-0.645429	0.536693
Enterobacteriaceae	0.164042	0.0382367	0.0186504	-2.10103	0.00341006	*	-1.03575	0.00341006	*
Enterobacteriaceae Citrobacter	0.000217101	0.000139108	6.44833e-05	-0.642165	0.194994		-1.1092	0.190017
Enterobacteriaceae Enterobacter	0.000154718	3.36203e-05	0.000145898	-2.20224	0.640525		2.11755	0.633659
Enterobacteriaceae Enterobacteriaceae bacterium	0.0721467	0.0210061	0.0109229	-1.77281	0.00341006	*	-1.1715	0.00828157	*
Enterobacteriaceae Escherichia-Shigella	0.00578487	0.00058743	0.000220856	-1.78013	0.00341006	*	-0.943452	0.00341006	*
Enterobacteriaceae Klebsiella	0.000129482	3.78915e-05	1.68223e-05	-3.2998	0.227051		-1.41131	0.237501
Enterobacteriaceae Salmonella enterica subsp. enterica serovar Paratyphi A	0.000849687	0.00020173	5.98922e-05	-2.0745	0.00341006	*	-1.75199	0.00341006	*
Enterobacteriales	0.000461288	4.1486e-05	3.42557e-05	-3.47497	0.00341006	*	-0.27628	0.00341006	*
Enterococcaceae	0.00274669	0.00285172	0.00180616	0.0541411	0.98602		-0.658907	0.979915
Enterococcaceae Enterococcus	0.0041182	0.00367508	0.00239672	-0.164238	0.90171		-0.616714	0.906456
Erysipelotrichaceae	0.00477344	0.00534779	0.00503975	0.163913	1		-0.0855901	1
Erysipelotrichaceae Coprobacillus	1e-14	0.000108695	0.000148658	33.3396	0.269692		0.451713	0.262967
Erysipelotrichaceae Erysipelatoclostridium	0.0268756	0.00454396	0.00439614	-2.56427	0.381767		-0.0477148	0.384582
Erysipelotrichaceae Erysipelotrichaceae	3.47226e-05	2.1809e-05	0.00151238	-0.670952	0.00341006	*	6.11576	0.00341006	*
Erysipelotrichaceae Faecalitalea	0.000223902	3.42532e-05	0.000101551	-2.70855	1		1.56789	1
Erysipelotrichaceae Holdemanella	4.80526e-06	3.74808e-06	0.000626383	-0.358462	0.0107356	*	7.38475	0.00527009	*
Erysipelotrichaceae Turicibacter	1.821e-06	2.63988e-05	0.000155876	3.85767	0.0370362	*	2.56185	0.043831	*
Firmicutes Unclassified	0.00281358	0.00907343	0.00790589	1.68924	0.0396659	*	-0.198722	0.0210804	*
Fusobacteriaceae Fusobacterium	0.000129676	0.000444935	0.000714315	1.77869	0.506276		0.682966	0.511431
Gammaproteobacteria Unclassified	0.00840551	0.00183645	0.00129102	-2.19442	0.00341006	*	-0.508402	0.00341006	*
Lachnospiraceae	0.0188607	0.110013	0.137104	2.54422	0.00341006	*	0.317604	0.00341006	*
Lachnospiraceae Anaerostipes	3.86265e-05	0.000203894	0.000164232	7.3603	0.057971		-0.302968	0.0632411
Lachnospiraceae Blautia	1e-14	0.000256437	0.000110294	2.42928	0.00927536	*	0.702705	0.00341006	*
Lachnospiraceae Coprococcus	4.10658e-05	0.00674764	0.00546952	1.69461	0.00341006	*	3.12436	0.00341006	*
Lachnospiraceae Dorea	0.00548595	0.0295487	0.0480922	7.9527	0.391828		-0.574122	0.407864
Lachnospiraceae Eubacterium rectale	2.22082e-05	7.18854e-05	0.000626856	2.40015	0.22721		-0.312084	0.222217
Lachnospiraceae Fusicatenibacter	8.21549e-06	0.00203533	0.00136712	4.80553	0.212565		0.640587	0.221068
Lachnospiraceae Hungatella	3.40494e-05	0.000952176	0.00148441	1.84387	0.194696		-0.911203	0.182832
Lachnospiraceae Lachnoclostridium	0.000212615	0.000763226	0.000405839	0.470064	0.611978		0.487151	0.605733
Lachnospiraceae Lachnospira	0.00268903	0.00372477	0.00522091	8.20414	0.802018		-1.49985	0.811596
Lachnospiraceae Lachnospiraceae (UCG-008, NK4A136, NK4A136, NC2004, ND3007)	2.70213e-05	0.00796892	0.00281772	2.33848	0.00341006	*	2.14934	0.00341006	*
Lachnospiraceae Roseburia	8.42844e-05	0.000426285	0.0018911	7.41945	0.0424192	*	0.775395	0.0329032	*
Lachnospiraceae Ruminococcus gauvreauii	2.30448e-05	0.00394502	0.00675253	34.5779	0.625856		-1.21725	0.605733
Lachnospiraceae Ruminococcus gnavus	1.5005e-05	2.92693e-05	0.000138779	0.336248	0.980888		-0.624647	0.979915
Lachnospiraceae Sellimonas	2.60127e-05	0.000226991	0.000799892	0.96395	0.0333774	*	2.24533	0.026501	*
Lachnospiraceae Tyzzerella	0.00014429	0.000182161	0.000118146	3.12535	0.0135268	*	1.81717	0.00828157	*
Lactobacillaceae	1.5658e-05	0.000318522	5.93045e-05	4.34642	0.269692		-2.42518	0.262967
Lactobacillaceae Lactobacillus	0.00391447	0.0193817	0.0105202	2.30781	0.353845		-0.881533	0.344779
Lactobacillaceae Lactobacillus rhamnosus	4.51705e-05	0.000154185	1.31524e-05	1.77121	0.0819162		-3.55126	0.0819162
Lactobacillales	0.0017513	0.00260125	0.00174841	0.570779	0.674473		-0.573159	0.664992
Micrococcaceae Rothia	0.000468727	0.000166529	0.000171167	-1.49297	0.0370362	*	0.0396283	0.0335637	*
Moraxellaceae	7.86094e-05	1.72984e-05	0.000189207	-2.18406	0.09744		3.45126	0.09744
Moraxellaceae Acinetobacter	6.1512e-06	4.63554e-06	0.00375319	-0.408132	0.00756169	*	9.66117	0.0099952	*
Negativicutes	2.51072e-05	8.96733e-05	8.99911e-05	1.83658	0.194696		0.00510487	0.190778
Pasteurellaceae	0.000113931	0.000910743	0.000490482	2.99888	0.194994		-0.892844	0.195653
Pasteurellaceae Haemophilus	0.00024177	0.00243289	0.00132339	3.33097	0.2199		-0.87844	0.190017
Peptostreptococcaceae	0.000570525	0.00384187	0.00365533	2.75145	0.0416202	*	-0.0718083	0.0356745	*
Peptostreptococcaceae Intestinibacter	2.32206e-05	0.00063619	0.000707455	4.77598	0.00756169	*	0.153181	0.00341006	*
Peptostreptococcaceae Peptoclostridium	0.000179281	0.00157911	0.00117568	3.13882	0.0253623	*	-0.425619	0.0112202	*
Porphyromonadaceae Barnesiella	4.59296e-06	5.18157e-05	0.000152434	3.49589	0.212565		1.55672	0.2159
Porphyromonadaceae Parabacteroides	0.0022424	0.00590495	0.00245954	1.39688	0.775292		-1.26354	0.794417
Prevotellaceae	2.86171e-05	0.000524465	0.000318128	4.19589	0.639415		-0.721237	0.653023
Prevotellaceae Prevotella	0.000130152	0.00541734	0.00430818	5.37931	0.674473		-0.330506	0.656256
Pseudomonadaceae Pseudomonas	1.41767e-05	4.34398e-06	0.00124818	-1.70643	0.0376028	*	8.16659	0.0238704	*
Rikenellaceae Alistipes	3.96007e-05	0.00102332	0.000856361	4.69159	0.273296		-0.256973	0.262967
Ruminococcaceae	0.00175079	0.007676	0.0205764	2.13235	0.00341006	*	1.42256	0.00341006	*
Ruminococcaceae Butyricicoccus	0.000355444	6.1918e-05	0.00305251	-2.52119	0.00644122	*	5.62349	0.00341006	*
Ruminococcaceae Faecalibacterium	0.000110136	0.0111164	0.0361886	6.65725	0.00341006	*	1.70285	0.00341006	*
Ruminococcaceae Flavonifractor	0.000476834	0.000710155	0.00108066	0.574648	0.345442		0.605703	0.344779
Ruminococcaceae Ruminiclostridium	0.000102369	0.00050124	0.000989587	2.29173	0.22721		0.981326	0.237501
Ruminococcaceae Ruminococcaceae	6.923e-05	0.000251912	0.00159854	1.86345	0.0149603	*	2.66576	0.00695675	*
Ruminococcaceae Ruminococcus	1.94868e-05	0.00103513	0.00466746	5.73116	0.011994	*	2.17283	0.0163045	*
Ruminococcaceae Subdoligranulum	1.06488e-05	0.00310402	0.00961076	8.18731	0.0107356	*	1.63051	0.00695675	*
Selenomonadales	0.000137653	0.000641774	0.000249995	2.22102	0.266675		-1.36016	0.262967
Staphylococcaceae Staphylococcus	0.000352694	0.000198735	0.00133316	-0.82757	0.0819162		2.74593	0.0760058
Streptococcaceae	5.61174e-05	0.00013937	0.000149992	1.3124	0.583981		0.105961	0.587644
Streptococcaceae Lactococcus	7.21493e-06	0.00331345	0.000398617	8.84313	0.95497		-3.05526	0.960149
Streptococcaceae Streptococcus	0.00737879	0.0130849	0.0185641	0.826443	0.480427		0.50462	0.423523
Streptomycetaceae Streptomyces	0.00108265	0.000974592	0.00085723	-0.151695	0.726016		-0.185115	0.740496
Unclassified Actinobacteria	0.00983412	0.00719069	0.00618169	-0.451665	0.269692		-0.218128	0.266667
Unclassified Bacilli	0.000283528	0.000479446	0.000532501	0.757877	0.360151		0.151416	0.371443
Unclassified Bacteria	0.0141642	0.0184711	0.0201298	0.38302	0.293937		0.124065	0.286585
Unclassified Bacteroidetes	0.000180103	0.000500764	0.000379397	1.47531	0.515371		-0.400422	0.50659
Unclassified Clostridia	0.000107473	0.000582091	0.000767997	2.43728	0.00341006	*	0.399854	0.00341006	*
Unclassified Proteobacteria	0.000417569	0.000144355	0.000257536	-1.53239	0.0469303	*	0.835147	0.0552105
Unknown	0.00127049	0.00067582	0.00174655	-0.910672	0.364999		1.3698	0.357251
Veillonellaceae	0.00172938	0.0136332	0.0104276	2.9788	0.00756169	*	-0.386722	0.00828157	*
Veillonellaceae Dialister	1.91702e-05	0.00167293	0.00374965	6.44737	0.269692		1.16438	0.262967
Veillonellaceae Megamonas	0.000465792	0.0303034	0.00449144	6.02365	0.357488		-2.75423	0.357251
Veillonellaceae Megasphaera	0.000196455	0.00445489	0.0109218	4.50312	0.249092		1.29375	0.262967
Veillonellaceae Veillonella	0.0355265	0.0608128	0.03914	0.775478	0.347057		-0.635729	0.344779
Verrucomicrobiaceae Akkermansia	0.0102217	0.00435407	0.00940551	-1.23119	0.95497		1.11114	0.960149
Vibrionaceae Vibrio	0.000208193	8.7094e-05	7.74627e-05	-1.25727	0.0370362	*	-0.169073	0.0322061	*

## Sheet: Unfiltered RA KEGG
KEGG pathway	4 month mean relative abundance %	9 month mean relative abundance %	12 month mean relative abundance %	4 to 9 month Log2FC	4 to 9 month Permanova fdr p value	Sig	9 to 12 month Log2FC	4 to 9 month permanova fdr p value	Sig
ko03000.Transcription.factors.	0.0150615	0.0113163	0.0111503	-0.412462	0.00170285	*	-0.0213292	0.00180302	*
ko03009.Ribosome.biogenesis.	0.0121193	0.0126243	0.0133143	0.0588973	0.00170285	*	0.0767725	0.00180302	*
ko03011.Ribosome.	0.00866572	0.00963891	0.00981601	0.15355	0.0243745	*	0.0262668	0.032984	*
ko03012.Translation.factors.	0.00530941	0.00604256	0.00622231	0.186607	0.00170285	*	0.0422902	0.00180302	*
ko03016.Transfer.RNA.biogenesis.	0.0232561	0.0259291	0.0266111	0.156963	0.00170285	*	0.0374585	0.00180302	*
ko03019.Messenger.RNA.biogenesis.	0.00772772	0.00834406	0.00867331	0.110706	0.00170285	*	0.0558332	0.00180302	*
ko03021.Transcription.machinery.	0.00682978	0.00798351	0.00817244	0.225183	0.00170285	*	0.0337439	0.00180302	*
ko03029.Mitochondrial.biogenesis.	0.0116481	0.0132703	0.0137244	0.188109	0.00170285	*	0.0485402	0.00180302	*
ko03032.DNA.replication.proteins.	0.0137431	0.0157378	0.0166215	0.195525	0.00170285	*	0.0788229	0.00180302	*
ko03036.Chromosome.and.associated.proteins.	0.0125155	0.0133027	0.0135089	0.0880012	0.00170285	*	0.0221869	0.00180302	*
ko03051.Proteasome.	0.00105602	0.00110842	0.00113641	0.0698627	0.887435		0.035978	0.876559
ko03110.Chaperones.and.folding.catalysts.	0.00910303	0.00981878	0.00998599	0.109197	0.0171647	*	0.0243611	0.0113369	*
ko03400.DNA.repair.and.recombination.proteins.	0.0351718	0.0391645	0.040279	0.155127	0.00437891	*	0.0404811	0.00311708	*
ko04131.Membrane.trafficking.	0.00342136	0.00366102	0.00347164	0.097672	0.752833		-0.076625	0.759362
ko00194.Photosynthesis.proteins.	0.00250683	0.00308813	0.00337727	0.300868	0.00170285	*	0.129128	0.00180302	*
ko01001.Protein.kinases.	0.00653903	0.00500105	0.00499849	-0.386847	0.00170285	*	-0.000737795	0.00180302	*
ko01002.Peptidases.	0.0197554	0.0204912	0.0209213	0.0527555	0.010509	*	0.0299666	0.00656827	*
ko01003.Glycosyltransferases.	0.00368452	0.00302785	0.00280913	-0.283185	0.0163755	*	-0.108167	0.0183909	*
ko01004.Lipid.biosynthesis.proteins.	0.00664552	0.0064745	0.00651365	-0.0376124	0.905269		0.0086975	0.911699
ko01005.Lipopolysaccharide.biosynthesis.proteins.	0.0043358	0.00345471	0.00293435	-0.327731	0.0282126	*	-0.235527	0.0276975	*
ko01006.Prenyltransferases.	0.00141537	0.00142562	0.00139178	0.0104081	0.863168		-0.0346617	0.858787
ko01007.Amino.acid.related.enzymes.	0.0175107	0.0195558	0.0197402	0.159356	0.00170285	*	0.0135406	0.00180302	*
ko01008.Polyketide.biosynthesis.proteins.	0.000956893	0.000450446	0.000279005	-1.087	0.00548979	*	-0.691063	0.0124262	*
ko01009.Protein.phosphatases.and.associated.proteins.	0.00123886	0.00156937	0.00156027	0.341166	0.00170285	*	-0.00838927	0.00180302	*
ko01011.Peptidoglycan.biosynthesis.and.degradation.proteins.	0.0115443	0.012086	0.0126318	0.066159	0.00170285	*	0.063724	0.00180302	*
ko00536.Glycosaminoglycan.binding.proteins.	0.000447267	0.000373987	0.000341884	-0.258147	0.809658		-0.129482	0.802136
ko00537.Glycosylphosphatidylinositol..GPI..anchored.proteins.	0.000742211	0.000688301	0.000694679	-0.10879	0.935885		0.0133073	0.932308
ko01504.Antimicrobial.resistance.genes.	0.00356264	0.00281174	0.00260528	-0.341484	0.010509	*	-0.110024	0.0102171	*
ko02000.Transporters.	0.111944	0.0999273	0.0950687	-0.163833	0.00170285	*	-0.0719081	0.00180302	*
ko02022.Two.component.system.	0.0069741	0.00536284	0.00562566	-0.379011	0.0390117	*	0.0690254	0.0387175	*
ko02035.Bacterial.motility.proteins.	0.00502789	0.00302636	0.00289826	-0.732372	0.0153257	*	-0.0623945	0.00656827	*
ko02042.Bacterial.toxins.	0.00184826	0.00182771	0.0015926	-0.0161342	0.751759		-0.198653	0.759362
ko02044.Secretion.system.	0.0135211	0.00886615	0.00850009	-0.608833	0.00170285	*	-0.0608301	0.00180302	*
ko02048.Prokaryotic.defense.system.	0.0084596	0.00866741	0.00928653	0.035012	0.137531		0.0995385	0.121539
ko04090.CD.molecules.	0.000696746	0.000745877	0.000706687	0.0983048	0.922621		-0.0778661	0.923649
ko04147.Exosome.	0.0171354	0.0188876	0.0188522	0.140465	0.0379192	*	-0.00270633	0.0422242	*
ko04812.Cytoskeleton.proteins.	0.00251237	0.00322082	0.00336269	0.358378	0.00170285	*	0.0621888	0.00180302	*
ko04112.Cell.cycle...Caulobacter.	0.00398741	0.00476924	0.00498561	0.258306	0.00170285	*	0.0640109	0.00180302	*
ko04214.Apoptosis...fly.	0.000236579	0.000224412	0.000215952	-0.0761726	0.683091		-0.0554375	0.665567
ko04216.Ferroptosis.	0.00170449	0.00173163	0.00169358	0.0227914	0.98851		-0.0320564	0.98651
ko04217.Necroptosis.	0.00254914	0.0029843	0.0031923	0.227383	0.00170285	*	0.097205	0.00180302	*
ko02030.Bacterial.chemotaxis.	0.00162461	0.00118767	0.00121419	-0.451957	0.352852		0.0318573	0.362741
ko02040.Flagellar.assembly.	0.00186719	0.00105938	0.000929447	-0.817649	0.0616007		-0.188777	0.0592392	*
ko02024.Quorum.sensing.	0.018498	0.01806	0.0178376	-0.0345737	0.913305		-0.0178765	0.911699
ko02025.Biofilm.formation...Pseudomonas.aeruginosa.	0.00254696	0.00151824	0.00139598	-0.74638	0.00170285	*	-0.121121	0.00180302	*
ko02026.Biofilm.formation...Escherichia.coli.	0.0050609	0.00345938	0.00341602	-0.548879	0.00170285	*	-0.0181975	0.00311708	*
ko05111.Biofilm.formation...Vibrio.cholerae.	0.00327311	0.00213986	0.00173771	-0.613146	0.00170285	*	-0.300326	0.00180302	*
ko04138.Autophagy...yeast.	0.000304895	0.000300449	0.00032562	-0.0211915	0.913305		0.116067	0.911746
ko04142.Lysosome.	0.00171788	0.00213554	0.00190009	0.31397	0.601641		-0.168529	0.628251
ko04146.Peroxisome.	0.00254612	0.002552	0.00248268	0.00332774	0.963758		-0.0397307	0.965769
ko02010.ABC.transporters.	0.0276708	0.0252986	0.0258054	-0.129309	0.279605		0.0286143	0.245725
ko02060.Phosphotransferase.system..PTS..	0.00720203	0.00549265	0.00486969	-0.390901	0.0264241	*	-0.173673	0.0278011	*
ko03070.Bacterial.secretion.system.	0.00612803	0.00538872	0.00544638	-0.185483	0.115764		0.0153559	0.111658
ko02020.Two.component.system.	0.017401	0.0136066	0.013354	-0.354861	0.0206897	*	-0.0270409	0.0264362	*
ko04016.MAPK.signaling.pathway...plant.	0.00108416	0.000899101	0.000867229	-0.270018	0.0367826	*	-0.0520704	0.0417111	*
ko04066.HIF.1.signaling.pathway.	0.00188567	0.00228038	0.00223055	0.274197	0.00170285	*	-0.0318737	0.00180302	*
ko04068.FoxO.signaling.pathway.	0.000246381	0.0001812	0.000153034	-0.443307	0.0700602		-0.243732	0.0723716
ko04070.Phosphatidylinositol.signaling.system.	0.000592656	0.000569277	0.000560878	-0.0580642	0.751759		-0.0214453	0.759362
ko04151.PI3K.Akt.signaling.pathway.	0.000194412	0.000335702	0.000376621	0.788068	0.00170285	*	0.165931	0.00311708	*
ko04152.AMPK.signaling.pathway.	0.000290386	0.00032838	0.000313731	0.177391	0.85417		-0.0658373	0.857495
ko03018.RNA.degradation.	0.00716486	0.00799314	0.00831469	0.157823	0.00170285	*	0.0568996	0.00180302	*
ko03050.Proteasome.	0.000303434	0.000275674	0.000272281	-0.138416	0.905269		-0.0178702	0.889792
ko03060.Protein.export.	0.00414599	0.00470685	0.00476941	0.183045	0.00170285	*	0.0190503	0.00180302	*
ko04122.Sulfur.relay.system.	0.00124929	0.0013802	0.00158415	0.143769	0.0522885		0.198838	0.0567947	*
ko04141.Protein.processing.in.endoplasmic.reticulum.	0.00037438	0.000503764	0.000494119	0.428245	0.00317083	*	-0.0278902	0.00656827	*
ko03030.DNA.replication.	0.00755222	0.0083345	0.00861022	0.142195	0.0256616	*	0.0469537	0.0278011	*
ko03410.Base.excision.repair.	0.00354731	0.00370535	0.00377905	0.0628836	0.079183		0.0284131	0.0528062	*
ko03420.Nucleotide.excision.repair.	0.00728804	0.00803544	0.0082981	0.140847	0.135511		0.0464035	0.118809
ko03430.Mismatch.repair.	0.00860712	0.00981733	0.0101979	0.189801	0.00170285	*	0.054863	0.00180302	*
ko03440.Homologous.recombination.	0.0101631	0.0112777	0.0117468	0.150125	0.00437891	*	0.058799	0.00311708	*
ko03020.RNA.polymerase.	0.00336983	0.00390158	0.00391876	0.211382	0.00170285	*	0.00633667	0.00180302	*
ko00970.Aminoacyl.tRNA.biosynthesis.	0.0138806	0.015944	0.0163431	0.199939	0.00170285	*	0.0356701	0.00180302	*
ko03008.Ribosome.biogenesis.in.eukaryotes.	0.000527498	0.00049859	0.000516467	-0.0813123	0.918511		0.0508232	0.919028
ko03010.Ribosome.	0.0086657	0.00963891	0.00981593	0.153553	0.0248811	*	0.0262557	0.0278011	*
ko03013.RNA.transport.	0.000245821	0.00035895	0.000423825	0.546175	0.0188624	*	0.239687	0.0276975	*
ko00220.Arginine.biosynthesis.	0.00579435	0.00629071	0.00652847	0.118576	0.00170285	*	0.0535209	0.00180302	*
ko00250.Alanine..aspartate.and.glutamate.metabolism.	0.0115329	0.0128166	0.0129243	0.152258	0.00170285	*	0.0120726	0.00180302	*
ko00260.Glycine..serine.and.threonine.metabolism.	0.00983836	0.00975215	0.0095614	-0.0126972	0.47899		-0.0284989	0.511918
ko00270.Cysteine.and.methionine.metabolism.	0.0112603	0.0118641	0.0119334	0.075353	0.0843615		0.00840985	0.0911264
ko00280.Valine..leucine.and.isoleucine.degradation.	0.00282507	0.00270772	0.00238542	-0.0612095	0.00317083	*	-0.182834	0.00180302	*
ko00290.Valine..leucine.and.isoleucine.biosynthesis.	0.00583177	0.00614998	0.0063092	0.0766471	0.254229		0.036875	0.253068
ko00300.Lysine.biosynthesis.	0.00579727	0.00652119	0.00681889	0.169762	0.00170285	*	0.0644018	0.00437891	*
ko00310.Lysine.degradation.	0.00240232	0.00168938	0.00146453	-0.507938	0.00170285	*	-0.206056	0.00180302	*
ko00330.Arginine.and.proline.metabolism.	0.00398214	0.00357083	0.0035111	-0.157283	0.0390117	*	-0.0243377	0.0285369	*
ko00340.Histidine.metabolism.	0.00264697	0.00311628	0.00305738	0.235481	0.00437891	*	-0.0275284	0.00557297	*
ko00350.Tyrosine.metabolism.	0.00245642	0.00218045	0.00215643	-0.171929	0.0367826	*	-0.0159859	0.0292581	*
ko00360.Phenylalanine.metabolism.	0.00188544	0.00168884	0.00161095	-0.158868	0.352734		-0.0681208	0.392762
ko00380.Tryptophan.metabolism.	0.00184074	0.00124345	0.0010702	-0.565938	0.00170285	*	-0.216477	0.00180302	*
ko00400.Phenylalanine..tyrosine.and.tryptophan.biosynthesis.	0.00609535	0.00676037	0.00680569	0.149393	0.00946599	*	0.00963916	0.00656827	*
ko00261.Monobactam.biosynthesis.	0.00254887	0.00251335	0.0025049	-0.0202458	0.840958		-0.00485699	0.842631
ko00311.Penicillin.and.cephalosporin.biosynthesis.	0.000362069	0.000346163	0.000317008	-0.0648122	0.827011		-0.126932	0.824196
ko00332.Carbapenem.biosynthesis.	0.000783148	0.000857612	0.000860867	0.131041	0.205721		0.00546502	0.194914
ko00333.Prodigiosin.biosynthesis.	0.000583126	0.000718172	0.000745444	0.300523	0.00548979	*	0.0537699	0.00311708	*
ko00401.Novobiocin.biosynthesis.	0.00111751	0.00126066	0.00128926	0.173892	0.00170285	*	0.0323565	0.00180302	*
ko00405.Phenazine.biosynthesis.	0.000507547	0.000549281	0.000506389	0.114003	0.351889		-0.117298	0.347951
ko00521.Streptomycin.biosynthesis.	0.002931	0.00315955	0.00328457	0.108326	0.267569		0.0559833	0.287818
ko00524.Neomycin..kanamycin.and.gentamicin.biosynthesis.	0.000500134	0.000553359	0.000511857	0.1459	0.80165		-0.112476	0.79713
ko00525.Acarbose.and.validamycin.biosynthesis.	0.000974755	0.000965333	0.000989381	-0.0140132	0.959459		0.0354995	0.965769
ko00940.Phenylpropanoid.biosynthesis.	0.00248564	0.00280418	0.00311402	0.173958	0.205721		0.151203	0.20962
ko00950.Isoquinoline.alkaloid.biosynthesis.	0.00055935	0.000588652	0.000579157	0.0736641	0.751759		-0.0234606	0.758926
ko00960.Tropane..piperidine.and.pyridine.alkaloid.biosynthesis.	0.00116895	0.00107185	0.00102551	-0.125111	0.0248811	*	-0.063754	0.0326948	*
ko00966.Glucosinolate.biosynthesis.	0.00047507	0.000599221	0.000641685	0.334948	0.00317083	*	0.0987766	0.00180302	*
ko00010.Glycolysis...Gluconeogenesis.	0.0136849	0.0135587	0.0134294	-0.013367	0.900604		-0.0138221	0.90287
ko00020.Citrate.cycle..TCA.cycle..	0.00637434	0.00663282	0.00619449	0.0573479	0.603898		-0.0986368	0.574212
ko00030.Pentose.phosphate.pathway.	0.00875093	0.0091288	0.00907994	0.0609885	0.0902976		-0.00774221	0.0826751
ko00040.Pentose.and.glucuronate.interconversions.	0.00450677	0.00465921	0.00476113	0.0479922	0.833259		0.0312178	0.836
ko00051.Fructose.and.mannose.metabolism.	0.00674127	0.00709056	0.00658587	0.0728806	0.84		-0.106525	0.824196
ko00052.Galactose.metabolism.	0.0137131	0.0141039	0.0144382	0.0405411	0.671386		0.0337954	0.665567
ko00053.Ascorbate.and.aldarate.metabolism.	0.00200831	0.00160596	0.00141674	-0.322549	0.00548979	*	-0.180861	0.00180302	*
ko00500.Starch.and.sucrose.metabolism.	0.0188307	0.0173686	0.0185979	-0.116603	0.267569		0.0986534	0.275864
ko00520.Amino.sugar.and.nucleotide.sugar.metabolism.	0.0142736	0.0151092	0.0150588	0.082075	0.12369		-0.00482081	0.121539
ko00562.Inositol.phosphate.metabolism.	0.000926564	0.000963944	0.000928652	0.0570586	0.941389		-0.053811	0.945953
ko00620.Pyruvate.metabolism.	0.011956	0.0120266	0.0118127	0.00849991	0.913305		-0.025888	0.911699
ko00630.Glyoxylate.and.dicarboxylate.metabolism.	0.00805107	0.00790256	0.00751751	-0.0268617	0.388325		-0.0720652	0.394694
ko00640.Propanoate.metabolism.	0.00761634	0.00704788	0.00665985	-0.111909	0.0171647	*	-0.0816984	0.0365843	*
ko00650.Butanoate.metabolism.	0.00675507	0.00679025	0.00662294	0.00749416	0.905269		-0.0359921	0.911699
ko00660.C5.Branched.dibasic.acid.metabolism.	0.00300222	0.00309138	0.00310416	0.0422209	0.751759		0.00595377	0.759362
ko00190.Oxidative.phosphorylation.	0.00675787	0.00777727	0.0079458	0.202694	0.00317083	*	0.0309288	0.00437891	*
ko00195.Photosynthesis.	0.002479	0.00307804	0.00336915	0.312257	0.00170285	*	0.130369	0.00180302	*
ko00680.Methane.metabolism.	0.0076542	0.0079059	0.00798625	0.0466785	0.0746051		0.0145892	0.0702672
ko00710.Carbon.fixation.in.photosynthetic.organisms.	0.00558248	0.00591542	0.00587505	0.0835748	0.0309968	*	-0.00987902	0.0221156	*
ko00720.Carbon.fixation.pathways.in.prokkaryotes.	0.00879804	0.00986721	0.00963439	0.165461	0.0116563	*	-0.0344495	0.00557297	*
ko00910.Nitrogen.metabolism.	0.00549928	0.00531201	0.00517911	-0.0499873	0.441656		-0.0365515	0.45769
ko00920.Sulfur.metabolism.	0.00280207	0.00236945	0.0023918	-0.241945	0.338159		0.0135492	0.354682
ko00511.Other.glycan.degradation.	0.00635225	0.00752058	0.00681199	0.243576	0.567835		-0.142767	0.559105
ko00513.Various.types.of.N.glycan.biosynthesis.	0.000626225	0.000912096	0.000782746	0.542505	0.601641		-0.220641	0.579311
ko00531.Glycosaminoglycan.degradation.	0.00136616	0.00178488	0.0016373	0.385702	0.567835		-0.124514	0.559105
ko00540.Lipopolysaccharide.biosynthesis.	0.00266322	0.00183523	0.00136686	-0.537211	0.0215696	*	-0.425102	0.032984	*
ko00550.Peptidoglycan.biosynthesis.	0.00727662	0.00837535	0.00895991	0.202882	0.00170285	*	0.0973343	0.00180302	*
ko00572.Arabinogalactan.biosynthesis...Mycobacterium.	0.000405321	0.000425657	0.000352398	0.0706257	0.649431		-0.272485	0.639208
ko00603.Glycosphingolipid.biosynthesis...globo.and.isoglobo.series.	0.00172977	0.00217256	0.00212343	0.328812	0.267569		-0.0330006	0.253068
ko00604.Glycosphingolipid.biosynthesis...ganglio.series.	0.000626349	0.000911865	0.00078238	0.541853	0.585707		-0.220951	0.574212
ko00061.Fatty.acid.biosynthesis.	0.00561728	0.00610942	0.00638641	0.121163	0.342269		0.0639703	0.320353
ko00071.Fatty.acid.degradation.	0.00414745	0.00343375	0.00335522	-0.272439	0.0206897	*	-0.0333791	0.0188624	*
ko00072.Synthesis.and.degradation.of.ketone.bodies.	0.000243338	0.000187488	0.000188446	-0.376165	0.441656		0.00735432	0.45769
ko00120.Primary.bile.acid.biosynthesis.	0.000295604	0.000388631	0.000366518	0.394735	0.086102		-0.0845175	0.0827582
ko00121.Secondary.bile.acid.biosynthesis.	0.000450531	0.000612449	0.000670171	0.442962	0.00170285	*	0.12994	0.00180302	*
ko00561.Glycerolipid.metabolism.	0.00326858	0.00334641	0.00345218	0.0339479	0.744891		0.0448947	0.751683
ko00564.Glycerophospholipid.metabolism.	0.00345718	0.00317282	0.00329897	-0.123832	0.530615		0.0562514	0.520393
ko00600.Sphingolipid.metabolism.	0.00436472	0.00508484	0.00506	0.220313	0.342269		-0.00706476	0.367094
ko01040.Biosynthesis.of.unsaturated.fatty.acids.	0.000311192	0.00020931	0.000204136	-0.572165	0.00437891	*	-0.036112	0.00437891	*
ko00130.Ubiquinone.and.other.terpenoid.quinone.biosynthesis.	0.00185346	0.00137349	0.00104071	-0.432378	0.00170285	*	-0.400275	0.00180302	*
ko00670.One.carbon.pool.by.folate.	0.00395425	0.00441005	0.00440815	0.157393	0.00170285	*	-0.00062194	0.00180302	*
ko00730.Thiamine.metabolism.	0.00421692	0.00469206	0.00491719	0.154032	0.00170285	*	0.0676127	0.00180302	*
ko00740.Riboflavin.metabolism.	0.00129767	0.00128854	0.00119272	-0.0101862	0.615182		-0.111476	0.617588
ko00750.Vitamin.B6.metabolism.	0.0018479	0.00187638	0.00179757	0.0220682	0.649431		-0.0619073	0.628251
ko00760.Nicotinate.and.nicotinamide.metabolism.	0.00493715	0.00488583	0.00474891	-0.0150728	0.840958		-0.0410091	0.824196
ko00770.Pantothenate.and.CoA.biosynthesis.	0.00483534	0.00515293	0.00528113	0.0917781	0.00170285	*	0.0354534	0.00180302	*
ko00780.Biotin.metabolism.	0.00202615	0.0021971	0.00216518	0.11686	0.804162		-0.021109	0.78397
ko00785.Lipoic.acid.metabolism.	0.000463811	0.000389196	0.000339609	-0.253041	0.00548979	*	-0.196622	0.00311708	*
ko00790.Folate.biosynthesis.	0.00344937	0.00354981	0.00343391	0.0414092	0.751759		-0.047892	0.759362
ko00830.Retinol.metabolism.	0.000380472	0.000278471	0.00024132	-0.450263	0.00170285	*	-0.206578	0.00180302	*
ko00860.Porphyrin.and.chlorophyll.metabolism.	0.00360782	0.00468625	0.00477188	0.377304	0.034982	*	0.0261248	0.0272456	*
ko00410.beta.Alanine.metabolism.	0.00143549	0.00110972	0.000981209	-0.37135	0.0243745	*	-0.177559	0.0188624	*
ko00430.Taurine.and.hypotaurine.metabolism.	0.00137698	0.00127587	0.00125555	-0.110024	0.0179132	*	-0.0231693	0.0188624	*
ko00440.Phosphonate.and.phosphinate.metabolism.	0.000734573	0.000509936	0.000496877	-0.526592	0.0313245	*	-0.0374274	0.0309968	*
ko00450.Selenocompound.metabolism.	0.00521457	0.00494663	0.00488844	-0.0761045	0.0455227	*	-0.0170719	0.0571365	*
ko00460.Cyanoamino.acid.metabolism.	0.00323409	0.00364743	0.00402687	0.173521	0.0747659		0.142778	0.0665572
ko00471.D.Glutamine.and.D.glutamate.metabolism.	0.00127686	0.00150543	0.0015193	0.237575	0.00170285	*	0.0132304	0.00180302	*
ko00473.D.Alanine.metabolism.	0.000978662	0.00108363	0.00111336	0.146984	0.00437891	*	0.0390498	0.00311708	*
ko00480.Glutathione.metabolism.	0.00396749	0.0032221	0.00289751	-0.300222	0.00170285	*	-0.153188	0.00180302	*
ko00281.Geraniol.degradation.	0.000384307	0.000120294	8.74699e-05	-1.67569	0.00170285	*	-0.459711	0.00180302	*
ko00523.Polyketide.sugar.unit.biosynthesis.	0.00145874	0.00154685	0.00161326	0.0846058	0.652553		0.0606457	0.665567
ko00900.Terpenoid.backbone.biosynthesis.	0.003429	0.00382799	0.0039669	0.158798	0.00170285	*	0.0514255	0.00180302	*
ko00903.Limonene.and.pinene.degradation.	0.000492125	0.000344228	0.000291478	-0.515663	0.00170285	*	-0.239974	0.00180302	*
ko00908.Zeatin.biosynthesis.	0.000283715	0.000322117	0.000324181	0.183145	0.0450579	*	0.0092129	0.0482991	*
ko00981.Insect.hormone.biosynthesis.	0.00026521	0.000271659	0.000238635	0.0346651	0.833259		-0.186994	0.824196
ko01051.Biosynthesis.of.ansamycins.	0.0011482	0.000991165	0.000944353	-0.212173	0.0355951	*	-0.0697999	0.0387175	*
ko01053.Biosynthesis.of.siderophore.group.nonribosomal.peptides.	0.00121427	0.000541487	0.000368388	-1.16509	0.00170285	*	-0.5557	0.00437891	*
ko01055.Biosynthesis.of.vancomycin.group.antibiotics.	0.000551133	0.000513303	0.00053562	-0.102591	0.863168		0.0614013	0.858787
ko09113.Global.maps.only.	0.000451246	0.000410642	0.000453357	-0.136034	0.808959		0.14277	0.79849
ko00230.Purine.metabolism.	0.0177361	0.0185614	0.018568	0.0656228	0.0179132	*	0.000511519	0.00777076	*
ko00240.Pyrimidine.metabolism.	0.0106188	0.0114723	0.0117076	0.111533	0.00170285	*	0.0292903	0.00180302	*
ko00362.Benzoate.degradation.	0.000999691	0.000619353	0.000616599	-0.690721	0.0313245	*	-0.00642805	0.0417111	*
ko00625.Chloroaklane.and.chloroalkene.degradation.	0.00170074	0.0014064	0.00145065	-0.274162	0.0663125		0.0447004	0.0713284
ko00626.Naphthalene.degradation.	0.00131451	0.00106664	0.00109631	-0.30145	0.0379192	*	0.03959	0.0528062	*
ko00627.Aminobenzoate.degradation.	0.000365547	0.000229752	0.000208066	-0.669979	0.00170285	*	-0.14304	0.00557297	*
ko00633.Nitrotoluene.degradation.	0.000561409	0.000494438	0.000365083	-0.183261	0.199767		-0.437565	0.194914
ko00643.Styrene.degradation.	0.000153233	0.000115093	0.000128451	-0.412924	0.708301		0.158416	0.738114
ko00791.Atrazine.degradation.	0.000155652	0.000165004	0.000132235	0.0841805	0.905269		-0.319402	0.911699
ko00930.Caprolactam.degradation.	0.000234666	9.04744e-05	7.76363e-05	-1.37503	0.00170285	*	-0.220778	0.00311708	*
ko00980.Metabolism.of.xenobiotics.by.cytochrome.P450.	0.000507208	0.000308374	0.000260842	-0.717897	0.00170285	*	-0.241505	0.00180302	*
ko00982.Drug.metabolism...cytochrome.P450.	0.000507159	0.000308086	0.000259822	-0.719105	0.00170285	*	-0.245811	0.00180302	*
ko00983.Drug.metabolism...other.enzymes.	0.00267487	0.00275389	0.00278548	0.0419986	0.47899		0.0164568	0.45769

## Sheet: HILIC peak table
HILIC	Median m/z	Median Retention Time (seconds)	Valence
M61T446	60.0401	445.647	ve+
M61T447	61.0401	446.647	ve+
M172T447	172.061	447.124	ve+
M191T447	191.074	447.129	ve+
M190T447	190.071	447.135	ve+
M130T447	130.05	447.144	ve+
M133T453	133.061	453.168	ve+
M244T466	243.99	466.444	ve+
M247T490	247.144	490.048	ve+
M159T499	159.028	499.456	ve+
M137T500	137.046	499.911	ve+
M138T500	138.049	500.433	ve+
M166T502	166.072	501.933	ve+
M189T516	189.087	515.805	ve+
M136T520	136.062	520.428	ve+
M153T521	153.041	521.079	ve+
M166T525	166.072	524.856	ve+
M144T527	144.102	526.93	ve+
M182T548	182.067	548.25	ve+
M118T557	118.087	557.197	ve+
M269T579	269.122	578.563	ve+
M146T579	146.118	579.073	ve+
M292T589	292.174	589.237	ve+
M246T593	246.109	592.51	ve+
M138T599	138.055	599.341	ve+
M166T600	166.087	599.654	ve+
M167T600	167.09	599.803	ve+
M120T600	120.081	599.805	ve+
M143T603	143.168	603.232	ve+
M142T603	142.165	603.31	ve+
M96T603	96.1596	603.31	ve+
M217T614	217.155	613.988	ve+
M256T615	256.103	615.055	ve+
M105T615	105.111	615.422	ve+
M222T624	222.097	623.912	ve+
M265T624	265.151	624.075	ve+
M244T624	244.079	624.25	ve+
M204T624	204.087	624.37	ve+
M207T626	207.149	625.532	ve+
M173T627	173.165	626.942	ve+
M465T627	465.167	627.076	ve+
M433T629	433.235	629.242	ve+
M246T631	246.109	630.578	ve+
M162T637	162.076	637.416	ve+
M188T639	188.071	639.278	ve+
M210T640	210.128	639.672	ve+
M187T640	187.155	640.203	ve+
M192T640	192.095	640.416	ve+
M209T641	209.123	640.54	ve+
M162T641	162.113	640.791	ve+
M168T641	168.113	640.992	ve+
M183T641	182.628	640.999	ve+
M163T641	163.116	641.004	ve+
M252T641	252.143	641.443	ve+
M159T644	159.149	643.708	ve+
M160T645	160.153	645.158	ve+
M133T645	133.032	645.224	ve+
M72T646	72.0813	645.696	ve+
M231T648	231.19	647.976	ve+
M230T648	230.187	648.212	ve+
M233T651	233.15	650.662	ve+
M407T651	407.22	650.715	ve+
M130T652	130.087	652.172	ve+
M123T655	123.056	654.996	ve+
M141T656	141.066	655.978	ve+
M116T659	116.071	658.996	ve+
M117T659	117.074	659.038	ve+
M139T659	139.094	659.077	ve+
M154T659	154.098	659.444	ve+
M70T659	70.0656	659.448	ve+
M136T659	136.087	659.478	ve+
M121T660	121.065	659.54	ve+
M146T660	146.081	660.202	ve+
M155T661	155.101	661.28	ve+
M434T662	434.19	661.944	ve+
M435T662	435.194	661.986	ve+
M173T662	173.14	662.39	ve+
M128T663	128.107	662.757	ve+
M146T663	146.137	663.426	ve+
M145T663	145.134	663.482	ve+
M146T664	146.13	663.957	ve+
M174T664	174.143	664.074	ve+
M72T667	72.0813	666.667	ve+
M254T668	254.161	668.105	ve+
M277T669	277.176	669.314	ve+
M100T674	100.076	674.026	ve+
M164T675	164.128	675.028	ve+
M137T677	137.071	677.131	ve+
M133T678	133.121	678.264	ve+
M114T679	114.092	678.8	ve+
M132T679	132.122	679.288	ve+
M150T682	150.113	682.376	ve+
M265T685	265.111	685.342	ve+
M273T688	273.254	687.735	ve+
M76T689	76.0762	688.804	ve+
M204T692	204.087	691.635	ve+
M165T704	165.055	703.578	ve+
M182T704	182.081	703.664	ve+
M105T722	105.074	721.517	ve+
M86T723	86.0606	722.584	ve+
M279T728	279.101	728.264	ve+
M407T728	407.136	728.352	ve+
M175T741	175.108	740.754	ve+
M252T758	252.144	758.238	ve+
M217T760	217.129	759.918	ve+
M90T766	90.0554	765.831	ve+
M91T766	91.0587	765.948	ve+
M265T772	265.122	771.748	ve+
M264T772	264.118	772.24	ve+
M258T778	258.11	777.905	ve+
M120T780	120.066	779.904	ve+
M126T793	126.022	792.858	ve+
M149T805	149.064	804.804	ve+
M148T805	148.061	804.805	ve+
M84T806	84.0448	805.588	ve+
M265T806	265.122	805.816	ve+
M130T806	130.05	806.01	ve+
M264T806	264.119	806.272	ve+
M147T808	147.076	807.795	ve+
M76T809	76.0398	809.106	ve+
M161T810	161.092	809.55	ve+
M292T815	292.103	815.146	ve+
M311T815	311.117	815.272	ve+
M310T815	310.112	815.287	ve+
M351T824	351.158	823.897	ve+
M106T832	106.05	832.212	ve+
M134T847	134.045	846.652	ve+
M88T847	88.0398	846.656	ve+
M116T847	116.034	847.15	ve+
M266T858	266.159	858.32	ve+
M454T860	454.156	859.917	ve+
M309T861	309.118	860.58	ve+
M507T861	507.211	861.453	ve+
M266T862	266.124	861.606	ve+
M508T862	508.215	861.717	ve+
M506T862	506.208	861.868	ve+
M238T862	238.038	862.239	ve+
M85T863	85.0289	862.594	ve+
M188T863	188.091	863.284	ve+
M343T863	343.122	863.354	ve+
M132T864	132.113	864.1	ve+
M115T864	115.087	864.334	ve+
M133T864	133.117	864.496	ve+
M546T867	546.202	867.399	ve+
M482T868	482.198	868.486	ve+
M634T869	634.219	868.58	ve+
M657T876	657.224	875.51	ve+
M714T879	714.243	878.966	ve+
M366T887	366.14	887.072	ve+
M855T888	855.317	887.714	ve+
M854T888	854.312	887.76	ve+
M876T888	876.296	887.942	ve+
M871T888	871.342	887.952	ve+
M514T888	514.2	888.5	ve+
M92T889	92.0711	888.611	ve+
M513T889	513.2	888.702	ve+
M512T889	512.196	888.983	ve+
M224T893	224.113	893.155	ve+
M303T894	303.155	893.798	ve+
M658T896	658.253	895.684	ve+
M160T896	160.097	896.026	ve+
M206T897	206.102	897.118	ve+
M246T902	246.094	901.868	ve+
M527T902	527.138	901.945	ve+
M264T904	264.066	904.407	ve+
M262T905	262.069	904.752	ve+
M241T910	241.106	909.94	ve+
M204T911	204.153	910.575	ve+
M203T911	203.15	910.928	ve+
M125T915	124.923	915.336	ve+
M190T921	190.163	920.967	ve+
M205T924	205.154	924.184	ve+
M175T925	175.144	924.872	ve+
M199T930	199.085	929.726	ve+
M201T930	201.083	929.867	ve+
M259T930	258.9	930.346	ve+
M107T930	106.951	930.423	ve+
M245T933	245.054	932.856	ve+
M218T938	218.042	937.859	ve+
M471T938	471.219	937.888	ve+
M202T940	202.068	940.1	ve+
M309T949	309.165	949.266	ve+
M310T950	310.169	949.631	ve+
M200T950	200.04	950.45	ve+
M331T951	331.147	951.235	ve+
M156T952	156.077	951.648	ve+
M130T958	130.086	957.72	ve+
M191T958	191.076	957.726	ve+
M148T958	148.116	957.73	ve+
M147T958	147.113	957.732	ve+
M169T958	169.094	957.742	ve+
M84T958	84.0812	957.778	ve+
M116T961	116.071	960.858	ve+
M175T980	175.119	980.196	ve+

## Sheet: Lipid key
Lipid	Lipid
M300T91	So(d18:1)+H	300.289	90.6687	ve+
M302T104	So(d18:0)+H	302.305	104.178	ve+
M303T195	FA(20:4)-H	303.233	194.661	ve-
M329T201	FA(22:5)-H	329.249	201.289	ve-
M355T65	MG(18:2)+H	355.284	65.4578	ve+
M358T41	MG 17:2; [M+NH4]+	358.295	40.9098	ve+
M358T56	MG 17:2; [M+NH4]+	358.295	56.4968	ve+
M370T200	MG 18:3; [M+NH4]+	370.295	199.579	ve+
M370T42	MG 18:3; [M+NH4]+	370.294	42.2456	ve+
M370T59	MG 18:3; [M+NH4]+	370.295	59.0423	ve+
M374T208	MG 18:1; [M+NH4]+	374.326	208.264	ve+
M386T262	So(d24:0)+H	386.399	262.304	ve+
M394T180	MG 20:5; [M+NH4]+	394.294	179.831	ve+
M394T226	MG 20:5; [M+NH4]+	394.301	225.991	ve+
M400T127	MG 20:2; [M+NH4]+	400.341	126.532	ve+
M400T214	MG 20:2; [M+NH4]+	400.342	213.601	ve+
M402T127	MG 20:1; [M+NH4]+	402.356	127.491	ve+
M419T191	cPA(18:0)-H	419.257	190.549	ve-
M423T231	DG(8:0/12:0)+Na	423.307	231.144	ve+
M424T101	MG 22:4; [M+NH4]+	424.341	101.174	ve+
M428T189	MG 22:2; [M+NH4]+	428.373	189.178	ve+
M432T216	DG 21:0; [M+NH4]+	432.368	215.67	ve+
M451T200	LPMe(18:0)-H	451.283	199.628	ve-
M451T272	DG(10:0/12:0)+Na	451.339	271.658	ve+
M452T111	LPE(16:0)-H	452.278	110.535	ve-
M454T110	PE(16:0e)+H	454.292	110.44	ve+
M454T405	PE(16:0e)+H	454.292	404.712	ve+
M464T196	LPE(18:0p)-H	464.315	195.68	ve-
M479T315	DG(12:0/12:0)+Na	479.37	315.019	ve+
M480T177	LPE(18:0)-H	480.31	176.731	ve-
M482T177	PE(18:0e)+H	482.324	176.822	ve+
M483T398	MG(27:1)+H	483.44	398.204	ve+
M484T398	MG 26:2; [M+NH4]+	484.444	398.223	ve+
M492T241	LPE(20:0p)-H	492.347	240.936	ve-
M496T109	LPC(16:0)+H	496.339	108.774	ve+
M496T78	LPC(16:0)+H	496.339	77.7938	ve+
M510T200	LPC(18:0e)+H	510.392	200.498	ve+
M510T375	Cer(d16:1/16:0)+H	510.487	375.154	ve+
M513T393	Cer(d16:0/16:0)+H	512.503	393.06	ve+
M518T110	LPC(16:0)+Na	518.32	110.428	ve+
M520T87	LPC(18:2)+H	520.339	86.8546	ve+
M522T122	lysoPC 18:1; [M+H]+	522.354	121.722	ve+
M524T175	LPC(18:0)+H	524.371	174.952	ve+
M524T202	LPC(18:0)+H	524.371	201.844	ve+
M525T402	Cer(d17:1/16:0)+H	524.503	401.522	ve+
M534T368	DG 29:5; [M+NH4]+	534.419	367.521	ve+
M537T127	MGMG(16:0)+HCOO	537.327	126.916	ve-
M537T383	Cer(d18:2/16:0)+H	536.503	382.652	ve+
M537T405	Cer(d16:0/18:2)+H	536.503	405.426	ve+
M539T427	Cer(d18:1/16:0)+H	538.518	426.678	ve+
M541T384	Cer(d16:0/18:0)+H	540.534	384.147	ve+
M544T378	TG(8:0/8:0/12:0)+NH4	544.456	378.07	ve+
M546T177	LPC(18:0)+Na	546.352	176.935	ve+
M555T405	Cer(d18:1/16:0+O)+H	554.513	405.332	ve+
M559T422	OAHFA(18:2/18:1)-H	559.473	422.43	ve-
M561T460	OAHFA(18:2/18:0)-H	561.49	459.625	ve-
M563T393	Cer(d18:1/18:2)+H	562.519	393.254	ve+
M563T444	Cer(d34:0)+Na	562.516	444.387	ve+
M564T495	OAHFA(18:1/18:0)-H	563.505	494.579	ve-
M565T433	Cer(d18:1/18:1)+H	564.533	433.047	ve+
M568T175	LPC(18:0)+HCOO	568.363	174.588	ve-
M569T495	Cer(d18:0/18:0)+H	568.565	495.187	ve+
M571T407	Cer(d18:0/17:0+O)+H	570.544	406.776	ve+
M572T425	TG(8:0/10:0/12:0)+NH4	572.488	425.079	ve+
M573T381	DG 31:0; [M+NH4]+	572.524	381.342	ve+
M577T425	TG(8:0/10:0/12:0)+Na	577.442	424.796	ve+
M581T368	Cer(d18:1/18:1+O)+H	580.529	368.117	ve+
M582T344	TG(33:0p)+H	581.513	343.547	ve+
M585T373	DG 32:1; [M+NH4]+	584.531	372.719	ve+
M587T409	Cer(d18:0/18:2)+Na	586.519	409.156	ve+
M589T407	Cer(d18:1/20:3)+H	588.534	406.586	ve+
M589T448	Cer(d36:1)+Na	588.534	447.822	ve+
M592T255	PE 25:0; [M-H]-	592.396	254.516	ve-
M593T472	MG(34:4)+NH4	592.529	471.99	ve+
M601T473	TG(8:0/12:0/12:0)+NH4	600.519	472.556	ve+
M607T373	DG 34:4; [M+NH4]+	606.514	372.739	ve+
M611T497	Cer(d18:1/20:0+O)+H	610.576	497.396	ve+
M618T241	DG(18:2/18:2)+H	617.513	241.298	ve+
M620T264	PE 27:0; [M-H]-	620.426	263.874	ve-
M620T284	PE 27:0; [M-H]-	620.425	283.62	ve-
M629T472	TG(18:0/8:0/8:0)+NH4	628.55	472.422	ve+
M633T406	DG(18:3/18:2)+NH4	632.523	405.556	ve+
M639T439	DG(16:0/20:4)+Na	639.494	439.362	ve+
M643T360	DG 37:7; [M+NH4]+	642.512	359.507	ve+
M649T232	PG 27:1; [M-H]-	649.413	231.534	ve-
M651T225	PG 27:0; [M-H]-	651.423	224.661	ve-
M657T518	TG(6:0/12:0/18:0)+NH4	656.582	518.378	ve+
M659T360	DG 38:6; [M+NH4]+	658.535	359.589	ve+
M676T321	SM(d32:1)+H	675.543	320.627	ve+
M692T369	SM 33:0; [M]+	691.568	368.689	ve+
M701T384	CerG1(d18:1/16:0)+H	700.571	384.464	ve+
M703T404	CerG1(d18:0/16:0)+H	702.586	403.871	ve+
M704T370	SM(d34:1)+H	703.572	369.854	ve+
M715T323	PE 34:2; [M-H]-	714.509	323.344	ve-
M717T321	PE(16:0/18:2)+H	716.522	321.406	ve+
M719T364	PE(16:0/18:1)+H	718.538	363.754	ve+
M719T390	CerG1(d18:0/16:0+O)+H	718.582	390.067	ve+
M729T434	CerG1(d36:1)+H	728.602	434.419	ve+
M732T427	SM(d36:1)+H	731.603	426.939	ve+
M739T369	CerG1(d34:1+O)+Na	738.547	368.998	ve+
M741T297	PE 34:1; [M+Na]+	740.522	297.175	ve+
M746T430	OAHFA(18:1/31:0)-H	745.705	430.439	ve-
M747T401	PE 36:0; [M-H]-	746.579	401.148	ve-
M748T366	PG(16:0/18:1)-H	747.518	366.331	ve-
M748T371	SM(d18:1/16:0)+HCOO	747.566	370.763	ve-
M752T368	MGDG 34:3; [M-H]-	751.532	368.173	ve-
M761T433	PC(16:0/18:1)+H	760.583	432.687	ve+
M773T433	PE 38:1; [M-H]-	772.593	432.527	ve-
M780T349	MGDG 36:3; [M-H]-	779.573	349.48	ve-
M796T313	PG 38:5; [M-H]-	795.513	313.146	ve-
M798T329	PG 38:4; [M-H]-	797.53	328.757	ve-
M800T416	MGDG(16:0/18:2)+HCOO	799.559	416.438	ve-
M801T481	PE 40:1; [M-H]-	800.626	480.943	ve-
M802T454	MGDG(16:0/18:1)+HCOO	801.575	454.286	ve-
M812T314	PG 39:4; [M-H]-	811.553	314.334	ve-
M816T487	MGDG(16:0/19:1)+HCOO	815.59	486.723	ve-
M826T330	PG 40:4; [M-H]-	825.571	329.848	ve-
M828T490	PG 40:3; [M-H]-	827.589	490.282	ve-
M830T499	MGDG(16:0/20:1)+HCOO	829.607	498.747	ve-
M845T541	PE 43:0; [M-H]-	844.685	540.539	ve-
M857T568	PE 44:1; [M-H]-	856.689	567.73	ve-
M879T357	CerG2(d18:1/16:0+O)+H	878.619	356.998	ve+
M964T419	DGDG(16:0/18:1)+HCOO	963.628	419.057	ve-

## Sheet: Lipid Peak table
Lipid	Median m/z	Median Retention Time (seconds)	Valence
So(d18:1)+H	300.289	90.6687	ve+
So(d18:0)+H	302.305	104.178	ve+
MG(18:2)+H	355.284	65.4578	ve+
MG 17:2; [M+NH4]+	358.295	40.9098	ve+
MG 17:2; [M+NH4]+	358.295	56.4968	ve+
MG 18:3; [M+NH4]+	370.295	199.579	ve+
MG 18:3; [M+NH4]+	370.294	42.2456	ve+
MG 18:3; [M+NH4]+	370.295	59.0423	ve+
MG 18:1; [M+NH4]+	374.326	208.264	ve+
So(d24:0)+H	386.399	262.304	ve+
MG 20:5; [M+NH4]+	394.294	179.831	ve+
MG 20:5; [M+NH4]+	394.301	225.991	ve+
MG 20:2; [M+NH4]+	400.341	126.532	ve+
MG 20:2; [M+NH4]+	400.342	213.601	ve+
MG 20:1; [M+NH4]+	402.356	127.491	ve+
DG(8:0/12:0)+Na	423.307	231.144	ve+
MG 22:4; [M+NH4]+	424.341	101.174	ve+
MG 22:2; [M+NH4]+	428.373	189.178	ve+
DG 21:0; [M+NH4]+	432.368	215.67	ve+
DG(10:0/12:0)+Na	451.339	271.658	ve+
PE(16:0e)+H	454.292	110.44	ve+
PE(16:0e)+H	454.292	404.712	ve+
DG(12:0/12:0)+Na	479.37	315.019	ve+
PE(18:0e)+H	482.324	176.822	ve+
MG(27:1)+H	483.44	398.204	ve+
MG 26:2; [M+NH4]+	484.444	398.223	ve+
LPC(16:0)+H	496.339	108.774	ve+
LPC(16:0)+H	496.339	77.7938	ve+
LPC(18:0e)+H	510.392	200.498	ve+
Cer(d16:1/16:0)+H	510.487	375.154	ve+
Cer(d16:0/16:0)+H	512.503	393.06	ve+
LPC(16:0)+Na	518.32	110.428	ve+
LPC(18:2)+H	520.339	86.8546	ve+
lysoPC 18:1; [M+H]+	522.354	121.722	ve+
LPC(18:0)+H	524.371	174.952	ve+
LPC(18:0)+H	524.371	201.844	ve+
Cer(d17:1/16:0)+H	524.503	401.522	ve+
DG 29:5; [M+NH4]+	534.419	367.521	ve+
Cer(d18:2/16:0)+H	536.503	382.652	ve+
Cer(d16:0/18:2)+H	536.503	405.426	ve+
Cer(d18:1/16:0)+H	538.518	426.678	ve+
Cer(d16:0/18:0)+H	540.534	384.147	ve+
TG(8:0/8:0/12:0)+NH4	544.456	378.07	ve+
LPC(18:0)+Na	546.352	176.935	ve+
Cer(d18:1/16:0+O)+H	554.513	405.332	ve+
Cer(d18:1/18:2)+H	562.519	393.254	ve+
Cer(d34:0)+Na	562.516	444.387	ve+
Cer(d18:1/18:1)+H	564.533	433.047	ve+
Cer(d18:0/18:0)+H	568.565	495.187	ve+
Cer(d18:0/17:0+O)+H	570.544	406.776	ve+
TG(8:0/10:0/12:0)+NH4	572.488	425.079	ve+
DG 31:0; [M+NH4]+	572.524	381.342	ve+
TG(8:0/10:0/12:0)+Na	577.442	424.796	ve+
Cer(d18:1/18:1+O)+H	580.529	368.117	ve+
TG(33:0p)+H	581.513	343.547	ve+
DG 32:1; [M+NH4]+	584.531	372.719	ve+
Cer(d18:0/18:2)+Na	586.519	409.156	ve+
Cer(d18:1/20:3)+H	588.534	406.586	ve+
Cer(d36:1)+Na	588.534	447.822	ve+
MG(34:4)+NH4	592.529	471.99	ve+
TG(8:0/12:0/12:0)+NH4	600.519	472.556	ve+
DG 34:4; [M+NH4]+	606.514	372.739	ve+
Cer(d18:1/20:0+O)+H	610.576	497.396	ve+
DG(18:2/18:2)+H	617.513	241.298	ve+
TG(18:0/8:0/8:0)+NH4	628.55	472.422	ve+
DG(18:3/18:2)+NH4	632.523	405.556	ve+
DG(16:0/20:4)+Na	639.494	439.362	ve+
DG 37:7; [M+NH4]+	642.512	359.507	ve+
TG(6:0/12:0/18:0)+NH4	656.582	518.378	ve+
DG 38:6; [M+NH4]+	658.535	359.589	ve+
SM(d32:1)+H	675.543	320.627	ve+
SM 33:0; [M]+	691.568	368.689	ve+
CerG1(d18:1/16:0)+H	700.571	384.464	ve+
CerG1(d18:0/16:0)+H	702.586	403.871	ve+
SM(d34:1)+H	703.572	369.854	ve+
PE(16:0/18:2)+H	716.522	321.406	ve+
PE(16:0/18:1)+H	718.538	363.754	ve+
CerG1(d18:0/16:0+O)+H	718.582	390.067	ve+
CerG1(d36:1)+H	728.602	434.419	ve+
SM(d36:1)+H	731.603	426.939	ve+
CerG1(d34:1+O)+Na	738.547	368.998	ve+
PE 34:1; [M+Na]+	740.522	297.175	ve+
PC(16:0/18:1)+H	760.583	432.687	ve+
CerG2(d18:1/16:0+O)+H	878.619	356.998	ve+
FA(20:4)-H	303.233	194.661	ve-
FA(22:5)-H	329.249	201.289	ve-
cPA(18:0)-H	419.257	190.549	ve-
LPMe(18:0)-H	451.283	199.628	ve-
LPE(16:0)-H	452.278	110.535	ve-
LPE(18:0p)-H	464.315	195.68	ve-
LPE(18:0)-H	480.31	176.731	ve-
LPE(20:0p)-H	492.347	240.936	ve-
MGMG(16:0)+HCOO	537.327	126.916	ve-
OAHFA(18:2/18:1)-H	559.473	422.43	ve-
OAHFA(18:2/18:0)-H	561.49	459.625	ve-
OAHFA(18:1/18:0)-H	563.505	494.579	ve-
LPC(18:0)+HCOO	568.363	174.588	ve-
PE 25:0; [M-H]-	592.396	254.516	ve-
PE 27:0; [M-H]-	620.426	263.874	ve-
PE 27:0; [M-H]-	620.425	283.62	ve-
PG 27:1; [M-H]-	649.413	231.534	ve-
PG 27:0; [M-H]-	651.423	224.661	ve-
PE 34:2; [M-H]-	714.509	323.344	ve-
OAHFA(18:1/31:0)-H	745.705	430.439	ve-
PE 36:0; [M-H]-	746.579	401.148	ve-
PG(16:0/18:1)-H	747.518	366.331	ve-
SM(d18:1/16:0)+HCOO	747.566	370.763	ve-
MGDG 34:3; [M-H]-	751.532	368.173	ve-
PE 38:1; [M-H]-	772.593	432.527	ve-
MGDG 36:3; [M-H]-	779.573	349.48	ve-
PG 38:5; [M-H]-	795.513	313.146	ve-
PG 38:4; [M-H]-	797.53	328.757	ve-
MGDG(16:0/18:2)+HCOO	799.559	416.438	ve-
PE 40:1; [M-H]-	800.626	480.943	ve-
MGDG(16:0/18:1)+HCOO	801.575	454.286	ve-
PG 39:4; [M-H]-	811.553	314.334	ve-
MGDG(16:0/19:1)+HCOO	815.59	486.723	ve-
PG 40:4; [M-H]-	825.571	329.848	ve-
PG 40:3; [M-H]-	827.589	490.282	ve-
MGDG(16:0/20:1)+HCOO	829.607	498.747	ve-
PE 43:0; [M-H]-	844.685	540.539	ve-
PE 44:1; [M-H]-	856.689	567.73	ve-
DGDG(16:0/18:1)+HCOO	963.628	419.057	ve-

## Sheet: Metabo_Combo
Lipid	Median m/z	Median Retention Time (seconds)	Valence
So(d18:1)+H	300.289	90.6687	ve+
So(d18:0)+H	302.305	104.178	ve+
MG(18:2)+H	355.284	65.4578	ve+
MG 17:2; [M+NH4]+	358.295	40.9098	ve+
MG 17:2; [M+NH4]+	358.295	56.4968	ve+
MG 18:3; [M+NH4]+	370.295	199.579	ve+
MG 18:3; [M+NH4]+	370.294	42.2456	ve+
MG 18:3; [M+NH4]+	370.295	59.0423	ve+
MG 18:1; [M+NH4]+	374.326	208.264	ve+
So(d24:0)+H	386.399	262.304	ve+
MG 20:5; [M+NH4]+	394.294	179.831	ve+
MG 20:5; [M+NH4]+	394.301	225.991	ve+
MG 20:2; [M+NH4]+	400.341	126.532	ve+
MG 20:2; [M+NH4]+	400.342	213.601	ve+
MG 20:1; [M+NH4]+	402.356	127.491	ve+
DG(8:0/12:0)+Na	423.307	231.144	ve+
MG 22:4; [M+NH4]+	424.341	101.174	ve+
MG 22:2; [M+NH4]+	428.373	189.178	ve+
DG 21:0; [M+NH4]+	432.368	215.67	ve+
DG(10:0/12:0)+Na	451.339	271.658	ve+
PE(16:0e)+H	454.292	110.44	ve+
PE(16:0e)+H	454.292	404.712	ve+
DG(12:0/12:0)+Na	479.37	315.019	ve+
PE(18:0e)+H	482.324	176.822	ve+
MG(27:1)+H	483.44	398.204	ve+
MG 26:2; [M+NH4]+	484.444	398.223	ve+
LPC(16:0)+H	496.339	108.774	ve+
LPC(16:0)+H	496.339	77.7938	ve+
LPC(18:0e)+H	510.392	200.498	ve+
Cer(d16:1/16:0)+H	510.487	375.154	ve+
Cer(d16:0/16:0)+H	512.503	393.06	ve+
LPC(16:0)+Na	518.32	110.428	ve+
LPC(18:2)+H	520.339	86.8546	ve+
lysoPC 18:1; [M+H]+	522.354	121.722	ve+
LPC(18:0)+H	524.371	174.952	ve+
LPC(18:0)+H	524.371	201.844	ve+
Cer(d17:1/16:0)+H	524.503	401.522	ve+
DG 29:5; [M+NH4]+	534.419	367.521	ve+
Cer(d18:2/16:0)+H	536.503	382.652	ve+
Cer(d16:0/18:2)+H	536.503	405.426	ve+
Cer(d18:1/16:0)+H	538.518	426.678	ve+
Cer(d16:0/18:0)+H	540.534	384.147	ve+
TG(8:0/8:0/12:0)+NH4	544.456	378.07	ve+
LPC(18:0)+Na	546.352	176.935	ve+
Cer(d18:1/16:0+O)+H	554.513	405.332	ve+
Cer(d18:1/18:2)+H	562.519	393.254	ve+
Cer(d34:0)+Na	562.516	444.387	ve+
Cer(d18:1/18:1)+H	564.533	433.047	ve+
Cer(d18:0/18:0)+H	568.565	495.187	ve+
Cer(d18:0/17:0+O)+H	570.544	406.776	ve+
TG(8:0/10:0/12:0)+NH4	572.488	425.079	ve+
DG 31:0; [M+NH4]+	572.524	381.342	ve+
TG(8:0/10:0/12:0)+Na	577.442	424.796	ve+
Cer(d18:1/18:1+O)+H	580.529	368.117	ve+
TG(33:0p)+H	581.513	343.547	ve+
DG 32:1; [M+NH4]+	584.531	372.719	ve+
Cer(d18:0/18:2)+Na	586.519	409.156	ve+
Cer(d18:1/20:3)+H	588.534	406.586	ve+
Cer(d36:1)+Na	588.534	447.822	ve+
MG(34:4)+NH4	592.529	471.99	ve+
TG(8:0/12:0/12:0)+NH4	600.519	472.556	ve+
DG 34:4; [M+NH4]+	606.514	372.739	ve+
Cer(d18:1/20:0+O)+H	610.576	497.396	ve+
DG(18:2/18:2)+H	617.513	241.298	ve+
TG(18:0/8:0/8:0)+NH4	628.55	472.422	ve+
DG(18:3/18:2)+NH4	632.523	405.556	ve+
DG(16:0/20:4)+Na	639.494	439.362	ve+
DG 37:7; [M+NH4]+	642.512	359.507	ve+
TG(6:0/12:0/18:0)+NH4	656.582	518.378	ve+
DG 38:6; [M+NH4]+	658.535	359.589	ve+
SM(d32:1)+H	675.543	320.627	ve+
SM 33:0; [M]+	691.568	368.689	ve+
CerG1(d18:1/16:0)+H	700.571	384.464	ve+
CerG1(d18:0/16:0)+H	702.586	403.871	ve+
SM(d34:1)+H	703.572	369.854	ve+
PE(16:0/18:2)+H	716.522	321.406	ve+
PE(16:0/18:1)+H	718.538	363.754	ve+
CerG1(d18:0/16:0+O)+H	718.582	390.067	ve+
CerG1(d36:1)+H	728.602	434.419	ve+
SM(d36:1)+H	731.603	426.939	ve+
CerG1(d34:1+O)+Na	738.547	368.998	ve+
PE 34:1; [M+Na]+	740.522	297.175	ve+
PC(16:0/18:1)+H	760.583	432.687	ve+
CerG2(d18:1/16:0+O)+H	878.619	356.998	ve+
FA(20:4)-H	303.233	194.661	ve-
FA(22:5)-H	329.249	201.289	ve-
cPA(18:0)-H	419.257	190.549	ve-
LPMe(18:0)-H	451.283	199.628	ve-
LPE(16:0)-H	452.278	110.535	ve-
LPE(18:0p)-H	464.315	195.68	ve-
LPE(18:0)-H	480.31	176.731	ve-
LPE(20:0p)-H	492.347	240.936	ve-
MGMG(16:0)+HCOO	537.327	126.916	ve-
OAHFA(18:2/18:1)-H	559.473	422.43	ve-
OAHFA(18:2/18:0)-H	561.49	459.625	ve-
OAHFA(18:1/18:0)-H	563.505	494.579	ve-
LPC(18:0)+HCOO	568.363	174.588	ve-
PE 25:0; [M-H]-	592.396	254.516	ve-
PE 27:0; [M-H]-	620.426	263.874	ve-
PE 27:0; [M-H]-	620.425	283.62	ve-
PG 27:1; [M-H]-	649.413	231.534	ve-
PG 27:0; [M-H]-	651.423	224.661	ve-
PE 34:2; [M-H]-	714.509	323.344	ve-
OAHFA(18:1/31:0)-H	745.705	430.439	ve-
PE 36:0; [M-H]-	746.579	401.148	ve-
PG(16:0/18:1)-H	747.518	366.331	ve-
SM(d18:1/16:0)+HCOO	747.566	370.763	ve-
MGDG 34:3; [M-H]-	751.532	368.173	ve-
PE 38:1; [M-H]-	772.593	432.527	ve-
MGDG 36:3; [M-H]-	779.573	349.48	ve-
PG 38:5; [M-H]-	795.513	313.146	ve-
PG 38:4; [M-H]-	797.53	328.757	ve-
MGDG(16:0/18:2)+HCOO	799.559	416.438	ve-
PE 40:1; [M-H]-	800.626	480.943	ve-
MGDG(16:0/18:1)+HCOO	801.575	454.286	ve-
PG 39:4; [M-H]-	811.553	314.334	ve-
MGDG(16:0/19:1)+HCOO	815.59	486.723	ve-
PG 40:4; [M-H]-	825.571	329.848	ve-
PG 40:3; [M-H]-	827.589	490.282	ve-
MGDG(16:0/20:1)+HCOO	829.607	498.747	ve-
PE 43:0; [M-H]-	844.685	540.539	ve-
PE 44:1; [M-H]-	856.689	567.73	ve-
DGDG(16:0/18:1)+HCOO	963.628	419.057	ve-
HILIC	Median m/z	Median Retention Time (seconds)	Valence
M61T446	60.0401	445.647	ve+
M61T447	61.0401	446.647	ve+
M172T447	172.061	447.124	ve+
M191T447	191.074	447.129	ve+
M190T447	190.071	447.135	ve+
M130T447	130.05	447.144	ve+
M133T453	133.061	453.168	ve+
M244T466	243.99	466.444	ve+
M247T490	247.144	490.048	ve+
M159T499	159.028	499.456	ve+
M137T500	137.046	499.911	ve+
M138T500	138.049	500.433	ve+
M166T502	166.072	501.933	ve+
M189T516	189.087	515.805	ve+
M136T520	136.062	520.428	ve+
M153T521	153.041	521.079	ve+
M166T525	166.072	524.856	ve+
M144T527	144.102	526.93	ve+
M182T548	182.067	548.25	ve+
M118T557	118.087	557.197	ve+
M269T579	269.122	578.563	ve+
M146T579	146.118	579.073	ve+
M292T589	292.174	589.237	ve+
M246T593	246.109	592.51	ve+
M138T599	138.055	599.341	ve+
M166T600	166.087	599.654	ve+
M167T600	167.09	599.803	ve+
M120T600	120.081	599.805	ve+
M143T603	143.168	603.232	ve+
M142T603	142.165	603.31	ve+
M96T603	96.1596	603.31	ve+
M217T614	217.155	613.988	ve+
M256T615	256.103	615.055	ve+
M105T615	105.111	615.422	ve+
M222T624	222.097	623.912	ve+
M265T624	265.151	624.075	ve+
M244T624	244.079	624.25	ve+
M204T624	204.087	624.37	ve+
M207T626	207.149	625.532	ve+
M173T627	173.165	626.942	ve+
M465T627	465.167	627.076	ve+
M433T629	433.235	629.242	ve+
M246T631	246.109	630.578	ve+
M162T637	162.076	637.416	ve+
M188T639	188.071	639.278	ve+
M210T640	210.128	639.672	ve+
M187T640	187.155	640.203	ve+
M192T640	192.095	640.416	ve+
M209T641	209.123	640.54	ve+
M162T641	162.113	640.791	ve+
M168T641	168.113	640.992	ve+
M183T641	182.628	640.999	ve+
M163T641	163.116	641.004	ve+
M252T641	252.143	641.443	ve+
M159T644	159.149	643.708	ve+
M160T645	160.153	645.158	ve+
M133T645	133.032	645.224	ve+
M72T646	72.0813	645.696	ve+
M231T648	231.19	647.976	ve+
M230T648	230.187	648.212	ve+
M233T651	233.15	650.662	ve+
M407T651	407.22	650.715	ve+
M130T652	130.087	652.172	ve+
M123T655	123.056	654.996	ve+
M141T656	141.066	655.978	ve+
M116T659	116.071	658.996	ve+
M117T659	117.074	659.038	ve+
M139T659	139.094	659.077	ve+
M154T659	154.098	659.444	ve+
M70T659	70.0656	659.448	ve+
M136T659	136.087	659.478	ve+
M121T660	121.065	659.54	ve+
M146T660	146.081	660.202	ve+
M155T661	155.101	661.28	ve+
M434T662	434.19	661.944	ve+
M435T662	435.194	661.986	ve+
M173T662	173.14	662.39	ve+
M128T663	128.107	662.757	ve+
M146T663	146.137	663.426	ve+
M145T663	145.134	663.482	ve+
M146T664	146.13	663.957	ve+
M174T664	174.143	664.074	ve+
M72T667	72.0813	666.667	ve+
M254T668	254.161	668.105	ve+
M277T669	277.176	669.314	ve+
M100T674	100.076	674.026	ve+
M164T675	164.128	675.028	ve+
M137T677	137.071	677.131	ve+
M133T678	133.121	678.264	ve+
M114T679	114.092	678.8	ve+
M132T679	132.122	679.288	ve+
M150T682	150.113	682.376	ve+
M265T685	265.111	685.342	ve+
M273T688	273.254	687.735	ve+
M76T689	76.0762	688.804	ve+
M204T692	204.087	691.635	ve+
M165T704	165.055	703.578	ve+
M182T704	182.081	703.664	ve+
M105T722	105.074	721.517	ve+
M86T723	86.0606	722.584	ve+
M279T728	279.101	728.264	ve+
M407T728	407.136	728.352	ve+
M175T741	175.108	740.754	ve+
M252T758	252.144	758.238	ve+
M217T760	217.129	759.918	ve+
M90T766	90.0554	765.831	ve+
M91T766	91.0587	765.948	ve+
M265T772	265.122	771.748	ve+
M264T772	264.118	772.24	ve+
M258T778	258.11	777.905	ve+
M120T780	120.066	779.904	ve+
M126T793	126.022	792.858	ve+
M149T805	149.064	804.804	ve+
M148T805	148.061	804.805	ve+
M84T806	84.0448	805.588	ve+
M265T806	265.122	805.816	ve+
M130T806	130.05	806.01	ve+
M264T806	264.119	806.272	ve+
M147T808	147.076	807.795	ve+
M76T809	76.0398	809.106	ve+
M161T810	161.092	809.55	ve+
M292T815	292.103	815.146	ve+
M311T815	311.117	815.272	ve+
M310T815	310.112	815.287	ve+
M351T824	351.158	823.897	ve+
M106T832	106.05	832.212	ve+
M134T847	134.045	846.652	ve+
M88T847	88.0398	846.656	ve+
M116T847	116.034	847.15	ve+
M266T858	266.159	858.32	ve+
M454T860	454.156	859.917	ve+
M309T861	309.118	860.58	ve+
M507T861	507.211	861.453	ve+
M266T862	266.124	861.606	ve+
M508T862	508.215	861.717	ve+
M506T862	506.208	861.868	ve+
M238T862	238.038	862.239	ve+
M85T863	85.0289	862.594	ve+
M188T863	188.091	863.284	ve+
M343T863	343.122	863.354	ve+
M132T864	132.113	864.1	ve+
M115T864	115.087	864.334	ve+
M133T864	133.117	864.496	ve+
M546T867	546.202	867.399	ve+
M482T868	482.198	868.486	ve+
M634T869	634.219	868.58	ve+
M657T876	657.224	875.51	ve+
M714T879	714.243	878.966	ve+
M366T887	366.14	887.072	ve+
M855T888	855.317	887.714	ve+
M854T888	854.312	887.76	ve+
M876T888	876.296	887.942	ve+
M871T888	871.342	887.952	ve+
M514T888	514.2	888.5	ve+
M92T889	92.0711	888.611	ve+
M513T889	513.2	888.702	ve+
M512T889	512.196	888.983	ve+
M224T893	224.113	893.155	ve+
M303T894	303.155	893.798	ve+
M658T896	658.253	895.684	ve+
M160T896	160.097	896.026	ve+
M206T897	206.102	897.118	ve+
M246T902	246.094	901.868	ve+
M527T902	527.138	901.945	ve+
M264T904	264.066	904.407	ve+
M262T905	262.069	904.752	ve+
M241T910	241.106	909.94	ve+
M204T911	204.153	910.575	ve+
M203T911	203.15	910.928	ve+
M125T915	124.923	915.336	ve+
M190T921	190.163	920.967	ve+
M205T924	205.154	924.184	ve+
M175T925	175.144	924.872	ve+
M199T930	199.085	929.726	ve+
M201T930	201.083	929.867	ve+
M259T930	258.9	930.346	ve+
M107T930	106.951	930.423	ve+
M245T933	245.054	932.856	ve+
M218T938	218.042	937.859	ve+
M471T938	471.219	937.888	ve+
M202T940	202.068	940.1	ve+
M309T949	309.165	949.266	ve+
M310T950	310.169	949.631	ve+
M200T950	200.04	950.45	ve+
M331T951	331.147	951.235	ve+
M156T952	156.077	951.648	ve+
M130T958	130.086	957.72	ve+
M191T958	191.076	957.726	ve+
M148T958	148.116	957.73	ve+
M147T958	147.113	957.732	ve+
M169T958	169.094	957.742	ve+
M84T958	84.0812	957.778	ve+
M116T961	116.071	960.858	ve+
M175T980	175.119	980.196	ve+
