# Supplementary material for: Adaptation of the infant gut microbiome during the complementary feeding transition
Source: PLoS One. 2022 Jul 14;17(7):e0270213. doi: 10.1371/journal.pone.0270213 (PMC9282554; doi:10.1371/journal.pone.0270213)
Supplement: S2 File — (ZIP) [file pone.0270213.s002.zip › Final docs/Input datasets/HILIC_CF1.txt]

ParticipantID	M117T659	M159T644	M145T663	M146T663	M162T641	M160T645	M142T603	M144T527	M471T938	M210T640	M96T603	M143T603	M163T641	M292T815	M128T663	M116T659	M120T600	M84T806	M310T815	M166T502	M173T627	M167T600	M855T888	M246T593	M166T600	M854T888	M133T645	M514T888	M204T624	M310T950	M244T624	M209T641	M309T949	M114T679	M148T805	M512T889	M465T627	M256T615	M192T640	M132T864	M513T889	M154T659	M222T624	M130T806	M132T679	M153T521	M115T864	M266T858	M206T897
ICF001_CF1	-0.191627197	-0.283548952	-0.462516056	-0.53212494	-0.35576783	-0.280842692	0.259087969	-0.22627023	-0.192718179	0.48439396	0.151580478	0.179763538	-0.36049174	-0.296319753	-0.335645879	-0.208700983	-0.520966998	0.59857702	-0.32153133	1.087806154	-0.19319037	-0.54541778	-0.075672088	-0.381991801	-0.56483777	-0.03993692	-0.442223329	-0.12053578	0.053833736	-0.20301143	0.15581242	0.381101716	-0.212302859	1.072995353	1.237570244	-0.10667439	-0.085696775	-0.16388221	0.148976191	-0.228175733	-0.14428007	-0.29323256	0.20076227	0.334339578	0.58184148	-0.371646892	-0.24671825	-0.22706174	-0.333923052
ICF004_CF1	4.768411139	-0.291830659	-0.053693494	-0.17627297	1.70043563	-0.288208849	0.06378771	-0.21951504	-0.199541815	-0.23114159	0.399790382	-0.067169743	1.63270293	0.639478422	-0.175045036	4.060296783	3.114507593	1.10091289	0.49909213	1.236667051	-0.23061342	2.90782515	-0.300094476	0.779998577	2.9212097	-0.29746721	0.526236852	-0.30758314	0.1744837	-0.19908908	1.0671888	0.30868523	-0.201416718	1.191969642	0.512675232	-0.29215302	0.150034442	-0.17482737	-0.255003292	1.547265223	-0.30899298	-0.31977767	0.88818901	1.319930946	0.71963136	0.333938829	1.13229726	-0.09088212	-0.320508731
ICF005_CF1	-0.289699145	-0.342049013	-0.479640899	-0.5470278	-0.11983333	-0.337859375	1.935322203	-0.21036255	-0.204016243	2.51826872	2.023962829	1.947661071	-0.12899973	-0.389028811	-0.390076828	-0.318383616	-0.799415746	-0.64813617	-0.38468311	0.473998194	-0.23030833	-0.83733331	0.517879249	-0.241018935	-0.84818973	0.55171946	-0.731674228	0.09972476	-0.381716669	-0.20644305	-0.25741711	1.60860654	-0.219458016	-0.697570285	-0.724206332	0.12350869	-0.417703931	-0.19433957	1.533148993	-0.281920329	0.12871924	-0.3190066	-0.50905496	-0.806140254	-0.61063402	0.068198126	-0.30396274	-0.35460605	-0.329316336
ICF006_CF1	1.478126683	-0.337476714	-0.515587962	-0.58075718	-0.19647207	-0.330316338	0.084409236	-0.23022017	-0.198759602	-0.54912918	0.57550553	-0.631237358	-0.21854281	-0.357079992	-0.401465747	1.225432519	-0.148839176	-0.87983845	-0.35758372	-0.581804029	-0.17761248	-0.2369122	0.651307262	1.782832109	-0.18765852	0.71623024	0.173558958	1.37896471	0.20113843	-0.20515258	0.40395144	-0.316540989	-0.214808608	-0.631042999	-0.971074097	1.23869269	0.187184952	-0.16882503	-0.294714217	-0.532024653	1.24642131	-0.30652293	0.23548383	-0.925810024	-0.63621867	-0.250707643	-0.50693573	1.50197406	-0.308815184
ICF007_CF1	0.408443343	-0.344107545	-0.341350604	-0.42288223	-0.25691054	-0.338203108	-0.02895817	-0.22927082	-0.191849047	0.21255678	-0.006184787	0.02950711	-0.26954243	-0.459496939	-0.353380588	0.388991786	0.026978725	-0.19003969	-0.45384421	0.167467506	-0.2306932	0.04134703	2.103759572	0.240646467	0.02239835	2.22892774	0.637353458	1.3686634	-0.810107731	-0.2058718	-0.94166445	0.324134875	-0.211593965	-0.396133735	-0.201606699	1.12688793	-0.600886385	-0.18772209	0.436058252	-0.63229332	1.14376845	-0.31282928	-0.93880662	-0.29381489	-0.47368426	-0.18145211	-0.56734435	0.35511669	-0.344970289
ICF008_CF1	0.879871777	0.000344494	1.640858379	1.56371027	-0.39279089	0.009698704	-0.146061785	-0.22912601	-0.204591985	-0.23455722	-0.354037561	-0.719164166	-0.40455889	-0.390123682	0.401101387	0.84165844	-0.657619217	3.11294577	-0.37434999	0.631917267	-0.01066409	-0.69635124	-0.329839552	0.848084698	-0.6992534	-0.34142639	-0.207039841	-0.34215952	-0.241546542	-0.20644305	-0.22474409	0.202980152	-0.2160776	2.384608485	3.218579567	-0.35649588	-0.377005069	-0.08875076	-0.470104458	0.332869274	-0.36113382	-0.28482185	-0.25244644	2.277847581	1.61575632	9.060477697	0.22348245	-0.30375843	-0.334501373
ICF014_CF1	0.578042132	-0.337991122	-0.405492792	-0.54790614	-0.35954314	-0.334219738	-0.733847956	-0.22780119	-0.203988393	-0.43143476	-0.494621778	-1.027982212	-0.36711357	-0.392337157	-0.396137778	0.484764598	0.089110538	-0.65642956	-0.38949934	-0.616655829	-0.23030191	0.04509101	1.592982799	0.229019647	0.06828489	1.5881333	0.157066485	0.6857961	0.002176623	-0.20644305	0.27571944	-0.384241059	-0.218366745	-0.744067733	-0.670015424	0.58727541	0.099287643	-0.16831828	-0.524663543	-0.535690563	0.61300608	-0.31454164	0.14427184	-0.797519509	-0.64728421	0.647166664	-0.5615786	-0.10769062	-0.292956147
ICF015_CF1	-0.689662743	-0.340064543	-0.621198542	-0.67324488	-0.56292647	-0.336168698	-0.425120511	-0.23214739	2.59364724	0.10731681	-0.423724075	-0.183849341	-0.44392097	-0.460025728	-0.446807069	-0.700224327	-0.749085767	-0.28896523	-0.45892401	-0.736385057	-0.23062985	-0.79280754	-0.328596076	-0.708814268	-0.81759334	-0.33915561	-0.710436306	-0.34215952	-0.676374856	1.05347023	-0.78530216	0.310589909	1.147493724	-0.76303391	-0.388578623	-0.35591026	-0.595534062	-0.19588293	-0.027893036	-0.599192184	-0.36076348	-0.23246995	-0.80112134	-0.271078854	-0.78585415	-0.408078728	-0.55083355	-0.35925169	0.185058195
ICF017_CF1	1.275870656	-0.341667269	-0.608329936	-0.67638552	2.59127011	-0.337753926	0.020588349	-0.22846468	-0.186053068	-0.95668927	0.347979025	0.026382953	2.66608114	-0.380080819	-0.451818108	1.232848259	1.168807337	0.40388722	-0.37369487	1.600635659	-0.2306932	1.00406153	-0.070846811	1.099051311	1.06287705	-0.06501222	0.652520929	-0.08114681	0.576483843	-0.16883197	1.45293905	-0.733123599	-0.175495957	-0.744572749	-0.110427002	-0.09451779	1.153070348	-0.1730038	-0.79084112	0.083371179	-0.09812589	-0.32093301	0.8619687	0.723130773	-0.7171828	-0.440453195	-0.55895756	0.96558164	-0.31763381
ICF019_CF1	1.276609592	-0.343135443	-0.571518283	-0.64860707	-0.11976282	-0.338203108	0.181711825	-0.23117573	-0.204591985	0.21886439	0.378097956	0.517566513	-0.11916105	-0.077566667	-0.424123297	1.133069186	-0.24463064	-0.12761003	-0.06553985	0.780533415	-0.2306932	-0.28221207	-0.329839552	-0.195029063	-0.30258943	-0.33413208	-0.755012019	-0.34215952	-0.059611618	-0.19853417	-0.01186248	0.737910809	-0.198135257	-0.752755198	-0.154881453	-0.3550715	-0.064187662	-0.19525114	-0.174103989	-0.565486607	-0.35790932	-0.32214261	-0.12866959	-0.187769827	-0.72263323	-0.414334773	-0.57350269	-0.201579	-0.327068302
ICF020_CF1	0.201656996	-0.329103892	-0.385975135	-0.3362892	1.28280576	-0.32369385	1.570770237	-0.2269713	-0.193738951	-0.26859252	1.504732147	1.5743289	1.27575084	2.688162311	-0.369818721	0.190680895	-0.285885481	-0.48420408	2.69186613	2.167498607	-0.2306932	-0.30915847	-0.151262624	2.565167362	-0.37184472	-0.13567042	-0.666071462	-0.23269776	0.954602643	-0.19869929	3.09121835	0.451693059	-0.202592993	-0.208400301	-0.259347292	-0.18944327	1.414195752	-0.17914272	-0.315195257	-0.593274479	-0.17306268	-0.26164972	1.11787895	-0.05536584	-0.47671385	-0.441273365	-0.54154783	1.01274907	-0.294162737
ICF021_CF1	1.448925858	-0.298019226	-0.466715134	-0.53478464	-0.40084003	-0.296484187	-0.18486795	-0.23024532	0.225626883	-0.52370081	0.20714016	-2.408979039	-0.41524635	-0.312713313	-0.350948249	1.353806828	-0.005208087	-0.89315674	-0.39663351	-0.437763795	-0.21824126	-0.08654866	0.20547952	1.195319859	-0.05571753	0.16733228	1.173357469	0.6579253	0.816176179	1.18951851	0.90069176	-0.009139492	1.143553556	-0.304695739	-1.004279674	0.57985494	0.790347053	-0.18467686	-0.780924704	-0.495981021	0.72555941	-0.30840404	0.86093642	-0.951221064	-0.41901888	-0.014051153	-0.463965	0.5670056	2.744512218
ICF023_CF1	1.713537061	-0.331270577	0.265762111	0.16051136	0.23903837	-0.333152337	-0.245011236	-0.22076011	-0.204591985	-0.75178885	0.525471592	-0.604349999	0.21588594	-0.004404762	-0.230198946	1.626016004	0.727967821	-0.94124122	0.09255929	1.41373707	-0.2306932	0.58696507	2.279267511	2.261514698	0.66191567	2.22293932	1.754020618	3.31434104	0.435337813	-0.20422778	0.77867551	-0.569571916	-0.206225829	0.609914821	-1.084943251	2.82345393	0.459181993	-0.1552844	-2.387557548	1.209220618	2.83646521	-0.0160843	0.94559936	-0.968186473	0.22861272	-0.245044834	1.27196813	-0.2705656	-0.299229945
ICF025_CF1	0.038932233	-0.334287686	0.699933245	0.62913526	0.9665546	-0.331575944	-1.075379603	-0.22888593	-0.204591985	-0.29953009	-0.774944648	-1.038736416	0.95886199	-0.463855376	-0.01545104	0.089805795	3.780767448	1.40332796	-0.44927238	-0.334680873	-0.22703248	3.37003316	-0.000825266	-0.489128637	3.34787145	0.01294175	3.618498372	0.45499801	-0.810656585	-0.20644305	-0.96616131	-0.010989581	-0.217877477	-0.717783357	0.708876066	0.3562609	-0.60135066	-0.19588293	-0.283249775	-0.506280353	0.33989155	-0.30990749	-0.95759035	2.12164456	-0.69064449	-0.008009597	-0.53751459	0.6025094	-0.32896835
ICF026_CF1	0.237879259	-0.220551422	0.652330301	0.57706348	-0.53647521	-0.184798155	-0.322478807	-0.22728413	-0.203844538	0.42258549	-0.196935492	0.03312144	-0.53977906	-0.364126562	0.017802681	0.224929442	-0.640332046	2.20802095	-0.31375755	-0.568815057	-0.20143567	-0.68118263	-0.329839552	-0.436512011	-0.69687576	-0.34199492	-0.508705114	-0.34215952	-0.245390705	-0.20644305	-0.12265939	0.380707657	-0.214798846	0.715501	2.001640006	-0.35872574	-0.42817489	-0.19567341	0.242342547	-0.452711844	-0.36113382	-0.32322164	-0.35650878	2.315618894	0.28836498	-0.162585884	-0.37831675	-0.35624109	-0.333149242
ICF027_CF1	-0.556819072	-0.335611311	-0.111633931	-0.18855019	-0.35491785	-0.330046036	-0.28403542	-0.23052426	-0.204591985	-0.06897176	-0.323461376	-0.241099662	-0.34194231	-0.417664469	-0.275285385	-0.432164887	-0.625272056	-0.69399438	-0.42513963	-0.34340892	-0.22735396	-0.67441877	0.502131544	-0.369763053	-0.68417938	0.52409019	-0.852753537	0.90613615	-0.585958615	-0.20413996	-0.62645445	-0.174281149	-0.219625241	-0.32301374	-0.713375921	0.7103447	-0.531615285	-0.19369692	0.029772073	-0.619035724	0.68729645	-0.30972997	-0.68360653	-0.691509685	-0.44230748	-0.063108772	-0.55682885	-0.3618119	-0.34201573
ICF029_CF1	-0.273621211	-0.312449852	-0.401448809	-0.47725925	-0.33694534	-0.33563603	-0.00942498	-0.20696361	-0.203828479	0.29472625	0.081756521	0.258946775	-0.33660798	-0.326416882	-0.344574859	-0.254009785	-0.607791405	-0.52501671	-0.33202007	-0.673433033	-0.22042244	-0.57843466	-0.255503292	-0.052822287	-0.60760574	-0.21775038	-0.07339145	-0.26084778	1.375251432	-0.20307342	1.75683562	0.866726909	-0.207005639	0.295431164	-0.379984667	-0.2476222	1.176658924	-0.1902655	0.288049196	-0.493966926	-0.25143049	0.10639483	1.61710333	-0.661450536	-0.02911376	-0.230509549	-0.4520478	-0.35816655	-0.337876967
ICF030_CF1	-0.739430912	-0.312047658	-0.470648612	-0.54141872	-0.52698893	-0.311816811	-0.18520963	-0.23087618	-0.204591985	0.3492564	-0.895255127	-0.148777022	-0.4509595	-0.446766258	-0.323561816	-0.688357772	-0.726584534	0.56229358	-0.44392161	-0.73238317	-0.21091449	-0.7634051	-0.329839552	-0.608318811	-0.78882333	-0.34199492	-0.626477189	-0.34215952	-0.639113181	-0.20469642	-0.69813866	0.754776717	-0.213291645	0.576082842	1.321862677	-0.35937086	-0.58841012	-0.19588293	0.694330005	-0.343579143	-0.36113382	-0.30288626	-0.81554619	0.673282866	0.17962988	-0.353735347	-0.30874091	-0.37133499	-0.332602718
ICF032_CF1	-0.620103687	-0.343291512	-0.46209477	-0.5775384	-0.48207353	-0.33791366	-0.704642234	-0.20780309	-0.202716818	-0.61395303	-0.775360314	-0.437421225	-0.48473567	-0.458969377	-0.438688105	-0.617901778	0.412089627	-0.88624956	-0.44879855	0.035197352	-0.23062216	0.35564297	0.820423763	-0.422379626	0.34052761	0.71029981	0.49338047	0.88636029	-0.771200971	-0.20224071	-0.88006577	-0.05694464	-0.213140287	-0.74087493	-1.013048963	0.69401406	-0.60007086	9.95006749	-0.510871693	-0.478981212	0.71563938	-0.31403503	-0.89755421	-0.881157261	-0.6543308	-0.046234269	-0.57195641	-0.17015321	-0.322814242
ICF034_CF1	-0.647456117	-0.344472843	-0.642625204	-0.69172366	-0.49486804	-0.337406422	-0.383811233	-0.23017715	-0.204591985	0.16601186	-2.296742044	-0.02977789	-0.49865755	-0.444650311	-0.438973102	-0.636789533	-0.871898036	-0.94117083	-0.44745158	-0.666856791	-0.2306932	-0.82396062	-0.131962134	-0.642225747	-0.84680715	-0.12147189	-0.605025961	-0.26460275	-0.745604394	-0.20576025	-0.89138856	-0.718795756	-0.219216173	-0.796524681	-1.09020963	-0.14603033	-0.600755207	-0.19588293	0.271956785	-0.60783504	-0.15428554	-0.32005098	-0.89533694	-0.949722715	-0.76259131	-0.395873019	-0.57018114	0.51741633	-0.330405384
ICF035_CF1	-0.374482157	-0.204822536	-0.656461148	1.45046809	0.74207128	-0.199450839	0.534746892	-0.230421	-0.203814351	1.63329914	0.42607136	0.909382819	0.69887392	-0.251511907	0.382491181	-0.338194911	1.174955256	1.00460114	-0.31164425	1.24712603	-0.2306932	1.11741624	-0.329839552	0.999680954	1.09380542	-0.34199492	2.366337144	-0.34215952	-0.436560344	-0.18087814	-0.25270513	1.956176032	-0.180154	-0.424700633	1.233096228	-0.3596185	-0.327143483	-0.19549361	1.460758462	1.291288615	-0.36113382	-0.30995305	-0.35520969	0.644619436	-0.52751643	-0.392683185	1.25882249	-0.30613231	-0.301263621
ICF036_CF1	0.027759377	-0.342666603	-0.358351674	-0.51635219	1.62011191	-0.338203108	0.209103068	-0.23059669	-0.204591985	1.1385856	0.105615788	0.404162748	1.62950711	-0.462822359	-0.356807482	0.041204149	0.660954334	-0.57087231	-0.45233268	-0.664391454	-0.2306932	0.57976768	1.590201239	-0.424602188	0.59579773	1.48649105	1.943610307	0.69840928	-0.813932021	-0.20583357	-0.96856386	0.936029064	-0.219543573	-0.398948889	-0.794453935	0.57033814	-0.60135066	-0.19480824	1.085509508	-0.466335655	0.5637055	-0.32062403	-0.95273045	-0.422348614	-0.48596453	-0.401602089	-0.56197159	-0.31911572	-0.329070159
ICF037_CF1	0.21112507	-0.341841097	-0.268209	-0.34699921	1.06283008	-0.338067895	-0.686288806	-0.2297859	8.520048626	-0.25413941	-0.503339848	-0.453850334	1.08739104	0.389028794	-0.326269824	0.201940986	-0.681776664	-0.46622401	0.47903398	0.462595478	-0.2306932	-0.71199908	-0.329839552	-0.699129239	-0.74165991	-0.3415404	-0.444346014	-0.28934651	-0.46775482	9.6891405	-0.74187103	-0.094067896	9.664839805	-0.714914717	-0.107607725	-0.34608441	-0.563277865	-0.16174048	-0.326077464	-0.550670349	-0.28193706	-0.32049543	-0.58619925	-0.460907632	-0.73178285	-0.34772385	-0.51937126	-0.08297847	7.231215077
ICF038_CF1	-0.690306196	-0.306714247	-0.659061608	0.46634285	-0.5512857	-0.286560287	-0.44359467	-0.23120268	-0.084977002	0.60683681	-0.502479828	-0.215122359	-0.57394673	-0.451641671	-0.065648983	-0.694305195	-0.90400446	-0.22936558	-0.459057	-0.760683743	-0.2306932	-0.87544897	-0.329839552	-0.691718156	-0.96643023	-0.34199492	-0.865455683	-0.34215952	-0.80810357	-0.09353764	-0.95557491	-0.052566427	-0.071107805	-0.689460836	-0.066902545	-0.3596185	-0.60135066	-0.19588293	0.846922537	-0.589423759	-0.36113382	-0.32001152	-0.9381516	-0.41708493	-0.34776393	-0.440438643	-0.58078916	-0.36730357	-0.265342703
ICF039_CF1	0.234888747	-0.340806945	-0.468659439	-0.53482585	-0.0767813	-0.337621296	-0.628364389	-0.2317629	-0.18495886	-0.86748906	-0.417455071	-0.206191043	-0.06809606	-0.439232274	-0.389409598	-0.762834145	0.30193777	-0.79093338	-0.42845309	-0.472348665	-0.2306932	0.24696371	0.928476017	-0.258661698	0.27414072	0.82971202	2.086976695	1.46457283	1.441379642	-0.19246431	2.71315575	-2.031592313	-0.196069796	-0.630449215	-0.905028039	1.15057987	1.83053827	-0.19538093	-0.489542997	-0.411788744	1.22414682	-0.31569469	1.52892482	-0.849449222	-0.64773658	0.10463464	-0.65956241	6.78411114	-0.253247079
[truncated: 167 more columns]
