# Supplementary material for: Adaptation of the infant gut microbiome during the complementary feeding transition
Source: PLoS One. 2022 Jul 14;17(7):e0270213. doi: 10.1371/journal.pone.0270213 (PMC9282554; doi:10.1371/journal.pone.0270213)
Supplement: S2 File — (ZIP) [file pone.0270213.s002.zip › Final docs/Input datasets/HILIC_CF3.txt]

	M117T659	M159T644	M145T663	M146T663	M162T641	M160T645	M142T603	M144T527	M471T938	M210T640	M96T603	M143T603	M163T641	M292T815	M128T663	M116T659	M120T600	M84T806	M310T815	M166T502	M173T627	M167T600	M855T888	M246T593	M166T600	M854T888	M133T645	M514T888	M204T624	M310T950	M244T624	M209T641	M309T949	M114T679	M148T805	M512T889	M465T627	M256T615	M192T640	M132T864	M513T889	M154T659	M222T624	M130T806	M132T679	M153T521	M115T864	M266T858	M206T897
ICF001_CF3	-0.387217917	-0.337961274	-0.609037548	-0.66114523	-0.59830705	-0.333736089	-0.486991537	-0.23125794	-0.202788372	0.58015747	-0.643768385	-0.230264996	-0.44210032	-0.448046958	-0.433489799	-0.739719658	-0.891458496	-0.84451874	-0.43493066	-0.763987378	-0.22956542	-0.87207652	-0.329839552	-0.709074206	-0.96380294	-0.34199492	-0.873289556	-0.34215952	-0.766745482	-0.20644305	-0.93354649	0.089624182	-0.216911845	-0.538632157	-0.879317331	-0.35951132	-0.60135066	-0.19588293	0.645562592	-0.613225842	-0.36113382	-0.30549271	-0.90507856	-0.846264395	-0.5827774	-0.437008767	-0.55366902	-0.36158103	-0.332403739
ICF004_CF3	0.017430457	-0.232594178	-0.453741893	-0.45682585	-0.45507486	-0.203382221	-0.113106375	-0.22346615	-0.115412369	0.72053077	-0.163401391	-0.052663406	-0.48153933	-0.430310639	-0.386458708	0.022655379	-0.726524326	-0.15299603	-0.42295971	-0.753331049	-0.22379678	-0.74821212	-0.326266658	-0.677986287	-0.77374239	-0.33513745	-0.639581863	-0.33852842	-0.434036225	-0.19817729	-0.50758401	1.229311859	-0.192412243	-0.831921606	0.06224311	-0.34577079	-0.479989758	-0.18884461	0.86280169	-0.427081614	-0.35334204	-0.29805521	-0.5759516	-0.324796561	-0.75994473	-0.409696019	-0.40700027	-0.36458064	-0.277963649
ICF005_CF3	-0.60828589	-0.338612828	-0.573258435	-0.63081668	0.19486431	-0.330064727	0.631693735	0.01075307	-0.187446628	-0.02203077	0.454000543	0.598316453	0.19437278	-0.136807331	-0.412255799	-0.686243974	-0.63573337	-0.88110457	-0.15382424	0.856119779	-0.22910965	-0.67590451	0.083636257	-0.381971524	-0.69871352	0.06609717	-0.759465144	-0.05760548	-0.389968571	-0.1993599	-0.08578516	-1.263140629	-0.193318168	-0.68897377	-0.965513253	-0.08780934	-0.316118544	-0.1927893	0.410887108	-0.392391424	-0.04955532	-0.31035075	-0.44801402	-0.92094105	-0.7237426	-0.287530948	-0.36537417	0.27185569	-0.316523983
ICF006_CF3	-0.389775397	-0.317306902	-0.540296507	-0.60285961	-0.59823252	-0.312583799	0.307127111	-0.18973434	-0.204591985	1.64875511	0.108639535	0.731150478	-0.53303742	-0.465494208	-0.406655763	-0.752315934	-0.872999734	-0.85200779	-0.45726004	-0.776281164	-0.20682483	-0.88532756	-0.329839552	-0.671434496	-0.93810077	-0.34199492	-0.870053209	-0.34215952	-0.78221005	-0.20644305	-0.92037574	1.609363748	-0.213293969	-0.628196182	-0.912260659	-0.35820906	-0.600894425	-0.19566129	1.54870366	-0.605299227	-0.36113382	-0.3159942	-0.91404573	-0.880279426	-0.63865137	-0.434611263	-0.55676446	-0.36681182	-0.34280359
ICF007_CF3	-0.71489028	-0.284738475	-0.4479363	-0.56647919	-0.58022224	-0.297001052	-0.585494401	-0.19990736	-0.204591985	-0.6135899	-0.886080915	-0.316791575	-0.53589837	-0.449721552	-0.302572884	-0.654163203	-0.754399973	2.75825231	-0.42798244	-0.747397956	-0.22546462	-0.80587877	-0.329839552	-0.542547743	-0.82626094	-0.34199492	-0.73640993	-0.34215952	-0.441548604	-0.20558913	-0.48768887	0.1959612	-0.216249044	-0.371840379	3.006679564	-0.35659035	-0.53688736	-0.1955716	0.292207693	-0.606788552	-0.36065689	-0.30466647	-0.63159909	2.021870997	-0.46464891	-0.236678985	-0.55587926	-0.32499872	-0.342830151
ICF008_CF3	-0.562812125	-0.277383095	-0.505976947	-0.56894261	-0.59400907	-0.270222752	1.817554569	-0.22648368	-0.204591985	2.52727852	1.718861514	1.851178438	-0.53679085	-0.456527057	-0.391473579	-0.552496894	-0.851635197	-0.48801784	-0.44585477	-0.774838908	-0.22129908	-0.90073439	-0.329839552	-0.676549917	-0.91103984	-0.34199492	-0.725619196	-0.34215952	-0.777868213	-0.20184297	-0.89918787	2.943176306	-0.207088026	-0.726162008	-0.514961026	-0.3596185	-0.60135066	-0.19509097	3.610227469	-0.598469851	-0.36113382	-0.30912169	-0.89872193	-0.513985466	-0.71385103	-0.369340399	-0.55208358	-0.37150883	-0.313053774
ICF014_CF3	-0.685426108	-0.333200413	-0.492627712	-0.56241232	-0.33697646	-0.330378745	-0.333485238	-0.09801515	-0.196937001	-0.09095417	-0.323041263	-2.936870984	-0.3347827	-0.448673309	-0.341433221	-0.621972853	-0.402181512	-0.51286417	-0.4313068	-0.575981555	-0.22924942	-0.39311413	-0.329839552	-0.541478707	-0.41431603	-0.34199492	-0.7999228	-0.34215952	-0.645682822	-0.20425499	-0.89076205	0.179368964	-0.186333663	-0.21799734	-0.503532171	-0.3596185	-0.600803002	-0.19128621	0.688134833	-0.319954616	-0.36113382	-0.29430409	-0.8512638	-0.550785795	-0.35194335	0.018622949	-0.32282178	-0.34395486	-0.323054707
ICF015_CF3	-0.585375708	0.085153885	2.194422025	2.06450775	-0.38158035	-0.017365973	-0.592439353	0.38013238	-0.204591985	-0.27687187	-0.403676739	-1.240970571	-0.52587406	-0.463049995	0.660564841	-0.564038674	0.091987612	0.47076876	-0.4255906	-0.621290883	-0.19394209	0.12391152	-0.329839552	-0.535029144	0.08271628	-0.34199492	0.726204442	-0.34215952	-0.661987932	-0.185971	-0.75146523	-0.357189808	-0.179958245	4.353197887	0.665792509	-0.35949576	-0.596572688	-0.19487794	0.468626627	2.855553538	-0.36113382	0.22381046	-0.73004732	0.33673802	2.92459214	-0.056173227	2.85549001	-0.36562038	-0.340306214
ICF017_CF3	-0.53806122	0.310823418	1.488758598	1.37602741	-0.17445085	0.171156668	-0.747318233	-0.14880083	-0.202769945	-0.31883987	-0.714655858	-2.809905158	-0.14130166	-0.456618247	0.100376944	-0.470074149	-0.350353013	-0.18465035	-0.42417963	-0.43499926	-0.104191	-0.32655084	-0.329839552	-0.600802861	-0.33945211	-0.34145405	-0.799775584	-0.34215952	0.000409382	-0.20447285	-0.10312761	-1.018025951	-0.205980373	3.235305031	-0.173196111	-0.35115828	-0.253701606	-0.18399096	-0.065472166	-0.34557938	-0.3594254	-0.13745423	0.06627969	-0.154078891	2.1812144	-0.103741817	-0.34618831	-0.35000564	-0.277492922
ICF019_CF3	3.733328219	-0.29450451	-0.457582589	-0.50950582	-0.46542435	-0.296087383	-0.060986414	-0.2306687	-0.193389064	-0.24547941	-0.148050249	-0.24367908	-0.47384348	0.054576033	-0.353362875	3.933923233	0.451110116	0.20983107	0.11087771	0.43131761	-0.23037496	0.35576172	-0.31671006	0.68149066	0.37183063	-0.34199492	-0.309608549	-0.34215952	-0.526140088	-0.07039478	-0.18894155	-1.029239642	-0.072550445	-0.2092145	0.398774703	-0.35857278	-0.413933981	0.74208605	-0.076928937	-0.51994451	-0.36113382	-0.19333251	-0.1257794	0.038618199	0.02714313	0.087806932	-0.47474403	-0.2534671	0.194481504
ICF020_CF3	-0.560673445	-0.312003592	-0.393467414	-0.44162731	0.8194274	-0.306794614	-2.471377693	-0.23713379	-0.192562652	-0.8428774	1.779803937	-1.826151682	0.76124989	-0.099601711	-0.341041958	-0.529831596	-0.675169866	-0.10654703	-0.22407723	2.002298058	-0.22933335	-0.56406576	-0.329839552	-0.170135985	-0.61200989	-0.34199492	-0.506061628	-0.34215952	2.496371237	-0.01105362	0.07683717	-0.200241145	0.024076788	-0.495243543	0.049632856	-0.3596185	0.010370608	-0.16736235	-0.405377345	-0.492266756	-0.36113382	-0.2586223	0.88015857	-0.111584396	-0.32951048	-0.285572497	-0.45856258	-0.27250876	-0.212344556
ICF021_CF3	-0.338222425	-0.277089421	-0.546329711	-0.60008721	-0.49785387	-0.270214486	1.674227753	-0.2357786	-0.165492203	2.05519339	0.810749307	1.463225247	-0.42713887	-0.261936425	-0.426916496	-0.282784728	0.130700836	0.25416073	-0.21918358	-0.343902681	-0.17450719	0.23978269	-0.329839552	-0.577589625	0.128936	-0.34199492	1.187856206	-0.34215952	-0.489828689	0.2209681	-0.49051603	2.034795514	0.19838565	-0.733101111	0.112541674	-0.3596185	-0.379931106	-0.17888296	1.70182473	-0.186286297	-0.36113382	-0.10824094	-0.05874761	0.395015696	-0.59972094	0.438015112	-0.19329424	-0.28910995	-0.213925723
ICF023_CF3	0.39694608	-0.320033772	-0.224247291	-0.2746839	0.24318052	-0.330371936	-0.299614384	-0.23132412	-0.200712652	-0.07654786	-0.690927807	-0.16236313	0.16617787	2.996119367	-0.327659314	0.537325105	0.139955004	-0.34552793	3.17390405	3.112200959	-0.23006518	0.31613963	0.236198177	1.820628222	0.36299914	0.53669983	-0.33261782	0.60469803	-0.060394899	-0.1934184	1.29328814	0.426002577	-0.187383256	-0.405708592	-0.200973648	0.93475364	1.88393654	0.68541737	-0.252115894	0.43689024	1.03572143	0.50899926	1.8090225	-0.43330636	-0.17753197	0.211926852	0.47459118	-0.09948195	-0.234670198
ICF025_CF3	-0.070255791	-0.301513176	0.021983822	0.01278833	-0.32709821	-0.293777615	2.217744396	-0.23296407	-0.204591985	2.2317494	1.189302809	1.84339764	-0.33999831	-0.192427964	-0.215718062	0.001189049	0.066008636	-0.32924034	-0.241735	-0.226692315	-0.22008212	0.19562756	0.040893946	4.139991139	0.16905409	0.13418133	-0.32095852	0.04041373	-0.0761578	-0.20321003	2.06219303	1.849792738	-0.212093531	-0.521774733	-0.114279207	0.23669733	3.646392841	-0.03809454	-1.946262054	-0.462075592	0.23250122	-0.30548073	1.37528751	-0.442923415	-0.31797663	-0.267420525	-0.43305346	-0.31743465	-0.27504102
ICF026_CF3	-0.378920134	-0.335672542	-0.587964702	-0.64462141	-0.47940318	-0.329694239	-0.292614341	-0.23560517	-0.204591985	0.35836659	-0.352372009	-0.353510134	-0.45665124	-0.122494327	-0.421086346	-0.318800931	-0.497738286	-0.58212876	-0.30486519	0.305656861	-0.2306932	-0.47896793	-0.329839552	-0.016893372	-0.4639727	-0.34199492	-0.512315796	-0.34215952	-0.644252227	-0.20093597	-0.77671924	1.070002999	-0.199932561	-0.5513501	-0.652504061	-0.3596185	-0.60135066	0.02201333	0.298825541	-0.201274108	-0.36113382	-0.27902536	-0.73930166	-0.577926886	-0.37292551	-0.398838731	0.17688035	0.23680658	-0.314604378
ICF027_CF3	0.268191767	-0.029266745	-0.662112892	-0.06461889	-0.38611189	-0.004711309	0.028938116	-0.23625481	-0.168983266	-0.23838017	-0.142648381	-0.006764744	-0.39297301	0.002394301	-0.182751584	0.355198541	0.419457543	-0.54352135	0.07649251	-0.448540642	-0.08018833	0.35936926	-0.329839552	-0.523550109	0.33146778	-0.34199492	-0.419338728	-0.34215952	-0.250810865	-0.07179774	0.93463853	0.079339602	-0.069209574	-0.340687223	-0.54637034	-0.3596185	0.503092976	0.14429005	-2.430293951	-0.250904804	-0.35683402	0.23647661	-0.8399058	-0.592132924	-0.1448741	-0.154272825	0.08679566	-0.21498416	0.534367317
ICF029_CF3	0.12292278	-0.257997692	0.891875795	0.83504427	0.53191162	-0.274177686	-1.27380597	-0.17214801	-0.199889921	-0.99277892	-1.482811237	-0.980207022	0.61966499	-0.279578304	0.154167699	0.437961614	4.150041759	-0.18533937	-0.13163121	0.571482466	-0.21681966	4.36287904	-0.030775727	2.107137985	4.18702276	-0.0205009	-0.873289556	0.21453829	0.872447688	-0.18562883	0.36637722	-0.914732406	-0.195714427	1.343183861	-0.05909405	0.16855388	0.420363672	-0.18299823	-0.771731671	0.909444873	0.19604763	-0.30571694	1.1387481	-0.32723705	0.46456117	0.163109307	0.93914669	-0.34398626	0.194941729
ICF030_CF3	-0.660834628	-0.145814458	-0.102298483	-0.18485383	-0.07660881	-0.24899478	-1.184337404	-0.07555259	-0.133933617	-0.64425218	-0.9305215	-0.58557176	-0.04123315	-0.407534154	-0.030435913	-0.535193773	-0.420593055	0.22401264	-0.41527434	-0.582413873	0.07950252	-0.36150225	-0.329839552	-0.390657966	-0.39675983	-0.34199492	0.119447931	-0.34215952	0.257130056	-0.1737526	-0.09355519	-0.542985402	-0.194081327	1.356488806	0.483092759	-0.3596185	-0.31557593	-0.16732117	-0.266035085	0.372345345	-0.36069651	8.87495324	0.07411364	0.197946579	0.72051341	0.342468223	0.35890605	-0.33208517	-0.191838565
ICF032_CF3	-0.519816158	-0.283860385	-0.254800532	-0.30832602	0.19368435	-0.314849463	0.329704359	-0.2363633	-0.187868857	0.08244686	1.300138391	0.416048048	0.13334764	0.309223946	-0.219434652	-0.502354139	-0.030025649	3.65785007	0.11445943	-0.595731138	-0.21501683	0.12521691	-0.169658616	0.113753672	0.17437646	-0.10664314	0.241597457	-0.08641434	0.066161202	0.02102168	0.65845878	-2.396059528	0.023154739	1.375615887	3.040653917	0.1774952	0.966820809	0.09684317	-0.499864447	-0.511073439	0.11614367	-0.14973544	1.41163184	3.623071106	2.03086215	0.256893154	-0.47391937	-0.25095935	-0.273596935
ICF034_CF3	-0.659423838	-0.309712428	-0.527723609	-0.57576647	-0.51173383	-0.301144639	0.686684276	-0.2251911	-0.20369264	0.7464773	-0.160789306	0.444643614	-0.51759608	-0.265789654	-0.387937845	-0.647920719	-0.708358034	-0.84962928	-0.26420748	-0.54559499	-0.2302277	-0.70077201	4.415152034	0.89364858	-0.73092443	4.7119251	-0.738320684	4.28130452	-0.45350521	-0.20417583	0.24173431	1.364636259	-0.206890332	-0.626073679	-0.861693917	4.10376025	0.265584403	-0.0555267	-0.674404731	-0.431587304	4.28310048	-0.23635795	0.48046542	-0.856395732	-0.45119772	-0.358734279	-0.40671969	-0.30684922	-0.281540377
ICF035_CF3	-0.723278746	0.167164798	0.835246709	0.87697777	-0.4849453	0.226311434	-0.218680783	-0.23346612	-0.204162783	-0.19683335	-0.315038431	0.024240066	-0.57191609	-0.420387641	0.175700852	-0.735984292	-0.57727635	1.16475399	-0.1808498	-0.536898174	-0.22353373	-0.53638137	-0.329839552	-0.18827736	-0.52050379	-0.34199492	-0.610607701	-0.34215952	-0.56887996	-0.20368358	-0.53506569	-0.118314639	-0.191742766	0.789420501	1.423625892	-0.34540106	-0.547242925	-0.03333524	-0.473071635	0.696176206	-0.35686735	0.84040162	-0.03600537	0.992126864	-0.01833834	-0.405970564	0.65282947	-0.30392782	-0.33431603
ICF036_CF3	-0.67984076	3.965993597	2.300266144	2.62802816	-0.46800649	1.688259251	0.365180464	-0.19964109	-0.203434891	-0.32490592	1.068189467	0.380505904	-0.47563702	-0.38877086	5.300024364	-0.698739284	-0.064634435	-0.3744945	-0.40215819	-0.609855598	1.64344089	0.10188721	-0.329839552	0.5642681	0.15684032	-0.34199492	0.902823417	-0.34215952	-0.42551669	-0.18599685	-0.78886101	-0.199649333	-0.188791976	3.125507708	-0.400479621	-0.3596185	-0.568469126	-0.07184832	0.080323014	0.389861999	-0.36113382	2.96050234	-0.68215283	-0.314121018	3.64042577	0.992857973	0.39942968	-0.262351	-0.327289515
ICF037_CF3	-0.599729174	-0.336702558	-0.622557998	-0.67051858	0.32181225	-0.332128567	-0.18361024	-0.23425028	0.212446863	-0.41058122	-0.209786861	-0.233728575	0.29787248	-0.394921542	-0.434868068	-0.593588365	0.433054415	-0.37608177	-0.36982193	0.203786374	-0.22887491	0.4204679	-0.329839552	-0.597634113	0.37949247	-0.34199492	-0.263105251	-0.34215952	-0.571868973	0.0547519	-0.46842466	0.26495082	0.022927727	-0.742384183	-0.406602179	-0.35861651	-0.207403329	0.16767221	0.118703773	-0.617875149	-0.33989413	-0.27409908	-0.27786075	-0.437382741	-0.66959636	-0.308121274	-0.56228267	-0.07812388	1.222309347
ICF038_CF3	-0.557435883	-0.187799343	0.139147452	0.15587275	-0.52069614	0.285433889	-0.453823383	-0.16250282	-0.20000258	-0.52546209	-0.681166459	-0.412852475	-0.52476647	-0.249055471	-0.13521568	-0.538884053	-0.55389037	-0.10863051	-0.25110866	-0.574567771	0.3956256	-0.46734473	-0.329839552	-0.67827768	-0.52998806	-0.34199492	-0.110874968	-0.34215952	-0.451792057	-0.18362799	-0.75357831	-0.180863742	-0.173163025	-0.343537179	0.017796581	-0.3596185	-0.562049874	-0.09206536	-1.06186836	-0.134426891	-0.35669168	-0.28269208	-0.25251894	0.005069059	-0.08767552	-0.14702565	-0.17173943	-0.36314561	-0.307609097
ICF039_CF3	0.330942638	-0.307995848	-0.446992171	-0.4987642	7.6581282	-0.30604882	-0.058866592	-0.23586784	4.031600141	-1.04626177	-0.145053412	0.054748229	7.74919941	0.239786636	-0.37177945	0.476976499	-0.389086247	-0.64052055	0.29008466	-0.02843977	-0.2228938	-0.44177739	-0.329839552	-0.679657281	-0.4175075	-0.34199492	-0.749236441	-0.34215952	-0.632148743	1.46808077	-0.58374251	-1.132508423	1.481055206	-0.758778452	-0.649938049	-0.35487822	-0.60135066	0.13113964	-1.978637884	-0.145013182	-0.36113382	-0.30005179	-0.39770025	-0.683294985	-0.63723058	-0.350528886	-0.15290569	3.49475462	2.934909548
[truncated: 167 more columns]
