# Supplementary material for: Adaptation of the infant gut microbiome during the complementary feeding transition
Source: PLoS One. 2022 Jul 14;17(7):e0270213. doi: 10.1371/journal.pone.0270213 (PMC9282554; doi:10.1371/journal.pone.0270213)
Supplement: S2 File — (ZIP) [file pone.0270213.s002.zip › Final docs/Input datasets/HILIC_CF6.txt]

	M117T659	M159T644	M145T663	M146T663	M162T641	M160T645	M142T603	M144T527	M471T938	M210T640	M96T603	M143T603	M163T641	M292T815	M128T663	M116T659	M120T600	M84T806	M310T815	M166T502	M173T627	M167T600	M855T888	M246T593	M166T600	M854T888	M133T645	M514T888	M204T624	M310T950	M244T624	M209T641	M309T949	M114T679	M148T805	M512T889	M465T627	M256T615	M192T640	M132T864	M513T889	M154T659	M222T624	M130T806	M132T679	M153T521	M115T864	M266T858	M206T897
ICF001_CF6	-0.503016632	0.303543447	0.753614055	0.647062	-0.27623714	0.121994073	-0.781633915	-0.19846546	-0.195558849	-0.37464843	-0.711983058	-0.528537855	-0.16723033	-0.438088724	0.221260516	-0.426020818	0.067137197	-0.01332401	-0.42260591	-0.783504298	0.26733738	0.07729012	-0.329839552	-0.557223137	0.07483924	-0.34199492	0.008769133	-0.34013886	-0.08321725	-0.19420193	-0.5225308	-0.264627684	-0.198157214	2.759502834	-0.048047858	-0.3596185	-0.444371502	-0.18652045	-0.002416583	0.065108092	-0.36113382	1.0635471	-0.21312633	0.105758697	1.79030961	0.369926865	0.16670921	-0.34592458	-0.319749201
ICF004_CF6	-0.725297626	4.94598314	0.206341103	0.21823915	-0.34288479	5.230620698	-1.266600216	0.03402494	-0.203039596	-1.45777422	-1.450571281	-0.874364864	-0.29915291	-0.461255377	3.819692127	-0.72664029	0.274564643	0.07327941	-0.45230317	-0.688995765	0.97539651	0.27679353	-0.329839552	-0.586646485	0.27601199	-0.34199492	-0.873289556	-0.34215952	-0.759675427	-0.20473591	-0.96063268	-1.72734365	-0.212799096	1.942284035	0.007441191	-0.3596185	-0.60073891	-0.19588293	-1.039827787	2.484870108	-0.36113382	-0.30678931	-0.95370961	0.351911748	5.42284927	0.032182085	2.55321239	-0.34722765	-0.332415979
ICF005_CF6	-0.574164855	-0.020056266	0.148920419	-0.11623931	-0.18404803	-0.0284093	-0.97733915	-0.04435067	0.005800983	-0.56938534	-0.943345514	-0.702026619	-0.10681575	-0.429374039	-0.036989916	-0.493698027	-0.453792336	0.25549128	-0.43314396	-0.70451134	-0.14174609	-0.41051486	-0.329839552	-0.649686751	-0.40604395	-0.34199492	-0.742417236	-0.34215952	-0.570584047	0.35494152	-0.71981543	-0.3086486	0.376855232	0.550391282	0.457746703	-0.3596185	-0.562071534	-0.17439533	-0.895283762	0.071539475	-0.36113382	-0.23832009	-0.64227811	0.243014372	0.20397627	0.23906911	0.07334495	-0.34062816	-0.006927826
ICF006_CF6	-0.694095028	-0.192748149	-0.278077548	-0.57443123	-0.36228527	-0.190582696	-0.586359443	0.16446144	-0.169090467	0.17479264	-0.603695065	-0.558439314	-0.31612223	-0.433028307	-0.292850469	-0.671504333	-0.696065461	-0.61952073	-0.44240321	-0.728766996	-0.16393927	-0.76226977	-0.329839552	-0.622744797	-0.73253885	-0.34199492	-0.873289556	-0.34215952	-0.590690973	-0.2009378	-0.76727239	-0.088194789	-0.199232934	-0.49803823	-0.498528924	-0.35895453	-0.583601905	-0.19211937	-0.007660539	-0.49738947	-0.36113382	-0.29913323	-0.69960813	-0.554911133	-0.5308791	-0.3577264	-0.47744403	-0.34334919	-0.345585277
ICF007_CF6	-0.505696279	-0.023928323	-0.037149088	-0.12615893	-0.460116	-0.095264891	-0.801222783	-0.22236941	-0.202056902	-0.11281659	-0.796693342	-0.657009344	-0.28535111	-0.431496397	-0.150492576	-0.383315805	-0.062804455	3.89111952	-0.41131395	-0.580914432	-0.16133319	-0.02401249	-0.329839552	-0.002943463	-0.02168998	-0.34199492	-0.407531565	-0.34215952	-0.077417854	-0.20450946	-0.47183146	-0.250376846	-0.205620922	0.547066764	4.096190782	-0.3596185	-0.435649184	-0.19566637	-0.924223711	-0.337960004	-0.36113382	-0.28545911	-0.29523201	3.452153612	0.17360989	-0.002439676	-0.31268939	-0.33630225	-0.328702578
ICF008_CF6	2.201192407	-0.336991655	-0.64725187	-0.68709983	0.0824467	-0.331357283	-0.571966689	-0.23531525	-0.189304171	-2.43765137	-0.627793412	-0.463305118	0.01492441	-0.319615471	-0.435647443	2.402820558	-0.689407011	-0.74406442	-0.31811648	0.342773168	-0.22442332	-0.71434939	-0.329839552	-0.045142379	-0.71928086	-0.34199492	-0.806708109	-0.34215952	0.181741005	-0.16620517	0.01516814	0.246838564	-0.134919266	-0.635001166	-0.674489351	-0.3596185	-0.404217809	-0.0220196	-0.325077921	-0.401873371	-0.36113382	-0.29201786	0.37599806	-0.746841198	-0.47573308	0.396825625	-0.36666589	-0.15299127	-0.19576092
ICF014_CF6	-0.362313825	-0.129435231	-0.226103909	-0.2661582	-0.49631552	-0.11878317	0.056586058	-0.18598196	-0.042199038	0.15174149	0.442692183	0.196454381	-0.4561097	0.979657628	-0.162972711	-0.312288959	0.23055087	0.20654114	-0.01017356	-0.156065323	-0.14543404	0.158907	-0.329839552	-0.629657575	0.21040905	-0.34199492	0.576057739	-0.34215952	1.577134948	0.23220974	0.68732131	0.582303393	0.246103787	-0.003316349	-0.003023506	-0.3596185	1.655272058	0.18397275	0.67574986	1.758005017	-0.36113382	-0.2826958	1.72176158	0.085580715	0.2681487	0.176870889	1.8507254	-0.31318701	-0.168786585
ICF015_CF6	-0.64484949	-0.325148226	-0.401708415	-0.48231691	-0.47791659	-0.314472814	0.064128803	4.90814683	-0.204107443	-1.58647867	-0.051432015	0.082503102	-0.49013701	-0.405677026	-0.337379989	-0.703598878	-0.238310966	0.43803375	-0.18699338	-0.273825296	-0.21250364	-0.21129376	-0.329839552	-0.622318937	-0.21717435	-0.34199492	-0.46751267	-0.34215952	-0.721185291	-0.20576636	-0.72950747	-2.005867849	-0.219580089	0.166467976	0.440677922	-0.3596185	-0.60135066	-0.11841684	-2.892459409	0.431561613	-0.36113382	0.84886614	-0.61999418	0.900930679	0.52725269	-0.430964504	0.41193466	-0.35517531	-0.331791622
ICF017_CF6	1.322782665	-0.322021357	-0.59004697	-0.64030726	-0.50904713	-0.318018432	0.331224044	-0.2350054	-0.176555021	-0.5579131	0.420841408	0.319188074	-0.56639484	-0.086431849	-0.427036753	1.412593323	-0.756289822	-0.54075771	-0.39901924	-0.554014699	-0.21637608	-0.826254	-0.329839552	-0.700649999	-0.83106626	-0.34199492	-0.733025896	-0.34215952	-0.063418339	-0.12484179	-0.72714875	0.214246445	-0.130397861	-0.419687122	-0.614130083	-0.35877852	-0.60135066	-0.05351784	-0.412785315	-0.426482173	-0.36113382	-0.28348114	-0.74118081	-0.634625327	-0.26176042	-0.278508698	-0.37749429	-0.3143472	-0.263366545
ICF019_CF6	-0.683273759	1.011756629	1.345391846	1.45411848	-0.04427541	1.180758561	0.653505573	0.47508139	-0.186873229	-0.28209114	-0.424802269	0.437354838	-0.12231759	-0.063244751	1.824518497	-0.6901587	0.774653215	0.22187796	-0.20835528	-0.188323451	1.01611058	1.24707655	-0.329839552	0.676357354	1.23209533	-0.34199492	0.665591819	-0.34215952	-0.450518245	0.06550013	-0.13125273	0.029413946	0.09769598	2.089870642	0.552197774	-0.35879454	-0.56015176	0.32834483	-0.584909206	-0.147198859	-0.35695939	0.43454145	-0.04306876	0.423938128	0.00159601	-0.168345471	-0.13095504	-0.25090454	0.09526092
ICF020_CF6	-0.58888162	-0.293926795	-0.448139516	-0.49535136	-0.53429549	-0.287398051	0.461350176	-0.23390857	-0.204192542	1.06549808	-0.356382321	0.436864665	-0.35899566	-0.402447996	-0.294413673	-0.582630089	-0.066412924	-0.40126672	-0.28486594	-0.464740571	-0.2277712	0.19002338	-0.329839552	-0.632931639	0.11515871	-0.34199492	0.005876037	-0.32452318	-0.051281977	-0.20464059	-0.21626795	1.722977302	-0.214170475	0.114391276	-0.325250323	-0.3596185	-0.554592484	-0.15697393	0.518385144	-0.053602647	-0.36113382	-0.27116652	-0.72342514	-0.165927076	0.64772493	-0.250886261	0.11606613	-0.34834683	-0.338545246
ICF021_CF6	-0.567235248	0.614227069	0.900819673	0.96686394	-0.38864421	0.742483677	0.274297121	-0.06517255	-0.178113534	1.51243169	0.986376607	0.22382174	-0.39915682	-0.303525361	0.21024882	-0.546037743	-0.248954326	-0.20702702	-0.28403908	-0.675661062	0.28375668	-0.05433241	-0.329839552	-0.664844109	-0.03020651	-0.34199492	0.252382723	-0.34215952	0.245259469	-0.18255827	-0.78849498	-0.953082125	-0.181163711	0.320110525	-0.154079352	-0.3596185	-0.60135066	-0.12385203	1.1452834	-0.001597885	-0.36113382	0.22585396	-0.44508242	0.045128603	0.85945096	-0.21688624	-0.62937175	-0.11138769	-0.269196143
ICF023_CF6	-0.500739013	-0.327822922	-0.591933921	-0.64327446	-0.41573627	-0.326278547	-0.32031503	-0.19464704	-0.202339412	0.43190848	-0.499984281	-0.097355132	-0.43788647	-0.155418959	-0.417678465	-0.483556207	0.172071611	0.57346215	0.04385448	-0.555384196	-0.22744648	0.21119879	-0.329839552	-0.482552084	0.30954613	-0.34199492	0.128679587	-0.29825773	0.886962341	-0.20203253	-0.30222089	1.002860757	-0.199595342	-0.628138348	0.63901263	-0.35699445	-0.352680796	0.07619159	0.502841217	-0.372219567	-0.36113382	-0.27115439	-0.02435936	0.680770495	-0.60629551	-0.294172244	-0.32019073	-0.25352064	-0.165313478
ICF025_CF6	-0.678807909	0.367148168	0.517178079	0.54423928	-0.58995662	0.451341141	-0.42051047	-0.13133194	-0.204238586	-0.7039216	-0.803579283	-0.196683542	-0.54553088	-0.379473455	0.118465931	-0.680640482	0.34255518	2.7322924	-0.16165656	-0.335465098	0.60362622	0.45688184	-0.329839552	0.151558597	0.4625783	-0.34199492	0.285837554	-0.34215952	0.353088803	-0.20448681	-0.25094116	-0.125052507	-0.202843695	0.437790914	2.860527703	-0.3596185	-0.430048955	-0.18295584	-0.510704463	0.183223116	-0.36113382	1.10913471	0.01499906	2.369933914	0.90815818	-0.054530056	0.26634576	-0.32436171	-0.315643664
ICF026_CF6	0.009438525	-0.343439147	-0.639543044	-0.69855819	-0.23575519	-0.336842942	0.901319048	1.47059272	-0.189590538	0.20350123	0.514273987	0.316104611	-0.26401205	1.590770246	-0.443396015	0.085552068	-0.129507824	-0.80239066	1.7633495	0.177237222	-0.23040663	-0.05713917	-0.329839552	-0.339341959	-0.04036431	-0.33635988	-0.739212272	-0.34215952	-0.529841204	-0.02670335	0.89263584	-0.728190269	-0.033281988	-0.78176478	-0.992747796	-0.3596185	0.763222295	-0.14441345	0.028531658	-0.467466811	-0.36113382	-0.3228116	-0.18444511	-0.677584735	-0.64458362	-0.434751752	-0.4531721	5.49050995	0.252044274
ICF027_CF6	-0.63050692	-0.338437267	-0.630413744	-0.67722812	-0.23481841	-0.332847233	-0.035182254	-0.15575026	-0.164370689	0.3787404	-0.267540072	0.163696972	-0.28000404	-0.235553639	-0.434054911	-0.626051882	-0.005408325	-0.47788576	-0.28746927	0.854426309	-0.23016544	-0.02156846	-0.329839552	-0.302046072	0.06774757	-0.34199492	-0.471857719	-0.34215952	-0.053423666	-0.18117104	-0.81793112	-0.659437989	-0.171364174	-0.81776573	-0.422741364	-0.3596185	-0.60135066	0.25684754	0.421730959	-0.511461513	-0.36113382	-0.29808532	-0.76877437	-0.485915645	-0.60036576	-0.382566503	-0.47166135	-0.01019425	1.526611678
ICF029_CF6	-0.533260796	-0.311361293	-0.391987085	-0.36684904	-0.21352748	-0.302228852	-0.606143473	-0.23237574	-0.204591985	0.0796984	-0.854740121	-1.109157585	-0.24928614	0.060442298	-0.338191445	-0.504701595	0.273561165	-0.50007864	0.16620821	-0.520630598	-0.21974947	0.37487408	0.187433503	-0.133818318	0.35840589	0.43336612	-0.545035777	0.27270475	-0.42845185	-0.20566494	1.0840344	0.53687236	-0.209133468	-0.394600492	-0.437331799	0.50130994	0.800479393	-0.1749112	-0.138117377	-0.538025002	0.45954974	0.79332559	0.24816312	-0.409873793	-0.14702573	1.573888891	-0.51546438	-0.26288442	-0.246100235
ICF030_CF6	-0.511855142	0.034098264	0.633452744	0.65567168	-0.32106978	0.184191724	-0.691981323	0.24447842	-0.204225399	-0.53202251	-0.673038861	-0.582099858	-0.32618128	-0.292819389	0.207857463	-0.486381724	3.203198851	1.08701556	-0.23990761	-0.510209224	0.8736599	3.04172516	-0.329839552	-0.463788018	3.06836826	-0.34199492	1.445273853	-0.34215952	-0.627523646	-0.1319871	-0.38930154	-0.026117653	-0.125924394	1.26075021	0.953311554	-0.3596185	-0.60135066	0.73016457	-0.225752663	0.42051376	-0.36113382	0.24432221	-0.34536853	1.024131904	-0.81300164	0.945543428	0.46634613	-0.21860674	-0.216482306
ICF032_CF6	-0.612627114	-0.288991876	-0.412429703	-0.4556993	-0.45901612	-0.279872579	3.006743706	-0.22525594	-0.202946073	2.34618741	2.781596254	2.018639927	-0.40915126	-0.126338256	-0.319427721	-0.611279196	-0.523633069	-0.52522862	-0.1880791	-0.223474983	-0.22637426	-0.57777382	7.57609602	2.65295408	-0.57206069	7.3683844	-0.578883734	7.35985603	-0.342877425	-0.20556626	0.30694861	1.105896176	-0.205926885	-0.36520109	-0.528371477	7.54224734	0.073712562	0.18793361	2.120325583	-0.461728549	7.40672761	-0.07493075	0.20570315	-0.640757415	-0.15070656	-0.34183903	-0.42132919	-0.18964421	-0.147353558
ICF034_CF6	-0.598426242	0.104537822	-0.661400688	0.13764188	-0.58529293	0.143971895	0.341013203	0.53421385	-0.20368951	-0.24198064	-0.24438092	0.113931496	-0.49903806	-0.347259358	0.010860647	-0.585352413	-0.359247418	-0.30910148	-0.29442101	-0.610094252	-0.16575569	-0.30086925	-0.329839552	-0.056035122	-0.31760333	-0.34199492	-0.188607486	-0.34215952	-0.389906629	-0.20644305	0.17860567	-1.15878909	-0.216782862	0.277247423	-0.207427623	-0.3596185	-0.005163381	-0.12213705	-0.245537935	0.99843125	-0.35664057	-0.12274031	0.08423676	-0.291852896	0.66068299	0.072152616	0.95754675	-0.32447896	-0.081638234
ICF035_CF6	-0.686659144	-0.049400453	0.004141361	-0.02760989	-0.57146229	-0.021575934	-0.000232442	-0.13298626	-0.141058375	-0.31130063	-0.411736729	-0.17444265	-0.50385501	0.148487626	-0.11020852	-0.684976609	-0.784269565	-0.40261997	-0.10445036	0.187828128	0.07268599	-0.86426361	-0.329839552	0.242788065	-0.82585372	-0.33690998	-0.586082269	-0.31904058	0.760286909	-0.18254808	-0.8435355	0.695889471	-0.19621173	-0.930308571	-0.177928878	-0.3596185	-0.60135066	0.61171632	-0.127107831	-0.297282156	-0.36113382	-0.1658528	-0.6303386	-0.455967306	1.46141752	-0.332355404	-0.28250947	-0.31212278	-0.209605038
ICF036_CF6	3.559186857	0.572303676	1.101587212	1.17841319	-0.10851042	0.689034003	-0.623596108	-0.20906904	-0.203486374	-0.699775	-0.558286596	-0.548659906	-0.1294271	-0.170688253	0.902866821	3.710144966	-0.286236565	-0.23255149	-0.11690302	-0.31754994	-0.06600415	-0.27656531	-0.314996135	1.689946585	-0.21921953	-0.34199492	0.236804002	-0.34215952	0.949360444	-0.20561415	0.63660538	-0.167862324	-0.205867004	0.455904481	-0.290528036	-0.35846801	1.193878693	-0.0288705	-0.639817326	0.867743921	-0.36113382	0.40974561	1.21151348	-0.132298541	1.00995383	0.029912087	0.80119791	-0.13272421	-0.305435358
ICF037_CF6	-0.632777957	-0.209753948	0.068808345	0.05440426	2.16830687	-0.194521045	-0.850806224	-0.23572457	-0.190805764	-2.39585671	-0.74743847	-0.408734099	2.0488912	-0.345657618	-0.189120214	-0.686329882	-0.533595282	-0.2599276	-0.28894689	-0.649868699	-0.1427421	-0.55167388	-0.329839552	-0.6619239	-0.46259286	-0.34199492	-0.297835564	-0.34215952	0.273522692	-0.18686441	-0.58389963	-1.758117674	-0.187232394	0.375745115	-0.147949802	-0.34982291	-0.527704776	-0.15917951	-0.254955731	0.43381932	-0.36113382	-0.05768209	-0.25395029	-0.262924051	0.89439937	-0.109999186	0.42978463	-0.34201691	-0.320228213
ICF038_CF6	-0.643501777	0.226054659	0.577877314	0.6234867	-0.30053702	0.289798259	-0.787216836	-0.15027268	-0.204591985	-0.59184121	-1.102594185	-0.485829016	-0.48238096	-0.292916198	0.110308161	-0.634050439	0.929754823	-0.05238769	-0.19617922	-0.606718738	-0.16255841	1.1450005	-0.329839552	-0.678672539	1.19210744	-0.34199492	1.046142953	-0.34215952	-0.042921105	-0.20644305	-0.56151443	-1.754738708	-0.213741105	0.80520676	-0.253368028	-0.3596185	-0.535872464	-0.15278278	-0.452202438	-0.14000667	-0.36113382	-0.14986344	-0.3431671	0.243699191	1.53048358	-0.31660538	-0.13236033	-0.34981734	-0.346438953
ICF039_CF6	0.345261715	-0.283873629	-0.305563028	-0.35614572	2.01541185	-0.275920973	0.780106483	0.82432771	2.111455618	0.41125102	1.093967155	0.834589865	1.84031526	0.699297106	-0.326758715	0.480395544	1.002252929	1.56401276	0.84470621	2.108969877	-0.22338786	0.96845625	-0.329839552	-0.698842116	0.9642766	-0.34199492	0.508098458	-0.34215952	-0.672883709	1.01537248	-0.77934818	0.347328143	1.014280775	-0.644600574	1.730168895	-0.35393801	-0.60135066	-0.05854203	0.287059625	2.755130778	-0.30758842	-0.30027396	-0.63278082	1.030120087	-0.4973828	0.017748914	2.89678367	0.98958285	1.981608166
[truncated: 167 more columns]
