# Supplementary material for: Adaptation of the infant gut microbiome during the complementary feeding transition
Source: PLoS One. 2022 Jul 14;17(7):e0270213. doi: 10.1371/journal.pone.0270213 (PMC9282554; doi:10.1371/journal.pone.0270213)
Supplement: S2 File — (ZIP) [file pone.0270213.s002.zip › Final docs/Input datasets/KEGG_CF3.txt]

Participant_ID_Timepoint	KEGG;Brite Hierarchies;Protein families: signaling and cellular processes;ko02000 Transporters;	KEGG;Brite Hierarchies;Protein families: genetic information processing;ko03400 DNA repair and recombination proteins;	KEGG;Environmental Information Processing;Membrane transport;ko02010 ABC transporters;	KEGG;Brite Hierarchies;Protein families: genetic information processing;ko03016 Transfer RNA biogenesis;	KEGG;Brite Hierarchies;Protein families: metabolism;ko01002 Peptidases;	KEGG;Brite Hierarchies;Protein families: metabolism;ko01007 Amino acid related enzymes;	KEGG;Brite Hierarchies;Protein families: signaling and cellular processes;ko04147 Exosome;	KEGG;Metabolism;Nucleotide metabolism;ko00230 Purine metabolism;	KEGG;Metabolism;Carbohydrate metabolism;ko00500 Starch and sucrose metabolism;	KEGG;Cellular Processes;Cellular community - prokaryotes;ko02024 Quorum sensing;	KEGG;Genetic Information Processing;Translation;ko00970 Aminoacyl-tRNA biosynthesis;	KEGG;Brite Hierarchies;Protein families: genetic information processing;ko03032 DNA replication proteins;	KEGG;Metabolism;Carbohydrate metabolism;ko00520 Amino sugar and nucleotide sugar metabolism;	KEGG;Environmental Information Processing;Signal transduction;ko02020 Two-component system;	KEGG;Metabolism;Carbohydrate metabolism;ko00052 Galactose metabolism;	KEGG;Metabolism;Carbohydrate metabolism;ko00010 Glycolysis / Gluconeogenesis;	KEGG;Brite Hierarchies;Protein families: genetic information processing;ko03036 Chromosome and associated proteins;	KEGG;Brite Hierarchies;Protein families: genetic information processing;ko03029 Mitochondrial biogenesis;	KEGG;Brite Hierarchies;Protein families: genetic information processing;ko03009 Ribosome biogenesis;	KEGG;Brite Hierarchies;Protein families: genetic information processing;ko03000 Transcription factors;	KEGG;Metabolism;Amino acid metabolism;ko00250 Alanine, aspartate and glutamate metabolism;	KEGG;Brite Hierarchies;Protein families: metabolism;ko01011 Peptidoglycan biosynthesis and degradation proteins;	KEGG;Metabolism;Carbohydrate metabolism;ko00620 Pyruvate metabolism;	KEGG;Metabolism;Amino acid metabolism;ko00270 Cysteine and methionine metabolism;	KEGG;Metabolism;Nucleotide metabolism;ko00240 Pyrimidine metabolism;	KEGG;Genetic Information Processing;Replication and repair;ko03440 Homologous recombination;	KEGG;Brite Hierarchies;Protein families: signaling and cellular processes;ko02044 Secretion system;	KEGG;Metabolism;Amino acid metabolism;ko00260 Glycine, serine and threonine metabolism;	KEGG;Brite Hierarchies;Protein families: genetic information processing;ko03110 Chaperones and folding catalysts;	KEGG;Genetic Information Processing;Replication and repair;ko03430 Mismatch repair;	KEGG;Metabolism;Energy metabolism;ko00720 Carbon fixation pathways in prokaryotes;	KEGG;Brite Hierarchies;Protein families: genetic information processing;ko03011 Ribosome;	KEGG;Genetic Information Processing;Translation;ko03010 Ribosome;	KEGG;Metabolism;Carbohydrate metabolism;ko00030 Pentose phosphate pathway;	KEGG;Brite Hierarchies;Protein families: signaling and cellular processes;ko02048 Prokaryotic defense system;	KEGG;Brite Hierarchies;Protein families: genetic information processing;ko03019 Messenger RNA biogenesis;	KEGG;Metabolism;Glycan biosynthesis and metabolism;ko00550 Peptidoglycan biosynthesis;	KEGG;Genetic Information Processing;Replication and repair;ko03030 DNA replication;	KEGG;Genetic Information Processing;Replication and repair;ko03420 Nucleotide excision repair;	KEGG;Metabolism;Energy metabolism;ko00680 Methane metabolism;	KEGG;Genetic Information Processing;Folding, sorting and degradation;ko03018 RNA degradation;	KEGG;Metabolism;Carbohydrate metabolism;ko00630 Glyoxylate and dicarboxylate metabolism;	KEGG;Brite Hierarchies;Protein families: genetic information processing;ko03021 Transcription machinery;	KEGG;Metabolism;Energy metabolism;ko00190 Oxidative phosphorylation;	KEGG;Metabolism;Carbohydrate metabolism;ko00640 Propanoate metabolism;	KEGG;Metabolism;Glycan biosynthesis and metabolism;ko00511 Other glycan degradation;	KEGG;Metabolism;Carbohydrate metabolism;ko00051 Fructose and mannose metabolism;	KEGG;Metabolism;Carbohydrate metabolism;ko00650 Butanoate metabolism;	KEGG;Metabolism;Amino acid metabolism;ko00400 Phenylalanine, tyrosine and tryptophan biosynthesis;
ICF001_CF3	0.102542595	0.041511424	0.030853828	0.026180744	0.020940183	0.019514783	0.019650999	0.018273027	0.019680228	0.020653044	0.016613982	0.017359771	0.014331209	0.011139041	0.014216501	0.012775107	0.013190007	0.013823109	0.012710768	0.012371238	0.012598817	0.01309846	0.010915506	0.012737055	0.011846226	0.012200646	0.00746745	0.009979088	0.008618579	0.010401524	0.008841194	0.010284426	0.010284426	0.009474113	0.008784575	0.008614902	0.009119877	0.009035868	0.008719868	0.007850547	0.008363242	0.006958798	0.007798156	0.007196488	0.0065132	0.00586245	0.005622187	0.005955283	0.007035638
ICF004_CF3	0.104891727	0.032098672	0.030721759	0.023347558	0.016251772	0.01712044	0.016077763	0.016845816	0.020508624	0.014022042	0.013143382	0.015122952	0.015921672	0.019133434	0.015827603	0.015979215	0.013164745	0.011238239	0.01084646	0.012468708	0.012212002	0.009990886	0.012751947	0.0105646	0.010579416	0.008956134	0.012090712	0.008709765	0.009221111	0.008388967	0.010726204	0.009291748	0.009291748	0.010207622	0.007629529	0.006764307	0.006942796	0.00747585	0.004768197	0.007707403	0.0069552	0.008580205	0.008305925	0.008248726	0.008085054	0.008039571	0.012752636	0.00748343	0.006207133
ICF005_CF3	0.101012708	0.039841228	0.023983444	0.026070743	0.020562588	0.019724139	0.018617449	0.018540389	0.018765884	0.017428797	0.016009159	0.01551562	0.015523267	0.012407515	0.014881097	0.013071255	0.013331064	0.013625188	0.01287576	0.010549241	0.012699482	0.012107313	0.011855935	0.01164495	0.011732403	0.011395337	0.008127229	0.009875893	0.010140605	0.010021387	0.009988837	0.009764519	0.009764519	0.008373117	0.009232547	0.008614298	0.008387627	0.008457628	0.008306253	0.00751153	0.008440961	0.007956049	0.008069973	0.007238779	0.007068384	0.008540179	0.0058062	0.006457783	0.006882301
ICF006_CF3	0.106946741	0.037167165	0.026787295	0.023797559	0.020795494	0.018879844	0.020797713	0.019013488	0.016650795	0.022040704	0.014819967	0.015441339	0.01692918	0.013131414	0.015333585	0.012882618	0.013413743	0.01275218	0.01161719	0.01022576	0.013267524	0.011667244	0.01102442	0.012717166	0.010889543	0.010560857	0.006690351	0.010329076	0.009700306	0.009052058	0.00930825	0.009199017	0.009199017	0.008799317	0.008922605	0.008104959	0.008020876	0.007903999	0.007773067	0.007629313	0.0079363	0.007917314	0.008239343	0.007580738	0.006899694	0.011090503	0.006315802	0.005898348	0.006406295
ICF007_CF3	0.098468679	0.036865617	0.0323564	0.027395932	0.020714525	0.018632421	0.016392599	0.017786601	0.020751764	0.01769542	0.015131946	0.017080701	0.014645099	0.016680654	0.014829925	0.013696597	0.013555581	0.012560531	0.013635262	0.013441674	0.012150079	0.012515351	0.012090935	0.01094282	0.011410226	0.010149299	0.010488284	0.008384822	0.010142179	0.010039224	0.010300172	0.009308407	0.009308407	0.009792515	0.009421767	0.008004764	0.008900146	0.007363485	0.006955498	0.008824025	0.007522025	0.007648529	0.008667401	0.00996146	0.006807911	0.004221436	0.008487777	0.007149086	0.006110225
ICF008_CF3	0.085977112	0.042801174	0.020388656	0.025865349	0.020812484	0.020465974	0.021434099	0.018966258	0.019187919	0.020049812	0.017477931	0.017413754	0.015350905	0.009246683	0.014558882	0.012537211	0.013274694	0.014216753	0.01317131	0.011288506	0.012485957	0.012968048	0.010310963	0.012690972	0.011645091	0.012515308	0.008249646	0.010558689	0.010070684	0.010161364	0.008063031	0.011009896	0.011009896	0.008812998	0.010843431	0.00926333	0.008605575	0.009330792	0.00961882	0.007500993	0.008481821	0.006736569	0.00713696	0.006139486	0.006123496	0.009904219	0.003167212	0.005657614	0.007251076
ICF014_CF3	0.097723448	0.037982414	0.024214759	0.026148154	0.021369311	0.01932684	0.01920828	0.017815735	0.019507914	0.017602973	0.015644141	0.015222282	0.01546587	0.01393946	0.01623953	0.01404293	0.013990333	0.013583994	0.012497335	0.010002179	0.01346026	0.011952173	0.01201986	0.010980841	0.011617618	0.010829084	0.007513275	0.009019207	0.010464565	0.009674522	0.010105866	0.009397953	0.009397953	0.008897844	0.009390839	0.008192518	0.008613946	0.007807089	0.007758156	0.008159968	0.008110819	0.007593249	0.008446237	0.007987947	0.006732717	0.009754927	0.007621273	0.006703616	0.006292535
ICF015_CF3	0.090708772	0.043054077	0.020663225	0.025380295	0.020640131	0.019824962	0.021151147	0.018943214	0.019023797	0.021409357	0.017359065	0.016879004	0.015926746	0.0097948	0.015919867	0.013101909	0.013014201	0.014090037	0.01269629	0.011860238	0.012315485	0.012942953	0.0109893	0.011831493	0.01108315	0.012867038	0.00671077	0.010392541	0.009676628	0.010093302	0.009035155	0.010803811	0.010803811	0.008779156	0.007473117	0.009010587	0.008536915	0.00934201	0.010123521	0.007706268	0.008323418	0.006307116	0.006813956	0.006592106	0.005799785	0.009811506	0.003333396	0.005878158	0.007376564
ICF017_CF3	0.098471587	0.037916938	0.025201343	0.025818521	0.020131539	0.019668901	0.018752645	0.018904635	0.016757357	0.015502409	0.01565283	0.015071345	0.015785993	0.013732459	0.014181565	0.014126457	0.013297669	0.013213143	0.012519675	0.0103975	0.013126852	0.011782474	0.012585374	0.011456725	0.011756391	0.010679516	0.008942709	0.009696384	0.01050811	0.009591462	0.010761296	0.009239041	0.009239041	0.009379657	0.008430453	0.00806705	0.008293368	0.00779033	0.007384173	0.008774638	0.007758559	0.008377698	0.008786993	0.009411231	0.007169621	0.007705411	0.007974483	0.007499685	0.006775624
ICF019_CF3	0.091189729	0.043093426	0.020966617	0.025968754	0.021456936	0.020385123	0.019985239	0.020150528	0.01804583	0.018395647	0.017118548	0.016281248	0.015383151	0.011290416	0.014452539	0.012750193	0.013105107	0.013736915	0.01348563	0.012283962	0.012898957	0.012481191	0.01068693	0.012544989	0.012012206	0.01233144	0.007342005	0.010716732	0.009641919	0.010080197	0.008126524	0.009891929	0.009891929	0.008441483	0.008193775	0.009158546	0.008644385	0.009163479	0.00987006	0.007288238	0.00839195	0.007040735	0.007008672	0.006203147	0.00654351	0.008254448	0.003649894	0.005812224	0.007075922
ICF020_CF3	0.10749175	0.043417792	0.029086423	0.026441028	0.020204084	0.020646781	0.019253381	0.01982089	0.014398274	0.021666421	0.017212794	0.017149614	0.013567594	0.012932793	0.011437559	0.013232294	0.014059394	0.013733575	0.013080632	0.010941986	0.012361171	0.012008116	0.012164664	0.013201139	0.011726563	0.012906379	0.007621685	0.009634794	0.008819014	0.011314682	0.009500693	0.010417484	0.010417435	0.008966708	0.007962259	0.008598367	0.008647082	0.009932892	0.009300557	0.007377769	0.007911463	0.00744211	0.006967388	0.006743064	0.006889501	0.005018233	0.005867103	0.006782297	0.006975225
ICF021_CF3	0.084463568	0.041350207	0.018894812	0.028084619	0.020021524	0.021036337	0.020149002	0.018521318	0.016267082	0.015025219	0.017656607	0.016102484	0.015816099	0.011145873	0.013561456	0.016240936	0.013097874	0.014684781	0.013422462	0.01104874	0.013212347	0.012792387	0.013864504	0.012665993	0.011970349	0.012218261	0.008338644	0.009833701	0.009988951	0.010351607	0.010091773	0.010507127	0.010507127	0.010451584	0.011650096	0.009180189	0.009025346	0.008263322	0.008198567	0.008585878	0.008588994	0.007419067	0.00839798	0.008629906	0.008246794	0.004019152	0.009707171	0.008038711	0.007785922
ICF023_CF3	0.109194957	0.04081412	0.027421368	0.025526705	0.020932738	0.019384514	0.017892406	0.018807022	0.019353656	0.018956322	0.016149018	0.014926065	0.013946394	0.013232209	0.012594132	0.012630586	0.01268421	0.012991372	0.012821422	0.01407448	0.011849089	0.012297648	0.011719921	0.011680174	0.011003572	0.011535672	0.011788927	0.010080583	0.008415374	0.009769141	0.00887621	0.009682449	0.009682449	0.008872211	0.008760119	0.008229524	0.008152475	0.008777946	0.008704942	0.007299762	0.007573055	0.007798323	0.007014661	0.006871617	0.007102765	0.004248469	0.006117214	0.006582331	0.006878955
ICF025_CF3	0.118359362	0.037892388	0.033618158	0.023165093	0.020202373	0.018011544	0.018334931	0.019460833	0.015626847	0.024467106	0.014744845	0.014245759	0.013412963	0.01537001	0.012397311	0.012580236	0.012565715	0.012015702	0.011943854	0.013983278	0.011533133	0.012010816	0.011145193	0.012357464	0.010600341	0.011448002	0.01115001	0.009995685	0.007930659	0.008896692	0.008130583	0.009230608	0.009230608	0.009374649	0.007768862	0.007793569	0.007805819	0.007893909	0.008180684	0.007460065	0.007102061	0.007115757	0.006525622	0.006051862	0.006872064	0.005611617	0.006024334	0.006406975	0.006264861
ICF026_CF3	0.083970214	0.042326255	0.022722395	0.030365857	0.021492083	0.022216404	0.018488612	0.01896786	0.012949119	0.015483568	0.018634465	0.017367634	0.013970427	0.014799362	0.010011383	0.013249477	0.01397245	0.015449633	0.013964022	0.008476892	0.013827833	0.012208392	0.012903722	0.01272517	0.011746225	0.011875672	0.009653942	0.009335268	0.011076852	0.011037972	0.010885377	0.010922346	0.010922346	0.009488874	0.007780663	0.009338526	0.008701515	0.008734326	0.00859072	0.007869771	0.008604542	0.009040977	0.008821973	0.007569749	0.006058294	0.004978892	0.006135041	0.00666609	0.006921838
ICF027_CF3	0.101361228	0.039856324	0.027459194	0.02614755	0.020725248	0.019290552	0.016988101	0.018243878	0.018236042	0.018379119	0.015880336	0.015718684	0.012978729	0.014981383	0.012891518	0.011710908	0.012899644	0.01272914	0.013550895	0.012708825	0.011491648	0.012752793	0.011346248	0.011534455	0.011189675	0.011185322	0.012506398	0.009624525	0.009209367	0.010375756	0.009196743	0.009650209	0.009650209	0.00797289	0.007789182	0.008702645	0.008720349	0.008780569	0.008400382	0.007472843	0.008038189	0.008602955	0.007521019	0.007025761	0.007033017	0.004807909	0.005078828	0.006688672	0.007128499
ICF029_CF3	0.105714054	0.041547161	0.024956856	0.025765344	0.020713101	0.019403842	0.018771751	0.018692373	0.0194828	0.020072891	0.016530946	0.016421607	0.015465002	0.012779563	0.014340959	0.013758008	0.013511332	0.013788948	0.012901502	0.012398209	0.012422289	0.011781799	0.011583002	0.010726075	0.011304126	0.012142853	0.008260853	0.009526013	0.009341216	0.010437399	0.008824904	0.0103905	0.0103905	0.009571373	0.007659702	0.008679027	0.008209614	0.008835684	0.008795785	0.007599503	0.008107835	0.007297808	0.007309568	0.006889574	0.006727037	0.006083046	0.006377882	0.006369622	0.006362902
ICF030_CF3	0.11351834	0.040834763	0.031238642	0.025594132	0.020395324	0.020041688	0.020329632	0.01929222	0.015966124	0.025972463	0.016504849	0.015369858	0.014621828	0.011536444	0.014130813	0.012850531	0.012769255	0.013473889	0.012166755	0.010468104	0.012369346	0.011807605	0.010754369	0.013086928	0.011705949	0.011725369	0.006610475	0.010333123	0.008562545	0.009756276	0.009146344	0.010216123	0.010216123	0.008920497	0.007127862	0.008255422	0.008328786	0.008505724	0.008977798	0.007824345	0.007928638	0.007098612	0.007775196	0.006892185	0.006324929	0.00698401	0.005537579	0.005941084	0.007094297
ICF032_CF3	0.109132228	0.040013006	0.029971629	0.026255543	0.019638548	0.019468597	0.016757211	0.019106758	0.017308002	0.01987749	0.016279326	0.016292618	0.012835291	0.013788289	0.012147822	0.01336863	0.013876363	0.01292467	0.013262941	0.013391872	0.011579579	0.012231085	0.011741701	0.011429363	0.011230299	0.011579579	0.010020499	0.009174578	0.008796999	0.01021516	0.009679945	0.009646754	0.009646754	0.00932096	0.006623112	0.008010202	0.008419911	0.008796673	0.008013627	0.008278095	0.007314496	0.00744359	0.007707731	0.007737171	0.006621807	0.004958914	0.006788496	0.006971169	0.007010721
ICF034_CF3	0.094128064	0.036237517	0.01740104	0.025614992	0.022560768	0.019452224	0.019821476	0.018412807	0.014653513	0.012655864	0.014661749	0.013898242	0.016266222	0.012965012	0.017515365	0.013572719	0.013971778	0.012962757	0.011615564	0.008235621	0.015378781	0.011001288	0.012973836	0.01091471	0.011897749	0.010334555	0.007779791	0.010053252	0.012113359	0.009209639	0.012017173	0.00759742	0.00759742	0.008416914	0.010064332	0.008206108	0.007589969	0.007323864	0.007536238	0.008049524	0.008499863	0.00981666	0.008780381	0.009265821	0.007569477	0.014953739	0.008445446	0.007505156	0.006499174
ICF035_CF3	0.112157834	0.039568932	0.030536465	0.024194857	0.020319295	0.018713523	0.018455549	0.01882884	0.015181474	0.022453331	0.015255916	0.014749172	0.012935505	0.014888175	0.01203977	0.0124515	0.012520392	0.012564515	0.012615406	0.013846805	0.011885338	0.012220866	0.011950034	0.01201243	0.010924636	0.011776247	0.009904651	0.009918863	0.008550356	0.009675777	0.009373815	0.009041129	0.009041129	0.008720489	0.007468518	0.008381983	0.008149455	0.009094321	0.008642393	0.007525499	0.007586406	0.007785233	0.006729651	0.006512011	0.006836983	0.005769491	0.004909894	0.006439059	0.006647089
ICF036_CF3	0.099028126	0.034304306	0.016421137	0.024044492	0.020995727	0.018228921	0.019462026	0.017979386	0.016297486	0.011786953	0.013472529	0.013896515	0.018062345	0.015072257	0.016381889	0.01343433	0.01352871	0.012235355	0.01128342	0.00849036	0.013564808	0.011455246	0.012883804	0.010974291	0.011696905	0.009675291	0.009206543	0.010069086	0.01225767	0.008589597	0.011119732	0.00732407	0.00732407	0.008109823	0.011365986	0.007805944	0.007870264	0.007111158	0.006849677	0.008105491	0.008329167	0.009244872	0.009714276	0.008973022	0.007934715	0.01363556	0.007957424	0.006723925	0.006085714
ICF037_CF3	0.095733955	0.036959884	0.027338229	0.027146402	0.019028755	0.018944054	0.017047906	0.017848095	0.0190183	0.014674918	0.015425711	0.016225747	0.015310554	0.01722943	0.013475166	0.015615568	0.013308189	0.012883018	0.013333948	0.012544366	0.012437088	0.0121098	0.013281218	0.01106657	0.012092224	0.010471846	0.009514681	0.008289321	0.01010198	0.009758934	0.010916715	0.009469073	0.009469073	0.009973793	0.009856363	0.007953851	0.008495694	0.007395644	0.006477268	0.009005869	0.007635352	0.007527468	0.008899955	0.01038866	0.007531559	0.005305244	0.010931413	0.007803541	0.00624756
ICF038_CF3	0.093357678	0.034622541	0.015474455	0.025769765	0.022188307	0.018812957	0.020437214	0.017475391	0.014485358	0.00995198	0.014250275	0.015272393	0.016854773	0.014402806	0.015848072	0.015683842	0.01343339	0.012900463	0.01112794	0.007553043	0.014947651	0.011659992	0.014394715	0.011085844	0.011910601	0.009843404	0.007192546	0.009520193	0.012187671	0.00942113	0.012107305	0.00732966	0.00732966	0.009712305	0.008980924	0.007658447	0.008123364	0.007169913	0.006465977	0.008647325	0.008163055	0.009506635	0.009831705	0.009680159	0.008738297	0.013009695	0.012295809	0.008328378	0.00642399
ICF039_CF3	0.092636955	0.037035738	0.02378653	0.028136873	0.019187045	0.021698791	0.01793401	0.017338647	0.016111609	0.015276493	0.016968803	0.014419712	0.016423475	0.014546604	0.013383012	0.013625036	0.013032253	0.013580262	0.012460515	0.00985685	0.014338315	0.012305872	0.012727608	0.013029055	0.011236675	0.010738494	0.008481771	0.010752524	0.009932882	0.009119533	0.011556485	0.011357068	0.011357068	0.009388999	0.0075047	0.008012475	0.00907868	0.008076025	0.00647388	0.007592802	0.008161135	0.009307602	0.008316914	0.008641057	0.007966361	0.005445846	0.010359571	0.00801392	0.007269175
[truncated: 135 more columns]
