# Supplementary material for: Adaptation of the infant gut microbiome during the complementary feeding transition
Source: PLoS One. 2022 Jul 14;17(7):e0270213. doi: 10.1371/journal.pone.0270213 (PMC9282554; doi:10.1371/journal.pone.0270213)
Supplement: S2 File — (ZIP) [file pone.0270213.s002.zip › Final docs/Input datasets/Lipid_CF1.txt]

Participant_ID	Monoglyceride_MS1_1	Monoglyceride_MS1_2	Monoglyceride_MS1_3	Monoglyceride_MS1_4	Monoglyceride_MS2_5	So_MS2_6	Monoglyceride_MS1_7	So_MS2_8	Monoglyceride_MS1_9	Monoglyceride_MS1_10	Monoglyceride_MS1_11	Phosphatidylethanolamines_MS2_12	Monoglyceride_MS1_13	Monoglyceride_MS1_14	Monoglyceride_MS1_15	Monoglyceride_MS1_16	Monoglyceride_MS1_17	Diglyceride_MS1_18	Monoglyceride_MS1_19	Diglyceride_MS2_20	Diglyceride_MS2_21	So_MS2_22	Diglyceride_MS2_23	Phosphatidylethanolamines_MS1_24	Diglyceride_MS2_25	Triglyceride_MS2_26	Ceraminde_MS2_27	Diglyceride_MS1_28	Diglyceride_MS1_29	Diglyceride_MS1_30	Ceraminde_MS2_31	Sphingomyelin_MS1_32	Ceraminde_MS2_33	Diglyceride_MS1_34	Diglyceride_MS1_35	Ceraminde_MS2_36	Triglyceride_MS2_37	Diglyceride_MS1_38	Ceraminde_MS2_39	Ceraminde_MS2_40	Ceraminde_MS2_41	Ceraminde_MS2_42	Ceraminde_MS2_43	Monoglyceride_MS2_44	Monoglyceride_MS1_45	Ceraminde_MS2_46	Ceraminde_MS2_47	Ceraminde_MS2_48	Ceraminde_MS2_49
ICF001_CF1	1.166109861	0.139441788	1.023631609	0.171344427	-0.501170867	0.644750341	0.433509084	0.282876878	0.086012666	0.755416406	0.033302922	-0.448972165	-0.450359717	0.988816189	-0.621754264	-1.152917745	-0.850613529	0.093323892	0.493595977	-0.373756038	-0.227276344	0.44791291	-0.813963529	-0.917155305	-0.320320059	-0.423670512	1.38013062	-0.487016924	-0.80300515	-1.007910303	0.641797158	-0.514423504	0.957298019	0.356464019	0.370180302	0.237995062	-0.999093482	0.74595904	0.095863298	0.851888074	0.52305196	-0.347496938	0.083271963	-0.808479335	-0.839243306	-0.291209824	-0.684116989	-0.844141325	-0.15892566
ICF004_CF1	1.777421474	0.813312822	1.729003281	1.029954028	-0.70463395	0.936597835	-0.007459143	1.172644389	1.54217617	1.293276061	0.974648249	1.765592073	-0.382751419	1.18785968	-0.246879639	-1.198281982	-0.691532887	-0.083058771	0.007697646	0.638820691	0.036934732	0.687703833	-0.797129628	-1.571272975	-0.504379673	-0.449006231	0.97727746	-0.08179903	-0.118175819	-1.048553555	-0.014656274	1.545763385	1.193148884	-0.126543814	-0.257528552	1.177500074	-0.594908583	1.093260162	1.123422594	0.709134357	1.380802262	1.00725846	0.373686321	-1.078833978	-1.216035483	1.060041337	0.572400586	0.496498283	0.651232143
ICF005_CF1	-0.718730687	-0.582653864	-0.561507928	-0.569862133	-1.32874183	-1.110895076	-1.197854848	0.820276153	-1.071263426	-1.213816856	-1.145150919	-1.508997949	-0.433046703	-1.256182248	-0.75863276	-1.035480755	-1.137194309	-0.306620196	1.103984253	-0.551918373	0.049135479	-1.084394173	-1.053332899	-1.094538385	-0.569126769	-0.204646794	-1.477277606	0.120869879	0.083988269	-0.587046163	-1.219547547	-0.19385182	-1.271803947	-0.119841654	-0.124423706	-1.564678247	-1.195507049	-1.480338338	-1.756814691	0.099196939	-2.793301372	-1.360247312	-1.064205546	-0.663274452	-0.628137308	-1.652222802	-1.621434959	-1.675323894	-1.558261702
ICF006_CF1	0.342605339	0.434814907	0.333571487	0.448142937	-1.25720399	0.185520192	-0.388367592	-0.447648109	-0.023586004	0.353457749	-0.032443646	-0.119576186	-0.650787994	-0.234798458	-0.723476407	-1.122236185	-1.075217882	-0.45125473	-0.172242715	-0.503051187	-0.188346954	-0.95791044	-1.073715689	-0.975232003	-0.468001569	-0.27767611	-0.901192099	0.993488983	0.839379796	-0.616134333	-0.460762624	-0.529310338	-0.421568267	-0.706906648	-0.83236241	-0.579554211	-1.175609139	-1.442549266	-0.760777985	-0.945360122	-1.174974621	-1.18546749	-0.488616449	-1.24745209	-1.352884656	-0.867703493	-1.119139611	-0.974052757	-0.806874126
ICF007_CF1	0.31570085	0.160477709	0.33100885	0.776907851	-1.321635652	-1.144007483	0.273422114	-1.813055086	1.103597993	0.250452034	-1.62848297	0.679876266	-0.455805389	0.199425219	-0.664657384	-0.985570158	-1.041339294	-0.15529895	-0.390923344	-0.651145162	0.07468459	0.263735999	-1.239309997	-0.835979008	-0.250512926	-1.646991162	-0.925476985	-0.510379637	-0.801046033	-0.63490964	-0.513380612	-1.207934444	-0.09474005	-0.990561824	-1.460098876	-1.143773663	-0.897799856	0.14085728	-1.070453111	-3.681170123	-0.448063306	-1.264545084	-0.958850014	-1.592034141	-1.751397974	-1.317894488	-1.367433655	-1.470440614	-1.377299543
ICF008_CF1	-1.22906549	-0.706504312	-1.046088468	-0.498026183	-0.657715027	1.556623949	0.18006031	1.920928522	-0.916655497	0.966216573	1.060171442	-0.673073812	-0.825226835	1.384197328	-0.598091171	-1.11604901	-0.771660935	0.743477058	0.821891501	-0.302935414	0.039490492	2.222703362	-0.862459753	-0.670882458	-0.210562474	1.154785076	1.76659504	1.430874298	1.516077175	-2.085823007	1.086430197	1.594783276	1.258872722	2.196395879	1.767403746	2.006118042	-0.998464834	1.471518287	1.513097663	1.05764525	1.694970418	1.772931035	1.270094962	1.466793827	1.49807192	1.215366116	0.681205613	0.502948504	1.528149323
ICF014_CF1	0.116419915	-0.419102709	0.11199382	-0.276984704	-0.961702379	-0.710848321	-0.556869823	0.808202429	0.047703067	-0.651887063	0.842416718	-0.427680857	-0.569444994	-0.689530741	-0.59044054	-1.083081998	-1.116492795	1.77788389	-0.463021523	-0.605687568	0.197175085	-1.364317769	-1.064408505	-2.065618461	-0.495791594	-1.234085814	-1.168563053	0.255424012	0.165914669	-0.762739952	-1.099130586	-0.760819663	-0.469348881	-1.107681253	-1.334572499	-1.207022114	-1.272125738	-1.565803323	-1.226203908	-0.207815106	-1.367957421	-0.986207566	-1.467214801	-1.547911482	-1.775689609	-1.384542307	-1.582660383	-1.576359117	-1.527890566
ICF015_CF1	-1.286816585	-1.587738542	-1.145309192	-1.535924272	1.442608045	-0.820109913	0.528632485	-0.533567358	-0.437922763	0.778718039	0.816186811	-0.22591248	-0.780883886	-0.635145667	-0.812489715	-1.168074831	-1.004149561	-0.823141858	-0.075082211	2.000112188	2.035103773	-0.878419908	1.716066071	0.649299841	3.185995321	0.577528475	-0.366994651	0.803067618	0.802189874	-0.314752564	-0.578948859	-0.281046995	0.034666012	0.410547229	0.47505646	0.251942245	1.818123095	0.638203008	0.054294664	0.688073199	0.684948811	0.975349257	-0.091379352	1.261422689	1.261559674	0.537379044	0.949895973	0.992910344	-0.068864812
ICF017_CF1	1.158162284	1.440118033	1.288750863	1.406159753	-0.767343146	0.297088653	1.25801613	-1.022865783	1.178709531	1.296451824	1.208219314	0.933610506	-0.679782908	0.940859006	-0.6083871	-1.120107984	-0.798905584	3.582635594	-0.535272602	-0.060216952	0.2214375	0.171965911	-1.233520641	-1.281417605	-0.57936078	-1.7174564	-0.965218132	-0.597600347	-1.048203691	-0.721888687	-0.854581802	-0.601233842	-0.178733736	-0.43548525	-1.654811498	-0.364840923	-0.848726023	-1.490747865	0.017856471	-0.13566987	-1.076413819	-0.981822132	-0.673458117	-1.676206443	-1.898972414	-0.709103197	-1.588517157	-1.511614542	-1.047294105
ICF019_CF1	0.696769667	1.252942178	0.825108716	1.229517402	-0.723821151	-0.059786702	1.056531562	-0.550568922	1.173665043	1.392872752	1.289449209	0.629295815	-0.688275203	1.13122195	-0.567492567	-0.903199923	-0.654365375	-1.028340867	0.846561522	-0.205907096	-0.1185874	-0.452665929	-0.613441394	-2.065618461	-0.272497319	0.337631165	0.754095183	-0.398407502	-0.456157767	-0.775804256	-0.392908649	-0.575112219	0.12460997	1.69548916	1.550155096	0.08797423	-0.722528131	-0.07827554	-0.222450169	0.210746715	-0.243500611	-0.391940909	0.046657653	1.201523934	1.205717262	-0.557796974	-0.724171446	-0.803241604	-0.363549766
ICF020_CF1	1.412137439	0.911350646	1.300908818	0.923111933	-0.804465292	-0.364635801	0.919242191	-0.328579729	0.693196053	0.717019944	1.231280592	0.5222971	-0.507116883	0.555756385	-0.580706707	-1.042712217	-0.943411008	-0.682324928	-0.659688834	1.861794484	-0.15261765	1.567402885	2.384091926	-1.340960403	4.152457822	0.643885248	0.160706775	-0.349951112	-1.016453493	0.270400891	-0.093488867	-0.23120578	0.26594075	0.132414366	0.184338533	-0.46531372	2.61477271	-0.151663199	-0.476876633	0.098407564	-0.086883729	-0.645892073	-0.258132928	-0.530948499	-0.518798914	-0.635471156	-0.709507457	-0.734541466	-0.481100077
ICF021_CF1	0.990114847	1.551392097	1.111697232	1.587617505	-0.54468351	1.050116853	1.506509629	1.228091747	1.841123787	1.51977589	1.149941846	1.196421197	-0.786258305	1.132843589	0.000277502	-0.956723736	-0.625832596	0.216873714	0.758803978	-0.005298045	0.060437165	0.497954798	-0.836413305	0.931484135	-0.247928632	0.322073653	-0.322079524	1.537863736	1.667137584	-0.683607265	0.911052486	0.112555141	0.59704829	0.471636225	0.431368103	1.703400837	-0.688277863	1.360019896	1.652906767	-0.681538827	0.709352994	2.445286026	1.701897478	0.615070499	0.613486069	1.961444525	1.450103649	1.338398323	1.378144661
ICF023_CF1	-0.314469702	0.037002782	-0.300692724	0.001815366	-0.658684096	0.810757066	0.759376306	0.062428697	0.11393184	1.526303326	1.390054759	-0.546852539	-0.541925426	1.173271934	-0.740598197	-1.033410038	-0.733384105	-1.201826439	0.153135125	-0.266720055	-0.002726347	2.414132044	-1.012427488	-0.600621379	-0.205709226	0.297067691	-0.42591542	-0.593875053	-0.886786331	-0.892259395	0.068101288	-0.454609499	0.135857403	1.373847982	1.304726347	0.77821859	-0.721009777	0.053772401	0.373364519	-0.113755025	-0.515894102	0.045380031	0.492369101	0.167838032	0.040198093	0.055757699	-0.144732448	-0.166644538	-0.082174901
ICF025_CF1	0.552832059	1.218777607	0.625556265	1.167846375	3.25567318	1.584963813	1.384130955	0.815400224	0.59067718	0.97442055	-3.086482644	0.723146749	-0.736149318	0.624449866	-0.131845557	-1.18530743	-0.948272229	-1.898344783	-0.527092938	-0.622535351	2.67588107	0.196600733	-1.040778218	-1.346865659	-0.152633104	0.795329406	-0.584807743	-0.609696541	-0.088418244	-0.912571252	0.538811864	-0.509497	0.467935816	-1.043591561	-0.88029578	1.375741801	-1.331035841	-0.309137225	0.833988577	0.094117072	0.362949107	0.488535788	1.395558258	-1.475124244	-1.65148638	0.944261465	0.252752006	0.079368352	1.128678155
ICF026_CF1	-1.103863673	-1.037158644	-1.247042322	-1.146987772	-0.710613954	1.416579223	-0.842654623	1.63539384	-1.337731328	-0.505469472	0.785165394	-1.11234021	-0.7235174	1.014978517	-0.937356488	-1.046864512	-1.027165867	1.634174379	-0.618119416	-0.464202307	-0.212212202	0.96826621	-1.157417759	-0.970059804	-0.215574714	-0.33511831	1.572077304	0.950154298	1.017318751	-1.505154722	0.904906017	1.558103118	1.133992639	0.902983129	0.828664479	1.471019894	-0.883336534	1.494317955	0.811148167	-3.359656597	1.129239116	1.227744432	0.47045904	0.050014762	-0.105742706	0.600383492	-0.151943944	-0.17163823	0.984461499
ICF027_CF1	-0.061245248	0.284114438	-0.067182213	0.282222669	-0.871282441	0.42441845	-0.867320519	-0.57779202	-1.363120695	0.264617122	0.62557891	-1.462337792	-0.629259334	0.099272991	-0.995702905	-1.04331743	-1.008257633	-1.270370788	-0.515455259	-0.504863511	-0.28748417	-0.199781986	-1.1020255	-1.41248136	-0.224223448	0.403519344	-0.732541524	-0.668629811	-0.968125817	-0.854006757	-0.667876782	-0.723472291	-0.417113249	0.79912875	0.763043766	0.379784912	-1.229888828	-1.384486819	0.116189166	-0.194815216	-1.299974013	0.026196362	0.443274192	0.712739988	0.680154508	-0.553337729	-0.982750594	-1.037858522	-0.203735646
ICF029_CF1	0.253884681	0.526901408	0.270179494	0.858894969	-0.577389704	1.054914011	0.548435379	0.442698063	-0.432809265	0.96009224	1.26738497	-0.545802848	-0.669730674	1.020840427	-0.440985594	-0.724004873	-0.798798982	0.96030158	0.60425641	1.533441666	0.68150977	2.001297333	0.797258444	-0.904530272	-0.118042254	0.223827322	0.645300034	0.917072436	0.933351266	-0.315758826	0.612312769	-0.164380472	1.079564531	1.25991373	1.124208512	0.812688975	1.525066627	0.606832422	0.570232932	0.346084802	0.822481773	0.179393798	1.016707725	0.46940951	0.413740312	0.763510341	-0.053095021	-0.183886258	0.259962145
ICF030_CF1	-2.163347569	-1.944243217	-2.247382792	-1.983479535	-1.085973903	1.016637116	-0.906800106	0.87357847	-2.215929423	-1.148235805	-2.118024523	-1.561522219	-0.682887672	0.086531878	-0.748167292	-0.90705876	-1.049427774	0.438156695	-0.425316293	-0.638939732	0.087752226	0.651554913	-1.0447794	-1.212008431	-0.128077097	0.504222006	0.301256564	0.98249363	1.02906571	-1.217547097	0.341290647	1.017911923	1.352946418	1.554172375	1.404250947	0.836011601	-0.792282433	0.642417396	0.406074206	0.448414783	1.46814975	0.573060695	0.230474682	0.752913084	0.713357512	0.511825472	-0.283238115	-0.325201422	1.150321539
ICF032_CF1	-0.118231023	1.228388211	-0.002607742	1.107624056	-0.836480064	1.210281938	0.263752551	-0.164547305	0.097205305	0.493989716	0.51421673	1.106493325	-0.73467903	0.237646359	-0.812457431	-0.726027888	-0.933146652	-1.54158083	2.040146883	-0.279063995	-0.175797742	0.509329217	-1.112803229	-1.489846959	-0.136591507	-0.849284958	-1.086714709	-0.677526335	-0.955532335	-0.759042273	-0.270316776	-0.525672509	-0.100900611	-0.151036702	-0.040906613	0.971190538	-1.005777073	-0.608721101	0.948594424	0.034256984	-1.224613177	0.050574183	1.063839818	0.979222898	0.934896941	0.377211805	-1.117020625	-0.983611602	0.256633439
ICF034_CF1	-0.832348945	-0.821367678	-0.724979683	-0.818033995	-1.136645413	-1.846345981	-0.977626694	-2.025538822	0.706760086	-1.882088795	-1.37875254	0.523594321	-0.520873826	-1.823091837	-0.907886508	-0.914464299	-1.296504079	-1.729580604	-0.462475758	-0.903413246	-0.504707606	-0.528160143	-1.474233105	-1.520158221	-0.360023506	-1.597328807	-1.741673595	-0.536948286	-0.927963545	-0.884506951	-1.162563173	-1.606407242	-1.13625388	-1.896894393	-1.650536223	-1.830386663	-1.217993846	-1.602683906	-2.254118402	-0.508114701	-2.20996178	-1.597059429	-1.8211445	-1.72082438	-1.897798615	-2.397334957	-2.227146971	-2.17253285	-1.859335758
ICF035_CF1	0.984790238	0.461528498	0.936475391	0.43407392	-1.008771889	0.779935166	-0.414657509	0.158117832	-0.354042078	0.674992768	1.024651293	-0.983925562	-0.778721887	0.780035648	-0.966257189	-1.019195954	-0.908516178	-0.994537277	-0.523976577	-0.626642882	-0.167657565	0.456894031	-0.802210673	-1.34839746	-0.257348103	1.067868922	1.163442708	-0.543521392	-0.852029115	-0.905459405	-0.614202814	-0.547879483	0.880961268	1.083189065	0.976118173	0.926777392	-0.688880952	0.608334581	0.333757572	0.185138326	0.687503123	0.50730192	-0.176257762	0.632358466	0.589432295	0.116467875	1.020281691	0.920175078	-0.660011556
ICF036_CF1	0.421408645	1.008230545	0.58265673	1.063569064	-1.231045988	0.972690136	0.911284082	0.177745483	1.43128002	0.302364138	0.92752787	1.311114729	-0.674556646	0.985092642	0.481546464	-0.804192396	-0.859881858	-1.514248354	-0.626944066	-0.320858771	-0.308210101	1.883471698	-1.209000993	-1.071061257	-0.241816279	-1.539037044	-0.607132973	-0.5088932	-0.868885574	-1.095213253	0.913988437	-0.638279819	0.798542599	0.062448649	-1.423269846	0.498154729	-0.950878157	0.742494224	0.73159778	0.121313384	-0.071568445	-0.624418361	1.385187997	-1.548272218	-1.862880736	-0.344422729	-0.543679779	-0.505817565	0.620137661
ICF037_CF1	2.106477553	0.72695023	2.364246745	0.916988496	3.038927744	-0.076663985	0.64421404	-0.857927432	-0.065998043	0.336118332	-0.475589478	0.757186697	-1.049646862	-0.428309157	-0.834525871	-0.701278333	0.003671676	-0.532029376	0.633654773	-0.180695493	1.926052664	-1.368833938	-0.655074928	0.426682798	-0.317127104	0.771555951	-0.153093906	0.563301891	0.536368403	-0.779747624	-0.381475323	-0.154811627	0.270427715	0.528280839	0.739401952	0.858506509	-1.12474247	0.672890202	0.53345011	0.490148527	0.897452061	1.463776571	0.31086185	2.204526221	2.157997882	1.337012946	1.354697117	1.271101923	1.669070087
ICF038_CF1	1.626334078	1.031927566	1.711287469	1.043017626	0.135983957	-0.151892068	-0.04341182	-0.906060766	1.173449864	-0.849808181	0.509841451	2.023386701	-0.929207526	-0.597915611	1.936099582	2.737923097	-0.873346252	-0.03679228	2.491829781	1.482005837	0.670891108	-0.252534196	1.487391935	-0.197400023	1.928067808	1.179432057	1.129894892	-0.276888385	-0.155441479	3.760268745	0.20691732	-0.482487554	-0.059729185	1.118978687	1.212291309	0.53395078	0.071508313	1.027179459	0.910962198	0.492597493	0.576183849	0.200722313	0.461292643	0.652219338	0.616181035	0.805411203	0.791809607	0.764761108	0.196086289
ICF039_CF1	0.994187755	1.552942762	1.099001248	1.498417181	-0.364068779	2.271140886	1.889473461	1.633844906	1.224738067	0.547758629	1.360189912	1.382823282	-0.611804488	1.441289391	1.024914697	0.203570708	-0.566956388	0.006186993	2.159388522	-0.210251048	0.04330016	0.239993418	-0.954059197	-1.512699567	-0.150218783	0.365066949	-0.089980501	-0.531443669	-0.926890923	-1.338497667	1.075100508	0.16092196	1.12787364	0.070224356	0.038177021	1.795138995	-0.56040707	0.98386622	1.729377269	0.413979397	0.636407233	1.000455125	2.051879773	-0.623577626	-0.576670185	0.634273456	-0.587987965	-0.486806218	1.310906707
[truncated: 74 more columns]
