# Supplementary material for: Adaptation of the infant gut microbiome during the complementary feeding transition
Source: PLoS One. 2022 Jul 14;17(7):e0270213. doi: 10.1371/journal.pone.0270213 (PMC9282554; doi:10.1371/journal.pone.0270213)
Supplement: S2 File — (ZIP) [file pone.0270213.s002.zip › Final docs/Input datasets/Lipid_CF3.txt]

Participant_ID	Monoglyceride_MS1_1	Monoglyceride_MS1_2	Monoglyceride_MS1_3	Monoglyceride_MS1_4	Monoglyceride_MS2_5	So_MS2_6	Monoglyceride_MS1_7	So_MS2_8	Monoglyceride_MS1_9	Monoglyceride_MS1_10	Monoglyceride_MS1_11	Phosphatidylethanolamines_MS2_12	Monoglyceride_MS1_13	Monoglyceride_MS1_14	Monoglyceride_MS1_15	Monoglyceride_MS1_16	Monoglyceride_MS1_17	Diglyceride_MS1_18	Monoglyceride_MS1_19	Diglyceride_MS2_20	Diglyceride_MS2_21	So_MS2_22	Diglyceride_MS2_23	Phosphatidylethanolamines_MS1_24	Diglyceride_MS2_25	Triglyceride_MS2_26	Ceraminde_MS2_27	Diglyceride_MS1_28	Diglyceride_MS1_29	Diglyceride_MS1_30	Ceraminde_MS2_31	Sphingomyelin_MS1_32	Ceraminde_MS2_33	Diglyceride_MS1_34	Diglyceride_MS1_35	Ceraminde_MS2_36	Triglyceride_MS2_37	Diglyceride_MS1_38	Ceraminde_MS2_39	Ceraminde_MS2_40	Ceraminde_MS2_41	Ceraminde_MS2_42	Ceraminde_MS2_43	Monoglyceride_MS2_44	Monoglyceride_MS1_45	Ceraminde_MS2_46	Ceraminde_MS2_47	Ceraminde_MS2_48	Ceraminde_MS2_49
ICF001_CF3	-0.934140471	-1.399516318	-0.898946269	-1.09472954	0.114682187	0.106590149	-1.011450553	-0.157158736	-1.231242395	-0.287505574	-1.563057725	-2.661138548	2.552898027	0.004567067	2.60134896	2.239326043	2.082263634	-0.061089377	0.320383786	2.187069058	-0.367324718	-0.908419748	-0.430311649	0.844275552	-0.258198781	-0.148186955	1.249700932	-0.554703981	-0.86656629	-0.293085871	0.467854892	1.347703157	0.430662716	-0.029144548	-0.019742878	-0.256942936	-0.820108446	1.175159033	0.392265551	0.362696496	0.821069619	0.3430444	0.845813452	-0.532457392	-0.475629883	0.122364455	1.129972454	1.104641124	0.323182534
ICF004_CF3	0.202069799	-0.464221171	0.267844277	-0.409049277	-0.656774249	0.2483143	-0.221128201	0.027992174	0.910639779	0.566614221	0.883380073	-0.107973671	-0.933785358	0.125044074	-0.823645224	-0.743374422	-0.901690274	-1.039089836	0.507521669	-0.235725872	0.59533171	0.690530495	-0.690878492	0.831842959	-0.279817664	0.577497478	-0.434133672	0.640855246	0.628152536	-0.65918725	0.178913757	0.853461881	0.515067796	0.096238201	0.176723712	0.720241024	-0.580191888	0.971886059	0.758803683	0.289498547	0.967479467	1.919046341	0.654202012	0.215430775	0.003061025	1.684496291	1.373437024	1.345266948	0.548391907
ICF005_CF3	-0.010544845	-0.330657839	-0.066947259	-0.428082216	-0.713566031	-0.731616665	-1.155243401	-1.90712811	-0.009532009	-0.469472504	-1.852132442	-0.73988695	-0.497201035	-0.570176563	-0.979074406	-0.87859926	-1.15983959	-1.944109824	-0.659534417	-0.860245349	-0.36240448	-0.607225443	-1.116901358	0.596972557	-0.101889872	-0.048931475	-0.762638699	-0.332557505	-0.447346622	-0.817049146	-0.381053725	0.547372748	-0.893934515	-0.864544938	-0.669117992	-1.524890122	-1.314560988	-1.223714918	-1.263285327	-0.167765904	-1.708769413	-1.012254467	-0.911131109	-0.571770263	-0.574814719	-0.881704378	-0.540223678	-0.42091722	-1.272797997
ICF006_CF3	-1.706327501	-1.473653483	-1.169809378	-1.409901481	-0.645512489	-0.296680642	-0.200249331	-0.036926331	-0.341767878	-0.145595033	-0.044429434	-0.449535536	-0.635976964	-0.450109119	-0.733407482	-0.83098751	-1.016619649	-1.25495894	-0.790407129	-0.425796343	-0.062137427	-0.646830996	-1.157308603	1.005696635	-0.138677847	0.962750535	-0.276051882	1.006659309	1.022156221	-0.738559776	0.545094822	0.87774173	0.407351236	0.554579646	0.529410887	0.248718099	-1.038634868	-0.196505204	0.16100924	0.220216385	0.293831236	-0.087706254	0.353541704	0.600172106	0.556677902	0.363597723	0.696053268	0.67330852	0.169700753
ICF007_CF3	-1.990557401	-1.999716378	-1.837122442	-2.001989267	-0.407749331	-0.856788481	-2.335673515	-0.771685435	-0.368543056	-1.379611497	-1.76590085	-0.994036386	1.588076846	-1.793642728	1.596977456	1.457025791	1.094396455	0.472279605	1.938224271	1.551276965	0.818288687	-0.541964399	-1.118396182	0.631117527	-0.269021714	1.367355063	0.980430245	-0.295876485	-0.064825024	-0.970550418	0.740849997	1.005283602	0.174595053	1.156550626	1.202082236	-0.333514701	-0.732246213	1.39616236	-0.11999458	0.207600226	0.56717689	0.04411062	0.06236713	-0.859841057	-0.928687308	0.073687107	0.821593217	0.834740532	-0.969931507
ICF008_CF3	-1.892742291	-1.847451652	-1.900436204	-1.790003394	-0.893886491	0.332357581	-2.001846534	1.318446943	-2.045276583	-1.162618288	-0.510586687	-1.382298233	-0.550991806	-0.330867427	-0.899399485	-0.860958355	-1.148063687	-1.7674969	0.218688372	-0.831194968	-0.219781259	-0.370921475	-1.082375621	0.39620954	-0.164822688	0.074950225	0.588001942	0.975391143	0.966685682	-0.84482059	0.469691141	0.567365349	0.089913499	0.059479737	0.098461315	0.131465304	-0.570385621	-0.482020563	-0.334901549	0.247297846	-0.184251228	-0.208265453	0.25421574	-0.557532359	-0.390109105	-0.23419883	-0.102380678	-0.094053593	0.201259217
ICF014_CF3	-1.791583223	-1.979246806	-1.985891272	-2.044481991	-0.836342076	-2.106430649	-2.734018211	-0.396753448	-1.667837005	-3.71461365	-0.971641885	-1.34244588	-0.474315386	-3.101764254	-0.523084792	-0.84215172	-1.222180241	-1.038812783	0.343668373	-0.682111437	-0.30889582	-2.557076016	-1.213929323	0.720674919	-0.292881801	-0.646469726	-1.552666361	0.686225457	0.657829815	-0.847085188	-0.213072655	-0.260762069	-1.302273991	-1.195046677	-0.944444572	-1.51346878	-1.103330431	-1.061094398	-1.284473431	0.313524727	-1.399125904	-0.769676908	-0.443313754	-1.337271834	-1.562503531	-1.030409013	-0.482897102	-0.391330436	-0.707151692
ICF015_CF3	0.577510982	-1.041594306	-0.916195677	-1.105062283	1.087046545	1.304036679	-0.33362616	1.406931312	1.878592044	-0.40241937	-2.276420554	0.20355336	-0.462049156	-0.973673726	-0.812794469	-0.626195451	-0.962125901	0.040081272	0.901316017	-0.383009275	1.270929558	-0.549476412	-1.087045525	1.595091065	-0.18962847	1.330976737	1.205738961	0.915254035	0.865129472	-0.808748283	1.411194015	0.950230955	1.042167391	1.213087638	1.083971814	0.960879476	-0.510955505	0.498006652	0.934148957	0.301263016	1.018423991	0.307665909	1.1340797	-0.424062356	-0.466336232	0.885360898	1.683875887	1.65982477	0.885706214
ICF017_CF3	-0.971933043	-1.151918108	-0.838470058	-1.087119444	-0.809264049	-0.000584731	-0.690211926	0.088095938	0.413751643	-1.071286978	-0.926261836	-0.584313513	-0.50404805	-0.426313406	-0.844767796	-0.874713378	-1.105548501	-0.586813078	0.078283483	-0.355789902	0.406733612	-0.726484481	-1.204968221	1.580376385	-0.296396339	-0.419490004	-0.027518582	0.765764988	0.770809619	-0.874678845	1.081542062	0.145406783	0.227628789	-0.434010291	-0.116880606	0.001738288	0.299281368	0.468074299	0.072556023	0.143410574	0.634507518	0.405607055	0.646005038	-0.888085296	-0.923445332	0.419806086	0.772848914	0.801644735	0.736230265
ICF019_CF3	0.686571695	0.689680515	0.775929961	0.794834317	-0.058799226	-0.355341807	0.950366189	0.020026041	1.094548046	0.80291316	1.213561788	0.711341039	0.197657824	0.821466461	-0.011270286	0.706502861	0.747568253	0.100935826	-0.689344654	0.181890267	-0.42468821	0.806013517	1.069060756	1.123424033	0.047332446	0.561248774	0.46147152	-0.305561809	-0.571358976	0.960908096	1.240707089	0.44264377	0.202624787	-0.203772818	0.107943343	-0.315798485	0.924685983	0.177434763	-0.057137568	-0.255095859	0.215019371	-0.450864821	-0.689105109	-0.083879837	-0.255411522	0.020746306	0.22447941	0.196480345	-0.068047288
ICF020_CF3	-0.153204592	-0.048394778	0.20263441	-0.008258613	0.252222855	-0.649161787	0.350991102	-0.764195062	-1.068339837	-0.330580373	0.095524726	0.65480942	0.158382143	1.541904484	-0.070047483	0.655802043	0.692646133	-0.040225707	-1.122774193	-0.357634389	-0.020556953	-0.381881797	0.817281234	0.494781724	-0.191952994	0.759188879	0.578056915	-2.4837227	-0.230688556	0.871085307	-0.338554373	-1.981450394	-0.324048662	-0.378873196	-0.112575218	-0.803471295	0.277905903	0.107048378	-0.16237356	-0.017258339	-0.239892614	-0.572043992	-0.367786102	0.243996456	0.123195352	0.144508272	0.001555381	0.023852184	-0.915719626
ICF021_CF3	0.068244124	0.384250264	-0.228818745	0.020397359	0.705531063	-1.181366541	-0.336785989	-0.417890218	-1.508328411	-0.903064389	0.354846982	0.199032145	1.882144185	-0.497101472	1.53607264	0.316647855	0.960852311	1.597088419	-0.852379065	1.48576117	0.305325372	-1.462415944	0.757557431	0.394266703	-0.220591045	0.168200237	0.119468441	1.081331603	1.159816208	1.048393214	-0.00688441	0.957697501	-0.045165852	-0.363202465	-0.438928471	-0.25013988	1.260299661	0.093664497	-0.019882237	-0.618505459	0.654678578	-0.195594901	-0.323483828	0.742823657	0.80983679	0.038605647	-0.569039985	-0.685526763	-0.249954167
ICF023_CF3	0.472546245	0.346815394	0.003941335	-0.128865461	-0.328831688	-1.12902081	-0.124741058	-1.176882951	-0.197177118	-0.444026913	-0.717128213	-0.231969999	-0.428854737	-0.216791886	-0.668814786	-0.231384653	-0.104220644	-1.108052902	-1.425968527	-1.482257152	-1.051361164	-1.026616085	-0.115989482	-0.140770532	-1.15899807	-2.414212234	-2.471979981	-2.4837227	-2.857937833	-0.392414183	-4.527969535	-2.93444203	1.134983698	-2.415464323	-1.112396967	-1.195810664	1.158248152	-0.265784077	0.742309986	2.327183604	-0.922319955	-0.665540401	-3.07661893	-0.286808934	-0.355921656	-2.164446474	-1.295828709	-1.844003534	-3.282118971
ICF025_CF3	0.887727614	1.470401935	0.763147129	1.423764579	0.875558226	-0.902377845	1.283454594	-1.403230464	-0.597157077	1.601949672	0.287464022	0.117466752	2.4385999	-0.219561193	2.177226899	0.391090137	1.311371582	0.406752545	-0.853276278	1.739786223	0.28300551	0.577105001	0.808991509	-0.004904202	-0.082321968	-0.000736708	-0.638915545	0.074193289	0.067140658	1.208544423	-0.128008861	-1.26356474	-0.115265047	-0.159434527	-0.272579736	-0.402032155	1.179390899	-0.687728395	-1.297810545	-0.941244222	-1.173097678	-0.884632438	-1.012604271	0.144790793	0.783272976	-0.837603113	-0.992302142	-1.232530422	-1.291443873
ICF026_CF3	0.266999763	0.743772702	0.117278415	0.68240389	0.821698969	-0.697137603	0.303633956	-0.662145205	1.122050991	-0.294737933	-0.211840964	0.298654489	0.149946011	-0.361820066	0.002076838	0.739819939	0.549358768	-0.295524162	-0.807427429	-0.788363495	-1.537858692	-0.375777336	0.420939231	0.636889281	-0.695674642	-2.414212234	0.014550889	-0.232657995	-0.250213307	0.454833178	-0.929594683	-1.323755309	-0.866443984	-1.376217932	-0.809284256	-1.421286361	-0.054729446	-0.422826882	-0.957742563	-0.765719826	-1.046987903	-1.143281079	-0.598749377	-0.869863457	-0.513670485	-1.318116596	-0.944231943	-0.739187055	-0.559774547
ICF027_CF3	0.206176358	0.272492762	0.177952677	0.092407932	0.109197811	0.180909294	0.68372143	0.359952593	0.224429496	0.357065508	-0.017164879	1.074687844	0.128842999	0.618500905	-0.046914046	0.665395915	0.6806713	0.380086476	-0.882286968	0.075457343	-0.471640286	0.364295922	0.779546864	0.635275059	-0.68870841	-2.414212234	-1.66778703	-2.4837227	-2.153984986	0.473928216	0.066536152	0.383042781	-0.336817074	-0.687766926	-1.074654157	-0.30359681	-0.449115851	-1.164136813	-0.162797319	-1.456102171	-0.594994628	-0.439053759	-0.536532653	-0.727838187	-0.632781794	0.156707644	0.333685463	0.223697098	-1.00817799
ICF029_CF3	0.148266713	1.206643348	0.045601262	1.069706376	0.213890711	0.878406615	0.70223369	0.225262774	-1.205330353	0.879894005	0.968711632	-1.074142204	2.243135842	-0.604299588	2.042990101	1.735361007	1.825506602	-1.308055182	2.533034161	1.982079553	-0.15211427	-0.564914999	-0.202130668	0.357514184	-0.246448036	1.642087215	-0.336181769	-0.125815031	-0.293783586	-0.863484756	0.342437641	0.735087424	0.44666404	2.375695562	2.051498068	0.598015676	-0.722954427	0.52462679	0.477186102	0.062427302	0.454366362	0.459353002	0.294547096	1.462522417	1.459140165	0.780960027	1.659586723	1.525654874	-0.177061269
ICF030_CF3	-1.404741939	-1.831419456	-1.376247201	-1.650790628	-0.74391912	-0.059562489	-1.4295241	-0.211611339	-0.937876996	-0.295193286	-1.834517211	-0.464865897	-0.577817854	0.261328041	-0.600577893	-0.878906883	-0.960507091	-0.576602285	1.073804188	-0.590930413	0.076843689	-0.417756054	-0.980197393	1.19517363	-0.265966466	0.8536956	1.240879241	0.829533456	0.898657949	-0.839693874	1.38328716	1.08088684	0.85011977	0.461038686	0.501158866	0.727359033	-0.693805339	0.499738834	0.449995321	0.318240091	0.964394433	0.476582518	0.592788931	-0.390632031	-0.356273722	0.779702252	1.076534908	1.057849575	0.254138211
ICF032_CF3	1.415229399	1.286372855	1.290420135	1.332571145	0.035410551	0.565570201	0.687683681	0.300649821	-0.307591534	1.641636658	0.241840734	0.023435726	0.175528559	1.243026332	-0.063397026	0.706139887	0.668677966	-0.203120452	-0.452083416	-0.700418518	-2.337330713	-0.002577439	0.706964419	0.284647476	-0.719301154	-0.696022023	-0.668031966	-1.360465486	-1.501479559	1.013167937	0.06877748	0.38770609	0.567259632	-0.193128096	0.18557454	-0.078964589	-0.03834816	-1.001305879	-0.19330762	-1.068855985	-0.205424215	-0.55428607	-0.38274501	0.316164562	0.138776709	0.080413578	-0.955558091	-0.852453854	0.499431113
ICF034_CF3	0.340534367	0.334529604	0.36067574	0.282860682	0.201183729	0.019171026	0.163099757	0.055977961	0.441656024	0.323394433	0.306193836	0.056109351	1.391294568	0.193077271	1.122344522	0.745846663	0.837726795	0.226173983	0.961551794	1.062995565	0.26233316	-0.090214838	0.386821245	0.978726536	-0.340514625	0.771638443	0.579266315	0.682317106	0.71229676	0.426962135	0.416822511	0.557042173	0.313618892	0.79457681	0.68965457	-0.051032311	0.552200998	0.258248521	0.05312463	-0.035602153	0.210923813	0.061693031	0.126863287	0.55102943	0.527762016	0.200706445	0.501654569	0.498492497	0.088497484
ICF035_CF3	-0.314089202	-0.376208675	-0.446368915	-0.603535118	-0.408171325	-0.130119009	0.331967597	-0.752391346	0.650847009	0.140862994	-0.557457516	-0.40634726	-0.262183318	0.480838132	-0.436327236	0.307259004	0.191845628	0.417022823	-1.047712116	-1.182049445	-2.337330713	-2.343627665	0.497192173	0.068983105	-1.685444626	0.355569239	0.419831187	-2.4837227	-2.135531335	0.575292204	-0.634548216	0.407489196	0.46046171	-0.689782005	-1.221767771	-0.614561489	-0.813752781	-1.636984742	-0.550166955	-2.041553243	-0.850924532	-1.438433728	-0.547164278	-1.798109835	-1.176297754	-0.771212776	-1.310914946	-1.180593611	-0.602626297
ICF036_CF3	0.042202024	-0.020367636	0.081016843	0.03925247	-0.09183426	0.555131206	0.141434875	0.463812318	-1.026790897	0.294482398	-0.165466808	-0.073260439	0.174424279	0.811180448	-0.020522908	0.705918326	0.600269376	1.006848	-0.844815852	-0.897614959	-1.608854462	-0.190075703	0.592905395	-2.065618461	-0.017851534	-1.247894052	1.036598052	0.648038256	0.678548583	1.034569337	-0.429454486	-0.41416071	0.897753717	-0.446141842	-0.653197742	-0.136896855	0.95415859	-1.267031515	-0.559996282	-0.89372298	-0.023533737	-0.733927244	-1.072558364	-0.748288396	-0.46236276	-0.592639254	-0.713361253	-0.730634866	-0.061742399
ICF037_CF3	-0.054042944	0.334410332	0.119505278	0.571989504	0.125960928	-1.389438962	0.507491347	-1.610619061	-0.215118961	0.116619055	0.809759828	-0.039557596	-0.444510056	-0.607653153	-0.234053933	0.246913305	0.621873927	0.222705569	-0.84900216	-0.39312886	0.131517005	1.244663325	0.859149286	0.932643237	0.046515869	0.973198613	-1.126306557	-0.2180666	-0.326540261	0.685095683	-0.133872807	0.026525061	-0.708524377	-0.123133032	0.057259314	-0.708499008	1.215812787	0.026634727	-1.121664667	-0.783225728	-0.50824184	-0.959185373	-0.750192431	2.005724468	1.846541462	-0.670542232	-0.157694537	-0.301872032	-0.824638097
ICF038_CF3	-0.153970818	0.013215751	-0.22538535	-0.245192376	0.343357925	-0.546585034	-0.505503897	-0.244564056	-0.796469504	-0.90371914	0.30832083	0.033979131	0.501754352	0.034181841	0.408692932	0.355387303	0.655683365	0.701749667	-1.317300038	0.138478701	0.332599568	1.010791419	0.744315199	0.161313047	-0.410551366	0.674377035	1.161082435	1.529154686	1.693878839	1.24761812	0.355546807	0.067926396	0.036341942	0.216082261	0.412538012	-0.260964024	1.598109634	1.084397244	0.125777427	-0.330488058	0.508118156	-0.602291404	0.035156736	0.80283736	0.813194049	0.371982282	-0.015917045	-0.022928555	-0.043607499
ICF039_CF3	1.760446162	0.556246108	2.028988636	0.617665851	0.070174547	-0.638570602	0.438007176	-0.766532986	-0.417025059	0.169778794	0.401392068	0.801163121	0.16803232	0.206627506	-0.072836355	0.701380717	0.610394861	-0.307515587	-0.859700625	-0.269242266	-1.065329994	-0.970099743	0.752231164	-0.593437965	-0.911755165	-0.08342075	-1.01084363	0.136938806	0.126518044	0.468465577	-1.971063904	-1.635973343	-1.032452991	-1.268004055	-1.210787287	-0.845415632	-0.109019818	-0.244938724	-0.458207275	-0.736649457	-0.609243737	-0.837265006	-1.728265334	1.189354129	1.100746843	-0.407632702	-0.371154838	-0.306021417	0.785973676
[truncated: 74 more columns]
