# Supplementary material for: Adaptation of the infant gut microbiome during the complementary feeding transition
Source: PLoS One. 2022 Jul 14;17(7):e0270213. doi: 10.1371/journal.pone.0270213 (PMC9282554; doi:10.1371/journal.pone.0270213)
Supplement: S2 File — (ZIP) [file pone.0270213.s002.zip › Final docs/Input datasets/Lipid_CF6.txt]

Participant_ID	Monoglyceride_MS1_1	Monoglyceride_MS1_2	Monoglyceride_MS1_3	Monoglyceride_MS1_4	Monoglyceride_MS2_5	So_MS2_6	Monoglyceride_MS1_7	So_MS2_8	Monoglyceride_MS1_9	Monoglyceride_MS1_10	Monoglyceride_MS1_11	Phosphatidylethanolamines_MS2_12	Monoglyceride_MS1_13	Monoglyceride_MS1_14	Monoglyceride_MS1_15	Monoglyceride_MS1_16	Monoglyceride_MS1_17	Diglyceride_MS1_18	Monoglyceride_MS1_19	Diglyceride_MS2_20	Diglyceride_MS2_21	So_MS2_22	Diglyceride_MS2_23	Phosphatidylethanolamines_MS1_24	Diglyceride_MS2_25	Triglyceride_MS2_26	Ceraminde_MS2_27	Diglyceride_MS1_28	Diglyceride_MS1_29	Diglyceride_MS1_30	Ceraminde_MS2_31	Sphingomyelin_MS1_32	Ceraminde_MS2_33	Diglyceride_MS1_34	Diglyceride_MS1_35	Ceraminde_MS2_36	Triglyceride_MS2_37	Diglyceride_MS1_38	Ceraminde_MS2_39	Ceraminde_MS2_40	Ceraminde_MS2_41	Ceraminde_MS2_42	Ceraminde_MS2_43	Monoglyceride_MS2_44	Monoglyceride_MS1_45	Ceraminde_MS2_46	Ceraminde_MS2_47	Ceraminde_MS2_48	Ceraminde_MS2_49
ICF001_CF6	-1.253536366	-1.789728553	-1.215739013	-1.862322122	-0.83046584	0.433129964	-0.473964044	0.652061982	-1.014007762	0.318710991	-1.145425723	0.21943296	-0.446999708	0.14952225	-0.576462936	-0.855181493	-1.001776482	0.430945943	-0.397503252	-0.558411399	0.436674887	0.413720939	-1.178213018	1.006393638	-0.28947948	0.176740444	1.386699763	1.147023613	1.163149838	-0.837109068	1.295712088	1.631183711	0.754572063	-0.151696597	-0.047648943	-0.068084964	-0.142873847	1.471741574	0.421394923	0.472523137	1.047706538	0.152383543	1.101826474	-1.314199088	-1.564956785	0.499660447	1.248713493	1.204967369	0.976524989
ICF004_CF6	-1.760517089	-2.048960424	-1.670969335	-1.969487952	-0.439627735	0.397289371	-2.122232327	1.930807863	-1.230819487	-1.991106943	-0.978299916	-1.33413611	1.535641651	-1.301654348	1.284933799	0.628043928	0.894948863	-0.086895089	1.077845657	1.062750517	0.994551466	-0.242571124	-0.622001826	0.493749423	-0.061608629	0.049512471	-0.558518222	0.892803852	0.877176695	-0.78990498	-0.424908338	0.469237486	-2.188361491	0.53770087	1.211326384	-0.047820667	-0.249925397	-1.130389833	0.136946636	0.738132974	-1.889790406	1.926567001	1.412213304	-0.129696329	-0.202290209	0.796017031	-0.519150714	-0.279654273	1.516295585
ICF005_CF6	0.44519451	-0.96521157	0.44718508	-0.966456829	-0.647202522	0.295959736	-2.128905274	1.136667729	-1.241860452	-1.075084135	-1.005949125	-0.44367385	-0.584796147	-0.948850132	-0.632860429	-0.862555803	-1.121277973	0.336101279	0.515485915	1.940273847	0.117080901	-0.299991226	2.140164029	0.806073149	5.016041493	0.175947	0.034387016	1.130257981	1.143984941	0.287799978	1.119486215	0.84067685	0.249732286	-0.429006528	-0.100720324	0.357772437	2.473644874	0.937150132	0.698769111	0.339465426	0.576234844	0.946950834	0.133401814	0.419426346	0.393676207	1.177821776	1.46872269	1.4070067	0.902491532
ICF006_CF6	-1.670297817	-1.904430669	-1.647444027	-1.909774957	-0.549684044	-1.749733375	-2.023540969	-1.118321534	0.143486669	-1.311239119	0.270743731	-1.025951349	-0.629547076	-3.409891791	-0.935103306	-0.8461373	-1.234881416	-0.501872673	0.076202028	-0.518269252	0.132655843	-1.605998992	-0.875721874	0.945452234	-0.196716415	-0.236521486	-0.977018192	0.502315437	0.367994101	-0.783864913	0.165082944	-0.070472919	-0.705156261	-1.343318049	-1.029328505	-1.340919407	-0.718413458	-0.697663954	-1.279602232	-0.09411718	-0.813156211	-0.670988603	-0.877452281	-0.665812308	-0.554794248	-1.042619228	-0.089737334	0.142895766	-1.056020115
ICF007_CF6	-2.143214531	-0.731167932	-2.000548297	-0.394584153	1.85189292	-0.074533943	-1.637265309	0.750216519	-0.545186699	-0.24366534	-1.419409651	-4.111364907	3.608038118	-1.734532418	3.55948069	3.441969428	3.157892633	0.694007519	1.974281009	2.738283781	-0.014271607	-0.900316256	0.059977283	1.215077886	0.063607985	0.738194085	0.870192261	-0.154630023	-0.222688154	-0.758911027	0.676593859	0.719902478	-0.086394445	1.042671241	1.460329785	0.248958706	-0.6731004	0.655543957	0.510667156	0.738515236	0.071121312	1.390077227	0.96818424	0.041729748	-0.097393296	0.479325318	1.345810474	1.346886754	0.273179551
ICF008_CF6	0.202864743	0.277762894	0.160252251	0.306537297	0.702856869	0.17113816	0.291426922	0.696509316	-0.112698701	0.175846474	0.370537715	0.013890337	0.071311223	0.164679283	-0.091974776	0.562514682	0.476045177	-0.68786193	-0.516925146	-0.920318829	-2.337330713	1.011140064	0.376120825	0.53794407	-0.901000543	-0.968332702	0.171997078	0.435601752	0.45950998	0.47945002	-0.426803448	0.126937668	-0.502500581	-1.040459116	-1.082009141	-1.25869855	-0.869648672	-2.559445167	-1.462150955	-1.731699852	-0.911204915	-1.265567697	-1.12218398	-0.907728745	-1.164547453	-1.166762186	-1.033143286	-1.030368595	-1.650653414
ICF014_CF6	-0.254179566	-0.207596272	-0.00460574	-0.144218923	0.198659222	-0.24441021	0.128442919	0.836360566	0.232114402	-0.307033588	-0.060087633	-0.024307172	0.208196653	0.520312125	-0.097446282	0.726136914	0.774207707	0.324068131	-0.51114856	-0.486723876	0.04014315	0.007520695	0.740662765	0.979539418	0.402886588	0.095557708	1.045011809	0.973403003	1.032522999	1.12797202	1.365125569	0.367575706	0.44646358	-0.379764318	-0.164205784	0.81954066	0.649128719	0.90348125	0.661584409	0.671917078	1.022545283	0.656613276	0.280173322	0.33885401	0.271948302	1.3999823	0.660543838	0.646462156	0.606142864
ICF015_CF6	-0.060049696	0.04156215	-0.403603089	-0.118972258	1.948970543	-0.412369057	0.470706205	-0.35731441	0.728274312	-0.754507695	-0.013575482	0.137046696	-0.515753524	-0.890302666	-0.32961376	0.301422658	0.555293223	0.121538508	-1.414192621	-0.731885916	2.365880593	0.422007759	0.498431934	0.921620575	-0.629908451	0.728724181	0.209102705	-0.138041751	-0.115087366	0.540214187	0.782696328	-0.273910286	-0.773088736	-0.547463297	-0.81153978	-0.70155049	1.209223338	0.116783368	-0.375878544	-0.543076065	0.268522548	-0.907832696	-0.085422293	0.025653804	0.660817727	-0.271201676	-0.122338801	1.18360754	0.161963597
ICF017_CF6	0.262969919	0.179183277	0.239957879	0.036239009	0.021878209	-1.706077049	0.27337666	-1.109289508	-1.573690411	-0.992883428	-0.25059926	-0.201596699	0.230175287	-1.188002542	-0.105709703	0.611907925	0.490470901	-0.136751941	-0.736687773	-1.039960195	-2.337330713	-1.711645848	0.393921596	-2.065618461	-0.981490608	-2.414212234	-2.488110189	-0.206758195	-0.189161708	0.326393388	-3.205790781	-1.10936616	-4.290177098	-2.421990988	-2.481619445	-2.428582767	-0.108254404	-1.964622539	-2.671865396	-0.512506934	-2.410085864	-1.022287278	-2.129729049	-1.206421268	-0.591688434	-2.057013881	-1.828922468	-1.749991931	-2.261801733
ICF019_CF6	0.309377525	1.211141047	0.609184714	1.464602241	-0.178728272	0.864193574	1.662711936	0.411066475	1.342475661	1.913686188	0.818406099	0.408911317	0.143638344	0.547435489	0.070773649	0.753971034	0.773251209	1.578031391	1.796013135	0.030411698	-0.929056434	0.141067571	1.403420035	0.59382347	1.142993242	-0.074260065	1.864919143	-0.579095106	-0.635585264	1.272421749	1.471833976	0.875843852	1.130067516	1.070349028	0.736107799	1.365567985	0.640059377	1.795059886	1.671682907	1.190146374	1.103772971	1.418075357	0.868783673	1.715687355	1.64321099	1.838518489	2.831049866	2.573736238	1.340251606
ICF020_CF6	-0.143398188	0.002901516	-0.040532297	-0.139925906	2.664214356	-0.102302645	0.086172298	-0.149300619	0.835908679	-0.493439893	0.12079453	0.318653118	0.154439999	-0.100182645	0.035088403	0.723512677	0.823722332	0.400223295	-0.559646596	-0.488917555	2.113236211	0.795165401	0.858203005	0.780837984	0.689134778	0.696884976	0.030142821	-1.139314949	-0.443037682	1.040728798	0.517111747	0.1097297	-0.288329566	-0.656226483	-0.578361953	-0.430562506	0.500951214	0.78424829	-0.125130411	0.776131008	0.187712255	0.022192162	0.421965941	0.06542003	0.002756669	0.235631496	0.549269617	0.554101597	0.315741831
ICF021_CF6	-0.416135638	-0.32962681	-0.574790924	-0.529145192	-0.099921126	-0.925553106	-0.842401095	-0.154449442	0.770773677	-0.961653404	0.046033022	1.070867932	-0.486936552	0.415471814	-0.22664907	0.378904734	0.570588229	0.265770211	-1.098385805	-0.332756186	0.249881848	0.276745353	0.701282215	0.398310398	-0.265031496	0.41992075	-0.372549184	0.517880621	0.630731882	0.608319336	-0.668678511	0.263280898	-2.656923344	0.165331376	0.065719093	-0.039801227	1.378522212	-0.521641032	-0.173292802	0.81910546	-0.484769659	0.516436781	0.4260131	0.619982959	0.945881027	-0.280859504	-0.576559152	-0.899140189	-0.106373203
ICF023_CF6	-0.080111947	0.024392987	-0.077771156	-0.197237076	-0.218855787	-0.713142698	0.008071632	-0.654967405	0.026542585	-0.140637265	0.074123163	0.862399994	0.196587261	1.391101414	-0.022053584	0.75355182	0.752040444	-0.062229401	-0.562067	-0.393556639	-0.354005403	-0.136901542	0.898094741	0.279807037	0.53947487	-0.414420867	0.69554347	-0.338246197	-0.344653289	1.075958921	-0.636693383	0.638406163	0.184184711	-0.440151435	-0.762837115	-0.310023153	0.351085441	-0.541724991	-0.196135959	0.184397362	-0.129747902	-0.219090417	-0.516589228	0.356847839	0.283117483	-0.036747886	-0.469558129	-0.563542839	-1.895465028
ICF025_CF6	0.094688402	0.284019751	-0.24258485	-0.118152243	0.808215933	2.552967447	1.300517631	2.670947706	0.508853099	1.279985235	0.27153914	0.172432815	-0.545522257	0.649014977	-0.068610639	0.457396251	0.736615363	0.609084611	-0.022792665	-0.254462572	0.520029608	0.892631264	1.178079675	0.489392129	0.016281201	1.3040391	0.053863546	0.354597696	0.457430984	0.863479832	0.010669114	-0.34032269	-1.199150484	0.46756638	0.531901947	2.864310763	1.460848762	0.44658069	2.145830558	2.465163717	0.992313824	2.978536431	2.67359227	1.422740464	1.23954052	1.256549715	1.016024199	1.064049402	1.324715392
ICF026_CF6	-0.117965734	0.004021829	-0.157837248	-0.073974778	0.689007248	-1.057679788	0.073910942	-0.788792969	1.720558049	-0.966184056	-0.134679419	0.740246444	0.237791265	-0.989056696	0.054883888	0.797388697	0.773632655	0.011095155	-0.641659724	-0.676792711	-0.885039468	-2.076598636	0.584118205	1.165976532	0.521659702	-0.533685239	-0.350903993	-1.371969267	-0.966457058	0.737474867	-0.72933999	-1.579829867	-1.664215558	0.699383714	0.403600892	-1.329559513	0.522534869	-1.185273093	-2.133961798	0.878479192	-0.64939204	-0.774161541	-0.999389168	-0.621476471	-0.202295633	-2.148924502	-0.598587166	-0.55735902	0.532159256
ICF027_CF6	-0.135065758	-0.128685657	-0.027425481	-0.208997074	-0.032670756	-1.188653004	0.001747119	-1.113293394	-0.512866868	-0.951810866	0.116358169	0.084188651	0.140076133	-0.657828136	0.020254987	0.673366305	0.663008913	0.698806462	-0.619445557	-0.819939029	-1.253601998	1.326631984	0.568975916	0.74423637	0.370190936	-2.414212234	0.536843718	-1.846481203	-2.857937833	0.903461694	-0.791530895	-0.225828211	-0.53926504	-1.470229264	-2.481619445	-1.162056617	1.009717446	-0.13411308	-0.591942525	0.132159569	-0.012294018	-0.862579862	-1.149579669	-0.591287346	-0.396497206	0.020796599	0.288535143	0.309805884	0.321885739
ICF029_CF6	-0.25721145	1.514628235	-0.346386856	1.634880534	0.007126928	-0.439820408	1.671010996	-0.820178165	0.618384898	1.379568084	0.467315632	1.531533494	-0.591940927	-0.003223777	-0.030118923	0.410564187	0.860443498	1.203262373	0.398254267	0.225834454	0.595735679	0.929395016	1.537617315	-0.319318803	-0.131067221	0.62354682	-0.967461024	-0.277132976	-0.265520337	0.809651549	-0.996627036	-2.93444203	-1.290828303	0.474644733	0.462971312	0.705894229	1.168938269	-0.734730575	0.389361099	-0.720443702	0.561379797	0.085100497	0.119531279	2.092277278	1.9873055	0.108637587	-0.177396475	-0.304728616	1.535428508
ICF030_CF6	0.589080854	0.520373978	0.323405798	0.175881776	0.310247353	2.626133937	0.649995228	2.775260453	0.346126551	1.141052577	0.062122982	0.063001909	0.138561483	1.09099955	0.197591199	0.664272301	0.610322507	-0.452514553	0.895335401	-0.542104474	0.021130087	0.688750691	0.65699053	-0.560328524	-0.514679289	0.512728006	0.376979736	-0.116042345	-0.112424862	0.47680874	-0.284048243	0.629249029	-0.50806585	-0.197241354	0.196509881	1.525428345	0.207610459	-0.005958806	2.152546678	2.387805687	1.591365871	2.354180969	1.734825165	0.599480274	0.482250593	0.99944337	1.136290799	0.962115646	0.58507002
ICF032_CF6	1.6387409	1.027376706	1.745790662	1.063846571	0.681641906	-1.107776021	0.912054037	-1.000179857	0.60887224	0.197008466	0.05112638	0.074003445	2.104517966	-0.866636403	1.939236341	0.740340901	1.048825372	-0.018869097	-1.122216779	1.600418834	-0.751891895	-0.501049157	0.573010162	0.116812051	0.075693928	-1.060514155	-1.641453721	0.371446717	0.354488391	0.842890547	-0.773647336	-1.221547344	-0.204289945	-0.198869005	0.376515491	-1.627733199	0.348941177	-1.387932429	-2.092765818	-0.886803737	-0.993431268	-1.236416083	-1.407283971	-0.749768431	-0.537185664	-2.378151657	-1.264151759	-1.109179781	0.494462943
ICF034_CF6	-0.201315423	0.067197578	-0.088920941	0.125098277	0.054752395	0.437544566	0.25640843	0.108846508	0.781137216	-0.554519004	0.009343402	0.922214009	0.200408936	-0.23202613	-0.026290399	0.828043384	0.761270662	0.091423469	-0.483195291	-0.056089241	-0.464270601	-0.226176225	0.792218304	0.260201484	0.485740879	-0.044518857	0.561921699	0.80983341	0.884751626	0.986257908	0.761413528	-0.598029448	0.852081968	-0.496388723	0.172615846	0.387312927	0.519129635	0.329549184	0.801180985	0.39465416	0.918531271	-0.168564897	0.524081296	0.44260119	0.310630031	0.222014165	0.456140933	0.429903484	0.210958805
ICF035_CF6	0.118186873	-0.114768687	-0.055801431	-0.084339219	2.236920569	0.185666244	0.400894202	0.491205106	0.451587473	0.406200637	0.022110128	0.111371554	0.165824658	0.2516173	0.013423245	0.756752262	0.740567746	1.599506091	-0.80121822	-0.634515422	2.609877747	0.163444039	0.735519097	1.270339443	0.73597227	0.832202532	0.865496895	0.740239553	0.797570256	1.275537267	1.150823212	1.239457406	0.760375869	-0.009338793	-0.095475125	-0.106716668	0.74834049	-0.124588189	0.073640357	1.113962262	0.653742156	-0.255641714	0.206654208	-0.451588542	-0.102637437	-0.106427894	-0.14734269	-0.076701556	0.547353964
ICF036_CF6	-0.527558455	-0.415201965	-0.15577134	-0.035403643	-0.139663967	0.93448374	0.033023819	0.650324463	-0.482484974	-0.059507721	0.039469209	0.033751771	0.168884131	1.037342787	0.019283262	0.803820175	0.703399041	1.125786488	-0.250212667	-0.622322137	-0.398312602	0.610173073	0.857897359	-0.075597338	0.840847461	0.339699567	0.732361779	1.079816589	1.153410049	1.446270355	0.411013458	1.330474581	2.224756183	-0.13508709	0.027928914	0.634518476	0.765323535	0.68111549	0.396032183	0.910094885	1.170045683	-0.161547673	-0.16077344	0.388201743	0.280466843	0.236876566	-0.144871546	-0.184421477	0.201955662
ICF037_CF6	1.285449698	0.895866199	1.496005267	0.993599462	0.207754269	0.472397125	0.394300848	-0.209849186	-0.15092158	0.892890367	0.071459691	0.800375521	0.128373388	1.56025504	-0.033753817	0.722901867	0.66026728	0.603688357	-0.674237583	-0.288134223	-0.39301602	0.779830047	0.847354247	0.345352318	-0.777549592	0.424413187	0.597506688	-2.4837227	-1.41972742	0.662643838	-0.027395711	0.326993096	-0.445442451	-0.520604155	-0.295814545	-0.047969891	0.04836055	1.41970482	0.675117901	-0.468363225	-0.325298004	-0.666647099	-0.180414666	0.615029196	0.526455298	1.301015149	0.94256479	0.907252974	0.186354433
ICF038_CF6	-0.048925562	0.554122045	-0.054000423	0.611362421	1.715551281	-1.290928384	1.125714131	-0.435712722	-1.698240651	-0.508085551	1.893240162	0.513073984	3.290355583	-0.295788235	3.258792882	0.496561793	2.019765917	2.208911304	2.617540109	3.089773759	0.939013288	0.947620604	1.305703862	0.780332733	0.710795795	1.62259427	1.478283825	1.781747751	1.730832143	1.756291831	1.36140475	2.271770152	1.225051896	2.937796499	2.840353265	0.418530245	1.723170441	1.732934481	0.954443827	0.606283049	1.60067146	1.138979018	0.411581017	1.871341925	1.702933835	1.47467074	1.152481268	1.656364115	1.374978877
ICF039_CF6	1.339045061	0.674518121	1.096368514	0.302224754	0.856744432	-0.805457869	-0.32982706	-0.990134902	1.867403567	-0.637364902	0.701011863	1.503329729	-0.407609698	-0.667159371	-0.07793642	0.470050145	0.671746893	0.400824162	-0.481220362	-0.529942076	0.372775704	0.242460588	0.943347682	0.625765472	-0.169876471	0.511535941	-1.119374984	0.121371491	0.253686859	0.798523228	-0.175548991	-0.301077364	-0.186879967	-0.49484148	-0.505198269	-0.345431622	1.03853411	-0.080335434	-1.19839121	-1.05674259	-0.050063642	-0.416435812	-1.011593617	0.771185085	0.946280637	0.017300898	0.467271015	0.480083419	0.166214758
[truncated: 74 more columns]
