# Supplementary material for: Adaptation of the infant gut microbiome during the complementary feeding transition
Source: PLoS One. 2022 Jul 14;17(7):e0270213. doi: 10.1371/journal.pone.0270213 (PMC9282554; doi:10.1371/journal.pone.0270213)
Supplement: S2 File — (ZIP) [file pone.0270213.s002.zip › Final docs/Input datasets/MBComp_CF3.txt]

Primary ID	Acidaminococcaceae	Acidaminococcaceae Phascolarctobacterium	Actinomycetaceae Actinomyces	Actinomycetaceae Varibaculum	Alcaligenaceae	Alcaligenaceae Parasutterella	Alcaligenaceae Sutterella	Archaea	Bacillaceae	Bacillaceae Bacillus	Bacillales	Bacteroidaceae	Bacteroidaceae Bacteroides	Bacteroidales	Betaproteobacteria	Bifidobacteriaceae	Bifidobacteriaceae Bifidobacterium	Bifidobacteriaceae Bifidobacterium breve	Bifidobacteriaceae Bifidobacterium longum subsp. longum	Bifidobacteriales	Burkholderiales	Christensenellaceae Christensenellaceae R-7 group	Clostridiaceae Sarcina	Clostridiaceae Clostridium sensu stricto	Clostridiaceae Clostridium neonatale	Clostridiaceae Unclassified	Clostridiales	Clostridiales Family XI Anaerococcus	Coriobacteriaceae	Coriobacteriaceae Atopobium	Coriobacteriaceae Collinsella	Coriobacteriaceae Eggerthella	Desulfovibrionaceae Bilophila	Enterobacteriaceae	Enterobacteriaceae Citrobacter	Enterobacteriaceae Enterobacter	Enterobacteriaceae Escherichia-Shigella	Enterobacteriaceae Klebsiella	Enterobacteriaceae Enterobacteriaceae bacterium	Enterobacteriaceae Salmonella enterica subsp. enterica serovar Paratyphi A	Enterobacteriales	Enterococcaceae	Enterococcaceae Enterococcus	Erysipelotrichaceae	Erysipelotrichaceae Coprobacillus	Erysipelotrichaceae Erysipelatoclostridium	Erysipelotrichaceae Erysipelotrichaceae	Erysipelotrichaceae Faecalitalea	Erysipelotrichaceae Holdemanella
ICF001_CF3	0	0.000112089	0.000112089	0	0	0	0	0	0	0	0.000112089	0	0	0	0.000112089	0.5268172	0.04903889	0.000336266	0.00145715	0.000224178	0.000224178	5.60444E-05	0	0.004595634	0	0.000280222	0.0330101	0	0.00240991	0	5.60444E-05	0.002185728	0	0.043098144	0.000112089	0	0.017149589	0.000504399	5.60444E-05	0.000392311	0.000168133	0	0.000112089	0.0112089	0	0.0117693	5.60444E-05	0.000112089	0
ICF004_CF3	0.000187266	0.000249688	0.000499376	0	0.000124844	0	0.00093633	0	0	0.000062422	0	0	0.04469413	0.000873908	0.000062422	0.01198501	0.000436954	0	0.000249688	0.000062422	0.000062422	0	0	0.017103654	0	0.00093633	0.0527466	0	0.000686642	0	0	0.000749064	0.00174782	0.0459426	0.000062422	0	0.020661684	0	0.000187266	0.000499376	0.000062422	0.00530587	0.004993758	0.00680399	0	0.00805243	0	0.000062422	0
ICF005_CF3	6.26331E-05	0.000125266	0.000626331	6.26331E-05	0	0	0	0	0	0.000438432	0.000939496	0.000688964	0.212764782	0.0157835	6.26331E-05	0.2863589	0.01753725	0	0.00400852	0.000187899	0	0	0	0.00714018	0	0.000187899	0.00576225	6.26331E-05	0.004133788	6.26331E-05	0.03908304	0	0	0.040335699	0.000187899	0	0.024677462	0	6.26331E-05	0.000250532	0.000125266	0.000563698	0.000438432	6.26331E-05	0	0	0	0	0
ICF006_CF3	0	0	0.00032188	0	0	0	8.04699E-05	0	0	0	0	0.00104611	0.27842558	0.0157721	0	0.4402513	0.01207049	0.00024141	0.00885169	8.04699E-05	0.00016094	0	0	0.00442585	0	0.00064376	0.0140822	8.04699E-05	0.000965639	0	0	0.00064376	0	0.0339583	8.04699E-05	0	0.0168182	0.00048282	0	0.00032188	8.04699E-05	0.00587431	0.00426491	0.00072423	0	0.00265551	0	0	0
ICF007_CF3	0	0	0.00316994	0.000176108	0	0	0	0	0	0	0	0	0.000117405	0.001408861	5.87027E-05	0.017082445	0.000997945	0	0	0	0	0	0	0.00293513	0	0	0.140417	0	0.000293513	0	0	0.00064573	0	0.035162905	5.87027E-05	0	0.024185527	0	0	0.000117405	5.87027E-05	0.000469621	0.00123276	0.0103904	0	0.0167303	0	0.000117405	0
ICF008_CF3	0	0	0.000424052	0.00118735	0	0	0	0	0	0	8.48104E-05	8.48104E-05	0.009668393	0.00279874	0	0.7091852	0.03723179	0	0.00644559	0.000339242	0.000169621	0	0	0	0	0	0.00932915	0	0.0016114	0	0	0.00152659	0	0.019082352	0	0	0.007124082	0	0	0	0	0.00915953	0.010601342	0	0	0	0	0	0
ICF014_CF3	0.000861379	0.006214236	6.15271E-05	6.15271E-05	0	0	0	0	0	0	0	0.00110749	0.197133068	0.0372239	6.15271E-05	0.09604383	0.004553	0.000553744	0.000922907	6.15271E-05	0	0	0	0.025103041	0	0.000123054	0.060235	0	0.005783547	0	0.0679874	0.000861379	0	0.00153818	0	0	0.001045961	0	6.15271E-05	6.15271E-05	0	0.00153818	0.001415118	0.00264567	0	0.0139051	6.15271E-05	0	6.15271E-05
ICF015_CF3	0	0	0.00522322	0	0	0	0	0	0	0	0	9.85513E-05	9.85513E-05	0	9.85513E-05	0.6660093	0.020794331	0.00236523	0.00315364	0.000689859	9.85513E-05	0	0	0	0	0	0.0038435	9.85513E-05	0.036858151	0	0.0945107	0.009953683	0.00206958	0.00423771	0	0	0.002857991	0	0	0	0	0.000591308	0.001576821	9.85513E-05	0	0.000197103	0	0	0
ICF017_CF3	0	5.22739E-05	0.000104548	0	0.000888657	0.01014114	0	0.000104548	0	0	0	0.000575013	0.14014629	0.04161002	0.000365917	0.15462591	0.004286462	0.000993204	0.00371145	0	0	0	0	0.010193418	0	0.000784109	0.0518557	0	0.0021955	0	0.00920021	0.000313643	0	0.028802948	5.22739E-05	5.22739E-05	0.011813887	0.00172504	5.22739E-05	0.000156822	0	0.000888657	0.000784109	0.00757972	0	0.00731835	5.22739E-05	0.000209096	0
ICF019_CF3	0	0	0.000309259	0	0	0	0	0	0	0	0	0	7.13674E-05	4.75783E-05	0	0.6355985	0.013678767	0.00028547	0.00618517	0.000142735	0	0	2.37891E-05	0.019245372	2.37891E-05	0.000951565	0.0109192	2.37891E-05	0	0	0	0	0	0.051836489	7.13674E-05	4.75783E-05	0.034518026	2.37891E-05	2.37891E-05	0.00026168	0	0.00813588	0.00468646	2.37891E-05	0	0	0	0	0
ICF020_CF3	9.70459E-05	0.000116455	0.000213501	0	0	0	0	0.000271729	1.94092E-05	1.94092E-05	0	0	0	3.88184E-05	0	0.4008963	0.003862428	5.82276E-05	0.00343543	9.70459E-05	0	1.94092E-05	0	0.003726568	0	0.000310547	0.0188075	0	0.000970459	0	1.94092E-05	0.001261598	0	0.027211718	0	3.88184E-05	0.01574083	0.00046582	0	9.70459E-05	1.94092E-05	0.00229028	0.018167	0.00857886	3.88184E-05	0.0059198	0	0.000194092	0
ICF021_CF3	4.09567E-05	0	0.00024574	4.09567E-05	0	0	0	0	0	0	0	0	0.000368611	8.19134E-05	0	0.2255075	0.001474443	0	0.00311271	4.09567E-05	0	4.09567E-05	0	0.071592397	0	0.00438237	0.135075	0	0.000696265	0	4.09567E-05	0.000491481	0	0.000901048	0	4.09567E-05	0.00012287	4.09567E-05	0	0	0	0.000409567	0.000286697	0.0012287	0.000163827	0.00315367	8.19135E-05	0	0
ICF023_CF3	0.000045041	2.25205E-05	0.00092334	0.000135123	0	0	0	0.000045041	0	2.25205E-05	0	0	0	0.000157643	0	0.5042567	0.009008201	0.00270246	0.005495	2.25205E-05	2.25205E-05	0	0	0.026416499	0	0.00306279	0.0239168	0	0.00171156	0.000045041	0.000045041	0.003085312	0	0.092581779	0.000292766	0.000045041	0.061120624	0	0	0.000270246	0.000045041	0.00256734	0.00288262	0.015967	0	0	0	0	0
ICF025_CF3	3.25256E-05	0	0.000422833	3.25256E-05	0	0	0	0	0	3.25256E-05	3.25256E-05	0	0	0	3.25256E-05	0.5913152	0.00868434	6.50512E-05	0.00608229	6.50512E-05	0	0	0	0.014311317	3.25256E-05	0.00100829	0.00806635	0	9.75768E-05	0	0	0.000162628	0	0.104992526	0.000455359	3.25256E-05	0.071166025	9.75768E-05	6.50512E-05	0.00100829	3.25256E-05	0.00289478	0.007448366	0.00572451	0.000910717	0.00256952	0	3.25256E-05	0
ICF026_CF3	0.000130429	0.000391288	0.000978218	0	0	0	0	3.26073E-05	0	0	3.26073E-05	0.000195644	0.053671542	0.0204448	6.52146E-05	0.12475521	0.000815182	0.000130429	0.00110865	3.26073E-05	9.78218E-05	0	3.26073E-05	0.043791515	0	0.000945611	0.057291	0	0.00130429	0	0.01793396	0.000195643	0.000228251	0.002184687	0	6.52146E-05	0.000619538	0.000195644	0	0	0	3.26073E-05	6.52146E-05	0.00123908	0	0.00198904	0	0	0
ICF027_CF3	4.84285E-05	0.000096857	0.000823284	0	0	0	0	0	0	0	0	0	0	0	4.84285E-05	0.416921	0.026151399	4.84285E-05	0.00062957	0	0	4.84285E-05	0	0.006683134	0	0.00096857	0.0389365	0	0.000532713	0	0	0.000823284	0	0.065426929	4.84285E-05	0	0.05123737	0.00130757	0	0.000193714	0.000096857	0.000532713	0.000677999	0.00576299	0	0.00513342	0	0	0
ICF029_CF3	4.13462E-05	8.26925E-05	0.000165385	0	0	0	4.13462E-05	8.26925E-05	0	4.13462E-05	0.000206731	0.00033077	0.071735746	0.045274124	4.13462E-05	0.3007941	0.01079137	0.00198462	0.00380385	4.13462E-05	4.13462E-05	0	0	0.002894236	0	0.00033077	0.00434136	0	4.13462E-05	0	0	0	0	0.062226093	0.000413462	0	0.031712557	0	0	0.000413462	8.26925E-05	0.000744232	0.00066154	0.000909617	0	0.00066154	0	0	0
ICF030_CF3	0	0	8.41822E-05	0	0.000252547	0.002862194	0	0	0	0	0	0.000252547	0.052361294	0.001767831	8.41822E-05	0.5125853	0.012711504	0	0.0127115	8.41822E-05	0	0	0	0.005640209	0	8.41822E-05	0.0366192	8.41822E-05	0.000252547	0	8.41822E-05	0.000420911	0	0.00420911	0	0	0.00126273	0.000336729	0	0	0	0.00698712	0.01010186	0.0106911	8.41822E-05	0.00404074	8.41822E-05	0	0
ICF032_CF3	0.000160875	0.00045045	0.001287	0.000514801	0	0	0	0	0	0.0002574	0.0011583	0	0.0001287	6.43501E-05	6.43501E-05	0.13922116	0.00598456	0.00019305	0.000997426	0.000032175	0	0	0	0.004279281	0	0.000225225	0.0563385	0	0.000772201	0	0.000032175	0	0	0.047812125	6.43501E-05	0	0.0306306	0	0.000032175	0.00019305	0	0.00508366	0.003989705	0.0205598	0	0	0	0.0001287	0.000032175
ICF034_CF3	3.54899E-05	7.09799E-05	0	0	0.00017745	0	0.0135926	0	0	0	0	0.000816269	0.33573526	0.19750149	0.00024843	0.09571637	0.00358449	7.09799E-05	0.00131313	0	0.000390389	0	0	0.0014196	0	0.00010647	0.00791426	0	0.00014196	0	0	0	0	0.02218124	7.09799E-05	0	0.01416051	7.09799E-05	0	0.00014196	0	0.000745289	0.00120666	0.000496859	0	0.00227136	0	0	0
ICF035_CF3	6.37389E-05	0	0.000191217	0	0	0	0	0	0	0	0	0	0	0	0.000191217	0.5494936	0.014213798	0.000191217	0.00420677	0	0	0	0	0.024093273	0	0.00407929	0.00956084	0	0.00662885	0	0	0.01109057	0	0.100643784	0.000254956	0.000254956	0.039581868	0.007075016	0.000127478	0.000127478	0.000127478	0.00707502	0.005609029	6.37389E-05	0	0	0	0	0
ICF036_CF3	0	0	0.00223239	0.000167429	0	0	0.00362764	0	0	0	5.58098E-05	0.000446478	0.45786389	0.0635116	0	0.18394886	0.001841719	0	0.00401831	0	0.00011162	0	0	0.001004576	0	0.00011162	0.0145664	0	0.00184172	0.00011162	0	0.002790488	0	0.05274022	0.00011162	0	0.029076927	0	0.000279049	0.000446478	0	0.00178591	0.00212077	0.00558098	0.00106039	0.000892957	0	0	0
ICF037_CF3	0	0	0.000480272	0	0	0	0	0	0	0.000036944	0	0.000036944	0.073444644	0.000812768	0	0.004618	0.000110832	0	0	0	0	0	0	0.008275454	0	0.00155165	0.133626	0.000073888	0.0015147	0	0	0.002549134	0	0.023681076	0.00103443	0	0.009974882	0.000406384	0	0.000036944	0.000036944	0.00753658	0.00846017	0.00927294	0	0.010566	0.000110832	0	0
ICF038_CF3	0.000426621	0.008466787	0.000032817	0.000131268	0.00032817	0	0.0130612	0.000032817	0	0	0	0.000229719	0.244060374	0.113809268	0.000393804	0.000689157	0.000032817	0	0	0	0.000262536	0.000032817	0.000032817	0.01913234	0	0.000196902	0.0708191	0	0.000393804	0.000032817	0	0.000229719	0	0.004463117	0.000065634	0	0.00226437	0.000131268	0	0.000032817	0	0	0.000032817	0.00804017	0.000459438	0.0154896	0.000098451	0	0
ICF039_CF3	0.000384592	2.02417E-05	0.000141692	0	0	0	0.000161933	0	0	0	0	2.02417E-05	0.012104526	0.0241888	0	0.07594682	0.000627492	0	0.000728701	0	2.02417E-05	0	0	0.069348025	0	0.000506042	0.0208894	0	0.000344108	0	0.004149541	0	0	0.040665542	4.04834E-05	0.000263142	0.005627193	0.001821753	0	2.02417E-05	0.000101208	8.09667E-05	6.07251E-05	4.04834E-05	0	0.000283384	0	0	0
[truncated: 67 more columns]
