# Supplementary material for: Adaptation of the infant gut microbiome during the complementary feeding transition
Source: PLoS One. 2022 Jul 14;17(7):e0270213. doi: 10.1371/journal.pone.0270213 (PMC9282554; doi:10.1371/journal.pone.0270213)
Supplement: S2 File — (ZIP) [file pone.0270213.s002.zip › Final docs/Input datasets/Metadata_CF1.txt]

Participant_ID_Timepoint	Participant_ID	Timepoint	Intervention	DOB	Sex	BreastFeeding_Status	Sample_Barcode	Collection_Date	Collection_Time	Birth_weight	Birth_Length	Mode_of_Delivery	Clinic_Visit_Date	Clinic_Visit_Time	Age_Clinic_Assessment_Days	Age_Clinic Assessment_Months	Weight	Length	Solids_Feed_Start_Date	Age_Solid_Start_Days	Age_Solids_Start_Months	Days_Eating_Solids	Compliance	Pets	Daycare	Siblings	Asthma	Allergy_Food	Allergy_Env	Eczema_Occur	ABX	ABX_Date	ABX_Type	ABX_TimeElapsed	Other_Medications	MB_Sample_Name
ICF001_CF1	ICF001	CF1	Kumara	6/10/2017	M	BF	NA	NA	NA	3800	52.00	Cp	10/04/2018	9:30	186.00	6.11	8.51	67.05	10/04/2018	186.00	6.11	0	NA	N	U	1	N	N	N	Y	N	NA	NA	NA	NA	ICF01.Base_S1
ICF004_CF1	ICF004	CF1	Probiotic	15/11/2017	F	BF	NA	NA	NA	3550	53.00	V	10/04/2018	10:00	146.00	4.80	6.31	62.2	13/05/2018	179.00	5.88	-33	NA	Y	U	1	N	N	N	Y	N	NA	NA	NA	NA	ICF04.Base_S4
ICF005_CF1	ICF005	CF1	Kumara	12/12/2017	F	BF	NA	NA	NA	2880	48.00	V	10/04/2018	13:00	119.00	3.91	6.29	61.95	12/05/2018	151.00	4.96	-32	NA	N	U	0	N	N	N	N	N	NA	NA	NA	NA	ICF05.Base_S5
ICF006_CF1	ICF006	CF1	Kumara	1/12/2017	M	BF	NA	NA	NA	3660	50.00	Cp	17/04/2018	10:00	137.00	4.50	8.15	65.6	4/05/2018	154.00	5.06	-17	NA	Y	U	1	N	N	N	N	N	NA	NA	NA	NA	ICF06.Base_S6
ICF007_CF1	ICF007	CF1	Kumara	7/12/2017	F	BF	NA	NA	NA	3210	53.00	Ce	17/04/2018	13:00	131.00	4.30	6.77	63.35	7/05/2018	151.00	4.96	-20	NA	N	U	2	N	N	Y	Y	N	NA	NA	NA	NA	ICF07.Base_S7
ICF008_CF1	ICF008	CF1	Kumara	29/12/2017	M	BF	NA	NA	NA	3200	51.00	V	24/04/2018	10:00	116.00	3.81	6.78	63.1	3/07/2018	186.00	6.11	-70	NA	N	U	2	N	N	N	N	N	NA	NA	NA	NA	ICF08.Base_S8
ICF014_CF1	ICF014	CF1	Kumara	22/01/2018	F	BF	NA	NA	NA	4100	52.50	V	21/06/2018	13:00	150.00	4.93	6.735	64.55	2/07/2018	161.00	5.29	-11	NA	Y	U	0	N	N	N	N	N	NA	NA	NA	NA	ICF14.Base_S13
ICF015_CF1	ICF015	CF1	Kumara	27/02/2018	F	BF	NA	NA	NA	3700	52.00	V	22/06/2018	11:45	115.00	3.78	6.405	64.45	26/08/2018	180.00	5.91	-65	NA	N	U	1	N	Y	N	Y	N	NA	NA	NA	NA	ICF15.Base_S14
ICF017_CF1	ICF017	CF1	Kumara	4/01/2018	M	BF	NA	NA	NA	3950	50.00	V	27/06/2018	13:00	174.00	5.72	7.29	66.5	18/07/2018	195.00	6.41	-21	NA	Y	U	1	N	N	N	Y	N	NA	NA	NA	NA	ICF17.Base_S16
ICF019_CF1	ICF019	CF1	Kumara	14/04/2018	F	BF	NA	NA	NA	2980	48.00	V	12/07/2018	10:00	89.00	2.92	5.185	57.75	1/10/2018	170.00	5.59	-81	NA	Y	U	2	N	N	N	N	N	NA	NA	NA	NA	ICF19.Base_S18
ICF020_CF1	ICF020	CF1	Kumara	30/04/2018	M	BF	NA	NA	NA	2880	49.00	Cp	27/08/2018	10:00	119.00	3.91	6.71	63.25	26/10/2018	179.00	5.88	-60	NA	Y	U	0	N	N	N	N	N	NA	NA	NA	NA	ICF20.Base_S19
ICF021_CF1	ICF021	CF1	Kumara	17/03/2018	M	MF	NA	NA	NA	3365	50.00	V	18/07/2018	10:00	123.00	4.04	6.14	61.95	4/09/2018	171.00	5.62	-48	NA	Y	U	1	N	N	N	N	N	NA	NA	NA	NA	ICF21.Base_S20
ICF023_CF1	ICF023	CF1	Probiotic	30/03/2018	M	BF	NA	NA	NA	3645	50.00	V	3/08/2018	10:00	126.00	4.14	6.98	65.3	4/10/2018	188.00	6.18	-62	NA	N	U	2	N	N	N	Y	N	NA	NA	NA	NA	ICF23.Base_S22
ICF025_CF1	ICF025	CF1	Kumara	27/03/2018	F	BF	NA	NA	NA	3340	52.00	Cp	20/07/2018	13:00	115.00	3.78	5.37	62.6	27/09/2018	184.00	6.05	-69	NA	N	U	0	N	N	N	N	N	NA	NA	NA	NA	ICF25.Base_S24
ICF026_CF1	ICF026	CF1	Kumara	6/05/2018	M	BF	NA	NA	NA	3065	48.50	V	7/09/2018	10:00	124.00	4.07	6.09	61.6	19/10/2018	166.00	5.45	-42	NA	N	U	0	N	N	N	N	N	NA	NA	NA	NA	ICF26.Base_S25
ICF027_CF1	ICF027	CF1	Kumara	14/05/2018	M	BF	NA	NA	NA	3635	51.50	Cp	7/08/2018	14:00	85.00	2.79	6.545	59.4	1/11/2018	171.00	5.62	-86	NA	N	U	3	N	N	N	N	N	NA	NA	NA	NA	ICF27.Base_S26
ICF029_CF1	ICF029	CF1	Kumara	21/02/2018	F	BF	NA	NA	NA	3300	50.00	V	3/08/2018	13:00	163.00	5.36	7.5	65.8	27/08/2018	187.00	6.14	-24	NA	Y	U	0	N	N	N	N	N	NA	NA	NA	NA	ICF29.Base_S28
ICF030_CF1	ICF030	CF1	Probiotic	5/03/2018	M	BF	NA	NA	NA	4130	52.00	Cp	8/08/2018	10:00	156.00	5.13	7.78	67.75	9/08/2018	157.00	5.16	-1	NA	Y	U	2	N	N	N	N	N	NA	NA	NA	NA	ICF30.Base_S29
ICF032_CF1	ICF032	CF1	Kumara	24/04/2018	F	BF	NA	NA	NA	4040	54.00	Cp	16/08/2018	13:00	114.00	3.75	5.56	59.1	2/10/2018	161.00	5.29	-47	NA	Y	U	1	N	N	N	N	N	NA	NA	NA	NA	ICF32.Base_S30
ICF034_CF1	ICF034	CF1	Kumara	12/05/2018	M	BF	NA	NA	NA	3920	55.00	Ce	17/08/2018	10:00	97.00	3.19	6.9	64.9	16/11/2018	188.00	6.18	-91	NA	N	U	0	N	N	N	N	N	NA	NA	NA	NA	ICF34.Base_S32
ICF035_CF1	ICF035	CF1	Kumara	28/06/2018	M	BF	NA	NA	NA	3060	48.00	V	20/08/2018	10:30	53.00	1.74	4.99	56.5	26/12/2018	181.00	5.95	-128	NA	Y	U	1	N	N	N	N	N	NA	NA	NA	NA	ICF35.Base_S33
ICF036_CF1	ICF036	CF1	Kumara	6/06/2018	F	BF	NA	NA	NA	3540	54.00	Ce	22/08/2018	12:00	77.00	2.53	4.71	57.65	23/11/2018	170.00	5.59	-93	NA	N	U	1	N	N	N	N	N	NA	NA	NA	NA	ICF36.Base_S34
ICF037_CF1	ICF037	CF1	Probiotic	27/03/2018	M	BF	NA	NA	NA	4390	55.00	Ce	24/08/2018	10:00	150.00	4.93	7.18	66.75	28/08/2018	154.00	5.06	-4	NA	Y	U	0	N	N	N	N	N	NA	NA	NA	NA	ICF37.Base_S35
ICF038_CF1	ICF038	CF1	Probiotic	25/03/2018	F	MF	NA	NA	NA	3160	51.00	Ce	28/08/2018	13:00	156.00	5.13	6.36	63.5	18/09/2018	177.00	5.82	-21	NA	N	U	2	N	N	N	Y	N	NA	NA	NA	NA	ICF38.Base_S36
ICF039_CF1	ICF039	CF1	Kumara	6/05/2018	M	MF	NA	NA	NA	2400	44.00	V	22/08/2018	10:00	108.00	3.55	6.06	59.85	30/09/2018	147.00	4.83	-39	NA	Y	U	0	N	N	N	N	N	NA	NA	NA	NA	ICF39.Base_S37
