# Supplementary material for: Adaptation of the infant gut microbiome during the complementary feeding transition
Source: PLoS One. 2022 Jul 14;17(7):e0270213. doi: 10.1371/journal.pone.0270213 (PMC9282554; doi:10.1371/journal.pone.0270213)
Supplement: S2 File — (ZIP) [file pone.0270213.s002.zip › Final docs/Input datasets/Metadata_CF3.txt]

Participant_ID_Timepoint	Participant_ID	Timepoint	Intervention	Sex	BreastFeeding_Status	Any_BM	Mode_of_Delivery	Age_Clinic_Assessment_Days	Age_Clinic Assessment_Months	Weight	Length	Age_Solid_Start_Days	Days_Eating_Solids	Compliance	Pets	Daycare	Siblings	Asthma	Allergy_Food	Allergy_Env	Eczema_Occur	NutS_Cluster	DietDiv_tertile	DietDiv_HighLow	Dietary_Fibre_HL	Dietary Fibre Tetiles	Protein_HL	Protein_Tertiles	Starch_HL	Starch_Tertiles	Any_form	Sugars_HL	Sugars_HL	Carb_HL	Fat_HL	Iron_LH	Zinc_LH	Any_BM	BM_HL	Dairy_NY	Meat_YN	Eggs_YN	NSP_	HFG_HL	Fruits_HL	CIF_YN	Vege_LH	SS_YN	Isubs_NY
ICF001_CF3	ICF001	CF3	Kumara	M	BF	Y	Cp	279	9.17	10.06	69.55	186	93	68.7	N	U	1	N	N	N	Y	4	T3	H	L	T2	H	T2	H	T2	N	L	L	L	L	L	L	Y	L	Y	Y	Y	Y	H	H	Y	H	N	N
ICF004_CF3	ICF004	CF3	Probiotic	F	MF	Y	V	292	9.59	8.05	68.1	179	113	76.3	Y	U	1	N	N	N	Y	2	T3	H	H	T3	H	T3	L	T2	Y	L	L	L	H	H	H	Y	L	Y	Y	N	Y	L	L	Y	H	N	N
ICF005_CF3	ICF005	CF3	Kumara	F	MF	Y	V	238	7.82	7.91	66.825	151	87	97.7	N	U	0	N	N	N	N	3	T2	H	L	T2	L	T1	L	T2	Y	H	H	H	H	H	L	Y	H	Y	N	N	N	H	H	Y	L	N	Y
ICF006_CF3	ICF006	CF3	Kumara	M	BF	Y	Cp	250	8.21	9.9	70.2	154	96	55	Y	U	1	N	N	N	N	2	T1	L	L	T1	L	T1	L	T1	N	H	H	L	L	L	L	Y	H	N	Y	N	Y	L	L	N	H	Y	N
ICF007_CF3	ICF007	CF3	Kumara	F	BF	Y	Ce	250	8.21	8	70.8	151	99	92.7	N	U	2	N	N	Y	Y	1	T2	L	L	T1	H	T3	L	T2	N	H	H	H	H	L	H	Y	H	Y	Y	N	Y	H	L	N	L	N	Y
ICF008_CF3	ICF008	CF3	Kumara	M	BF	Y	V	272	8.94	9.02	70.95	171	101	71	N	U	2	N	N	N	N	2	T1	L	L	T1	L	T1	L	T1	N	H	H	L	L	L	L	Y	H	Y	N	N	N	L	L	Y	L	N	N
ICF014_CF3	ICF014	CF3	Kumara	F	BF	Y	V	253	8.31	7.27	68.45	161	92	93	Y	U	0	N	N	N	N	3	T3	H	H	T3	H	T3	H	T3	N	H	H	H	H	H	H	Y	H	Y	N	Y	N	H	H	Y	H	Y	N
ICF015_CF3	ICF015	CF3	Kumara	F	BF	Y	V	272	8.94	8.35	72.4	180	92	57.3	N	U	1	N	Y	N	Y	2	T3	H	H	T3	L	T1	H	T3	N	H	H	L	L	H	L	Y	L	N	N	N	Y	H	H	N	H	N	Y
ICF017_CF3	ICF017	CF3	Kumara	M	MF	Y	V	280	9.2	8.76	69.7	195	85	96.3	Y	U	1	N	N	N	Y	1	T3	H	H	T2	H	T2	H	T2	Y	L	L	H	L	H	H	Y	L	N	Y	Y	Y	H	H	Y	L	N	N
ICF019_CF3	ICF019	CF3	Kumara	F	BF	Y	V	276	9.07	8.69	71.3	170	106	43.7	Y	U	2	N	N	N	N	3	T1	L	H	T2	H	T3	L	T2	N	H	H	H	H	L	H	Y	H	Y	N	Y	Y	H	L	N	H	N	Y
ICF020_CF3	ICF020	CF3	Kumara	M	MF	Y	Cp	269	8.84	9.76	73.8	179	90	91	Y	U	0	N	N	N	N	1	T3	H	H	T3	H	T3	H	T3	Y	L	L	H	H	H	H	Y	L	Y	Y	Y	Y	H	H	N	L	N	N
ICF021_CF3	ICF021	CF3	Kumara	M	FF	N	V	261	8.57	8.81	72.6	171	90	98	Y	U	1	N	N	N	N	4	T2	H	H	T3	H	T2	H	T2	Y	L	L	H	H	H	H	N	L	N	Y	N	N	H	L	N	H	N	N
ICF023_CF3	ICF023	CF3	Probiotic	M	BF	Y	V	318	10.45	8.78	73.45	220	98	55	N	U	2	N	N	N	Y	2	T1	L	L	T1	L	T1	L	T1	N	L	L	L	L	L	L	Y	H	N	N	N	N	L	L	Y	L	N	N
ICF025_CF3	ICF025	CF3	Kumara	F	BF	Y	Cp	265	8.71	7.715	68.9	184	81	49.7	N	U	0	N	N	N	N	2	T1	L	L	T1	L	T2	L	T1	N	H	H	H	H	L	L	Y	H	N	N	N	N	L	H	N	L	N	N
ICF026_CF3	ICF026	CF3	Kumara	M	BF	Y	V	257	8.44	7.725	69.1	166	91	94	N	U	0	N	N	N	Y	4	T3	H	H	T3	L	T2	H	T3	N	L	L	L	L	L	H	Y	L	N	Y	N	Y	H	H	N	H	N	Y
ICF027_CF3	ICF027	CF3	Kumara	M	BF	Y	Cp	254	8.34	9.4	70.15	171	83	98	N	U	3	N	N	N	N	1	T3	H	H	T3	H	T3	H	T3	N	H	H	H	H	H	H	Y	L	Y	Y	Y	N	H	H	Y	H	N	N
ICF029_CF3	ICF029	CF3	Kumara	F	BF	Y	V	282	9.26	9.13	70.7	187	95	19.3	Y	U	0	N	N	N	N	2	T2	L	L	T1	L	T1	L	T1	N	L	L	L	L	L	L	Y	H	N	N	Y	Y	L	H	Y	L	N	N
ICF030_CF3	ICF030	CF3	Probiotic	M	BF	Y	Cp	253	8.31	8.835	71.05	157	96	90.3	Y	U	2	N	N	N	N	2	T2	H	L	T1	H	T2	H	T3	N	H	H	H	H	H	L	Y	L	Y	N	N	Y	H	L	Y	L	Y	N
ICF032_CF3	ICF032	CF3	Kumara	F	BF	Y	Cp	258	8.48	7.52	66.65	161	97	83.7	Y	U	1	N	N	N	N	2	T1	L	L	T1	L	T1	L	T1	N	H	H	L	L	L	L	Y	H	Y	Y	N	N	L	L	N	H	Y	N
ICF034_CF3	ICF034	CF3	Kumara	M	BF	Y	Ce	279	9.17	9.97	74	188	91	72.3	N	U	0	N	N	N	N	2	T2	L	H	T2	L	T1	L	T1	N	H	H	H	H	L	L	Y	H	N	Y	Y	Y	L	H	N	H	N	Y
ICF035_CF3	ICF035	CF3	Kumara	M	BF	Y	V	271	8.9	8.895	75.5	181	90	95.7	Y	U	1	N	N	N	N	4	T2	H	H	T3	H	T2	H	T3	N	L	L	L	L	H	H	Y	L	N	N	N	Y	H	L	Y	L	N	N
ICF036_CF3	ICF036	CF3	Kumara	F	BF	Y	Ce	264	8.67	6.88	66.6	170	94	89.3	N	U	1	N	N	N	Y	1	T1	L	L	T1	L	T1	L	T1	N	H	H	L	L	L	L	Y	H	Y	Y	N	N	L	L	Y	L	N	N
ICF037_CF3	ICF037	CF3	Probiotic	M	FF	N	Ce	261	8.57	9.54	73.65	154	107	72	Y	U	0	N	N	N	N	4	T3	H	H	T3	H	T3	H	T3	Y	H	H	H	H	H	H	N	L	Y	Y	N	N	H	H	Y	H	N	N
ICF038_CF3	ICF038	CF3	Probiotic	F	FF	N	Ce	267	8.77	7.8	69.3	177	90	86.3	N	U	2	N	N	N	Y	1	T2	H	H	T2	H	T3	H	T3	Y	L	L	L	H	H	H	N	L	N	Y	N	Y	L	H	Y	L	N	N
ICF039_CF3	ICF039	CF3	Kumara	M	FF	N	V	227	7.46	8.29	70.1	147	80	89.3	Y	U	0	N	N	N	N	1	T2	L	L	T2	L	T2	L	T2	Y	L	L	L	L	H	H	N	L	N	Y	N	N	L	H	Y	H	N	N
[truncated: 26 more columns]
