# Supplementary material for: Adaptation of the infant gut microbiome during the complementary feeding transition
Source: PLoS One. 2022 Jul 14;17(7):e0270213. doi: 10.1371/journal.pone.0270213 (PMC9282554; doi:10.1371/journal.pone.0270213)
Supplement: S2 File — (ZIP) [file pone.0270213.s002.zip › Final docs/Input datasets/Metadata_CF6.txt]

Participant_ID_Timepoint	Participant_ID	Timepoint	Intervention	Sex	BreastFeeding_Status	Any_form	Any_BM	Mode_of_Delivery	Age_Clinic_Assessment_Days	Age_Clinic Assessment_Months	Weight	Length	Age_Solid_Start_Days	Days_Eating_Solids	Compliance	Pets	Daycare	Siblings	Asthma	Allergy_Food	Allergy_Env	Eczema_Occur	NutS_Cluster	Fibre_tertile	DietDiv_tertile	DietDiv_HighLow	Protein_HL	Protein_Tert	Sugars_HL	Sugars_Tert	Starch_HL	Starch_Tert	Dietary_Fibre_HL	Dietary_Fibre_Tert	Iron_HL	Iron_Tert	Zinc_HL	Zinc_Tert	Fat_HL	BM_YN	BM_HL	Form_YN	Dairy_HL	Meat_HL	Eggs_YN	Eggs_HL	NSP_HL	NSP_YN	HFG_HL
ICF001_CF6	ICF001	CF6	Kumara	M	BF	N	Y	Cp	371	12.19	10.735	73.7	186	185	89	N	Y	1	N	N	N	Y	4	T3	T2	L	H	T3	H	T2	H	T3	H	T3	L	T2	H	T3	H	Y	H	N	L	H	Y	H	L	N	H
ICF004_CF6	ICF004	CF6	Probiotic	F	MF	Y	Y	V	358	11.76	8.33	71.15	179	179	80.3	Y	N	1	N	N	N	Y	2	T3	T3	H	H	T3	H	T3	H	T3	H	T3	L	T2	H	T3	H	Y	L	Y	L	H	Y	H	H	Y	H
ICF005_CF6	ICF005	CF6	Kumara	F	MF	Y	Y	V	343	11.27	8.58	73.5	151	192	100	N	N	0	N	N	N	N	3	T2	T3	H	H	T2	L	T2	H	T2	H	T2	H	T2	H	T2	L	Y	H	Y	L	H	N	L	L	Y	L
ICF006_CF6	ICF006	CF6	Kumara	M	BF	N	Y	Cp	339	11.14	10.75	74.35	154	185	81.3	Y	N	1	N	N	N	N	2	T3	T3	H	L	T2	L	T2	H	T3	H	T3	H	T3	L	T2	L	Y	H	N	H	L	N	L	H	Y	H
ICF007_CF6	ICF007	CF6	Kumara	F	BF	N	Y	Ce	337	11.07	9.295	74.9	151	186	79.7	N	N	2	N	N	Y	Y	1	T1	T1	L	L	T2	H	T3	L	T1	L	T1	L	T1	L	T2	H	Y	H	N	L	L	Y	H	H	Y	L
ICF008_CF6	ICF008	CF6	Kumara	M	BF	N	Y	V	357	11.73	9.63	74.7	186	171	98	N	N	2	N	N	N	N	2	T2	T2	H	L	T1	H	T2	L	T1	L	T1	L	T1	L	T1	L	Y	H	N	H	L	Y	H	H	Y	L
ICF014_CF6	ICF014	CF6	Kumara	F	FF	Y	N	V	354	11.63	8.215	73.85	161	193	98.3	Y	N	0	N	N	N	N	3	T1	T2	H	H	T2	L	T1	L	T2	L	T1	H	T3	H	T3	L	N	L	Y	H	H	Y	H	L	N	L
ICF015_CF6	ICF015	CF6	Kumara	F	BF	N	Y	V	370	12.16	8.98	76.8	180	190	79.3	N	Y	1	N	Y	N	Y	2	T3	T3	H	L	T2	L	T2	H	T2	H	T3	H	T2	L	T2	L	Y	L	N	L	L	N	L	H	Y	H
ICF017_CF6	ICF017	CF6	Kumara	M	FF	Y	N	V	379	12.45	9.87	75	195	184	98	Y	Y	1	N	N	N	Y	1	T3	T3	H	H	T3	H	T2	H	T3	H	T3	H	T3	H	T3	L	N	L	Y	L	H	N	L	L	N	H
ICF019_CF6	ICF019	CF6	Kumara	F	MF	Y	Y	V	353	11.6	9.76	79.9	170	183	99.7	Y	Y	2	N	N	N	N	3	T2	T3	H	H	T3	H	T3	L	T2	H	T2	H	T3	H	T3	H	Y	H	Y	H	H	Y	L	H	Y	L
ICF020_CF6	ICF020	CF6	Kumara	M	MF	Y	Y	Cp	367	12.06	10.825	82.9	179	188	90	Y	N	0	N	N	N	N	1	T3	T3	H	H	T3	H	T3	H	T3	H	T3	H	T3	H	T3	H	Y	L	Y	H	H	N	L	H	Y	H
ICF021_CF6	ICF021	CF6	Kumara	M	FF	Y	N	V	359	11.79	9.81	78.9	171	188	85.7	Y	N	1	N	N	N	N	4	T2	T2	H	H	T2	L	T1	L	T2	L	T2	H	T3	H	T3	H	N	L	Y	L	H	Y	H	L	N	L
ICF023_CF6	ICF023	CF6	Probiotic	M	BF	N	Y	V	404	13.27	9.08	8.075	188	216	39.3	N	N	2	N	N	N	Y	2	T1	T1	L	L	T1	H	T2	L	T1	L	T1	L	T1	L	T1	L	Y	H	N	L	L	N	L	L	N	L
ICF025_CF6	ICF025	CF6	Kumara	F	BF	N	Y	Cp	364	11.96	8.7	76.65	184	180	92	N	N	0	N	N	N	N	2	T1	T1	L	L	T1	H	T3	L	T1	L	T1	L	T1	L	T1	H	Y	H	N	H	H	Y	H	L	Y	L
ICF026_CF6	ICF026	CF6	Kumara	M	BF	N	Y	V	345	11.33	8.27	76	166	179	100	N	Y	0	N	N	N	N	4	T3	T2	L	H	T3	L	T2	H	T3	H	T3	L	T2	H	T3	H	Y	L	N	L	H	Y	L	H	Y	H
ICF027_CF6	ICF027	CF6	Kumara	M	BF	N	Y	Cp	359	11.79	10.555	79.7	171	188	92.7	N	N	3	N	N	N	N	1	T2	T3	H	L	T1	L	T1	L	T1	H	T2	L	T2	L	T1	L	Y	H	N	L	H	N	L	H	Y	H
ICF029_CF6	ICF029	CF6	Kumara	F	BF	N	Y	V	377	12.39	9.225	75.4	187	190	52.7	Y	N	0	N	N	N	N	2	T1	T1	L	L	T1	L	T2	L	T1	L	T1	L	T1	L	T1	L	Y	H	N	H	L	N	L	L	N	H
ICF030_CF6	ICF030	CF6	Probiotic	M	MF	Y	Y	Cp	343	11.27	9.67	75.15	157	186	89	Y	Y	2	N	N	N	N	2	T2	T3	H	H	T2	L	T2	H	T2	L	T2	H	T2	L	T2	L	Y	L	Y	H	H	Y	H	H	Y	H
ICF032_CF6	ICF032	CF6	Kumara	F	BF	N	Y	Cp	339	11.14	8.055	76.05	161	178	91	Y	N	1	N	N	N	N	2	T2	T1	L	L	T2	H	T3	L	T1	H	T2	L	T1	L	T2	H	Y	H	N	L	L	Y	H	L	Y	H
ICF034_CF6	ICF034	CF6	Kumara	M	BF	N	Y	Ce	375	12.32	10.19	75.5	188	187	78.3	N	N	0	N	N	N	N	2	T3	T3	H	H	T2	H	T3	H	T2	H	T3	L	T2	L	T2	H	Y	H	N	L	L	Y	H	H	Y	L
ICF035_CF6	ICF035	CF6	Kumara	M	BF	N	Y	V	377	12.39	9.165	78.55	170	207	99.3	Y	N	1	N	N	N	N	4	T2	T2	L	L	T1	L	T1	L	T2	L	T1	L	T1	L	T1	L	Y	H	N	L	L	Y	H	L	Y	H
ICF036_CF6	ICF036	CF6	Kumara	F	BF	N	Y	Ce	351	11.53	7.315	69.85	170	181	98	N	Y	1	N	N	N	N	1	T1	T1	L	L	T1	H	T2	L	T1	L	T1	L	T1	L	T1	H	Y	H	N	H	H	Y	H	L	Y	L
ICF037_CF6	ICF037	CF6	Probiotic	M	FF	Y	N	Ce	332	10.91	10.95	75.7	154	178	76.7	Y	Y	0	N	N	N	N	4	T3	T2	L	H	T3	H	T3	H	T3	H	T3	H	T3	H	T3	H	N	L	Y	H	H	Y	H	L	N	H
ICF038_CF6	ICF038	CF6	Probiotic	F	FF	Y	N	Ce	366	12.02	9.225	76.5	177	189	73.3	N	N	2	N	N	N	Y	1	T2	T2	L	H	T3	L	T1	H	T3	L	T2	H	T3	H	T3	H	N	L	Y	H	L	Y	H	H	Y	L
ICF039_CF6	ICF039	CF6	Kumara	M	FF	Y	N	V	327	10.74	8.845	76.7	147	180	93.3	Y	N	0	N	N	N	N	1	T1	T1	L	H	T3	L	T1	L	T1	L	T1	H	T3	H	T3	H	N	L	Y	H	L	N	L	L	Y	L
[truncated: 37 more columns]
