# Supplementary material for: Adaptation of the infant gut microbiome during the complementary feeding transition
Source: PLoS One. 2022 Jul 14;17(7):e0270213. doi: 10.1371/journal.pone.0270213 (PMC9282554; doi:10.1371/journal.pone.0270213)
Supplement: S2 File — (ZIP) [file pone.0270213.s002.zip › Final docs/Intermediary docs/KEGG_BM_sPLSDA_VIP.txt]

	comp1	comp2	comp3	SUM
KEGG.Brite.Hierarchies.Protein.families..genetic.information.processing.ko03000.Transcription.factors.	2.01397602	1.840695107	1.669822319	5.524493445
KEGG.Brite.Hierarchies.Protein.families..genetic.information.processing.ko03009.Ribosome.biogenesis.	0	0	0.474857996	0.474857996
KEGG.Brite.Hierarchies.Protein.families..genetic.information.processing.ko03011.Ribosome.	0	0	0.266555482	0.266555482
KEGG.Brite.Hierarchies.Protein.families..genetic.information.processing.ko03012.Translation.factors.	3.269124472	2.987851573	2.733052081	8.990028125
KEGG.Brite.Hierarchies.Protein.families..genetic.information.processing.ko03016.Transfer.RNA.biogenesis.	2.951094902	2.697185017	2.447948964	8.096228884
KEGG.Brite.Hierarchies.Protein.families..genetic.information.processing.ko03019.Messenger.RNA.biogenesis.	0	0	0.339532096	0.339532096
KEGG.Brite.Hierarchies.Protein.families..genetic.information.processing.ko03021.Transcription.machinery.	3.202979562	2.927397719	2.668535073	8.798912355
KEGG.Brite.Hierarchies.Protein.families..genetic.information.processing.ko03029.Mitochondrial.biogenesis.	0.127755463	0.116763484	0.105808562	0.350327509
KEGG.Brite.Hierarchies.Protein.families..genetic.information.processing.ko03032.DNA.replication.proteins.	0.15783266	0.144252862	0.234239605	0.536325127
KEGG.Brite.Hierarchies.Protein.families..genetic.information.processing.ko03036.Chromosome.and.associated.proteins.	1.953304777	1.78524397	1.655540113	5.39408886
KEGG.Brite.Hierarchies.Protein.families..genetic.information.processing.ko03051.Proteasome.	0	0.197653177	0.619334265	0.816987442
KEGG.Brite.Hierarchies.Protein.families..genetic.information.processing.ko03110.Chaperones.and.folding.catalysts.	0	0	0.43053754	0.43053754
KEGG.Brite.Hierarchies.Protein.families..genetic.information.processing.ko03400.DNA.repair.and.recombination.proteins.	0	0	0.602642059	0.602642059
KEGG.Brite.Hierarchies.Protein.families..genetic.information.processing.ko04131.Membrane.trafficking.	0	0.004032587	0.454044005	0.458076592
KEGG.Brite.Hierarchies.Protein.families..metabolism.ko00194.Photosynthesis.proteins.	1.460385633	1.334735202	1.213694897	4.008815732
KEGG.Brite.Hierarchies.Protein.families..metabolism.ko01001.Protein.kinases.	2.595959616	2.372605292	2.162946148	7.131511055
KEGG.Brite.Hierarchies.Protein.families..metabolism.ko01002.Peptidases.	0	0	0.026941607	0.026941607
KEGG.Brite.Hierarchies.Protein.families..metabolism.ko01003.Glycosyltransferases.	0	0.012457011	0.090872865	0.103329876
KEGG.Brite.Hierarchies.Protein.families..metabolism.ko01004.Lipid.biosynthesis.proteins.	0	0	0.949625221	0.949625221
KEGG.Brite.Hierarchies.Protein.families..metabolism.ko01005.Lipopolysaccharide.biosynthesis.proteins.	0	0	0.343802312	0.343802312
KEGG.Brite.Hierarchies.Protein.families..metabolism.ko01006.Prenyltransferases.	0	0	0.246201632	0.246201632
KEGG.Brite.Hierarchies.Protein.families..metabolism.ko01007.Amino.acid.related.enzymes.	1.269333872	1.160121384	1.074370344	3.5038256
KEGG.Brite.Hierarchies.Protein.families..metabolism.ko01008.Polyketide.biosynthesis.proteins.	0	0.030659789	0.062360435	0.093020224
KEGG.Brite.Hierarchies.Protein.families..metabolism.ko01009.Protein.phosphatases.and.associated.proteins.	2.637741111	2.41079194	2.230388037	7.278921087
KEGG.Brite.Hierarchies.Protein.families..metabolism.ko01011.Peptidoglycan.biosynthesis.and.degradation.proteins.	0	0	0.714239597	0.714239597
KEGG.Brite.Hierarchies.Protein.families..signaling.and.cellular.processes.ko00536.Glycosaminoglycan.binding.proteins.	0	0	0.66470098	0.66470098
KEGG.Brite.Hierarchies.Protein.families..signaling.and.cellular.processes.ko00537.Glycosylphosphatidylinositol..GPI..anchored.proteins.	0	0	0.56169398	0.56169398
KEGG.Brite.Hierarchies.Protein.families..signaling.and.cellular.processes.ko01504.Antimicrobial.resistance.genes.	0	0	0.507495418	0.507495418
KEGG.Brite.Hierarchies.Protein.families..signaling.and.cellular.processes.ko02000.Transporters.	1.690789429	1.545315236	1.399872593	4.635977259
KEGG.Brite.Hierarchies.Protein.families..signaling.and.cellular.processes.ko02022.Two.component.system.	0	0	0.187682075	0.187682075
KEGG.Brite.Hierarchies.Protein.families..signaling.and.cellular.processes.ko02035.Bacterial.motility.proteins.	0	0	0.540804506	0.540804506
KEGG.Brite.Hierarchies.Protein.families..signaling.and.cellular.processes.ko02042.Bacterial.toxins.	0	0	0.683507567	0.683507567
KEGG.Brite.Hierarchies.Protein.families..signaling.and.cellular.processes.ko02044.Secretion.system.	0.257499747	0.235344672	0.219262014	0.712106433
KEGG.Brite.Hierarchies.Protein.families..signaling.and.cellular.processes.ko02048.Prokaryotic.defense.system.	0	0	0.6369346	0.6369346
KEGG.Brite.Hierarchies.Protein.families..signaling.and.cellular.processes.ko04090.CD.molecules.	0	0.814670942	0.739950701	1.554621642
KEGG.Brite.Hierarchies.Protein.families..signaling.and.cellular.processes.ko04147.Exosome.	0	0.182127322	0.21435775	0.396485072
KEGG.Brite.Hierarchies.Protein.families..signaling.and.cellular.processes.ko04812.Cytoskeleton.proteins.	1.937423793	1.770729374	1.608418851	5.316572018
KEGG.Cellular.Processes.Cell.growth.and.death.ko04112.Cell.cycle...Caulobacter.	2.96532348	2.71018938	2.459038582	8.134551442
KEGG.Cellular.Processes.Cell.growth.and.death.ko04214.Apoptosis...fly.	0	0	0.614578882	0.614578882
KEGG.Cellular.Processes.Cell.growth.and.death.ko04216.Ferroptosis.	0	0.605114106	0.706706635	1.311820741
KEGG.Cellular.Processes.Cell.growth.and.death.ko04217.Necroptosis.	1.517307479	1.386759537	1.406643758	4.310710775
KEGG.Cellular.Processes.Cell.motility.ko02030.Bacterial.chemotaxis.	0	0	0.657083538	0.657083538
KEGG.Cellular.Processes.Cell.motility.ko02040.Flagellar.assembly.	0	0	0.563449297	0.563449297
KEGG.Cellular.Processes.Cellular.community...prokaryotes.ko02024.Quorum.sensing.	0	0	0.429668673	0.429668673
KEGG.Cellular.Processes.Cellular.community...prokaryotes.ko02025.Biofilm.formation...Pseudomonas.aeruginosa.	2.935748829	2.683159308	2.43056268	8.049470817
KEGG.Cellular.Processes.Cellular.community...prokaryotes.ko02026.Biofilm.formation...Escherichia.coli.	0.832942253	0.761276556	0.725507538	2.319726347
KEGG.Cellular.Processes.Cellular.community...prokaryotes.ko05111.Biofilm.formation...Vibrio.cholerae.	0	0	0.322808893	0.322808893
KEGG.Cellular.Processes.Transport.and.catabolism.ko04138.Autophagy...yeast.	0	0.219514468	0.620494036	0.840008504
KEGG.Cellular.Processes.Transport.and.catabolism.ko04142.Lysosome.	0	0	0.029968293	0.029968293
KEGG.Cellular.Processes.Transport.and.catabolism.ko04146.Peroxisome.	0	0.709210242	0.768053382	1.477263624
KEGG.Environmental.Information.Processing.Membrane.transport.ko02010.ABC.transporters.	0	0	0.174817907	0.174817907
KEGG.Environmental.Information.Processing.Membrane.transport.ko02060.Phosphotransferase.system..PTS..	0	0	0.151754262	0.151754262
KEGG.Environmental.Information.Processing.Membrane.transport.ko03070.Bacterial.secretion.system.	0	0	0.179833845	0.179833845
KEGG.Environmental.Information.Processing.Signal.transduction.ko02020.Two.component.system.	0	0.173197768	0.254226743	0.427424511
KEGG.Environmental.Information.Processing.Signal.transduction.ko04016.MAPK.signaling.pathway...plant.	0	0.404952535	0.45152911	0.856481646
KEGG.Environmental.Information.Processing.Signal.transduction.ko04066.HIF.1.signaling.pathway.	2.664150812	2.434929372	2.206275582	7.305355766
KEGG.Environmental.Information.Processing.Signal.transduction.ko04068.FoxO.signaling.pathway.	0	0	0.347291419	0.347291419
KEGG.Environmental.Information.Processing.Signal.transduction.ko04070.Phosphatidylinositol.signaling.system.	0	0.395671102	0.626077793	1.021748895
KEGG.Environmental.Information.Processing.Signal.transduction.ko04151.PI3K.Akt.signaling.pathway.	0	0.360596762	0.468744594	0.829341357
KEGG.Environmental.Information.Processing.Signal.transduction.ko04152.AMPK.signaling.pathway.	0	0	0.763715362	0.763715362
KEGG.Genetic.Information.Processing.Folding..sorting.and.degradation.ko03018.RNA.degradation.	0.524498191	0.47937078	0.448419955	1.452288926
KEGG.Genetic.Information.Processing.Folding..sorting.and.degradation.ko03050.Proteasome.	0	0.493277794	0.716306634	1.209584429
KEGG.Genetic.Information.Processing.Folding..sorting.and.degradation.ko03060.Protein.export.	2.087983156	1.908334727	1.734410881	5.730728764
KEGG.Genetic.Information.Processing.Folding..sorting.and.degradation.ko04122.Sulfur.relay.system.	0	1.428051909	1.298276518	2.726328428
KEGG.Genetic.Information.Processing.Folding..sorting.and.degradation.ko04141.Protein.processing.in.endoplasmic.reticulum.	0.908307436	0.830157378	0.755899152	2.494363966
KEGG.Genetic.Information.Processing.Replication.and.repair.ko03030.DNA.replication.	0	0	0.360484141	0.360484141
KEGG.Genetic.Information.Processing.Replication.and.repair.ko03410.Base.excision.repair.	0	0	0.882601224	0.882601224
KEGG.Genetic.Information.Processing.Replication.and.repair.ko03420.Nucleotide.excision.repair.	0	0	0.513789533	0.513789533
KEGG.Genetic.Information.Processing.Replication.and.repair.ko03430.Mismatch.repair.	0.789378473	0.72146097	0.69239188	2.203231324
KEGG.Genetic.Information.Processing.Replication.and.repair.ko03440.Homologous.recombination.	0	0	0.567674474	0.567674474
KEGG.Genetic.Information.Processing.Transcription.ko03020.RNA.polymerase.	1.311558058	1.198712634	1.085827693	3.596098385
KEGG.Genetic.Information.Processing.Translation.ko00970.Aminoacyl.tRNA.biosynthesis.	0.068668201	0.062760043	0.255064623	0.386492868
KEGG.Genetic.Information.Processing.Translation.ko03008.Ribosome.biogenesis.in.eukaryotes.	0	0.500995303	0.655046419	1.156041722
KEGG.Genetic.Information.Processing.Translation.ko03010.Ribosome.	0	0	0.266571339	0.266571339
KEGG.Genetic.Information.Processing.Translation.ko03013.RNA.transport.	0	0.879191205	0.868617187	1.747808392
KEGG.Metabolism.Amino.acid.metabolism.ko00220.Arginine.biosynthesis.	0	0.120767959	0.292877091	0.41364505
KEGG.Metabolism.Amino.acid.metabolism.ko00250.Alanine..aspartate.and.glutamate.metabolism.	1.201464452	1.098091395	1.039691889	3.339247736
KEGG.Metabolism.Amino.acid.metabolism.ko00260.Glycine..serine.and.threonine.metabolism.	0	1.036996463	0.94084627	1.977842733
KEGG.Metabolism.Amino.acid.metabolism.ko00270.Cysteine.and.methionine.metabolism.	0	0	0.508175115	0.508175115
KEGG.Metabolism.Amino.acid.metabolism.ko00280.Valine..leucine.and.isoleucine.degradation.	0	0	0.26900542	0.26900542
KEGG.Metabolism.Amino.acid.metabolism.ko00290.Valine..leucine.and.isoleucine.biosynthesis.	0	0.110597319	0.365046608	0.475643928
KEGG.Metabolism.Amino.acid.metabolism.ko00300.Lysine.biosynthesis.	0	0	0.458217449	0.458217449
KEGG.Metabolism.Amino.acid.metabolism.ko00310.Lysine.degradation.	0.216320413	0.197708375	0.184435506	0.598464294
KEGG.Metabolism.Amino.acid.metabolism.ko00330.Arginine.and.proline.metabolism.	0	0	0.286772794	0.286772794
KEGG.Metabolism.Amino.acid.metabolism.ko00340.Histidine.metabolism.	0.585234973	0.534881817	0.487299761	1.607416551
KEGG.Metabolism.Amino.acid.metabolism.ko00350.Tyrosine.metabolism.	0	0	0.441186278	0.441186278
KEGG.Metabolism.Amino.acid.metabolism.ko00360.Phenylalanine.metabolism.	0	0	0.345091851	0.345091851
KEGG.Metabolism.Amino.acid.metabolism.ko00380.Tryptophan.metabolism.	2.229165419	2.03736978	1.846355518	6.112890718
KEGG.Metabolism.Amino.acid.metabolism.ko00400.Phenylalanine..tyrosine.and.tryptophan.biosynthesis.	0	0	0.322560319	0.322560319
KEGG.Metabolism.Biosynthesis.of.other.secondary.metabolites.ko00261.Monobactam.biosynthesis.	0	0	0.247671147	0.247671147
KEGG.Metabolism.Biosynthesis.of.other.secondary.metabolites.ko00311.Penicillin.and.cephalosporin.biosynthesis.	0	0.347895148	0.369583309	0.717478457
KEGG.Metabolism.Biosynthesis.of.other.secondary.metabolites.ko00332.Carbapenem.biosynthesis.	0	0	0.538724052	0.538724052
KEGG.Metabolism.Biosynthesis.of.other.secondary.metabolites.ko00333.Prodigiosin.biosynthesis.	0.149685832	0.203694044	0.440187736	0.793567611
KEGG.Metabolism.Biosynthesis.of.other.secondary.metabolites.ko00401.Novobiocin.biosynthesis.	0.722983762	0.660778808	0.640380935	2.024143505
KEGG.Metabolism.Biosynthesis.of.other.secondary.metabolites.ko00405.Phenazine.biosynthesis.	0	0	0.678778982	0.678778982
KEGG.Metabolism.Biosynthesis.of.other.secondary.metabolites.ko00521.Streptomycin.biosynthesis.	0	1.093326575	0.997076162	2.090402737
KEGG.Metabolism.Biosynthesis.of.other.secondary.metabolites.ko00524.Neomycin..kanamycin.and.gentamicin.biosynthesis.	0	0	0.249105939	0.249105939
KEGG.Metabolism.Biosynthesis.of.other.secondary.metabolites.ko00525.Acarbose.and.validamycin.biosynthesis.	0	0.946694466	0.940823505	1.887517971
KEGG.Metabolism.Biosynthesis.of.other.secondary.metabolites.ko00940.Phenylpropanoid.biosynthesis.	0	0	0.363940379	0.363940379
KEGG.Metabolism.Biosynthesis.of.other.secondary.metabolites.ko00950.Isoquinoline.alkaloid.biosynthesis.	0	0	0.340048165	0.340048165
KEGG.Metabolism.Biosynthesis.of.other.secondary.metabolites.ko00960.Tropane..piperidine.and.pyridine.alkaloid.biosynthesis.	0	0	0.115782463	0.115782463
KEGG.Metabolism.Biosynthesis.of.other.secondary.metabolites.ko00966.Glucosinolate.biosynthesis.	0	0	0.14465656	0.14465656
KEGG.Metabolism.Carbohydrate.metabolism.ko00010.Glycolysis...Gluconeogenesis.	0	0	0.547313537	0.547313537
KEGG.Metabolism.Carbohydrate.metabolism.ko00020.Citrate.cycle..TCA.cycle..	0	0.125205035	0.536625065	0.6618301
KEGG.Metabolism.Carbohydrate.metabolism.ko00030.Pentose.phosphate.pathway.	0	0	0.102987247	0.102987247
KEGG.Metabolism.Carbohydrate.metabolism.ko00040.Pentose.and.glucuronate.interconversions.	0	0.91713489	0.846529102	1.763663993
KEGG.Metabolism.Carbohydrate.metabolism.ko00051.Fructose.and.mannose.metabolism.	0	0.104428906	0.569468255	0.673897162
KEGG.Metabolism.Carbohydrate.metabolism.ko00052.Galactose.metabolism.	0	1.920156593	1.928779915	3.848936508
KEGG.Metabolism.Carbohydrate.metabolism.ko00053.Ascorbate.and.aldarate.metabolism.	0	0	0.188186572	0.188186572
KEGG.Metabolism.Carbohydrate.metabolism.ko00500.Starch.and.sucrose.metabolism.	0	1.72023146	1.739313109	3.459544569
KEGG.Metabolism.Carbohydrate.metabolism.ko00520.Amino.sugar.and.nucleotide.sugar.metabolism.	0	0.405100522	0.76741413	1.172514652
KEGG.Metabolism.Carbohydrate.metabolism.ko00562.Inositol.phosphate.metabolism.	0	0	0.516280338	0.516280338
KEGG.Metabolism.Carbohydrate.metabolism.ko00620.Pyruvate.metabolism.	0	1.000997995	0.933792138	1.934790132
KEGG.Metabolism.Carbohydrate.metabolism.ko00630.Glyoxylate.and.dicarboxylate.metabolism.	0	0	0.483325388	0.483325388
KEGG.Metabolism.Carbohydrate.metabolism.ko00640.Propanoate.metabolism.	0	0	0.343379475	0.343379475
KEGG.Metabolism.Carbohydrate.metabolism.ko00650.Butanoate.metabolism.	0	0.898251881	0.850836018	1.749087899
KEGG.Metabolism.Carbohydrate.metabolism.ko00660.C5.Branched.dibasic.acid.metabolism.	0	0	0.735042502	0.735042502
KEGG.Metabolism.Energy.metabolism.ko00190.Oxidative.phosphorylation.	0.901387577	0.823832898	0.833689802	2.558910277
KEGG.Metabolism.Energy.metabolism.ko00195.Photosynthesis.	1.483387384	1.3557579	1.23293824	4.072083524
KEGG.Metabolism.Energy.metabolism.ko00680.Methane.metabolism.	0	0.034528275	0.139612377	0.174140652
KEGG.Metabolism.Energy.metabolism.ko00710.Carbon.fixation.in.photosynthetic.organisms.	0	0	0.003476007	0.003476007
KEGG.Metabolism.Energy.metabolism.ko00720.Carbon.fixation.pathways.in.prokaryotes.	1.043686781	0.956187773	0.954624915	2.95449947
KEGG.Metabolism.Energy.metabolism.ko00910.Nitrogen.metabolism.	0	0	0.382157125	0.382157125
KEGG.Metabolism.Energy.metabolism.ko00920.Sulfur.metabolism.	0	0.499455087	0.477826513	0.9772816
KEGG.Metabolism.Glycan.biosynthesis.and.metabolism.ko00511.Other.glycan.degradation.	0	0	0.191792887	0.191792887
KEGG.Metabolism.Glycan.biosynthesis.and.metabolism.ko00513.Various.types.of.N.glycan.biosynthesis.	0	0	0.172978698	0.172978698
KEGG.Metabolism.Glycan.biosynthesis.and.metabolism.ko00531.Glycosaminoglycan.degradation.	0	0	0.065801057	0.065801057
KEGG.Metabolism.Glycan.biosynthesis.and.metabolism.ko00540.Lipopolysaccharide.biosynthesis.	0	0	0.297350966	0.297350966
KEGG.Metabolism.Glycan.biosynthesis.and.metabolism.ko00550.Peptidoglycan.biosynthesis.	2.690327639	2.458853965	2.300608414	7.449790018
KEGG.Metabolism.Glycan.biosynthesis.and.metabolism.ko00572.Arabinogalactan.biosynthesis...Mycobacterium.	0	0	1.399042242	1.399042242
KEGG.Metabolism.Glycan.biosynthesis.and.metabolism.ko00603.Glycosphingolipid.biosynthesis...globo.and.isoglobo.series.	0	0	0.349427851	0.349427851
KEGG.Metabolism.Glycan.biosynthesis.and.metabolism.ko00604.Glycosphingolipid.biosynthesis...ganglio.series.	0	0	0.172906861	0.172906861
KEGG.Metabolism.Lipid.metabolism.ko00061.Fatty.acid.biosynthesis.	0	0	0.668391691	0.668391691
KEGG.Metabolism.Lipid.metabolism.ko00071.Fatty.acid.degradation.	0	0.537483988	0.70218642	1.239670409
KEGG.Metabolism.Lipid.metabolism.ko00072.Synthesis.and.degradation.of.ketone.bodies.	0	0.835330107	0.779503834	1.614833941
KEGG.Metabolism.Lipid.metabolism.ko00120.Primary.bile.acid.biosynthesis.	0	0	0.486779326	0.486779326
KEGG.Metabolism.Lipid.metabolism.ko00121.Secondary.bile.acid.biosynthesis.	1.910190059	1.745838808	1.620121098	5.276149965
KEGG.Metabolism.Lipid.metabolism.ko00561.Glycerolipid.metabolism.	0	0	0.496119828	0.496119828
KEGG.Metabolism.Lipid.metabolism.ko00564.Glycerophospholipid.metabolism.	0	0.69342975	0.629135365	1.322565116
KEGG.Metabolism.Lipid.metabolism.ko00600.Sphingolipid.metabolism.	0	0	0.40296455	0.40296455
KEGG.Metabolism.Lipid.metabolism.ko01040.Biosynthesis.of.unsaturated.fatty.acids.	0.85988042	0.942223185	0.943420257	2.745523862
KEGG.Metabolism.Metabolism.of.cofactors.and.vitamins.ko00130.Ubiquinone.and.other.terpenoid.quinone.biosynthesis.	0	0	0.152469857	0.152469857
KEGG.Metabolism.Metabolism.of.cofactors.and.vitamins.ko00670.One.carbon.pool.by.folate.	1.382075288	1.263162618	1.206783655	3.852021561
KEGG.Metabolism.Metabolism.of.cofactors.and.vitamins.ko00730.Thiamine.metabolism.	0.658488121	0.601832321	0.545176685	1.805497127
KEGG.Metabolism.Metabolism.of.cofactors.and.vitamins.ko00740.Riboflavin.metabolism.	0	0.134252756	0.138508894	0.27276165
KEGG.Metabolism.Metabolism.of.cofactors.and.vitamins.ko00750.Vitamin.B6.metabolism.	0	0.007893216	0.224863912	0.232757128
KEGG.Metabolism.Metabolism.of.cofactors.and.vitamins.ko00760.Nicotinate.and.nicotinamide.metabolism.	0	0	0.865123479	0.865123479
KEGG.Metabolism.Metabolism.of.cofactors.and.vitamins.ko00770.Pantothenate.and.CoA.biosynthesis.	0.325386942	0.297390905	0.490367636	1.113145483
KEGG.Metabolism.Metabolism.of.cofactors.and.vitamins.ko00780.Biotin.metabolism.	0	0.353980054	0.558703141	0.912683195
KEGG.Metabolism.Metabolism.of.cofactors.and.vitamins.ko00785.Lipoic.acid.metabolism.	0	0	0.357466537	0.357466537
KEGG.Metabolism.Metabolism.of.cofactors.and.vitamins.ko00790.Folate.biosynthesis.	0	0	0.808491748	0.808491748
KEGG.Metabolism.Metabolism.of.cofactors.and.vitamins.ko00830.Retinol.metabolism.	0.842735843	0.774287009	0.746517098	2.363539951
KEGG.Metabolism.Metabolism.of.cofactors.and.vitamins.ko00860.Porphyrin.and.chlorophyll.metabolism.	0	1.687464139	1.528859014	3.216323153
KEGG.Metabolism.Metabolism.of.other.amino.acids.ko00410.beta.Alanine.metabolism.	0	0	0.245200801	0.245200801
KEGG.Metabolism.Metabolism.of.other.amino.acids.ko00430.Taurine.and.hypotaurine.metabolism.	0	0	0.413514065	0.413514065
KEGG.Metabolism.Metabolism.of.other.amino.acids.ko00440.Phosphonate.and.phosphinate.metabolism.	0	0	0.554339105	0.554339105
KEGG.Metabolism.Metabolism.of.other.amino.acids.ko00450.Selenocompound.metabolism.	0	0	0.762276652	0.762276652
KEGG.Metabolism.Metabolism.of.other.amino.acids.ko00460.Cyanoamino.acid.metabolism.	0	0	0.528617019	0.528617019
KEGG.Metabolism.Metabolism.of.other.amino.acids.ko00471.D.Glutamine.and.D.glutamate.metabolism.	3.486284217	3.186327064	2.917785884	9.590397166
KEGG.Metabolism.Metabolism.of.other.amino.acids.ko00473.D.Alanine.metabolism.	0	0	0.260962171	0.260962171
KEGG.Metabolism.Metabolism.of.other.amino.acids.ko00480.Glutathione.metabolism.	2.276595164	2.080718706	1.975254281	6.33256815
KEGG.Metabolism.Metabolism.of.terpenoids.and.polyketides.ko00281.Geraniol.degradation.	1.040175522	0.950679638	0.862496357	2.853351517
KEGG.Metabolism.Metabolism.of.terpenoids.and.polyketides.ko00523.Polyketide.sugar.unit.biosynthesis.	0	0.666428184	0.727225698	1.393653882
KEGG.Metabolism.Metabolism.of.terpenoids.and.polyketides.ko00900.Terpenoid.backbone.biosynthesis.	0.433498573	0.396200697	0.574112688	1.403811957
KEGG.Metabolism.Metabolism.of.terpenoids.and.polyketides.ko00903.Limonene.and.pinene.degradation.	1.502950769	1.373638067	1.481138272	4.357727109
KEGG.Metabolism.Metabolism.of.terpenoids.and.polyketides.ko00908.Zeatin.biosynthesis.	0	0	0.039854939	0.039854939
KEGG.Metabolism.Metabolism.of.terpenoids.and.polyketides.ko00981.Insect.hormone.biosynthesis.	0	0	0.759852892	0.759852892
KEGG.Metabolism.Metabolism.of.terpenoids.and.polyketides.ko01051.Biosynthesis.of.ansamycins.	0	0	0.577060649	0.577060649
KEGG.Metabolism.Metabolism.of.terpenoids.and.polyketides.ko01053.Biosynthesis.of.siderophore.group.nonribosomal.peptides.	0	0	0.019993602	0.019993602
KEGG.Metabolism.Metabolism.of.terpenoids.and.polyketides.ko01055.Biosynthesis.of.vancomycin.group.antibiotics.	0	1.352095713	1.244857957	2.59695367
KEGG.Metabolism.Not.included.in.regular.maps.ko09113.Global.maps.only.	0	1.160011269	1.072808877	2.232820146
KEGG.Metabolism.Nucleotide.metabolism.ko00230.Purine.metabolism.	0	0	1.157533303	1.157533303
KEGG.Metabolism.Nucleotide.metabolism.ko00240.Pyrimidine.metabolism.	3.661943368	3.34687264	3.074561438	10.08337745
KEGG.Metabolism.Xenobiotics.biodegradation.and.metabolism.ko00362.Benzoate.degradation.	0	0	0.087079804	0.087079804
KEGG.Metabolism.Xenobiotics.biodegradation.and.metabolism.ko00625.Chloroalkane.and.chloroalkene.degradation.	0	1.058941625	0.977486379	2.036428004
KEGG.Metabolism.Xenobiotics.biodegradation.and.metabolism.ko00626.Naphthalene.degradation.	0	0.892515933	0.87599022	1.768506152
KEGG.Metabolism.Xenobiotics.biodegradation.and.metabolism.ko00627.Aminobenzoate.degradation.	0	0	0.158238182	0.158238182
KEGG.Metabolism.Xenobiotics.biodegradation.and.metabolism.ko00633.Nitrotoluene.degradation.	0	1.2282333	1.134180865	2.362414165
KEGG.Metabolism.Xenobiotics.biodegradation.and.metabolism.ko00643.Styrene.degradation.	0	0	0.156244967	0.156244967
KEGG.Metabolism.Xenobiotics.biodegradation.and.metabolism.ko00791.Atrazine.degradation.	0	0	0.485829396	0.485829396
KEGG.Metabolism.Xenobiotics.biodegradation.and.metabolism.ko00930.Caprolactam.degradation.	0.354976383	0.324434494	0.299948526	0.979359402
KEGG.Metabolism.Xenobiotics.biodegradation.and.metabolism.ko00980.Metabolism.of.xenobiotics.by.cytochrome.P450.	3.637920038	3.324916258	3.012514758	9.975351054
KEGG.Metabolism.Xenobiotics.biodegradation.and.metabolism.ko00982.Drug.metabolism...cytochrome.P450.	3.623275392	3.311531627	3.00040527	9.935212289
KEGG.Metabolism.Xenobiotics.biodegradation.and.metabolism.ko00983.Drug.metabolism...other.enzymes.	0	0	0.796471816	0.796471816
