# Supplementary material for: Adaptation of the infant gut microbiome during the complementary feeding transition
Source: PLoS One. 2022 Jul 14;17(7):e0270213. doi: 10.1371/journal.pone.0270213 (PMC9282554; doi:10.1371/journal.pone.0270213)
Supplement: S2 File — (ZIP) [file pone.0270213.s002.zip › Final docs/Intermediary docs/KEGG_HILIC_CIM_BM_Corr_3.txt]

	KEGG;Brite Hierarchies;Protein families: genetic information processing;ko03000 Transcription factors;	KEGG;Brite Hierarchies;Protein families: genetic information processing;ko03009 Ribosome biogenesis;	KEGG;Brite Hierarchies;Protein families: genetic information processing;ko03011 Ribosome;	KEGG;Brite Hierarchies;Protein families: genetic information processing;ko03012 Translation factors;	KEGG;Brite Hierarchies;Protein families: genetic information processing;ko03016 Transfer RNA biogenesis;	KEGG;Brite Hierarchies;Protein families: genetic information processing;ko03019 Messenger RNA biogenesis;	KEGG;Brite Hierarchies;Protein families: genetic information processing;ko03021 Transcription machinery;	KEGG;Brite Hierarchies;Protein families: genetic information processing;ko03029 Mitochondrial biogenesis;	KEGG;Brite Hierarchies;Protein families: genetic information processing;ko03032 DNA replication proteins;	KEGG;Brite Hierarchies;Protein families: genetic information processing;ko03036 Chromosome and associated proteins;	KEGG;Brite Hierarchies;Protein families: genetic information processing;ko03051 Proteasome;	KEGG;Brite Hierarchies;Protein families: genetic information processing;ko03110 Chaperones and folding catalysts;	KEGG;Brite Hierarchies;Protein families: genetic information processing;ko03400 DNA repair and recombination proteins;	KEGG;Brite Hierarchies;Protein families: genetic information processing;ko04131 Membrane trafficking;	KEGG;Brite Hierarchies;Protein families: metabolism;ko00194 Photosynthesis proteins;	KEGG;Brite Hierarchies;Protein families: metabolism;ko01001 Protein kinases;	KEGG;Brite Hierarchies;Protein families: metabolism;ko01002 Peptidases;	KEGG;Brite Hierarchies;Protein families: metabolism;ko01003 Glycosyltransferases;	KEGG;Brite Hierarchies;Protein families: metabolism;ko01004 Lipid biosynthesis proteins;	KEGG;Brite Hierarchies;Protein families: metabolism;ko01005 Lipopolysaccharide biosynthesis proteins;	KEGG;Brite Hierarchies;Protein families: metabolism;ko01006 Prenyltransferases;	KEGG;Brite Hierarchies;Protein families: metabolism;ko01007 Amino acid related enzymes;	KEGG;Brite Hierarchies;Protein families: metabolism;ko01008 Polyketide biosynthesis proteins;	KEGG;Brite Hierarchies;Protein families: metabolism;ko01009 Protein phosphatases and associated proteins;	KEGG;Brite Hierarchies;Protein families: metabolism;ko01011 Peptidoglycan biosynthesis and degradation proteins;	KEGG;Brite Hierarchies;Protein families: signaling and cellular processes;ko00536 Glycosaminoglycan binding proteins;	KEGG;Brite Hierarchies;Protein families: signaling and cellular processes;ko00537 Glycosylphosphatidylinositol (GPI)-anchored proteins;	KEGG;Brite Hierarchies;Protein families: signaling and cellular processes;ko01504 Antimicrobial resistance genes;	KEGG;Brite Hierarchies;Protein families: signaling and cellular processes;ko02000 Transporters;	KEGG;Brite Hierarchies;Protein families: signaling and cellular processes;ko02022 Two-component system;	KEGG;Brite Hierarchies;Protein families: signaling and cellular processes;ko02035 Bacterial motility proteins;	KEGG;Brite Hierarchies;Protein families: signaling and cellular processes;ko02042 Bacterial toxins;	KEGG;Brite Hierarchies;Protein families: signaling and cellular processes;ko02044 Secretion system;	KEGG;Brite Hierarchies;Protein families: signaling and cellular processes;ko02048 Prokaryotic defense system;	KEGG;Brite Hierarchies;Protein families: signaling and cellular processes;ko04090 CD molecules;	KEGG;Brite Hierarchies;Protein families: signaling and cellular processes;ko04147 Exosome;	KEGG;Brite Hierarchies;Protein families: signaling and cellular processes;ko04812 Cytoskeleton proteins;	KEGG;Cellular Processes;Cell growth and death;ko04112 Cell cycle - Caulobacter;	KEGG;Cellular Processes;Cell growth and death;ko04214 Apoptosis - fly;	KEGG;Cellular Processes;Cell growth and death;ko04216 Ferroptosis;	KEGG;Cellular Processes;Cell growth and death;ko04217 Necroptosis;	KEGG;Cellular Processes;Cell motility;ko02030 Bacterial chemotaxis;	KEGG;Cellular Processes;Cell motility;ko02040 Flagellar assembly;	KEGG;Cellular Processes;Cellular community - prokaryotes;ko02024 Quorum sensing;	KEGG;Cellular Processes;Cellular community - prokaryotes;ko02025 Biofilm formation - Pseudomonas aeruginosa;	KEGG;Cellular Processes;Cellular community - prokaryotes;ko02026 Biofilm formation - Escherichia coli;	KEGG;Cellular Processes;Cellular community - prokaryotes;ko05111 Biofilm formation - Vibrio cholerae;	KEGG;Cellular Processes;Transport and catabolism;ko04138 Autophagy - yeast;	KEGG;Cellular Processes;Transport and catabolism;ko04142 Lysosome;
M246T902	0.228991504	-0.193686621	-0.25854703	-0.074593833	-0.219382846	-0.283627651	-0.225152078	-0.304935844	-0.341272072	-0.059172853	-0.239213954	-0.033426562	-0.274248765	-0.207711896	-0.322410526	0.221752909	-0.192571358	0.352306277	-0.127730506	0.310051428	-0.055094717	-0.217650288	0.246881354	-0.215147479	-0.254934463	0.155034496	0.102060009	0.241802291	0.313460039	0.242069167	0.329569974	-0.118542448	0.277818074	-0.258039632	-0.216104902	-0.290472361	-0.224986404	-0.219685759	0.044578394	-0.21017327	-0.323368556	0.316171077	0.368972206	-0.091101354	0.281474376	0.299321305	0.329445611	-0.250114432	-0.081149062
M366T887	0.225320459	-0.172137496	-0.263483155	-0.039481603	-0.195208955	-0.275570168	-0.217943879	-0.292650152	-0.34250022	-0.068156294	-0.262106407	-0.017129214	-0.270113701	-0.233427517	-0.315864565	0.192168072	-0.180068138	0.355168486	-0.146947825	0.319188762	-0.045837861	-0.201153785	0.225036336	-0.240826675	-0.246095855	0.153316857	0.101763788	0.251172209	0.285945792	0.234112735	0.335992962	-0.13509116	0.273153494	-0.256569626	-0.222243786	-0.293734776	-0.238367708	-0.210460699	0.039587736	-0.226825371	-0.31524353	0.327798586	0.368627639	-0.122010623	0.264504883	0.289867463	0.320737117	-0.270254804	-0.087795703
M206T897	0.204230114	-0.207305068	-0.263266484	-0.105650159	-0.233509515	-0.27148343	-0.202428867	-0.307151678	-0.340180966	-0.020686496	-0.201482296	0.003807331	-0.265059474	-0.179241697	-0.338432952	0.250281939	-0.162840679	0.347964931	-0.068902078	0.308498968	-0.007631316	-0.222203313	0.257467282	-0.173969924	-0.251546505	0.171998993	0.134777425	0.251554513	0.304177655	0.234252603	0.308822934	-0.073960889	0.275650414	-0.232661769	-0.166040825	-0.263117677	-0.222384351	-0.222174139	0.073458554	-0.161707963	-0.316980606	0.280292283	0.358162098	-0.078192902	0.276662057	0.297968488	0.346254006	-0.228907534	-0.01496416
M331T951	0.190761963	-0.19017015	-0.27179986	-0.080419708	-0.213812417	-0.258736153	-0.185911092	-0.29588868	-0.342548138	-0.014627859	-0.211819009	0.037258125	-0.257829662	-0.19644502	-0.339369106	0.230704081	-0.137408829	0.350809441	-0.065836324	0.319236823	0.022286326	-0.206914763	0.238960719	-0.185817793	-0.241500799	0.177918947	0.148661035	0.267010399	0.271361971	0.223257983	0.308581994	-0.073915441	0.270808442	-0.221480837	-0.152659585	-0.256450555	-0.23698096	-0.214023852	0.080315149	-0.160538019	-0.306753212	0.279350418	0.354829131	-0.107153627	0.257188024	0.288294377	0.345172623	-0.24321817	0.005226015
M309T949	0.148910618	-0.192811716	-0.287924472	-0.096367948	-0.214900954	-0.233878855	-0.14372314	-0.290653068	-0.346270918	0.038937731	-0.176123369	0.115208014	-0.241792313	-0.178577194	-0.363096707	0.250025432	-0.077762926	0.350988692	0.00990607	0.329983652	0.109590132	-0.200099568	0.236949294	-0.14700912	-0.229945892	0.206106741	0.203685492	0.295824841	0.231492879	0.2051373	0.285051895	-0.018839544	0.265869846	-0.181248381	-0.078981243	-0.218248216	-0.249319694	-0.21133915	0.123429966	-0.100294753	-0.291832599	0.236031431	0.341213287	-0.11891232	0.235205827	0.280019653	0.368051189	-0.23211695	0.106698423
M471T938	0.147534883	-0.157149965	-0.254720667	-0.056395265	-0.175787401	-0.213916285	-0.140650969	-0.254111524	-0.309415426	0.007526763	-0.187271767	0.083079001	-0.220123984	-0.184268828	-0.311307329	0.196355389	-0.084981006	0.316146146	-0.034159242	0.297341129	0.069603682	-0.170828178	0.198326577	-0.164309043	-0.204577257	0.172192515	0.160299089	0.259719777	0.204701924	0.185566447	0.268924997	-0.049886299	0.23691297	-0.177324405	-0.104160487	-0.212823011	-0.227322834	-0.184126775	0.090023294	-0.124951996	-0.26181247	0.236394382	0.310730875	-0.122536042	0.207982476	0.247698555	0.314631144	-0.225779406	0.050708565
M310T950	0.194270189	-0.188722728	-0.325893801	-0.049863592	-0.211399237	-0.273770917	-0.183557235	-0.319373266	-0.396057197	-0.004905837	-0.258766875	0.101469367	-0.282318421	-0.253308225	-0.390597634	0.231471241	-0.112479767	0.406210828	-0.067895323	0.383736086	0.078647567	-0.210720015	0.242093334	-0.23147652	-0.259010641	0.21441805	0.195195072	0.332487519	0.253863733	0.236338275	0.351974714	-0.082857914	0.301533759	-0.233331616	-0.149872178	-0.281031101	-0.296185132	-0.231037813	0.104765858	-0.179918524	-0.33326588	0.316754136	0.399962197	-0.171887191	0.2607199	0.31327781	0.393804044	-0.302140645	0.043113785
M506T862	0.03956715	-0.134556683	-0.132282023	-0.131233688	-0.148748027	-0.101275722	-0.044471778	-0.15219393	-0.155957515	0.081467646	-0.000502838	0.082431255	-0.103887257	-0.010549768	-0.19679751	0.191296139	-0.011477904	0.151633145	0.108768506	0.13772875	0.102709257	-0.119165852	0.151099139	0.021097548	-0.112320338	0.119802016	0.138190311	0.137045009	0.128961755	0.093805329	0.094593405	0.072870722	0.125124461	-0.050764453	0.039347199	-0.05902082	-0.0938345	-0.112223886	0.102153739	0.040855334	-0.135764832	0.044941415	0.142494866	0.00243595	0.123217103	0.138856004	0.202904783	-0.052102533	0.147078465
M164T675	0.159022386	-0.133325165	-0.102372259	-0.087862898	-0.152373569	-0.178046631	-0.164138101	-0.17791681	-0.161746767	-0.062814046	-0.108028983	-0.121023255	-0.157678022	-0.070342303	-0.14822643	0.146493285	-0.174674481	0.167434125	-0.098149097	0.124820963	-0.127221349	-0.144503437	0.16441354	-0.0938937	-0.152834195	0.052685585	-0.00142905	0.073755523	0.243670902	0.151067496	0.171994581	-0.079107271	0.149920627	-0.167596071	-0.164301367	-0.172660133	-0.073521798	-0.127854152	-0.009509956	-0.128803701	-0.188280167	0.174322397	0.194740759	0.024791377	0.191103098	0.172687717	0.156570748	-0.095290202	-0.123388897
M273T688	0.181119487	-0.115758471	-0.125009337	-0.038302784	-0.133285435	-0.19366762	-0.180868135	-0.184147382	-0.188223591	-0.093516325	-0.168145048	-0.118890426	-0.176153506	-0.127837186	-0.157031121	0.115209297	-0.185520868	0.197993391	-0.154374114	0.158772809	-0.139285043	-0.138429828	0.151547839	-0.157035683	-0.161896309	0.054886019	-0.007718337	0.098490487	0.236823046	0.162064314	0.21186699	-0.12567368	0.16516557	-0.194686473	-0.207563237	-0.208590747	-0.106895171	-0.13153003	-0.024036795	-0.18366318	-0.204343373	0.225644283	0.225258226	-0.024260111	0.192851313	0.183375957	0.162955877	-0.146168096	-0.164094176
M209T641	0.083378345	-0.059550741	-0.040579134	-0.035974068	-0.068610731	-0.087008298	-0.085915182	-0.081323674	-0.070859608	-0.043444254	-0.057652395	-0.077729504	-0.075147657	-0.03545975	-0.05925884	0.060830686	-0.096020649	0.074368905	-0.065291316	0.051979728	-0.082945394	-0.067104066	0.074785778	-0.052156037	-0.07187378	0.015179112	-0.016935881	0.023875659	0.121554302	0.072993967	0.083268198	-0.050806057	0.068427064	-0.086616783	-0.094722835	-0.088056662	-0.028475496	-0.058138965	-0.016791785	-0.074460948	-0.088621977	0.089937106	0.090761484	0.015916113	0.092370612	0.079768897	0.063323261	-0.044812859	-0.084723505
M224T893	0.231613794	-0.186990476	-0.117651784	-0.131945308	-0.214476364	-0.249539739	-0.241266744	-0.241228106	-0.20413623	-0.104852693	-0.140855436	-0.214593744	-0.215000385	-0.07968746	-0.18133573	0.200583099	-0.269435618	0.212185158	-0.154888498	0.146170387	-0.222308043	-0.202777254	0.229837484	-0.122295239	-0.209990459	0.052270016	-0.034138455	0.069831258	0.35847369	0.210887363	0.229140898	-0.12043854	0.198924338	-0.239844746	-0.249176143	-0.241260921	-0.075993413	-0.173037762	-0.033608918	-0.18711667	-0.256835526	0.239569721	0.257975469	0.064042257	0.271872686	0.234004138	0.194305118	-0.112230205	-0.212755799
M507T861	0.138042402	-0.051890839	-0.137830706	0.049750795	-0.060463128	-0.146619369	-0.128219793	-0.136362447	-0.180658609	-0.084152994	-0.199776817	-0.028218613	-0.145173297	-0.178684425	-0.140943727	0.038379353	-0.109668807	0.192335755	-0.156986372	0.177793647	-0.06127393	-0.08172407	0.082132903	-0.19527077	-0.121611063	0.060798463	0.019718435	0.131298079	0.127492865	0.120810972	0.202816741	-0.133523353	0.13910545	-0.157369323	-0.17279784	-0.183958379	-0.141521392	-0.09673228	-0.013994907	-0.185270721	-0.161397437	0.219558806	0.202274811	-0.110847723	0.123574832	0.141653606	0.14028253	-0.184338686	-0.119621974
M527T902	0.071314791	-0.02693704	-0.1279053	0.053373596	-0.030399043	-0.089416822	-0.060416439	-0.094860954	-0.148530028	-0.028011486	-0.146677125	0.057451166	-0.098934271	-0.147414281	-0.128000305	0.024271311	-0.026392848	0.156076502	-0.075048758	0.158472954	0.033620938	-0.046553357	0.046855134	-0.142562794	-0.080307212	0.071574862	0.0630239	0.137097683	0.045999292	0.0746882	0.146762262	-0.072058662	0.103253384	-0.089872516	-0.079264233	-0.116562548	-0.134173273	-0.067782951	0.022142439	-0.109028357	-0.109750433	0.147117356	0.149609022	-0.122833399	0.066533488	0.098674247	0.125052356	-0.153425042	-0.013176557
M311T815	0.061026658	-0.01225174	-0.110420013	0.06339332	-0.01399393	-0.073415917	-0.050041712	-0.074977761	-0.126791075	-0.030965539	-0.137820426	0.052862961	-0.082980261	-0.138915707	-0.104499444	0.005202426	-0.019396508	0.134192211	-0.077125353	0.138758064	0.028666407	-0.031896343	0.029293017	-0.135841036	-0.064602474	0.058620142	0.05066635	0.119759775	0.027730145	0.060588435	0.12922022	-0.07221958	0.085828752	-0.077810118	-0.074213831	-0.102729509	-0.120075004	-0.053303207	0.014195685	-0.1039912	-0.090176076	0.133078598	0.127827324	-0.119023561	0.049441652	0.079762093	0.100977467	-0.140958807	-0.019651088
M854T888	0.127143042	-0.087666832	-0.202997561	0.01954549	-0.098690609	-0.165634511	-0.11601653	-0.182652186	-0.245034992	-0.030089609	-0.199811325	0.061535254	-0.173494577	-0.195010302	-0.225799456	0.098804217	-0.070241573	0.254448394	-0.088668674	0.245722214	0.035590352	-0.110541699	0.12156275	-0.187487814	-0.151691449	0.122050478	0.104343172	0.209208605	0.13229281	0.140726557	0.232402693	-0.088504144	0.181485535	-0.153661452	-0.121641283	-0.188693387	-0.196747834	-0.131376536	0.045813895	-0.150039385	-0.199426784	0.223114308	0.2503662	-0.14302182	0.145139722	0.183450709	0.225204145	-0.215951439	-0.011132146
M150T682	0.086444885	-0.056183867	-0.187732138	0.043194985	-0.062437542	-0.123510779	-0.073263366	-0.143427115	-0.214587696	-0.009275356	-0.177749029	0.105800989	-0.138261986	-0.184772215	-0.199952897	0.065954756	-0.020348067	0.222615484	-0.059235204	0.226138426	0.081032605	-0.076334395	0.082970156	-0.168318274	-0.117017073	0.117114474	0.115906536	0.203385852	0.068832675	0.105286741	0.195775891	-0.066310517	0.149911558	-0.112239254	-0.076076372	-0.148023459	-0.188686743	-0.103300714	0.055183263	-0.11711061	-0.157340253	0.18339796	0.209460404	-0.1589158	0.09857484	0.145408525	0.196950465	-0.200687319	0.032050243
M247T773	0.086927134	-0.062058925	-0.154793943	0.017845124	-0.069555368	-0.11774631	-0.077977044	-0.133046928	-0.183352892	-0.014806001	-0.146648975	0.061926929	-0.125777403	-0.146599198	-0.171109873	0.071825995	-0.039996834	0.19003903	-0.056403175	0.186417289	0.042994232	-0.078347223	0.086460487	-0.137415756	-0.109498059	0.095423071	0.087058195	0.162344862	0.087020435	0.100361474	0.170181498	-0.059351377	0.13353301	-0.107331633	-0.079075841	-0.134580615	-0.150938188	-0.095814955	0.040628101	-0.104319833	-0.144600002	0.160776374	0.184095072	-0.113822768	0.101446828	0.133607616	0.170151443	-0.162397376	0.007890857
M714T879	0.08965526	-0.063323067	-0.174744209	0.026917177	-0.070717476	-0.124858944	-0.078770444	-0.143281274	-0.203716705	-0.01163721	-0.163590517	0.083207295	-0.135957012	-0.166653517	-0.190772181	0.07422326	-0.033018931	0.211076631	-0.057426777	0.210134756	0.061637617	-0.081426792	0.089628478	-0.153696494	-0.117293994	0.108888678	0.103577502	0.185960917	0.083713023	0.106543736	0.186891408	-0.062731678	0.145875282	-0.113032411	-0.079329985	-0.144708121	-0.172208622	-0.103229851	0.049372255	-0.111833466	-0.155878669	0.175229081	0.201815854	-0.13569795	0.104846274	0.144246864	0.189026448	-0.183560314	0.02046873
M876T888	0.095774178	-0.04759375	-0.146806506	0.041171427	-0.053947716	-0.117607143	-0.085359188	-0.123672446	-0.176496709	-0.036716626	-0.165559469	0.042812105	-0.124546436	-0.161143883	-0.153949092	0.047257451	-0.05161088	0.184990089	-0.089636588	0.181352611	0.017701446	-0.069126556	0.072533573	-0.159150808	-0.104845906	0.081957367	0.065799387	0.152280034	0.082522221	0.098653809	0.175514753	-0.084258834	0.128100038	-0.116117714	-0.103892224	-0.144282956	-0.148823976	-0.088505477	0.022383586	-0.129442528	-0.140232769	0.175717536	0.182085388	-0.122499999	0.09617665	0.126721692	0.152152161	-0.171205477	-0.029327866
M513T889	0.085330056	-0.044172209	-0.155658496	0.046081493	-0.049600255	-0.111304905	-0.073744385	-0.121939086	-0.181651456	-0.02478221	-0.164732959	0.069334416	-0.121790861	-0.165857787	-0.162305745	0.046531661	-0.0331366	0.189737024	-0.075146575	0.190469249	0.044585542	-0.064758612	0.068287542	-0.157990759	-0.101777496	0.091156464	0.082451711	0.165845932	0.066602716	0.093838162	0.174321809	-0.074755661	0.128379686	-0.107094275	-0.087136787	-0.137573335	-0.158699986	-0.087456106	0.033654088	-0.119506586	-0.137167107	0.170280048	0.182162144	-0.135863599	0.088064188	0.124891125	0.159713281	-0.176676609	-0.003351744
M512T889	0.049179297	-0.050435542	-0.101036419	-0.007757147	-0.056151899	-0.074582518	-0.044941377	-0.090433976	-0.118611199	0.005572954	-0.076915228	0.048636082	-0.079800299	-0.079272283	-0.11837	0.06384144	-0.019227977	0.121454103	-0.012056032	0.118435505	0.041545121	-0.056703092	0.065368838	-0.069041652	-0.072354096	0.068214187	0.067697246	0.106508953	0.060508524	0.064698666	0.102121295	-0.019435713	0.087337759	-0.061687016	-0.033079877	-0.077546428	-0.093919364	-0.065522582	0.037397392	-0.047362517	-0.094002903	0.089597782	0.116232551	-0.061848077	0.068708878	0.08887967	0.118561066	-0.093408594	0.029041214
M658T896	0.016589375	-0.035830469	-0.057848832	-0.020978451	-0.03944484	-0.036681127	-0.015427681	-0.052229114	-0.065324146	0.020970665	-0.02408172	0.042304945	-0.040581282	-0.029291095	-0.073442508	0.050571589	0.001556678	0.065323869	0.021063924	0.064383736	0.043490324	-0.034866428	0.042801028	-0.017946508	-0.039407718	0.045602981	0.052220982	0.062775267	0.03170335	0.033109252	0.046983582	0.010399579	0.047941279	-0.02308757	0.004422305	-0.030638086	-0.049951098	-0.038261345	0.034052359	-0.003379661	-0.050043088	0.032862315	0.059798142	-0.026125055	0.037402496	0.04954703	0.074073142	-0.040832106	0.046166075
M303T461	-0.010196199	-0.006509083	-0.030267719	-0.000300955	-0.006328757	-0.002086896	0.012145421	-0.013620773	-0.027222354	0.024134708	-0.005282445	0.051122813	-0.008334871	-0.014887152	-0.034628986	0.015179263	0.027153622	0.026569167	0.028255357	0.032485936	0.052247209	-0.00466042	0.007411646	-0.002849336	-0.007679728	0.027306896	0.040189717	0.038520515	-0.012871224	0.003187234	0.012204161	0.01763345	0.01502528	0.006225961	0.026121386	0.000712938	-0.029104944	-0.010309072	0.026972068	0.014116161	-0.010867339	0.001543651	0.018158633	-0.026448028	-5.24E-05	0.012574297	0.033724585	-0.019665703	0.052255479
M269T579	0.018061176	-0.005389525	-0.058536773	0.028659152	-0.005654321	-0.02848856	-0.01240032	-0.034367642	-0.062895127	-0.000967122	-0.058787884	0.048103228	-0.03580375	-0.064375516	-0.057037507	0.006034872	0.007639159	0.065631134	-0.018012868	0.071131138	0.038444475	-0.012680924	0.01240357	-0.05713934	-0.027788609	0.036188929	0.039748234	0.066833369	0.000929773	0.024087281	0.056929886	-0.021120131	0.040199826	-0.026818603	-0.016366548	-0.039807699	-0.062717704	-0.02468703	0.018425249	-0.035197426	-0.039375253	0.05370612	0.058556205	-0.063108435	0.017050329	0.036038883	0.054957237	-0.066886791	0.017810181
M138T599	-0.043012725	-0.000899485	-0.000852302	-0.021221126	0.000626999	0.029886651	0.042000965	0.01323929	0.011683962	0.049569087	0.046833049	0.060550425	0.023462644	0.031692088	-0.008101279	0.016048307	0.053350941	-0.015594382	0.074023369	-0.007094291	0.0714285	0.009526177	-0.005085898	0.04927823	0.017449855	0.017288369	0.041216168	0.01061752	-0.037328564	-0.022609094	-0.035342787	0.055727285	-0.01428301	0.043601102	0.071868946	0.044799765	0.003553072	0.008521347	0.035302446	0.063882457	0.023336089	-0.052772427	-0.026659871	0.003985842	-0.024580869	-0.016414536	0.007793975	0.026113787	0.089291671
M146T660	-0.043679426	0.026320647	-0.041407657	0.041871072	0.031607642	0.029010417	0.050761654	0.012721706	-0.024434806	0.04303016	-0.01277438	0.119245349	0.01199794	-0.037141758	-0.032568142	-0.020101076	0.082579229	0.023867509	0.04659324	0.045520225	0.116130359	0.026852279	-0.029521803	-0.012990571	0.016396383	0.037891943	0.069094497	0.063495893	-0.080685234	-0.023123609	0.001502788	0.027816113	0.000188005	0.036232339	0.063553447	0.023484482	-0.050720783	0.008580669	0.043561648	0.028877731	0.015445192	-0.01277721	0.0027342	-0.075199214	-0.042110286	-0.011372281	0.027976724	-0.037038441	0.10215545
M421T899	0.275535933	-0.148073694	-0.262311951	0.021954713	-0.170365287	-0.303314843	-0.263673582	-0.293937943	-0.353300303	-0.141539375	-0.341281108	-0.082776813	-0.29297907	-0.295456605	-0.293502772	0.140089654	-0.23675252	0.372483974	-0.261097169	0.33154863	-0.132023846	-0.195185312	0.207783688	-0.326210514	-0.257001902	0.125948064	0.044604677	0.241244344	0.305523493	0.252939686	0.383333301	-0.222519998	0.28320237	-0.309057693	-0.320144945	-0.351542462	-0.251310418	-0.209690579	-0.012909985	-0.323659623	-0.333476239	0.403387487	0.397549851	-0.153715607	0.277130414	0.298060566	0.296707771	-0.319043737	-0.211801715
M422T899	0.275838969	-0.132407983	-0.307481419	0.069321019	-0.152183389	-0.309551879	-0.257053552	-0.303830565	-0.395534299	-0.140160977	-0.393117936	-0.022207262	-0.309165735	-0.356844281	-0.328694675	0.120689301	-0.20911549	0.41729065	-0.275776609	0.387614222	-0.082294995	-0.187008949	0.195470082	-0.378935025	-0.26460658	0.152991977	0.080332046	0.298195496	0.273476913	0.257721833	0.421286165	-0.240693611	0.303840934	-0.317299837	-0.322245126	-0.372826552	-0.306139466	-0.216636887	0.00257768	-0.349989124	-0.348535041	0.44024829	0.432267359	-0.224652727	0.268446947	0.311028833	0.328431793	-0.378252354	-0.187123432
M469T944	0.319227399	-0.193395836	-0.258875953	-0.031582274	-0.222435738	-0.347328199	-0.31327774	-0.334596449	-0.368029202	-0.161516478	-0.33738395	-0.158129457	-0.324672288	-0.274513005	-0.308355872	0.190556015	-0.30375953	0.387188373	-0.280880991	0.327125585	-0.202327233	-0.238977797	0.259318862	-0.31814891	-0.292845812	0.120753301	0.018179672	0.221928565	0.392693522	0.290479552	0.404853315	-0.234019453	0.309405642	-0.34971847	-0.365538567	-0.384875629	-0.234098861	-0.238964902	-0.027611571	-0.343146877	-0.37392709	0.427165656	0.426728483	-0.100026506	0.334253629	0.335462135	0.316079016	-0.305792811	-0.265301542
M454T860	0.361773205	-0.117141709	-0.317035189	0.138760518	-0.138270862	-0.36781002	-0.337861803	-0.326864091	-0.428271014	-0.245192929	-0.509760079	-0.125791729	-0.358182608	-0.445878713	-0.315999194	0.069965019	-0.306356752	0.459286788	-0.438714638	0.417526644	-0.213562175	-0.196887879	0.192918795	-0.502071495	-0.297420874	0.12228561	0.00327144	0.292307714	0.33000027	0.300913517	0.50387315	-0.365764275	0.334780153	-0.40705706	-0.472033921	-0.469872659	-0.330628898	-0.230944436	-0.068684251	-0.49333601	-0.395156895	0.56062852	0.493277302	-0.261615544	0.308671772	0.342497959	0.314639856	-0.452815914	-0.367364261
M162T637	0.251557086	-0.019349224	-0.043854615	0.108826843	-0.030174684	-0.19412848	-0.244160508	-0.113460521	-0.118720515	-0.260118823	-0.285119138	-0.297687678	-0.162576096	-0.205985646	-0.013710043	-0.054550021	-0.29201338	0.140813347	-0.398207466	0.094315278	-0.358757609	-0.077624233	0.058227253	-0.294315798	-0.127130815	-0.058996616	-0.186088413	-0.005287626	0.226818525	0.150817345	0.236253199	-0.304745705	0.117520601	-0.260666404	-0.39683476	-0.274618529	-0.063811694	-0.076528233	-0.169249049	-0.361346788	-0.168699221	0.32266247	0.196970224	-0.050774515	0.163178853	0.129552533	0.01542795	-0.183174301	-0.459458951
M254T668	0.256295758	-0.026913142	-0.141006326	0.146742352	-0.037078359	-0.223165219	-0.239873614	-0.161348116	-0.215542251	-0.234058456	-0.356867691	-0.182524142	-0.207652118	-0.295835887	-0.111584649	-0.037919844	-0.247827135	0.240030268	-0.387021384	0.207974593	-0.253833819	-0.091627422	0.073868957	-0.362186993	-0.162078067	0.010269201	-0.097138444	0.111474792	0.204640433	0.176796398	0.310145708	-0.308929022	0.175040779	-0.279652325	-0.38307594	-0.314672796	-0.166023831	-0.111459893	-0.119142939	-0.384011662	-0.219384421	0.381703925	0.27794324	-0.154855921	0.175699205	0.178606679	0.109524049	-0.27988129	-0.37956404
M100T674	0.096352373	0.043446305	-0.063670786	0.145939238	0.045779265	-0.069924852	-0.081346465	-0.032431896	-0.085195001	-0.121097347	-0.199697548	-0.042812981	-0.072198922	-0.180260659	-0.022676869	-0.091029372	-0.07421832	0.099237784	-0.208888219	0.100689593	-0.089193015	0.004502502	-0.025366148	-0.209159723	-0.042303056	-0.005028725	-0.047254681	0.061178755	0.017164	0.051238875	0.138950248	-0.168830225	0.056505066	-0.110499434	-0.174654677	-0.135322956	-0.094816836	-0.020421081	-0.065330776	-0.198786904	-0.066641435	0.182628893	0.108170995	-0.134011352	0.029154513	0.046578587	0.016674852	-0.159199819	-0.179217808
M634T869	0.085398395	0.072533033	-0.021026501	0.166272149	0.077780598	-0.04295969	-0.070834075	0.007287316	-0.037104156	-0.13979776	-0.186186591	-0.075156087	-0.042477897	-0.16253104	0.033142673	-0.132616496	-0.076279026	0.051488602	-0.229795149	0.053960825	-0.123639495	0.031884735	-0.059430757	-0.200628346	-0.01269553	-0.039952533	-0.087969706	0.014927548	-0.007876734	0.026641427	0.106096221	-0.18072407	0.020850822	-0.094961915	-0.181647289	-0.114716298	-0.059160462	0.008749879	-0.092753956	-0.200759859	-0.029427808	0.161603379	0.064663054	-0.118035194	0.000464901	0.009299406	-0.039835627	-0.132025802	-0.218131146
M163T641	0.250926072	-0.040288261	-0.231737714	0.167473708	-0.050173179	-0.245315354	-0.227206851	-0.206712043	-0.303823956	-0.194381189	-0.406523908	-0.062826197	-0.245505551	-0.365655287	-0.208025736	-0.009905282	-0.196026129	0.329134445	-0.352384707	0.311142105	-0.139112959	-0.107052286	0.093453595	-0.40678271	-0.193179551	0.080630652	-0.002506066	0.221989788	0.181880583	0.197865993	0.369314978	-0.294196259	0.227131944	-0.286997175	-0.350188067	-0.340325436	-0.258079024	-0.144911052	-0.061439363	-0.384669072	-0.263684917	0.420973239	0.347886609	-0.243694575	0.186047607	0.22348369	0.202915113	-0.359146748	-0.279577447
M309T861	0.142326741	0.022988106	-0.16078231	0.18261462	0.022998074	-0.132046941	-0.119231443	-0.101769374	-0.195569511	-0.133102827	-0.30221625	0.012141111	-0.142757057	-0.286186172	-0.121151115	-0.069803207	-0.084167775	0.214608683	-0.252021459	0.219502092	-0.050302195	-0.028899086	0.009064312	-0.308119116	-0.099843979	0.052433362	0.008211519	0.167107886	0.044882606	0.103561779	0.243589215	-0.213104824	0.132050215	-0.170438915	-0.221311026	-0.215290272	-0.19590203	-0.070139288	-0.041976573	-0.269551525	-0.145396848	0.284306224	0.216552912	-0.226522026	0.074877918	0.118227845	0.112845437	-0.27069194	-0.172538145
M210T640	0.029711131	-0.011605624	0.129634748	-0.068314971	-0.016255517	0.006604916	-0.044074901	0.038752245	0.11610736	-0.06101877	0.079987634	-0.208625743	0.035846956	0.117232703	0.124270231	-0.003065316	-0.108829354	-0.117915395	-0.049829743	-0.14905929	-0.196493044	-0.006008772	0.006054562	0.076054939	0.022611713	-0.099514838	-0.14389469	-0.166442227	0.084090509	-0.00822386	-0.074519161	-0.019310705	-0.058022566	-0.009728243	-0.064817148	0.021080696	0.141406259	0.02884579	-0.085145568	-0.001692266	0.039039099	-0.047887128	-0.083132655	0.161305425	0.019590476	-0.040758562	-0.117019081	0.124462545	-0.161669243
M143T603	0.050390465	-0.00552507	0.081621852	-0.025285026	-0.009441549	-0.017661367	-0.058462706	0.015063569	0.064016942	-0.075514274	0.014183715	-0.17490468	0.005239392	0.048630807	0.084220825	-0.015325638	-0.107208333	-0.062162904	-0.087183264	-0.087680024	-0.175736082	-0.010016491	0.006478435	0.009763082	0.001648222	-0.075291406	-0.120807813	-0.11172021	0.079050172	0.011245138	-0.020118365	-0.054331919	-0.025982208	-0.03841552	-0.094319475	-0.020236604	0.085302571	0.012207507	-0.079834158	-0.049355256	0.007533628	0.009780485	-0.032305873	0.096572959	0.029688509	-0.013819978	-0.079556887	0.05758499	-0.167981484
M192T640	0.027776282	0.064625242	0.169305663	0.032995984	0.067857891	0.04104068	-0.035265206	0.103096686	0.164125999	-0.120813137	0.030991271	-0.238914501	0.068402409	0.073826134	0.204703321	-0.115784077	-0.108773794	-0.160699005	-0.142472037	-0.181853308	-0.247580689	0.053982505	-0.073993382	0.01483147	0.066794451	-0.150239228	-0.208429613	-0.2055942	0.016666806	-0.042764475	-0.084956464	-0.088729703	-0.102259184	-0.007100072	-0.114823933	0.019724465	0.154588826	0.076999791	-0.141178339	-0.063298876	0.088115175	-0.027233052	-0.122750172	0.117181186	-0.036574999	-0.095403487	-0.202375151	0.105207845	-0.256622074
M657T876	0.005948118	-0.036725869	0.044730389	-0.077842939	-0.041816019	-0.004783434	-0.015725694	-0.005249742	0.037530473	0.005810865	0.06728096	-0.073503223	0.008440053	0.079438794	0.024097917	0.047799889	-0.040333468	-0.041319761	0.029497013	-0.05831817	-0.057073663	-0.025327033	0.034436519	0.070914571	-0.003770673	-0.022656635	-0.033019417	-0.060276753	0.059430978	0.005558886	-0.038117114	0.030649844	-0.012240089	0.003304919	0.004614082	0.019690683	0.061978838	-0.004287028	-0.010021188	0.037441926	0.003183872	-0.041824743	-0.028496615	0.094802415	0.027072866	-0.000301703	-0.018738055	0.071854016	-0.019115782
M142T603	-0.05961161	-0.029390035	0.053928924	-0.101446495	-0.031364724	0.045981115	0.048467307	0.02476672	0.066565813	0.072665828	0.137417238	0.007438519	0.050312857	0.12843733	0.026771356	0.058862933	0.037529113	-0.075858059	0.130746859	-0.079849311	0.038733268	-0.003562095	0.017121121	0.143183483	0.029613763	-0.006406118	0.016670358	-0.055905711	-0.002866124	-0.034015532	-0.097416563	0.107715353	-0.042284847	0.070740381	0.107034364	0.089857155	0.075309698	0.016021638	0.034125607	0.128864204	0.04700381	-0.12318373	-0.078261322	0.102733653	-0.016952309	-0.034149778	-0.022164913	0.115456909	0.100580876
M200T950	-0.07505122	0.005641621	0.137014321	-0.093611875	0.006712548	0.087670916	0.060055355	0.086959443	0.156021919	0.044085481	0.180519849	-0.068717071	0.100740513	0.182349156	0.12448418	0.007161249	0.020870538	-0.165957354	0.106072791	-0.173833396	-0.035594654	0.03232344	-0.026624611	0.179419233	0.075968617	-0.070062231	-0.059808796	-0.149869719	-0.023817116	-0.071691088	-0.162362797	0.098051266	-0.103553081	0.09653652	0.096775811	0.129083657	0.152662741	0.061566983	-0.013503804	0.137310095	0.10780797	-0.170155746	-0.157328196	0.158952117	-0.054280693	-0.094178202	-0.119263304	0.182175788	0.031156587
M147T803	-0.137755882	0.079007501	0.190933709	-0.032426164	0.089672605	0.167554351	0.126382961	0.175664629	0.235402689	0.051204733	0.211281873	-0.033461464	0.172652808	0.200520066	0.207610229	-0.081735225	0.087651003	-0.246178864	0.118325691	-0.2351106	-0.00337201	0.105745551	-0.113422786	0.20115904	0.148902903	-0.106807561	-0.079883506	-0.193088493	-0.136862052	-0.140986895	-0.234615317	0.109789173	-0.17606165	0.163216417	0.146569838	0.197283408	0.188142577	0.125858951	-0.02687261	0.171166088	0.196408561	-0.234239183	-0.246759898	0.140258452	-0.144771392	-0.178190943	-0.206892134	0.216983728	0.05049541
M133T453	-0.10411617	-0.084032516	-0.045267534	-0.160831029	-0.088713289	0.036687933	0.0943007	-0.036621511	-0.023260323	0.186710899	0.167755706	0.182744479	0.022739278	0.124254981	-0.106894269	0.160636291	0.131970922	0.008003541	0.282239696	0.018371253	0.231852089	-0.04090839	0.073396466	0.186933131	-0.004516794	0.097536805	0.171564273	0.068950112	-0.020006806	-0.01862259	-0.075619398	0.212051222	0.012537552	0.104735703	0.231205614	0.111836568	-0.006009423	-0.030825427	0.147595986	0.223694753	0.004671726	-0.152104022	-0.022833965	0.056513522	-0.000382482	0.018384011	0.111391824	0.084531193	0.322856756
M202T940	-0.114613291	-0.068197161	-0.072203268	-0.127232066	-0.070253553	0.042512267	0.109623032	-0.035030151	-0.044560147	0.195267149	0.141443121	0.235163335	0.020299875	0.088366214	-0.125969427	0.143307883	0.163244865	0.030431633	0.283752102	0.051045315	0.278238209	-0.028667935	0.058010551	0.159714173	-0.001907821	0.115745133	0.200313446	0.106071849	-0.055332425	-0.023626941	-0.060105318	0.208528254	0.019276733	0.110206034	0.243681256	0.108719705	-0.040217557	-0.029673867	0.162219411	0.217395314	0.004189252	-0.139238979	-0.009519347	0.007491679	-0.016360812	0.018768861	0.127738701	0.05052923	0.353834812
M144T527	-0.163415838	-0.005981109	0.047988658	-0.109905274	-0.001353673	0.125070553	0.153923189	0.070715131	0.09395015	0.176155935	0.220073087	0.164355912	0.11024684	0.173125744	0.017597732	0.060838753	0.174687489	-0.110402255	0.27899229	-0.08764322	0.212701372	0.038118298	-0.020619855	0.228139032	0.080993639	0.03021681	0.109887484	-0.022554872	-0.12106941	-0.096110836	-0.172930637	0.217109712	-0.081863639	0.173584636	0.265634602	0.190303311	0.069712612	0.04722306	0.108889183	0.257331607	0.111444008	-0.232573845	-0.141803531	0.077556705	-0.093950528	-0.084127186	-0.016173497	0.153941298	0.297596611
M155T661	-0.144266447	-0.005091517	-0.004173861	-0.073842594	-0.000180099	0.099284439	0.140708949	0.042570227	0.037667846	0.168007588	0.158289174	0.204285348	0.077738718	0.107286949	-0.02959827	0.056929956	0.179130633	-0.050924413	0.250912343	-0.022634873	0.24132172	0.030313493	-0.014869398	0.166833316	0.057274832	0.059553153	0.1402654	0.036976808	-0.123496192	-0.074869254	-0.118126277	0.188854722	-0.046590027	0.146186164	0.242540697	0.150262567	0.011309533	0.02720797	0.120094686	0.215962542	0.076854733	-0.177487233	-0.088186312	0.014301245	-0.08093681	-0.053483297	0.028690238	0.087900677	0.302381082
M244T466	-0.094514011	-0.031829443	-0.018025491	-0.086357391	-0.031523052	0.052572595	0.089645044	0.003877803	0.006490767	0.13336268	0.1224412	0.146747341	0.038969017	0.086591503	-0.05001911	0.079710776	0.118474365	-0.01718478	0.200282654	-0.002160459	0.178909422	-0.00242641	0.020112317	0.132661945	0.021169749	0.058578652	0.117119478	0.03958734	-0.056506473	-0.036427131	-0.073745254	0.150569953	-0.013984358	0.095453495	0.178866342	0.099528326	0.002052399	-0.000164342	0.100440353	0.165465326	0.032196518	-0.12460926	-0.043058543	0.025391508	-0.032434114	-0.014695455	0.051237146	0.0647498	0.235464324
M136T659	-0.113714876	-0.015049158	0.017311129	-0.085956051	-0.012764288	0.07980467	0.107194585	0.035638707	0.048461325	0.134257865	0.152425506	0.132316515	0.06782852	0.116724126	-0.009410695	0.059309935	0.127457502	-0.06040201	0.208922495	-0.044111026	0.16774849	0.017244668	-0.002166391	0.160123973	0.046964643	0.035748216	0.095638538	0.002686924	-0.078536675	-0.059847783	-0.111355248	0.160756693	-0.044984474	0.119119456	0.194267921	0.12894646	0.035426962	0.022781741	0.089380085	0.185802769	0.065860054	-0.158923916	-0.084908333	0.048221628	-0.057039252	-0.046174927	0.010621692	0.099330543	0.230123516
M92T889	-0.197762509	-0.008596938	0.128739392	-0.169919156	-0.004370956	0.167926672	0.178797034	0.115074169	0.182314317	0.194930151	0.322130563	0.108782885	0.162955069	0.279852391	0.089234002	0.070288764	0.17330973	-0.204240177	0.33191763	-0.18937747	0.17622535	0.05040283	-0.02893653	0.329886583	0.119181727	-0.013023691	0.067719606	-0.113799573	-0.120168195	-0.131112748	-0.26201161	0.26805659	-0.137758808	0.220859704	0.309917993	0.257497997	0.161058163	0.078639997	0.095908177	0.329484089	0.167142248	-0.32437385	-0.227692696	0.177374284	-0.115992108	-0.132862386	-0.08412776	0.260042668	0.300843579
M207T626	-0.303931827	0.074809529	0.160593058	-0.102267524	0.091759473	0.276293177	0.291332781	0.214762247	0.254134077	0.250531417	0.37218856	0.23467913	0.251752699	0.297397512	0.149619863	-0.016656563	0.308041024	-0.279351807	0.407992073	-0.230860772	0.303799294	0.139991317	-0.130295465	0.37246088	0.207709423	-0.020652249	0.104811772	-0.11910282	-0.289862948	-0.222263034	-0.351309618	0.324261098	-0.216081411	0.32762213	0.429403621	0.360254441	0.172999314	0.149978293	0.123848566	0.412259372	0.273729534	-0.422454196	-0.328179315	0.125162248	-0.237991393	-0.229132727	-0.151273891	0.290642995	0.419223854
M146T664	-0.16574929	0.043051442	0.100787529	-0.058666524	0.052317804	0.154547691	0.157842838	0.124169666	0.151708446	0.131530761	0.210718651	0.111712195	0.143299315	0.172586609	0.095681193	-0.013339613	0.161490692	-0.165624687	0.218410688	-0.141005346	0.150220542	0.079003946	-0.074326889	0.210127389	0.118256041	-0.021301434	0.043993069	-0.080829062	-0.155774606	-0.124798386	-0.200766775	0.175390364	-0.125782987	0.180510084	0.230494925	0.200940932	0.10770103	0.086969817	0.059617046	0.225772818	0.156284171	-0.236872449	-0.189680338	0.080897251	-0.131968224	-0.13194875	-0.096172669	0.170271973	0.215402386
M407T728	-0.161982117	0.040306562	0.017123259	-0.020143845	0.050573334	0.130927002	0.162385318	0.085341453	0.068857443	0.151795758	0.145235688	0.212185307	0.105385204	0.091312851	0.01343021	-0.004369495	0.200862552	-0.080418989	0.224036646	-0.042481313	0.2406661	0.069816244	-0.064696536	0.147451711	0.08983366	0.037311624	0.119432665	0.020233355	-0.179091542	-0.103827531	-0.13637624	0.168523022	-0.077426874	0.164214305	0.240575318	0.165862112	0.018237515	0.058701115	0.101184995	0.203063988	0.114273481	-0.184105539	-0.120486299	-0.013169869	-0.124000868	-0.091613945	-0.017511343	0.084155201	0.281634058
M465T627	-0.345882621	0.135736967	0.124376629	-0.006876877	0.161676446	0.316014219	0.344866416	0.250335194	0.238258068	0.266938935	0.32449262	0.352847989	0.271670027	0.226149435	0.141516828	-0.087856545	0.394275039	-0.261088027	0.409445762	-0.184680703	0.40722738	0.192498384	-0.194819155	0.319258915	0.23912775	0.002288952	0.154113883	-0.058304806	-0.40337713	-0.256902278	-0.342880027	0.316510873	-0.227977936	0.360460719	0.468185736	0.375527744	0.114197607	0.175848981	0.146512438	0.406299544	0.304044219	-0.415024761	-0.331572874	0.014837137	-0.303480687	-0.258518874	-0.150567933	0.230091997	0.483919103
M173T627	-0.388984814	0.198769374	0.146643839	0.062578814	0.23296429	0.371257923	0.393803071	0.312676446	0.279884065	0.267376455	0.320768749	0.398770003	0.317299632	0.210423445	0.191245967	-0.166102423	0.451202984	-0.301823546	0.404232485	-0.207063813	0.44498683	0.251212685	-0.266053606	0.307960729	0.289867348	-0.016364492	0.149229033	-0.068464054	-0.499478685	-0.305466213	-0.378179854	0.311488471	-0.273212414	0.403172957	0.497356143	0.413729828	0.117718702	0.221249412	0.138842539	0.413855464	0.362968118	-0.442550148	-0.382406993	-0.030087665	-0.373799478	-0.31559491	-0.205189368	0.228684416	0.499132974
M146T663	-0.34564341	0.081811717	0.011850652	-0.037545262	0.103678808	0.272146499	0.348441851	0.168939726	0.12241635	0.333422036	0.295413443	0.483183724	0.213652309	0.175387435	0.002338895	-0.001393771	0.44076067	-0.14677928	0.485677719	-0.062411095	0.542430397	0.144018004	-0.131956693	0.301522303	0.182386039	0.098375317	0.279452247	0.072851565	-0.386473257	-0.214851714	-0.273841404	0.362285733	-0.15037481	0.346963736	0.520217253	0.345552126	0.01394542	0.115586122	0.230714509	0.431518548	0.23075306	-0.380715692	-0.237085615	-0.0517485	-0.260535738	-0.182429957	-0.011816257	0.157560471	0.625659052
M128T663	-0.38593889	0.099992503	0.046475738	-0.044466298	0.124797043	0.314533747	0.386885956	0.208195315	0.170044928	0.357469254	0.346168844	0.499242964	0.254251007	0.218759996	0.039707795	-0.016569187	0.476521116	-0.197407975	0.528433567	-0.107152987	0.566430274	0.169705578	-0.158562127	0.350695762	0.21740175	0.083666283	0.277747758	0.041731647	-0.428839627	-0.249899741	-0.328070005	0.397995174	-0.18873982	0.391839412	0.569799078	0.396383717	0.048027152	0.143472724	0.236223595	0.481331909	0.27643955	-0.439609485	-0.291941649	-0.029484968	-0.298467986	-0.222699443	-0.049519263	0.203167217	0.662791119
M160T645	-0.429498595	0.131702268	0.1380856	-0.05933593	0.16008855	0.377101677	0.42460213	0.281266987	0.275661393	0.360669663	0.42980026	0.450505618	0.323318565	0.305233295	0.139439593	-0.054501582	0.489212396	-0.306700581	0.554500629	-0.216958812	0.528654726	0.210469104	-0.203567322	0.4291736	0.276838104	0.025724432	0.220813735	-0.056706726	-0.468132477	-0.303421127	-0.423589906	0.427935246	-0.263592001	0.44770646	0.606594785	0.469013627	0.138558669	0.196165265	0.208308656	0.536343043	0.355654899	-0.528164065	-0.395416382	0.043103677	-0.350375047	-0.296238853	-0.14817656	0.298491438	0.646301843
M159T644	-0.462909868	0.129587125	0.122153084	-0.070573567	0.159265476	0.396208532	0.458596501	0.2841297	0.269710726	0.404266779	0.455950738	0.516622626	0.334830183	0.31652344	0.117519408	-0.038837914	0.53846294	-0.303497074	0.615294013	-0.204783988	0.601874596	0.215676555	-0.204935065	0.457905615	0.285119699	0.050394908	0.26759253	-0.029965259	-0.501033982	-0.317225251	-0.440108949	0.471737307	-0.265840955	0.479362636	0.665954097	0.49834995	0.125412919	0.197347801	0.2443133	0.583718001	0.36614375	-0.560928555	-0.403852075	0.030177254	-0.367779306	-0.301469421	-0.127074895	0.304213056	0.729933746
M277T669	-0.349605581	0.117284361	-0.042826291	0.044119905	0.144199587	0.272749653	0.363070354	0.168499516	0.074477318	0.328900646	0.219675922	0.566285909	0.199667405	0.08617356	-0.031808103	-0.047309858	0.483646129	-0.094711835	0.455360599	0.007731204	0.607845788	0.167198177	-0.16409826	0.222537997	0.181752102	0.127697856	0.320364887	0.144689044	-0.446349406	-0.216788592	-0.227041505	0.329757632	-0.131586171	0.340224928	0.514819018	0.320309716	-0.058454909	0.115753754	0.244897384	0.390014421	0.221353949	-0.33129939	-0.19929927	-0.156776236	-0.285111593	-0.176278485	0.016638482	0.075273465	0.650299271
M114T679	-0.391552752	0.152019039	0.033860099	0.042175481	0.183050919	0.331525124	0.40118485	0.236487909	0.165447049	0.332288305	0.286847462	0.534969634	0.262127246	0.153611496	0.055344931	-0.089053172	0.503068405	-0.18855481	0.476606094	-0.083672852	0.584268961	0.208706423	-0.210792668	0.284495236	0.237160619	0.078773913	0.274655279	0.064475531	-0.492646019	-0.267214447	-0.30934618	0.353854528	-0.198481692	0.391984134	0.549723538	0.384849465	0.014656529	0.164831063	0.221935019	0.436187679	0.293912778	-0.407137828	-0.290146949	-0.105214494	-0.337498516	-0.243909866	-0.070383442	0.15183967	0.640709191
M132T679	-0.410029328	0.16610079	0.004450855	0.070442372	0.199903443	0.34184738	0.424308431	0.238569935	0.143877247	0.351734521	0.269140779	0.601200932	0.262757127	0.123083656	0.031638312	-0.100932593	0.545084209	-0.166654692	0.494002335	-0.049888735	0.646749887	0.22136368	-0.225348764	0.266638883	0.241646169	0.102314864	0.313818283	0.106211191	-0.534054207	-0.275394361	-0.299100934	0.362081908	-0.192661765	0.405303776	0.576900202	0.389547465	-0.020768557	0.166103422	0.245076116	0.442727735	0.296069015	-0.40365488	-0.279794273	-0.154301467	-0.356823125	-0.244780659	-0.049428745	0.121575948	0.691585247
M154T659	-0.247620964	0.062044123	-0.032785604	-0.001120281	0.078806677	0.1861044	0.254374704	0.10541727	0.047925998	0.247751326	0.176215296	0.399397736	0.136320017	0.081672054	-0.03654641	-0.002872823	0.338667408	-0.063978007	0.348100364	0.004443643	0.435721302	0.102638565	-0.094866987	0.181378786	0.119379618	0.098633275	0.237303882	0.103026551	-0.295022001	-0.146139319	-0.164666743	0.253871837	-0.085879838	0.242078739	0.377829474	0.231030459	-0.035837092	0.071476491	0.18495149	0.296031841	0.14748523	-0.246062762	-0.137326561	-0.088982221	-0.187151527	-0.113804869	0.027547554	0.06768143	0.4806145
M146T579	-0.281826562	0.075615158	-0.039137438	0.007605976	0.095282111	0.212917682	0.290423053	0.122259035	0.053352067	0.279108904	0.193802456	0.458030309	0.155349434	0.085701977	-0.040600226	-0.010374703	0.387661247	-0.071147662	0.390354163	0.008131166	0.497445158	0.120390958	-0.112869483	0.199008367	0.137355024	0.112014076	0.269852632	0.120068727	-0.341647113	-0.167569421	-0.184713104	0.283975208	-0.09815353	0.274892493	0.427306184	0.261040297	-0.044704468	0.083096305	0.209010491	0.331648143	0.168952376	-0.275907152	-0.155294476	-0.109309124	-0.216410687	-0.131074293	0.029832084	0.071140364	0.54430364
M244T624	-0.311780432	0.066213879	0.052778495	-0.066669236	0.084365292	0.253261785	0.308872945	0.165809101	0.150507382	0.294438149	0.306958914	0.380620593	0.209002762	0.20751701	0.038826944	0.006564729	0.373213848	-0.174259498	0.442848828	-0.107180459	0.441698414	0.127427388	-0.114579577	0.312260623	0.174353584	0.061278076	0.215814528	0.013401414	-0.325834648	-0.200402155	-0.280250055	0.336544681	-0.156764819	0.319873312	0.466483829	0.329537154	0.060903268	0.113924371	0.190042312	0.406565255	0.224741369	-0.37312442	-0.246656345	0.011087168	-0.231650018	-0.179847532	-0.044762256	0.191488455	0.534813626
M204T624	-0.311843531	0.085069552	0.066227112	-0.043202623	0.105092228	0.262360233	0.310271233	0.183148465	0.165801716	0.278191249	0.297186744	0.367931289	0.218356874	0.200018507	0.06232188	-0.021730987	0.370771695	-0.18831948	0.418851924	-0.119489324	0.424197329	0.142438859	-0.134596244	0.299328633	0.186225151	0.045999742	0.19607961	-0.000819233	-0.340862508	-0.209507227	-0.285181146	0.31904909	-0.169572318	0.320651941	0.452790554	0.330150396	0.068043122	0.126884569	0.173970555	0.391578157	0.238335538	-0.369671838	-0.259082979	0.004349846	-0.245465534	-0.194828503	-0.069303659	0.190210522	0.50736807
M204T692	-0.281152961	0.087045241	0.029809448	-0.00772601	0.106768011	0.232545906	0.28431042	0.158627809	0.121583689	0.251967064	0.233865841	0.372087892	0.18625988	0.13986905	0.032849446	-0.032334074	0.352818176	-0.140202204	0.368279102	-0.070658172	0.415697714	0.133864397	-0.129506856	0.235223196	0.162938958	0.059457514	0.200627132	0.03700266	-0.328683276	-0.185823206	-0.232164348	0.275896763	-0.13928572	0.283843793	0.407183491	0.283783911	0.025080377	0.109831697	0.167272203	0.335927683	0.205015025	-0.30914942	-0.210729655	-0.042990697	-0.227158091	-0.167139774	-0.041439339	0.132437776	0.474198514
M222T624	-0.296207993	0.077066663	0.023970979	-0.027860743	0.096342493	0.238691543	0.298186937	0.154966199	0.119160461	0.277313513	0.256341512	0.398110867	0.190266393	0.1561462	0.01928199	-0.012305565	0.372060669	-0.139819567	0.40640108	-0.068428456	0.448164414	0.129613922	-0.121135187	0.260133715	0.163391622	0.072394245	0.223938755	0.046361922	-0.33359831	-0.189379385	-0.243036669	0.304486457	-0.138480093	0.298943244	0.439173273	0.29969811	0.024125491	0.106602323	0.187192277	0.366336562	0.206861696	-0.33023508	-0.214788507	-0.036572113	-0.228762176	-0.165826737	-0.027380938	0.143643165	0.518426856
M86T723	-0.192086808	-0.005330637	-0.127638437	-0.035981286	0.003482432	0.103292465	0.200138862	0.005172693	-0.068495618	0.255830733	0.115314329	0.427482639	0.052305234	0.022314859	-0.157276542	0.082867452	0.304096027	0.054251147	0.345035251	0.113628507	0.461664923	0.032312845	-0.012012302	0.130285661	0.039327537	0.165244084	0.299857249	0.198574667	-0.209010397	-0.073821192	-0.06641951	0.243146863	0.005061502	0.17606292	0.343431481	0.153302488	-0.117087437	-0.001319014	0.222304757	0.257206741	0.046222487	-0.162724093	-0.020443904	-0.124178632	-0.103172755	-0.017137907	0.150303037	-0.00964562	0.505828607
M105T722	-0.109595937	-0.082007582	-0.201520621	-0.0833448	-0.083553869	0.003617604	0.1160501	-0.100639669	-0.173493777	0.2339324	0.051340953	0.389389637	-0.03970434	-0.026188273	-0.258522666	0.171304101	0.222727955	0.162119887	0.305333204	0.201401168	0.42043274	-0.049776505	0.082418072	0.075386302	-0.049413734	0.20958428	0.321359165	0.261346888	-0.082079346	0.011485353	0.036170446	0.208245812	0.096452426	0.086506166	0.266401449	0.057657218	-0.174686224	-0.077628742	0.231767594	0.192748064	-0.064006788	-0.064521595	0.097775582	-0.126500457	0.002159551	0.085318542	0.255582812	-0.074402695	0.466004349
M266T862	-0.137707152	-0.068693783	-0.170199932	-0.090689537	-0.068244537	0.035105286	0.142222427	-0.069792635	-0.133219952	0.248341625	0.091585338	0.391630994	-0.008238018	0.010360707	-0.225139327	0.159266458	0.244002852	0.119613945	0.333656546	0.161883152	0.428857426	-0.030852903	0.062679941	0.114211969	-0.022525586	0.194058672	0.313256077	0.230954931	-0.109766881	-0.014717285	-0.00680083	0.232949601	0.065547019	0.118853037	0.299353978	0.095690416	-0.143433163	-0.055639148	0.231600389	0.228586934	-0.028563966	-0.109489186	0.053750762	-0.103410083	-0.025071905	0.053713156	0.222241482	-0.035725385	0.485240963
M185T723	-0.142653065	-0.057109121	-0.097124215	-0.110444353	-0.056447661	0.0597415	0.141199488	-0.029707729	-0.059303467	0.226343141	0.140737224	0.308272837	0.027578503	0.072501694	-0.148475865	0.138691387	0.213931683	0.044272731	0.320483837	0.077233624	0.35153085	-0.015616103	0.044782989	0.159662974	0.006752738	0.140676595	0.245362844	0.144126613	-0.100468729	-0.036928752	-0.061938413	0.23212683	0.020126954	0.134123461	0.287713286	0.125833313	-0.06872023	-0.026337019	0.192150105	0.241954052	0.012621339	-0.151984887	-0.008564496	-0.031978351	-0.039415288	0.013472462	0.147887834	0.03312481	0.422941879
M133T678	-0.202640045	-0.023924642	-0.081432571	-0.093347775	-0.01758792	0.11611187	0.20300836	0.017090364	-0.022585633	0.267752632	0.18217017	0.379146326	0.074080892	0.095434616	-0.124311888	0.109929622	0.287839015	0.004572734	0.380494007	0.053910079	0.427837111	0.024485455	0.001728623	0.198968183	0.050361718	0.142275563	0.27384482	0.142322782	-0.182584422	-0.08337064	-0.114445649	0.277309853	-0.018896302	0.195073234	0.36408849	0.186391121	-0.059016194	0.006788516	0.215909066	0.301682952	0.066364783	-0.214560043	-0.062257379	-0.04764073	-0.098509636	-0.033289479	0.121030178	0.059240187	0.50368127
M141T656	-0.219276578	0.015375723	-0.062653552	-0.047640847	0.026391294	0.144504771	0.223008999	0.054691647	0.005129448	0.255098773	0.172539943	0.38735402	0.098883866	0.082893222	-0.086934792	0.057281854	0.308074877	-0.02180081	0.359395013	0.036087115	0.429002108	0.059018026	-0.041614933	0.183918296	0.079199207	0.123275177	0.256703023	0.12770248	-0.231739466	-0.109211206	-0.131578374	0.261388164	-0.046234382	0.212051886	0.364478881	0.201383205	-0.05252508	0.034437099	0.200402964	0.292509135	0.099644553	-0.222087492	-0.091320251	-0.070906915	-0.136568494	-0.066972832	0.080911486	0.057144022	0.488082183
M168T641	-0.216252347	0.019243505	-0.017649629	-0.062171845	0.029798186	0.154382775	0.215974036	0.075379902	0.048491625	0.236868653	0.199741095	0.326848714	0.116923205	0.120289446	-0.04057253	0.047269618	0.281250808	-0.065773586	0.344934909	-0.015533833	0.371820793	0.064530146	-0.048492299	0.208992765	0.09334291	0.089086115	0.210495091	0.07248192	-0.217239112	-0.118563141	-0.161373826	0.256310235	-0.071161579	0.215522556	0.349247949	0.214400473	-0.005819076	0.04967027	0.172837944	0.294985155	0.120342781	-0.242816326	-0.125535206	-0.0235982	-0.13955868	-0.087778727	0.036309547	0.098462223	0.440108544
M123T655	-0.22726691	0.016920728	-0.020918296	-0.069447454	0.027685868	0.160656776	0.226741726	0.076179637	0.048272088	0.251795531	0.211627697	0.345752178	0.121240299	0.127724285	-0.0467699	0.054638582	0.296024873	-0.066651123	0.366727443	-0.01415457	0.393858803	0.06518897	-0.047456407	0.221905114	0.096018061	0.096313972	0.224696619	0.078684221	-0.225686194	-0.123010022	-0.168728303	0.272443099	-0.072538795	0.226372669	0.369455849	0.225219536	-0.007380095	0.049927952	0.184472558	0.312648094	0.124090751	-0.255793933	-0.129748407	-0.023635119	-0.144252743	-0.089623616	0.042472364	0.103693566	0.467367041
M292T815	-0.073008782	-0.041744099	-0.178020793	-0.013420927	-0.040580536	-0.004135955	0.083679581	-0.077938927	-0.156685581	0.159048568	-0.013260087	0.317979013	-0.042416861	-0.074209014	-0.207640329	0.098740124	0.174951689	0.151380628	0.192437351	0.188019433	0.329009675	-0.026868809	0.045241111	0.00224747	-0.041103001	0.166642856	0.249861369	0.229091313	-0.08359427	0.01287921	0.060013306	0.123720475	0.084803336	0.050098497	0.177310724	0.018644581	-0.168581696	-0.059446199	0.17075623	0.105540732	-0.057959291	-0.00902399	0.09879882	-0.150271686	-0.005546734	0.070372922	0.202521652	-0.104922075	0.336907292
M76T689	-0.148407967	0.001775472	-0.088034121	-0.023590204	0.009058388	0.084167765	0.154389787	0.012146742	-0.041939176	0.190826969	0.090921211	0.318179057	0.046013476	0.021095315	-0.107967601	0.054693926	0.230752388	0.031149885	0.258379664	0.076451236	0.343844091	0.030129375	-0.01601779	0.101300648	0.036047394	0.118373093	0.219548568	0.141179267	-0.163913974	-0.061246183	-0.057566885	0.182723784	-0.003611991	0.137216315	0.259908829	0.121038462	-0.081360059	0.005024018	0.163418835	0.195518018	0.042910186	-0.128416465	-0.024738929	-0.09065807	-0.084311792	-0.020776034	0.102547268	-0.001307544	0.376732595
M162T776	-0.097793372	0.007825309	-0.07595473	0.003905579	0.013676636	0.053202789	0.104545074	0.00437803	-0.044328906	0.126139201	0.038987079	0.233992531	0.0240407	-0.010871565	-0.084906134	0.027749052	0.163289199	0.038267249	0.164111395	0.072709142	0.24648017	0.023451097	-0.015898585	0.045417522	0.020959454	0.08865922	0.158810639	0.115732698	-0.121300088	-0.038664221	-0.022839474	0.112919637	0.005654561	0.087236213	0.170369649	0.071323751	-0.075551396	0.000776807	0.113723993	0.118135099	0.0225281	-0.069859461	-0.002624751	-0.088421038	-0.059378986	-0.008790936	0.079917565	-0.02465694	0.257929647
M111T673	-0.12370345	0.032028594	-0.088865232	0.036730724	0.041771933	0.075864425	0.134695845	0.022185639	-0.046486605	0.142731523	0.03117578	0.29188474	0.037733162	-0.030957469	-0.088146183	0.002509886	0.20817389	0.040504763	0.180194159	0.087614495	0.300987724	0.046624468	-0.042944026	0.035864666	0.037780194	0.100254764	0.18563522	0.140161388	-0.174033537	-0.057705532	-0.028265185	0.121724766	-0.003113847	0.109890608	0.20081548	0.08760455	-0.096433296	0.013494577	0.12936322	0.129704644	0.040431823	-0.079121212	-0.011040508	-0.129696052	-0.09088903	-0.02482858	0.080212621	-0.041546696	0.301237502
M96T603	-0.126640726	0.019628765	-0.082798609	0.012568169	0.027995185	0.075568929	0.135151478	0.018162755	-0.04115856	0.152747157	0.052292016	0.285412275	0.039531414	-0.009314174	-0.089572177	0.021015057	0.205491459	0.033696875	0.199469424	0.077633635	0.300206308	0.038577343	-0.031329255	0.058752453	0.035808494	0.10088638	0.187506912	0.131964059	-0.161520666	-0.056533741	-0.038546912	0.137874904	-0.003975845	0.114659568	0.212138838	0.095980439	-0.08477235	0.010276902	0.134608629	0.147472558	0.040081197	-0.093923851	-0.016627325	-0.107711759	-0.084236589	-0.022857688	0.082991146	-0.02355654	0.312608975
M252T758	-0.135446485	0.024753824	-0.095924597	0.023069424	0.034248578	0.080212772	0.145851216	0.018565758	-0.050756097	0.162839565	0.046235707	0.315483201	0.039900158	-0.02125915	-0.100882801	0.017583776	0.224647662	0.043293159	0.209577715	0.09239318	0.329138286	0.043499222	-0.036736544	0.052827885	0.037571199	0.11196245	0.205954709	0.150582247	-0.179282851	-0.060105266	-0.034751809	0.14338877	-0.001244392	0.121253449	0.22589773	0.098942021	-0.100076926	0.010427018	0.145948728	0.1523372	0.040906617	-0.093764813	-0.012259275	-0.12819578	-0.092380231	-0.022921338	0.09317155	-0.035790766	0.337446051
M310T815	-0.140418237	0.037043982	-0.13000274	0.057114588	0.048684483	0.079324416	0.155996865	0.013102273	-0.081039398	0.169454915	0.012248144	0.368502432	0.030680459	-0.064276087	-0.127991829	0.004039882	0.252037178	0.075091127	0.20674346	0.133821034	0.375108237	0.051257632	-0.047233271	0.018378639	0.034212418	0.134205133	0.237572802	0.194774474	-0.208543577	-0.059442862	-0.010311188	0.135857183	0.012378043	0.12028164	0.232632465	0.088199411	-0.141128498	0.00651758	0.161566291	0.139659091	0.032639736	-0.072041981	0.010576195	-0.181799802	-0.102312883	-0.015442644	0.117580572	-0.077663312	0.366277927
M265T772	-0.13970701	0.029173559	-0.144580617	0.052048867	0.040162419	0.07288802	0.155667483	0.001791975	-0.096348941	0.177891462	0.008691737	0.384241501	0.022613627	-0.070382708	-0.146404626	0.016289796	0.257000569	0.090187947	0.216532151	0.149621953	0.391611104	0.04415852	-0.038102972	0.016384186	0.026213871	0.146665049	0.253517864	0.211509743	-0.204828499	-0.05334068	-0.001040681	0.141779104	0.022919862	0.11790446	0.238784297	0.083820003	-0.153836209	-0.001844875	0.172360452	0.142783307	0.022420819	-0.067304507	0.023329982	-0.189440508	-0.095732757	-0.004894351	0.136021819	-0.086765021	0.384005627
M434T662	-0.0965197	0.006442759	-0.192262372	0.059482523	0.014104567	0.023915478	0.115085209	-0.046805371	-0.158061124	0.157166269	-0.050363088	0.379722643	-0.0259846	-0.123614647	-0.198527094	0.038047847	0.223519416	0.1551242	0.175715176	0.209396854	0.378422677	0.013429331	-0.005519352	-0.040173339	-0.015891461	0.17090685	0.266438704	0.257402447	-0.159757506	-0.012434674	0.064038511	0.106065343	0.070804528	0.068435453	0.189464613	0.02610675	-0.200491262	-0.036545892	0.173499113	0.09003319	-0.032710934	0.000126059	0.090822362	-0.221712125	-0.052327857	0.044542849	0.188301162	-0.143907882	0.356019281
M435T662	-0.129732653	0.033175225	-0.172119039	0.076663998	0.044712745	0.060460475	0.149333407	-0.010859284	-0.12561304	0.171369361	-0.027560629	0.406317565	0.00621018	-0.10890994	-0.169388218	0.009157145	0.260387303	0.12142698	0.197683797	0.184574791	0.406543986	0.042691191	-0.038643215	-0.020122514	0.015193208	0.161120702	0.268319073	0.243380808	-0.209922297	-0.043354805	0.028733121	0.123600263	0.040492874	0.103329727	0.224672562	0.061967022	-0.186035182	-0.010746051	0.176666717	0.117720057	0.005606097	-0.036226603	0.051233711	-0.227006081	-0.091407101	0.009557954	0.157460796	-0.124384296	0.383797823
M308T812	-0.13998178	0.065642323	-0.134818406	0.105353131	0.080537247	0.086686841	0.160195524	0.028404571	-0.082537726	0.151047815	-0.022540368	0.380561293	0.03393847	-0.100605405	-0.116781704	-0.037165024	0.261147815	0.07918739	0.172068318	0.144886342	0.376714315	0.072014298	-0.075608262	-0.020444654	0.044244398	0.128672514	0.230618322	0.203894505	-0.239760436	-0.067527089	0.001336809	0.10721753	0.007080471	0.117106013	0.215397738	0.078987483	-0.157525472	0.018167539	0.149797654	0.110169614	0.041256202	-0.051136697	0.012122567	-0.22129131	-0.121797188	-0.026641862	0.103623494	-0.105849819	0.345137139
M166T525	-0.139912451	0.062899805	-0.169840634	0.118226236	0.078092401	0.077371667	0.163340592	0.011671276	-0.116962058	0.162309831	-0.046615325	0.424346716	0.018600278	-0.131776548	-0.152331425	-0.030587712	0.27909657	0.114326859	0.178895684	0.185554351	0.417220484	0.067345398	-0.070184434	-0.043032394	0.032328689	0.154272244	0.264217006	0.24635323	-0.24918561	-0.059036425	0.026608575	0.107816736	0.0272485	0.111926734	0.223079186	0.066263199	-0.19420876	0.005918437	0.169179769	0.10442307	0.023896108	-0.031871665	0.040269228	-0.258643988	-0.118234716	-0.009607082	0.137799257	-0.139698161	0.37729722
M217T760	-0.17676511	0.074867643	-0.102822118	0.087074286	0.091615731	0.123197793	0.194184541	0.05989198	-0.039536549	0.177846869	0.031980466	0.3930396	0.069736813	-0.052562476	-0.086369647	-0.040372185	0.291759588	0.032811005	0.219932699	0.102214471	0.399005153	0.090022696	-0.092501142	0.033692609	0.073313354	0.117231546	0.231543261	0.174152245	-0.270589702	-0.097192524	-0.050442459	0.147004282	-0.026064869	0.158645633	0.26506307	0.127321439	-0.123117332	0.040330127	0.158210188	0.162874466	0.080281388	-0.109639998	-0.037601346	-0.191787709	-0.151296314	-0.060087791	0.07357601	-0.057898214	0.384980919
M173T662	-0.198318235	0.078640524	-0.119984316	0.091413238	0.096913804	0.135454187	0.217564933	0.061929947	-0.049479762	0.204385313	0.038055806	0.445615531	0.075253437	-0.057612817	-0.104359675	-0.037191086	0.328480045	0.041603604	0.253679489	0.119116757	0.453583149	0.096679469	-0.09803588	0.040900284	0.07864058	0.136441928	0.266147258	0.200413758	-0.299614201	-0.106293006	-0.05461061	0.169875501	-0.025166219	0.177664615	0.30144251	0.142384291	-0.141023114	0.0413182	0.182496432	0.186826367	0.085845197	-0.123531686	-0.038027524	-0.214190368	-0.165793393	-0.062805206	0.090266026	-0.065411575	0.440443027
M187T640	-0.265719868	0.095882342	-0.093796772	0.074409172	0.11815026	0.194661481	0.283237948	0.105910163	-0.002220453	0.262062992	0.112646984	0.509788366	0.127234416	-0.001558452	-0.079981597	-0.041121018	0.401990933	-0.010939263	0.344353811	0.079121163	0.5317318	0.127503782	-0.12687336	0.115750892	0.122072417	0.138333035	0.297915525	0.185595128	-0.367902389	-0.153762751	-0.12535743	0.240619053	-0.068058053	0.248847477	0.397924427	0.218534446	-0.113072166	0.071929251	0.214517628	0.275385562	0.142426103	-0.211204507	-0.10336696	-0.198131713	-0.218593871	-0.10969913	0.065028319	-0.011172286	0.540922342
M246T593	-0.214556757	0.071760808	-0.160115106	0.092531756	0.090570201	0.135147913	0.236579262	0.045837705	-0.084571972	0.238289783	0.032120213	0.517571077	0.066058489	-0.077273773	-0.149732858	-0.018672188	0.368273871	0.075734587	0.293640938	0.162013146	0.527106545	0.092447846	-0.090354855	0.038080585	0.0703174	0.17314763	0.321292118	0.252302817	-0.320910779	-0.104099776	-0.040216659	0.195024288	-0.006690421	0.188557893	0.339514007	0.145745166	-0.180035044	0.029042898	0.219583059	0.207843679	0.073638455	-0.123747954	-0.015842243	-0.251082727	-0.168681155	-0.048050828	0.134263388	-0.091230458	0.513786413
M182T548	-0.247381091	0.096394452	-0.144593675	0.108816883	0.118911032	0.169659478	0.270620828	0.078386985	-0.056979635	0.254716409	0.053194255	0.549020478	0.095681382	-0.065058952	-0.126186686	-0.044308958	0.406612057	0.046873978	0.317959337	0.142304638	0.560148606	0.119714242	-0.120960295	0.056831835	0.098959718	0.167128011	0.327922933	0.243596588	-0.370168295	-0.13312739	-0.072340349	0.213842975	-0.033715352	0.2225051	0.376161846	0.179950634	-0.169778348	0.052340231	0.225849559	0.235897219	0.108778101	-0.158155979	-0.051318858	-0.259283559	-0.205855171	-0.079813716	0.108991013	-0.075010618	0.546514677
M265T806	-0.212495397	0.028198944	-0.176357787	0.031926771	0.042356869	0.116340073	0.22994857	0.0115122	-0.10603711	0.269633312	0.064028376	0.525385479	0.049631959	-0.046907763	-0.189298054	0.04493186	0.363627766	0.094121031	0.344293936	0.173374767	0.547339783	0.058418457	-0.044963872	0.076724691	0.046643157	0.197220919	0.351296333	0.266607599	-0.279270959	-0.085235346	-0.038221375	0.233836922	0.015368001	0.18705862	0.365383522	0.147966113	-0.180732505	0.003332916	0.247515589	0.243167519	0.048042499	-0.138206912	0.002294107	-0.218505212	-0.136319612	-0.019324381	0.176946261	-0.074202917	0.560597182
M115T864	-0.158979109	0.047749263	-0.187444076	0.093733208	0.062272369	0.081924746	0.181603859	0.001113417	-0.130258726	0.1988676	-0.023312594	0.469703562	0.018882978	-0.118357437	-0.180828358	-0.000816424	0.308299632	0.125100289	0.231263652	0.199910466	0.470372398	0.059334617	-0.056278059	-0.015962042	0.028736168	0.178652094	0.304214397	0.270388206	-0.256383905	-0.06051527	0.019726914	0.145891383	0.034626974	0.12968042	0.266905658	0.083144792	-0.205440618	-0.002531797	0.200907413	0.142949497	0.020520705	-0.054033477	0.043474433	-0.259372382	-0.118043544	-0.002175562	0.166668755	-0.133985384	0.444187193
M126T793	-0.135717824	0.003478996	-0.213755013	0.04690543	0.012651363	0.045509486	0.155186376	-0.044944145	-0.167824112	0.209398011	-0.021321036	0.460740034	-0.013753481	-0.112569657	-0.227233016	0.057333167	0.282677257	0.16169857	0.247910008	0.22688246	0.467602106	0.018971555	-0.006426215	-0.007945137	-0.00723356	0.20198018	0.324112979	0.292141416	-0.198841195	-0.027867644	0.046603694	0.157764659	0.069851482	0.105184381	0.259888011	0.059576091	-0.218744102	-0.036258715	0.217422029	0.145416901	-0.021892561	-0.036940434	0.083196417	-0.23955243	-0.072281369	0.039890783	0.215960127	-0.139687423	0.456943406
M264T806	-0.152985944	0.006410747	-0.202339139	0.037862703	0.016359521	0.061351171	0.171312149	-0.032566194	-0.151307822	0.223896807	0.002999146	0.470859339	0.001261358	-0.091995965	-0.217234188	0.058124449	0.298628086	0.143575875	0.272439861	0.210826771	0.482373608	0.026118094	-0.01267463	0.016510962	0.004732747	0.199589587	0.32844305	0.282420576	-0.213122816	-0.040558662	0.024589676	0.177599593	0.056681522	0.124237735	0.28468391	0.081234857	-0.205930256	-0.027631163	0.22391527	0.170660437	-0.005788255	-0.063114338	0.06284601	-0.228223295	-0.084987834	0.026468541	0.206089696	-0.119759079	0.479924876
M351T824	-0.152377817	0.028746121	-0.227862329	0.086362704	0.041603112	0.061680764	0.176572525	-0.030043021	-0.173736768	0.215119615	-0.041197149	0.507563726	-0.005520386	-0.141768936	-0.229590815	0.027485788	0.317041374	0.168643048	0.247169143	0.245097728	0.508239038	0.040638995	-0.033149972	-0.030172293	0.00576626	0.21056742	0.343022961	0.316074596	-0.244943916	-0.042033804	0.050036237	0.153660961	0.064670929	0.11819228	0.2745915	0.065486981	-0.242217403	-0.02540224	0.225759395	0.142077829	-0.009310294	-0.033498587	0.081533745	-0.284315152	-0.099049375	0.02759029	0.215298357	-0.164311107	0.481487761
M265T685	-0.164921165	0.022606682	-0.206873668	0.060347677	0.034886345	0.073687609	0.185783929	-0.020666454	-0.150341636	0.22776521	-0.004915059	0.496886507	0.009140656	-0.105398766	-0.214561315	0.039083034	0.319797859	0.143037177	0.273624045	0.216972052	0.505287345	0.040643187	-0.03032253	0.007016049	0.01497925	0.202382886	0.337537699	0.292535744	-0.242192924	-0.051285992	0.02240536	0.176827539	0.050429644	0.134533476	0.295398301	0.088049381	-0.21599714	-0.018992183	0.227934588	0.171435118	0.005072848	-0.065133254	0.057393642	-0.251576164	-0.1030902	0.016058918	0.201679302	-0.130140253	0.494364887
M218T938	-0.157724429	0.008782978	-0.23259962	0.054303441	0.019697291	0.058154247	0.179404446	-0.0425414	-0.179094162	0.235877571	-0.017688068	0.516433605	-0.008397157	-0.120603404	-0.246082754	0.058577942	0.321235539	0.171952648	0.280756163	0.245963752	0.524685654	0.02674685	-0.013439359	-0.003326076	-0.001606689	0.222084433	0.360115211	0.320739241	-0.230460431	-0.037349533	0.043718756	0.179630694	0.071087851	0.124301817	0.296383203	0.074101938	-0.239017502	-0.034990837	0.242196239	0.168153098	-0.016261768	-0.049449008	0.083682184	-0.265677306	-0.088036115	0.037021846	0.233293161	-0.14988334	0.513465855
M546T867	0.215909157	-0.128962988	-0.288908378	0.037539788	-0.146429777	-0.261709743	-0.199891282	-0.274026189	-0.359477843	-0.079612251	-0.317696549	0.038119643	-0.267233181	-0.298578976	-0.318174628	0.134761815	-0.14417725	0.375653443	-0.180352082	0.355377481	-0.006047181	-0.168773085	0.182155921	-0.301406485	-0.232298299	0.161654211	0.117549543	0.289391004	0.223524723	0.220419835	0.358666529	-0.1665006	0.271680792	-0.253888399	-0.228420814	-0.304031276	-0.281725017	-0.196401206	0.039265073	-0.260849135	-0.305025067	0.357826619	0.378983525	-0.201758978	0.230011952	0.277071415	0.317980581	-0.325324167	-0.08362346
M482T868	0.192053184	-0.089410783	-0.26231222	0.076414203	-0.102035338	-0.2262625	-0.173603106	-0.230539694	-0.322007577	-0.086375615	-0.313775105	0.046466075	-0.235057375	-0.298486208	-0.274196728	0.083626715	-0.119140336	0.338688509	-0.190339602	0.327082206	-0.002100874	-0.131747804	0.13695026	-0.302801067	-0.197920446	0.139798671	0.099759392	0.266873103	0.170491046	0.188935239	0.32981129	-0.173010634	0.237429463	-0.228414902	-0.217605785	-0.278590757	-0.266215219	-0.164643823	0.025373572	-0.25780402	-0.263977086	0.336947229	0.339078302	-0.21560653	0.187180803	0.236871821	0.271541417	-0.315176405	-0.091389344
M118T557	0.169511525	-0.11716114	-0.310575096	0.04524423	-0.131198823	-0.230516214	-0.15060311	-0.260828235	-0.365585867	-0.029098971	-0.296806495	0.132725246	-0.248202614	-0.298594207	-0.340014508	0.135133388	-0.072381752	0.379186219	-0.113725216	0.374489653	0.093443179	-0.15057056	0.165378225	-0.279090659	-0.214629126	0.191067173	0.176398287	0.327684437	0.162585005	0.196328689	0.339364091	-0.119980582	0.264123018	-0.210891274	-0.155014698	-0.266687298	-0.305240273	-0.18778623	0.081858784	-0.209231198	-0.284527752	0.321074407	0.36558382	-0.23663427	0.195534085	0.262626954	0.337402002	-0.328744934	0.019562425
M514T888	0.127727402	-0.096145814	-0.274743421	0.041556879	-0.106895208	-0.18591281	-0.110419	-0.218829082	-0.316017535	-0.005597183	-0.246547071	0.149964934	-0.20571627	-0.256058546	-0.300138981	0.116270405	-0.034726229	0.326692615	-0.071986724	0.328582841	0.118169469	-0.122334519	0.135617178	-0.230784104	-0.177457592	0.175202518	0.173864109	0.295755673	0.116366301	0.15929383	0.283769502	-0.085059315	0.223767248	-0.164520266	-0.104901059	-0.214529176	-0.270822063	-0.157889966	0.086556999	-0.159690213	-0.236347942	0.261371792	0.308565174	-0.216193948	0.154694145	0.219878763	0.296985473	-0.283265058	0.056285256
M137T677	0.206662672	-0.093893826	-0.333299132	0.111021005	-0.106337378	-0.255027266	-0.181215776	-0.268559674	-0.395902317	-0.080664832	-0.379375143	0.115388064	-0.274010392	-0.373454231	-0.343378542	0.090461589	-0.100361916	0.415421579	-0.202302972	0.412379997	0.056216658	-0.143863418	0.148897717	-0.36631276	-0.227714347	0.185837094	0.153964949	0.349801987	0.163034306	0.213559339	0.393344888	-0.191310205	0.283052071	-0.253677294	-0.226631083	-0.319748091	-0.342375039	-0.192069616	0.052556212	-0.29175811	-0.306847494	0.394391694	0.405255887	-0.293905913	0.20214378	0.276684122	0.337960125	-0.393484107	-0.056653996
M259T866	0.046623561	-0.075443108	-0.190882944	-0.004713757	-0.082296443	-0.102097658	-0.036795806	-0.143467589	-0.20820622	0.049639236	-0.116482889	0.160643697	-0.12110071	-0.137554401	-0.219943535	0.107675732	0.025746773	0.211112005	0.031729798	0.218915911	0.151956301	-0.081364424	0.096997609	-0.102033285	-0.10912363	0.140444804	0.163370973	0.213953294	0.052708043	0.090893933	0.159833667	0.003067331	0.143221449	-0.070939714	0.00205624	-0.102983573	-0.180749108	-0.10468877	0.098048852	-0.040675957	-0.143981463	0.124670697	0.188308044	-0.136140078	0.088787818	0.139991501	0.218176492	-0.164140173	0.132439611
M259T880	0.034791349	-0.051656188	-0.181031237	0.022867418	-0.055585337	-0.084032052	-0.022811122	-0.120778892	-0.192388272	0.044388319	-0.121569694	0.169981786	-0.105743699	-0.145328307	-0.199070498	0.07652556	0.040980873	0.195988697	0.022102621	0.209583595	0.15728758	-0.060156064	0.070629988	-0.11025942	-0.091394016	0.130688912	0.156048124	0.207351522	0.020866194	0.074634246	0.14912187	-0.004405012	0.126897122	-0.059102847	0.005474608	-0.092644913	-0.178283742	-0.088051054	0.090857319	-0.043996824	-0.123554676	0.118855606	0.17079839	-0.15181741	0.064787112	0.119577813	0.195559916	-0.165889496	0.127892024
M855T888	0.121604284	-0.05397087	-0.232809545	0.08540746	-0.060515653	-0.158488942	-0.102665668	-0.172989824	-0.268517364	-0.038373802	-0.252817989	0.114817658	-0.176457996	-0.256895682	-0.237007819	0.054132721	-0.039134546	0.281098172	-0.116762104	0.286016344	0.075164937	-0.086445636	0.089105546	-0.24417402	-0.144746408	0.134922976	0.124260985	0.250811038	0.081653807	0.133160129	0.258986624	-0.115886955	0.186478731	-0.154911599	-0.12770592	-0.202405517	-0.241503799	-0.123910871	0.049269374	-0.181611245	-0.197090386	0.254701522	0.267529091	-0.216981015	0.119737257	0.178658597	0.232012578	-0.2702834	-0.003033981
M117T659	0.099542692	-0.05822001	-0.237348959	0.070491644	-0.064333042	-0.145315329	-0.081247191	-0.170279438	-0.266956432	-0.009291468	-0.227897398	0.150221214	-0.166886482	-0.240489645	-0.247246277	0.06815764	-0.010515756	0.277320124	-0.073807178	0.286494294	0.11694978	-0.084676784	0.090622238	-0.21732018	-0.138606228	0.147855552	0.150681333	0.260827878	0.065021243	0.123688179	0.24287705	-0.083852368	0.182495749	-0.132903776	-0.087826774	-0.180069849	-0.242624108	-0.122579442	0.071339021	-0.14614812	-0.188495032	0.227759195	0.257457327	-0.21520559	0.109961674	0.173872054	0.242238864	-0.258065073	0.049502083
M266T858	0.064193467	-0.032581122	-0.204022626	0.078441608	-0.035088355	-0.104430308	-0.046427193	-0.128642	-0.221177934	0.004491877	-0.191474517	0.162775556	-0.128152151	-0.210176321	-0.206234419	0.040590235	0.021675785	0.229653495	-0.048274527	0.245579283	0.133514552	-0.054731725	0.057300616	-0.183787149	-0.103018713	0.129890468	0.142700662	0.231051113	0.018764479	0.089134968	0.195732305	-0.061782266	0.144459207	-0.093768707	-0.050728353	-0.136702064	-0.213327668	-0.09270226	0.069933612	-0.111137341	-0.143286823	0.180266896	0.206119105	-0.203729786	0.069786689	0.132636114	0.200213586	-0.222804265	0.071293801
M871T888	0.075283624	-0.02361689	-0.239203278	0.115262608	-0.024931949	-0.117950972	-0.052347934	-0.141901491	-0.257631752	-0.004556881	-0.240123571	0.194151614	-0.147440838	-0.262402165	-0.233725265	0.026463413	0.02899592	0.268809375	-0.074193611	0.290644558	0.154859498	-0.053353935	0.052498445	-0.233233802	-0.114827915	0.147806215	0.161662917	0.272587697	0.006770809	0.099744804	0.233435554	-0.08664303	0.165239645	-0.11098064	-0.068360058	-0.163827375	-0.255807794	-0.101935207	0.074883794	-0.144459735	-0.162348231	0.220301287	0.240368129	-0.25613223	0.071654226	0.148614584	0.225377293	-0.2729481	0.071118201
M262T905	0.091100163	-0.101260734	-0.286851078	0.022137993	-0.110998053	-0.164541822	-0.074108403	-0.215103361	-0.317650085	0.042622275	-0.210765195	0.214996167	-0.191377864	-0.235398729	-0.32050745	0.137089069	0.015709867	0.324931949	-0.002531994	0.335110545	0.192584625	-0.118300209	0.136528023	-0.191932349	-0.167875348	0.199313418	0.22123546	0.318197616	0.085111864	0.143919841	0.260934938	-0.034019159	0.219132054	-0.128810093	-0.039069411	-0.179654642	-0.278366143	-0.156211776	0.124617249	-0.103776079	-0.223447065	0.220550973	0.29530593	-0.220841993	0.137320436	0.213064506	0.316951219	-0.269237615	0.145765233
M136T520	0.055065406	-0.044465956	-0.271045626	0.088130291	-0.046796129	-0.117767108	-0.032314605	-0.1616811	-0.285109725	0.040996503	-0.220426494	0.257898049	-0.15362266	-0.255771965	-0.279397283	0.065949555	0.065819112	0.293559728	-0.011532457	0.320464152	0.226925899	-0.066382672	0.073059867	-0.208434702	-0.124643574	0.184450397	0.218187623	0.313616209	-0.000508179	0.102584495	0.234611774	-0.042361734	0.181706353	-0.093813863	-0.016676791	-0.149777466	-0.280051475	-0.117236801	0.117664931	-0.102095294	-0.173899617	0.201720661	0.254675485	-0.266511415	0.07580056	0.164668642	0.271258928	-0.276595273	0.157397319
M116T659	0.108348518	-0.066033835	-0.297559608	0.091755281	-0.072306042	-0.168419925	-0.084778363	-0.203804027	-0.329046778	0.002310837	-0.275366341	0.21273726	-0.198701684	-0.297055156	-0.308710006	0.080988308	0.008847698	0.341155639	-0.073050743	0.357435523	0.172730961	-0.097074554	0.104290878	-0.262243344	-0.164010461	0.189503737	0.201546426	0.331507069	0.059725554	0.143961987	0.292704623	-0.090896211	0.22107919	-0.150409739	-0.087114029	-0.210264183	-0.305312842	-0.146933068	0.099215922	-0.165791624	-0.224406307	0.269632384	0.311662334	-0.276542031	0.123348235	0.208103151	0.301684587	-0.319073617	0.089701952
M245T933	0.104785197	-0.08243016	-0.321720278	0.075779268	-0.089978278	-0.17677399	-0.081173102	-0.223041333	-0.353417758	0.023918718	-0.272542799	0.244634176	-0.210074228	-0.300028053	-0.341828124	0.107764257	0.022100454	0.364464085	-0.044759044	0.382124963	0.208215338	-0.110196889	0.122131334	-0.256091048	-0.176644565	0.212991779	0.233684341	0.359919802	0.065202038	0.15262699	0.303225221	-0.071768891	0.237846894	-0.149300481	-0.067037081	-0.211759825	-0.324610983	-0.161331025	0.122531229	-0.150396845	-0.239988478	0.269619126	0.33007736	-0.284804265	0.133810162	0.225273075	0.335107894	-0.328570025	0.131618971
M162T641	0.156232792	-0.013279663	-0.286445839	0.193020722	-0.015658941	-0.183271664	-0.125111593	-0.182488277	-0.326158942	-0.09040766	-0.375083786	0.144253256	-0.210523619	-0.379105522	-0.261177404	-0.012591513	-0.043170968	0.346743879	-0.21883329	0.363020545	0.075680432	-0.068518175	0.057063276	-0.372530981	-0.159147232	0.147185743	0.126236219	0.313299642	0.050753029	0.150004936	0.33848164	-0.20268755	0.216677912	-0.201036279	-0.200309994	-0.268805281	-0.318516742	-0.129258064	0.029490981	-0.284638779	-0.225586655	0.354000329	0.328619707	-0.33048969	0.114123251	0.197325529	0.250388366	-0.379258871	-0.062500976
M188T863	0.096814	0.012332714	-0.281419444	0.203536981	0.014947972	-0.13220398	-0.063852386	-0.14509148	-0.300866067	-0.041661084	-0.334362649	0.226160028	-0.170300585	-0.358688795	-0.251480442	-0.029780304	0.033859632	0.318163407	-0.149558304	0.350928112	0.164186455	-0.03496785	0.022522345	-0.332533405	-0.122152025	0.158438756	0.167038835	0.323517169	-0.026705611	0.108646687	0.292307019	-0.151469013	0.185898413	-0.141747147	-0.118412346	-0.211062141	-0.317406107	-0.103101319	0.061990968	-0.220937016	-0.180050072	0.293839591	0.28445059	-0.349597942	0.061137253	0.159158429	0.238179291	-0.358374616	0.032656276
M292T589	0.115868503	-0.040516321	-0.379092138	0.176121906	-0.042815628	-0.185453206	-0.080043199	-0.225645382	-0.407646252	-0.00124698	-0.373522158	0.311762118	-0.232343168	-0.409952807	-0.372661143	0.047586529	0.049439448	0.424789738	-0.108034923	0.45940751	0.251400207	-0.086026519	0.085825419	-0.361970738	-0.181796763	0.23650548	0.260603241	0.432414825	0.010921157	0.157239696	0.366258917	-0.129916828	0.26154866	-0.17217284	-0.100768481	-0.255294392	-0.403871891	-0.162242335	0.122933167	-0.220891483	-0.256562587	0.343026797	0.379020867	-0.401951363	0.113693542	0.235609365	0.35967636	-0.42798928	0.122365791
M183T641	0.049735495	-0.005979936	-0.332236337	0.177167456	-0.002762157	-0.116833988	-0.015242924	-0.162621491	-0.338637688	0.037766174	-0.302919941	0.351865549	-0.169008471	-0.353629479	-0.318424226	0.016625203	0.114619716	0.351524611	-0.042484123	0.398571775	0.301735923	-0.041127137	0.03818424	-0.294337635	-0.12547242	0.217979915	0.265276536	0.394072067	-0.067040281	0.100332842	0.285915758	-0.076442548	0.202764727	-0.10036118	-0.020500101	-0.17679828	-0.360517807	-0.117419338	0.134844026	-0.146052769	-0.184387464	0.255183876	0.29650105	-0.382533852	0.048617516	0.171768133	0.304015438	-0.367164421	0.187834558
M252T641	0.062672567	-0.036116977	-0.347278931	0.142517661	-0.03648274	-0.138887894	-0.03068951	-0.191790283	-0.3605683	0.047440363	-0.296223159	0.34613855	-0.188399292	-0.344769528	-0.347682318	0.056984472	0.099223452	0.372459848	-0.026541898	0.413026963	0.301288006	-0.067698851	0.07149566	-0.28347438	-0.147858958	0.232936071	0.278852057	0.40602768	-0.029414316	0.120383291	0.299678796	-0.064498624	0.224146338	-0.113660525	-0.020984124	-0.18872637	-0.366204722	-0.138860774	0.146922943	-0.139433988	-0.21030626	0.261558737	0.319412769	-0.365453032	0.077937379	0.197957738	0.335347695	-0.366326842	0.199979467
M265T624	0.048843628	-0.040621582	-0.360151671	0.135158293	-0.040748425	-0.133609219	-0.016496274	-0.195522327	-0.369562586	0.069626651	-0.286343323	0.380652885	-0.186984243	-0.342239525	-0.364865747	0.069194882	0.122064843	0.380177653	0.003643504	0.424770053	0.339228996	-0.068705598	0.07505986	-0.2718022	-0.147845174	0.248703673	0.305458696	0.424344385	-0.04145215	0.117211773	0.296514991	-0.043194587	0.227716627	-0.101254052	0.006886381	-0.178092332	-0.376995715	-0.142018247	0.166835675	-0.117797694	-0.210287384	0.249515666	0.321240127	-0.373782329	0.073555051	0.200326381	0.352223296	-0.36749902	0.243058929
M264T772	-0.067529111	-0.042406956	-0.276137924	0.036336919	-0.039825052	-0.031797614	0.088338042	-0.122258735	-0.253863963	0.179893567	-0.093939805	0.434920656	-0.086978399	-0.173100364	-0.302518541	0.10519541	0.220446324	0.251632815	0.194158866	0.304234947	0.433055052	-0.036000105	0.054110264	-0.075568461	-0.07383619	0.234191922	0.336357803	0.347671125	-0.112674801	0.037206235	0.137098933	0.111825872	0.141158241	0.029730683	0.185824338	-0.024221505	-0.274599532	-0.091641087	0.217412047	0.074872154	-0.106829856	0.055724278	0.180393788	-0.263712609	0.002635971	0.116890908	0.292972705	-0.208616765	0.410234951
M256T615	-0.076701065	-0.02074008	-0.310446433	0.083495154	-0.014805938	-0.026881197	0.103966757	-0.120696745	-0.282051898	0.185028923	-0.133598466	0.496205441	-0.092138118	-0.22353028	-0.325325289	0.079522678	0.255466155	0.281761486	0.187171554	0.346905098	0.485102751	-0.020299536	0.033596379	-0.116822749	-0.071665565	0.25532318	0.36848691	0.394183309	-0.155529037	0.032595764	0.160751167	0.100523962	0.150782406	0.032331167	0.193859042	-0.032937251	-0.319157693	-0.090379126	0.231949926	0.059227891	-0.109213993	0.07817379	0.199894983	-0.328307155	-0.016296479	0.118353661	0.312205962	-0.255692001	0.439846833
M433T629	-0.085387137	-0.023326287	-0.316902348	0.078459747	-0.017243168	-0.023098791	0.112748842	-0.122192577	-0.286087087	0.198358985	-0.126399862	0.515868847	-0.090515081	-0.22061971	-0.334399793	0.086717631	0.269002492	0.284971737	0.205668962	0.352410886	0.507030779	-0.020629659	0.035466785	-0.108584547	-0.071056572	0.263999118	0.383587856	0.403725354	-0.162769546	0.03017256	0.15762194	0.113760825	0.152054872	0.040353393	0.210931853	-0.025697224	-0.324274183	-0.091739562	0.243496656	0.072968508	-0.108351349	0.069787727	0.199724819	-0.331938022	-0.019293586	0.11899541	0.321140856	-0.254948102	0.465303952
M264T904	-0.075352549	0.007008482	-0.267093306	0.107121474	0.015234755	-0.008844917	0.102187763	-0.08554163	-0.237035292	0.153096805	-0.131417195	0.445587576	-0.069240389	-0.212664978	-0.267619252	0.035621093	0.237502742	0.238056968	0.14696525	0.301361751	0.429870809	0.003208925	0.00255797	-0.120102755	-0.047558569	0.215614921	0.316165673	0.344141016	-0.168060762	0.014886661	0.137230734	0.074268769	0.119408816	0.035580075	0.16719729	-0.024581045	-0.283393456	-0.06423909	0.194965074	0.040639209	-0.079078103	0.07098885	0.163785321	-0.311042434	-0.03686321	0.086315793	0.254059393	-0.234227509	0.376355952
M179T856	-0.107699858	0.022563237	-0.245820665	0.106305756	0.033367415	0.023909824	0.133859618	-0.056240642	-0.205038338	0.173524468	-0.09671751	0.466988523	-0.039214607	-0.185254257	-0.24343051	0.022538222	0.269932325	0.203908639	0.180809925	0.273290783	0.45653624	0.024054626	-0.019272558	-0.086609345	-0.021061905	0.208128706	0.320499684	0.327241552	-0.205375265	-0.012155091	0.098791487	0.101632367	0.09194565	0.070549589	0.207558612	0.013511615	-0.263439347	-0.043450108	0.202292335	0.078150737	-0.045058464	0.028184059	0.124851674	-0.301867919	-0.067684168	0.056460759	0.229216422	-0.205094109	0.410926464
M246T631	-0.10971106	0.015844183	-0.300263129	0.121400447	0.026916797	0.010167284	0.140465296	-0.083059215	-0.258214566	0.195082525	-0.129221525	0.537431241	-0.062350932	-0.229467253	-0.30038543	0.037042576	0.299843007	0.257797942	0.197969227	0.335661868	0.523245832	0.015479836	-0.008666321	-0.116331391	-0.03969866	0.249485611	0.375650777	0.393434767	-0.219329436	0.000709916	0.135653824	0.107656581	0.123254316	0.064821601	0.224496164	-0.003461509	-0.31930222	-0.063175881	0.235312294	0.074710982	-0.071811471	0.054031185	0.167475274	-0.356832087	-0.061675945	0.083255262	0.284235487	-0.254445356	0.467337549
M407T651	-0.090666681	0.022678552	-0.312886355	0.147465665	0.034017574	-0.004203988	0.12413776	-0.090559453	-0.275294393	0.172335656	-0.166845615	0.528616876	-0.076976626	-0.263214287	-0.305874832	0.021591888	0.284760299	0.277505505	0.15879656	0.355282376	0.50585836	0.01506617	-0.011911742	-0.155569421	-0.04878872	0.249056705	0.367022705	0.405369617	-0.214117547	0.011419327	0.16267334	0.075989177	0.134941285	0.043097995	0.19104562	-0.029798701	-0.337400215	-0.068036439	0.223271864	0.037109224	-0.085681387	0.089078533	0.189043301	-0.381288421	-0.054688141	0.093308511	0.288691756	-0.284543439	0.433441223
M105T615	0.004383397	-0.002615992	-0.26241868	0.126908195	0.001468426	-0.066989903	0.022378175	-0.115670951	-0.256992376	0.067955955	-0.203767797	0.326823774	-0.113614241	-0.256034312	-0.255840562	0.021992293	0.134154398	0.264220675	0.02301786	0.308773138	0.295169015	-0.022598065	0.023123721	-0.195439425	-0.083573441	0.184840528	0.241234652	0.319360734	-0.085963125	0.059825935	0.197408082	-0.017881419	0.147378377	-0.043987058	0.040279359	-0.103718717	-0.282236246	-0.084299038	0.133414328	-0.06611119	-0.125282746	0.160063359	0.211756939	-0.301470867	0.016443882	0.120700411	0.243991478	-0.270385734	0.217803908
M258T778	-0.027334359	-0.003545211	-0.284315286	0.121292148	0.002003174	-0.050146477	0.055502992	-0.115199071	-0.269106945	0.110454734	-0.185305596	0.398442349	-0.105333068	-0.253095599	-0.28263525	0.035808126	0.184793723	0.274001078	0.080135143	0.328491238	0.372350186	-0.017360207	0.021251735	-0.17447241	-0.077351906	0.212721791	0.291530644	0.353146879	-0.120713586	0.047829536	0.187035732	0.022268758	0.148681856	-0.015035986	0.097160884	-0.078705277	-0.302435374	-0.084796461	0.170569805	-0.023787752	-0.118050377	0.133652823	0.209038373	-0.322868711	-0.000520328	0.118261882	0.269601129	-0.272782881	0.302071277
M259T930	-0.056910945	0.027912368	-0.241350041	0.136505626	0.037331971	-0.009223742	0.084527378	-0.06776139	-0.21496582	0.111173476	-0.153942054	0.392069672	-0.064628823	-0.223995155	-0.228125352	-0.002880165	0.206145974	0.218724493	0.087881491	0.278393862	0.367723861	0.016246203	-0.017846951	-0.147452985	-0.03884843	0.183947933	0.266953322	0.310971298	-0.164558803	0.012391312	0.139113324	0.031857117	0.105679141	0.019289928	0.119488391	-0.039108386	-0.265574638	-0.050441179	0.15673191	-0.000613091	-0.069341977	0.091057543	0.153191779	-0.307636217	-0.041810708	0.072260155	0.214055085	-0.235810264	0.298874769
M70T659	-0.07223738	0.029298923	-0.250943595	0.136237531	0.039613441	-0.000280815	0.100697024	-0.065985645	-0.219646081	0.130208205	-0.146226494	0.425842159	-0.05985587	-0.223623362	-0.239097762	0.001063367	0.230542298	0.222406227	0.113168342	0.287103307	0.403675719	0.020213013	-0.020674856	-0.138824957	-0.034787991	0.196158756	0.289629924	0.326304955	-0.182921788	0.005780907	0.133864984	0.049529005	0.105242422	0.033300286	0.14568749	-0.027090718	-0.27498774	-0.049522011	0.173282913	0.018293822	-0.064676755	0.07883105	0.150928477	-0.319005621	-0.051334566	0.069770358	0.224338181	-0.237427847	0.337185072
M125T915	-0.068910868	0.06941304	-0.222338891	0.187789769	0.083578948	0.016630512	0.100289702	-0.030239031	-0.188129789	0.091724737	-0.170764332	0.394053321	-0.041888999	-0.242119492	-0.188574925	-0.060314573	0.221076328	0.193826424	0.056255721	0.261562376	0.36079066	0.051323102	-0.062771148	-0.170268962	-0.010988667	0.162339352	0.24442668	0.29528029	-0.211839823	-0.011730561	0.12625402	0.007890766	0.079206485	0.031442413	0.110830552	-0.029401559	-0.260136507	-0.022692685	0.136324883	-0.018677707	-0.037696539	0.090422474	0.126702734	-0.333660553	-0.078694407	0.039287917	0.171616726	-0.242266485	0.271738003
M204T911	-0.067896893	0.044687851	-0.266905036	0.170697287	0.056831049	-0.002432113	0.100320978	-0.064840853	-0.234669391	0.119277349	-0.179670304	0.443627067	-0.06603139	-0.259209703	-0.245415223	-0.021506909	0.237518466	0.239555225	0.088946179	0.309529901	0.413214269	0.029404014	-0.034353047	-0.174241462	-0.035225103	0.201077181	0.294509853	0.346625513	-0.200811898	0.006519071	0.153451762	0.028121887	0.111217558	0.025399649	0.131960619	-0.041417582	-0.298614793	-0.048317171	0.170575596	-0.006777652	-0.068545074	0.103076348	0.165012322	-0.356126644	-0.058795555	0.071385037	0.228593365	-0.268849133	0.328868127
M175T925	-0.101936277	0.077290084	-0.253792277	0.200320204	0.094115828	0.03481818	0.136948909	-0.028045735	-0.208140758	0.132378809	-0.167664347	0.481646762	-0.03520488	-0.257177025	-0.219993051	-0.058088603	0.280615954	0.212391037	0.105977649	0.293912209	0.450117854	0.062693036	-0.07297226	-0.165578191	-0.00355357	0.194780888	0.3014415	0.342064906	-0.260323857	-0.025248404	0.124253864	0.040606277	0.082840008	0.059657524	0.166204788	-0.008789041	-0.293948726	-0.021821632	0.175184153	0.014770518	-0.030751445	0.073490098	0.129963103	-0.376446441	-0.102134275	0.036444943	0.20061953	-0.260763728	0.359346884
M107T930	-0.012327219	0.016899337	-0.280752892	0.159235525	0.024102335	-0.05357464	0.043418909	-0.106089515	-0.267671126	0.078746488	-0.22068314	0.377773394	-0.108248071	-0.283016284	-0.265497345	0.000809524	0.16941628	0.275551799	0.029728378	0.330876587	0.341402091	-0.005502414	0.002505502	-0.213734332	-0.074203857	0.198203074	0.266345635	0.347799663	-0.12758729	0.048426569	0.20237903	-0.016566057	0.146149118	-0.031164582	0.059297302	-0.097969277	-0.308014991	-0.077420001	0.146774544	-0.064805371	-0.116865957	0.162440504	0.213939404	-0.344316358	-0.006145093	0.112997624	0.250941598	-0.294704915	0.250969472
M166T502	-0.020373842	0.0409603	-0.289209329	0.198034232	0.051292915	-0.042498676	0.055629445	-0.092336473	-0.270750591	0.073987249	-0.244238885	0.405189833	-0.102670564	-0.311704292	-0.261672807	-0.030655274	0.189825583	0.280181011	0.015263557	0.343812858	0.361583877	0.013638295	-0.022218677	-0.240099879	-0.063580857	0.19987534	0.272434714	0.362748733	-0.162832223	0.038059153	0.208453709	-0.030171433	0.141191695	-0.025961255	0.059490729	-0.098610252	-0.325751973	-0.067196717	0.145883906	-0.078294928	-0.106950773	0.172337825	0.213380651	-0.381883295	-0.027274657	0.102182089	0.244534596	-0.317809979	0.254125559
M241T910	-0.036846258	0.025167953	-0.327035225	0.183677945	0.0350122	-0.044837024	0.073348078	-0.112820335	-0.304564536	0.113521096	-0.238608388	0.472501119	-0.112487174	-0.319188041	-0.309773403	0.000678116	0.226471316	0.312193686	0.066113607	0.382297564	0.433841295	0.00302132	-0.005769299	-0.230115916	-0.07474219	0.237773563	0.329089509	0.410835039	-0.174202862	0.042545802	0.218540374	0.004073228	0.160839687	-0.013857225	0.102954572	-0.091970581	-0.358777767	-0.082830048	0.186300887	-0.047752821	-0.12141477	0.165007568	0.234382036	-0.405527254	-0.024184521	0.120026822	0.292151789	-0.33395806	0.333569241
M203T911	-0.049361406	0.022713289	-0.31944533	0.170147929	0.032621661	-0.034933765	0.08444458	-0.106947166	-0.293790904	0.127292076	-0.216606127	0.479656247	-0.102779354	-0.299928592	-0.305725058	0.007935127	0.237263955	0.299885191	0.089477216	0.370612294	0.445850162	0.004751632	-0.005634149	-0.207327416	-0.068152572	0.237929893	0.334630797	0.404091506	-0.180006301	0.03499388	0.201856703	0.022863334	0.152971914	0.000169117	0.123824405	-0.075424342	-0.348440071	-0.078913123	0.193587569	-0.025182885	-0.111837367	0.143642552	0.220587183	-0.392685407	-0.030165753	0.112772924	0.288569762	-0.316539992	0.354712624
M199T930	-0.081768573	0.111973316	0.130105978	0.07641974	0.12526684	0.123577498	0.082685394	0.15131953	0.163600387	-0.017886875	0.06865142	-0.026286027	0.122144365	0.064102607	0.175540368	-0.14402178	0.059168648	-0.164920025	-0.009870902	-0.147154632	-0.028640305	0.112309676	-0.134132931	0.052649819	0.12015439	-0.095233654	-0.088133582	-0.127520468	-0.143367695	-0.108598307	-0.134132151	0.002832675	-0.132241135	0.094860733	0.04457047	0.107721148	0.10434849	0.110110112	-0.056270488	0.042528723	0.149618834	-0.10920136	-0.165641923	0.025622772	-0.132125721	-0.144090131	-0.180092614	0.093775172	-0.039832261
M201T930	-0.188855834	0.17239248	0.239351668	0.068881894	0.194543284	0.244101567	0.184824743	0.270448544	0.308346533	0.033214592	0.203831086	-0.00273279	0.239643713	0.182899652	0.298292386	-0.203172358	0.147993506	-0.317074381	0.087389561	-0.284055044	0.0139475	0.190843768	-0.218331428	0.181327098	0.2234554	-0.150228715	-0.113370665	-0.229863105	-0.262536491	-0.209417199	-0.287748822	0.086936565	-0.247157637	0.215879797	0.165975456	0.246428165	0.208765754	0.195221	-0.056421393	0.167268495	0.283725962	-0.268568161	-0.32621194	0.090424264	-0.242171043	-0.264563393	-0.304007047	0.222970071	0.033794777
M149T805	-0.275283323	0.215298783	0.177159036	0.127376915	0.246546843	0.303417469	0.281907115	0.298474987	0.278146064	0.119169156	0.203556515	0.206029084	0.269933439	0.13868726	0.247963032	-0.231141903	0.298573841	-0.289306554	0.188576179	-0.218895686	0.222045451	0.238643848	-0.269001557	0.181344359	0.258214347	-0.086407801	0.008506066	-0.129414916	-0.405630956	-0.256428549	-0.301879322	0.152012271	-0.255098507	0.291202477	0.293838463	0.302623239	0.133262849	0.214128197	0.024030731	0.237975004	0.319890686	-0.311221022	-0.335680976	-0.024625462	-0.319996507	-0.291578249	-0.261040275	0.177346568	0.226855814
M191T447	-0.250010033	0.177487122	0.134551942	0.099819819	0.20431084	0.263657681	0.256134693	0.248716229	0.224878986	0.127498973	0.183924819	0.216462689	0.230551779	0.120049181	0.189607955	-0.181809367	0.280772242	-0.235839272	0.195732448	-0.171195524	0.234013549	0.201375539	-0.224136771	0.167199155	0.219031193	-0.054296245	0.039210355	-0.087449163	-0.358813985	-0.221298333	-0.259511693	0.154115826	-0.211992969	0.261744707	0.282425124	0.269193915	0.099681011	0.177861829	0.044217824	0.227365455	0.271292342	-0.278003169	-0.282293096	-0.031526438	-0.276813409	-0.244453191	-0.201105568	0.148473451	0.24394426
M148T805	-0.248882452	0.188594409	0.130701093	0.119978944	0.21668047	0.265364597	0.257033017	0.253494166	0.222088454	0.119801447	0.16785382	0.222334042	0.230447486	0.103307122	0.192187618	-0.19799125	0.284185776	-0.231900557	0.180848275	-0.16439336	0.235349987	0.209060722	-0.234872437	0.149571875	0.221916043	-0.055408983	0.037460489	-0.081702684	-0.370791184	-0.223496619	-0.252724148	0.141657708	-0.212621035	0.259238915	0.274492767	0.263862848	0.091086223	0.181561532	0.039904007	0.214034597	0.273183172	-0.267529745	-0.279506494	-0.049247172	-0.283727629	-0.247530886	-0.204835817	0.134904752	0.235472324
M118T777	-0.211055077	0.208155197	0.19352272	0.138093556	0.235916855	0.259797714	0.216409322	0.279985397	0.274402442	0.046761446	0.154314621	0.094491937	0.239620301	0.115360754	0.270033944	-0.243947857	0.208744784	-0.280850505	0.086691474	-0.227620532	0.098972417	0.219249452	-0.254002977	0.129215777	0.233325402	-0.120299384	-0.063815519	-0.164698625	-0.33569317	-0.223146795	-0.262577676	0.077903926	-0.23970776	0.228974435	0.189029224	0.243519473	0.147535717	0.202195677	-0.032357633	0.154382523	0.28875665	-0.246600938	-0.307114486	-0.003034105	-0.278060377	-0.269820159	-0.281205324	0.160684594	0.087842408
M146T803	-0.267218692	0.261756799	0.192677172	0.197719082	0.297612163	0.315795689	0.279132914	0.330930482	0.296271438	0.074603091	0.157037947	0.185750081	0.280965561	0.097019291	0.290021267	-0.30234223	0.291818737	-0.303179743	0.117360513	-0.22699991	0.185758997	0.27235334	-0.315828593	0.12715241	0.278594006	-0.11471993	-0.031375296	-0.144775813	-0.441616199	-0.270649112	-0.294144294	0.09741768	-0.274044356	0.282109135	0.249582559	0.288853782	0.131078682	0.238786268	-0.013039937	0.184792059	0.340604977	-0.28214459	-0.347045705	-0.062392935	-0.348402491	-0.317295796	-0.306423863	0.151064144	0.157528205
M130T806	-0.19249163	0.223949882	0.143773741	0.196494728	0.253636987	0.239606742	0.205671128	0.262196616	0.222369626	0.028605997	0.079065828	0.135577711	0.211340219	0.035981059	0.233338178	-0.269424084	0.216310138	-0.224473488	0.041404946	-0.162782094	0.124093334	0.222824681	-0.263528568	0.052232083	0.216690377	-0.09702048	-0.040887962	-0.106246584	-0.353371086	-0.207617448	-0.206026879	0.036038791	-0.210201459	0.201491879	0.157436773	0.201398771	0.085971162	0.18996772	-0.02917981	0.100006389	0.261398986	-0.184548204	-0.257125916	-0.081091383	-0.275905079	-0.247547238	-0.248052762	0.085512348	0.079056492
M128T802	-0.235998181	0.228968547	0.167808106	0.172255414	0.260429679	0.277651937	0.246444853	0.289903529	0.259106137	0.068008575	0.139238415	0.166539441	0.246717997	0.085802511	0.252624462	-0.263646412	0.258437959	-0.265331283	0.106550103	-0.198117862	0.167018039	0.238719912	-0.276528686	0.113239059	0.244417662	-0.098971392	-0.024663769	-0.125237282	-0.388545046	-0.237797376	-0.258625961	0.088047746	-0.240096942	0.248946589	0.222174042	0.254743297	0.114084207	0.209127538	-0.00922489	0.164780113	0.298860091	-0.249126061	-0.304425713	-0.055223478	-0.306048955	-0.278123097	-0.267024507	0.132762181	0.143020279
M84T806	-0.229738495	0.22454424	0.152212362	0.175799126	0.255547493	0.268117154	0.241294539	0.278440623	0.241577954	0.068118897	0.1252087	0.17666311	0.23579318	0.070862193	0.236002827	-0.258204782	0.257945931	-0.247198188	0.102897458	-0.179456164	0.175229751	0.232778681	-0.270010621	0.100006439	0.235183378	-0.088965151	-0.014269941	-0.108105327	-0.383894629	-0.229625007	-0.243062039	0.083479009	-0.228033717	0.240541037	0.217231595	0.243349697	0.098402534	0.200855787	-0.004021174	0.156170185	0.286399475	-0.234871464	-0.287634209	-0.068629526	-0.298570623	-0.266527471	-0.250681236	0.11645778	0.147356934
M147T808	-0.121684568	0.250944109	0.157943055	0.265891668	0.280741095	0.201352802	0.138897803	0.261505044	0.218519461	-0.073601588	-0.015522206	0.02551416	0.183035382	-0.031690508	0.273199548	-0.333750837	0.127976391	-0.212362123	-0.112501337	-0.161359184	-0.011060664	0.227028493	-0.281817371	-0.050491949	0.202322734	-0.142342565	-0.130464107	-0.13634994	-0.314095744	-0.181501065	-0.150422508	-0.079787926	-0.200985783	0.129861073	0.021408228	0.126325594	0.083921282	0.191757934	-0.106301832	-0.026847981	0.238808735	-0.089663922	-0.225678906	-0.103071903	-0.253834631	-0.238326242	-0.289074276	0.035158873	-0.10059847
M173T983	0.020645044	0.191741785	-0.002627417	0.31716201	0.212384333	0.043982571	0.007774993	0.109494717	0.013623428	-0.15153185	-0.229599104	0.018574245	0.024466505	-0.227668046	0.106781782	-0.284538932	0.023354202	0.004585976	-0.265579933	0.042592264	-0.052348828	0.137157315	-0.189995493	-0.258517934	0.068929839	-0.064843838	-0.09074936	0.020916819	-0.183194728	-0.051090432	0.070834803	-0.212958487	-0.045736031	-0.034790375	-0.150065213	-0.068984213	-0.079665573	0.083601863	-0.108417316	-0.216726078	0.061618515	0.144219284	-0.001928898	-0.232007727	-0.121596132	-0.081296021	-0.123686611	-0.169306041	-0.203285
M148T958	-0.04405621	0.177507506	-0.000852759	0.26316878	0.198957666	0.085697542	0.068779541	0.122833541	0.032679982	-0.069140829	-0.143011722	0.102823944	0.05855702	-0.162911537	0.090440104	-0.241972762	0.098785894	-0.021529174	-0.139038314	0.025929629	0.053029825	0.142157182	-0.184904777	-0.16647321	0.090850138	-0.037049245	-0.026627682	0.031651351	-0.224798342	-0.081544527	0.011929951	-0.116432453	-0.065257144	0.032161077	-0.034675277	0.002686655	-0.065997517	0.09140841	-0.0506295	-0.107427719	0.093142443	0.055133337	-0.043308854	-0.207213332	-0.149720783	-0.101262439	-0.10652734	-0.116536424	-0.060607846
M175T980	-0.007150392	0.15633254	0.015855464	0.238476884	0.173750418	0.057120185	0.02792683	0.104891507	0.035659473	-0.101256311	-0.147415007	0.025543468	0.040917554	-0.150503811	0.100779176	-0.225157649	0.039042283	-0.023447391	-0.177786334	0.009151039	-0.024173408	0.118892543	-0.159648487	-0.170278848	0.071813316	-0.056456333	-0.068400945	0.000460391	-0.164185541	-0.058411438	0.024492808	-0.142002627	-0.055610781	-0.001293675	-0.085818667	-0.024363252	-0.043258019	0.078929513	-0.078504893	-0.137190675	0.072020624	0.077466319	-0.031175918	-0.166122056	-0.114044474	-0.083958642	-0.113924961	-0.104889214	-0.13218966
M169T958	-0.011173754	0.156409056	-0.008163222	0.248518762	0.174401808	0.054210234	0.034345494	0.09595401	0.013472035	-0.090235716	-0.161617761	0.061667689	0.033048167	-0.171039987	0.076840443	-0.222092065	0.056863435	-0.000968271	-0.168566023	0.036655695	0.010043505	0.118113762	-0.1584732	-0.183529972	0.066153003	-0.037947204	-0.042320617	0.030723554	-0.176289634	-0.055413972	0.038970857	-0.138299083	-0.043755115	-0.000849985	-0.075002318	-0.029313619	-0.068790053	0.072307055	-0.062906277	-0.137045307	0.06315342	0.086885877	-0.014642943	-0.19368726	-0.115357084	-0.074832303	-0.091134426	-0.127188805	-0.103492462
M182T704	-0.065972819	0.201571482	-0.027874766	0.304585653	0.226992615	0.102104063	0.096460855	0.133185095	0.015600397	-0.053152649	-0.165846711	0.173078076	0.064043781	-0.19952236	0.074034946	-0.26731392	0.146244448	-0.003644002	-0.128084004	0.058132117	0.117264169	0.163220243	-0.210179019	-0.190801961	0.101597785	-0.016947935	0.009667545	0.072407987	-0.278838801	-0.095352167	0.020241838	-0.113386557	-0.064789417	0.048635061	-0.008282276	0.009466516	-0.102417125	0.098789474	-0.030824058	-0.10493714	0.102205861	0.059086444	-0.03794218	-0.265042949	-0.17814177	-0.109305469	-0.09367412	-0.15026205	-0.013258983
M165T704	-0.105351082	0.258976112	0.022033639	0.353213459	0.291407633	0.159626337	0.138096756	0.202717695	0.082383539	-0.060648309	-0.146315598	0.177417187	0.118163565	-0.184884049	0.148105594	-0.340755527	0.182411815	-0.070424172	-0.135702627	0.002897655	0.117752529	0.21893629	-0.277314616	-0.179085968	0.15696677	-0.054856727	-0.0222499	0.026979429	-0.356018155	-0.146039458	-0.03396723	-0.116127275	-0.122412372	0.092144833	0.013301945	0.055653188	-0.067263722	0.149438307	-0.05302566	-0.090849704	0.169692252	0.016219579	-0.107884138	-0.271601925	-0.243615225	-0.174625498	-0.170833296	-0.121004164	-0.024499975
M213T962	-0.090267869	0.242723894	-0.030730198	0.360289838	0.273691629	0.131274917	0.126444034	0.165155808	0.024720822	-0.052507034	-0.185814515	0.219829384	0.084354271	-0.229555861	0.090200648	-0.318405699	0.187956068	-0.01137047	-0.136191718	0.064671821	0.155646932	0.199336585	-0.254827797	-0.215377158	0.127761921	-0.018284422	0.019088439	0.086162683	-0.344322304	-0.121241817	0.013279537	-0.122556718	-0.083362398	0.069984349	0.007444648	0.023779965	-0.119233218	0.122162595	-0.029918204	-0.109778239	0.130449236	0.056188819	-0.054844804	-0.314883265	-0.220995771	-0.137227723	-0.113805862	-0.171412456	0.003706129
M120T780	-0.137606168	0.147208918	-0.053356679	0.196661097	0.169696494	0.129773164	0.161256059	0.112533861	0.005508805	0.071450898	-0.049769411	0.292402205	0.082744689	-0.112297002	0.00790511	-0.162219792	0.234870951	-0.003908268	0.061353946	0.064758527	0.269874614	0.138060089	-0.163587506	-0.062209347	0.101642897	0.045091873	0.121102219	0.113329748	-0.294216754	-0.110516335	-0.035050188	0.029469792	-0.060274218	0.121309871	0.147703379	0.087728528	-0.101796331	0.080953769	0.066117457	0.046964931	0.109388464	-0.046822622	-0.058465804	-0.223686583	-0.181074994	-0.100831136	-0.024493704	-0.089054399	0.201083451
M156T952	-0.109036146	0.15102546	-0.051511894	0.215268175	0.172835774	0.111222909	0.133691087	0.106260081	-0.000634137	0.03601596	-0.083339374	0.251294841	0.068322214	-0.13562687	0.016310092	-0.177637456	0.199547387	0.005071121	0.008176705	0.068567072	0.220595673	0.134216783	-0.163548075	-0.097911765	0.091761826	0.031716025	0.091293392	0.105090211	-0.272337217	-0.096828034	-0.011653703	-0.010603658	-0.052407355	0.092317046	0.097788945	0.057678162	-0.104034931	0.077185523	0.04044222	0.001717155	0.095730672	-0.010561458	-0.04206318	-0.228664431	-0.167053424	-0.09202519	-0.032920105	-0.107670481	0.137936751
M167T670	-0.113448868	0.155686068	-0.060229988	0.22492401	0.178332049	0.113681355	0.139575569	0.106824683	-0.007284183	0.040247807	-0.09026023	0.269562949	0.068009134	-0.145989485	0.009719159	-0.182226488	0.210808312	0.011955838	0.010945251	0.078868796	0.237321827	0.138075834	-0.168202864	-0.10500436	0.092842926	0.03813925	0.101723555	0.117279451	-0.28418103	-0.098840614	-0.007601111	-0.009996229	-0.050448562	0.095150786	0.103788725	0.057841762	-0.114828155	0.077560178	0.046213778	0.001620445	0.095962564	-0.007926457	-0.038359234	-0.24388836	-0.172496556	-0.092087198	-0.027179336	-0.117682447	0.150431373
M88T847	-0.203439031	0.228739822	0.041930222	0.249075676	0.261133128	0.224330878	0.227557575	0.225022931	0.12701574	0.065409076	0.007451998	0.281292796	0.175426467	-0.060467703	0.135267064	-0.264978953	0.285431561	-0.126955402	0.064770917	-0.044199351	0.258679291	0.221378391	-0.262181664	-0.016321588	0.191946627	-0.022240356	0.062279812	0.021219488	-0.403968331	-0.193087938	-0.138354754	0.03959828	-0.159065151	0.196854986	0.190475781	0.172945563	-0.024618104	0.1626483	0.029897416	0.087313569	0.222111063	-0.134381528	-0.183526915	-0.203816826	-0.280999813	-0.208515783	-0.155195592	-0.016361143	0.18445611
M132T845	-0.218410212	0.262098037	0.051295295	0.290705106	0.298608368	0.247450428	0.246042517	0.254397006	0.14439089	0.057414523	-0.00485919	0.297794364	0.194180984	-0.076895467	0.160468088	-0.308882754	0.307170493	-0.143091262	0.048985599	-0.051756302	0.268625732	0.250401065	-0.298593569	-0.03298282	0.214760378	-0.033390869	0.054642736	0.01703464	-0.448760764	-0.214059253	-0.148730929	0.026797372	-0.178930916	0.211134347	0.19336486	0.184058584	-0.026113163	0.184240239	0.020814699	0.079217665	0.247782999	-0.137897258	-0.203507959	-0.231108599	-0.313501439	-0.234497623	-0.1830341	-0.024381007	0.17857583
M134T847	-0.187302205	0.243183139	0.047359248	0.277049148	0.27648755	0.218701271	0.213310467	0.230886856	0.129240915	0.035947612	-0.021287937	0.255311041	0.171507471	-0.082826182	0.151077101	-0.29181202	0.266176671	-0.126652714	0.019483039	-0.044917147	0.224411454	0.228653232	-0.274866405	-0.048190865	0.192739308	-0.036669832	0.036619276	0.01263754	-0.402911285	-0.190323643	-0.12507562	0.005262933	-0.160533428	0.180282507	0.15405808	0.154665112	-0.025951187	0.167586704	0.007151796	0.05089228	0.221201018	-0.108993424	-0.178852818	-0.21609604	-0.28185831	-0.211324927	-0.171901429	-0.032233995	0.134565329
M116T847	-0.189842307	0.233501722	0.026577977	0.270614521	0.266181825	0.212510086	0.216536859	0.216875195	0.108637573	0.050967214	-0.024159957	0.283030175	0.162288176	-0.090609933	0.125120213	-0.275363864	0.278021719	-0.106540641	0.037604457	-0.022761129	0.253575963	0.220522065	-0.263900307	-0.048871073	0.183460002	-0.018023863	0.062067522	0.037473465	-0.402360841	-0.184035674	-0.114397532	0.016745315	-0.147182212	0.180394041	0.167775098	0.151760058	-0.044326499	0.157138993	0.02463554	0.059078838	0.209220101	-0.105655496	-0.163075138	-0.228486869	-0.275637865	-0.198438921	-0.146068669	-0.044273754	0.165780304
M72T667	0.033411236	0.034664406	-0.138731133	0.139257472	0.039676083	-0.046241183	-0.013357811	-0.049309966	-0.14080333	-0.023528022	-0.179944387	0.137890886	-0.070437152	-0.197628859	-0.110412044	-0.051192338	0.041443207	0.150474891	-0.083902247	0.175679931	0.101129417	0.007386232	-0.019700216	-0.182440968	-0.042509981	0.074796679	0.084656703	0.166038304	-0.055690554	0.036522741	0.13991946	-0.084195219	0.078538008	-0.057346784	-0.052033649	-0.096023927	-0.166259579	-0.034517694	0.028114401	-0.115570565	-0.06965387	0.144798742	0.128539247	-0.204894159	0.001783987	0.059200773	0.101212403	-0.190883261	0.02095941
M76T809	-0.033763939	0.081098324	-0.1065336	0.166018647	0.093245809	0.023262669	0.055689346	0.015051479	-0.084375647	0.012645702	-0.132224123	0.200791646	-0.010400933	-0.167852178	-0.064005353	-0.097928094	0.118686655	0.091102048	-0.029388253	0.134096791	0.168700384	0.060266919	-0.078360011	-0.138908776	0.014612473	0.063391944	0.099358525	0.147228204	-0.152183095	-0.021673879	0.072783751	-0.041788876	0.024120746	0.012470642	0.025305304	-0.024894149	-0.143249288	0.01145229	0.042650229	-0.054201359	0.000916676	0.071689626	0.055948375	-0.216463071	-0.0715354	-0.00411327	0.05164476	-0.154048545	0.090958324
M343T863	-0.027790612	0.023811656	-0.153458918	0.100421543	0.030162208	-0.00992041	0.046414916	-0.042134699	-0.138442426	0.057100962	-0.113453983	0.239032224	-0.044603877	-0.155220167	-0.140372808	-0.013479071	0.122207636	0.14210024	0.034356762	0.179689224	0.219398064	0.012827469	-0.016272612	-0.110656973	-0.025750128	0.111897348	0.159577215	0.196543949	-0.103562209	0.010400943	0.097063668	0.00364324	0.068403927	0.003317267	0.058402891	-0.035099853	-0.172033414	-0.03105923	0.089987436	-0.018602872	-0.046437415	0.071900714	0.102213095	-0.203550668	-0.025889403	0.046437373	0.130958188	-0.159933822	0.167731402
M238T862	-0.011513215	0.027390853	-0.182571781	0.128096856	0.034033998	-0.027307154	0.03402114	-0.057794784	-0.171136868	0.04414838	-0.157282857	0.254268114	-0.065269355	-0.199440281	-0.164127748	-0.022033121	0.118547211	0.177341263	0.005505273	0.217575891	0.225882285	0.009425898	-0.015380679	-0.15496486	-0.040076889	0.125192234	0.170134519	0.228870955	-0.103205784	0.024247927	0.133126345	-0.022258848	0.089166857	-0.017865109	0.03439346	-0.064029638	-0.206368223	-0.041997906	0.090268514	-0.052893205	-0.06767567	0.111384703	0.135424849	-0.243013579	-0.017496809	0.06431959	0.153184086	-0.202681816	0.15636515
M508T862	0.007301074	0.091325419	-0.051337185	0.174499198	0.102118794	0.010695374	0.011339123	0.031488869	-0.041515232	-0.055722307	-0.145138837	0.076012757	-0.008055498	-0.15538092	0.001774876	-0.130899897	0.041012076	0.051308212	-0.116996492	0.078691505	0.036856213	0.062187879	-0.08705738	-0.157216616	0.018500008	0.00552627	0.005765226	0.071732785	-0.107157284	-0.014887069	0.068752184	-0.101029526	0.005028004	-0.021580975	-0.058516168	-0.04925669	-0.091684613	0.024681815	-0.023721553	-0.111376425	0.007516469	0.095416677	0.03730556	-0.168328408	-0.057102824	-0.017268779	-0.012159433	-0.130589567	-0.048802385
M116T961	-0.062941044	0.127909105	-0.018784922	0.183916532	0.144849221	0.079409161	0.081925342	0.090979937	0.015015027	-0.009550418	-0.083284283	0.140463525	0.051935802	-0.112223185	0.042593513	-0.162349872	0.119416077	-0.009288487	-0.045463665	0.034292159	0.110144872	0.108517351	-0.136255796	-0.097964644	0.072992258	-0.001937379	0.02679383	0.052031193	-0.195932222	-0.071583387	-0.003852063	-0.045109694	-0.04786133	0.052093859	0.029813472	0.027595197	-0.064152654	0.066855134	-0.002123914	-0.035872777	0.076146796	0.012308185	-0.036639962	-0.1675415	-0.125363317	-0.077308377	-0.055276642	-0.08360598	0.035547048
M188T639	-0.060262065	0.152893355	0.005475083	0.213141486	0.172097982	0.09106259	0.080414182	0.115809905	0.040738073	-0.035954497	-0.094267674	0.111632439	0.065504909	-0.117909475	0.080420282	-0.201268853	0.109327398	-0.033301468	-0.08260903	0.010921842	0.075024651	0.128230442	-0.162877109	-0.113482584	0.089540755	-0.027793157	-0.007925208	0.024697289	-0.211134127	-0.083554498	-0.012863655	-0.071453954	-0.067428767	0.051295756	0.005970658	0.027972257	-0.048015454	0.085452608	-0.028959496	-0.05826447	0.095602315	0.016433953	-0.056467147	-0.169254739	-0.142343237	-0.098941149	-0.094170346	-0.080364738	-0.01196809
M84T958	-0.016814519	0.135790372	-0.079396041	0.247969193	0.152928885	0.034703009	0.044222199	0.054612068	-0.056592916	-0.050671271	-0.18823061	0.155303736	0.002167318	-0.213730174	-0.004697394	-0.184958273	0.096788387	0.068755148	-0.126775751	0.115505626	0.103581235	0.098835854	-0.133108358	-0.204621665	0.038196499	0.020941145	0.037205364	0.116629603	-0.184836557	-0.036326599	0.081510467	-0.115074375	-0.000485601	-0.004460798	-0.040683805	-0.045515502	-0.136975628	0.041661571	-0.011542134	-0.125664712	0.025245322	0.109776914	0.040267404	-0.251321596	-0.101006798	-0.035381886	-0.011108217	-0.180423314	-0.01346265
M130T958	-0.049336287	0.169535544	-0.067945797	0.280947433	0.191455879	0.070834932	0.079703059	0.090894098	-0.031994995	-0.039606494	-0.180368303	0.193592393	0.031667188	-0.215681687	0.019980128	-0.223588431	0.13918284	0.043799553	-0.113518068	0.102334626	0.139787546	0.13248681	-0.172539034	-0.200297255	0.069186531	0.014891766	0.043829946	0.113892111	-0.244790424	-0.067294772	0.055113739	-0.10573245	-0.027738499	0.027924657	-0.009353403	-0.015380261	-0.134693025	0.067841465	-0.007844642	-0.107848264	0.061861044	0.083740751	0.007405553	-0.275059946	-0.144176159	-0.069509493	-0.038502938	-0.175891998	0.014366875
M147T958	-0.053294932	0.168039663	-0.069841109	0.277631254	0.189974423	0.072712515	0.083551778	0.090467452	-0.03285185	-0.033602105	-0.175942787	0.201150778	0.032787014	-0.212987738	0.016686629	-0.21992853	0.144714076	0.044225343	-0.104814839	0.103554205	0.14861188	0.13217921	-0.171446409	-0.195384421	0.069656149	0.018202209	0.049859809	0.116924605	-0.247389246	-0.06852122	0.05282614	-0.099332145	-0.027647505	0.031761449	-0.001563318	-0.011605762	-0.13577259	0.067402208	-0.002969172	-0.101030528	0.062617093	0.079101155	0.00652368	-0.275125477	-0.145368711	-0.069536497	-0.035196685	-0.174221755	0.025343433
M85T863	0.051586633	0.087817146	-0.180513161	0.253212414	0.09879476	-0.052710422	-0.019143852	-0.040674794	-0.180635834	-0.06850954	-0.28863542	0.177938675	-0.087914228	-0.309871225	-0.118755799	-0.131237862	0.054474991	0.197575917	-0.174344876	0.238037631	0.113504931	0.039369961	-0.067506696	-0.298531058	-0.041254996	0.081123907	0.086118611	0.219197924	-0.109963552	0.037901225	0.200324026	-0.161443589	0.092905819	-0.085846823	-0.107050585	-0.143756817	-0.233784675	-0.026858942	0.009315596	-0.203681021	-0.078601036	0.224493878	0.168596472	-0.31792606	-0.022729961	0.06006523	0.103075134	-0.287631182	-0.025685582
M190T921	0.018887986	0.05005466	-0.234237234	0.203969337	0.058978373	-0.054196432	0.012901323	-0.076095566	-0.2277109	0.008484301	-0.254163147	0.282938446	-0.099632884	-0.296889053	-0.197021358	-0.061354271	0.114217397	0.239956022	-0.067903272	0.288127963	0.233074613	0.015131984	-0.030012185	-0.255149529	-0.059467581	0.143203853	0.181167241	0.287801207	-0.118292832	0.044297128	0.202784788	-0.086021677	0.121915097	-0.058136847	-0.020620279	-0.120901229	-0.273814112	-0.054176371	0.081622125	-0.131775727	-0.099885097	0.193294709	0.19386831	-0.332503254	-0.013099583	0.088941256	0.181934396	-0.29257069	0.119202632
M139T659	-0.052055863	0.100786838	-0.159631223	0.214972276	0.11673293	0.029490493	0.081882873	0.010339429	-0.128404474	0.034538839	-0.174350987	0.298154954	-0.018778913	-0.227735746	-0.107607119	-0.116212219	0.174518915	0.136591087	-0.016592515	0.196802607	0.257512711	0.075270161	-0.096742792	-0.181272561	0.014032134	0.101906221	0.158240494	0.218521025	-0.207646953	-0.026478436	0.102250177	-0.040588204	0.041513283	0.021624485	0.052921243	-0.030753349	-0.206412526	0.007867465	0.07516179	-0.05897968	-0.005851076	0.092938536	0.084758213	-0.299664418	-0.09357783	0.003061865	0.090906768	-0.213283661	0.156947124
M61T447	-0.019734956	0.073995484	-0.166313725	0.190659317	0.08585984	-0.003206766	0.047111062	-0.019571941	-0.147496739	0.017735615	-0.185772762	0.25567697	-0.044810954	-0.228606481	-0.123834505	-0.087942261	0.131545718	0.156485483	-0.038379304	0.205627142	0.215363576	0.047183316	-0.064704565	-0.190306325	-0.012564129	0.102524699	0.144682048	0.216288634	-0.15345973	0.001077961	0.126823117	-0.056166537	0.064087076	-0.010322587	0.01686835	-0.060550024	-0.206251934	-0.013554912	0.065778545	-0.082107765	-0.037443079	0.120144624	0.113076733	-0.278617147	-0.055598949	0.031679624	0.109455124	-0.218375221	0.119522664
M303T894	-0.011711686	0.078808818	-0.169958452	0.203905963	0.09097202	-0.008261955	0.040339194	-0.020829202	-0.15283944	0.006399002	-0.202406846	0.250279475	-0.049892864	-0.243311397	-0.123450527	-0.097378147	0.124775947	0.163054517	-0.05738542	0.21228632	0.205894365	0.048569216	-0.06814633	-0.207953967	-0.015088404	0.100566416	0.1387432	0.219497487	-0.152696043	0.004595905	0.137488038	-0.071294008	0.067536771	-0.019356816	0.001309149	-0.071477815	-0.212827998	-0.014182662	0.058900377	-0.099426232	-0.041759198	0.135096867	0.12065893	-0.289271418	-0.054081807	0.034249127	0.108542178	-0.230888192	0.102162557
M164T594	-0.051263908	0.173986867	-0.169837316	0.33724804	0.198238456	0.049074561	0.09272913	0.050523954	-0.130080824	-0.012782267	-0.261413037	0.326777533	-0.009364293	-0.318419835	-0.07690424	-0.22172804	0.197107237	0.14483091	-0.105016361	0.222573384	0.259715308	0.128634708	-0.169577468	-0.278710793	0.040498228	0.086368727	0.138769131	0.239347264	-0.287088536	-0.047802697	0.130223015	-0.113359088	0.026667899	0.014147221	0.008974334	-0.053186524	-0.246065907	0.038419846	0.044203273	-0.133480199	0.017369719	0.144786184	0.086822714	-0.398259596	-0.143737859	-0.026684692	0.053268069	-0.283051221	0.101685279
M167T600	-0.053632358	0.144850863	-0.162922214	0.286211208	0.165824185	0.043414968	0.090124947	0.036429294	-0.126034789	0.007605764	-0.222344525	0.314607819	-0.010763149	-0.278039607	-0.086675398	-0.179242618	0.189127686	0.137911565	-0.066639876	0.208584124	0.258913098	0.108096708	-0.141092013	-0.23549195	0.031703762	0.091317609	0.145776516	0.228034064	-0.256274324	-0.041032507	0.115269143	-0.081611971	0.030282916	0.019639677	0.02936468	-0.041029124	-0.227011153	0.027591438	0.056694386	-0.100132848	0.010600817	0.119933032	0.082423071	-0.355522291	-0.125108682	-0.016946304	0.065915033	-0.251094462	0.125431498
M120T600	-0.067658703	0.15112986	-0.168566161	0.292424081	0.173426332	0.053899777	0.105323208	0.042468264	-0.126685025	0.020808611	-0.218234633	0.342676704	-0.004103502	-0.28013037	-0.090897004	-0.18312481	0.211018747	0.137989221	-0.049857027	0.213801645	0.28764135	0.115678962	-0.148963083	-0.231373824	0.038432568	0.098736346	0.1616776	0.238819394	-0.277212175	-0.04939804	0.109493975	-0.070133937	0.026728019	0.032585218	0.049751883	-0.030051803	-0.234201883	0.031735671	0.067783831	-0.086940261	0.018269853	0.109942195	0.077408651	-0.36822611	-0.137465599	-0.023002451	0.069207677	-0.253374507	0.153539773
M166T600	-0.073460406	0.156879445	-0.16686526	0.298043532	0.180004746	0.060179888	0.111648976	0.048628535	-0.12266087	0.023056877	-0.216805477	0.349879655	0.000962688	-0.280515427	-0.086976461	-0.189599002	0.218697389	0.133887484	-0.047130824	0.211803384	0.294524187	0.121455946	-0.155699133	-0.230525812	0.0437454	0.097981978	0.163281851	0.23871712	-0.287745462	-0.054760391	0.104965261	-0.068223786	0.022131929	0.038329816	0.055564968	-0.024740314	-0.234057479	0.03617376	0.068751597	-0.08358098	0.024538349	0.105335568	0.071842338	-0.372536829	-0.144962372	-0.028809382	0.064810523	-0.252700385	0.159027204
M130T652	-0.19029199	0.089669351	-0.041123317	0.074019616	0.10750664	0.152150621	0.203185905	0.099888174	0.026197493	0.166493993	0.078220512	0.336781024	0.106165158	0.001262318	-0.020336853	-0.061823295	0.279160326	-0.034537975	0.218603175	0.029954795	0.348444759	0.108842693	-0.11398464	0.07657469	0.10401721	0.074187373	0.180995981	0.103531876	-0.276243237	-0.122607913	-0.103409232	0.153362748	-0.069100941	0.180680146	0.267660998	0.161318294	-0.061100452	0.069397736	0.129943911	0.183038976	0.122237862	-0.153910495	-0.096625531	-0.13657334	-0.172399885	-0.100183712	0.008974051	0.001911228	0.347189507
M145T663	-0.250198002	0.104734224	0.006046438	0.046743679	0.125679578	0.210437877	0.259055905	0.149073683	0.09142676	0.211451974	0.163171609	0.363390814	0.162391596	0.074648508	0.024413198	-0.06673412	0.331664735	-0.105127885	0.297021178	-0.033727326	0.390429399	0.137832255	-0.141163242	0.161049227	0.149857517	0.059037987	0.187085884	0.061134016	-0.328237112	-0.16986898	-0.184066104	0.217841775	-0.12036189	0.247581786	0.349387299	0.238147834	-0.010402844	0.10396439	0.146178692	0.267665011	0.183517533	-0.246223213	-0.17368115	-0.094296981	-0.220244124	-0.152457643	-0.035413891	0.074894567	0.416272033
M160T896	-0.11405724	0.116314709	0.021738664	0.121467683	0.133177121	0.121662841	0.126039442	0.118094863	0.06810556	0.045166487	0.015584545	0.157224898	0.095298665	-0.022563652	0.067518074	-0.131152827	0.158020034	-0.069037313	0.050859853	-0.024921085	0.148408127	0.115132289	-0.134845182	0.004046831	0.102192393	-0.007557474	0.041164851	0.012668125	-0.214635673	-0.103969544	-0.079475121	0.033699313	-0.084817314	0.110933747	0.114337632	0.099176745	-0.011052629	0.08510775	0.02347726	0.060087958	0.119076488	-0.081586151	-0.100417644	-0.102193978	-0.149134934	-0.11046532	-0.077718214	-0.001412599	0.115092248
M174T839	-0.117913003	0.088390835	-0.013997223	0.092638466	0.102903749	0.107173932	0.129458941	0.086926763	0.031217724	0.077991441	0.02216139	0.201600409	0.076977987	-0.023976843	0.016724441	-0.08671337	0.174966338	-0.033906139	0.094731632	0.011173997	0.198992937	0.092660917	-0.104560069	0.016006352	0.081408935	0.027770461	0.088798167	0.053946699	-0.201446875	-0.089192285	-0.063729788	0.063755681	-0.058480924	0.111395475	0.14392091	0.096376799	-0.038298292	0.061807586	0.058616475	0.084336814	0.093812154	-0.08211881	-0.071949285	-0.110194061	-0.130267181	-0.082765095	-0.026137122	-0.01337334	0.177333011
M279T728	-0.145596153	0.073802085	-0.021983777	0.060266729	0.087864656	0.1202961	0.1552346	0.083676131	0.029873646	0.121326209	0.061579353	0.246817831	0.08623183	0.004514916	-0.003470819	-0.055536548	0.209810786	-0.036068851	0.160016887	0.012742526	0.255104569	0.087840497	-0.093160944	0.059268664	0.084623962	0.048459378	0.127653755	0.068235515	-0.213446255	-0.097554751	-0.084744646	0.11282546	-0.059586319	0.139313012	0.199980539	0.12577461	-0.038558848	0.058472144	0.09199575	0.137261659	0.0999428	-0.12022742	-0.081936272	-0.099657863	-0.135967302	-0.083363159	-0.005244559	0.007038041	0.253103832
M191T958	-0.101008186	0.099907642	-0.095312976	0.158950446	0.116477524	0.079244567	0.12297708	0.053516198	-0.051547512	0.073150503	-0.070992175	0.284126045	0.035483876	-0.128212603	-0.053283816	-0.1030583	0.200388144	0.053540137	0.060688584	0.112014464	0.263641865	0.091098281	-0.107620556	-0.077187285	0.054018737	0.075333982	0.144309609	0.150845133	-0.227250947	-0.066342906	0.013682277	0.026383633	-0.010884746	0.081118478	0.123195969	0.045021447	-0.132056872	0.038070632	0.081519863	0.029060165	0.05107008	-0.005916986	0.002473546	-0.219623389	-0.124650626	-0.044972611	0.03923528	-0.116552773	0.202586139
M174T664	-0.124077674	0.066449709	-0.096660906	0.095351483	0.080178397	0.084880307	0.140834676	0.040041454	-0.049972175	0.122138068	-0.011260672	0.310187971	0.041313163	-0.075972277	-0.076738932	-0.046627411	0.221318762	0.047090335	0.140190507	0.103117211	0.306693425	0.071672387	-0.077071559	-0.011317892	0.049618247	0.095353879	0.179964425	0.153783995	-0.213105694	-0.06748719	-0.013511075	0.088289092	-0.008698285	0.106678989	0.181910245	0.076695919	-0.118237703	0.0270831	0.116951954	0.095058995	0.050378094	-0.053871396	-0.008162283	-0.179464148	-0.114776687	-0.037771326	0.065399539	-0.076978608	0.279339215
M72T646	-0.068289919	0.042582462	-0.10378526	0.086947802	0.051683498	0.036410681	0.083592789	0.004007916	-0.076039369	0.076901647	-0.051535805	0.236384271	0.002568699	-0.097681843	-0.088081637	-0.03056911	0.150325076	0.076324194	0.075182282	0.117331217	0.22634394	0.0401261	-0.04464052	-0.05086489	0.014218119	0.086435381	0.14382495	0.147150675	-0.141417085	-0.028196294	0.03167279	0.03988954	0.021479177	0.050636318	0.105329174	0.021523372	-0.121942992	0.001855255	0.087593746	0.034505528	0.006577602	0.004155544	0.035204604	-0.164524523	-0.065043852	-0.000942952	0.078973891	-0.099204049	0.191901371
M121T660	-0.073725963	0.046506774	-0.096040992	0.086853006	0.056114938	0.043322027	0.08867488	0.01152383	-0.06645236	0.078323354	-0.043900374	0.234981831	0.009626306	-0.09044791	-0.07923891	-0.034978348	0.153871416	0.066374814	0.078858543	0.107957036	0.225878555	0.044913135	-0.049944511	-0.043752833	0.020488366	0.081824707	0.140166241	0.139368858	-0.147587237	-0.034069003	0.022476727	0.04344949	0.014186745	0.05705231	0.11058682	0.029192893	-0.114607427	0.007261207	0.086032621	0.040528293	0.014738479	-0.004719176	0.025228006	-0.15970184	-0.071329343	-0.008450406	0.070097883	-0.091073691	0.193027216
M217T614	-0.182484612	0.171299484	-0.124427693	0.248992908	0.199383658	0.151810429	0.215924325	0.11155345	-0.047703227	0.125382494	-0.081673824	0.450499359	0.082471009	-0.175019724	-0.05491994	-0.176455056	0.334228727	0.04923728	0.115748393	0.144509443	0.422359692	0.161326664	-0.188785945	-0.093016907	0.108513455	0.105117797	0.219790413	0.21308151	-0.384092253	-0.127153925	-0.013162348	0.059308543	-0.04346938	0.154425801	0.219787793	0.101726341	-0.183503105	0.079471772	0.127056973	0.072733932	0.11087004	-0.044767687	-0.032701818	-0.330518626	-0.220970958	-0.098322707	0.032557841	-0.154068364	0.33296623
M151T519	-0.261578878	0.193647981	-0.087301249	0.229272466	0.226544908	0.223479557	0.292636492	0.167203821	0.014224811	0.189909696	0.008511718	0.518160302	0.146575951	-0.105326127	-0.018925143	-0.184610829	0.41759809	-0.018883193	0.218939904	0.090451475	0.506465179	0.199546122	-0.225241028	-0.00303419	0.162310889	0.102161549	0.250299102	0.188123526	-0.464182869	-0.184930755	-0.100351164	0.140628607	-0.09793882	0.238777137	0.33060336	0.193006335	-0.144635612	0.118375621	0.16029797	0.17612256	0.181056279	-0.150164264	-0.114653052	-0.306766172	-0.284701372	-0.157221749	-0.004337436	-0.08554285	0.443601266
M137T500	-0.26970135	0.152182544	-0.13073991	0.180603274	0.181513857	0.205971079	0.299065082	0.125841572	-0.030478684	0.238757869	0.028274898	0.575145756	0.124767729	-0.09628706	-0.085370378	-0.118525235	0.440578447	0.022737916	0.287145506	0.132292898	0.574420029	0.167468419	-0.181335797	0.02454933	0.135415231	0.148722982	0.314302364	0.238195866	-0.443318024	-0.16635094	-0.086095833	0.188864089	-0.064990547	0.243353308	0.376813508	0.195011358	-0.17448804	0.08730283	0.209419573	0.217935351	0.149350909	-0.159627316	-0.081564454	-0.307269139	-0.258532597	-0.121366393	0.063702255	-0.091941797	0.532680933
M230T648	-0.190342121	0.109841094	-0.198011567	0.183345325	0.132642946	0.12069591	0.222313581	0.044923023	-0.124142393	0.195541012	-0.063980822	0.540853248	0.043935048	-0.173652925	-0.161687431	-0.079242167	0.368041818	0.121730238	0.210714932	0.218110716	0.526831382	0.112097657	-0.122425909	-0.063668469	0.064064147	0.179045433	0.319323589	0.297598234	-0.352721878	-0.095386253	0.018258368	0.124944306	0.011911982	0.155570852	0.282970665	0.096834452	-0.238066498	0.029641843	0.201272737	0.126381214	0.057265728	-0.048187747	0.026324494	-0.342308799	-0.179307989	-0.039378121	0.141297548	-0.175566117	0.464333933
M231T648	-0.19858933	0.114546005	-0.205376727	0.190605558	0.138308759	0.126200635	0.231813087	0.047357381	-0.128345689	0.203720671	-0.065760895	0.562731792	0.046340269	-0.179934339	-0.167542724	-0.082688089	0.383326169	0.125791746	0.219783979	0.226123604	0.54826652	0.117005108	-0.127767673	-0.065464961	0.067190988	0.185960461	0.332049753	0.309002509	-0.367519572	-0.099763405	0.018134885	0.13047939	0.011772032	0.162499093	0.29505167	0.101505	-0.247051475	0.031281152	0.209392244	0.132197581	0.060289578	-0.051032129	0.026504059	-0.355668575	-0.18709493	-0.041603297	0.14633025	-0.181880921	0.483460061
M132T864	-0.208290081	0.113113805	-0.125896924	0.144683241	0.135705359	0.151715296	0.232898503	0.083784561	-0.048311095	0.19412026	0.007393273	0.474852663	0.084991973	-0.093812897	-0.092604901	-0.083269312	0.352484152	0.042628111	0.229672884	0.130646641	0.472812216	0.124195586	-0.133709917	0.005935817	0.095112977	0.133853885	0.267645497	0.213901661	-0.346548725	-0.121649578	-0.049210896	0.148745767	-0.035155841	0.184477998	0.298057262	0.142199078	-0.159898866	0.057574315	0.176767668	0.166681549	0.102059059	-0.111137236	-0.042769754	-0.260965464	-0.195437555	-0.08046022	0.075110217	-0.093088058	0.436479463
M138T500	-0.166669244	0.105092361	-0.1740984	0.175124494	0.126064011	0.1082646	0.196024691	0.044487263	-0.108363694	0.165425905	-0.066112271	0.476533507	0.039893978	-0.162510446	-0.137341145	-0.082240329	0.324854964	0.107027778	0.173850833	0.193482261	0.46112622	0.104715805	-0.116121157	-0.067113447	0.059521915	0.154548197	0.276835898	0.262496779	-0.318424439	-0.086285211	0.018921144	0.100697965	0.00829685	0.135490081	0.24249388	0.082361682	-0.212706544	0.029861334	0.172274862	0.101859719	0.053270314	-0.03631539	0.0228196	-0.31111794	-0.163195373	-0.03837826	0.118666356	-0.161622411	0.399600604
M133T864	-0.160080295	0.107805379	-0.151551822	0.171465851	0.128442385	0.109870336	0.187652727	0.053656818	-0.088038115	0.1500231	-0.058802861	0.439359171	0.046250904	-0.148344466	-0.112885905	-0.090111053	0.3053423	0.08691712	0.157079208	0.168700226	0.424093382	0.106842649	-0.11963304	-0.061252171	0.064792151	0.135246254	0.248659688	0.23378016	-0.307491754	-0.088500722	0.008418031	0.090923873	-0.00264086	0.132023515	0.225997052	0.08339831	-0.190095976	0.036766424	0.154027218	0.094892376	0.06110017	-0.040005835	0.008843047	-0.288795933	-0.162256317	-0.047137149	0.095065472	-0.14464359	0.364549036
M205T924	-0.1614167	0.102956776	-0.160587082	0.16753835	0.123259784	0.107144998	0.189189978	0.047249698	-0.097002096	0.157245825	-0.059116225	0.45158646	0.042248313	-0.150858448	-0.124561678	-0.081954641	0.310620611	0.095592395	0.166120846	0.178171399	0.437225012	0.102888323	-0.11425402	-0.060507205	0.06059377	0.143637794	0.260186834	0.244555988	-0.306788741	-0.085682194	0.012695385	0.096834032	0.003264367	0.132352351	0.232732844	0.082532305	-0.197813355	0.031977404	0.16212541	0.099412097	0.055772956	-0.039230277	0.015612229	-0.293404945	-0.159241743	-0.041324928	0.106741921	-0.149223057	0.379139048
M133T645	-0.15893202	0.147710041	-0.073624345	0.197409372	0.171403364	0.140112521	0.184261919	0.111160682	-0.00790296	0.100772673	-0.042826124	0.347860837	0.086192022	-0.116956961	-0.014877931	-0.15414483	0.272160462	0.008178861	0.098978464	0.084743803	0.328024009	0.142002858	-0.165560123	-0.053572889	0.10458202	0.067417039	0.159647633	0.142953297	-0.32071502	-0.117754286	-0.037610957	0.055057033	-0.056650936	0.139857292	0.186236011	0.102165628	-0.1217937	0.079405103	0.093418296	0.073016435	0.112114036	-0.060588453	-0.055983881	-0.245834605	-0.193012452	-0.100516255	-0.002862989	-0.097271791	0.261526686
M247T490	-0.224207119	0.179844572	-0.030606633	0.19690974	0.208821532	0.206461853	0.248272333	0.170784151	0.056839906	0.141468737	0.026467266	0.391102203	0.14696494	-0.062372065	0.034434451	-0.181632383	0.337737694	-0.060844445	0.166367572	0.028130399	0.381644947	0.184628584	-0.210370977	0.013174932	0.158383752	0.052017247	0.16802129	0.108827246	-0.396761578	-0.172586685	-0.115045198	0.109555064	-0.112331839	0.210385326	0.267214409	0.178888388	-0.08172085	0.121730122	0.10779467	0.148011513	0.181095307	-0.146563709	-0.13468881	-0.228099197	-0.255732245	-0.161155744	-0.05355732	-0.038988	0.330574885
M90T766	-0.220658866	0.174415315	-0.0719066	0.210213433	0.203368728	0.192351764	0.248275873	0.148566314	0.014973534	0.152297093	-0.003322991	0.437424654	0.12651883	-0.099268487	-0.008156029	-0.17188021	0.354079672	-0.018010374	0.171190744	0.07631845	0.423989873	0.176667275	-0.201276129	-0.014726454	0.141977335	0.08155675	0.205259471	0.157860587	-0.402520932	-0.159995149	-0.082956072	0.107971759	-0.086716324	0.200912218	0.271868867	0.16079576	-0.124454723	0.105526413	0.128944283	0.138267098	0.15783097	-0.120939239	-0.099090473	-0.269862558	-0.247964216	-0.138640633	-0.012365022	-0.079257615	0.363294574
M175T741	-0.177701637	0.112825703	-0.054496321	0.123484808	0.133003436	0.147194573	0.195600733	0.104185311	0.012174129	0.140294246	0.02952929	0.341608436	0.097981322	-0.0463568	-0.018541313	-0.098652979	0.276487378	-0.017058971	0.170785671	0.052305742	0.340636238	0.122023392	-0.134519741	0.02426096	0.104084613	0.071743615	0.172783439	0.119738299	-0.294059796	-0.120541581	-0.076791455	0.1140185	-0.063881732	0.164251737	0.235115884	0.137481667	-0.085760383	0.073246357	0.115518304	0.138931557	0.117966167	-0.116339606	-0.080037586	-0.180642963	-0.180558768	-0.10010268	0.004615734	-0.038125254	0.313199592
M106T832	-0.225339242	0.141301191	-0.021620662	0.130413752	0.16586921	0.197523143	0.24288806	0.151410598	0.061447769	0.166216321	0.075861171	0.372432744	0.143929814	-0.010578856	0.021666253	-0.126100222	0.324797035	-0.06906956	0.213762597	0.010183432	0.37749737	0.156970024	-0.172394184	0.067957835	0.145858883	0.057915171	0.17557749	0.09360867	-0.354288854	-0.162521554	-0.133045073	0.148989375	-0.106761833	0.215595184	0.290905525	0.192820473	-0.056879891	0.106926552	0.122801062	0.18914681	0.170945448	-0.176891898	-0.139104688	-0.171932406	-0.2299061	-0.147399209	-0.03697609	0.001898438	0.358042265
M91T766	-0.209204625	0.135737033	-0.070434974	0.153108755	0.15992478	0.172678277	0.231343818	0.121742808	0.008560084	0.16491275	0.026821688	0.410812674	0.113267067	-0.063877574	-0.02632063	-0.11988471	0.329577281	-0.013894931	0.198211912	0.069498954	0.407921834	0.145345546	-0.160822252	0.020391682	0.1217971	0.088012199	0.20813656	0.148975311	-0.351447516	-0.141508855	-0.084967842	0.131047553	-0.072560866	0.192216296	0.276130626	0.15876306	-0.108865887	0.085614468	0.137827364	0.159254519	0.13709415	-0.131444912	-0.089494184	-0.223389603	-0.214310996	-0.116410072	0.00937928	-0.053675257	0.37161527
M161T810	-0.236114812	0.140264792	-0.068152007	0.14657595	0.165926201	0.193624831	0.258065797	0.134351689	0.019201225	0.191740201	0.05283888	0.446280844	0.130118421	-0.046880485	-0.025835186	-0.117428077	0.362710281	-0.026625886	0.238100755	0.062698066	0.448794759	0.155293181	-0.169344019	0.047110085	0.135661765	0.095273604	0.229337358	0.152770287	-0.379130904	-0.157927085	-0.107792918	0.161121292	-0.084498098	0.219564213	0.317511847	0.186629345	-0.105594976	0.094185959	0.155982248	0.194957287	0.154976377	-0.163022977	-0.108869569	-0.223660522	-0.23337202	-0.130351806	0.008381589	-0.038530515	0.420731718
M153T521	-0.358511883	0.232022017	0.021659443	0.19144279	0.270943538	0.329960345	0.381696983	0.269368888	0.153158191	0.244398337	0.156086488	0.522943742	0.254025649	0.02988897	0.092952513	-0.215279214	0.48858036	-0.166179212	0.3255772	-0.048346539	0.535258411	0.259279407	-0.285786759	0.140715059	0.252240489	0.050257895	0.224369862	0.081273708	-0.551437626	-0.273024564	-0.251269645	0.233193413	-0.20290063	0.350988825	0.4486345	0.326342142	-0.032891863	0.191009745	0.162889156	0.307229397	0.300792674	-0.310404738	-0.266548462	-0.217108919	-0.373385798	-0.263068605	-0.115359808	0.05486334	0.515531454
M130T447	-0.27141265	0.202198976	0.031666944	0.179813091	0.234359165	0.26166326	0.291224307	0.226736043	0.133888904	0.163042423	0.101493996	0.382565043	0.203885467	0.008435666	0.0998997	-0.202569184	0.368291301	-0.141902229	0.212925958	-0.049606787	0.384652341	0.217127217	-0.244246292	0.085517957	0.206509315	0.01909743	0.145404617	0.045965144	-0.439838742	-0.218674537	-0.194377655	0.151588293	-0.169580577	0.266168706	0.320856755	0.246435927	-0.018806696	0.161684554	0.102512128	0.21049045	0.245104088	-0.227841153	-0.216315241	-0.178103225	-0.301902818	-0.218568859	-0.118504934	0.03591388	0.354599254
M233T651	-0.273845215	0.195068082	0.004410941	0.18068515	0.226996226	0.25462692	0.295381009	0.21147199	0.107248174	0.177982052	0.09079576	0.418947258	0.192369159	-0.008528526	0.069077111	-0.189365458	0.384094226	-0.11535234	0.228467406	-0.019345562	0.420805937	0.21037907	-0.235343351	0.076836504	0.196237702	0.041501943	0.175796784	0.078985746	-0.444144238	-0.211766456	-0.178123754	0.160087249	-0.153335106	0.265012346	0.333981593	0.24033918	-0.045166567	0.150368717	0.122016309	0.214513212	0.231047031	-0.218954275	-0.195547508	-0.201029388	-0.297102316	-0.203942592	-0.08833001	0.015102909	0.388960988
M189T516	-0.275615068	0.158787125	0.005319848	0.121473586	0.186722136	0.244895103	0.291779026	0.190227198	0.104444364	0.204122191	0.132245619	0.411945271	0.18672135	0.033384953	0.049608881	-0.136285817	0.376816671	-0.115813563	0.275058297	-0.027494922	0.426743061	0.18394773	-0.199123172	0.123631846	0.182423447	0.052665069	0.190594171	0.074043909	-0.407449298	-0.201041266	-0.190057211	0.197678987	-0.144163157	0.269488567	0.358769116	0.251318174	-0.02985331	0.134221421	0.140607998	0.252479282	0.218382692	-0.243869142	-0.194148091	-0.156846278	-0.272858938	-0.187889141	-0.065626815	0.046257188	0.422712779
M159T499	-0.285822225	0.178031315	-0.038476439	0.168941994	0.209251491	0.24751361	0.309047465	0.186574284	0.067045011	0.214631471	0.08900297	0.486169702	0.177669464	-0.022877248	0.016076108	-0.157384303	0.417584918	-0.076516932	0.27372836	0.025685477	0.491677236	0.197388414	-0.216624478	0.079496965	0.181122102	0.081648918	0.233455336	0.132099874	-0.45203089	-0.203367675	-0.160887475	0.189518133	-0.128966617	0.271873647	0.371648204	0.240662456	-0.083592511	0.13161228	0.162057091	0.238454548	0.211233918	-0.218520661	-0.167543127	-0.229474817	-0.290272523	-0.181438643	-0.035899773	-0.007995089	0.464619788
M190T447	-0.260449318	0.173595397	-0.024866369	0.167085043	0.203134783	0.231501613	0.2822037	0.181348643	0.072333633	0.185174069	0.076773667	0.43265707	0.168395643	-0.023362529	0.030848134	-0.160642316	0.377881161	-0.08027321	0.234679748	0.013539098	0.435015302	0.189063277	-0.209615176	0.066139389	0.172826299	0.063698515	0.198855135	0.109241725	-0.420194283	-0.191233582	-0.151092645	0.162215431	-0.12638007	0.248485568	0.32997241	0.220421671	-0.069622326	0.128387565	0.1368724	0.208689327	0.201625457	-0.198236491	-0.161797263	-0.210751281	-0.272907449	-0.17528469	-0.049446315	-0.005934108	0.404965049
M172T447	-0.2581483	0.180628149	-0.02328975	0.178620562	0.210837865	0.232427017	0.280807494	0.185574662	0.074008705	0.177413334	0.067969192	0.429070408	0.169137279	-0.031214866	0.036634097	-0.171731244	0.375937353	-0.081186955	0.22214999	0.013419416	0.428644802	0.193850845	-0.216493196	0.056139957	0.175219851	0.059547253	0.192530689	0.107617212	-0.424960653	-0.192639799	-0.148451895	0.152528562	-0.128443967	0.245895465	0.321620829	0.216915801	-0.070889048	0.131647275	0.130795492	0.198867943	0.203797815	-0.192050629	-0.16221462	-0.21746203	-0.276537988	-0.178398757	-0.055762606	-0.011366637	0.392926392
[truncated: 135 more columns]
