# Supplementary material for: Adaptation of the infant gut microbiome during the complementary feeding transition
Source: PLoS One. 2022 Jul 14;17(7):e0270213. doi: 10.1371/journal.pone.0270213 (PMC9282554; doi:10.1371/journal.pone.0270213)
Supplement: S2 File — (ZIP) [file pone.0270213.s002.zip › Final docs/Intermediary docs/KEGG_HILIC_CIM_ME_Corr_3.txt]

	KEGG;Brite Hierarchies;Protein families: genetic information processing;ko03000 Transcription factors;	KEGG;Brite Hierarchies;Protein families: genetic information processing;ko03009 Ribosome biogenesis;	KEGG;Brite Hierarchies;Protein families: genetic information processing;ko03011 Ribosome;	KEGG;Brite Hierarchies;Protein families: genetic information processing;ko03012 Translation factors;	KEGG;Brite Hierarchies;Protein families: genetic information processing;ko03016 Transfer RNA biogenesis;	KEGG;Brite Hierarchies;Protein families: genetic information processing;ko03019 Messenger RNA biogenesis;	KEGG;Brite Hierarchies;Protein families: genetic information processing;ko03021 Transcription machinery;	KEGG;Brite Hierarchies;Protein families: genetic information processing;ko03029 Mitochondrial biogenesis;	KEGG;Brite Hierarchies;Protein families: genetic information processing;ko03032 DNA replication proteins;	KEGG;Brite Hierarchies;Protein families: genetic information processing;ko03036 Chromosome and associated proteins;	KEGG;Brite Hierarchies;Protein families: genetic information processing;ko03051 Proteasome;	KEGG;Brite Hierarchies;Protein families: genetic information processing;ko03110 Chaperones and folding catalysts;	KEGG;Brite Hierarchies;Protein families: genetic information processing;ko03400 DNA repair and recombination proteins;	KEGG;Brite Hierarchies;Protein families: genetic information processing;ko04131 Membrane trafficking;	KEGG;Brite Hierarchies;Protein families: metabolism;ko00194 Photosynthesis proteins;	KEGG;Brite Hierarchies;Protein families: metabolism;ko01001 Protein kinases;	KEGG;Brite Hierarchies;Protein families: metabolism;ko01002 Peptidases;	KEGG;Brite Hierarchies;Protein families: metabolism;ko01003 Glycosyltransferases;	KEGG;Brite Hierarchies;Protein families: metabolism;ko01004 Lipid biosynthesis proteins;	KEGG;Brite Hierarchies;Protein families: metabolism;ko01005 Lipopolysaccharide biosynthesis proteins;	KEGG;Brite Hierarchies;Protein families: metabolism;ko01006 Prenyltransferases;	KEGG;Brite Hierarchies;Protein families: metabolism;ko01007 Amino acid related enzymes;	KEGG;Brite Hierarchies;Protein families: metabolism;ko01008 Polyketide biosynthesis proteins;	KEGG;Brite Hierarchies;Protein families: metabolism;ko01009 Protein phosphatases and associated proteins;	KEGG;Brite Hierarchies;Protein families: metabolism;ko01011 Peptidoglycan biosynthesis and degradation proteins;	KEGG;Brite Hierarchies;Protein families: signaling and cellular processes;ko00536 Glycosaminoglycan binding proteins;	KEGG;Brite Hierarchies;Protein families: signaling and cellular processes;ko00537 Glycosylphosphatidylinositol (GPI)-anchored proteins;	KEGG;Brite Hierarchies;Protein families: signaling and cellular processes;ko01504 Antimicrobial resistance genes;	KEGG;Brite Hierarchies;Protein families: signaling and cellular processes;ko02000 Transporters;	KEGG;Brite Hierarchies;Protein families: signaling and cellular processes;ko02022 Two-component system;	KEGG;Brite Hierarchies;Protein families: signaling and cellular processes;ko02035 Bacterial motility proteins;	KEGG;Brite Hierarchies;Protein families: signaling and cellular processes;ko02042 Bacterial toxins;	KEGG;Brite Hierarchies;Protein families: signaling and cellular processes;ko02044 Secretion system;	KEGG;Brite Hierarchies;Protein families: signaling and cellular processes;ko02048 Prokaryotic defense system;	KEGG;Brite Hierarchies;Protein families: signaling and cellular processes;ko04090 CD molecules;	KEGG;Brite Hierarchies;Protein families: signaling and cellular processes;ko04147 Exosome;	KEGG;Brite Hierarchies;Protein families: signaling and cellular processes;ko04812 Cytoskeleton proteins;	KEGG;Cellular Processes;Cell growth and death;ko04112 Cell cycle - Caulobacter;	KEGG;Cellular Processes;Cell growth and death;ko04214 Apoptosis - fly;	KEGG;Cellular Processes;Cell growth and death;ko04216 Ferroptosis;	KEGG;Cellular Processes;Cell growth and death;ko04217 Necroptosis;	KEGG;Cellular Processes;Cell motility;ko02030 Bacterial chemotaxis;	KEGG;Cellular Processes;Cell motility;ko02040 Flagellar assembly;	KEGG;Cellular Processes;Cellular community - prokaryotes;ko02024 Quorum sensing;	KEGG;Cellular Processes;Cellular community - prokaryotes;ko02025 Biofilm formation - Pseudomonas aeruginosa;	KEGG;Cellular Processes;Cellular community - prokaryotes;ko02026 Biofilm formation - Escherichia coli;	KEGG;Cellular Processes;Cellular community - prokaryotes;ko05111 Biofilm formation - Vibrio cholerae;	KEGG;Cellular Processes;Transport and catabolism;ko04138 Autophagy - yeast;	KEGG;Cellular Processes;Transport and catabolism;ko04142 Lysosome;
M182T704	0.372559739	0.16961609	0.212929631	-0.420881322	-0.205135452	0.136378631	-0.444070459	0.05737248	0.281254315	-0.146726925	0.384775037	-0.381271438	0.277089538	0.338583237	0.109946387	0.516866408	0.005578786	-0.250192347	0.258528986	-0.311200176	0.066935253	-0.114848259	-0.004464157	-0.216547386	0.266175469	0.117494404	0.188170682	-0.226067057	0.174766833	-0.003541512	-0.129645594	0.258815522	-0.03883814	-0.013244512	0.068422019	0.088417217	0.014955162	-0.331032228	0.024940755	0.238881488	-0.07432524	-0.164664997	-0.185449191	0.449303884	0.171242071	-0.000557124	-0.334003728	0.410598146	-0.117880998
M165T704	0.335959416	0.153866152	0.202477674	-0.382838387	-0.184744363	0.133906767	-0.420230949	0.061047568	0.255687697	-0.14723119	0.356950898	-0.361969553	0.268447297	0.315266718	0.089953609	0.466267514	0.012409323	-0.226709617	0.237414084	-0.281606727	0.072501122	-0.090827188	-0.015092852	-0.207900119	0.237041676	0.100735988	0.166460995	-0.221717671	0.170073346	-0.01920946	-0.111772221	0.234564497	-0.034832904	-0.023817637	0.065902291	0.082712996	-0.00172132	-0.304045856	0.037756963	0.22082018	-0.082741615	-0.149230619	-0.164786882	0.422116883	0.168474514	-0.010658478	-0.310830378	0.381041118	-0.115423181
M118T777	0.407323441	0.161837343	0.209644273	-0.429382219	-0.226494615	0.106201079	-0.476148459	0.023884645	0.266699572	-0.157890086	0.36826029	-0.430076678	0.272807963	0.328146788	0.07729577	0.537835213	-0.02341125	-0.212147262	0.229880707	-0.276672268	0.062301011	-0.133030706	0.014542639	-0.235830048	0.238250547	0.078567191	0.149068996	-0.235057414	0.234951399	0.011896289	-0.099481481	0.228509142	0.009512661	-0.051867343	0.039928326	0.044951808	0.013047837	-0.338095644	0.02469358	0.207649077	-0.110819219	-0.145848321	-0.157338515	0.461209764	0.221288168	0.027438561	-0.315656468	0.390750274	-0.161329962
M167T600	0.427085838	0.148649419	0.174577318	-0.417353488	-0.239853087	0.04929486	-0.440979468	-0.02964857	0.242026921	-0.1252001	0.318975224	-0.414752787	0.21442201	0.285219614	0.070694199	0.541885351	-0.066882291	-0.171009092	0.188236239	-0.237243523	0.025498215	-0.178141021	0.05907732	-0.214084613	0.215701594	0.056279348	0.119720967	-0.19096927	0.249026885	0.066128634	-0.084047229	0.193453006	0.05064357	-0.053466578	0.003445243	-0.00148418	0.050155832	-0.321406873	-0.015389191	0.161443682	-0.099199105	-0.123949031	-0.135291188	0.416238779	0.22287235	0.077086088	-0.266985782	0.335942292	-0.171402762
M166T600	0.405900781	0.139324921	0.171009423	-0.395655491	-0.228026965	0.050086521	-0.432549596	-0.025672167	0.227005033	-0.129629268	0.304638697	-0.408935769	0.214041142	0.273688065	0.055698133	0.512111342	-0.061438331	-0.156516736	0.176178386	-0.219138434	0.031913426	-0.160808893	0.050201224	-0.212604879	0.19696271	0.044133922	0.105135529	-0.193225989	0.250674707	0.052874952	-0.071428635	0.178674483	0.054037615	-0.063654595	0.002479964	-0.00496639	0.036170148	-0.306871102	-0.003736948	0.151453838	-0.109063537	-0.114551186	-0.121752125	0.404669669	0.225885304	0.068940612	-0.255303801	0.3207154	-0.17317885
M120T600	0.394085225	0.141045854	0.162247145	-0.389580831	-0.220997311	0.049977567	-0.403068468	-0.02313062	0.229901512	-0.111839735	0.300749649	-0.375363167	0.197990941	0.267790851	0.075292561	0.50474036	-0.058586916	-0.16824626	0.181750406	-0.229776368	0.02207347	-0.166593952	0.054173016	-0.194209589	0.209103304	0.062114026	0.121288069	-0.173390574	0.218645546	0.06268941	-0.086378016	0.187719426	0.037572991	-0.039499394	0.008125922	0.006864661	0.05106786	-0.299213946	-0.017974413	0.156848686	-0.08200569	-0.120154006	-0.13346943	0.384642934	0.195793173	0.069027278	-0.252361773	0.31718916	-0.149949207
M116T961	0.280907496	0.14429967	0.183008767	-0.340139665	-0.153027295	0.138816794	-0.354250115	0.075453661	0.240749368	-0.122245398	0.33184431	-0.290693819	0.241455245	0.290041248	0.105512009	0.40808173	0.028869664	-0.230470713	0.233105938	-0.277848581	0.065827351	-0.073124871	-0.023729464	-0.172290822	0.234031245	0.118520789	0.177666767	-0.19043385	0.11069636	-0.023878021	-0.122627635	0.232382907	-0.063952342	0.007145526	0.077733794	0.103270505	0.003373345	-0.269226712	0.030681746	0.219541645	-0.046706037	-0.147533094	-0.168605538	0.370142988	0.115656367	-0.025951209	-0.291394214	0.355693936	-0.073225253
M147T808	0.271460472	0.130267068	0.166091592	-0.316345739	-0.148771487	0.115761678	-0.335128383	0.056376818	0.216697916	-0.114428019	0.298839502	-0.282632398	0.218415973	0.262413872	0.087270732	0.383917902	0.015276764	-0.199081323	0.204332841	-0.244056869	0.057229038	-0.075856416	-0.01348271	-0.163824147	0.206566131	0.096446404	0.150652958	-0.176127086	0.121432344	-0.014112439	-0.103313293	0.20356195	-0.041993998	-0.005186315	0.061032031	0.079506061	0.004793111	-0.25005985	0.025862088	0.190731667	-0.053531955	-0.129385552	-0.146046142	0.3431198	0.122190294	-0.012504636	-0.260920711	0.319546943	-0.081474723
M149T805	0.288256364	0.126994927	0.215238698	-0.332188392	-0.158243225	0.150724849	-0.452819867	0.08200332	0.213055928	-0.197702068	0.333679293	-0.403959989	0.308409383	0.301927806	0.015395075	0.390008009	0.034630179	-0.175249734	0.203349449	-0.220911483	0.116762533	-0.019111669	-0.058870964	-0.239276224	0.167769476	0.041142259	0.10448917	-0.272045817	0.224032584	-0.087878683	-0.054049376	0.185149125	-0.008149128	-0.093026461	0.062964606	0.064724102	-0.076588656	-0.27818516	0.105440431	0.194262072	-0.159099439	-0.117952774	-0.111341419	0.43241501	0.226396651	-0.047190822	-0.293635801	0.355949928	-0.156296745
M148T805	0.243208299	0.113334104	0.206439729	-0.292484609	-0.13263255	0.156586289	-0.422602764	0.094681462	0.191403314	-0.196536369	0.310857659	-0.37397321	0.302261544	0.282074839	0.002950124	0.334482824	0.04918386	-0.161441139	0.189795224	-0.200141921	0.12435397	0.010248719	-0.074992971	-0.226818691	0.145519643	0.033771119	0.092385414	-0.266812275	0.205321152	-0.108492668	-0.043395307	0.168657205	-0.016179526	-0.094817164	0.067859389	0.070085437	-0.093830701	-0.250000934	0.119383667	0.184471144	-0.159560696	-0.107338896	-0.097603189	0.403676014	0.212240191	-0.064956686	-0.275870315	0.332293842	-0.143722536
M128T802	0.265058667	0.106527387	0.177240962	-0.289749866	-0.146640848	0.109683363	-0.390752542	0.049873585	0.177659803	-0.164240855	0.275246766	-0.356471497	0.251175688	0.250147731	0.007575422	0.347760727	0.012108364	-0.135915466	0.161587393	-0.177181787	0.089631036	-0.034635588	-0.034249161	-0.2056418	0.136942873	0.024106046	0.077495734	-0.225591223	0.20931668	-0.056858484	-0.038871307	0.147643035	0.012626783	-0.086982326	0.039589378	0.035975595	-0.054834633	-0.240334386	0.078999954	0.151690468	-0.140408607	-0.094265615	-0.087329245	0.367053582	0.205899663	-0.021146984	-0.239936253	0.292586267	-0.146283997
M130T806	0.320598586	0.127500142	0.192812808	-0.344233431	-0.177817545	0.11061447	-0.431009294	0.041587272	0.211528028	-0.167161548	0.313113621	-0.392438987	0.26525171	0.282562943	0.029664421	0.420926062	-0.000233314	-0.163591797	0.187689362	-0.213806811	0.08299858	-0.068653222	-0.018495471	-0.222046812	0.173253431	0.041421308	0.101951816	-0.235383258	0.225704589	-0.035284665	-0.05892548	0.177438778	0.013588059	-0.079168753	0.039857614	0.038483187	-0.034076259	-0.279575563	0.063325206	0.173360905	-0.135852587	-0.113291505	-0.111918308	0.408847728	0.21847242	-0.004788122	-0.271045303	0.332527588	-0.156838187
M84T806	0.310165319	0.128861474	0.202157909	-0.342470857	-0.171350028	0.126920113	-0.439898868	0.057635484	0.214686673	-0.178130167	0.323644005	-0.396501965	0.282240049	0.292059037	0.027134122	0.412656139	0.01332008	-0.171234506	0.196292998	-0.220108205	0.095346952	-0.051388739	-0.033437971	-0.228474337	0.174568129	0.044093287	0.106080742	-0.249110474	0.223243555	-0.054260114	-0.059645897	0.183382602	0.003361191	-0.0820817	0.049747408	0.050350832	-0.048563435	-0.28096222	0.07805295	0.183774136	-0.142527645	-0.116965115	-0.114394635	0.419404465	0.219817674	-0.020861415	-0.282026841	0.344387755	-0.155235687
M91T766	0.513646297	0.140439488	0.178486168	-0.453319549	-0.291969992	-0.004457486	-0.527598249	-0.093737725	0.225130508	-0.155962557	0.303583298	-0.532253883	0.220088741	0.280096023	0.008382491	0.606878678	-0.12437076	-0.105145859	0.142117177	-0.181142263	0.020503262	-0.218397347	0.095988757	-0.264039282	0.170510351	-0.017917907	0.048496066	-0.22115554	0.379836978	0.095272826	-0.028107982	0.143622501	0.146728918	-0.133554744	-0.050674487	-0.085147267	0.045134979	-0.350808603	-0.012974809	0.109375951	-0.178110356	-0.093185164	-0.086263048	0.461962066	0.333218632	0.132451455	-0.245630868	0.315035225	-0.265490208
M90T766	0.515828129	0.139130127	0.176252267	-0.452512651	-0.293407191	-0.009027331	-0.526805319	-0.098187896	0.222735779	-0.154682441	0.299708264	-0.533393308	0.216547809	0.276916392	0.006226473	0.607358363	-0.128013322	-0.100785829	0.138197154	-0.176953028	0.018337071	-0.221388164	0.099174773	-0.263609408	0.167564187	-0.021183969	0.04476262	-0.219077686	0.383330541	0.098757748	-0.025609549	0.139945049	0.151290497	-0.135578154	-0.05404042	-0.089799553	0.046858834	-0.34983404	-0.015016842	0.105127861	-0.179275614	-0.090889211	-0.083455416	0.45964832	0.335581372	0.136342664	-0.241770561	0.310676925	-0.268020538
M120T780	0.498937931	0.152394766	0.188626977	-0.461072938	-0.282114951	0.024301914	-0.517973485	-0.065107038	0.246275931	-0.152558331	0.330019661	-0.507241658	0.233420955	0.300157551	0.037659942	0.607989211	-0.101109232	-0.143741368	0.173666361	-0.219042836	0.026766542	-0.207635746	0.080545864	-0.256551976	0.201558147	0.016675148	0.085693157	-0.22225318	0.338642648	0.082547223	-0.056203063	0.176407904	0.107253368	-0.103842666	-0.025742146	-0.047749883	0.046749644	-0.356686532	-0.011525211	0.142322918	-0.152265673	-0.113676985	-0.11471465	0.468359321	0.299945965	0.110072811	-0.271770404	0.345004939	-0.235470842
M146T803	0.245776896	0.138401144	0.261402578	-0.333177618	-0.131321834	0.230059278	-0.496135842	0.158920723	0.236170525	-0.246649509	0.391537554	-0.421826608	0.389364452	0.353086262	0.013071352	0.362891496	0.098683957	-0.221300573	0.252041254	-0.261991726	0.172636611	0.056110515	-0.127082299	-0.268785047	0.184986814	0.062649058	0.134036724	-0.335238414	0.206613935	-0.172859515	-0.065807595	0.222646225	-0.062155002	-0.098889742	0.112599373	0.126131876	-0.138540683	-0.290888226	0.169790245	0.250778489	-0.183099331	-0.141257286	-0.131667252	0.486753681	0.227208492	-0.121841021	-0.352553906	0.420792594	-0.14427496
M114T679	0.265293511	0.133799495	0.251462047	-0.335906689	-0.143460625	0.205075067	-0.498087222	0.133316365	0.227194821	-0.240710244	0.375212328	-0.434016257	0.372349412	0.339971266	0.003233415	0.375112941	0.076989295	-0.200382567	0.233591087	-0.243192247	0.160293615	0.035596356	-0.107740158	-0.269253138	0.1729158	0.046172219	0.115972694	-0.325871646	0.229189408	-0.151373921	-0.054018936	0.205856432	-0.036302425	-0.109996392	0.093911449	0.100409559	-0.127040527	-0.290825827	0.157160409	0.229970649	-0.190022708	-0.130830416	-0.1188868	0.480160549	0.24300824	-0.098389825	-0.335413372	0.402060855	-0.160460341
M151T519	0.214173061	0.147482104	0.269760684	-0.328819815	-0.111661066	0.264438095	-0.474671775	0.195445332	0.253047538	-0.241982292	0.41383711	-0.382963845	0.402009208	0.3691078	0.042550852	0.345837594	0.129766899	-0.260658649	0.283373815	-0.298265912	0.181940234	0.077699237	-0.149680109	-0.255807329	0.213078752	0.099745571	0.172482773	-0.334274857	0.153201016	-0.193710171	-0.094421004	0.25450212	-0.10975309	-0.06532823	0.14248552	0.170397075	-0.141974352	-0.288133731	0.175623053	0.284913052	-0.153397662	-0.161067012	-0.159595892	0.484096042	0.184273911	-0.15290246	-0.376192334	0.446817846	-0.105700772
M166T525	0.22511972	0.145992984	0.296120723	-0.338591808	-0.11787437	0.28229254	-0.538840461	0.208063727	0.251466279	-0.286564633	0.432738383	-0.4493858	0.450016355	0.390527528	0.004022013	0.351127049	0.13907758	-0.247642032	0.282695274	-0.285888495	0.213319046	0.106687462	-0.172997837	-0.296716715	0.192541078	0.06976703	0.147506615	-0.385666734	0.209540846	-0.232071561	-0.067924954	0.244599572	-0.090560673	-0.112786495	0.142817154	0.161526514	-0.184825903	-0.304076197	0.217570239	0.286476142	-0.210291179	-0.154929448	-0.140981468	0.532712956	0.241137567	-0.170299995	-0.39377757	0.466511316	-0.146746823
M116T847	0.21257229	0.140526506	0.28011997	-0.322733935	-0.111087281	0.269364157	-0.505572465	0.199135242	0.241958907	-0.267602372	0.412792475	-0.418715821	0.424494422	0.371676847	0.011051233	0.334834264	0.133285949	-0.241067507	0.272413741	-0.277472899	0.200069471	0.098833812	-0.163272739	-0.277500074	0.188889735	0.073102485	0.146892551	-0.361696109	0.189764721	-0.217515238	-0.070417272	0.237333397	-0.091879804	-0.099325827	0.138172424	0.158157625	-0.170760902	-0.288803934	0.202382299	0.275826915	-0.191498877	-0.150289614	-0.139190292	0.502926928	0.22044488	-0.161976157	-0.375724197	0.44520412	-0.132602354
M133T864	0.234589464	0.164962473	0.318594747	-0.368990696	-0.121668453	0.314998897	-0.561386634	0.235830917	0.284085737	-0.296020547	0.477297423	-0.456097521	0.480656884	0.427565859	0.030418471	0.380946479	0.159293469	-0.291763925	0.322664344	-0.332855478	0.225063592	0.11189582	-0.188065569	-0.306325486	0.230660222	0.101729525	0.185954247	-0.403806522	0.190712138	-0.246273703	-0.095563708	0.284732213	-0.123204999	-0.093643176	0.167014336	0.196162449	-0.186695676	-0.328578596	0.224056407	0.326718962	-0.198554576	-0.180177668	-0.172718025	0.567202673	0.228647211	-0.190274661	-0.435179233	0.515455883	-0.132503946
M106T832	0.340427668	0.192173049	0.335823917	-0.456202742	-0.182276918	0.293654504	-0.633179054	0.199106296	0.326583169	-0.300323349	0.521187882	-0.53191612	0.491316777	0.466683653	0.049249533	0.505635636	0.119871861	-0.311322572	0.343904662	-0.368290018	0.206627015	0.043123302	-0.147621079	-0.337175843	0.271309052	0.107717203	0.201903807	-0.416046859	0.245749359	-0.196748706	-0.110895886	0.312078983	-0.093272675	-0.099048583	0.148698506	0.173002649	-0.149029387	-0.390515314	0.192900612	0.339116345	-0.205962161	-0.197959386	-0.195005786	0.630735409	0.271121819	-0.144008031	-0.467760033	0.560200413	-0.170222881
M175T741	0.357533962	0.168555419	0.30502323	-0.432429426	-0.194802554	0.233374787	-0.621283543	0.142091214	0.284721598	-0.288562864	0.460999917	-0.547961582	0.446163212	0.417816414	0.008290433	0.493995069	0.074497488	-0.242440228	0.283277281	-0.299520271	0.183256878	0.015204425	-0.111450775	-0.333033343	0.218466818	0.054032928	0.140691926	-0.392564446	0.297676446	-0.160201266	-0.067537907	0.25246343	-0.02815417	-0.135795226	0.10252415	0.107256421	-0.137077638	-0.369306863	0.175133322	0.275470424	-0.231482508	-0.160636127	-0.14738883	0.595302351	0.308610597	-0.097455412	-0.409335098	0.492963777	-0.208209573
M76T809	0.441809383	0.074518713	0.114885276	-0.331083498	-0.255376404	-0.081405855	-0.449172881	-0.151265143	0.114000678	-0.139655088	0.163968505	-0.496924653	0.14251476	0.164395153	-0.084574563	0.467939885	-0.160430408	0.0308194	0.020363452	-0.030141116	0.004578188	-0.193702738	0.113362596	-0.234188037	0.039675464	-0.118267156	-0.073191796	-0.178770553	0.422739573	0.101988239	0.063457075	0.016115377	0.229658472	-0.197576108	-0.109952964	-0.173935623	0.02152337	-0.258291405	-0.005502131	-0.008498234	-0.223052115	-0.01272956	0.017803257	0.349647184	0.364256413	0.162512486	-0.119657832	0.162970832	-0.299302498
M161T810	0.32971932	0.045523645	0.101970914	-0.239705225	-0.19111656	-0.053791397	-0.384244793	-0.108170013	0.068966091	-0.143606178	0.121665063	-0.427465979	0.141017482	0.12743806	-0.111083324	0.335176523	-0.115313276	0.052729781	-0.001237927	0.008715179	0.03076551	-0.113761184	0.064739728	-0.208752285	-0.006661968	-0.129094168	-0.093624547	-0.175722151	0.372934848	0.04079258	0.083908182	-0.013791437	0.199614089	-0.199795805	-0.089175654	-0.149231325	-0.027215469	-0.19517108	0.036200729	-0.020110328	-0.225129876	0.006692735	0.044165165	0.291221655	0.328373258	0.108504467	-0.089224684	0.120054514	-0.265569956
M86T723	0.301074632	0.029496333	0.107028129	-0.208833115	-0.175236285	-0.046121185	-0.398353074	-0.097620883	0.043416195	-0.169725105	0.105679312	-0.447330822	0.160218257	0.117263734	-0.152582615	0.289757666	-0.103601924	0.082986425	-0.022086057	0.044450403	0.054072522	-0.074190725	0.041285684	-0.22402977	-0.046592423	-0.162625392	-0.129042922	-0.201071034	0.401119159	0.003850919	0.116456924	-0.042950551	0.214775232	-0.237408477	-0.09158798	-0.160074067	-0.067811542	-0.178444635	0.072557675	-0.036757582	-0.266067979	0.025153285	0.074859493	0.293068831	0.358642151	0.089009088	-0.076938377	0.102837631	-0.287024262
M111T673	0.349670895	0.096123351	0.204604194	-0.327521276	-0.197395262	0.077870288	-0.526994823	0.0044251	0.158344984	-0.234127139	0.276408757	-0.523127882	0.300757495	0.263398545	-0.086997167	0.406174547	-0.03019737	-0.061890857	0.117248718	-0.111935526	0.115341012	-0.041078762	-0.024101822	-0.28842006	0.073863688	-0.072768744	-0.012478137	-0.300898475	0.379923452	-0.068433618	0.038376634	0.090927503	0.117736452	-0.205050058	-0.009114066	-0.048363028	-0.101536258	-0.279144337	0.122106602	0.104420178	-0.266110692	-0.059181446	-0.023470791	0.451417385	0.358759529	0.011273583	-0.234954933	0.289351585	-0.269582938
M146T663	0.226954117	0.087751392	0.184093749	-0.251475416	-0.125314915	0.122216081	-0.405718334	0.066159134	0.14794928	-0.195587545	0.257663132	-0.37684815	0.275653321	0.239082997	-0.040316547	0.290497619	0.029323525	-0.102600192	0.138987004	-0.136863014	0.118905173	0.015724491	-0.064987633	-0.222946074	0.090756961	-0.013351745	0.037828717	-0.256309168	0.238569607	-0.103884325	-0.00180555	0.114954411	0.026647897	-0.129687939	0.039433179	0.02688314	-0.104683739	-0.219509717	0.123885103	0.134488189	-0.187504699	-0.073536353	-0.052433458	0.368835542	0.238685688	-0.047857288	-0.227016314	0.273839798	-0.168755862
M147T803	0.228711311	0.095422262	0.110728264	-0.244500341	-0.126931454	0.056816573	-0.245921429	0.011556754	0.157035865	-0.071410334	0.207373433	-0.216604565	0.138157715	0.182402409	0.06465692	0.308297421	-0.014918101	-0.132485497	0.136569494	-0.169376597	0.023056598	-0.088151965	0.016763131	-0.117532488	0.149961973	0.062282949	0.10110469	-0.113510658	0.10650898	0.022071631	-0.072108094	0.139920588	-0.007311389	-0.005978702	0.025730638	0.034036491	0.026310167	-0.188914692	-0.00378408	0.122921899	-0.036352775	-0.089177252	-0.102126438	0.245862578	0.099292363	0.020852201	-0.177545175	0.220412535	-0.071914034
M191T958	0.222077262	0.085015479	0.10945475	-0.229533699	-0.123816849	0.050416039	-0.254900541	0.00634722	0.13975664	-0.083125761	0.192228003	-0.232996407	0.141557144	0.171709251	0.038202272	0.289669686	-0.017889133	-0.107516203	0.117739782	-0.142434712	0.030416793	-0.075743003	0.012396949	-0.12623155	0.123585632	0.037289893	0.074499857	-0.123438857	0.13158475	0.011352873	-0.049667382	0.117321565	0.011888346	-0.031030267	0.016508725	0.017280727	0.009366752	-0.180270329	0.010438243	0.105323501	-0.061479376	-0.074957672	-0.080328208	0.244577919	0.122585704	0.020384939	-0.163983679	0.203603863	-0.090555707
M175T980	0.273393066	0.069202213	0.060162952	-0.227557792	-0.156394225	-0.040917579	-0.21895859	-0.083006472	0.1087475	-0.036895712	0.124851511	-0.229073395	0.056576296	0.113650401	0.027707305	0.319301825	-0.092290352	-0.045463691	0.056355271	-0.086020966	-0.027644337	-0.156237644	0.087341275	-0.101648031	0.093791759	0.000685467	0.029129894	-0.061449962	0.16895171	0.101735162	-0.02582781	0.066506871	0.083554935	-0.038958571	-0.043931823	-0.060489224	0.070349016	-0.166953838	-0.054095997	0.035390598	-0.049957632	-0.043346352	-0.048142666	0.190324861	0.13814676	0.104952453	-0.095378446	0.127810125	-0.117059739
M164T594	0.338144029	0.098476236	0.122493607	-0.306077824	-0.191658703	0.007125245	-0.347860681	-0.052546756	0.158569781	-0.101902431	0.212468186	-0.345235857	0.150913643	0.194320341	0.017501663	0.406558867	-0.074943295	-0.085003103	0.106807041	-0.135607345	0.015153599	-0.143060224	0.059221833	-0.172855321	0.126190602	0.001614426	0.046897748	-0.147017714	0.237507227	0.06016922	-0.029932217	0.10853098	0.083125296	-0.077111606	-0.024734897	-0.04295488	0.032020849	-0.236581976	-0.009333745	0.085339804	-0.108102281	-0.070121145	-0.068775785	0.310268696	0.209205247	0.080906933	-0.173597271	0.221416651	-0.165508166
M133T453	0.303417197	0.089424319	0.115231009	-0.276972386	-0.171807693	0.012462857	-0.321235496	-0.041914782	0.144336395	-0.098172952	0.19655644	-0.317525937	0.144550479	0.179971265	0.012785181	0.365640116	-0.063133083	-0.078462543	0.099212562	-0.123877622	0.019323431	-0.122469961	0.047657303	-0.160770447	0.113357951	0.000499213	0.042209415	-0.140233974	0.21747525	0.046397509	-0.025732829	0.099417436	0.073234562	-0.073462949	-0.019351716	-0.035779638	0.022029105	-0.21541764	-0.001482836	0.080472706	-0.103205066	-0.064197667	-0.061877862	0.286810082	0.193057169	0.067283766	-0.161446523	0.205104095	-0.151688649
M169T958	0.278724296	0.110171608	0.088433878	-0.281044017	-0.15590919	0.018903413	-0.215060014	-0.029032077	0.178748021	-0.023640647	0.205495233	-0.188393545	0.086857595	0.176182859	0.113606068	0.37235924	-0.05222564	-0.150960341	0.143271288	-0.196207469	-0.024329158	-0.162056157	0.0691242	-0.089704022	0.190354052	0.093218977	0.131453112	-0.061586895	0.081181815	0.096189998	-0.105586995	0.160349046	-0.004755197	0.039405549	0.010244623	0.02392488	0.096113729	-0.204528353	-0.069472631	0.121812796	0.019405408	-0.102275145	-0.130469567	0.225009645	0.064765373	0.071073617	-0.170847795	0.217434942	-0.052122584
M148T958	0.19444927	0.124439156	0.133066205	-0.263547044	-0.103903919	0.123579541	-0.219032625	0.078188973	0.20818791	-0.059842553	0.269530454	-0.152946705	0.166284086	0.229101377	0.13773482	0.312455628	0.039144476	-0.225752996	0.212102887	-0.261184083	0.035208926	-0.065875104	-0.017551813	-0.096940348	0.22617207	0.147147659	0.191930973	-0.112250857	0.004780449	-0.00444041	-0.141363841	0.219222671	-0.102397024	0.068465236	0.084810057	0.123460553	0.034128326	-0.202614601	-0.004130757	0.201470614	0.029594067	-0.138749914	-0.171715888	0.258240414	0.016197396	-0.03036182	-0.238924055	0.290936648	0.002254336
M144T527	0.235902864	0.088744445	0.027099624	-0.22242655	-0.133070823	-0.034136701	-0.092288727	-0.067334066	0.141308334	0.047578395	0.127940909	-0.077457973	-0.01107533	0.10343025	0.137103179	0.313922513	-0.078068408	-0.121851271	0.10104832	-0.16064424	-0.075733997	-0.19495046	0.108915347	-0.018739487	0.173803811	0.101738186	0.124974066	0.028925464	0.01290472	0.154172074	-0.11196784	0.129548219	-0.004076874	0.086534329	-0.010896571	0.005945053	0.150150386	-0.147678335	-0.127961129	0.077788391	0.08713219	-0.082670431	-0.120784525	0.113217616	-0.00829415	0.106573661	-0.100187391	0.13431693	-0.003313066
M61T447	0.126130902	0.03445617	-0.017789572	-0.097672902	-0.072681944	-0.060780316	-0.00454674	-0.073319438	0.052106146	0.05708148	0.023330757	-0.010596689	-0.058052	0.015185133	0.071836105	0.154630125	-0.070714734	-0.033969708	0.020405786	-0.053925022	-0.070404742	-0.133755012	0.089980941	0.01618767	0.074144987	0.04152096	0.046687244	0.057625376	0.002122092	0.122555898	-0.050426606	0.041193282	0.021937061	0.052877643	-0.030846732	-0.027289737	0.10976391	-0.056430796	-0.10079144	0.005322326	0.064733732	-0.026571088	-0.04815669	0.011779402	-0.017061472	0.09093516	-0.010549125	0.022391372	0.001550552
M173T627	0.199194167	0.025212741	0.006773933	-0.130213343	-0.116514136	-0.087570878	-0.12450454	-0.112020801	0.035039569	-0.00508034	0.024745996	-0.156971336	-0.013404479	0.027199537	-0.01164855	0.204662299	-0.10679513	0.030784807	-0.018182397	0.003298282	-0.046866655	-0.137853276	0.097674436	-0.056846867	0.018470993	-0.043567747	-0.032301816	-0.009431727	0.151686307	0.110818999	0.017583837	-0.008495359	0.113544825	-0.051141437	-0.072931262	-0.100563209	0.067494212	-0.090254949	-0.061711547	-0.035669545	-0.046231778	0.004172152	0.008006887	0.086261124	0.117219524	0.118111277	-0.006663582	0.020019254	-0.106565685
M309T949	0.180798558	0.001183121	-0.035109045	-0.085487361	-0.108111755	-0.138262005	-0.063869896	-0.15367842	-0.006716735	0.028640623	-0.04231504	-0.115684885	-0.076209357	-0.031313182	-0.02737605	0.162529662	-0.137077429	0.081711305	-0.069695072	0.058342743	-0.076999044	-0.157965297	0.128037246	-0.024474413	-0.021252412	-0.070498377	-0.070106349	0.038858151	0.1484395	0.147229329	0.040680597	-0.055829937	0.146248822	-0.052992357	-0.104213461	-0.140867256	0.090225355	-0.050391329	-0.090028663	-0.088541221	-0.033950156	0.034000526	0.040252793	0.017745023	0.105633092	0.151917676	0.055588215	-0.053098775	-0.104899156
M634T869	0.265129542	0.020676573	-0.023922048	-0.152038047	-0.156615921	-0.159627827	-0.119404048	-0.186862452	0.023343707	0.026058519	-0.012529699	-0.176551662	-0.071227738	-0.004383233	-0.015900239	0.259390724	-0.171480747	0.071763835	-0.057754259	0.035938795	-0.093181495	-0.21396869	0.162489174	-0.048450189	0.006453964	-0.070056071	-0.062425306	0.030945109	0.195773791	0.188787982	0.032101057	-0.039048662	0.174824643	-0.060214167	-0.122157573	-0.164154163	0.120564717	-0.097343439	-0.115718252	-0.083761159	-0.04189555	0.022976104	0.026529552	0.064933191	0.141998916	0.191756507	0.034535814	-0.023189159	-0.137532025
M156T952	0.431508876	0.083973306	0.021740734	-0.315545267	-0.249990039	-0.157385331	-0.237252103	-0.212092909	0.125539463	0.019497513	0.100748364	-0.281215989	-0.031091763	0.09230086	0.052763252	0.479244296	-0.208807805	-0.012558873	0.021149113	-0.07526493	-0.114604267	-0.317606407	0.210854133	-0.095710768	0.117036437	-0.016114114	0.012781439	0.0039977	0.24185354	0.255429633	-0.029837639	0.051432837	0.176338741	-0.034052006	-0.1210916	-0.155762414	0.185131974	-0.214673996	-0.164914392	-0.018283578	-0.025112704	-0.034786304	-0.048668492	0.188346184	0.176663444	0.241574895	-0.058474269	0.096329598	-0.166936249
M188T639	0.371137586	0.092861668	0.05484111	-0.301812075	-0.21282185	-0.082464027	-0.244510443	-0.135489998	0.1444498	-0.010063292	0.145683867	-0.26131784	0.028534513	0.129953661	0.064866017	0.434570187	-0.143433047	-0.06234714	0.068048995	-0.117847344	-0.069586329	-0.245960813	0.147235194	-0.104045042	0.138438727	0.017884747	0.051529875	-0.036036445	0.193204179	0.180313318	-0.05135896	0.090296998	0.10988524	-0.018733217	-0.06891881	-0.087128309	0.136641025	-0.213131591	-0.114393515	0.036607768	-0.023771221	-0.058838597	-0.074583953	0.214473807	0.147704432	0.168186289	-0.106411441	0.147870383	-0.13245407
M200T950	0.435723416	0.076903168	-0.053547868	-0.293373205	-0.254254557	-0.238870386	-0.098915391	-0.28243526	0.109690499	0.125468168	0.027934747	-0.156225244	-0.164758075	0.020246109	0.115767056	0.481018356	-0.264870458	-0.001214589	-0.012154349	-0.065232287	-0.202345253	-0.411349236	0.292444318	-0.007192564	0.136126856	0.017645563	0.032311146	0.131215983	0.158534245	0.372271707	-0.063948885	0.040328529	0.179854686	0.04743085	-0.154131018	-0.181517806	0.294411382	-0.176148766	-0.274769577	-0.059971537	0.08414506	-0.027806932	-0.063704787	0.068345465	0.080931035	0.317534447	0.012190922	0.017433865	-0.105933962
M147T958	0.105761065	0.118793496	0.161567484	-0.218598451	-0.051087803	0.197926745	-0.218668945	0.158495769	0.203552478	-0.098509941	0.292533203	-0.130725821	0.226762131	0.249567318	0.123534185	0.225391674	0.110641683	-0.25049147	0.238772496	-0.27365062	0.09054262	0.031145344	-0.093703452	-0.106110974	0.216743655	0.158893273	0.204968828	-0.158238906	-0.034558783	-0.099431747	-0.140754607	0.233342541	-0.15924916	0.063823943	0.133289426	0.183129809	-0.036872523	-0.180613957	0.065226854	0.239081679	0.011280361	-0.147109159	-0.174585101	0.269902506	-0.002211214	-0.114263857	-0.26867981	0.318984673	0.029129894
M84T958	0.0893658	0.118005662	0.163148845	-0.209752588	-0.041362821	0.208322634	-0.210709845	0.170549131	0.202937921	-0.099586491	0.294082797	-0.11879323	0.231103149	0.250382432	0.125839665	0.209952785	0.121612169	-0.256256286	0.243352259	-0.277253277	0.09606649	0.044038668	-0.103746523	-0.102635042	0.217640703	0.164545934	0.210221778	-0.159714856	-0.048139163	-0.110823365	-0.143886742	0.236926372	-0.171227893	0.068852775	0.141455561	0.194317198	-0.04365161	-0.174906889	0.071835102	0.245241909	0.015153986	-0.149263618	-0.177336356	0.265885337	-0.012309848	-0.126345425	-0.271538738	0.321289767	0.038720681
M130T958	0.12183565	0.124660365	0.163041303	-0.233476505	-0.060175403	0.195083317	-0.224488358	0.153451108	0.212859869	-0.094945122	0.30068819	-0.135722638	0.225420769	0.256123842	0.132771069	0.246592376	0.104969007	-0.258351943	0.245209164	-0.284141987	0.085058972	0.017549348	-0.08592234	-0.107123022	0.228286824	0.165591174	0.213162924	-0.155819362	-0.033634652	-0.088490488	-0.14820016	0.241773326	-0.159175171	0.069707757	0.1322222	0.183119946	-0.02635237	-0.190400492	0.056177263	0.243905258	0.017337196	-0.152493265	-0.182554698	0.277064663	-0.002831065	-0.106601949	-0.274970432	0.327518364	0.028868891
M213T962	0.110395879	0.108301989	0.159461298	-0.209087304	-0.054702388	0.184083576	-0.234632883	0.144679872	0.185657391	-0.110763273	0.275653401	-0.157363981	0.227958532	0.237953922	0.093371886	0.216572762	0.099913471	-0.219815254	0.215598461	-0.242411923	0.094881077	0.035624072	-0.09158762	-0.118317153	0.18789501	0.128043055	0.172758984	-0.168409694	0.002301208	-0.103300451	-0.114425474	0.206751085	-0.130237672	0.033115366	0.117788345	0.157401796	-0.050635685	-0.175678718	0.076215166	0.216132056	-0.0188229	-0.130449355	-0.149309901	0.272015565	0.030321935	-0.106506251	-0.252540685	0.299822806	0.00209366
M138T599	-0.008343043	0.084981131	0.119332537	-0.114483019	0.01352599	0.194145255	-0.10038694	0.175000477	0.14902118	-0.063551512	0.219270927	-0.013912804	0.174494996	0.182672375	0.116943189	0.087559189	0.134988179	-0.220337408	0.201352372	-0.226373809	0.084757543	0.078807455	-0.112853374	-0.047326344	0.173032953	0.157363607	0.187932145	-0.107732021	-0.114108984	-0.118816414	-0.129844657	0.195408289	-0.186092719	0.089380645	0.140677497	0.196315104	-0.047231626	-0.100034767	0.067791175	0.208849339	0.047609559	-0.122624063	-0.150401436	0.163920938	-0.072494404	-0.140561326	-0.208613613	0.242541126	0.084535912
M92T889	-0.063950166	0.084485568	0.150497046	-0.092545925	0.047092021	0.256274131	-0.12228714	0.238772322	0.151899278	-0.104085256	0.249014694	-0.018379331	0.23505657	0.209886102	0.10188511	0.035542034	0.190340159	-0.242388171	0.227294036	-0.240793689	0.133478862	0.15401092	-0.174216093	-0.066756607	0.168512509	0.163465486	0.197580717	-0.156859165	-0.129167451	-0.197002552	-0.127618947	0.210280843	-0.226071543	0.076944684	0.178644554	0.241453792	-0.107840096	-0.094281211	0.12794606	0.242926814	0.021777537	-0.131648745	-0.153532824	0.192113041	-0.0718717	-0.206554969	-0.241974923	0.276815525	0.094393391
M133T678	0.104615537	0.081406477	0.132911986	-0.171049876	-0.053790561	0.138404511	-0.219247745	0.104317328	0.139385498	-0.106745966	0.216263679	-0.166126147	0.1936899	0.189980512	0.046931883	0.180482459	0.069854413	-0.152757104	0.157473908	-0.17215942	0.083337462	0.030452326	-0.0721504	-0.114736767	0.129241404	0.074524844	0.111286282	-0.153467077	0.045510244	-0.087929098	-0.068582363	0.146706644	-0.076083759	-0.005879413	0.081041176	0.102929146	-0.055150023	-0.14631996	0.074059698	0.157603916	-0.049028317	-0.092726273	-0.099508228	0.235102494	0.063572022	-0.078192823	-0.196911668	0.234163291	-0.030032175
M72T667	0.097684431	0.044118695	0.055919416	-0.109988966	-0.053812423	0.035537568	-0.117181287	0.014816693	0.073154141	-0.039110635	0.100463595	-0.1010199	0.072995483	0.088525098	0.027687937	0.135072155	0.001304732	-0.064620083	0.067096115	-0.08057436	0.017922428	-0.029656312	-0.00135022	-0.057339619	0.068769162	0.029731526	0.04824014	-0.059887149	0.047129561	-0.001395693	-0.033049137	0.067000996	-0.009302646	-0.004642372	0.017546939	0.022451422	0.003171087	-0.086649111	0.007193644	0.061983305	-0.020701883	-0.042635294	-0.047750858	0.118077428	0.046112966	-0.00013949	-0.087184798	0.107174747	-0.031869322
M128T663	0.144717963	0.112292765	0.217541711	-0.243711474	-0.073897616	0.22379175	-0.372157587	0.171515975	0.193989062	-0.200273173	0.326687147	-0.296286089	0.329379481	0.291789256	0.025798265	0.246185347	0.118385656	-0.205941478	0.225086481	-0.232036326	0.156766774	0.086244033	-0.13618595	-0.20342707	0.16021901	0.077036714	0.133943538	-0.273903782	0.113890232	-0.176141695	-0.070247599	0.198898318	-0.096730347	-0.055952126	0.121767819	0.145170945	-0.130803814	-0.218470143	0.156285044	0.229143265	-0.128112663	-0.125748757	-0.122118344	0.380907861	0.143005842	-0.140006568	-0.299158399	0.353437125	-0.078845371
M159T644	0.129415564	0.091877447	0.181726879	-0.205827577	-0.06695702	0.180310916	-0.320420499	0.135707742	0.158489098	-0.171315167	0.269493782	-0.261095739	0.275578758	0.241872803	0.012571293	0.210695978	0.092299853	-0.162543997	0.181152391	-0.18518574	0.130823328	0.068655317	-0.109978218	-0.175749444	0.126514464	0.054148929	0.101787481	-0.23250428	0.111157804	-0.144673447	-0.050665054	0.158593814	-0.068714872	-0.057392603	0.094950047	0.110653089	-0.111063102	-0.184611201	0.131801288	0.184001514	-0.117449775	-0.100352479	-0.094718663	0.322452664	0.133089187	-0.11085091	-0.246031116	0.291067725	-0.077441743
M175T925	0.080892736	0.118838823	0.243152284	-0.224021219	-0.034975965	0.29144024	-0.365331783	0.242435986	0.208719882	-0.221018902	0.362392232	-0.263999646	0.37679225	0.320793817	0.040880246	0.196266404	0.179643842	-0.252044237	0.266753579	-0.270396901	0.19497914	0.152518134	-0.193998666	-0.203460709	0.179932917	0.111873771	0.171793579	-0.302796473	0.058001504	-0.243047628	-0.092557275	0.234050507	-0.162223328	-0.035103785	0.170749768	0.210810678	-0.171913035	-0.210787364	0.198946351	0.278415116	-0.118658674	-0.147448234	-0.146922973	0.394036003	0.105923229	-0.207963115	-0.338542312	0.395031396	-0.039166206
M160T645	0.082503328	0.075000825	0.165815033	-0.160109171	-0.040601778	0.177580588	-0.279481568	0.141164119	0.131149006	-0.163392272	0.236396355	-0.223261379	0.25824377	0.212872235	-0.000502314	0.15019217	0.101438455	-0.141825246	0.160140204	-0.157061031	0.132426176	0.092995334	-0.120114403	-0.157214462	0.099598431	0.043968734	0.085168727	-0.218155728	0.090454436	-0.157691299	-0.037760608	0.1357088	-0.072195661	-0.057680615	0.09489446	0.110004149	-0.122741515	-0.15058587	0.139457417	0.166349625	-0.113939271	-0.085712827	-0.07713367	0.282308002	0.11550755	-0.122270263	-0.218622621	0.256204287	-0.063491594
M247T773	0.057195847	0.070633843	0.179332581	-0.145476915	-0.025660371	0.201617567	-0.294699891	0.166144217	0.125473352	-0.18665577	0.243557431	-0.234239159	0.286698345	0.220836313	-0.018734602	0.121424908	0.123665768	-0.140636517	0.163483649	-0.151946229	0.156850439	0.130329569	-0.14829451	-0.170363532	0.086500923	0.035456967	0.077697454	-0.244562275	0.096328707	-0.195975533	-0.026930044	0.132592886	-0.08049105	-0.074626804	0.107067012	0.121822431	-0.156346679	-0.145424287	0.171765329	0.17365242	-0.136865367	-0.083617339	-0.069100374	0.295475997	0.127223413	-0.150603137	-0.227860031	0.264626272	-0.068381305
M351T824	0.121054053	0.084250446	0.189374194	-0.194974262	-0.062453875	0.185965987	-0.341764102	0.14133031	0.146394689	-0.192658865	0.265807045	-0.286223215	0.293909296	0.241531961	-0.015178624	0.193203029	0.097938671	-0.144832852	0.170597829	-0.165412859	0.147367097	0.091063106	-0.124167406	-0.192016841	0.103508866	0.031362321	0.07924285	-0.254861097	0.138287176	-0.168076449	-0.029472286	0.142397857	-0.055713427	-0.085656259	0.092590872	0.101957598	-0.13784791	-0.181120768	0.156455232	0.175615782	-0.149059587	-0.090144964	-0.076108204	0.334196505	0.16073831	-0.121628488	-0.243574414	0.286855284	-0.097585503
M72T646	0.038899992	0.053413046	0.132715597	-0.107156456	-0.016859806	0.152193624	-0.213677868	0.126308752	0.094902171	-0.13600575	0.182129547	-0.166981832	0.211815126	0.16452431	-0.009184169	0.088287367	0.094394739	-0.108892813	0.124484223	-0.116964699	0.115861549	0.097464128	-0.111183315	-0.123283424	0.067965424	0.031382561	0.062642247	-0.179039968	0.063638091	-0.145693085	-0.024060496	0.102042349	-0.065315792	-0.049867754	0.082390704	0.095187966	-0.114358858	-0.106969286	0.126086978	0.132197433	-0.09600597	-0.06431897	-0.054930763	0.216829917	0.0875701	-0.114004299	-0.170663605	0.198099121	-0.045060079
M146T664	0.007719409	0.156407874	0.197088319	-0.217462546	0.010796498	0.32205932	-0.156495753	0.287609927	0.272246538	-0.085553048	0.382954513	-0.005516309	0.278644685	0.31636985	0.231777816	0.183362073	0.219087823	-0.3971034	0.357160905	-0.41155904	0.124160575	0.101533538	-0.171932078	-0.066654482	0.324824728	0.293686779	0.346716492	-0.160690925	-0.217321388	-0.170953452	-0.246192586	0.35391916	-0.32762481	0.182436419	0.240053578	0.341172062	-0.046731387	-0.181759033	0.084873702	0.366500531	0.114665155	-0.222217276	-0.279248933	0.274210766	-0.148502227	-0.222155668	-0.362084718	0.423281242	0.161418836
M192T640	-0.08450101	0.093755967	0.099252749	-0.080849695	0.05923558	0.226672666	0.012069066	0.219121442	0.165647145	-0.008525744	0.221174299	0.125760309	0.138444183	0.174153405	0.195180379	0.033831442	0.175671332	-0.284747071	0.241143625	-0.282719959	0.067624412	0.091090581	-0.127028685	0.020458131	0.225798759	0.239484103	0.264599114	-0.048964847	-0.258979479	-0.116258143	-0.194690282	0.24459753	-0.27822285	0.187580512	0.185171859	0.271460751	-0.013495055	-0.066978831	0.037053426	0.251846877	0.150979319	-0.153038137	-0.204494259	0.095697469	-0.200993226	-0.173902006	-0.215998689	0.248570147	0.189144139
M88T847	0.11361722	0.118819467	0.270794261	-0.246750416	-0.054019829	0.299128084	-0.44626259	0.24216144	0.208837069	-0.268811694	0.382639465	-0.35182168	0.424972447	0.344464044	-0.003305955	0.222280424	0.176845325	-0.232074608	0.261632999	-0.253915017	0.222849593	0.168373907	-0.207522823	-0.252907353	0.157591609	0.073065945	0.139176861	-0.357836889	0.135987576	-0.27133674	-0.060559078	0.220075221	-0.127369341	-0.09270136	0.161744239	0.188311498	-0.210455197	-0.236167852	0.236864296	0.273789599	-0.185395268	-0.138882019	-0.124166057	0.453423191	0.18035633	-0.212628052	-0.355612587	0.415350659	-0.095587471
M134T847	0.108908924	0.115789925	0.273537806	-0.241668935	-0.051410024	0.301897412	-0.453092634	0.245121718	0.204071194	-0.2766241	0.381044516	-0.35979387	0.431808511	0.34408751	-0.013453154	0.214148044	0.179775109	-0.225766431	0.257861505	-0.246621503	0.229314989	0.177744803	-0.213531781	-0.258428667	0.148937349	0.06500213	0.1311053	-0.365980085	0.144760559	-0.280846994	-0.052874316	0.214146925	-0.123478514	-0.102710588	0.161449435	0.185899405	-0.220868345	-0.234128163	0.246441849	0.270959017	-0.196670977	-0.135136123	-0.117351197	0.457019102	0.189596157	-0.217542827	-0.354620363	0.413597036	-0.102151022
M191T447	0.075910096	0.112772087	0.282024733	-0.223479874	-0.031863989	0.326713901	-0.450121539	0.272498958	0.20069939	-0.289026809	0.386554931	-0.349664325	0.450923764	0.349010395	-0.019023065	0.180805887	0.204437107	-0.2327484	0.265448869	-0.248978478	0.247988896	0.211969282	-0.239798403	-0.260202514	0.144018789	0.068343318	0.134444078	-0.380407428	0.130024381	-0.313617633	-0.051867404	0.217403212	-0.142892405	-0.104194861	0.177769179	0.205966607	-0.245462714	-0.22442942	0.270217858	0.282448986	-0.202487591	-0.136992063	-0.117188751	0.458182071	0.18211387	-0.246516517	-0.362784877	0.420687494	-0.092091246
M115T864	0.110954504	0.139478924	0.298912072	-0.274062077	-0.050368072	0.345831237	-0.46837472	0.284419091	0.24504407	-0.282782902	0.435256251	-0.352806371	0.465810243	0.388103448	0.026383791	0.243094462	0.209483346	-0.286073858	0.310598016	-0.309321601	0.242477698	0.186761363	-0.234311532	-0.262985133	0.200276499	0.112339765	0.185697519	-0.382312277	0.106207854	-0.299099348	-0.092997036	0.267885008	-0.173366542	-0.069360192	0.19601165	0.23643581	-0.220619238	-0.259822716	0.252044769	0.324526813	-0.171899742	-0.168879851	-0.161326528	0.49153348	0.160717415	-0.246370723	-0.405708517	0.473601424	-0.07355639
M130T447	0.022802865	0.127500922	0.316402089	-0.220071394	0.001457011	0.40370948	-0.456165136	0.350015991	0.229200109	-0.313420036	0.440167033	-0.325327447	0.509435518	0.393116179	0.00590532	0.149625822	0.269594982	-0.294719295	0.321797616	-0.305279319	0.288915962	0.275205098	-0.299812001	-0.265807312	0.179087668	0.113988892	0.18597487	-0.41640928	0.072136858	-0.381867957	-0.084244201	0.267679603	-0.216913277	-0.077662459	0.233421568	0.281325202	-0.284720001	-0.229315242	0.313007908	0.345873843	-0.189980604	-0.168248074	-0.153946292	0.487448509	0.144228628	-0.317846246	-0.418222748	0.48169885	-0.050613285
M182T548	0.141634596	0.139869407	0.32902664	-0.296743111	-0.068123188	0.357459366	-0.552121121	0.287933457	0.246052917	-0.333516274	0.45830079	-0.442321632	0.518413655	0.414324798	-0.018606263	0.26760735	0.209846032	-0.267906991	0.307600551	-0.294382288	0.273447404	0.206697162	-0.251421493	-0.314356039	0.178249498	0.073983806	0.153949771	-0.441026434	0.184187764	-0.332008855	-0.061041629	0.255355729	-0.140716349	-0.127999342	0.189304798	0.216626943	-0.262783012	-0.285860834	0.293658282	0.322440849	-0.240647938	-0.161210308	-0.139110207	0.553997987	0.23601249	-0.254830147	-0.425635133	0.497043835	-0.130010307
M132T864	0.187502289	0.121524684	0.287221989	-0.290898662	-0.097535576	0.274350972	-0.531281884	0.20634709	0.211382968	-0.301629197	0.394029879	-0.453624986	0.44869463	0.360483048	-0.042878495	0.288646779	0.142240469	-0.200639945	0.24481589	-0.231632956	0.22742778	0.141720831	-0.187850297	-0.300615878	0.138855944	0.027600813	0.099678485	-0.395060016	0.234866971	-0.258685719	-0.02767843	0.199601677	-0.065920549	-0.150639205	0.130963083	0.138544205	-0.219092833	-0.272785286	0.245632747	0.252611405	-0.246868341	-0.126471615	-0.09943966	0.510683719	0.266251777	-0.180288912	-0.360634248	0.424613136	-0.166410447
M132T845	0.174615797	0.108427236	0.260389613	-0.264181542	-0.091317005	0.244510549	-0.487939364	0.182368173	0.188529856	-0.276615656	0.354387145	-0.420353309	0.407363218	0.325139609	-0.0457935	0.263552092	0.124943525	-0.174835003	0.216810819	-0.203311935	0.206624601	0.127308721	-0.168407557	-0.276562641	0.119986332	0.01749465	0.082817112	-0.361045474	0.223935561	-0.233812897	-0.019005385	0.175173624	-0.051502114	-0.144408983	0.114224196	0.1183762	-0.200792975	-0.248073038	0.224370252	0.223640872	-0.231548882	-0.111055847	-0.084545758	0.465528827	0.250885667	-0.159949191	-0.323927896	0.381565856	-0.158853237
M277T669	0.14367939	0.087998554	0.227839902	-0.219052679	-0.075017149	0.213284576	-0.431002637	0.16011097	0.153771625	-0.25036358	0.301168224	-0.375386431	0.360524256	0.278212617	-0.056652461	0.214098176	0.110914764	-0.138715607	0.179135477	-0.161723919	0.187554226	0.123592333	-0.153497627	-0.246958862	0.08824379	0.00078501	0.056856462	-0.323309631	0.208412139	-0.21536374	-0.00299938	0.139888214	-0.036296266	-0.141323781	0.09659169	0.096248824	-0.189069202	-0.210014833	0.207906075	0.186406593	-0.21808894	-0.088719851	-0.060735637	0.405886474	0.231934331	-0.144170357	-0.275908538	0.324133657	-0.148410413
M153T521	0.0735438	0.102615207	0.245283508	-0.20312075	-0.031836848	0.283704624	-0.3899528	0.235586871	0.18187677	-0.246111112	0.341954806	-0.300679682	0.389387496	0.307671153	-0.006198328	0.169462935	0.175792313	-0.211084541	0.237306251	-0.226647819	0.210946255	0.175377629	-0.203753833	-0.223632004	0.135940979	0.06818052	0.126441241	-0.326192199	0.10657255	-0.264900113	-0.053527255	0.197391233	-0.128743145	-0.081631415	0.156025125	0.182797974	-0.204394063	-0.200399147	0.227100798	0.251114094	-0.166726772	-0.124403575	-0.110166283	0.400085211	0.151590275	-0.210624053	-0.320246116	0.372104532	-0.075106167
M132T679	0.029666862	0.094378236	0.24092683	-0.170889105	-0.006427848	0.297891953	-0.360992012	0.255656977	0.169509057	-0.244344462	0.330352273	-0.267153298	0.388491169	0.296700019	-0.008246359	0.1213041	0.195810191	-0.210918263	0.23525818	-0.220184628	0.219748047	0.204591616	-0.222810173	-0.210699225	0.125996942	0.072279796	0.127247414	-0.322316057	0.077803375	-0.2871436	-0.052761143	0.193094983	-0.147899318	-0.074292465	0.168055844	0.199046782	-0.21926387	-0.177698105	0.240032861	0.252806009	-0.159493357	-0.121451187	-0.106869662	0.377288163	0.12926893	-0.233231973	-0.31296231	0.360876244	-0.055069054
M217T614	0.026652332	0.094828969	0.258261701	-0.173675009	-0.004321083	0.316822497	-0.393171009	0.272283127	0.171260556	-0.270095908	0.34562984	-0.296728183	0.419997792	0.31221953	-0.025402821	0.117645928	0.209298532	-0.211328059	0.241286886	-0.219905291	0.241196011	0.228561915	-0.242888518	-0.23173739	0.118849616	0.06228835	0.120328791	-0.352803053	0.09857469	-0.316131696	-0.042756833	0.193525755	-0.147628843	-0.095333825	0.175343729	0.20409629	-0.246800885	-0.185182882	0.267397388	0.261026409	-0.187034595	-0.121712307	-0.101296992	0.404465724	0.152992045	-0.251761872	-0.328021022	0.377438264	-0.070335657
M233T651	-0.023499699	0.090501233	0.244908295	-0.140513348	0.024986489	0.329346183	-0.334963176	0.292690681	0.165238559	-0.247926713	0.332566068	-0.229492479	0.401153709	0.297119768	-0.003344099	0.069698194	0.229830289	-0.226153673	0.247188765	-0.22828357	0.23723555	0.246179462	-0.254451933	-0.199573528	0.125871614	0.087703491	0.141022936	-0.326697474	0.036445221	-0.323443119	-0.060444485	0.201651744	-0.183798143	-0.060288358	0.192628178	0.232443932	-0.24167298	-0.157929163	0.261556134	0.269836868	-0.148852493	-0.126513955	-0.113181634	0.362827912	0.098670776	-0.270981547	-0.319581205	0.365227453	-0.025948652
M190T447	0.040282028	0.084914203	0.268073396	-0.171998295	-0.013055673	0.309780251	-0.439219894	0.262408455	0.154593896	-0.301354056	0.338721497	-0.354491588	0.442001749	0.311407875	-0.070903286	0.116306271	0.200971986	-0.176175711	0.218884698	-0.185123855	0.258054775	0.242459833	-0.249010009	-0.262489737	0.083192331	0.019202125	0.078429322	-0.385213774	0.161340569	-0.334199907	-0.006021787	0.164070802	-0.109456764	-0.146170271	0.159344876	0.173843593	-0.277083786	-0.189618282	0.294812873	0.239431922	-0.241357885	-0.103313585	-0.069240989	0.42982854	0.211166516	-0.249531512	-0.320820498	0.368637176	-0.116145535
M172T447	-0.035342496	0.085713985	0.289014617	-0.13902965	0.032366593	0.374792983	-0.423136789	0.332887504	0.159893953	-0.321193666	0.363436783	-0.315101603	0.484603142	0.33114513	-0.062752274	0.049361788	0.263176562	-0.213054811	0.252098845	-0.212242702	0.296964736	0.315428854	-0.309004954	-0.258862464	0.092357319	0.047703832	0.108039637	-0.411191402	0.104228353	-0.404673763	-0.021827661	0.189924748	-0.172334055	-0.128893605	0.206334452	0.236113208	-0.322631131	-0.172250268	0.340512631	0.281140353	-0.23432027	-0.119107905	-0.08638039	0.432279255	0.173122644	-0.319339688	-0.350811354	0.398481156	-0.075895163
M126T793	0.029390532	0.06573775	0.216538314	-0.134231804	-0.008895148	0.249585176	-0.356945293	0.211745988	0.120207015	-0.246971127	0.269852573	-0.29014127	0.358683306	0.248928569	-0.064399804	0.087649223	0.162594729	-0.136075945	0.172195997	-0.142590472	0.211134039	0.200521203	-0.203373753	-0.214341131	0.060102317	0.009135645	0.056549604	-0.314320373	0.136211412	-0.274111257	0.001030136	0.126757913	-0.084227655	-0.124647666	0.126988065	0.136894184	-0.229254612	-0.150474307	0.242828878	0.189278917	-0.201730119	-0.079812546	-0.050231898	0.34686168	0.176298833	-0.202894405	-0.255921622	0.29364773	-0.09823296
M162T776	0.081931066	0.065621641	0.232345165	-0.164320235	-0.039933586	0.234189463	-0.429027222	0.187919681	0.118802721	-0.279575778	0.278510279	-0.375625145	0.384093632	0.262013256	-0.103193804	0.13192655	0.139428746	-0.10759908	0.157111765	-0.120305198	0.220951353	0.188891114	-0.194308683	-0.256246108	0.03900316	-0.032079953	0.020099447	-0.350875549	0.219388674	-0.273612979	0.032398177	0.106896971	-0.034631081	-0.177604499	0.103911282	0.097663308	-0.245497583	-0.177406909	0.258549323	0.171729045	-0.258790857	-0.067662447	-0.026035647	0.395093658	0.250163571	-0.183279976	-0.260157694	0.300668396	-0.158042576
M231T648	0.043788749	0.167455244	0.334990369	-0.278277658	-0.007612462	0.444157603	-0.446096735	0.384319637	0.296406196	-0.288976044	0.510058867	-0.284472813	0.521599716	0.446125797	0.093691252	0.215973449	0.292779021	-0.390975623	0.39888165	-0.408262659	0.278256371	0.248140492	-0.300044815	-0.248641912	0.274224629	0.202197607	0.282684099	-0.402529658	-0.0089169	-0.364990253	-0.162404878	0.354649539	-0.291374966	0.002063154	0.275270075	0.350525173	-0.242412064	-0.26745183	0.280924357	0.420162461	-0.115184525	-0.222950813	-0.233072299	0.513096851	0.072696987	-0.331986235	-0.482058633	0.559028999	0.009719428
M230T648	0.0801316	0.15716064	0.319364769	-0.282121311	-0.030305773	0.398929157	-0.4583372	0.337536171	0.276941843	-0.284820549	0.4796288	-0.317067085	0.49604112	0.422610831	0.067044224	0.236319601	0.253206269	-0.346923726	0.361739097	-0.36790038	0.260082722	0.215349112	-0.26754121	-0.255468383	0.24548565	0.164450186	0.242313777	-0.392521015	0.043108722	-0.331197054	-0.134124119	0.318957912	-0.238381609	-0.027723637	0.239285222	0.299315182	-0.228573513	-0.26780022	0.264472057	0.379098139	-0.138302881	-0.200758237	-0.203943992	0.506178286	0.111962154	-0.290605086	-0.450215267	0.523976133	-0.02775635
M174T839	0.05186334	0.14230063	0.288037211	-0.244672078	-0.015138946	0.372165134	-0.39702493	0.3191224	0.251490918	-0.253003241	0.435035531	-0.263471078	0.448424099	0.381885012	0.070072641	0.196014101	0.241680125	-0.324530303	0.334577545	-0.340972778	0.237897628	0.206238144	-0.251316251	-0.221569219	0.227782591	0.161198708	0.230739261	-0.350326164	0.01397137	-0.308319798	-0.130077446	0.296015419	-0.234091843	-0.011472125	0.227212574	0.286890758	-0.208805469	-0.23430303	0.241413748	0.351852468	-0.111865863	-0.186183268	-0.191845837	0.447744444	0.08060745	-0.275668787	-0.410029482	0.4761357	-0.00721336
M130T652	-0.057845487	0.136310162	0.308101905	-0.186793675	0.050030796	0.450287019	-0.364158732	0.406907413	0.24665338	-0.275907005	0.45226991	-0.203897067	0.49509099	0.394916482	0.072641773	0.090941975	0.320829939	-0.359875339	0.36600253	-0.361569053	0.28700611	0.305539079	-0.328909371	-0.211684765	0.226828897	0.189897835	0.258399341	-0.378347051	-0.060478577	-0.400466346	-0.14254079	0.317346995	-0.310322755	0.006860187	0.283831185	0.361221222	-0.270592519	-0.200299002	0.301699591	0.39499525	-0.104794691	-0.198941777	-0.204401596	0.436759717	0.030434534	-0.365314836	-0.435874612	0.498870028	0.044927831
M217T760	-0.035534737	0.114127894	0.260541235	-0.163525275	0.034251413	0.371994746	-0.319903614	0.333802648	0.206151597	-0.236954309	0.379754101	-0.189089846	0.418376669	0.33275653	0.052857646	0.087166301	0.26210218	-0.294572978	0.302490929	-0.297541569	0.2410945	0.251241327	-0.271749123	-0.185774234	0.185499108	0.149931104	0.2082226	-0.323347969	-0.032241686	-0.333052416	-0.112636789	0.261023804	-0.248016676	-0.005359166	0.231623114	0.292734218	-0.228409807	-0.173702505	0.254356922	0.326009104	-0.099368717	-0.163706576	-0.165837675	0.37536526	0.04143584	-0.299824022	-0.364969187	0.418295021	0.024416477
M137T500	-0.08755344	0.091592411	0.247012819	-0.109585513	0.063241898	0.369635215	-0.288953941	0.339980953	0.169629088	-0.239938045	0.341098556	-0.164616733	0.408583933	0.300631055	0.022497062	0.014942933	0.272582625	-0.260609007	0.272489575	-0.254847737	0.250741205	0.287251806	-0.288320492	-0.175417895	0.142981322	0.12469373	0.176171482	-0.319768222	-0.036448948	-0.35759334	-0.085921063	0.226065611	-0.241653463	-0.02267704	0.228258774	0.284448097	-0.25449494	-0.135906264	0.274892156	0.300511507	-0.114116806	-0.141462739	-0.135534106	0.338966443	0.040088108	-0.315399091	-0.332907578	0.377229561	0.026103806
M190T921	-0.125424542	0.082475707	0.228421224	-0.076307881	0.084779055	0.365778988	-0.237056469	0.343506465	0.154832533	-0.218279524	0.315944636	-0.111717899	0.381845062	0.276406027	0.031664779	-0.027764059	0.27896891	-0.256963876	0.263222046	-0.245853377	0.241660938	0.295100508	-0.289252737	-0.147255505	0.136666431	0.133593247	0.179327861	-0.292020333	-0.076597245	-0.354746517	-0.090767363	0.218978952	-0.25672534	-0.001619395	0.231842961	0.292756536	-0.247000552	-0.108087481	0.265451639	0.292937401	-0.087725656	-0.136787433	-0.134472503	0.295514313	0.003057964	-0.320336402	-0.312030126	0.351128408	0.054586821
M185T723	-0.094415029	0.060654322	0.198335873	-0.061716313	0.06412777	0.299653524	-0.234285143	0.278901335	0.11549014	-0.207197738	0.257736567	-0.139102376	0.336178657	0.229681915	-0.01027552	-0.025096572	0.226320854	-0.186000039	0.201455526	-0.176919631	0.215289661	0.25784034	-0.246517892	-0.147354205	0.085086343	0.076790744	0.115831919	-0.269590656	-0.013844435	-0.3108214	-0.046101058	0.158834437	-0.183714455	-0.042165608	0.180693707	0.22009235	-0.230664092	-0.09331504	0.243708696	0.226956588	-0.116791485	-0.099213238	-0.086276087	0.266489586	0.049007857	-0.265779232	-0.254313643	0.285563194	0.008988039
M303T894	-0.144314513	0.069044316	0.198716508	-0.045539841	0.09449999	0.33636413	-0.183867251	0.321086674	0.131502967	-0.188379571	0.273938995	-0.067457864	0.335846651	0.238318465	0.033374121	-0.058252555	0.263412056	-0.233606774	0.235994397	-0.219255997	0.218687321	0.280963578	-0.26977798	-0.117445862	0.119812669	0.128004482	0.166208626	-0.25233225	-0.097461997	-0.32853065	-0.085570366	0.196089927	-0.247376341	0.0111219	0.217011603	0.276236124	-0.225730613	-0.079597652	0.241205079	0.264932007	-0.065042579	-0.122301184	-0.12199384	0.243209436	-0.021412687	-0.301137599	-0.273525858	0.305776695	0.069287662
M407T651	-0.158743692	0.060566369	0.202677693	-0.029861263	0.102490246	0.341245572	-0.194488124	0.327212199	0.118025445	-0.204296838	0.266491868	-0.081222155	0.348296317	0.234047042	0.009681569	-0.081764312	0.269985575	-0.217071711	0.225012308	-0.19988582	0.232458544	0.303123561	-0.28321111	-0.127507561	0.097843642	0.108907094	0.146371912	-0.268183753	-0.0798317	-0.349783414	-0.067169354	0.180292205	-0.238432317	-0.010985272	0.215738434	0.270073736	-0.249137622	-0.071636344	0.262344172	0.256260184	-0.089360579	-0.112306599	-0.104959313	0.246612797	-0.002673383	-0.312193362	-0.267949541	0.297721067	0.055961178
M203T911	-0.189972808	0.069472809	0.232609712	-0.030269996	0.122258584	0.396142724	-0.217371655	0.380930658	0.135689745	-0.233342021	0.306432647	-0.085255541	0.400258166	0.268657715	0.014041829	-0.100683873	0.31478309	-0.25288494	0.260915442	-0.232187976	0.26824341	0.352713005	-0.328917403	-0.143279454	0.114037652	0.129191687	0.171900632	-0.306699711	-0.10029461	-0.405335034	-0.079942326	0.209500217	-0.280320917	-0.008183819	0.251651339	0.315896586	-0.28737189	-0.079324107	0.302550329	0.297415728	-0.098394034	-0.130467328	-0.122886965	0.279770204	-0.010083891	-0.363411089	-0.308711354	0.342648659	0.070413307
M241T910	-0.16796698	0.063296633	0.229070866	-0.033967884	0.108616653	0.374540576	-0.236712167	0.357483695	0.12430058	-0.23991661	0.293006301	-0.11640099	0.395529001	0.259621079	-0.008640573	-0.088835209	0.294716162	-0.225576421	0.239927424	-0.206995337	0.264449863	0.340506792	-0.315606598	-0.155132723	0.09368346	0.102076386	0.144274057	-0.311328899	-0.060211759	-0.394354469	-0.05876983	0.187449821	-0.247010459	-0.034294159	0.231695566	0.285615588	-0.288384305	-0.08242021	0.301891231	0.274725684	-0.122656073	-0.116757024	-0.102784978	0.285333295	0.023031885	-0.34398279	-0.294284519	0.326793747	0.041438855
M145T663	-0.050208736	0.078375895	0.176902166	-0.098727255	0.038853691	0.268534794	-0.196031614	0.245574393	0.142457367	-0.155684531	0.261227988	-0.099209768	0.285311454	0.227028884	0.04867521	0.037516369	0.195080929	-0.215357938	0.216371156	-0.214228223	0.167821481	0.185773563	-0.19727563	-0.114621983	0.134579885	0.118756889	0.157479091	-0.214608038	-0.05430203	-0.238259862	-0.088553746	0.188313721	-0.193223415	0.014169236	0.172042728	0.220769688	-0.15817843	-0.108796845	0.176137795	0.234394199	-0.050501378	-0.117957101	-0.123116461	0.243582572	0.001572436	-0.22096212	-0.253117291	0.288838151	0.039777694
M123T655	-0.092078128	0.047957017	0.131937956	-0.034437014	0.060682456	0.222986695	-0.121540831	0.212366315	0.090718507	-0.122655374	0.184549051	-0.043427043	0.221668684	0.16015491	0.026894218	-0.032779659	0.173807756	-0.159026983	0.15961038	-0.150202662	0.142946644	0.182217117	-0.176763657	-0.076824028	0.084478163	0.088937614	0.114671476	-0.165397855	-0.067486623	-0.214347541	-0.060652807	0.133990859	-0.166128095	0.011442549	0.144623535	0.18493766	-0.145593306	-0.055362901	0.156415425	0.178348775	-0.038936336	-0.083606081	-0.084768538	0.162319437	-0.017176366	-0.198026981	-0.183774025	0.205892729	0.048143688
M265T685	-0.096255781	0.046381904	0.12658951	-0.029418742	0.062961054	0.218874425	-0.110031134	0.209583448	0.087963131	-0.11596354	0.178235016	-0.03256867	0.213008532	0.154087588	0.029976084	-0.037897532	0.172015391	-0.15750993	0.156673549	-0.1481007	0.138328142	0.179339858	-0.173445627	-0.070091735	0.083947137	0.090760916	0.115202801	-0.157067691	-0.074913266	-0.209244079	-0.062106015	0.132162095	-0.167166685	0.016675852	0.143361112	0.184325832	-0.140457472	-0.050399321	0.150971287	0.175267436	-0.031912435	-0.082431772	-0.084758092	0.152282608	-0.024839152	-0.195298971	-0.178066096	0.19916916	0.053473101
M252T641	-0.090769766	0.030236241	0.135631856	-0.016657707	0.058574895	0.210422866	-0.158280876	0.199492057	0.061110159	-0.153593303	0.162594845	-0.095816339	0.237306004	0.146911208	-0.029725759	-0.054031589	0.164557128	-0.109476691	0.124468888	-0.098738396	0.160349657	0.203223369	-0.184248606	-0.104378909	0.03349187	0.035024776	0.059534654	-0.194800191	-0.00185887	-0.235787164	-0.013519446	0.090609623	-0.121127619	-0.046719568	0.124034187	0.147264476	-0.181611072	-0.048117259	0.187645351	0.144946943	-0.098975884	-0.056394467	-0.041002347	0.175109402	0.043449866	-0.196086398	-0.163404798	0.180844571	-0.000125367
M76T689	-0.137732171	0.036644942	0.153716751	-0.003732444	0.087325872	0.260844943	-0.149179183	0.252400806	0.074583043	-0.165434251	0.190474424	-0.066641179	0.27000196	0.169069775	-0.013102758	-0.088710639	0.210108589	-0.147849654	0.1581431	-0.13161027	0.186357652	0.249472084	-0.225595385	-0.101412608	0.052774711	0.065755648	0.092519473	-0.212658208	-0.049378058	-0.282343812	-0.034427462	0.120373337	-0.173356305	-0.025627441	0.161735548	0.198812075	-0.207917471	-0.042952644	0.215530971	0.184001955	-0.085936961	-0.074806967	-0.063335301	0.18296418	0.010138731	-0.245780535	-0.193849786	0.213303624	0.033775834
M160T896	-0.255937083	0.059216281	0.202718521	0.021031192	0.160252282	0.396718272	-0.12306882	0.393856699	0.119482083	-0.191536874	0.272594577	0.015932398	0.355361678	0.233845594	0.043659931	-0.168300898	0.330965995	-0.261563451	0.256635585	-0.232131005	0.25131614	0.364229271	-0.331908937	-0.090468194	0.117194305	0.158834773	0.192606172	-0.255757107	-0.185154725	-0.399265424	-0.100590006	0.210422838	-0.319649182	0.041608732	0.265301262	0.342377319	-0.268686621	-0.035087188	0.281928418	0.295918604	-0.040057602	-0.13064936	-0.1331831	0.206246643	-0.087555233	-0.375826323	-0.281701055	0.308344823	0.131033697
M138T500	-0.343247477	0.031178129	0.171918603	0.102716952	0.209548241	0.39341471	-0.039093865	0.405893817	0.074197684	-0.170194755	0.214751229	0.096999631	0.319228827	0.181968828	0.030551149	-0.27660209	0.349261412	-0.232371715	0.224014121	-0.189561023	0.250351108	0.404751581	-0.348705423	-0.050193273	0.076995104	0.150368476	0.172311487	-0.222617094	-0.236607095	-0.418513585	-0.085788254	0.176046028	-0.334584067	0.052665986	0.268840312	0.348095554	-0.282751179	0.027001145	0.289425367	0.269144631	-0.021386616	-0.108557373	-0.108913582	0.128406208	-0.1323599	-0.396827159	-0.23413614	0.247761785	0.166503664
M433T629	-0.281202815	0.016748396	0.174905458	0.086183983	0.171525847	0.3476499	-0.115178982	0.35288555	0.047752603	-0.204595636	0.191858329	-0.008719075	0.327967825	0.170529194	-0.039358612	-0.240668678	0.302955068	-0.161795046	0.173860549	-0.125013696	0.253323508	0.384337635	-0.324450709	-0.096935221	0.021005216	0.072729455	0.095901172	-0.255439185	-0.114276063	-0.405705399	-0.024332583	0.119782014	-0.244928248	-0.030196341	0.219976439	0.270285465	-0.301271896	0.010422443	0.303799733	0.215434962	-0.103741101	-0.073613962	-0.053571545	0.164447926	-0.027173582	-0.355108939	-0.207819622	0.219357741	0.078028059
M125T915	-0.170694573	0.034630128	0.202090252	0.004537037	0.107565378	0.325129132	-0.225588527	0.313144518	0.07491719	-0.238194426	0.230518192	-0.131861304	0.361177174	0.209597701	-0.060973335	-0.124425124	0.261353661	-0.152224591	0.177071552	-0.130638295	0.25312981	0.334596613	-0.294601416	-0.154419023	0.029660664	0.042150408	0.076233381	-0.298297502	-0.008326746	-0.378388585	-0.007676196	0.122144357	-0.186002805	-0.079690059	0.191114338	0.225037422	-0.294699343	-0.053029157	0.301060158	0.211310388	-0.159056861	-0.07575024	-0.048016082	0.249607329	0.063731464	-0.312794365	-0.235508383	0.257534677	0.002999819
M187T640	-0.197445684	0.016476262	0.174339376	0.044004639	0.1216281	0.298086051	-0.177936313	0.293807748	0.044060664	-0.216796332	0.184139982	-0.094958106	0.32164246	0.168909337	-0.0722439	-0.167833288	0.249181709	-0.119603281	0.143605093	-0.093224725	0.237485448	0.332366378	-0.28224928	-0.129952032	0.000660276	0.026014844	0.052116292	-0.267005856	-0.019545725	-0.363517012	0.007658729	0.09041955	-0.171576475	-0.079014229	0.175405662	0.204922163	-0.286031821	-0.020047903	0.28815644	0.178309807	-0.149571399	-0.055675034	-0.026102553	0.198855552	0.049454856	-0.299398464	-0.193665939	0.207447432	0.010409114
M265T772	0.178456296	0.065916018	0.194420284	-0.205356888	-0.097985134	0.141510114	-0.424735569	0.089938449	0.113677478	-0.235058016	0.239515036	-0.400812264	0.308679551	0.228308244	-0.097049554	0.22003499	0.053539621	-0.065616097	0.114733824	-0.091163988	0.156602666	0.079929228	-0.105356441	-0.244501187	0.036801562	-0.056356606	-0.007472203	-0.295703633	0.271350157	-0.164441509	0.04138307	0.078147062	0.039857429	-0.180194588	0.042156351	0.01978505	-0.167171537	-0.194884687	0.180575695	0.117123294	-0.244128552	-0.050164047	-0.012169889	0.373036198	0.276767456	-0.083906876	-0.214560031	0.254687906	-0.194069615
M100T674	0.175469813	0.043826658	0.173714513	-0.175255099	-0.098267125	0.104032523	-0.415665164	0.056457961	0.0756626	-0.233727751	0.191506685	-0.411974758	0.282420433	0.189844766	-0.137125363	0.191830598	0.028449106	-0.009521177	0.066631594	-0.032641502	0.148145432	0.076028918	-0.089701689	-0.243709388	-0.012366304	-0.102106749	-0.0594923	-0.285686278	0.310456045	-0.152713423	0.080478742	0.028120659	0.086117934	-0.214777128	0.011376728	-0.026201814	-0.172329389	-0.171951471	0.180229128	0.068671764	-0.271840486	-0.018746112	0.029784104	0.345274198	0.307454469	-0.060536351	-0.16947841	0.201510625	-0.22306725
M265T806	0.223353448	0.029536173	0.159661163	-0.180972753	-0.128119385	0.050137391	-0.446212854	-0.000464587	0.049128819	-0.239397634	0.155818318	-0.46946113	0.2610035	0.16386865	-0.181772474	0.21713478	-0.019875882	0.051377926	0.017766901	0.023615863	0.132740925	0.042021784	-0.054089885	-0.262209163	-0.055661539	-0.158788002	-0.118527702	-0.285295782	0.391085647	-0.11936933	0.124169133	-0.021287028	0.159205937	-0.265260586	-0.034948863	-0.094522896	-0.165810151	-0.175169724	0.169957779	0.015445506	-0.315978235	0.011985365	0.072741287	0.347192038	0.371878273	-0.012019784	-0.131847304	0.159995237	-0.281301241
M162T641	0.206838525	0.010512162	0.113206353	-0.141634011	-0.120517758	-0.001731589	-0.369744386	-0.042933121	0.015470856	-0.191814541	0.091843883	-0.408823082	0.187215761	0.106006005	-0.178385122	0.183292847	-0.051274878	0.088952093	-0.025440356	0.064413087	0.092959282	0.010002777	-0.016690487	-0.218309324	-0.079664411	-0.169100978	-0.139924424	-0.22261803	0.366619084	-0.070107567	0.132307582	-0.056796995	0.18034383	-0.247082632	-0.062651183	-0.126286378	-0.126853823	-0.136482129	0.126820778	-0.030199035	-0.281757082	0.034385283	0.091803313	0.270188251	0.339560108	0.026063155	-0.072143223	0.090512902	-0.263989317
M163T641	0.166427321	0.010157641	0.10816384	-0.119581038	-0.096565936	0.016613776	-0.329451339	-0.019176919	0.016166965	-0.178382092	0.090470113	-0.358048683	0.180842841	0.101715741	-0.157914904	0.148033273	-0.029091188	0.069212316	-0.013062153	0.04963537	0.094450655	0.02862947	-0.03143617	-0.19599421	-0.06839311	-0.143975804	-0.11722689	-0.207994804	0.314650337	-0.082348553	0.114318159	-0.043279898	0.144910118	-0.217563198	-0.043306909	-0.096310357	-0.126521075	-0.118958186	0.12664669	-0.015075128	-0.25172758	0.026140333	0.077360797	0.244984913	0.295516454	0.004347713	-0.074047736	0.0907493	-0.226784886
M265T624	0.109956585	0.019971048	0.091776069	-0.097905327	-0.062437501	0.042151397	-0.237751992	0.015110449	0.033969897	-0.130590971	0.09528616	-0.243379378	0.149704757	0.097164226	-0.088514151	0.112447569	0.002118783	0.012219109	0.022724894	-0.001783371	0.077462957	0.03261435	-0.039556466	-0.13962293	-0.019385843	-0.072553927	-0.049757756	-0.157497348	0.194060034	-0.075026791	0.056959568	0.001284069	0.068224662	-0.132910494	-0.006842106	-0.033831677	-0.093444204	-0.09549946	0.096700135	0.022652268	-0.16258349	-0.001487413	0.028807633	0.190778068	0.187845177	-0.019808593	-0.08263278	0.099140684	-0.139530128
M205T924	-0.022319224	0.015691301	0.114695472	-0.031038993	0.016347707	0.137664679	-0.190850651	0.122401564	0.033012689	-0.152080265	0.119146434	-0.161789911	0.202160701	0.114500421	-0.07535104	-0.010458339	0.098518263	-0.038605695	0.066218933	-0.03518438	0.132935813	0.147861812	-0.131048844	-0.122348712	-0.011773724	-0.028626078	-0.00699062	-0.18523321	0.092666287	-0.181398513	0.033720829	0.034197541	-0.031122879	-0.100357286	0.064531413	0.06180948	-0.16086468	-0.055466619	0.163116445	0.079892451	-0.14304494	-0.021383842	0.006181711	0.17441362	0.116423615	-0.127449346	-0.116610472	0.130095337	-0.068107894
M166T502	0.011138883	-0.011936251	0.062331521	-0.00646079	-0.006571633	0.043504201	-0.153975864	0.03300514	-0.017299867	-0.115066578	0.034071834	-0.162618138	0.118749803	0.042996202	-0.109999274	-0.010839608	0.026248015	0.046456396	-0.013276366	0.047728966	0.083130588	0.085687725	-0.064443815	-0.101380699	-0.068204543	-0.086673449	-0.076304799	-0.130049593	0.144420422	-0.105686264	0.07797517	-0.038568072	0.052988122	-0.128444744	-0.001428544	-0.027167846	-0.118335952	-0.027744448	0.114017225	-0.006097688	-0.151509354	0.024106341	0.05906154	0.111672972	0.146357602	-0.048664489	-0.032941867	0.035122846	-0.105680632
M259T930	0.054989745	0.001732954	0.129280899	-0.058410076	-0.030540733	0.094648935	-0.301291689	0.068614624	0.007362977	-0.20609034	0.105297772	-0.304759146	0.230773083	0.113421677	-0.162995509	0.038325817	0.050356123	0.03980042	0.014337184	0.035484084	0.146966765	0.132698195	-0.111593995	-0.189850232	-0.076183422	-0.122032896	-0.096462416	-0.240765692	0.247865304	-0.179263559	0.107992223	-0.027305036	0.073326707	-0.206866798	0.011650267	-0.025623932	-0.194466101	-0.083517667	0.19243101	0.024498843	-0.252815335	0.016752591	0.070439213	0.235853113	0.25279879	-0.086803857	-0.097838635	0.110778629	-0.180325501
M246T631	0.008747046	-0.012000779	0.115692012	-0.016961354	-0.004300955	0.096505217	-0.26056412	0.078155731	-0.01460931	-0.197428903	0.078493488	-0.264374496	0.216024741	0.089349503	-0.169756226	-0.017894436	0.062503088	0.052575979	-6.33E-05	0.055276652	0.148965044	0.156632253	-0.1231643	-0.17070583	-0.095834731	-0.12537393	-0.105453608	-0.226745976	0.220951708	-0.19282585	0.114985875	-0.04309562	0.063333372	-0.201509712	0.015659561	-0.019982785	-0.204369077	-0.052545209	0.199104833	0.013417169	-0.244398621	0.026935616	0.081860573	0.198733325	0.230074206	-0.100796897	-0.076302574	0.082893898	-0.161771247
M146T660	0.133223675	-0.010439842	0.073910848	-0.072739302	-0.078956613	-0.015087388	-0.267608682	-0.041386056	-0.018874234	-0.149387059	0.035785123	-0.307831236	0.131137666	0.053175107	-0.166451212	0.096545875	-0.04289196	0.104441244	-0.050674387	0.09059821	0.073834717	0.024253378	-0.01585746	-0.163456202	-0.099166948	-0.158639092	-0.141550454	-0.167046557	0.29460092	-0.062435421	0.128679816	-0.078026431	0.158162877	-0.21128406	-0.06045399	-0.117212848	-0.112757622	-0.079152353	0.108137063	-0.052242706	-0.234524222	0.048152157	0.100087816	0.18163657	0.27226207	0.020292955	-0.024794467	0.031827672	-0.213077601
M279T728	0.071617038	-0.017220753	0.059276342	-0.0308023	-0.043041718	0.000738118	-0.202031327	-0.016112149	-0.028640561	-0.126961599	0.019147248	-0.232311713	0.111951878	0.034805292	-0.145651396	0.035661964	-0.017412965	0.090467036	-0.045948237	0.084746357	0.072220219	0.049601208	-0.032311817	-0.128105884	-0.095498282	-0.132908228	-0.121459417	-0.140052329	0.225750756	-0.075598238	0.111842753	-0.071735519	0.117694601	-0.175015612	-0.040430503	-0.085270951	-0.111799633	-0.045740497	0.105881764	-0.043623711	-0.19510298	0.044569036	0.089713657	0.133915144	0.212796774	-0.004614277	-0.013941671	0.016076112	-0.16404214
M247T490	0.070176956	-0.01577908	0.070307755	-0.034073624	-0.041895368	0.013508608	-0.221030446	-0.004889172	-0.025605783	-0.141791087	0.030453909	-0.248770824	0.131384155	0.045747919	-0.153372593	0.035188911	-0.008427847	0.087288678	-0.03996424	0.08181676	0.08492651	0.063452928	-0.04458052	-0.14023981	-0.096984191	-0.13624475	-0.1226966	-0.158057125	0.235685594	-0.092756345	0.115521316	-0.068851256	0.115479414	-0.185278795	-0.034675747	-0.080013363	-0.127262317	-0.051299633	0.121540175	-0.036376762	-0.209450466	0.042762281	0.090695599	0.15101101	0.224845401	-0.016390046	-0.024956547	0.028388788	-0.171327404
M159T499	-0.091434996	0.033220671	0.168338029	-0.02678787	0.059726659	0.245066577	-0.219397703	0.229163543	0.067804606	-0.199927442	0.194008117	-0.151534777	0.295340609	0.178119744	-0.05780542	-0.053892824	0.188117352	-0.113589475	0.138350326	-0.102416618	0.198316055	0.243313014	-0.219132933	-0.14340602	0.024682906	0.019466659	0.050191286	-0.250345995	0.035941164	-0.286045895	0.00195614	0.09482436	-0.121430595	-0.083052072	0.137670422	0.157370315	-0.229026023	-0.065236267	0.235282547	0.162382674	-0.147338042	-0.059050946	-0.033888976	0.227759655	0.086367043	-0.22829472	-0.193803344	0.214826854	-0.027777662
M183T641	-0.119558438	0.051733881	0.216967002	-0.043347927	0.078696571	0.324594409	-0.267265501	0.304091119	0.102424321	-0.244833818	0.262729066	-0.171485865	0.376239459	0.237865015	-0.047711189	-0.059856256	0.248994448	-0.171608022	0.196805307	-0.158000658	0.249317256	0.306095204	-0.281195608	-0.172993509	0.056741656	0.051411731	0.091925414	-0.311094517	0.014865775	-0.361403508	-0.020277872	0.144225216	-0.179638906	-0.079752733	0.188907623	0.22279031	-0.280227328	-0.088235239	0.290671907	0.227202955	-0.162387441	-0.089909301	-0.065224657	0.289742865	0.082833608	-0.297673763	-0.261705318	0.291283201	-0.012681629
M204T911	-0.071828301	0.045122285	0.20693034	-0.058220982	0.04960107	0.281341495	-0.293606778	0.257042426	0.088989809	-0.245859117	0.241185416	-0.217654194	0.358240153	0.222506797	-0.074354114	-0.025496484	0.208075946	-0.131224927	0.164338041	-0.123021878	0.233175148	0.270038423	-0.248189545	-0.187107939	0.032492151	0.013669388	0.053389892	-0.308231268	0.075843095	-0.327606386	0.007119574	0.112927027	-0.124399862	-0.113092248	0.152960795	0.171050446	-0.267028315	-0.097453028	0.27569505	0.190228914	-0.190632298	-0.070542252	-0.038633384	0.295561065	0.130388243	-0.255050269	-0.237368312	0.265574443	-0.056424205
M107T930	-0.048259761	0.041153137	0.23038154	-0.071074556	0.035632324	0.286876481	-0.365390682	0.256392992	0.082614855	-0.291351111	0.253149425	-0.297597889	0.401395708	0.238964909	-0.121783312	-0.012008143	0.205953052	-0.105564697	0.153546576	-0.099352807	0.260515002	0.289862472	-0.262676022	-0.232330157	0.003663471	-0.028181791	0.01620522	-0.359332021	0.150353392	-0.35728682	0.042498082	0.093015006	-0.08888254	-0.171169982	0.142843522	0.146942239	-0.307233593	-0.11531773	0.314335527	0.18051696	-0.256726683	-0.058195729	-0.011376312	0.345549961	0.201626848	-0.26074578	-0.247356774	0.277079369	-0.11054538
M136T520	-0.047004653	0.021019269	0.183421607	-0.039456042	0.032559048	0.223206141	-0.303132829	0.200187115	0.046388007	-0.24724574	0.185738448	-0.257107846	0.326099867	0.179447727	-0.128019017	-0.031671465	0.162251734	-0.056216414	0.10171974	-0.048877956	0.217680512	0.247325986	-0.216154741	-0.196245166	-0.027347174	-0.051112505	-0.017372422	-0.299744413	0.148898653	-0.299412929	0.059765235	0.048785323	-0.049716941	-0.165916114	0.10432331	0.099072525	-0.26622775	-0.082344664	0.268790139	0.12483587	-0.234686219	-0.030427163	0.015821704	0.275575668	0.188123895	-0.210206322	-0.182965114	0.203054495	-0.109727427
M246T593	-0.039973761	0.009514159	0.137305715	-0.020340236	0.026736088	0.164477371	-0.233208467	0.147936002	0.024466899	-0.193140126	0.130686732	-0.202898044	0.247582025	0.128609671	-0.112187202	-0.035630006	0.120700842	-0.027463238	0.065358709	-0.020672481	0.168433426	0.194055826	-0.165648007	-0.152778423	-0.036442037	-0.053314411	-0.028913101	-0.231580077	0.126649647	-0.232174098	0.058380007	0.023219683	-0.026280216	-0.139756237	0.073241441	0.064861394	-0.210785186	-0.056538414	0.211066823	0.083552986	-0.191589979	-0.014403862	0.024941736	0.206432735	0.155219022	-0.158897564	-0.129603097	0.142741579	-0.093445008
M434T662	-0.08102645	-0.013605515	0.108239311	0.032089311	0.048903875	0.140180341	-0.179965181	0.133298609	-0.014244363	-0.174548498	0.077406523	-0.160912712	0.209103959	0.082319864	-0.130926934	-0.097583991	0.113728243	0.011457247	0.02667392	0.025352237	0.157474638	0.203672708	-0.160154603	-0.127087634	-0.075011731	-0.074683208	-0.059567565	-0.202110923	0.113761233	-0.226798774	0.079705327	-0.015395492	-0.012537115	-0.143560395	0.058781978	0.045285294	-0.211035961	-0.014984274	0.205840723	0.046748349	-0.186728919	0.010078508	0.053346044	0.149213679	0.140720422	-0.152380073	-0.082492075	0.085461779	-0.085179664
M150T682	-0.123586006	-0.02928972	0.07555285	0.078003316	0.072493245	0.119708528	-0.106378775	0.123041807	-0.040600602	-0.139624652	0.031697348	-0.091916637	0.160360255	0.03979736	-0.123187935	-0.151267566	0.10989691	0.028835434	0.002587569	0.049107183	0.136854013	0.202371649	-0.149765636	-0.086729481	-0.090873472	-0.071354827	-0.065420521	-0.156402983	0.069187732	-0.209570178	0.079426461	-0.035277855	-0.018984558	-0.119520884	0.052848658	0.042044606	-0.193026277	0.024880645	0.184403385	0.023653566	-0.152502386	0.022816837	0.062168211	0.082809262	0.096581025	-0.14534494	-0.04240969	0.036972333	-0.053643524
M435T662	-0.126855258	-0.035703323	0.100980076	0.081020239	0.074343346	0.140665543	-0.165732166	0.140647051	-0.04995109	-0.187560765	0.044065551	-0.153989317	0.210093834	0.0559858	-0.169532275	-0.164432754	0.124627149	0.048131937	-0.003167024	0.070069195	0.173340805	0.243612504	-0.180302323	-0.126901026	-0.121088119	-0.106782162	-0.097072776	-0.210272865	0.124384871	-0.257963761	0.112113473	-0.052038162	-0.000413208	-0.171919855	0.054547478	0.033772615	-0.245323485	0.017272845	0.234559474	0.021588339	-0.21461848	0.033340423	0.087371787	0.125612095	0.153791156	-0.169937949	-0.055075536	0.049868831	-0.094216879
M141T656	-0.15288531	0.036289108	0.096316067	0.017041128	0.095403741	0.213785467	-0.021765469	0.215828853	0.071653556	-0.074749919	0.143544512	0.060110393	0.166727805	0.118997524	0.056859583	-0.097126278	0.182115812	-0.162058925	0.149336217	-0.145102217	0.119101185	0.184462518	-0.171344295	-0.020297504	0.085537654	0.11598822	0.131782623	-0.106587841	-0.150330912	-0.197782031	-0.079896201	0.130309546	-0.19886431	0.062044148	0.152178471	0.203894727	-0.119230147	-0.009508632	0.127819655	0.169895119	0.022456866	-0.08092639	-0.092589788	0.081999877	-0.094868735	-0.201252925	-0.149474219	0.163561932	0.107376617
M207T626	-0.186514123	-0.017116314	0.029024265	0.10705631	0.11017	0.121872362	0.055148912	0.139232557	-0.020118258	-0.040847081	0.015328593	0.094057117	0.073602473	0.011300439	-0.010174204	-0.186793321	0.127010878	-0.041832869	0.038329171	-0.016083861	0.082390074	0.168854365	-0.128056199	0.014823382	-0.018014344	0.032861847	0.029416993	-0.047194289	-0.111150987	-0.154782078	-0.007566953	0.020107161	-0.113942422	0.017804676	0.086524363	0.111356741	-0.108756123	0.063981099	0.104447958	0.058225675	0.000325252	-0.011549042	-0.007257913	-0.02466551	-0.072543999	-0.145791905	-0.030780479	0.023096646	0.077258874
M201T930	-0.004714676	-0.01391094	-0.030703825	0.024300189	0.001227739	-0.039053959	0.043710191	-0.033521659	-0.02472788	0.028621891	-0.044671591	0.030354246	-0.04849226	-0.039549176	-0.004102146	-0.01861845	-0.025511114	0.03156125	-0.033429242	0.033070815	-0.026439413	-0.023691725	0.027489074	0.024867721	-0.021014844	-0.014054092	-0.021299465	0.038821581	-0.004734595	0.034415131	0.011049088	-0.028811908	0.022607797	0.004458089	-0.023157657	-0.028581404	0.024554637	0.024000895	-0.027699024	-0.035438093	0.015226151	0.018121019	0.017751743	-0.047821771	-0.011644208	0.029595619	0.042194785	-0.048861646	0.003179371
M508T862	-0.033416392	-0.019299329	-0.023426367	0.043147397	0.018010436	-0.01996829	0.042100271	-0.012130099	-0.032304701	0.014094053	-0.043850794	0.032532745	-0.030652223	-0.037922018	-0.016925407	-0.051048828	-0.005816918	0.03302373	-0.03239748	0.038865571	-0.00827907	0.008592365	0.004107493	0.020004181	-0.032838425	-0.018934715	-0.026503513	0.022953868	-0.008555408	0.00356243	0.018716611	-0.032608614	0.012405938	-0.004837388	-0.012269379	-0.016914504	-0.001399882	0.033969768	-0.003190166	-0.030801793	0.002114644	0.020666367	0.024353746	-0.046024118	-0.009977303	0.005208134	0.038786588	-0.047180413	0.005304028
M310T950	0.088951992	-0.032809175	-0.067757413	0.005385453	-0.056610759	-0.145880493	0.017801692	-0.145019335	-0.061915747	0.045126248	-0.109693022	-0.041045727	-0.112386679	-0.090273701	-0.054061519	0.043026798	-0.120740908	0.124672232	-0.113090548	0.11587909	-0.07498872	-0.111344677	0.109581409	0.012592112	-0.075778652	-0.09201819	-0.10460622	0.068461037	0.108838635	0.123283964	0.067248822	-0.102773245	0.141397556	-0.054278021	-0.1058947	-0.14427811	0.068130234	0.017455619	-0.076035299	-0.125452407	-0.02727534	0.064004966	0.076263061	-0.062989767	0.071678422	0.131223662	0.111697991	-0.124199815	-0.078283109
M139T659	0.074979213	-0.040327439	-0.078680588	0.023076743	-0.049054658	-0.15484318	0.038573538	-0.15054534	-0.074555017	0.053544574	-0.128189863	-0.023878836	-0.127535514	-0.106599009	-0.058244065	0.02247095	-0.123571085	0.136823393	-0.125795009	0.130387008	-0.080239865	-0.109748027	0.112643677	0.023130341	-0.087400636	-0.097523917	-0.11342025	0.0808084	0.101764892	0.127091188	0.072906813	-0.11497337	0.144986872	-0.053104635	-0.110707451	-0.150313441	0.070295786	0.031907297	-0.079953475	-0.13766291	-0.022760556	0.071746603	0.084652785	-0.084286214	0.064030086	0.134327597	0.128105994	-0.144056164	-0.073497577
M164T675	-0.117112589	-0.048523521	-0.069401689	0.127636246	0.064819492	-0.041098936	0.152244763	-0.015996624	-0.080488262	0.056714454	-0.116261226	0.136523894	-0.094028049	-0.104129476	-0.017714948	-0.156281259	-0.000432942	0.065219718	-0.072228521	0.08380446	-0.02761297	0.028290377	0.005187586	0.077317025	-0.069188963	-0.02144641	-0.043584602	0.081635532	-0.074468562	0.009453747	0.027095837	-0.069598829	3.25E-06	0.021737803	-0.01656156	-0.018024815	0.007459873	0.102675499	-0.018681195	-0.066719899	0.042001422	0.044384525	0.045923473	-0.146971692	-0.072267395	0.001275039	0.100723215	-0.123648152	0.05142228
M514T888	-0.083528014	-0.065287607	-0.122008149	0.14039618	0.042671598	-0.126140417	0.206835119	-0.09649817	-0.112582807	0.109422244	-0.186273956	0.162907755	-0.18340651	-0.165766756	-0.020308587	-0.143008858	-0.066304737	0.1206362	-0.13003515	0.13582589	-0.085780749	-0.044701957	0.074663507	0.112146615	-0.095645707	-0.048466961	-0.08072215	0.151033766	-0.058902744	0.095514789	0.044238044	-0.116285894	0.057799539	0.025950509	-0.069785468	-0.084417493	0.068992987	0.124638883	-0.08388901	-0.131932315	0.066270891	0.073510255	0.07316071	-0.213826026	-0.075401062	0.077564681	0.170420846	-0.201584685	0.040498519
M482T868	-0.297236009	-0.050898767	0.075035619	0.18992555	0.174180903	0.201587766	-0.008185046	0.225406625	-0.070251547	-0.143016609	0.015120393	0.035332869	0.181660868	0.021113554	-0.1180569	-0.329716774	0.206734527	0.001706218	0.020443366	0.046011314	0.18403484	0.329200262	-0.24063531	-0.043797216	-0.108786289	-0.036342679	-0.039215025	-0.15750128	-0.056294371	-0.314513724	0.06698954	-0.027506345	-0.117629162	-0.081344352	0.118472541	0.131038677	-0.259864407	0.100765938	0.24620431	0.057340343	-0.120587825	0.018947739	0.056680707	0.016371812	0.00192983	-0.253512508	-0.041432788	0.024911564	0.034317108
M137T677	-0.215059268	-0.029857921	0.048826668	0.13104937	0.126483625	0.146612378	0.016277332	0.164519975	-0.039408543	-0.085176428	0.016200264	0.053457901	0.11795601	0.016992055	-0.058804315	-0.229386028	0.150275517	-0.018532495	0.027489972	0.01262244	0.121304227	0.224391262	-0.166583943	-0.015780696	-0.056675114	-0.00238314	-0.004686337	-0.095180434	-0.071898102	-0.212416877	0.027289908	-0.00262781	-0.103280051	-0.030699149	0.092348999	0.108816865	-0.167337298	0.071801266	0.159405095	0.053001303	-0.056853457	0.002872831	0.02220448	0.000413762	-0.02841752	-0.180046778	-0.034669129	0.024232116	0.04774636
M162T637	-0.305571176	-0.05639757	0.014551458	0.21350243	0.17774757	0.143108972	0.112120739	0.17721968	-0.082231352	-0.055851636	-0.042160072	0.148322469	0.074946547	-0.036482146	-0.062331109	-0.338298896	0.169256595	0.004514244	-0.001809193	0.049203583	0.115560372	0.260923212	-0.180875443	0.032218663	-0.090167753	-0.00221799	-0.016930838	-0.053354518	-0.137077531	-0.226293052	0.034697588	-0.031966885	-0.12543477	-0.00852038	0.098312971	0.119785466	-0.173834248	0.135941191	0.159807483	0.029292777	-0.025834789	0.021823959	0.040385603	-0.085027759	-0.086260495	-0.200247343	0.013233595	-0.036646984	0.093221353
M714T879	-0.064095635	-0.112017858	-0.10618036	0.177807415	0.027695554	-0.162686213	0.085485318	-0.136622581	-0.190963973	0.01598983	-0.240422778	-0.003654009	-0.132132465	-0.19556631	-0.182764187	-0.185655378	-0.096890922	0.260038553	-0.226922508	0.278414978	-0.035362432	0.008783804	0.056313046	0.02509865	-0.237090579	-0.204028251	-0.237826532	0.060100651	0.141237758	0.037103377	0.178888948	-0.236764652	0.191762133	-0.145209101	-0.130676921	-0.195491505	-0.032916193	0.134918117	0.005222464	-0.224838783	-0.111559886	0.148988297	0.196411786	-0.163329454	0.108888189	0.087427525	0.221768575	-0.264306107	-0.10628224
M218T938	-0.076809925	-0.061849736	-0.020518624	0.110823797	0.040560815	-0.028806652	0.001246547	-0.015468679	-0.101920072	-0.043908048	-0.097703248	-0.03348101	-0.000933026	-0.074418858	-0.127934575	-0.142158576	-0.002335503	0.128134787	-0.101741302	0.144237073	0.034733362	0.079887396	-0.030582272	-0.019747681	-0.141081007	-0.118177677	-0.131464361	-0.030006179	0.087601479	-0.061391732	0.110051725	-0.120212519	0.078629293	-0.109081106	-0.038994423	-0.072017825	-0.08655362	0.071402998	0.070761321	-0.092857182	-0.105979514	0.075886577	0.111782898	-0.044733728	0.083396163	-0.015096809	0.085095378	-0.10654223	-0.066591523
M292T589	-0.056505995	-0.064807069	-0.005635169	0.100423508	0.028478233	-0.028787666	-0.049061594	-0.019977877	-0.106906334	-0.074208804	-0.091164642	-0.090833784	0.026331738	-0.064436118	-0.161409025	-0.129476414	-0.007348635	0.148267864	-0.111357125	0.162490707	0.051429733	0.089602593	-0.037220214	-0.051129841	-0.161852463	-0.148945315	-0.159122912	-0.063775932	0.142383603	-0.077977415	0.135618109	-0.135738671	0.106882447	-0.150348008	-0.048748336	-0.09236634	-0.111875742	0.058328644	0.094951905	-0.102188408	-0.152170077	0.08550408	0.13184192	-0.010606238	0.134827876	-0.01508108	0.080180056	-0.10063765	-0.106321308
M454T860	-0.088725475	-0.045705564	-0.029326509	0.101282753	0.048778622	-0.016384861	0.053890457	-0.000705307	-0.07481157	-0.005669101	-0.081343421	0.035958828	-0.024386043	-0.066972849	-0.065990472	-0.131661006	0.009361422	0.076949396	-0.067214267	0.092527723	0.014178127	0.06026335	-0.023229972	0.016794713	-0.089225836	-0.059061841	-0.072609337	0.008238721	0.00763217	-0.03841505	0.059200126	-0.076478427	0.027057688	-0.042270077	-0.016215655	-0.029966115	-0.046914268	0.071379916	0.035623141	-0.05966333	-0.035801165	0.048517521	0.066055052	-0.069878872	0.009599211	-0.018761194	0.069222666	-0.087168692	-0.008064045
M199T930	-0.166846299	-0.088109358	-0.063692791	0.194696394	0.091421528	-0.040960029	0.11523693	-0.010124628	-0.144742538	-0.000479098	-0.163099511	0.078940217	-0.060306827	-0.1353744	-0.120736695	-0.249492856	0.010715084	0.1494634	-0.132730984	0.178822013	0.017796877	0.104282369	-0.034979687	0.040119404	-0.169243414	-0.110834565	-0.138091564	0.028276497	0.008853898	-0.060452316	0.110647188	-0.148175971	0.054162339	-0.073967849	-0.035601458	-0.061743889	-0.078228375	0.139506212	0.056570569	-0.119335062	-0.058709279	0.093976029	0.125552631	-0.144755459	0.010849085	-0.026622407	0.139889958	-0.174970146	-0.011167559
M876T888	-0.069441731	-0.083833582	-0.09356915	0.147107205	0.033286644	-0.122903752	0.108874704	-0.098787147	-0.14281001	0.037062705	-0.189884767	0.04699342	-0.123156395	-0.158397806	-0.112396676	-0.156398365	-0.068055498	0.182081579	-0.165548392	0.198209298	-0.039803717	0.001428751	0.046667909	0.045906917	-0.164930666	-0.130276822	-0.158905939	0.073749247	0.060544655	0.039826043	0.115768809	-0.168446368	0.121601762	-0.076531288	-0.090701468	-0.131154461	-0.005828791	0.115688789	-0.014561748	-0.163851539	-0.04684439	0.106144728	0.133861376	-0.15454335	0.039167873	0.064671537	0.173932823	-0.20756331	-0.046923896
M871T888	-0.081558231	-0.081490154	-0.071020261	0.145741765	0.041043968	-0.091981525	0.076028638	-0.069962376	-0.137268495	0.007288462	-0.166869764	0.021349312	-0.082534022	-0.136494414	-0.126362813	-0.166124554	-0.044227502	0.172685632	-0.151287916	0.190531253	-0.011703851	0.035961333	0.016886502	0.024009556	-0.167448818	-0.133736627	-0.158475939	0.037521768	0.072482477	-0.000343597	0.121313721	-0.160850316	0.110563287	-0.09394459	-0.074826076	-0.114579178	-0.040089025	0.108032271	0.019975231	-0.146213363	-0.072930321	0.101437812	0.134323888	-0.123249313	0.057215854	0.034722315	0.150744657	-0.182152918	-0.055886744
M210T640	0.020402626	0.024118667	-0.087017838	-0.017369637	-0.011647707	-0.075203193	0.199597421	-0.064838738	0.03528901	0.165715531	-0.040031449	0.208259022	-0.171899742	-0.053483704	0.161357718	0.055799469	-0.054941619	-0.067396228	0.020791942	-0.074487276	-0.128160901	-0.148883302	0.109594899	0.136514537	0.107180393	0.122314964	0.109970108	0.185762377	-0.185667526	0.172158912	-0.113763899	0.059406021	-0.060810893	0.180351153	-0.008091546	0.025722204	0.184315006	0.021473121	-0.176447437	0.007240678	0.213979832	-0.037352904	-0.088382303	-0.143355831	-0.193896549	0.089664229	0.041979565	-0.041892807	0.136708438
M142T603	0.03215712	-0.029257014	-0.184859533	0.056278978	-0.024387079	-0.223100063	0.30416972	-0.197972198	-0.059720246	0.240092032	-0.197297572	0.254900752	-0.323568511	-0.18818556	0.111315475	0.008587851	-0.158784065	0.071166571	-0.113336851	0.066574535	-0.210622537	-0.232162532	0.208389415	0.193753796	0.008973317	0.036961437	0.001517008	0.294070082	-0.140532076	0.286862568	-0.045939611	-0.063336781	0.056472875	0.152275669	-0.10670101	-0.104963078	0.251808997	0.092933514	-0.256478739	-0.134745295	0.220826143	0.039644752	-0.001857668	-0.281340154	-0.179165439	0.203930553	0.1925184	-0.21548572	0.103178785
M209T641	-0.314348586	-0.069016892	-0.126499139	0.262840508	0.179734096	0.000703442	0.384923541	0.057587701	-0.110234195	0.1460918	-0.176326556	0.401290573	-0.174709176	-0.170718888	0.064054857	-0.348751858	0.075205722	0.015790371	-0.05705798	0.060026326	-0.046228103	0.094949313	-0.036164331	0.205491165	-0.048719778	0.072041325	0.030128162	0.188218281	-0.314092439	-0.015089144	-0.03707822	-0.045539816	-0.134864345	0.155697079	0.045931805	0.085729653	0.029023024	0.213929797	-0.043893921	-0.040355411	0.189882862	0.030459193	0.00535091	-0.317078684	-0.28277421	-0.069070911	0.142148613	-0.1812754	0.222484958
M246T902	0.195728364	-0.019979919	-0.107839999	-0.054012633	-0.119818596	-0.235741222	0.038687955	-0.241313562	-0.046502152	0.109129418	-0.133696958	-0.041628117	-0.198758759	-0.114331794	-0.012750459	0.155883706	-0.206894061	0.137207381	-0.134451147	0.112837525	-0.153137876	-0.241444992	0.20889601	0.038769555	-0.044808517	-0.084685885	-0.099212256	0.141969058	0.127684604	0.252429263	0.047447956	-0.104719792	0.193876752	-0.022872742	-0.158831975	-0.204099864	0.173179028	-0.009488662	-0.177398442	-0.161130302	0.022913781	0.0646263	0.062983515	-0.088639777	0.06636629	0.236145711	0.144300314	-0.153520921	-0.08967689
M143T603	0.053975624	-0.043618091	-0.160129007	0.055327899	-0.038107161	-0.224325457	0.214548088	-0.205140281	-0.083406941	0.178212119	-0.198738298	0.148569154	-0.272693141	-0.180238587	0.032672099	0.00749705	-0.165309675	0.124517913	-0.144055002	0.119351671	-0.173701992	-0.199625826	0.189217575	0.134543865	-0.048691444	-0.034450054	-0.066198099	0.227706779	-0.031694507	0.244788965	0.015498407	-0.107737885	0.115987132	0.06279128	-0.127831982	-0.14930913	0.191458229	0.080673647	-0.200474656	-0.163259985	0.122468509	0.067367285	0.049862008	-0.226373569	-0.076104281	0.198557516	0.194789756	-0.219130367	0.023743847
M252T758	0.049212845	-0.052323385	-0.168635558	0.069091197	-0.036088892	-0.237342313	0.221543356	-0.216117861	-0.0982687	0.179816408	-0.217651979	0.148556444	-0.283439568	-0.195660601	0.01867258	-0.006716932	-0.173144288	0.144800581	-0.161826729	0.141029906	-0.176802305	-0.199409019	0.193977189	0.136742602	-0.067034565	-0.050236314	-0.08464904	0.232808687	-0.020849173	0.248190961	0.029302786	-0.126187844	0.131020832	0.051734161	-0.138178213	-0.164696322	0.189347214	0.091200941	-0.200512223	-0.180916721	0.114127964	0.078976011	0.06508454	-0.23939519	-0.067851701	0.205737043	0.212264652	-0.239926308	0.015584584
M343T863	0.174653292	-0.077259724	-0.182918382	0.035548632	-0.112954242	-0.345866807	0.115715424	-0.336288422	-0.14565306	0.147717932	-0.274855973	-0.015068139	-0.304897829	-0.232523855	-0.087212713	0.073067269	-0.277419868	0.27320057	-0.25948632	0.25633415	-0.198816774	-0.27118238	0.265912194	0.074277052	-0.157908682	-0.179973402	-0.215111779	0.208757019	0.182351696	0.310658007	0.128646568	-0.227783261	0.297327374	-0.075014974	-0.238005624	-0.315237502	0.191716424	0.065202998	-0.20977912	-0.288430157	-0.003943167	0.142004674	0.15807801	-0.201526632	0.099377668	0.30824754	0.276337419	-0.308729841	-0.130925287
M96T603	0.098925639	-0.065831114	-0.155154101	0.055510043	-0.066529432	-0.264964047	0.13497407	-0.251187814	-0.12216158	0.132334252	-0.229521878	0.037410807	-0.255274437	-0.196992607	-0.055616117	0.01863696	-0.204209729	0.208146977	-0.203318196	0.199998266	-0.159400675	-0.199474289	0.201003166	0.082268764	-0.12307068	-0.126260929	-0.157897694	0.183890456	0.100031943	0.238831853	0.091223897	-0.177023351	0.210129741	-0.035830327	-0.176331129	-0.229971767	0.153410067	0.073617496	-0.168610301	-0.223833198	0.022806998	0.110579625	0.11887536	-0.191546715	0.040113529	0.229156949	0.226943245	-0.255895256	-0.072074559
M206T897	0.114899034	-0.073492545	-0.196969709	0.064949931	-0.07730699	-0.321401713	0.195521856	-0.302915581	-0.13775494	0.183852016	-0.276331118	0.083487096	-0.328500648	-0.240619571	-0.036892965	0.026875656	-0.246294039	0.231408236	-0.234120165	0.221256071	-0.207865389	-0.256337217	0.25222316	0.121319411	-0.125976812	-0.125685077	-0.165135634	0.247812632	0.081531005	0.307083251	0.086718639	-0.196844541	0.233000303	-0.009531263	-0.206282043	-0.262619474	0.210120951	0.091990836	-0.22669066	-0.260103023	0.064869118	0.12294446	0.123724132	-0.2511637	0.010703879	0.281279498	0.27323965	-0.307436946	-0.05829752
M224T893	0.165871277	-0.082863795	-0.224330261	0.055254174	-0.108825364	-0.385710788	0.197483803	-0.368691414	-0.156824805	0.205266793	-0.316408129	0.060925802	-0.376828539	-0.27363234	-0.053245753	0.062217511	-0.302248981	0.278622734	-0.277325202	0.262609496	-0.243774381	-0.314274197	0.304867659	0.125248835	-0.149488817	-0.160140979	-0.203699948	0.278178196	0.129656006	0.367860384	0.10994184	-0.234199672	0.293773707	-0.028786304	-0.252369681	-0.324409817	0.24692774	0.091407503	-0.265718599	-0.309838294	0.057139905	0.146101627	0.150257267	-0.271608584	0.041731507	0.343169074	0.315678025	-0.353398036	-0.092598756
M202T940	0.123915316	-0.084617901	-0.229870712	0.079724039	-0.08407136	-0.368162452	0.237726773	-0.345447474	-0.158444134	0.217728425	-0.320036584	0.110808065	-0.383296297	-0.279637866	-0.035707974	0.023912946	-0.280262958	0.261873864	-0.267325439	0.251162293	-0.241573642	-0.294002372	0.289562344	0.147084166	-0.141438279	-0.13777195	-0.184058232	0.292155242	0.079838327	0.354380167	0.094492182	-0.223465971	0.260279665	-0.001801109	-0.234019588	-0.29621637	0.245389927	0.110492107	-0.264379683	-0.296911396	0.084724227	0.139612408	0.138392014	-0.297798305	-0.0003019	0.321271092	0.315757056	-0.355627865	-0.057020737
M507T861	0.112144865	-0.119340539	-0.241356955	0.125988041	-0.079965584	-0.402561218	0.214601504	-0.375959001	-0.216860898	0.188276119	-0.377429952	0.059506216	-0.385793949	-0.321715796	-0.119819239	-0.028528172	-0.301480058	0.349356272	-0.335506492	0.343784401	-0.227778053	-0.268385768	0.287949596	0.12344465	-0.228105302	-0.221495824	-0.274089258	0.270664557	0.164501633	0.335404689	0.168170343	-0.30172336	0.331687533	-0.081352888	-0.272400624	-0.360875327	0.202284909	0.13900004	-0.230268627	-0.362656437	0.007944558	0.188791326	0.211296774	-0.309664237	0.075285367	0.333390101	0.368497055	-0.419518954	-0.119732837
M273T688	0.213996311	-0.137421559	-0.278649611	0.102074977	-0.142616971	-0.513676791	0.184278518	-0.49266659	-0.25300247	0.205064114	-0.442171865	-0.017875592	-0.451069425	-0.371975472	-0.170311542	0.041301638	-0.401568839	0.444260654	-0.416474884	0.427270456	-0.278724776	-0.362166149	0.374561735	0.109240184	-0.282440087	-0.301486347	-0.359077004	0.30057893	0.284265735	0.429460612	0.225269967	-0.376508958	0.45555483	-0.142115364	-0.358547869	-0.481214437	0.249088425	0.129112988	-0.281644356	-0.454737961	-0.036196973	0.235145126	0.270425052	-0.322065674	0.163253764	0.440418222	0.438429711	-0.494843453	-0.205546381
M506T862	0.258223434	-0.076041494	-0.174673092	-0.010101899	-0.162483327	-0.385497163	0.037592681	-0.386786983	-0.146389096	0.124004532	-0.273145679	-0.114612655	-0.295936205	-0.225098964	-0.125649023	0.146787489	-0.324421624	0.312405603	-0.284622584	0.285177009	-0.20493298	-0.313006936	0.298872459	0.031607819	-0.178737455	-0.22892204	-0.259381534	0.18309826	0.284984327	0.339927522	0.16309915	-0.254358729	0.368924841	-0.131592697	-0.278085167	-0.376437592	0.195355753	0.02975522	-0.213579048	-0.319533073	-0.060753001	0.158191677	0.185845006	-0.153175743	0.185489463	0.355098237	0.2814039	-0.310392968	-0.204314319
M254T668	0.266392735	-0.084077381	-0.192078161	-0.00167797	-0.168254185	-0.41408027	0.053915059	-0.413474076	-0.161073753	0.138374306	-0.299568538	-0.108996212	-0.324052063	-0.247770845	-0.132651165	0.145511595	-0.34586626	0.336082073	-0.307702462	0.308377132	-0.221795982	-0.332958809	0.319811997	0.041190474	-0.193638347	-0.243317732	-0.277504508	0.203328675	0.295051973	0.364674796	0.173841118	-0.274775477	0.391531423	-0.135825787	-0.297096404	-0.401333255	0.21093359	0.039442753	-0.231023433	-0.344623337	-0.058525982	0.170963786	0.199766493	-0.175669807	0.189272619	0.379046788	0.30724597	-0.339750329	-0.211624724
M262T905	0.214188774	-0.04748913	-0.10656962	-0.033782711	-0.13294328	-0.269135287	-0.021736839	-0.27639405	-0.093320715	0.065525278	-0.172832065	-0.131250212	-0.183671584	-0.138943259	-0.102004347	0.137644879	-0.234606449	0.221676527	-0.195850955	0.198139664	-0.134598979	-0.224743421	0.210258969	-0.00468897	-0.125516283	-0.174139945	-0.190772757	0.102034518	0.241522088	0.234477981	0.123679072	-0.177271191	0.276992108	-0.116521892	-0.200771289	-0.275738661	0.127321556	-0.002148379	-0.13896183	-0.221679067	-0.071451627	0.110043366	0.134276837	-0.06923654	0.168358541	0.25419798	0.182140448	-0.198536081	-0.173021798
M266T862	0.180010027	-0.049747866	-0.114090047	-0.012282601	-0.112890795	-0.2584713	0.015826397	-0.260613469	-0.09618529	0.079162008	-0.179451897	-0.086802149	-0.193990025	-0.147219514	-0.086739211	0.105683266	-0.219162439	0.209897317	-0.190073484	0.190709681	-0.135874418	-0.211344541	0.200837374	0.016016422	-0.119661074	-0.156033686	-0.175522664	0.117831349	0.199233553	0.227581059	0.111027066	-0.170227932	0.251029519	-0.09280067	-0.187702432	-0.254814087	0.129466707	0.015293063	-0.14143705	-0.213794221	-0.046155741	0.105825676	0.125244855	-0.09524537	0.131791495	0.239423692	0.185715215	-0.204351736	-0.142801263
M471T938	0.155057777	-0.092252921	-0.165764498	0.058022081	-0.102187629	-0.330857271	0.071847367	-0.321303502	-0.1691998	0.102954842	-0.280083178	-0.065331825	-0.264800048	-0.231317231	-0.142934035	0.035727957	-0.262945419	0.306734731	-0.278622492	0.294358913	-0.16311905	-0.222432457	0.234162334	0.040768823	-0.203496683	-0.224602559	-0.258997339	0.161416066	0.235253524	0.259672587	0.170612018	-0.258743124	0.320627232	-0.131687196	-0.24034894	-0.329672537	0.135106553	0.0722072	-0.157382547	-0.302802895	-0.068083017	0.161536886	0.194572318	-0.176270442	0.154244104	0.282972941	0.27895219	-0.314706658	-0.170275709
M85T863	0.128864469	-0.067939055	-0.141253196	0.039503133	-0.084297625	-0.270770563	0.080712751	-0.262497212	-0.12614077	0.103294152	-0.223394849	-0.02589472	-0.230853879	-0.187176653	-0.089252895	0.04087781	-0.215468441	0.230605149	-0.21486278	0.219261662	-0.14630175	-0.197776101	0.20041514	0.049397466	-0.143278631	-0.159211013	-0.187471126	0.151575405	0.161436398	0.2293783	0.11763328	-0.193722094	0.244472185	-0.078838864	-0.190441895	-0.256092471	0.132818441	0.057007628	-0.148946011	-0.236059104	-0.024414544	0.120877499	0.139618058	-0.155280311	0.096227849	0.236223148	0.223246356	-0.250778507	-0.116440597
M854T888	0.10262355	-0.076814011	-0.140995643	0.062438978	-0.069365083	-0.262940455	0.085926768	-0.251495268	-0.140020429	0.094341812	-0.23350784	-0.021195072	-0.224174871	-0.194912687	-0.105293625	0.006899104	-0.204043219	0.241874045	-0.223337584	0.234802185	-0.134608118	-0.172790705	0.185006638	0.048424503	-0.161589157	-0.170134709	-0.200278914	0.143677442	0.161546271	0.207869656	0.12992735	-0.206056714	0.243258825	-0.090079599	-0.187073312	-0.254335082	0.112579314	0.07132306	-0.130967332	-0.241652499	-0.036901212	0.128769328	0.152143291	-0.162820971	0.099397693	0.221009436	0.230448651	-0.261218799	-0.117190098
M269T579	-0.219262555	-0.153481783	-0.273835166	0.338829514	0.114156444	-0.270625546	0.477232978	-0.200292395	-0.263130342	0.240592581	-0.425239144	0.381337255	-0.406044817	-0.378163186	-0.053520753	-0.35737516	-0.132852579	0.273980505	-0.294565139	0.312812069	-0.181555919	-0.074112686	0.150134279	0.255691218	-0.226230655	-0.110960353	-0.185276843	0.334805889	-0.145120639	0.192280432	0.10451601	-0.266771314	0.118954369	0.056271679	-0.148132114	-0.17942192	0.137334884	0.295193692	-0.172488471	-0.295673361	0.145491631	0.168797187	0.170287949	-0.490880403	-0.177368923	0.154966875	0.386505017	-0.459319802	0.099596064
M188T863	-0.025613691	-0.131116316	-0.202172165	0.200197438	0.001756614	-0.294611698	0.220695637	-0.257909735	-0.229365628	0.131845881	-0.350150868	0.096504991	-0.299580555	-0.297137013	-0.144918811	-0.16703996	-0.1955753	0.318463431	-0.301302395	0.332185531	-0.145831637	-0.121415636	0.174441245	0.112129085	-0.248347891	-0.208009925	-0.259844603	0.204656757	0.105819754	0.19330389	0.172986942	-0.286518677	0.249507821	-0.09034932	-0.202177195	-0.27499727	0.095003601	0.177237822	-0.126250696	-0.311797075	-0.020501392	0.180030863	0.211686129	-0.298899018	0.04759748	0.208663564	0.330308458	-0.385264402	-0.079802637
M244T466	-0.017483679	-0.108666676	-0.191814258	0.169373805	-0.001160703	-0.269835887	0.22930331	-0.236153263	-0.19146791	0.146269429	-0.310651577	0.123418187	-0.29266559	-0.267388784	-0.094064472	-0.132949126	-0.180277575	0.262551816	-0.256717467	0.2729479	-0.15125615	-0.134484079	0.172582668	0.123348913	-0.193976955	-0.156355543	-0.203563426	0.213148227	0.056010361	0.201111117	0.127622081	-0.236385897	0.204465682	-0.043298934	-0.176762022	-0.233293811	0.118267379	0.157201612	-0.143753153	-0.268494289	0.023689364	0.148521302	0.166004915	-0.286171323	0.003912322	0.198391607	0.293926766	-0.341411341	-0.042854998
M174T664	-0.068636677	-0.122432718	-0.209785938	0.214323248	0.02793009	-0.269391371	0.282595577	-0.226792563	-0.213528819	0.162416553	-0.340738733	0.177351981	-0.315053264	-0.295249741	-0.094031643	-0.193095072	-0.167885433	0.272395718	-0.270475312	0.290331171	-0.153701701	-0.113201234	0.163286837	0.150178025	-0.210249334	-0.153798137	-0.207631509	0.235809289	0.01716339	0.192140003	0.12973553	-0.250141205	0.189273934	-0.029075945	-0.171513271	-0.224374382	0.114464112	0.192114618	-0.143090617	-0.279031664	0.042429179	0.157457805	0.173991317	-0.332577884	-0.030252302	0.185330493	0.318259955	-0.372610513	-0.01566565
M121T660	0.54286787	0.022449501	-0.018463328	-0.296432875	-0.321750097	-0.314557066	-0.338130433	-0.374517804	0.015964178	-0.021981991	-0.028269822	-0.470210232	-0.080214324	-0.000895207	-0.125426971	0.503570636	-0.343377897	0.205343431	-0.150996857	0.13487539	-0.13869711	-0.379329967	0.295148991	-0.16423701	-0.05750431	-0.222825184	-0.203860494	-0.017343658	0.51190403	0.31931292	0.136728339	-0.130701332	0.413251619	-0.224414773	-0.264596741	-0.37455438	0.16392542	-0.203354056	-0.159832771	-0.199159783	-0.19881981	0.07887311	0.11453758	0.19020522	0.399805943	0.368847671	0.072055302	-0.051892529	-0.363187854
M311T815	0.415926125	-0.017264075	-0.075446454	-0.176116144	-0.250190479	-0.330262442	-0.189595752	-0.366084686	-0.048729566	0.029429169	-0.121025167	-0.325945179	-0.155484742	-0.085952237	-0.127569302	0.34853622	-0.324087883	0.243283061	-0.199174658	0.191890356	-0.155822774	-0.337296528	0.284127815	-0.088311736	-0.106650788	-0.223031157	-0.223354762	0.054348232	0.415544148	0.31192841	0.147002381	-0.176968422	0.386179825	-0.188253696	-0.26184253	-0.365293939	0.164828958	-0.107765997	-0.169790603	-0.24031568	-0.147041291	0.108668435	0.141991908	0.056532974	0.311888602	0.349608298	0.149685499	-0.14917989	-0.295821507
M465T627	0.42305678	-0.001140913	0.00722183	-0.215528449	-0.251854035	-0.240383366	-0.337074572	-0.289978826	-0.017744314	-0.076907312	-0.030284407	-0.454676676	-0.013725943	0.000798739	-0.176849287	0.367258761	-0.264896492	0.213819	-0.149990354	0.161460398	-0.067824988	-0.249617086	0.202347793	-0.179737653	-0.107413451	-0.242817251	-0.226171224	-0.076445488	0.492637764	0.19707845	0.168140559	-0.148729611	0.372250037	-0.259920993	-0.221844845	-0.328627651	0.061224347	-0.158889563	-0.063376026	-0.183555183	-0.248553265	0.090868126	0.142620324	0.190345479	0.402537722	0.271777937	0.063049225	-0.050802212	-0.351904947
M146T579	0.462599699	-0.00971027	-0.011473273	-0.222196833	-0.27636651	-0.288950233	-0.342759878	-0.340039441	-0.034590948	-0.066047554	-0.061100396	-0.480328422	-0.045953303	-0.023817418	-0.196211634	0.392827047	-0.30744962	0.254334403	-0.185521336	0.19762878	-0.091621287	-0.29002442	0.240155856	-0.181644186	-0.13055585	-0.275134444	-0.26136039	-0.059136705	0.538021905	0.238970748	0.191175106	-0.181076694	0.423132235	-0.282212433	-0.2583841	-0.37901954	0.083499468	-0.15986447	-0.087764663	-0.223758382	-0.262880163	0.110944969	0.167373973	0.179110719	0.434595359	0.317727715	0.095626491	-0.086267704	-0.384427201
M407T728	0.537023456	-0.026833833	-0.068198893	-0.228907709	-0.322923168	-0.402076346	-0.311331092	-0.452674116	-0.069061312	-0.01365743	-0.138387134	-0.489059347	-0.145293182	-0.089795919	-0.211146761	0.441682954	-0.402183862	0.330429251	-0.259435256	0.265200959	-0.162050204	-0.393139025	0.33429805	-0.158141171	-0.165538179	-0.322708569	-0.318342564	0.011317387	0.59483702	0.351582215	0.221760107	-0.242251371	0.516361052	-0.297122682	-0.334754645	-0.478150836	0.158233249	-0.150784218	-0.166362563	-0.308848922	-0.254862109	0.148926535	0.206851992	0.122770685	0.463336384	0.424882446	0.175623056	-0.173797492	-0.42470687
M308T812	0.486003491	-0.049396875	-0.091040305	-0.173388744	-0.294678114	-0.414058363	-0.262280993	-0.454813953	-0.10614082	-0.002409387	-0.184897811	-0.447524243	-0.172081286	-0.130053519	-0.231418868	0.371150029	-0.398424208	0.363719405	-0.292025822	0.306903779	-0.16397134	-0.369830619	0.32825515	-0.135966053	-0.203478505	-0.3416238	-0.34572159	0.031639232	0.578058325	0.342502577	0.242332918	-0.276712261	0.521518335	-0.302141727	-0.341453297	-0.488221393	0.147199724	-0.108853053	-0.160726615	-0.33807984	-0.253833313	0.17085699	0.233455768	0.071435324	0.448027224	0.418798501	0.21539569	-0.22333829	-0.413793656
M310T815	0.441837685	-0.082651353	-0.148131106	-0.102169754	-0.271897686	-0.47247087	-0.165959087	-0.498711956	-0.163166796	0.045743463	-0.275446493	-0.372727758	-0.25619851	-0.210076431	-0.246860881	0.296430348	-0.427872795	0.425037785	-0.356503604	0.376267111	-0.201177129	-0.385028443	0.360031248	-0.08484662	-0.254465319	-0.369187464	-0.388860072	0.099621042	0.553709539	0.382213695	0.267828484	-0.335878371	0.550711891	-0.295014461	-0.374639285	-0.529448985	0.173956367	-0.047206201	-0.195152865	-0.402813896	-0.228092727	0.208266191	0.272415019	-0.029819807	0.416256126	0.452449535	0.297862865	-0.321298797	-0.397339244
M244T624	0.474361873	-0.090713699	-0.156332518	-0.108137408	-0.292024156	-0.506350016	-0.186814692	-0.534889432	-0.178361271	0.042132256	-0.29625922	-0.410329025	-0.269135282	-0.225026301	-0.273893242	0.315541195	-0.458816315	0.462090512	-0.386081314	0.410009824	-0.21121158	-0.407956695	0.383156663	-0.09712317	-0.280056743	-0.404011603	-0.424860286	0.099531391	0.605021815	0.404196284	0.294370696	-0.365618469	0.596673709	-0.326326442	-0.40375587	-0.572280316	0.179044995	-0.050922196	-0.20237596	-0.435332554	-0.255540359	0.226742878	0.298311729	-0.026869506	0.457210461	0.483704639	0.320191205	-0.345685765	-0.434342169
M204T692	0.380524177	-0.083857434	-0.108647158	-0.078395788	-0.23485703	-0.399580286	-0.201552402	-0.424774755	-0.160840806	-0.00781208	-0.239324573	-0.3892727	-0.17976899	-0.176229904	-0.27120379	0.237785191	-0.363906124	0.403210419	-0.328023478	0.363035923	-0.140695777	-0.294812665	0.286696708	-0.113833645	-0.263953197	-0.36816049	-0.383068842	0.035308685	0.546874268	0.287159331	0.275545111	-0.32156287	0.50940911	-0.31779995	-0.332031282	-0.480531922	0.097793233	-0.042976531	-0.11975551	-0.364724445	-0.267564442	0.199620162	0.272763206	0.009944286	0.427160466	0.375000117	0.257806371	-0.279991116	-0.393632096
M222T624	0.363274805	-0.086720207	-0.09361065	-0.069832474	-0.224571244	-0.377460257	-0.223561982	-0.402901272	-0.164222947	-0.032525272	-0.229447651	-0.407830788	-0.149837563	-0.165633948	-0.289900008	0.217785975	-0.344891895	0.404487955	-0.324152647	0.367099183	-0.117001328	-0.261900381	0.261239521	-0.130314209	-0.275625403	-0.377986093	-0.391120149	0.00687319	0.55912485	0.251795264	0.286764802	-0.323980231	0.504817778	-0.337119619	-0.321864037	-0.471641899	0.065752531	-0.042325927	-0.088671097	-0.357498238	-0.293110867	0.201229857	0.280526662	0.028488066	0.44415613	0.350140122	0.246662276	-0.268879881	-0.403001972
M173T983	0.296714589	0.047346966	0.062112411	-0.216095614	-0.171959576	-0.071578654	-0.275431526	-0.116143236	0.071267906	-0.074305536	0.093831188	-0.311065444	0.069711722	0.094824212	-0.047650491	0.31228182	-0.119195835	0.026061134	0.004738737	-0.014891505	-0.013350185	-0.147067233	0.091715252	-0.140865047	0.027122358	-0.075876118	-0.048618829	-0.096151085	0.270567233	0.090251093	0.038678216	0.005803049	0.157328963	-0.119711812	-0.081526186	-0.12399743	0.033939438	-0.16476735	-0.023633809	-0.01614777	-0.131339805	-0.005391954	0.011708453	0.210933825	0.228614452	0.124097616	-0.064695675	0.091750964	-0.191276749
M264T904	0.257336496	0.032136989	0.043092192	-0.175334035	-0.150009134	-0.080260034	-0.2312364	-0.117066476	0.046279272	-0.060357736	0.059877899	-0.270842501	0.045385847	0.064588999	-0.055260674	0.260714533	-0.115853595	0.045546976	-0.016319014	0.010809412	-0.018168311	-0.133002197	0.089067158	-0.119161715	0.004632729	-0.083162918	-0.062448263	-0.075140038	0.248257514	0.087490273	0.048095693	-0.015362831	0.155638523	-0.115148553	-0.084498144	-0.127304585	0.031425351	-0.132916742	-0.024674321	-0.034948669	-0.121525178	0.008126763	0.026440809	0.168253051	0.207909494	0.12015026	-0.035755015	0.055779283	-0.175970239
M105T722	0.370291375	0.020023381	0.006829009	-0.211607873	-0.218787611	-0.191666835	-0.262549473	-0.235630984	0.019781623	-0.038421497	0.003470786	-0.346961775	-0.021768033	0.020644792	-0.093775113	0.347570923	-0.218683408	0.129792334	-0.088997685	0.081603395	-0.074306457	-0.237996678	0.181490616	-0.131684259	-0.036468303	-0.153085922	-0.136123342	-0.041143973	0.362336087	0.190829714	0.095303183	-0.079725661	0.274911508	-0.166215696	-0.169109701	-0.243646724	0.088754746	-0.150596788	-0.085050567	-0.120007264	-0.155796201	0.047875566	0.075560686	0.160153743	0.289687518	0.231964945	0.02732248	-0.010596468	-0.257307428
M167T670	0.350516604	0.018697897	0.02465013	-0.204046098	-0.206833436	-0.164045869	-0.285845946	-0.208425873	0.019217896	-0.064893766	0.018028732	-0.364535245	0.012612834	0.035114193	-0.110137673	0.327025332	-0.195310099	0.125990456	-0.080499344	0.080786666	-0.047877171	-0.201384697	0.15213638	-0.148896904	-0.044775087	-0.159217822	-0.139901621	-0.072318424	0.370765598	0.151131527	0.103717765	-0.077853618	0.265033257	-0.183406105	-0.154961425	-0.229305983	0.054437184	-0.151181759	-0.051318721	-0.107752818	-0.180279577	0.046807048	0.080110522	0.181696327	0.30420231	0.20240682	0.011521253	0.005771242	-0.263911242
M168T641	0.255005367	-0.002814364	0.05236313	-0.138207648	-0.151209958	-0.100257424	-0.304007358	-0.137415148	-0.011829627	-0.123707884	0.018628229	-0.372961478	0.080158758	0.040245186	-0.167266097	0.214328739	-0.129683177	0.141107084	-0.083430459	0.110797453	0.019487579	-0.085968428	0.069721666	-0.17416118	-0.095805384	-0.18826075	-0.169780862	-0.136020653	0.375086174	0.039573206	0.140603472	-0.099431758	0.240580732	-0.22976519	-0.121930603	-0.197609004	-0.043662768	-0.117771337	0.040955642	-0.098001562	-0.2407427	0.060887633	0.112046058	0.194687988	0.326175127	0.118864673	0.002035381	0.008788865	-0.269363567
M189T516	0.232938573	-0.01595609	0.026233786	-0.106928457	-0.139517856	-0.124109044	-0.255205301	-0.154458407	-0.03436995	-0.098454323	-0.019740373	-0.331670908	0.04072453	0.00556777	-0.16752057	0.18109991	-0.14071378	0.162575619	-0.108117857	0.135944129	0.0012602	-0.093779249	0.083830595	-0.147425073	-0.112985466	-0.193936176	-0.182424853	-0.101997186	0.354966344	0.058722615	0.146407711	-0.120881925	0.247286602	-0.219294898	-0.133681017	-0.210701961	-0.02818721	-0.089988514	0.022530645	-0.12282221	-0.221750103	0.074487737	0.124384996	0.146845124	0.303663378	0.132509805	0.036769877	-0.032499459	-0.255270659
M259T866	0.253595496	-0.012017714	0.001888186	-0.116337619	-0.151896794	-0.15629332	-0.215169922	-0.185393696	-0.029785085	-0.058322933	-0.036115631	-0.295822442	-0.006911784	-0.012158581	-0.136449425	0.206265205	-0.167303399	0.158805473	-0.113214865	0.128646983	-0.035255347	-0.141928169	0.121268623	-0.118711698	-0.094276065	-0.175985288	-0.167688806	-0.055778394	0.329219809	0.111740811	0.127219382	-0.116144639	0.250089502	-0.185832172	-0.147141698	-0.220931933	0.021212576	-0.087986358	-0.025476718	-0.132703237	-0.178469362	0.071407025	0.111104881	0.11400243	0.271588724	0.168156803	0.054564897	-0.05064454	-0.235932587
M259T880	0.173592615	-0.024489698	0.000122607	-0.061701088	-0.105269341	-0.122232955	-0.170842868	-0.141605652	-0.04774714	-0.061073331	-0.048559254	-0.240442293	0.001401086	-0.024428894	-0.139726645	0.121059116	-0.125221682	0.152976739	-0.110393626	0.134142451	-0.013525977	-0.083068392	0.080460072	-0.100071675	-0.108647363	-0.165875706	-0.162188084	-0.056703955	0.277479347	0.063558161	0.126660454	-0.118460951	0.21039955	-0.173538899	-0.120345485	-0.185347667	-0.011440441	-0.05093867	0.004212529	-0.122560895	-0.168574694	0.073325319	0.113831027	0.08174633	0.233124756	0.120420634	0.059533775	-0.061562472	-0.199887467
M105T615	0.18843861	-0.029688031	-0.009956431	-0.061375477	-0.114676265	-0.145148941	-0.169924946	-0.164571464	-0.05755265	-0.055054193	-0.065455577	-0.249004605	-0.015259875	-0.038169094	-0.14933063	0.128473012	-0.144402375	0.173190674	-0.128423745	0.152883401	-0.024741097	-0.100318503	0.097488787	-0.099240473	-0.121177295	-0.181361833	-0.179522489	-0.04715996	0.296546476	0.082407585	0.138064875	-0.135066755	0.233607816	-0.183490933	-0.137323815	-0.208721448	-0.001564851	-0.048766852	-0.006930153	-0.142535889	-0.174466267	0.083663895	0.126445623	0.073166028	0.24622526	0.141084566	0.076821343	-0.080754252	-0.213609607
M116T659	0.284248592	-0.022211089	-0.047135261	-0.110019884	-0.171727663	-0.230456284	-0.155154518	-0.255375279	-0.050556178	-0.001442573	-0.093674163	-0.257141123	-0.092918551	-0.064554107	-0.122708475	0.224828377	-0.224962596	0.195298006	-0.155967461	0.161443421	-0.093362439	-0.214762851	0.186964893	-0.079204378	-0.103847247	-0.185359118	-0.185919906	0.015879978	0.325020778	0.196566249	0.129462951	-0.14638827	0.290211738	-0.165521275	-0.189967489	-0.2709571	0.0877328	-0.070194374	-0.093973469	-0.182740947	-0.139319388	0.090230072	0.123496914	0.049548089	0.251690124	0.237423259	0.112323119	-0.114558604	-0.232355626
M331T951	0.274014577	-0.028724332	-0.065706069	-0.093633199	-0.16644092	-0.248128726	-0.120092418	-0.268898008	-0.062039583	0.019671179	-0.117415868	-0.226441597	-0.122734956	-0.086634388	-0.116736158	0.209487773	-0.234539064	0.205535545	-0.169767494	0.173298165	-0.109408393	-0.226377491	0.200365337	-0.058839562	-0.10957729	-0.184364269	-0.189369174	0.042853454	0.307519597	0.215453045	0.128628664	-0.156713502	0.292853901	-0.152918425	-0.197836385	-0.278565554	0.104532978	-0.053974965	-0.112139481	-0.197307005	-0.120389787	0.096777224	0.127372458	0.016857985	0.232148027	0.249975601	0.134186116	-0.140123525	-0.219842841
M513T889	0.263240125	-0.030382274	-0.043373067	-0.091284442	-0.159799381	-0.221669561	-0.159896591	-0.244566534	-0.063277002	-0.015621511	-0.100315951	-0.262950462	-0.080559937	-0.068645154	-0.142705625	0.195972752	-0.214149378	0.207706705	-0.164057515	0.177467076	-0.078856533	-0.189110983	0.170546074	-0.085995169	-0.123305426	-0.199793045	-0.20133607	0.001741788	0.333904293	0.172651362	0.144469729	-0.159170206	0.292645147	-0.182613256	-0.18747388	-0.271413512	0.064007201	-0.059875354	-0.072403858	-0.188031878	-0.158757876	0.098370558	0.137594928	0.049748006	0.263157546	0.222148305	0.116611425	-0.121441996	-0.239410664
M258T778	0.201778352	-0.021994282	-0.028231754	-0.072485639	-0.122307758	-0.163935492	-0.130677396	-0.182279465	-0.046076002	-0.017912228	-0.07090971	-0.208135028	-0.053284455	-0.047057652	-0.111279972	0.151368407	-0.160090811	0.156345303	-0.121982501	0.133125626	-0.055262103	-0.139676146	0.125625094	-0.070894229	-0.09358953	-0.153205668	-0.153340275	-0.006133749	0.259083876	0.125447518	0.111071335	-0.119385567	0.222329103	-0.143138828	-0.140673485	-0.204823877	0.04324316	-0.049006798	-0.049422943	-0.13988989	-0.12666806	0.073755606	0.104622643	0.045957861	0.205862689	0.165193367	0.083647658	-0.086560672	-0.185794418
M117T659	0.286866361	-0.033917951	-0.090452872	-0.089058345	-0.174894268	-0.284080645	-0.087886732	-0.3024374	-0.072505022	0.04871359	-0.146323793	-0.204321372	-0.165956271	-0.113100584	-0.108916075	0.216509706	-0.262008054	0.222788287	-0.190519367	0.18901677	-0.138224636	-0.261486059	0.232213357	-0.037910441	-0.113918215	-0.187781638	-0.197358752	0.079348694	0.302595789	0.25692894	0.12888782	-0.171195422	0.310944607	-0.141279652	-0.218131818	-0.301892089	0.137566597	-0.044000985	-0.146172969	-0.221518815	-0.099329869	0.10580169	0.132893478	-0.016764903	0.219847002	0.283228555	0.16298733	-0.172119942	-0.216039328
M70T659	0.243865946	-0.045339956	-0.096156825	-0.053513086	-0.150278026	-0.274472252	-0.061933601	-0.286769301	-0.090320968	0.047936958	-0.163595141	-0.176952277	-0.167742922	-0.128207174	-0.119110906	0.165275269	-0.245371166	0.231909724	-0.199581113	0.20465699	-0.128875468	-0.231507045	0.2142985	-0.027540297	-0.132122455	-0.192225746	-0.205656081	0.081501078	0.283368732	0.234387436	0.136945226	-0.183313267	0.299971798	-0.141968917	-0.210738751	-0.293116381	0.11955904	-0.019264874	-0.130930949	-0.22681015	-0.099696651	0.113657555	0.143380998	-0.040311714	0.205779158	0.263297606	0.175657462	-0.189726855	-0.20301434
M546T867	0.283323989	-0.054997893	-0.126651003	-0.056348729	-0.175013527	-0.335358323	-0.045343221	-0.347317811	-0.109590257	0.075544621	-0.205733903	-0.182196361	-0.220879711	-0.16408978	-0.128251207	0.190495046	-0.296224667	0.273780353	-0.240029146	0.242065592	-0.166300176	-0.286165942	0.264527069	-0.015252698	-0.152042546	-0.218784285	-0.237341805	0.11888094	0.314788418	0.294239151	0.154303395	-0.217097925	0.350709777	-0.150998901	-0.252040568	-0.346927872	0.158861776	-0.013937727	-0.172429228	-0.27318521	-0.096433459	0.134642593	0.165491466	-0.070673151	0.222092421	0.320656207	0.21916512	-0.237428174	-0.225327736
M422T899	0.279805771	-0.04941025	-0.095566526	-0.067499023	-0.171985199	-0.298364091	-0.096856486	-0.314780698	-0.09849918	0.03582957	-0.17177358	-0.225360858	-0.166932934	-0.131845979	-0.145750057	0.191531627	-0.270317447	0.260925251	-0.220298496	0.229672244	-0.131724268	-0.248929882	0.230582085	-0.047750674	-0.152162917	-0.224144004	-0.236599303	0.070004353	0.338342271	0.247547743	0.161083962	-0.205491614	0.341234685	-0.175735059	-0.234301057	-0.329341877	0.117996753	-0.030619788	-0.130608824	-0.25006234	-0.132612763	0.127365354	0.164841732	-0.022801936	0.251933106	0.287435024	0.186221312	-0.200379444	-0.242572588
M133T645	0.193081824	-0.06191176	-0.101385467	-0.008516583	-0.121423158	-0.264339539	-0.039256669	-0.269639657	-0.116459151	0.040333048	-0.187074138	-0.155193448	-0.165543954	-0.147597184	-0.141891507	0.100792294	-0.226623197	0.251303553	-0.216112443	0.232129033	-0.113705572	-0.191182154	0.190793024	-0.021133307	-0.162890533	-0.207371696	-0.225417525	0.077389875	0.273100428	0.202530774	0.15518534	-0.205176177	0.29484096	-0.153971095	-0.205210923	-0.289040181	0.090600418	0.010875983	-0.106085521	-0.238468488	-0.11197225	0.127673194	0.163685577	-0.064564233	0.200891312	0.239126526	0.193429388	-0.214076538	-0.196782017
M179T856	0.200312498	-0.063291373	-0.115653399	-0.007542956	-0.126063915	-0.283562198	-0.017978119	-0.287487464	-0.119775644	0.059384663	-0.201456157	-0.138260458	-0.191272112	-0.161356365	-0.13258156	0.106694311	-0.241360239	0.256750758	-0.224774826	0.236531847	-0.131482414	-0.212863742	0.209444675	-0.00697448	-0.160909743	-0.20464738	-0.225159151	0.100507821	0.264712051	0.227826129	0.151255235	-0.209584915	0.301195941	-0.142394275	-0.214904338	-0.29897549	0.112378353	0.015826144	-0.12800932	-0.249240875	-0.094919058	0.130404497	0.163008952	-0.084585017	0.188760361	0.257763467	0.207897584	-0.229933911	-0.190507267
M657T876	0.202132844	-0.067794032	-0.129361581	-0.000546756	-0.127719068	-0.301802183	0.001285455	-0.303746436	-0.128098889	0.073980057	-0.219320704	-0.124545315	-0.214044483	-0.177469948	-0.130942354	0.103934651	-0.254201537	0.268121764	-0.237659828	0.24789573	-0.145270414	-0.227493785	0.224070159	0.004699068	-0.166526864	-0.20823388	-0.231650009	0.119434826	0.261378838	0.246693282	0.153431174	-0.219692931	0.310556264	-0.137653916	-0.22528486	-0.311199647	0.12695818	0.024177568	-0.14355425	-0.263479949	-0.085187115	0.136743108	0.1681819	-0.104876153	0.182000672	0.273117757	0.225130696	-0.249547989	-0.188089652
M118T557	0.095172944	-0.017257094	0.003293714	-0.030377248	-0.05796283	-0.06721502	-0.106320558	-0.078240616	-0.032443683	-0.043888408	-0.029328756	-0.147590858	0.008584327	-0.014142274	-0.091487178	0.061308171	-0.068890896	0.094765118	-0.067451408	0.084939155	-0.000628539	-0.037669646	0.039736909	-0.063902345	-0.071795398	-0.104252159	-0.102066394	-0.041814516	0.169591332	0.026163053	0.08124137	-0.074463214	0.125392113	-0.110930349	-0.069557945	-0.109293559	-0.017998257	-0.027427052	0.012959053	-0.073445435	-0.109522273	0.046170807	0.072843088	0.051469677	0.144557697	0.063953273	0.035038097	-0.036965138	-0.122427745
M512T889	0.080996504	-0.033814011	-0.033683509	0.002997038	-0.051409046	-0.109128672	-0.046926295	-0.112521353	-0.061569107	-0.007853433	-0.08215502	-0.101755082	-0.049364246	-0.061501192	-0.092531376	0.03171054	-0.094092665	0.128025457	-0.10431611	0.12105278	-0.031058256	-0.061165366	0.068662008	-0.030316951	-0.094545584	-0.115914904	-0.122744073	0.006431245	0.153633859	0.063575329	0.090842266	-0.105771833	0.144753786	-0.100030641	-0.092741968	-0.136735872	0.010407792	0.004506558	-0.019147012	-0.11205252	-0.085930984	0.065916351	0.091012332	-0.009767478	0.122157708	0.093954002	0.084244058	-0.094384741	-0.111264177
M527T902	0.130376242	-0.03044187	-0.026101494	-0.027458297	-0.080423749	-0.127619759	-0.094358999	-0.137907126	-0.057414402	-0.022317222	-0.07516466	-0.159298982	-0.040485447	-0.052297232	-0.110544258	0.078323176	-0.118478462	0.144307535	-0.113213769	0.130969928	-0.033316839	-0.084898561	0.085838152	-0.055775752	-0.100981541	-0.139312905	-0.142597217	-0.010287112	0.209507895	0.078923668	0.106527848	-0.115366554	0.181244237	-0.129411406	-0.112472853	-0.167075791	0.012755435	-0.019168034	-0.020931099	-0.124378973	-0.116368627	0.071646846	0.102364062	0.022353908	0.169385751	0.118382784	0.081586892	-0.088735821	-0.15109979
M469T944	0.10045131	-0.048533925	-0.053262109	0.013425989	-0.064457133	-0.152189292	-0.045401038	-0.154497627	-0.088015724	-0.001264951	-0.120705591	-0.120109916	-0.078771708	-0.092381947	-0.121062751	0.03216706	-0.128210625	0.175265379	-0.145297231	0.167120391	-0.047702575	-0.084468947	0.095990111	-0.030741514	-0.129368057	-0.15395644	-0.165224831	0.020474599	0.195371101	0.091327881	0.120925052	-0.145910369	0.192896808	-0.127525524	-0.126262015	-0.184548262	0.020022196	0.014666063	-0.032415066	-0.155675339	-0.105995164	0.090999125	0.123365109	-0.028781005	0.152963664	0.129115204	0.122366703	-0.137782901	-0.141619435
M855T888	0.044172822	-0.051572955	-0.044102075	0.043329791	-0.031041747	-0.113181564	-0.026188173	-0.110361166	-0.09049775	-0.011211997	-0.112757708	-0.087256321	-0.056910763	-0.086650297	-0.118360951	-0.021586889	-0.088325768	0.156889948	-0.129374014	0.156283112	-0.023923272	-0.035035608	0.057415289	-0.024138272	-0.129169039	-0.138291935	-0.150294393	0.008201954	0.155389774	0.045912856	0.11364572	-0.134775835	0.153448965	-0.116444645	-0.097515178	-0.14646334	-0.00980019	0.032637185	-0.003333815	-0.133873379	-0.100270861	0.084334418	0.116347109	-0.036296783	0.125303864	0.084193392	0.109978485	-0.127076279	-0.113560871
M266T858	0.056696464	-0.070180997	-0.065278807	0.061863076	-0.0402931	-0.157127009	-0.022365589	-0.152095692	-0.123286629	-0.00658777	-0.157533959	-0.104939022	-0.086801318	-0.122455325	-0.153763691	-0.031874421	-0.121454976	0.21110138	-0.17608073	0.210589616	-0.038376365	-0.052425391	0.082107438	-0.024559763	-0.172199178	-0.1823686	-0.199778122	0.021226638	0.199801065	0.069259846	0.149632536	-0.181719356	0.204636027	-0.14914267	-0.132471918	-0.197209577	-0.005504494	0.048209356	-0.012261958	-0.182527171	-0.12529911	0.113728168	0.154912014	-0.059515882	0.158931485	0.117314426	0.153364429	-0.177171401	-0.146071883
M238T862	0.116806906	-0.071729989	-0.082040532	0.036676208	-0.076470532	-0.209707997	-0.036368844	-0.208983132	-0.129038326	0.008072827	-0.178559807	-0.138279991	-0.12041129	-0.139092189	-0.162786284	0.020210624	-0.171532409	0.242894135	-0.204340289	0.234724968	-0.068770672	-0.109700239	0.129706148	-0.028432385	-0.181934533	-0.207535358	-0.225947084	0.040927264	0.248048527	0.124631891	0.164382347	-0.20445219	0.256804305	-0.165406192	-0.170938875	-0.248625746	0.029322545	0.034950521	-0.047451226	-0.217478383	-0.133409539	0.127652022	0.170634431	-0.061339424	0.191740603	0.173148246	0.178489484	-0.202448616	-0.180165524
M658T896	0.094920064	-0.076472149	-0.099070385	0.056724315	-0.064082645	-0.217564978	0.007220062	-0.21162877	-0.137024552	0.03106674	-0.197576472	-0.094147144	-0.147567662	-0.158067888	-0.148818466	-0.003239973	-0.171615806	0.242722368	-0.210111992	0.23745297	-0.08210557	-0.113845531	0.136065496	-0.003228954	-0.180835174	-0.196200516	-0.219009931	0.069053458	0.213794001	0.136874276	0.15582593	-0.206670763	0.245370423	-0.142935338	-0.170116807	-0.243367662	0.044626045	0.053774445	-0.063628754	-0.223032425	-0.10551437	0.129179234	0.167249371	-0.097004891	0.158654043	0.17611586	0.194939828	-0.222298094	-0.155604674
M204T624	0.17658957	-0.056916097	-0.023458915	-0.02277198	-0.109969052	-0.174950195	-0.176950271	-0.190339503	-0.103488491	-0.070790946	-0.113979909	-0.277755484	-0.025227774	-0.075045557	-0.209166609	0.085475926	-0.162304772	0.2398917	-0.182016539	0.223846029	-0.018948664	-0.084468437	0.099767074	-0.110818501	-0.186155262	-0.242208405	-0.246223275	-0.055460095	0.353318395	0.073465649	0.191667665	-0.195095952	0.286292212	-0.238089201	-0.167382266	-0.257860935	-0.028625706	-0.023279566	0.013167691	-0.194519027	-0.225314645	0.121406361	0.180794749	0.055341589	0.295877727	0.153125492	0.121388686	-0.134518676	-0.255798176
M264T806	0.175463945	-0.054618256	0.022411487	-0.034829676	-0.108386826	-0.12788848	-0.265530308	-0.150186393	-0.097261009	-0.13841072	-0.07256122	-0.360370631	0.057137171	-0.033025092	-0.254004211	0.083152713	-0.130292452	0.23918501	-0.166266424	0.22398574	0.035732083	-0.026312644	0.050303464	-0.167839302	-0.203655976	-0.269294479	-0.264806834	-0.135731712	0.412366335	0.001162629	0.217989198	-0.193653928	0.290282112	-0.294500465	-0.150393427	-0.247484607	-0.098390324	-0.046204976	0.082742219	-0.173616625	-0.298662954	0.120486078	0.195153679	0.129757069	0.361591451	0.108314602	0.081189394	-0.089834192	-0.299028121
M154T659	0.026234222	-0.057922186	0.045285604	0.039609069	-0.019431895	-0.02169837	-0.204133428	-0.030289208	-0.095933497	-0.15588286	-0.045976876	-0.258735705	0.110114916	-0.014645739	-0.231305606	-0.053335742	-0.022549977	0.177283316	-0.114838774	0.18150632	0.093533422	0.098363179	-0.049343069	-0.14251951	-0.189309532	-0.213171147	-0.21036537	-0.159666792	0.288511942	-0.112652708	0.185874336	-0.152569453	0.173815236	-0.249127915	-0.068954445	-0.136704611	-0.16706361	-0.000421389	0.150740884	-0.107144548	-0.266821854	0.095560838	0.164729605	0.105844876	0.271622703	-0.010689418	0.043273366	-0.055147572	-0.211500277
M264T772	0.039992377	-0.092092482	-0.044739281	0.089637514	-0.031735656	-0.146527193	-0.086325723	-0.142210705	-0.158385158	-0.066799699	-0.169913235	-0.181909758	-0.037216931	-0.124754418	-0.234723697	-0.075610215	-0.110838654	0.265420144	-0.209321798	0.269890906	0.006059556	0.005589972	0.046524508	-0.072332312	-0.239278537	-0.250814499	-0.267519909	-0.041473006	0.283893212	0.00795604	0.212275739	-0.230622221	0.248020961	-0.232613877	-0.143526974	-0.22799316	-0.078869396	0.056227635	0.054976597	-0.210297434	-0.217610778	0.14450091	0.210115512	-0.02505778	0.242769112	0.092521569	0.162742163	-0.191506781	-0.208294843
M155T661	0.109071033	-0.066840487	-0.007369973	0.018801811	-0.07029009	-0.128662918	-0.174259197	-0.138533274	-0.116746278	-0.099485845	-0.109036731	-0.263815182	0.013466624	-0.069561113	-0.230102374	0.012704844	-0.114966504	0.2356784	-0.174312058	0.229491998	0.020472972	-0.012503733	0.046519682	-0.117460966	-0.205861225	-0.245090145	-0.249751028	-0.087421504	0.333693268	0.005052502	0.202140305	-0.197317189	0.255377759	-0.250407736	-0.138814878	-0.224770119	-0.083321029	-0.000808123	0.065212792	-0.178674092	-0.246142685	0.12318404	0.189395206	0.056915763	0.289837705	0.096021512	0.110609914	-0.12710877	-0.242973835
M136T659	0.056103253	-0.062398043	0.016346735	0.035674571	-0.038027697	-0.070996929	-0.175171336	-0.078504879	-0.106058269	-0.121914168	-0.078752109	-0.244273205	0.057797763	-0.044268142	-0.223279222	-0.030180057	-0.063128966	0.200451851	-0.14114207	0.200854119	0.055933995	0.046650079	-0.004345064	-0.12196765	-0.193517008	-0.220835638	-0.222659237	-0.117131477	0.294237378	-0.055338175	0.187827983	-0.170763027	0.203995303	-0.23945339	-0.098604598	-0.172113423	-0.123077777	0.004911987	0.105950733	-0.138831842	-0.245586545	0.106817613	0.172222071	0.072217549	0.266007979	0.037546867	0.077231032	-0.091968882	-0.215129188
M256T615	0.136486677	-0.153580633	-0.249113075	0.152536333	-0.097263044	-0.453961239	0.157308656	-0.428192606	-0.275660886	0.148255963	-0.434007118	-0.035245306	-0.384092655	-0.360480665	-0.220857677	-0.049183287	-0.342925379	0.453922121	-0.414598261	0.449020724	-0.216388178	-0.260582789	0.300389132	0.081092111	-0.323981295	-0.326621029	-0.383474363	0.237726741	0.293907327	0.328768059	0.256963419	-0.3915862	0.434178979	-0.185715057	-0.32810297	-0.45205459	0.160409551	0.152133281	-0.197471248	-0.441867858	-0.093809028	0.245041231	0.296376865	-0.30034577	0.188484179	0.365607089	0.423348761	-0.484049455	-0.214446011
M309T861	0.011391584	-0.148112513	-0.205772634	0.200644509	-0.021663899	-0.334398839	0.17286343	-0.301007075	-0.259494366	0.107817222	-0.380070464	0.023196118	-0.299898852	-0.316422739	-0.205094443	-0.155557708	-0.231826762	0.382757177	-0.349304565	0.39371634	-0.14443867	-0.132540713	0.192741752	0.080833114	-0.301989641	-0.274174115	-0.327167155	0.184208536	0.198592932	0.201963916	0.226676084	-0.339708175	0.322108612	-0.157021916	-0.242868619	-0.339494211	0.078221024	0.174445415	-0.114080044	-0.361861468	-0.08514227	0.213193448	0.262084794	-0.28337372	0.12701562	0.240815404	0.361304347	-0.420338959	-0.14719285
M173T662	0.083265158	-0.152928305	-0.195578846	0.167071001	-0.064670436	-0.37056704	0.090030118	-0.346861762	-0.269812337	0.074339757	-0.384266772	-0.082970017	-0.283568228	-0.312780064	-0.258848557	-0.099737498	-0.273810472	0.432907001	-0.381957217	0.43568104	-0.141558465	-0.158848788	0.216370224	0.032717598	-0.337658279	-0.335274969	-0.384324906	0.149058831	0.310871305	0.2168015	0.273068793	-0.376952606	0.398631048	-0.227290606	-0.283362959	-0.40406672	0.066344035	0.145609862	-0.103956688	-0.398819756	-0.156941875	0.236141944	0.301132325	-0.234637837	0.223759085	0.279683989	0.370815159	-0.428324741	-0.227971389
M421T899	0.23874769	-0.085454074	-0.130129793	0.000194786	-0.150913902	-0.339195819	-0.053057437	-0.344821748	-0.159183295	0.044687294	-0.247789425	-0.204616051	-0.208847086	-0.194905324	-0.196121768	0.113990445	-0.288764661	0.334413778	-0.286192317	0.311607892	-0.139845906	-0.234057526	0.238968062	-0.030997751	-0.223388872	-0.278185814	-0.302335238	0.093054229	0.360103173	0.249995917	0.210625693	-0.274618849	0.385080119	-0.209998692	-0.265713322	-0.376492013	0.104432255	0.020520322	-0.125865179	-0.313665633	-0.156581826	0.170996174	0.221260408	-0.084611769	0.267614609	0.302499905	0.254645581	-0.283102254	-0.259854756
M292T815	0.197689105	-0.122465918	-0.175005806	0.07121906	-0.1300827	-0.390852192	0.010128981	-0.384094898	-0.222015517	0.068148633	-0.333731048	-0.166151558	-0.269033071	-0.267828026	-0.237636442	0.036188359	-0.314523605	0.409168601	-0.35644304	0.394702019	-0.159880416	-0.231670866	0.258242694	-0.001888861	-0.291861502	-0.327282324	-0.365096116	0.133615021	0.369796864	0.268162599	0.255275161	-0.345067675	0.428903779	-0.232763207	-0.301346624	-0.426722565	0.105735066	0.077150335	-0.136065248	-0.382727245	-0.16526648	0.215461212	0.275431692	-0.163102143	0.269652558	0.327589198	0.332656715	-0.376555537	-0.268313913
M303T461	0.086263759	-0.085569491	-0.072773881	0.065206113	-0.059221459	-0.194957919	-0.054093773	-0.1918271	-0.150629566	-0.02118821	-0.187817988	-0.158978849	-0.094539782	-0.143557422	-0.20190646	-0.024528082	-0.154534514	0.2667955	-0.219143755	0.26418294	-0.041580361	-0.065586382	0.101283569	-0.045752578	-0.217607613	-0.23693245	-0.256300314	0.010984523	0.273076309	0.081965953	0.193755425	-0.228113076	0.265972181	-0.201319619	-0.168504431	-0.252996494	-0.014609217	0.049174423	-0.007242437	-0.22762069	-0.174200569	0.142671524	0.197411586	-0.054104221	0.22042779	0.147848577	0.184219104	-0.212187138	-0.199318436
M245T933	0.167658041	-0.091188666	-0.080542284	0.031631235	-0.108246041	-0.254759229	-0.108967601	-0.259653177	-0.163571885	-0.029426647	-0.208841984	-0.241951303	-0.111100112	-0.156374786	-0.241368484	0.040248896	-0.214766321	0.321460194	-0.260976908	0.309190414	-0.061847386	-0.120342531	0.148819617	-0.075042024	-0.248314694	-0.292178487	-0.31059023	0.006062467	0.37217579	0.12970583	0.233039705	-0.268808767	0.348592601	-0.254504787	-0.220315651	-0.328448624	0.002601948	0.025915765	-0.026144068	-0.276524873	-0.221979236	0.16773901	0.233544689	-0.030720718	0.299464285	0.2102132	0.210791784	-0.238707033	-0.270258694
M366T887	0.143452085	-0.111373477	-0.116176333	0.073753147	-0.095983502	-0.292679619	-0.050482684	-0.288912554	-0.198334905	0.00092615	-0.264831297	-0.197330198	-0.164111392	-0.205827173	-0.250645822	-0.00274318	-0.234934156	0.359838061	-0.301262204	0.352107023	-0.086108745	-0.132443151	0.170458505	-0.043761079	-0.279365482	-0.309616798	-0.337564385	0.048728297	0.358884448	0.156678846	0.248806056	-0.305519448	0.368349066	-0.250329229	-0.242120604	-0.355584511	0.020874373	0.06284748	-0.049065131	-0.317289971	-0.206056217	0.190931779	0.257602697	-0.092704414	0.280987082	0.233280298	0.262053922	-0.299382415	-0.26130631
[truncated: 135 more columns]
