# Supplementary material for: Adaptation of the infant gut microbiome during the complementary feeding transition
Source: PLoS One. 2022 Jul 14;17(7):e0270213. doi: 10.1371/journal.pone.0270213 (PMC9282554; doi:10.1371/journal.pone.0270213)
Supplement: S2 File — (ZIP) [file pone.0270213.s002.zip › Final docs/Intermediary docs/KEGG_Lipid_CIM_BM_Corr_3.txt]

	KEGG;Brite Hierarchies;Protein families: genetic information processing;ko03000 Transcription factors;	KEGG;Brite Hierarchies;Protein families: genetic information processing;ko03009 Ribosome biogenesis;	KEGG;Brite Hierarchies;Protein families: genetic information processing;ko03011 Ribosome;	KEGG;Brite Hierarchies;Protein families: genetic information processing;ko03012 Translation factors;	KEGG;Brite Hierarchies;Protein families: genetic information processing;ko03016 Transfer RNA biogenesis;	KEGG;Brite Hierarchies;Protein families: genetic information processing;ko03019 Messenger RNA biogenesis;	KEGG;Brite Hierarchies;Protein families: genetic information processing;ko03021 Transcription machinery;	KEGG;Brite Hierarchies;Protein families: genetic information processing;ko03029 Mitochondrial biogenesis;	KEGG;Brite Hierarchies;Protein families: genetic information processing;ko03032 DNA replication proteins;	KEGG;Brite Hierarchies;Protein families: genetic information processing;ko03036 Chromosome and associated proteins;	KEGG;Brite Hierarchies;Protein families: genetic information processing;ko03051 Proteasome;	KEGG;Brite Hierarchies;Protein families: genetic information processing;ko03110 Chaperones and folding catalysts;	KEGG;Brite Hierarchies;Protein families: genetic information processing;ko03400 DNA repair and recombination proteins;	KEGG;Brite Hierarchies;Protein families: genetic information processing;ko04131 Membrane trafficking;	KEGG;Brite Hierarchies;Protein families: metabolism;ko00194 Photosynthesis proteins;	KEGG;Brite Hierarchies;Protein families: metabolism;ko01001 Protein kinases;	KEGG;Brite Hierarchies;Protein families: metabolism;ko01002 Peptidases;	KEGG;Brite Hierarchies;Protein families: metabolism;ko01003 Glycosyltransferases;	KEGG;Brite Hierarchies;Protein families: metabolism;ko01004 Lipid biosynthesis proteins;	KEGG;Brite Hierarchies;Protein families: metabolism;ko01005 Lipopolysaccharide biosynthesis proteins;	KEGG;Brite Hierarchies;Protein families: metabolism;ko01006 Prenyltransferases;	KEGG;Brite Hierarchies;Protein families: metabolism;ko01007 Amino acid related enzymes;	KEGG;Brite Hierarchies;Protein families: metabolism;ko01008 Polyketide biosynthesis proteins;	KEGG;Brite Hierarchies;Protein families: metabolism;ko01009 Protein phosphatases and associated proteins;	KEGG;Brite Hierarchies;Protein families: metabolism;ko01011 Peptidoglycan biosynthesis and degradation proteins;	KEGG;Brite Hierarchies;Protein families: signaling and cellular processes;ko00536 Glycosaminoglycan binding proteins;	KEGG;Brite Hierarchies;Protein families: signaling and cellular processes;ko00537 Glycosylphosphatidylinositol (GPI)-anchored proteins;	KEGG;Brite Hierarchies;Protein families: signaling and cellular processes;ko01504 Antimicrobial resistance genes;	KEGG;Brite Hierarchies;Protein families: signaling and cellular processes;ko02000 Transporters;	KEGG;Brite Hierarchies;Protein families: signaling and cellular processes;ko02022 Two-component system;	KEGG;Brite Hierarchies;Protein families: signaling and cellular processes;ko02035 Bacterial motility proteins;	KEGG;Brite Hierarchies;Protein families: signaling and cellular processes;ko02042 Bacterial toxins;	KEGG;Brite Hierarchies;Protein families: signaling and cellular processes;ko02044 Secretion system;	KEGG;Brite Hierarchies;Protein families: signaling and cellular processes;ko02048 Prokaryotic defense system;	KEGG;Brite Hierarchies;Protein families: signaling and cellular processes;ko04090 CD molecules;	KEGG;Brite Hierarchies;Protein families: signaling and cellular processes;ko04147 Exosome;	KEGG;Brite Hierarchies;Protein families: signaling and cellular processes;ko04812 Cytoskeleton proteins;	KEGG;Cellular Processes;Cell growth and death;ko04112 Cell cycle - Caulobacter;	KEGG;Cellular Processes;Cell growth and death;ko04214 Apoptosis - fly;	KEGG;Cellular Processes;Cell growth and death;ko04216 Ferroptosis;	KEGG;Cellular Processes;Cell growth and death;ko04217 Necroptosis;	KEGG;Cellular Processes;Cell motility;ko02030 Bacterial chemotaxis;	KEGG;Cellular Processes;Cell motility;ko02040 Flagellar assembly;	KEGG;Cellular Processes;Cellular community - prokaryotes;ko02024 Quorum sensing;	KEGG;Cellular Processes;Cellular community - prokaryotes;ko02025 Biofilm formation - Pseudomonas aeruginosa;	KEGG;Cellular Processes;Cellular community - prokaryotes;ko02026 Biofilm formation - Escherichia coli;	KEGG;Cellular Processes;Cellular community - prokaryotes;ko05111 Biofilm formation - Vibrio cholerae;	KEGG;Cellular Processes;Transport and catabolism;ko04138 Autophagy - yeast;	KEGG;Cellular Processes;Transport and catabolism;ko04142 Lysosome;
Lysophosphatidylethanolamines_MS2_85	0.360163465	-0.225104702	-0.340809333	0.035857699	-0.241487467	-0.35895958	-0.259749346	-0.342508798	-0.444916088	-0.165715551	-0.38029107	0.027087239	-0.369749455	-0.399729966	-0.424546457	0.121749588	-0.298675346	0.376792922	-0.19005646	0.471421281	-0.07829158	-0.268715314	0.289127856	-0.38514426	-0.378742515	0.338340542	0.091592606	0.395677661	0.291905028	0.265154805	0.337689589	-0.161443349	0.344071995	-0.399533842	-0.294210685	-0.410741917	-0.275854211	-0.235598603	0.040777992	-0.339860577	-0.343945789	0.347976146	0.296512301	-0.304460268	0.247059731	0.309222275	0.358568341	-0.378551258	-0.080037489
Phosphatidylethanolamines_MS2_69	0.351614205	-0.224850918	-0.332143058	0.036029107	-0.237040275	-0.357516912	-0.249674046	-0.339110462	-0.437041679	-0.170917656	-0.3813984	0.024827185	-0.369216501	-0.394029641	-0.408993315	0.120656897	-0.300083431	0.3719804	-0.201124813	0.458763286	-0.09323892	-0.266761783	0.287357729	-0.370831974	-0.373893535	0.322010098	0.080452024	0.380978817	0.285594554	0.270238463	0.339514533	-0.168661831	0.339487878	-0.387156337	-0.301723963	-0.406965467	-0.262942785	-0.230414825	0.020077754	-0.345816764	-0.333733177	0.350077787	0.300113045	-0.302241006	0.243594687	0.308722346	0.351644333	-0.375695101	-0.088044716
Monogalactosyldiacylglycerol_MS2_110	0.310477204	-0.180911669	-0.312518522	0.030533479	-0.205513686	-0.282882856	-0.230368641	-0.277439312	-0.383133722	-0.090350303	-0.282712608	0.051140026	-0.286408432	-0.331561959	-0.410440024	0.091524973	-0.216832695	0.315665941	-0.080615789	0.434470498	0.033589458	-0.213368178	0.229803769	-0.355349927	-0.320555638	0.336624308	0.120436598	0.392724371	0.247154847	0.172529912	0.234851332	-0.084655017	0.283692424	-0.365052507	-0.17101614	-0.326063796	-0.277064441	-0.198336956	0.145238758	-0.222025095	-0.304815648	0.239046931	0.197308636	-0.255917329	0.197542268	0.235619885	0.315604232	-0.312685398	0.000432449
Lysophosphatidylcholines_MS2_68	0.223282482	-0.052823374	-0.151731389	-0.0043004	-0.125163813	-0.135264611	-0.242301703	-0.154255525	-0.203755112	-0.063450035	-0.139346006	-0.050694635	-0.13322008	-0.196316334	-0.234450341	0.080223869	-0.115623794	0.157075776	-0.025405544	0.219489136	0.005636346	-0.11876684	0.117772081	-0.286657476	-0.145099581	0.256456537	0.135793552	0.183057232	0.182031987	0.077852645	0.165812033	-0.016372504	0.16698995	-0.244011155	-0.11720206	-0.203534178	-0.187535063	-0.154005225	0.12348308	-0.111576177	-0.23593393	0.176704315	0.126619217	-0.077710343	0.149464582	0.128612304	0.152581785	-0.121453153	-0.057290557
Monogalactosylmonoacylglycerol_MS2_86	0.211332279	-0.03615187	-0.126733273	-0.009272598	-0.114265485	-0.117637039	-0.243862976	-0.139124447	-0.178552753	-0.066150261	-0.124602879	-0.068852676	-0.115490695	-0.178976693	-0.204345335	0.080446147	-0.106332659	0.135805495	-0.027682164	0.185737164	-0.01069034	-0.107707316	0.104346075	-0.274686946	-0.120982498	0.240121675	0.133298474	0.147103036	0.173692901	0.071280053	0.163179536	-0.013246898	0.152225671	-0.224734083	-0.119844141	-0.189868832	-0.170368765	-0.148615487	0.107256975	-0.104641775	-0.225634852	0.175632421	0.123896628	-0.053095456	0.144825978	0.11733957	0.128754827	-0.095946082	-0.074201745
Phosphatidylcholines_MS2_83	0.187687699	-0.004818023	-0.081339887	-0.018220172	-0.093281699	-0.083012113	-0.244784492	-0.109339212	-0.131171958	-0.067320177	-0.094043806	-0.099475926	-0.080360005	-0.145097579	-0.150487886	0.079299983	-0.086091696	0.095436416	-0.026629923	0.124476147	-0.034208461	-0.085569885	0.077882237	-0.251790048	-0.075782316	0.210916708	0.12997607	0.083604965	0.156682226	0.055385092	0.153551051	-0.004235031	0.123272205	-0.188903095	-0.118625286	-0.161661228	-0.1399752	-0.137169596	0.083345986	-0.086896835	-0.205340395	0.16843954	0.114352768	-0.007594735	0.134146206	0.093976559	0.084742777	-0.048006143	-0.100053743
X.O.acyl..1.hydroxy.fatty.acid_MS2_113	0.267210017	-0.114633441	-0.197696708	0.008063341	-0.16360746	-0.222838653	-0.245841815	-0.225275638	-0.279295545	-0.13142135	-0.24502182	-0.046950165	-0.228649401	-0.269079752	-0.263853075	0.10297858	-0.200419337	0.231649774	-0.133071526	0.27876169	-0.089607709	-0.178114393	0.184388824	-0.303538295	-0.221533034	0.253019721	0.095256366	0.213738037	0.220422683	0.174165701	0.258589857	-0.09815848	0.231380095	-0.279539177	-0.229214072	-0.287895311	-0.189208704	-0.183717113	0.023704907	-0.230977535	-0.265514764	0.272652636	0.219771095	-0.151718023	0.191350419	0.206109334	0.212127187	-0.210047256	-0.112837774
cPA_MS2_89	0.307470842	-0.054565424	-0.181302396	-0.013471066	-0.166634306	-0.175263322	-0.353893095	-0.205173731	-0.259733815	-0.104574937	-0.188350394	-0.104719721	-0.173050383	-0.262399028	-0.290155045	0.11919603	-0.161094322	0.198930667	-0.053435525	0.265632137	-0.031626717	-0.159553277	0.154827651	-0.39598958	-0.176831381	0.342242389	0.187429102	0.205674996	0.253426445	0.112532211	0.246337054	-0.027858717	0.22346883	-0.323665377	-0.187466873	-0.280642826	-0.241621657	-0.216996038	0.138604632	-0.163433734	-0.326984971	0.265208583	0.189489837	-0.078125272	0.213170989	0.175568696	0.186181757	-0.141601099	-0.119066004
Lysophosphatidylcholines_MS2_65	0.310405316	-0.055089005	-0.176347837	-0.014476372	-0.167970229	-0.180152643	-0.35867991	-0.20930749	-0.25968129	-0.116793075	-0.197503674	-0.114877858	-0.178991932	-0.266163539	-0.281160809	0.123742921	-0.169888956	0.200242529	-0.070630132	0.258745058	-0.054312082	-0.163736185	0.158747363	-0.395891322	-0.176678047	0.336377393	0.182103638	0.192924661	0.256963775	0.123956498	0.260656356	-0.038209093	0.227024143	-0.321647055	-0.206785624	-0.288208413	-0.235067558	-0.220503928	0.116979598	-0.178476466	-0.328929121	0.28099857	0.203261224	-0.07639705	0.218790093	0.182400262	0.183848928	-0.142110267	-0.137213842
Lysophosphatidylcholines_MS2_67	0.328763187	-0.032359383	-0.163216425	-0.024032322	-0.170331188	-0.167404636	-0.405451815	-0.206140924	-0.251278254	-0.121520101	-0.186580473	-0.149725488	-0.164475689	-0.267550765	-0.279118172	0.135397973	-0.165301995	0.188654227	-0.061375968	0.244186522	-0.060426086	-0.161363111	0.151802492	-0.430340575	-0.158672746	0.36246028	0.210468516	0.173104121	0.273436862	0.114205947	0.273256873	-0.024003793	0.227787264	-0.335201031	-0.214465127	-0.294117287	-0.246345751	-0.237154585	0.133707909	-0.170855574	-0.354180784	0.297258524	0.208367739	-0.0455256	0.23368558	0.178689749	0.170318263	-0.115863863	-0.162170996
Lysophosphatidylcholines_MS2_72	0.271717235	0.013456812	-0.109035036	-0.031930917	-0.129464853	-0.097066769	-0.372401872	-0.142882877	-0.174931905	-0.079299787	-0.107598191	-0.152639078	-0.090317997	-0.196928772	-0.220429189	0.113214864	-0.102494667	0.120606132	-0.003538238	0.170543886	-0.018995155	-0.110503828	0.096332265	-0.378877128	-0.090042592	0.323595698	0.212426331	0.118053566	0.226193479	0.051582984	0.202541315	0.021593236	0.16642296	-0.276664398	-0.142463376	-0.218121154	-0.2135679	-0.199312925	0.162008962	-0.091750466	-0.303555584	0.224134632	0.142578977	0.01319717	0.190487812	0.117096918	0.109524203	-0.043495853	-0.133152122
Lysophosphatidylcholines_MS2_87	0.347418001	-0.034749467	-0.182418774	-0.023971751	-0.180517864	-0.172865951	-0.425920309	-0.215100883	-0.269619382	-0.112625905	-0.187270744	-0.144692163	-0.168292341	-0.281261715	-0.311960106	0.138175703	-0.164752834	0.200690047	-0.041597782	0.271982143	-0.032199768	-0.167023471	0.157319998	-0.459995101	-0.170885514	0.395782497	0.23207456	0.204363664	0.287346041	0.106444282	0.271930186	-0.011485758	0.238976499	-0.361547213	-0.201990324	-0.304147411	-0.272885753	-0.248505733	0.173473485	-0.161910344	-0.375814014	0.295419458	0.203454674	-0.052360235	0.241844038	0.181863019	0.186307026	-0.12437094	-0.147000909
Lysophosphatidylethanolamines_MS2_96	0.333770428	-0.022196359	-0.170638886	-0.026049765	-0.170377333	-0.153342689	-0.419024915	-0.198161174	-0.250893672	-0.097986152	-0.164103105	-0.143510545	-0.147329729	-0.262992629	-0.301395293	0.1317955	-0.145981448	0.183206222	-0.020387287	0.256235487	-0.013676693	-0.153073346	0.142090563	-0.449881214	-0.153447391	0.390448913	0.236413557	0.195058634	0.275682489	0.086352675	0.250140636	0.004390487	0.222961968	-0.349213603	-0.177603206	-0.283365509	-0.268362303	-0.239109357	0.189855225	-0.136578525	-0.364519489	0.272697382	0.182594927	-0.037116226	0.230221726	0.164215583	0.171882395	-0.105267051	-0.134410047
Lysophosphatidylcholines_MS2_70	0.393919263	-0.033451593	-0.19604801	-0.029879743	-0.202740382	-0.193238788	-0.489918735	-0.242086491	-0.298224389	-0.13625081	-0.213092838	-0.177870188	-0.188529493	-0.31663732	-0.339951983	0.160413119	-0.189306523	0.221713034	-0.057546526	0.293948708	-0.055227378	-0.188763729	0.176606166	-0.520964412	-0.185757221	0.442809793	0.261428707	0.212698626	0.327001189	0.125127814	0.317335752	-0.017386071	0.269210415	-0.404567995	-0.242122648	-0.346248417	-0.301664057	-0.283753322	0.180430771	-0.190293806	-0.426494913	0.34557244	0.23875177	-0.049268903	0.277553461	0.207043429	0.202340643	-0.132403201	-0.184254052
Phosphatidylethanolamines_MS2_12	0.344727868	0.034007654	-0.097635524	-0.049506232	-0.158349841	-0.12007892	-0.49447353	-0.179384018	-0.196849151	-0.141707309	-0.149646895	-0.24665525	-0.114476228	-0.245259709	-0.222903489	0.159383968	-0.147995278	0.135511081	-0.058961403	0.161189802	-0.110819344	-0.142415832	0.120821116	-0.473182705	-0.088706125	0.379976293	0.254017209	0.07365075	0.292043178	0.093530107	0.30048548	-8.61E-05	0.208274641	-0.328082761	-0.244209151	-0.287990032	-0.235665074	-0.260667709	0.124970958	-0.155648721	-0.384443161	0.334373612	0.221717686	0.049194883	0.256532212	0.158647117	0.107465738	-0.029396546	-0.244381609
Lysophosphatidylcholines_MS2_66	0.363538727	0.044172715	-0.091743443	-0.055473153	-0.164428432	-0.12092025	-0.530406269	-0.185400354	-0.198596455	-0.154927553	-0.154638677	-0.274134755	-0.115059972	-0.254747057	-0.22261127	0.17134733	-0.155391265	0.135088864	-0.067080583	0.155241948	-0.130133118	-0.147797693	0.123536677	-0.500394751	-0.083432003	0.397656283	0.26958349	0.059571616	0.309003833	0.098876547	0.322579236	-0.000384167	0.216373984	-0.341421061	-0.265742797	-0.302837456	-0.242801463	-0.276838095	0.122277804	-0.165761535	-0.406626904	0.359813514	0.23819929	0.064560679	0.273131947	0.165509737	0.103260036	-0.019454884	-0.272480347
Monoglyceride_MS1_9	0.318457621	0.065697616	-0.060914291	-0.056973708	-0.136361363	-0.079192029	-0.490127899	-0.144622387	-0.151185707	-0.125013257	-0.106446528	-0.262400246	-0.071485522	-0.20729566	-0.184453074	0.15204124	-0.115459877	0.09443404	-0.032261248	0.112051185	-0.100179334	-0.11494295	0.089411025	-0.452724066	-0.044906991	0.361640935	0.259783751	0.030800566	0.271169778	0.061085004	0.270652899	0.02435331	0.175315565	-0.297241315	-0.21488005	-0.250038516	-0.216628619	-0.245178309	0.134562658	-0.116182813	-0.363111554	0.30485153	0.192481307	0.091463445	0.238598488	0.126045443	0.068190613	0.018325776	-0.243397639
Lysophosphatidylethanolamines_MS2_88	0.411171236	0.013813883	-0.154496732	-0.048283535	-0.197191602	-0.160682021	-0.560559652	-0.225475728	-0.264472808	-0.148124579	-0.186590411	-0.246426012	-0.153535514	-0.304709943	-0.309348805	0.178607945	-0.176619136	0.186961863	-0.049742993	0.242432134	-0.083027693	-0.176791351	0.155887139	-0.561020549	-0.138894009	0.465674337	0.299535304	0.150342532	0.344711452	0.107796279	0.336616352	0.003744799	0.258520958	-0.407481371	-0.259809838	-0.344883155	-0.302062047	-0.304229565	0.186286256	-0.176554013	-0.454998554	0.371845631	0.2468983	0.017141119	0.296570137	0.193517014	0.16177838	-0.072472725	-0.239060797
Monoglyceride_MS2_5	0.16641118	-0.079725029	-0.181251131	0.01444931	-0.106249327	-0.121976189	-0.134227793	-0.128840504	-0.200721598	0.002306915	-0.104232234	0.049044727	-0.118024062	-0.16266037	-0.259286646	0.036954605	-0.074637683	0.156235994	0.038988154	0.25446356	0.114406605	-0.094683605	0.101615609	-0.214811767	-0.161036396	0.224640993	0.107468631	0.254423082	0.12840311	0.035682188	0.071435931	0.009841155	0.137410671	-0.214472948	-0.011641144	-0.145914129	-0.185683756	-0.102386677	0.185155378	-0.047723943	-0.172389092	0.069643881	0.048619376	-0.124573391	0.09142977	0.094028093	0.171033991	-0.148322667	0.063794801
Phosphatidylethanolamines_MS1_99	0.191517427	-0.055333861	-0.1749305	0.004352375	-0.111641401	-0.107893415	-0.190433715	-0.126703697	-0.197460159	0.00462417	-0.088992403	0.016242703	-0.101067126	-0.167206707	-0.271100306	0.048937478	-0.066091865	0.146913866	0.06207775	0.250094154	0.125433125	-0.092329543	0.094292763	-0.262310169	-0.145277265	0.266321555	0.147651328	0.247616383	0.149671402	0.018129314	0.079426968	0.033423852	0.140532651	-0.23867176	-0.008717976	-0.152794709	-0.209162403	-0.123031421	0.224615585	-0.030756906	-0.206409068	0.080931885	0.04742241	-0.093532549	0.108311722	0.088395556	0.16224001	-0.122057981	0.048169706
Monoglyceride_MS1_3	0.192042514	-0.012777202	-0.13154235	-0.01060859	-0.099305373	-0.072203316	-0.234046617	-0.103177063	-0.157002008	-0.000416333	-0.057749016	-0.036868354	-0.063391242	-0.145044287	-0.232103303	0.05882323	-0.047807535	0.108356441	0.071479513	0.194450667	0.103778391	-0.07481521	0.069587132	-0.278181588	-0.097494037	0.270194579	0.171497242	0.18564301	0.153039647	-0.00192737	0.084230518	0.052813272	0.121200653	-0.226406973	-0.014756913	-0.138673132	-0.198603269	-0.130407283	0.22369021	-0.011346957	-0.21559874	0.090769981	0.045396482	-0.033722105	0.114582376	0.068779353	0.119413994	-0.064795615	0.007527569
Monoglyceride_MS1_1	0.172345448	-0.001052313	-0.113300352	-0.012391141	-0.086264212	-0.05316441	-0.219293292	-0.084839755	-0.133154598	0.008371548	-0.037608808	-0.037901637	-0.043822164	-0.123532317	-0.209069332	0.052135691	-0.031949186	0.088266335	0.081234956	0.169152537	0.107675009	-0.060444716	0.054192317	-0.256791515	-0.07738531	0.251367684	0.165948267	0.164411618	0.137069335	-0.015835085	0.066066877	0.061068334	0.10269773	-0.204577262	0.000877854	-0.116559384	-0.183397842	-0.117470118	0.220777073	0.006558631	-0.196634211	0.072014376	0.029577107	-0.01781943	0.101098921	0.052298833	0.100271601	-0.044857146	0.011942056
Monogalactosyldiacylglycerol_MS2_115	0.108114448	-0.061088905	-0.138757856	0.014149072	-0.072216422	-0.081569624	-0.07541017	-0.085175842	-0.14366765	0.021820142	-0.061971662	0.059125565	-0.077591464	-0.108443388	-0.197257754	0.016045299	-0.040078465	0.110990693	0.051902845	0.193724992	0.117462691	-0.060825199	0.067269165	-0.142903452	-0.118265671	0.160904141	0.07690485	0.204139395	0.080860947	0.009828101	0.024909306	0.019468322	0.091128863	-0.150901371	0.023776624	-0.08959113	-0.138237499	-0.062524955	0.159940065	-0.012151583	-0.112136363	0.020438996	0.011562684	-0.098247911	0.051958974	0.056578956	0.127578458	-0.110344616	0.079465672
Monogalactosyldiacylglycerol_MS2_121	0.08612152	-0.023389045	-0.126154872	0.007867934	-0.05163198	-0.023696351	-0.076789133	-0.040204092	-0.105936888	0.084156269	0.014990124	0.072610633	-0.012690464	-0.06517123	-0.206772241	-0.002650048	0.024116769	0.069021645	0.150543545	0.179591445	0.219733131	-0.021405251	0.023638673	-0.146903286	-0.077162459	0.186806887	0.11935685	0.217046181	0.059205712	-0.06841594	-0.051861118	0.089622003	0.052086454	-0.14432086	0.1243765	-0.032380935	-0.158623088	-0.045033995	0.269176	0.085680955	-0.101740448	-0.060471747	-0.066446056	-0.058123239	0.022633812	0.001268066	0.101591042	-0.059075071	0.144960985
Monogalactosyldiacylglycerol_MS1_107	0.037661708	0.033027687	-0.053728562	-0.006081992	-0.011415726	0.046746364	-0.068146428	0.020573469	-0.021091564	0.10381087	0.085716488	0.036812234	0.060450442	0.00250208	-0.12580764	-0.013201884	0.075891096	-0.005487951	0.182431349	0.082077082	0.217704602	0.025726861	-0.030634119	-0.104507664	0.003200821	0.143571687	0.121659139	0.126066449	0.021694885	-0.116807797	-0.094970646	0.123554191	-0.006328214	-0.082864336	0.160984191	0.031975681	-0.115050846	-0.017582965	0.263665128	0.143875359	-0.060785816	-0.101939392	-0.108139563	0.019491499	-0.007096762	-0.052693475	0.027037373	0.02706283	0.131465448
PE.44.1...M.H.._MS1_123	0.023078338	0.037522319	-0.034800658	-0.007210032	-0.002628405	0.052642674	-0.055052318	0.028649672	-0.003770403	0.094501914	0.08685192	0.027938794	0.064986375	0.014382143	-0.095545169	-0.014152186	0.075274676	-0.017400054	0.164496356	0.055166032	0.190205768	0.030759715	-0.03603767	-0.081550417	0.016047019	0.116050977	0.104913595	0.095094168	0.011207229	-0.11009013	-0.091469944	0.113116955	-0.016028761	-0.060542736	0.147666874	0.039820191	-0.092003571	-0.009404028	0.22830083	0.13562379	-0.044190004	-0.097493511	-0.102250833	0.028979689	-0.012453834	-0.055455733	0.011127787	0.037409146	0.113997736
Lysophosphatidylethanolamines_MS2_91	0.279325889	0.010682672	-0.141617307	-0.028269655	-0.135026365	-0.089803214	-0.374099042	-0.140098252	-0.1928179	-0.037035231	-0.08402406	-0.116970978	-0.078791301	-0.1991636	-0.275791141	0.102259727	-0.078200831	0.129174505	0.061273657	0.216532868	0.070100956	-0.104455446	0.091277297	-0.403608961	-0.103368966	0.368323558	0.244608467	0.183842184	0.227910479	0.013824587	0.160820892	0.060415631	0.166950331	-0.305447304	-0.077090952	-0.206092023	-0.255205416	-0.198723921	0.256877622	-0.042755745	-0.316042885	0.177572613	0.099699733	-0.000606228	0.181286909	0.101575876	0.131951902	-0.052289456	-0.066982359
Sphingomyelines_MS2_108	0.238601005	0.048412841	-0.089197996	-0.036795313	-0.104037926	-0.039481753	-0.357383819	-0.094920621	-0.130241875	-0.021885161	-0.033371476	-0.137057448	-0.02688859	-0.147701817	-0.214123414	0.091945205	-0.040501446	0.075257727	0.082242506	0.1452416	0.068369876	-0.069469551	0.051872955	-0.363677286	-0.046342189	0.329231947	0.239636469	0.118290861	0.195966998	-0.019967559	0.126233171	0.08229891	0.122647561	-0.255584827	-0.048888778	-0.15639819	-0.219127199	-0.174380827	0.247456441	-0.001288509	-0.279406944	0.143513461	0.067829	0.051558323	0.155750489	0.06188358	0.078186201	0.00723229	-0.072891074
Phosphatidylethanolamines_MS1_109	0.167541491	0.05013752	-0.095825632	-0.024964051	-0.070174876	0.009800399	-0.256726438	-0.041447678	-0.094816537	0.06622991	0.043197468	-0.048141899	0.027373982	-0.085795591	-0.22290103	0.042869965	0.032542131	0.042504225	0.185408393	0.150847037	0.206291957	-0.022275318	0.008825785	-0.289946099	-0.028054209	0.300326717	0.230064868	0.16891399	0.130395707	-0.098642224	0.001296587	0.140126812	0.068090722	-0.212601591	0.093863434	-0.067958849	-0.215605773	-0.11441013	0.343965963	0.106800039	-0.208206605	0.005724392	-0.042218773	0.040466491	0.084941978	-0.002415684	0.069153181	0.020552131	0.060032313
Phosphatidylglycerols_MS2_106	0.184931257	0.062560627	-0.069072394	-0.033929438	-0.074203962	0.002825988	-0.296840216	-0.051233729	-0.086631376	0.023118451	0.020803814	-0.102242928	0.017856727	-0.096388545	-0.187798499	0.063899255	0.007269013	0.037749993	0.133157713	0.115708459	0.125966765	-0.033227085	0.016208033	-0.305627447	-0.014746582	0.292046992	0.226761548	0.111411833	0.149329115	-0.066963652	0.054613924	0.113781023	0.078048538	-0.210116916	0.025829487	-0.093950238	-0.197302969	-0.133768811	0.278923251	0.062147442	-0.226125444	0.0660042	0.005416905	0.065669678	0.110466107	0.016547799	0.051008608	0.036125811	-0.015129942
Monoglyceride_MS1_7	0.120079809	0.084829333	-0.012266221	-0.03584654	-0.035585808	0.045247131	-0.234640212	-0.004386588	-0.018672054	0.031295384	0.060201105	-0.103841707	0.059100867	-0.036758803	-0.103367332	0.045046603	0.037746519	-0.014685886	0.128008539	0.034899539	0.101944278	0.001914499	-0.019995512	-0.221567583	0.036761272	0.210393988	0.18514328	0.035710726	0.097878951	-0.084136683	0.017259524	0.113189663	0.027544052	-0.132855534	0.044158397	-0.036583983	-0.133579945	-0.091388455	0.223517161	0.086382594	-0.158009433	0.027387198	-0.02165236	0.100064818	0.071037268	-0.019694524	-0.003782929	0.081453593	-0.019405654
Sphingomyelin_MS2_77	0.062585734	0.134647721	0.036964784	-0.043887547	0.006331731	0.123588361	-0.20308045	0.064368177	0.05831595	0.088712717	0.15251401	-0.098821004	0.142922761	0.038063067	-0.056868331	0.018872258	0.112513737	-0.085787822	0.209832497	-0.031275497	0.172341028	0.058313428	-0.081357395	-0.176276821	0.107525522	0.183940197	0.198812067	-0.005051828	0.048991433	-0.1630746	-0.069936703	0.174536665	-0.037921366	-0.079721085	0.140110639	0.047910332	-0.111674801	-0.051890303	0.283193061	0.186150583	-0.109325193	-0.063567113	-0.104450116	0.160993672	0.023122322	-0.090491892	-0.063138304	0.158148727	0.029558521
Fatty.Acids_MS2_90	0.133603371	0.157711831	0.039047014	-0.06046447	-0.021319019	0.109640852	-0.322353256	0.034536072	0.03533918	0.048052829	0.12725448	-0.177432736	0.129954034	-0.005030907	-0.07781474	0.058280978	0.082781563	-0.073022398	0.186931816	-0.027284913	0.122153912	0.033387657	-0.063772643	-0.276149508	0.108939534	0.25561576	0.253891677	-0.025984248	0.111221556	-0.142542639	0.003895349	0.173177718	-0.001216404	-0.138096772	0.072592996	-0.010117579	-0.148483636	-0.109462625	0.288793166	0.149920397	-0.190764429	0.020238322	-0.049384893	0.195825852	0.081273425	-0.060880696	-0.06077531	0.17447032	-0.050624166
LPMe_MS2_92	0.219483861	0.047333983	-0.046717564	-0.039088709	-0.093634561	-0.049558729	-0.338428175	-0.096301315	-0.104819935	-0.074918743	-0.064322369	-0.174027859	-0.043054215	-0.140493456	-0.137258029	0.101767088	-0.071260857	0.063813668	-0.004713773	0.084164734	-0.047190744	-0.075643383	0.057924051	-0.316718269	-0.030520001	0.258743509	0.187453201	0.033277929	0.18588976	0.030540422	0.174506626	0.028033535	0.118425803	-0.209468369	-0.130443888	-0.166628039	-0.157836322	-0.167846499	0.116155958	-0.065337326	-0.25187831	0.196997327	0.120311683	0.063390956	0.16106218	0.08064029	0.049125349	0.014535165	-0.152298602
Lysophosphatidylcholines_MS2_71	0.200159079	0.039090261	-0.042525001	-0.034777944	-0.086434123	-0.050680112	-0.30541891	-0.091487662	-0.097887484	-0.074997456	-0.066354948	-0.159476516	-0.045620626	-0.13108537	-0.121460409	0.094051298	-0.071377413	0.06153761	-0.01582228	0.076117771	-0.05521521	-0.072375114	0.056763344	-0.284913405	-0.031254952	0.229837501	0.164174267	0.026939523	0.169954211	0.03637186	0.16633883	0.017291553	0.110787259	-0.18899999	-0.129566778	-0.156461616	-0.139349702	-0.15331331	0.091437786	-0.07004489	-0.2281281	0.187192645	0.11755529	0.053657308	0.148597909	0.078723585	0.046306499	0.008297959	-0.145850781
Monoglyceride_MS1_4	0.173533158	0.057194639	-0.031821029	-0.035842626	-0.068758977	-0.015223585	-0.284315312	-0.060149899	-0.069651888	-0.036085986	-0.019576265	-0.141388428	-0.006732443	-0.097749314	-0.116852097	0.077229845	-0.031311979	0.033756991	0.03844419	0.061879492	0.003352838	-0.045542131	0.028697499	-0.266230543	-0.006015396	0.226769651	0.175216163	0.030738682	0.145800054	-0.008668658	0.112908521	0.054001738	0.081276597	-0.171237264	-0.066099613	-0.113913114	-0.139765933	-0.132699786	0.143250516	-0.012010715	-0.20580892	0.130086986	0.066952071	0.072297186	0.121964505	0.042855996	0.028151496	0.036232904	-0.100641119
Monoglyceride_MS1_2	0.170230049	0.066495785	-0.017703268	-0.039175648	-0.064266294	-0.007544439	-0.289986082	-0.054120339	-0.057275808	-0.041393557	-0.014666563	-0.155519574	0.000807835	-0.090920209	-0.09996325	0.079580267	-0.02930529	0.023386196	0.032872768	0.042995191	-0.01156923	-0.041482133	0.023114545	-0.263202816	0.006603586	0.219339935	0.174562947	0.008661689	0.144219562	-0.008999956	0.116957848	0.053386289	0.075536428	-0.162665588	-0.073749462	-0.110282619	-0.130634229	-0.132496636	0.130403228	-0.012765112	-0.203489962	0.135581327	0.0702336	0.086586014	0.122618721	0.039398296	0.015342448	0.049914364	-0.115870417
Phosphatidylethanolamines_MS2_102	0.107973386	0.1381257	0.045618235	-0.053012793	-0.013952749	0.096105593	-0.271933748	0.032865761	0.039977663	0.032365345	0.107295643	-0.16092495	0.112515316	0.00100088	-0.04749964	0.051118954	0.068146655	-0.069019936	0.145635269	-0.040496113	0.082837123	0.030187169	-0.0566424	-0.22516015	0.100932721	0.20312711	0.207741005	-0.043480025	0.091143317	-0.115417944	0.009847717	0.140097426	-0.005248982	-0.106007035	0.049029552	-0.006811849	-0.113106177	-0.090888987	0.222358001	0.119773731	-0.155777397	0.024911187	-0.034898248	0.174414134	0.068838126	-0.051770275	-0.061834101	0.155781165	-0.058993702
Phosphatidylethanolamines_MS2_75	0.096579395	0.175278338	0.096679157	-0.065913661	0.002936447	0.128232293	-0.296008348	0.057422458	0.086456734	0.018228997	0.131095671	-0.212082016	0.144852847	0.027777605	0.010470596	0.058933842	0.080345869	-0.109166873	0.134607566	-0.108313541	0.038272681	0.047431429	-0.0799012	-0.218162902	0.149395434	0.181754658	0.211294529	-0.120810691	0.08556668	-0.123348034	0.01927014	0.144552762	-0.027993985	-0.077078388	0.029382682	0.009515047	-0.084053631	-0.090412284	0.187617742	0.125218332	-0.149301781	0.039366172	-0.02892195	0.229778011	0.070279181	-0.06824642	-0.109404957	0.209450751	-0.109130218
Lysophosphatidylcholines_MS2_73	0.232233627	0.119350165	0.018833592	-0.06526492	-0.07868015	0.007311274	-0.427365646	-0.062238512	-0.045505832	-0.082631066	-0.013822166	-0.266399232	0.017846404	-0.111424647	-0.085848868	0.122024876	-0.042325268	0.004586896	0.017174221	0.001758287	-0.07596422	-0.050075486	0.019749094	-0.361361526	0.045055612	0.282805934	0.239425321	-0.060059394	0.201003162	-0.004754694	0.18692353	0.065305242	0.092714177	-0.20288467	-0.140222669	-0.150619321	-0.152767978	-0.188392724	0.130292741	-0.031706349	-0.281003069	0.218323008	0.118648845	0.163425034	0.178561796	0.050895785	-0.016427538	0.108428629	-0.21994335
Ceraminde_MS2_58	0.144793842	0.187138288	0.106693841	-0.077477068	-0.016483067	0.109553695	-0.375791083	0.030981579	0.071948573	-0.029902146	0.097398947	-0.277853	0.124657449	-0.005844249	0.014711754	0.091196219	0.044953355	-0.098136866	0.087048773	-0.118215971	-0.03569127	0.023958013	-0.061180201	-0.277372548	0.149517799	0.213065889	0.233306643	-0.156963386	0.12964379	-0.088273376	0.091362384	0.123063533	0.001335937	-0.108309492	-0.048692409	-0.040308404	-0.093468474	-0.131559702	0.148656212	0.073683999	-0.201626051	0.120195339	0.031018079	0.252715717	0.115929215	-0.036740468	-0.111640568	0.216990638	-0.191747953
Phosphatidylethanolamines_MS1_24	0.196255443	0.06722426	0.014214199	-0.047672684	-0.075193723	-0.037949833	-0.334155812	-0.0820767	-0.058299665	-0.120959506	-0.072596932	-0.228264779	-0.035867203	-0.118160218	-0.046057698	0.112188486	-0.085948981	0.031665961	-0.074701258	-0.00044688	-0.156814966	-0.069370507	0.048336742	-0.274405227	0.009186812	0.191669846	0.148936964	-0.073696918	0.173028988	0.062646542	0.213137507	-0.009534587	0.100859979	-0.156538871	-0.19986106	-0.162735487	-0.094348064	-0.160722791	-0.00138868	-0.108363195	-0.224901618	0.242051042	0.160721139	0.102969704	0.163801821	0.083968199	-2.80E-06	0.050424278	-0.237322464
Phosphatidylethanolamines_MS2_76	0.19337595	0.075900614	0.021183876	-0.050000316	-0.07133505	-0.027931153	-0.338422242	-0.074578108	-0.049209013	-0.115719668	-0.061387602	-0.233178946	-0.024993249	-0.110791662	-0.041223252	0.111348207	-0.077530022	0.022628709	-0.064664265	-0.009313319	-0.150297498	-0.063240761	0.040977142	-0.275399419	0.01919557	0.193318965	0.154976524	-0.08074594	0.170699969	0.052927898	0.206132188	-0.000887301	0.094335422	-0.15341718	-0.191089763	-0.155051222	-0.094084311	-0.159366751	0.007708028	-0.096825643	-0.224035927	0.235229428	0.152961967	0.114031258	0.161277618	0.076126166	-0.008103605	0.062368164	-0.236077567
Monoglyceride_MS2_59	0.137376624	0.113950549	0.088833018	-0.058157599	-0.032445091	0.024911157	-0.30354667	-0.023365756	0.027263328	-0.109652796	-0.012683978	-0.256977515	0.027817501	-0.049194341	0.047903188	0.09899158	-0.042277888	-0.039754128	-0.0632091	-0.102879531	-0.178275663	-0.024773941	-0.001554125	-0.209916903	0.084702846	0.125199823	0.130150755	-0.172106591	0.127453224	0.028101233	0.174582342	0.008214245	0.041879461	-0.081569902	-0.175987204	-0.098570706	-0.035127083	-0.125715076	-0.038292813	-0.065826345	-0.169147215	0.204664299	0.127323021	0.169929729	0.129469331	0.035513118	-0.074033021	0.126797858	-0.255868604
Diglyceride_MS2_56	0.074295509	0.344499777	0.295852273	-0.125013995	0.064555274	0.272363257	-0.440544193	0.15938449	0.270103828	-0.021059772	0.248690949	-0.432489922	0.293822786	0.131265853	0.213922871	0.096331192	0.1458134	-0.275781585	0.13358959	-0.368485373	-0.099053879	0.121276376	-0.181784416	-0.238660994	0.353146608	0.146884667	0.271105255	-0.413986263	0.081369262	-0.184116285	0.048297317	0.196702176	-0.11702934	0.008806778	-0.022979855	0.074226924	-0.001892928	-0.105421259	0.115746483	0.179681134	-0.15611189	0.089634092	-0.021877133	0.473910156	0.086672769	-0.14526868	-0.300353015	0.444653603	-0.299700593
Monoglyceride_MS1_19	-0.109802567	0.278256219	0.27256853	-0.07830164	0.133893658	0.308490246	-0.122465598	0.236768674	0.319204628	0.103990779	0.321788652	-0.205251421	0.3289215	0.24167746	0.242412665	-0.013040489	0.232309182	-0.30199313	0.219639868	-0.354452198	0.07204578	0.18768106	-0.227703528	0.016003194	0.339095254	-0.024025625	0.136751541	-0.325483991	-0.082279199	-0.251720251	-0.163933577	0.214279137	-0.21159119	0.149583275	0.182458508	0.23067813	0.076930161	0.047305665	0.140085372	0.293344439	0.054326036	-0.151383634	-0.184430321	0.37036658	-0.071008231	-0.227703678	-0.293017033	0.392214404	-0.05704559
Monoglyceride_MS1_16	-0.092682788	0.309792149	0.284718162	-0.089431483	0.134343448	0.334240624	-0.174252219	0.248984849	0.332906007	0.116338127	0.351380886	-0.235936312	0.358516727	0.247876934	0.235085027	-0.005274594	0.252683575	-0.321287518	0.257238199	-0.366562	0.096886765	0.198455981	-0.244133933	-0.026002466	0.364595492	0.015690165	0.180275262	-0.335552983	-0.067993786	-0.282263283	-0.170250409	0.248354915	-0.217930201	0.131885927	0.201929697	0.236517202	0.054909606	0.032377146	0.192082771	0.326772872	0.026805332	-0.155138489	-0.19935853	0.409727273	-0.061415561	-0.244230973	-0.309520823	0.429278653	-0.062928138
Fatty.Acids_MS2_93	-0.043237849	0.303310794	0.253516598	-0.091824135	0.10805756	0.310104142	-0.232546934	0.218703379	0.291671533	0.10663478	0.327622659	-0.249600652	0.335548098	0.207723236	0.18281468	0.012172884	0.232544907	-0.291001411	0.260121704	-0.320666216	0.105352516	0.175502078	-0.222182569	-0.093047337	0.337532466	0.076905334	0.216356194	-0.296155913	-0.027817373	-0.272057804	-0.138267558	0.251547609	-0.183987997	0.077168421	0.182997433	0.195383265	0.010819903	-0.00195032	0.229392824	0.310410782	-0.027014799	-0.120700375	-0.176875582	0.398758555	-0.029173898	-0.220456455	-0.279197455	0.409043601	-0.073066767
Diglyceride_MS2_81	0.028489126	0.277226745	0.230361546	-0.094596848	0.066485842	0.242174248	-0.308566482	0.152693973	0.230709985	0.028694157	0.237710029	-0.302421409	0.262246649	0.133253069	0.160506502	0.05368255	0.153542337	-0.235306926	0.162801602	-0.287394511	-0.005122846	0.119662031	-0.166268322	-0.161640549	0.290275011	0.110900232	0.217805138	-0.300890475	0.035874002	-0.188674862	-0.023434708	0.189475782	-0.118708889	0.022720143	0.055021869	0.101362199	-0.005493928	-0.057432019	0.149466084	0.199954155	-0.094819746	0.003303995	-0.073224493	0.373923744	0.036299793	-0.147965306	-0.24243894	0.362156744	-0.171682315
Sphingomyelin_MS2_82	-0.023381303	0.290941632	0.26717486	-0.09411469	0.095992908	0.274774275	-0.253751544	0.189309128	0.279460939	0.043125663	0.271055355	-0.292553723	0.294425034	0.179608183	0.216458937	0.035417309	0.180937843	-0.273121078	0.168810839	-0.340403329	-0.007450455	0.147820506	-0.19444164	-0.095512154	0.325634073	0.051317374	0.18696418	-0.345714503	-0.006299878	-0.207313317	-0.061652399	0.193807804	-0.158151097	0.079905374	0.081830497	0.149076449	0.038557084	-0.021910833	0.120446234	0.226367746	-0.040287335	-0.037258195	-0.102565303	0.394037216	0.001823797	-0.178451024	-0.279398033	0.39232854	-0.159960189
Ceraminde_MS2_31	-0.140364776	0.128361679	0.135363282	-0.02307585	0.104645516	0.192970021	0.068510262	0.168939136	0.197550556	0.125534351	0.221262647	-0.007432715	0.205336287	0.184683088	0.134309055	-0.058155528	0.176493637	-0.180458869	0.180631096	-0.182074466	0.140772177	0.137212289	-0.150733541	0.112965678	0.182637418	-0.075355856	0.028290769	-0.127559971	-0.117505722	-0.183117894	-0.197386368	0.140372208	-0.161181912	0.138062505	0.21167489	0.202546367	0.066168959	0.093546059	0.117130428	0.230009678	0.118947649	-0.204174863	-0.187718546	0.16128201	-0.111612375	-0.169614463	-0.156808735	0.19737032	0.092113392
Monoglyceride_MS1_17	-0.158844495	0.160286649	0.159607427	-0.030199048	0.122526422	0.23536652	0.064272497	0.202509177	0.234569168	0.155401151	0.271378341	-0.014767969	0.251498873	0.218651798	0.15012027	-0.066975465	0.216002391	-0.217130087	0.230138426	-0.213163334	0.181725531	0.165110326	-0.18264915	0.11728445	0.221148942	-0.071868679	0.049845402	-0.146567087	-0.133442731	-0.228243296	-0.237885296	0.179227409	-0.191254046	0.15390196	0.261045059	0.240911414	0.066858761	0.105322158	0.16292702	0.285313961	0.129989283	-0.245536998	-0.229308679	0.200309756	-0.129035176	-0.205876525	-0.187135864	0.242478796	0.112818884
Sphingomyelin_MS1_32	-0.252426676	0.203513108	0.210808417	-0.03132036	0.179927428	0.326192613	0.151740236	0.290018004	0.327307508	0.236630454	0.382770277	0.026885055	0.347903817	0.318509874	0.208095354	-0.113146503	0.310525131	-0.299199739	0.330294623	-0.284973746	0.28247926	0.237199263	-0.256761613	0.210208736	0.296362592	-0.131309989	0.040721503	-0.179287642	-0.21397239	-0.323494301	-0.366056806	0.24695852	-0.278214825	0.236541232	0.396454475	0.358275117	0.105838295	0.173712221	0.227256202	0.410347671	0.21862815	-0.382362859	-0.344352797	0.249921314	-0.206983144	-0.29583159	-0.251510721	0.317512731	0.203329595
Diglyceride_MS1_38	-0.207837088	0.230942556	0.221411438	-0.045742405	0.166246448	0.33027004	0.06463411	0.279827156	0.323794131	0.216287351	0.380859722	-0.033102656	0.353834721	0.29906439	0.199947631	-0.087488218	0.301799937	-0.302643852	0.328703926	-0.293902485	0.257701274	0.228527911	-0.254750459	0.140587226	0.310753875	-0.079887481	0.086669514	-0.202613628	-0.174673293	-0.322894936	-0.325475663	0.257992989	-0.261997807	0.200747527	0.362734339	0.329175177	0.080797261	0.136291136	0.244044471	0.401581941	0.164176556	-0.334767542	-0.317595184	0.288518759	-0.170807344	-0.286346598	-0.260683584	0.344716148	0.150810438
PE.40.1...M.H.._MS1_117	-0.133401849	0.290318111	0.249244668	-0.074079294	0.147284072	0.350361511	-0.0936768	0.271652457	0.329523684	0.187132772	0.391889788	-0.144916299	0.378259392	0.274518778	0.192264166	-0.043502397	0.297255707	-0.320450556	0.338520271	-0.321340129	0.222133256	0.221224298	-0.260729495	0.017329449	0.349051463	0.012172522	0.1748945	-0.253072609	-0.108768149	-0.334205153	-0.263113163	0.288314937	-0.242010815	0.142186111	0.314548893	0.288015578	0.037472728	0.072404925	0.284694416	0.400855328	0.069862775	-0.259833467	-0.28045024	0.370643552	-0.110566082	-0.279776249	-0.287411239	0.407967253	0.059890584
Digalactosyldiacylglycerol._MS2_111	-0.17990785	0.300351742	0.279970398	-0.072859442	0.173071369	0.377662254	-0.04225696	0.303201655	0.371077149	0.200265802	0.420069908	-0.133312915	0.405070824	0.314873042	0.240401706	-0.060372928	0.320791929	-0.352293576	0.343309303	-0.365944159	0.221064888	0.245511768	-0.284650398	0.077447156	0.378212959	-0.041474798	0.145954374	-0.290038056	-0.146729787	-0.349782717	-0.297542736	0.291110225	-0.276319879	0.192806307	0.338788518	0.329992717	0.076436354	0.104616007	0.258606696	0.423415777	0.119220105	-0.296623123	-0.30656381	0.385510581	-0.141769538	-0.306023089	-0.318282381	0.43197252	0.072449021
Ceraminde_MS2_55	-0.206798772	0.300037162	0.284434845	-0.069088544	0.185903826	0.391668409	-0.004871498	0.320307078	0.386573001	0.220360468	0.439573519	-0.109374312	0.419638815	0.336288503	0.250194928	-0.075103545	0.33937268	-0.364507977	0.362268235	-0.373774742	0.24709324	0.259801811	-0.297468432	0.11030976	0.386239096	-0.063360902	0.133329124	-0.286992289	-0.170278106	-0.366773075	-0.330669946	0.300546428	-0.294826279	0.214864335	0.372065675	0.357311235	0.088071277	0.125757925	0.267829456	0.447819597	0.147760396	-0.333190361	-0.333910915	0.382904131	-0.164430538	-0.323766126	-0.325619375	0.436716447	0.103408288
Monoglyceride_MS1_15	-0.204327817	0.42660742	0.440332645	-0.117254327	0.223187213	0.484349355	-0.14154111	0.380912341	0.516604728	0.159364229	0.502122851	-0.305143499	0.513870858	0.396388539	0.413368202	-0.031431069	0.363808673	-0.481141673	0.322189295	-0.577066263	0.091386102	0.300663221	-0.360648829	0.07765821	0.53552045	-0.087989377	0.175938641	-0.530851787	-0.15494514	-0.384038928	-0.266915304	0.317156874	-0.345950672	0.271228162	0.282165878	0.37864507	0.154874539	0.097301354	0.172063565	0.450256427	0.124216611	-0.24913227	-0.290685473	0.570872549	-0.1305336	-0.360679866	-0.469345353	0.610266839	-0.087236179
Ceraminde_MS2_62	-0.240740432	0.365839026	0.386967984	-0.091330456	0.222799593	0.451235108	-0.030578034	0.369507434	0.480633468	0.189400892	0.481217519	-0.201147053	0.478325604	0.392942211	0.375002817	-0.063844848	0.360089741	-0.442860836	0.328405168	-0.51170546	0.14910825	0.29388755	-0.341795792	0.145055562	0.479021946	-0.125575325	0.122989214	-0.44386351	-0.190580714	-0.374659235	-0.313651189	0.298792829	-0.342605166	0.284806683	0.328986522	0.393214363	0.158305923	0.13532156	0.177908907	0.450575922	0.175499097	-0.307137509	-0.32007148	0.483427419	-0.168280749	-0.354666091	-0.419723919	0.535637212	0.005755154
Ceraminde_MS2_84	-0.305777387	0.387618835	0.41935311	-0.089907383	0.260448024	0.504854415	0.037428421	0.423986642	0.539156696	0.237959302	0.546727016	-0.169161007	0.53459304	0.456969876	0.416909156	-0.095122744	0.416471734	-0.492826486	0.383034397	-0.558167921	0.205686497	0.33844819	-0.386543431	0.21563118	0.523431276	-0.174712556	0.10649052	-0.466120054	-0.246234115	-0.428784542	-0.394151167	0.334159108	-0.398102723	0.343778257	0.410396143	0.468103	0.190247729	0.183075809	0.204770803	0.523040996	0.239698508	-0.39360446	-0.390148794	0.508245927	-0.220773508	-0.409265556	-0.459343962	0.577311217	0.063092952
Triglyceride_MS2_61	-0.264859199	0.33218861	0.384478006	-0.079895817	0.22549209	0.422329949	0.030754706	0.35716605	0.473024957	0.164764399	0.443563648	-0.176203753	0.443929511	0.389247729	0.401611424	-0.070511564	0.332187835	-0.425824024	0.268894423	-0.513872354	0.096657653	0.281777699	-0.323650774	0.202471442	0.456236568	-0.185589853	0.063805782	-0.453314794	-0.209364983	-0.331201014	-0.297230784	0.25029482	-0.337894918	0.31571559	0.290716199	0.386059643	0.196849912	0.153812674	0.092063113	0.401232525	0.212719881	-0.292370583	-0.293223635	0.444451464	-0.178381397	-0.333652904	-0.409579793	0.498405619	-0.005294003
Diglyceride_MS2_20	-0.316531038	0.354068998	0.413930042	-0.080241158	0.256721052	0.46925676	0.080375107	0.403326026	0.523544102	0.204444258	0.500060817	-0.155146099	0.493328062	0.442725748	0.437442774	-0.094815843	0.380023584	-0.469610209	0.315727594	-0.55544348	0.142527022	0.319473995	-0.362234808	0.256352948	0.496412746	-0.222956606	0.054250042	-0.475557664	-0.253428345	-0.377872196	-0.362447758	0.281936434	-0.384308424	0.36320542	0.357316436	0.44783161	0.222124108	0.191209509	0.116597303	0.462867406	0.262630164	-0.361978165	-0.350881354	0.470243585	-0.219971307	-0.379914257	-0.44509279	0.537563517	0.038381153
Ceraminde_MS2_40	-0.03638011	0.128053464	0.155016403	-0.042173631	0.056041068	0.11902944	-0.082643152	0.089432027	0.1507476	-0.016553839	0.102405899	-0.150824474	0.122977412	0.093821118	0.162725066	0.018079682	0.062232316	-0.135226911	0.010986142	-0.204022172	-0.087899048	0.066019501	-0.086233645	0.008736397	0.160492757	-0.043378739	0.035346614	-0.221787767	-0.020114128	-0.057150085	-0.000580764	0.045173606	-0.080737384	0.081698565	-0.01766084	0.068273022	0.071767379	0.003772663	-0.050525041	0.057370498	0.015659803	0.01318155	-0.013056843	0.183474289	-0.003568831	-0.070634063	-0.150557102	0.181838183	-0.124050321
Triglyceride_MS2_64	-0.18418978	0.150916143	0.219536163	-0.0319999	0.134417721	0.209662075	0.094930873	0.192415804	0.265108516	0.066291624	0.211554367	-0.070017549	0.215468572	0.221788801	0.265336684	-0.049768324	0.159025041	-0.226095757	0.083787876	-0.300246918	-0.006770609	0.148944505	-0.165692554	0.189178396	0.236412152	-0.181968166	-0.036208546	-0.273517382	-0.145384786	-0.139337575	-0.153683699	0.085957976	-0.190685343	0.221626522	0.123201774	0.216050237	0.161634764	0.112765424	-0.051230563	0.173059091	0.170158399	-0.153091914	-0.138283368	0.209188597	-0.116797251	-0.168249603	-0.224854051	0.24294094	-0.014807521
Triglyceride_MS2_60	-0.251132682	0.28974914	0.355527409	-0.069128016	0.206983762	0.371074628	0.051045262	0.319067265	0.430693213	0.130883438	0.383414766	-0.158808488	0.387683646	0.352537161	0.387030871	-0.064008027	0.285748325	-0.38223315	0.207387234	-0.477768713	0.048129042	0.249968223	-0.285972622	0.210713607	0.408791446	-0.200879523	0.028698364	-0.429973621	-0.197436855	-0.276035128	-0.254319835	0.200470394	-0.305150249	0.304619196	0.234947051	0.345128829	0.202442636	0.146369512	0.030269165	0.334890145	0.209757557	-0.249423539	-0.246553371	0.39219725	-0.163614224	-0.291619557	-0.373179637	0.440694497	-0.023891267
Diglyceride_MS2_25	-0.222091249	0.223595974	0.291172995	-0.051039437	0.173777023	0.295709096	0.07590757	0.260575011	0.35344693	0.102343586	0.303690885	-0.11391127	0.307242245	0.292540867	0.330003236	-0.058812595	0.22742288	-0.309156866	0.150673336	-0.39396638	0.024931156	0.203388239	-0.23006427	0.203894147	0.327526312	-0.194103533	-0.003484257	-0.355007966	-0.175144128	-0.21281889	-0.209996958	0.147019638	-0.252603197	0.26737807	0.185398666	0.286583555	0.184157893	0.132611377	-0.007367306	0.260514875	0.193902492	-0.207525552	-0.197984224	0.304741082	-0.143742936	-0.234783985	-0.303277248	0.347006914	-0.016143624
Ceraminde_MS2_63	-0.253295245	0.228286263	0.301124308	-0.048380687	0.190148027	0.316424017	0.114277805	0.28338703	0.376121427	0.125770722	0.330513562	-0.091847267	0.328909634	0.320148159	0.345329199	-0.074966639	0.251627143	-0.327904852	0.174817992	-0.409126089	0.053941955	0.222241074	-0.248047075	0.239989619	0.342426648	-0.218552132	-0.014911253	-0.357961611	-0.202189835	-0.235566956	-0.248649454	0.160889455	-0.2765014	0.294181099	0.2244067	0.320313006	0.198417914	0.156401782	0.004599445	0.291990562	0.22592546	-0.249655792	-0.230727178	0.308670346	-0.169557553	-0.258048548	-0.316653582	0.359276041	0.016027832
Triglyceride_MS2_53	-0.325416897	0.308814683	0.374931457	-0.063940701	0.247821717	0.433004734	0.137037181	0.381820597	0.487557189	0.20652402	0.466727988	-0.099126863	0.45423499	0.424777154	0.409050295	-0.1069832	0.360238405	-0.432978505	0.297508704	-0.506799811	0.154628735	0.30306597	-0.337925091	0.286651918	0.449755982	-0.241569782	0.019019468	-0.421305274	-0.263349263	-0.353097104	-0.367679595	0.25575451	-0.368324687	0.361344628	0.359200649	0.437174607	0.222019659	0.204368131	0.101021746	0.438424421	0.282215755	-0.372525502	-0.347081126	0.408067651	-0.230610775	-0.360234068	-0.405401755	0.478987461	0.076701307
Monoglyceride_MS1_13	-0.276313989	0.234034796	0.294910263	-0.045134191	0.202295053	0.341277985	0.143632412	0.306664976	0.389018179	0.169467547	0.36947678	-0.056628715	0.35712409	0.344719439	0.330780995	-0.09447062	0.287728745	-0.3424212	0.232803769	-0.400909704	0.127402614	0.243424526	-0.268454533	0.256585112	0.351614245	-0.214702378	-0.005168329	-0.328495059	-0.224643539	-0.278038454	-0.305382241	0.196136244	-0.298567517	0.30249665	0.29455195	0.357594855	0.188459949	0.176992965	0.067922166	0.348318027	0.246289335	-0.311754693	-0.283448015	0.308894655	-0.196806829	-0.288534024	-0.319058792	0.36940101	0.078040466
Monoglyceride_MS1_11	-0.317320509	0.247234359	0.331983246	-0.046307648	0.226531592	0.366369453	0.183416825	0.335125218	0.431923958	0.171288068	0.391474771	-0.059363342	0.381100349	0.381569941	0.386970156	-0.105542917	0.304385388	-0.374954656	0.224221301	-0.453745772	0.105775685	0.264459891	-0.290080176	0.311243428	0.383756932	-0.269208583	-0.034157477	-0.379599851	-0.256892835	-0.285296456	-0.325412138	0.192260054	-0.329657863	0.352656105	0.300869198	0.392064152	0.231250998	0.203493437	0.025855482	0.359089762	0.289900057	-0.332289352	-0.296837147	0.330166533	-0.220757899	-0.309453975	-0.354077447	0.397134398	0.070940508
Phosphatidylglycerols_MS1_101	-0.100526024	-0.210681146	-0.185399672	0.085826254	-0.013544141	-0.130466944	0.348371931	-0.057428181	-0.138229418	0.077923635	-0.095958686	0.332291588	-0.140118835	-0.033375236	-0.13528196	-0.096222365	-0.03533883	0.144303145	-0.007100526	0.228580394	0.161356236	-0.038947501	0.079325243	0.204774309	-0.202736361	-0.115124466	-0.176122773	0.289889543	-0.100348113	0.055393546	-0.122884336	-0.079145875	0.030325273	0.029093145	0.11955953	0.021222754	0.006245105	0.1107458	-0.002924558	-0.03081509	0.151299674	-0.157891495	-0.068216585	-0.299545919	-0.106993042	0.04118679	0.176778675	-0.263149293	0.282415725
Phosphatidylglycerols_MS2_104	-0.142315422	-0.187970235	-0.146105545	0.082433806	0.013590738	-0.093250902	0.381262279	-0.020648873	-0.088645952	0.092100893	-0.057920584	0.328936697	-0.102329454	0.010588273	-0.083474234	-0.109469517	-0.00568402	0.103406512	0.00610557	0.173794903	0.161315284	-0.010478839	0.04895613	0.25255544	-0.161739354	-0.159070778	-0.192077748	0.241825096	-0.133909747	0.031262395	-0.156614619	-0.066854572	-0.007332973	0.076902684	0.145655895	0.065345547	0.041670768	0.137945041	-0.018687002	0.000510277	0.192467053	-0.192589247	-0.096634004	-0.267808173	-0.134393262	0.009398032	0.13662805	-0.22341089	0.286685986
Diglyceride_MS1_29	-0.250695034	-0.089196784	-0.031985821	0.063429089	0.094670116	0.050679918	0.432401444	0.106370471	0.067333669	0.17237708	0.101733342	0.309988177	0.049537518	0.151135598	0.037419071	-0.149377358	0.119650899	-0.036499002	0.120682267	0.019633298	0.236881878	0.091370219	-0.063601237	0.345666519	-0.018357869	-0.230864292	-0.18100079	0.121933738	-0.222998172	-0.094572868	-0.29125304	0.026377283	-0.129515564	0.19100174	0.283064598	0.214353041	0.105855684	0.208091997	0.037625558	0.15789641	0.286127707	-0.33058863	-0.223762883	-0.140067287	-0.21528627	-0.113740327	0.009776049	-0.070213164	0.332820517
Ceraminde_MS2_50	-0.291017783	-0.038905618	0.011580484	0.053290792	0.128355857	0.12179319	0.440467334	0.165359997	0.13351569	0.22212029	0.185193729	0.303621999	0.126281593	0.213008709	0.072475606	-0.167660456	0.186026824	-0.099776863	0.198175261	-0.03754047	0.300871395	0.139987102	-0.118065758	0.368083287	0.046735047	-0.239099333	-0.15583112	0.085634416	-0.257347448	-0.167576053	-0.362802164	0.086485237	-0.183946508	0.227770566	0.365837109	0.283755491	0.116303907	0.234709864	0.102016149	0.248440777	0.315988591	-0.404264229	-0.294644682	-0.078237672	-0.250351011	-0.175718317	-0.043267614	0.003428092	0.369625198
Diglyceride_MS1_28	-0.306091827	-0.013004088	0.088124441	0.040060149	0.145072171	0.128905879	0.425134804	0.174164648	0.185142379	0.151016196	0.163392798	0.219844416	0.127327007	0.229931814	0.185369339	-0.14586909	0.156447437	-0.134576876	0.096551307	-0.142928155	0.143858337	0.140058253	-0.123250469	0.404644331	0.093684826	-0.313968885	-0.19885334	-0.054906411	-0.260835948	-0.116251952	-0.294002498	0.032310543	-0.196317487	0.284118291	0.256952241	0.273422057	0.192233937	0.23210714	-0.055904206	0.178763226	0.335031058	-0.325199826	-0.226762508	-0.025513694	-0.234074834	-0.161367622	-0.102861076	0.04723447	0.241861638
Triglyceride_MS2_52	-0.204407559	0.02030598	0.100507353	0.015029323	0.105913752	0.104799881	0.252145905	0.128650129	0.15596975	0.077485051	0.117422995	0.09445334	0.103174154	0.166666778	0.171667266	-0.084734017	0.104119268	-0.117362932	0.041103703	-0.150428285	0.041368618	0.100867351	-0.094916481	0.266822271	0.098543976	-0.223756073	-0.129518137	-0.105339922	-0.170190331	-0.072895806	-0.171959174	0.016763105	-0.14195953	0.207577892	0.136367018	0.183780313	0.151671609	0.147669522	-0.079146275	0.108659962	0.219968568	-0.187084769	-0.131642991	0.02813675	-0.145891024	-0.112083524	-0.105368379	0.072142494	0.103611652
Triglyceride_MS2_37	-0.319380261	0.120190938	0.213113095	-0.002964975	0.190345068	0.25500676	0.312060517	0.261772677	0.315438659	0.168972284	0.286945865	0.08514101	0.262124216	0.313815042	0.289330357	-0.12993465	0.238678529	-0.261010054	0.170139048	-0.302680135	0.135522363	0.208237071	-0.212708743	0.365349122	0.244178278	-0.295599584	-0.116811427	-0.217800932	-0.265610647	-0.209382231	-0.321445361	0.118619332	-0.270042079	0.324519675	0.291804969	0.342688291	0.213945214	0.223627183	-0.007475208	0.280291645	0.319713305	-0.34137452	-0.27238678	0.155491532	-0.234226581	-0.243076384	-0.232868653	0.227621883	0.165944378
Triglyceride_MS2_26	-0.300897024	0.077182126	0.132910732	0.01389345	0.167480329	0.224691601	0.336888112	0.236493986	0.250888292	0.215196318	0.277666308	0.167332751	0.234685205	0.282361917	0.184785564	-0.146370177	0.242734652	-0.210298636	0.229429346	-0.194149118	0.249466572	0.193447652	-0.190577505	0.339121943	0.180870336	-0.239042289	-0.097042921	-0.08444555	-0.257895107	-0.22801047	-0.361900669	0.141957489	-0.244322749	0.271279225	0.360825632	0.33311168	0.151308761	0.223254757	0.100071	0.309777668	0.303068206	-0.39087536	-0.309963247	0.084361188	-0.242244598	-0.236012989	-0.163901097	0.161926128	0.269213105
Phosphatidylglycerols_MS1_119	-0.253580999	0.022189783	0.091898285	0.023595597	0.129370849	0.141759134	0.322103794	0.167577667	0.179353967	0.146318053	0.176120794	0.161606532	0.144371	0.210762311	0.157910674	-0.120949258	0.160097924	-0.140241278	0.124448452	-0.140790673	0.152293562	0.135694409	-0.126835437	0.314856848	0.110673311	-0.237247295	-0.130730391	-0.060908274	-0.216309704	-0.134986107	-0.266809699	0.064226281	-0.18103733	0.233917078	0.24745775	0.248672793	0.148019114	0.190072663	0.003850026	0.193311337	0.26826802	-0.291661301	-0.216295263	0.01967895	-0.197330701	-0.160546876	-0.109408914	0.08169224	0.20697402
Monoglyceride_MS2_44	-0.311609497	0.032967039	0.11440715	0.02757117	0.160495688	0.18110373	0.39098609	0.210533661	0.224210295	0.186466607	0.225436084	0.197487959	0.185277857	0.262834505	0.191652693	-0.149556144	0.203944953	-0.177147303	0.165072863	-0.174359631	0.198851657	0.170856682	-0.160787872	0.382349492	0.141222792	-0.285145348	-0.152865095	-0.073579571	-0.266146365	-0.17532897	-0.335082899	0.08809499	-0.226026222	0.285828194	0.31474988	0.310714942	0.177580395	0.233569142	0.019537211	0.248968739	0.327737298	-0.365794608	-0.273904815	0.030577231	-0.244035111	-0.203307935	-0.137529799	0.107519235	0.260025971
Monoglyceride_MS1_45	-0.341225047	0.064396454	0.15325872	0.020413879	0.184083808	0.222680217	0.399825394	0.246713579	0.272271857	0.202662763	0.268917703	0.182527332	0.228728619	0.303006197	0.234286363	-0.157862971	0.236740627	-0.219700679	0.189587329	-0.226720681	0.20681092	0.199298573	-0.193005445	0.408019617	0.186267619	-0.308680542	-0.150707586	-0.119692414	-0.289663042	-0.206994417	-0.365834812	0.110890771	-0.260802295	0.320723412	0.34352557	0.350672733	0.200394566	0.251337771	0.024099718	0.287736154	0.352981035	-0.396342147	-0.303308081	0.072877911	-0.263852725	-0.236624751	-0.178601686	0.155761129	0.260487392
PE.27.0...M.H.._MS1_98	0.005552285	-0.045124202	-0.130110366	0.025927375	-0.019185209	-0.001186286	0.055352155	-0.001885344	-0.077944374	0.140069388	0.053669994	0.164698346	0.009899294	-0.012777917	-0.189695797	-0.049480288	0.066430097	0.051038612	0.192810705	0.177880218	0.294954345	0.011159282	-0.001143343	-0.038731778	-0.075462177	0.11420664	0.065836165	0.247815572	-0.012115196	-0.10330365	-0.146143814	0.102429955	0.00709336	-0.081446738	0.21645684	0.039449339	-0.123849618	0.020871929	0.283746539	0.141192928	-0.011323125	-0.166733339	-0.140131967	-0.093684792	-0.046012397	-0.039121941	0.098199378	-0.072393496	0.247329602
Phosphatidylglycerols_MS2_103	-0.13429885	0.075939265	0.012769836	0.003357857	0.083629571	0.17810214	0.127328578	0.157733847	0.118021631	0.24074225	0.252566464	0.145206039	0.198782915	0.164784517	-0.035796136	-0.1013207	0.223022818	-0.123854681	0.333819133	-0.015699961	0.388434077	0.139054495	-0.141850757	0.084952998	0.102946816	0.01810822	0.074294603	0.097672543	-0.127150028	-0.259284639	-0.316650045	0.216548034	-0.147152942	0.065522079	0.388932472	0.22795137	-0.039794176	0.111971572	0.349135233	0.336953455	0.111210312	-0.341907106	-0.299940905	0.062970273	-0.150116645	-0.193359145	-0.060357274	0.116946509	0.307397701
Monoglyceride_MS1_14	-0.070086186	0.05825828	-0.036559633	0.003405643	0.046777642	0.138611629	0.060820612	0.113000079	0.055846136	0.228051733	0.214105736	0.138022757	0.160269025	0.107598486	-0.111055325	-0.080417216	0.192097578	-0.076134428	0.3337992	0.055126231	0.4018356	0.105110163	-0.107670451	0.001579949	0.057544638	0.095960346	0.115315959	0.160871679	-0.075497537	-0.24057672	-0.274845394	0.215443385	-0.098646232	-0.007800643	0.363798826	0.170861884	-0.098530996	0.068766423	0.395499115	0.310052014	0.043310503	-0.297868672	-0.269011764	0.035958176	-0.109162447	-0.157631924	-0.012025765	0.078263887	0.301278156
PE.43.0...M.H.._MS1_122	-0.044187551	0.102927178	-0.01421182	-0.013296633	0.046829255	0.171599461	-0.015952935	0.127477764	0.076342722	0.235196954	0.248837967	0.085672944	0.197795795	0.114033519	-0.112496109	-0.065748386	0.213915059	-0.103175707	0.372336411	0.030822836	0.417252594	0.117327935	-0.128163475	-0.056778851	0.094648182	0.146139775	0.171951358	0.134496702	-0.052911199	-0.274382004	-0.272041427	0.254932176	-0.105326633	-0.030077606	0.375101451	0.173481551	-0.123243305	0.045159889	0.449945938	0.344945324	0.003537473	-0.290178528	-0.278761548	0.093855761	-0.091275748	-0.175757753	-0.038273357	0.131133555	0.277245464
Ceraminde_MS2_46	-0.118319463	0.141193167	0.071163293	-0.020934905	0.095043766	0.227385755	0.040685355	0.185822986	0.169084294	0.230811847	0.295311524	0.05792559	0.251658194	0.187611255	0.008748266	-0.080661249	0.24639275	-0.175443214	0.351054348	-0.088709	0.358821716	0.159932813	-0.174378932	0.038985963	0.169987121	0.043802958	0.123664497	0.013145812	-0.109618659	-0.288775898	-0.300334798	0.249066321	-0.167425358	0.067676967	0.375162922	0.238098644	-0.037414594	0.08992882	0.361163677	0.36381757	0.080094779	-0.317000783	-0.297326486	0.153888035	-0.130651896	-0.217530906	-0.118362679	0.201145523	0.241602956
So_MS2_6	-0.128110963	0.180006855	0.096164659	-0.031029642	0.110605543	0.273269102	0.018528367	0.219211552	0.205803786	0.261388885	0.349376391	0.040945827	0.302204439	0.219153731	0.019315777	-0.085605126	0.288009776	-0.213939055	0.407807183	-0.119494181	0.403841093	0.187934573	-0.207861583	0.027513282	0.212246527	0.061375779	0.1580983	-0.006301108	-0.118275643	-0.338991017	-0.337941353	0.295133814	-0.195665698	0.074798073	0.425333153	0.273434315	-0.045036923	0.094781155	0.420108753	0.423954217	0.079705771	-0.354480736	-0.338958972	0.201535651	-0.142361685	-0.254894009	-0.150261459	0.253270761	0.257965553
Ceraminde_MS2_49	-0.086558192	0.024054556	0.00147421	0.008421588	0.047251133	0.084778222	0.103206761	0.081634698	0.059300441	0.126550755	0.123751748	0.098797829	0.093942598	0.089483628	-0.013139503	-0.061395834	0.112573885	-0.058778666	0.162849426	-0.003801474	0.200216459	0.071790386	-0.070013239	0.074487031	0.043458456	-0.015841574	0.014218817	0.058072204	-0.080527721	-0.126290021	-0.17309819	0.099964095	-0.079354747	0.049067875	0.20487725	0.124702746	-0.007215078	0.072227234	0.161381925	0.167895191	0.080010441	-0.18867785	-0.158416205	0.012548283	-0.090151671	-0.09855311	-0.025250413	0.044187158	0.174034321
Monoglyceride_MS1_10	-0.060636477	0.089573241	0.019364338	-0.012198269	0.052476049	0.147754978	0.010827254	0.116162066	0.089996723	0.174614131	0.202283722	0.055918591	0.166569475	0.11181228	-0.04070109	-0.055143959	0.171457097	-0.102549764	0.270413373	-0.019136071	0.291460227	0.102955	-0.112122212	-0.006292126	0.096943004	0.071211488	0.109821717	0.058037988	-0.060805045	-0.209927701	-0.214323397	0.187869085	-0.101142522	0.013319579	0.281023508	0.153297957	-0.060777733	0.050726391	0.303834669	0.264433412	0.031454002	-0.227551591	-0.215468837	0.09018725	-0.08319664	-0.146297282	-0.056707716	0.121897991	0.195883167
Phosphatidylglycerols_MS1_95	-0.105548416	0.100124915	0.055838117	-0.012098834	0.077860388	0.172002978	0.058365787	0.145188612	0.133194962	0.177269699	0.22362859	0.057946767	0.189435291	0.150126462	0.016996514	-0.068223064	0.188140817	-0.134608895	0.260466275	-0.07168608	0.270183263	0.124416505	-0.133568302	0.054888253	0.12770868	0.011389262	0.076054902	0.00805643	-0.096416089	-0.216222662	-0.236893158	0.182038652	-0.133416334	0.066984034	0.28880427	0.189807511	-0.015086858	0.080419877	0.258310798	0.274688455	0.079985748	-0.251157107	-0.230148847	0.107948793	-0.110038768	-0.167485588	-0.091031912	0.146991293	0.19213788
Ceraminde_MS2_48	-0.057520934	0.139876284	0.079002522	-0.031376607	0.066194074	0.184389799	-0.046020764	0.139508315	0.139686708	0.152036971	0.227710937	-0.021095753	0.204086461	0.134350898	0.019934573	-0.037613633	0.18178935	-0.147740849	0.257816643	-0.096541092	0.234020893	0.11882208	-0.136908723	-0.022992259	0.155072057	0.065807681	0.1298081	-0.034813748	-0.053169334	-0.21843309	-0.189832803	0.196636693	-0.120393602	0.032480397	0.247744787	0.161018687	-0.037728917	0.038160678	0.271702655	0.267366522	0.019496367	-0.195096379	-0.199590163	0.164344537	-0.06897083	-0.161044466	-0.112028167	0.190216878	0.122619844
Ceraminde_MS2_47	-0.074493341	0.148762122	0.08736311	-0.031684251	0.076837864	0.202705018	-0.030790502	0.156614153	0.156752537	0.170000633	0.25088371	-0.01210354	0.223782604	0.153392024	0.027904005	-0.046768239	0.201554493	-0.1634034	0.281196711	-0.108125885	0.258449192	0.133126753	-0.151691308	-0.007669577	0.169341786	0.057834774	0.130854555	-0.03788157	-0.068036619	-0.239295453	-0.21654526	0.212408673	-0.137073112	0.046257033	0.277398028	0.18412155	-0.033036536	0.050821578	0.290194323	0.294552202	0.035009325	-0.223641239	-0.224085186	0.174072621	-0.084033511	-0.17938694	-0.123533492	0.204983122	0.143124425
Phosphatidylglycerols_MS2_94	-0.199790717	0.099316578	0.067732834	0.001545588	0.122765551	0.223285201	0.18994654	0.206618656	0.186248355	0.254459822	0.296655217	0.147029598	0.243350573	0.226098107	0.044460072	-0.12184785	0.257784301	-0.177326811	0.337086051	-0.093803976	0.37481898	0.176231607	-0.180141666	0.167605001	0.155051247	-0.05975692	0.036280855	0.027219629	-0.17960164	-0.282178464	-0.360214016	0.221353415	-0.19927136	0.141281719	0.416011641	0.288610123	0.020395023	0.155336875	0.304531534	0.368520136	0.179236267	-0.387281728	-0.333255575	0.097726051	-0.191588621	-0.232929167	-0.114550556	0.1635008	0.310669906
Diglyceride_MS1_18	-0.260470474	0.141991481	0.136676319	-0.007033036	0.165110561	0.284570017	0.227513242	0.264818613	0.268284921	0.270667167	0.356920202	0.127449667	0.305605507	0.294708816	0.132098926	-0.137886952	0.302947679	-0.245726658	0.353553533	-0.188859628	0.363318095	0.220837931	-0.229204611	0.234660671	0.2260521	-0.125484426	0.016388181	-0.061036378	-0.227340535	-0.318803182	-0.404703762	0.240679148	-0.258020477	0.21510751	0.447490603	0.354572703	0.076913935	0.19281902	0.274685617	0.414550014	0.237393278	-0.431662273	-0.371563368	0.158163393	-0.228985935	-0.282112542	-0.183860585	0.234524665	0.302712306
So_MS2_8	-0.241128262	0.175722094	0.128695661	-0.016348949	0.164302502	0.321558361	0.175091719	0.283981405	0.274455619	0.31798897	0.410677477	0.122211723	0.350020809	0.304425573	0.087294028	-0.139620045	0.346581057	-0.26405242	0.444909406	-0.172190825	0.458490801	0.240076537	-0.253867161	0.176423859	0.247272134	-0.053777879	0.085531702	-0.026148891	-0.214637418	-0.382989544	-0.447401609	0.308107779	-0.268504168	0.179447811	0.521543245	0.374957771	0.025363365	0.180511721	0.401293537	0.491278008	0.203209341	-0.475502797	-0.42367352	0.192642827	-0.229004306	-0.315129886	-0.188433418	0.271339801	0.3481418
Ceraminde_MS2_41	-0.270263338	0.235972686	0.188802095	-0.032591424	0.195875659	0.391135881	0.155934237	0.338649759	0.346771863	0.344280197	0.484141147	0.082279492	0.424115786	0.361032243	0.142027985	-0.145297419	0.400468704	-0.331946124	0.495927839	-0.250771189	0.478800428	0.283536237	-0.305714425	0.186493801	0.322403298	-0.063519464	0.112518835	-0.096403694	-0.237120045	-0.440704086	-0.489255498	0.356213718	-0.31800898	0.216354024	0.567325356	0.430275197	0.044532745	0.194929605	0.433005029	0.55941969	0.220671623	-0.515291794	-0.468823535	0.272456038	-0.248816049	-0.367897234	-0.253487915	0.357312582	0.34156155
Ceraminde_MS2_42	-0.186100193	0.18346518	0.148297064	-0.029368949	0.14096286	0.288571978	0.086897143	0.245975115	0.257686953	0.240048877	0.352420331	0.03500951	0.312770303	0.260326222	0.111588908	-0.096920804	0.288360948	-0.247423455	0.354148307	-0.195755664	0.329791133	0.205261358	-0.223961378	0.119087525	0.244770584	-0.03774891	0.09245613	-0.089989179	-0.162370072	-0.318378576	-0.340471059	0.259672929	-0.229353904	0.152837069	0.396235037	0.305803594	0.031818168	0.131469018	0.308579195	0.401349495	0.147143548	-0.356557128	-0.329710362	0.215906693	-0.170143368	-0.265593647	-0.193799706	0.273919333	0.22345283
Ceraminde_MS2_36	-0.242247904	0.244917979	0.204516418	-0.041052324	0.18549692	0.378271354	0.105859503	0.321903359	0.343263583	0.303008071	0.457515093	0.03084024	0.409215138	0.341118559	0.160100854	-0.122112471	0.372344728	-0.328096747	0.449314911	-0.270207194	0.40870592	0.267655881	-0.293196055	0.15587362	0.326938445	-0.055804499	0.118156345	-0.137556702	-0.210063907	-0.409243027	-0.43321207	0.332917065	-0.300260303	0.20477487	0.501262593	0.396335937	0.049912783	0.169008745	0.383577443	0.514718285	0.191222419	-0.452426982	-0.420172256	0.291557471	-0.217829961	-0.344544771	-0.261655548	0.36544862	0.271788052
Ceraminde_MS2_51	-0.02242539	0.18440481	0.119746351	-0.051929797	0.062553603	0.202680823	-0.139590766	0.141437986	0.162291142	0.118486089	0.23340354	-0.108967254	0.22347486	0.129532714	0.050412882	-0.007675374	0.175253075	-0.172156417	0.239479125	-0.146278206	0.173126428	0.118027043	-0.145510034	-0.080806497	0.194714874	0.095904756	0.169165663	-0.10627026	-0.019170808	-0.215087134	-0.139615499	0.202364286	-0.116342172	0.017996279	0.194811911	0.139468723	-0.0397512	0.003027666	0.253768294	0.253125118	-0.026439521	-0.134950813	-0.163881851	0.230260531	-0.032552297	-0.157434754	-0.147923215	0.243682298	0.036902439
PE.38.1...M.H.._MS1_114	-0.064174649	0.208415714	0.146632428	-0.053980687	0.089529732	0.247572759	-0.105166976	0.183383477	0.207894156	0.155525458	0.287474357	-0.095156833	0.271203458	0.176737849	0.079248612	-0.027607565	0.22034517	-0.213009955	0.287205489	-0.183405796	0.218354247	0.15247633	-0.181632024	-0.041497599	0.233378178	0.070841353	0.168551785	-0.126017216	-0.054905313	-0.261060688	-0.197739343	0.235938849	-0.157491881	0.055674136	0.256680796	0.194029048	-0.022203656	0.032933412	0.285078526	0.312697489	0.012007448	-0.196535352	-0.216894654	0.258740663	-0.067100264	-0.200388522	-0.180932603	0.283428442	0.074831599
Ceraminde_MS2_57	-0.039601374	0.215769317	0.114534694	-0.055274126	0.078548536	0.257681857	-0.13901115	0.183169622	0.187150634	0.195510921	0.313649351	-0.077499043	0.286785503	0.167550063	0.014812072	-0.030519509	0.244693893	-0.205185997	0.359411042	-0.135850752	0.309003426	0.156382832	-0.186921481	-0.094482441	0.224288027	0.139525026	0.221484725	-0.061536505	-0.038798737	-0.303448938	-0.22983919	0.28369469	-0.151339382	0.010710474	0.317741817	0.197243982	-0.07773218	0.020030768	0.397439194	0.364733906	-0.02170288	-0.231468518	-0.255361196	0.257990945	-0.064313846	-0.214649508	-0.159694541	0.284160174	0.129539057
Ceraminde_MS2_54	-0.079692099	0.201322127	0.111383101	-0.045348867	0.093715969	0.264598279	-0.0701319	0.199378523	0.19855808	0.219489174	0.32741778	-0.030646018	0.293165548	0.191217558	0.024410979	-0.053352476	0.261414879	-0.211045497	0.373303484	-0.135502041	0.339778106	0.170063073	-0.196200432	-0.037892014	0.221739101	0.09965462	0.190150757	-0.046503266	-0.074112964	-0.315157422	-0.272585195	0.284586407	-0.171509589	0.042843123	0.357395343	0.229888748	-0.058001051	0.052876241	0.39608037	0.385563811	0.024469451	-0.280111268	-0.287287273	0.236131372	-0.097614345	-0.231095313	-0.159268803	0.272957198	0.177464336
Ceraminde_MS2_39	-0.068849915	0.213995238	0.128304123	-0.052033488	0.092478534	0.266718565	-0.0990959	0.197598604	0.206565225	0.200114436	0.322388999	-0.063905948	0.294700927	0.188130221	0.042401087	-0.041573828	0.253018003	-0.218080022	0.35381679	-0.157115295	0.303293395	0.167201341	-0.196237014	-0.052211382	0.234265928	0.101436504	0.19592246	-0.078975351	-0.062773518	-0.305185568	-0.247440479	0.277654605	-0.168600401	0.042200948	0.326918742	0.218883121	-0.051691881	0.041030415	0.371890093	0.369690253	0.011454786	-0.250975653	-0.266458609	0.256989435	-0.083595321	-0.22527852	-0.172609768	0.288702612	0.138161193
Phosphatidylglycerols_MS1_100	-0.188012042	0.199150811	0.100549994	-0.026182171	0.144074655	0.333658252	0.087262109	0.276841443	0.249542213	0.347328569	0.435978327	0.10511292	0.368922294	0.282251536	0.013953995	-0.127114945	0.366126481	-0.256964529	0.519048552	-0.126546263	0.538433555	0.238336788	-0.257480933	0.078638349	0.24535924	0.049504518	0.168458187	0.028462752	-0.173696651	-0.426325733	-0.456031217	0.364234636	-0.251564759	0.110121083	0.564666393	0.359998506	-0.048319168	0.144181238	0.528955391	0.539670573	0.134711969	-0.482903669	-0.447283353	0.214028317	-0.203971452	-0.323640674	-0.170757777	0.287318958	0.373983596
Ceraminde_MS2_79	-0.232769812	0.262652781	0.201325473	-0.045972027	0.185438157	0.39766215	0.079064566	0.332136478	0.347248498	0.326924946	0.485317264	0.027483558	0.432384151	0.346616488	0.138354533	-0.122951006	0.394810657	-0.338131261	0.49563688	-0.262898257	0.456458763	0.277791341	-0.306175633	0.126607565	0.338554224	-0.019869293	0.153252178	-0.121088085	-0.203842421	-0.442066761	-0.454934378	0.367286118	-0.306064665	0.18726922	0.538740708	0.407114927	0.02427855	0.162890702	0.447355624	0.553913547	0.174136754	-0.474667363	-0.446696728	0.309957099	-0.217948522	-0.361684863	-0.264799101	0.385049693	0.294218581
Monogalactosyldiacylglycerol_MS1_105	-0.279081789	0.29322483	0.227825848	-0.048660325	0.216246657	0.454318737	0.11483395	0.383262064	0.398823074	0.379908034	0.556301522	0.047997229	0.493551116	0.402452607	0.161042389	-0.147919354	0.454526925	-0.386391919	0.567811013	-0.298891515	0.529263124	0.320572818	-0.351235241	0.16454488	0.383852824	-0.037322342	0.162568212	-0.13255449	-0.244442264	-0.506319667	-0.532173579	0.417417656	-0.355094978	0.224628053	0.62612949	0.474361612	0.035008069	0.196999511	0.507227464	0.636646325	0.214694966	-0.556703946	-0.518881383	0.344357191	-0.259671126	-0.416842515	-0.300874074	0.433517058	0.35127879
Ceraminde_MS2_33	-0.280365537	0.296630056	0.238477052	-0.050588247	0.218136	0.454541008	0.111705614	0.383739448	0.405470207	0.36884428	0.552139812	0.035395975	0.492846455	0.403983172	0.176875839	-0.144310758	0.449379443	-0.390705284	0.552179637	-0.313536663	0.505565049	0.319924614	-0.351319423	0.168914304	0.390004119	-0.047570453	0.156477745	-0.15266591	-0.244171033	-0.498024948	-0.520994714	0.40897272	-0.356085836	0.232005079	0.609084679	0.471770729	0.04563017	0.195956792	0.48378245	0.625412704	0.216584538	-0.543949756	-0.507972504	0.351608821	-0.256562382	-0.41394243	-0.308948068	0.439232173	0.331873788
Monogalactosyldiacylglycerol_MS2_118	-0.091375811	-0.044227146	-0.025544495	0.027469727	0.03096761	0.009490773	0.169817763	0.032823888	0.012593599	0.067323298	0.030479633	0.130106668	0.00883199	0.049230606	-0.000521244	-0.058065959	0.040555526	-0.002452701	0.046075545	0.025218871	0.098575072	0.029165905	-0.017009657	0.129074965	-0.020419209	-0.082481071	-0.070433548	0.065706328	-0.08240185	-0.031821299	-0.110731367	0.00711292	-0.042191842	0.064659533	0.109679016	0.075493942	0.033075485	0.078176321	0.02049216	0.055937577	0.106330661	-0.12680625	-0.084280875	-0.068216947	-0.081101223	-0.037437109	0.016572328	-0.041626388	0.13720688
Diglyceride_MS2_21	-0.074759495	0.010668458	0.046173644	0.003561707	0.039928458	0.038136445	0.087663611	0.046886411	0.06246159	0.017747296	0.038645748	0.022174556	0.036714753	0.061528155	0.076506407	-0.027147845	0.032880496	-0.046417441	0.000554791	-0.067868676	-0.006905589	0.035820482	-0.034389148	0.099963632	0.04137629	-0.089904894	-0.052061473	-0.056672286	-0.061002529	-0.018771434	-0.051654814	-0.001578001	-0.052123516	0.08154708	0.033469192	0.063873584	0.064378599	0.052166296	-0.049941775	0.028955148	0.080866068	-0.055630507	-0.037426701	0.017104371	-0.04964273	-0.037810823	-0.045563277	0.031526882	0.019320199
X.O.acyl..1.hydroxy.fatty.acid_MS2_120	-0.237889424	0.136490317	0.180344431	-0.015178688	0.15466398	0.242315331	0.190674046	0.229892802	0.269948886	0.164986078	0.277642734	0.041449615	0.25405396	0.263633098	0.212351701	-0.099637456	0.226981895	-0.234910392	0.203322516	-0.249857403	0.165898173	0.185232869	-0.195607345	0.240028151	0.227516476	-0.180356181	-0.032902461	-0.172516054	-0.199042225	-0.219282825	-0.28204872	0.149730825	-0.228483195	0.235581623	0.280547305	0.290699515	0.136311238	0.164551938	0.084126016	0.283902058	0.2239706	-0.29650189	-0.252898323	0.172005365	-0.182170761	-0.223421238	-0.204658428	0.229513641	0.146521528
So_MS2_22	-0.176948231	0.094295245	0.127306595	-0.008832805	0.112925376	0.173866074	0.148998588	0.166767628	0.19407714	0.122590084	0.200541202	0.03902426	0.18217025	0.192157109	0.152259466	-0.075463942	0.165071317	-0.168188896	0.148207355	-0.177143295	0.125155802	0.134539531	-0.141057276	0.181444784	0.161238408	-0.135488114	-0.029066989	-0.119009517	-0.14845507	-0.158794933	-0.209519388	0.107220618	-0.166488946	0.173493625	0.208155741	0.213338829	0.100286035	0.123463098	0.060819033	0.206688652	0.168158258	-0.221008123	-0.186695838	0.117991547	-0.136199408	-0.162371683	-0.145266675	0.161042357	0.114393367
Diglyceride_MS2_23	-0.153499646	0.110456375	0.132315414	-0.016717319	0.106155221	0.17860344	0.10193577	0.163143494	0.193005931	0.115630787	0.203401746	0.008537349	0.188339552	0.183293482	0.145454804	-0.062772982	0.163784374	-0.171377169	0.153610881	-0.180815863	0.119099744	0.131636619	-0.14187261	0.142853725	0.170117388	-0.105108756	-0.001450641	-0.12865035	-0.128061639	-0.162935125	-0.192199393	0.117352469	-0.159262159	0.153400311	0.19634057	0.200344698	0.084455541	0.1040033	0.077651421	0.207610639	0.138759437	-0.200248762	-0.176917398	0.139860525	-0.118192702	-0.160003189	-0.150404354	0.17739264	0.09109752
X.O.acyl..1.hydroxy.fatty.acid_MS2_112	0.097194886	-0.01338452	-0.04035688	-0.007317363	-0.051035452	-0.058387801	-0.118510207	-0.066918869	-0.073474629	-0.055301182	-0.070969176	-0.055702767	-0.05959416	-0.083344519	-0.065279326	0.045182556	-0.063341814	0.058214866	-0.048451665	0.060570217	-0.055452894	-0.053991885	0.05142252	-0.119020482	-0.047958087	0.090741004	0.047558515	0.030770592	0.082550953	0.053848055	0.101524163	-0.02663901	0.071616572	-0.091226632	-0.093842543	-0.096886189	-0.058166854	-0.072022582	-0.000883109	-0.076076703	-0.101860346	0.110451364	0.082932865	-0.014450317	0.074887192	0.063711181	0.046953581	-0.037907552	-0.074363703
X.O.acyl..1.hydroxy.fatty.acid_MS2_116	0.064169339	0.081210713	0.057821097	-0.035346801	-0.007345683	0.041182876	-0.167400817	0.008765081	0.034894081	-0.033698204	0.028359673	-0.137853849	0.045821901	-0.005820108	0.026569605	0.046298015	0.005822581	-0.043003198	0.007499578	-0.067463607	-0.056127004	0.00500649	-0.021614148	-0.115178812	0.067711196	0.07749391	0.089359131	-0.094118737	0.05939488	-0.019262304	0.062331807	0.035202244	0.004004011	-0.039120765	-0.053599048	-0.027443643	-0.025564964	-0.060665382	0.023709315	0.007055876	-0.086843489	0.077282588	0.035850139	0.11413234	0.057733895	-0.005993847	-0.055298018	0.095396436	-0.114644999
PE.25.0...M.H.._MS1_97	-0.015703081	0.043983857	0.010561627	-0.008372371	0.019139725	0.063375154	-0.014832059	0.046840169	0.03727325	0.069276408	0.085089042	0.010261402	0.071741187	0.042940694	-0.019003417	-0.017592706	0.070537075	-0.044127521	0.113949777	-0.010096912	0.117672368	0.041593773	-0.04695406	-0.018165368	0.044198193	0.041549908	0.056658553	0.019316018	-0.016951112	-0.088607847	-0.081555504	0.081873745	-0.039148431	-0.002334246	0.111275849	0.05832384	-0.03126103	0.013107614	0.132164476	0.109828425	0.00116922	-0.085583472	-0.085119732	0.046736095	-0.027110041	-0.059733663	-0.026027615	0.057602236	0.071090058
Phosphatidylethanolamines_MS2_80	0.034891094	0.058352114	0.007799744	-0.019179734	-0.001250966	0.052722353	-0.097273591	0.025125245	0.018118061	0.044121076	0.067910713	-0.040262285	0.062031884	0.01154731	-0.039586488	0.008927551	0.050770323	-0.032963905	0.102493461	-0.001536145	0.09009783	0.023823361	-0.033996393	-0.089816945	0.042291842	0.095364097	0.097027284	0.012108987	0.026884087	-0.076299604	-0.032983047	0.083179255	-0.01249862	-0.046170216	0.069039092	0.017834893	-0.060839208	-0.027110906	0.143524515	0.08736206	-0.056806805	-0.030559226	-0.049589581	0.067861848	0.012889436	-0.039317729	-0.020946461	0.066178827	0.02134554
Diglyceride_MS1_30	-0.053616087	0.107680606	0.107321092	-0.028768882	0.057156428	0.125351232	-0.032028443	0.098819741	0.130009584	0.048773343	0.132844022	-0.069497513	0.133518515	0.102479504	0.097737558	-0.011181406	0.097793452	-0.122025747	0.093214901	-0.140382302	0.039046224	0.078650438	-0.093546921	0.0196609	0.134653069	-0.01815205	0.047917031	-0.124582017	-0.041596461	-0.104716588	-0.077378529	0.087094484	-0.089627714	0.066944485	0.08472064	0.100715705	0.034433627	0.027060977	0.0584983	0.123954529	0.032779172	-0.073956486	-0.08293973	0.142379097	-0.036909782	-0.09562522	-0.116474354	0.153900955	-0.009039033
Sphingomyelin_MS2_74	-0.087116704	0.143645325	0.132486293	-0.034488909	0.083227904	0.18196021	-0.018390077	0.146219879	0.177494171	0.099269102	0.203452362	-0.060621095	0.19534879	0.151754287	0.112556926	-0.030276751	0.155907859	-0.168845175	0.168948903	-0.17308578	0.112124254	0.118631216	-0.137240457	0.037419252	0.18077591	-0.018520826	0.071010776	-0.135082252	-0.071382774	-0.170451122	-0.146492681	0.142024815	-0.133237825	0.091871922	0.167557197	0.16008825	0.034900792	0.051220543	0.129548315	0.206713487	0.057873889	-0.14649823	-0.150576701	0.18369283	-0.069565205	-0.14830789	-0.151541055	0.206597628	0.039951996
Ceraminde_MS2_43	-0.072749196	0.184723516	0.161550319	-0.049458695	0.08807801	0.214028354	-0.077408976	0.163385921	0.204482496	0.101428422	0.234817223	-0.109845994	0.230697431	0.163970283	0.12679293	-0.018455446	0.175137872	-0.198707471	0.194034606	-0.207959813	0.112529097	0.132218614	-0.158162502	-0.000780754	0.219725394	0.010616716	0.111453468	-0.173460071	-0.05773639	-0.196991752	-0.143319209	0.171406923	-0.144483725	0.084387236	0.17172542	0.167144146	0.025341926	0.035454513	0.159418174	0.233658676	0.032505597	-0.138708714	-0.15694015	0.238706514	-0.057402347	-0.165998331	-0.182569132	0.257897513	0.011247681
Ceraminde_MS2_27	-0.388594804	0.220753788	0.221891912	-0.014777139	0.249304214	0.427820714	0.328565351	0.397197538	0.412157841	0.387944799	0.52935777	0.166951846	0.458197885	0.442736876	0.22090282	-0.199176866	0.44624637	-0.375510929	0.507375017	-0.30595936	0.507898589	0.329667952	-0.343941237	0.352041349	0.349739953	-0.198603609	0.019957338	-0.123563626	-0.33707428	-0.466161946	-0.58702368	0.349790888	-0.38718095	0.330356629	0.643219521	0.525573301	0.128765468	0.284299416	0.379196608	0.604744301	0.353917372	-0.62448906	-0.538996978	0.251774864	-0.335644815	-0.418226414	-0.288762848	0.363028851	0.42064855
Ceraminde_MS2_78	-0.336404813	0.326691464	0.316748493	-0.058409508	0.2553988	0.491627956	0.150722335	0.424393795	0.481428527	0.344309952	0.574288781	-0.004208971	0.526514538	0.457839143	0.291695658	-0.148917028	0.460785949	-0.447477591	0.504984626	-0.423105124	0.418744946	0.347606668	-0.382332779	0.248188952	0.451701387	-0.142006485	0.107232419	-0.273721044	-0.284857373	-0.489992437	-0.519769825	0.386102951	-0.400881785	0.315844136	0.576029325	0.511821608	0.127458425	0.226911361	0.37350404	0.614862412	0.276438076	-0.539053299	-0.499583534	0.403241629	-0.279432794	-0.436361483	-0.378368637	0.495277067	0.271874237
Diglyceride_MS1_35	-0.431308757	0.248698498	0.310507649	-0.02562459	0.280103747	0.448895515	0.348205082	0.423264587	0.48389818	0.328738706	0.523793221	0.097912713	0.473081139	0.481974492	0.354953163	-0.189410056	0.431307021	-0.425469547	0.413145809	-0.429637746	0.359509366	0.343402983	-0.361840711	0.424469212	0.409002376	-0.302692724	-0.040116124	-0.275563612	-0.363757866	-0.425597526	-0.542978254	0.298767261	-0.418592676	0.413951571	0.554962518	0.540433757	0.223965198	0.301951617	0.213334673	0.551045904	0.402705601	-0.572460794	-0.490305907	0.307020002	-0.339621539	-0.419319308	-0.361402158	0.415541948	0.309594024
Diglyceride_MS1_34	-0.385978974	0.262413778	0.308182323	-0.035508709	0.262056675	0.440404665	0.273643232	0.404512512	0.467273277	0.307302021	0.50981014	0.052578598	0.465589257	0.454428346	0.3360361	-0.165821938	0.414737649	-0.416172614	0.40484911	-0.422069569	0.336765945	0.328116489	-0.350984691	0.359559453	0.408046989	-0.253438777	-0.002724418	-0.28168094	-0.3245452	-0.416073968	-0.500650314	0.301396543	-0.395256675	0.374384823	0.518878051	0.504967359	0.19673586	0.265932942	0.225938235	0.532744388	0.350466171	-0.524391356	-0.459795503	0.326866722	-0.304049957	-0.401970883	-0.357262718	0.4242712	0.266042455
[truncated: 135 more columns]
