# Supplementary material for: Adaptation of the infant gut microbiome during the complementary feeding transition
Source: PLoS One. 2022 Jul 14;17(7):e0270213. doi: 10.1371/journal.pone.0270213 (PMC9282554; doi:10.1371/journal.pone.0270213)
Supplement: S2 File — (ZIP) [file pone.0270213.s002.zip › Final docs/Intermediary docs/KEGG_Lipid_CIM_ME_Corr_3.txt]

	KEGG;Brite Hierarchies;Protein families: genetic information processing;ko03000 Transcription factors;	KEGG;Brite Hierarchies;Protein families: genetic information processing;ko03009 Ribosome biogenesis;	KEGG;Brite Hierarchies;Protein families: genetic information processing;ko03011 Ribosome;	KEGG;Brite Hierarchies;Protein families: genetic information processing;ko03012 Translation factors;	KEGG;Brite Hierarchies;Protein families: genetic information processing;ko03016 Transfer RNA biogenesis;	KEGG;Brite Hierarchies;Protein families: genetic information processing;ko03019 Messenger RNA biogenesis;	KEGG;Brite Hierarchies;Protein families: genetic information processing;ko03021 Transcription machinery;	KEGG;Brite Hierarchies;Protein families: genetic information processing;ko03029 Mitochondrial biogenesis;	KEGG;Brite Hierarchies;Protein families: genetic information processing;ko03032 DNA replication proteins;	KEGG;Brite Hierarchies;Protein families: genetic information processing;ko03036 Chromosome and associated proteins;	KEGG;Brite Hierarchies;Protein families: genetic information processing;ko03051 Proteasome;	KEGG;Brite Hierarchies;Protein families: genetic information processing;ko03110 Chaperones and folding catalysts;	KEGG;Brite Hierarchies;Protein families: genetic information processing;ko03400 DNA repair and recombination proteins;	KEGG;Brite Hierarchies;Protein families: genetic information processing;ko04131 Membrane trafficking;	KEGG;Brite Hierarchies;Protein families: metabolism;ko00194 Photosynthesis proteins;	KEGG;Brite Hierarchies;Protein families: metabolism;ko01001 Protein kinases;	KEGG;Brite Hierarchies;Protein families: metabolism;ko01002 Peptidases;	KEGG;Brite Hierarchies;Protein families: metabolism;ko01003 Glycosyltransferases;	KEGG;Brite Hierarchies;Protein families: metabolism;ko01004 Lipid biosynthesis proteins;	KEGG;Brite Hierarchies;Protein families: metabolism;ko01005 Lipopolysaccharide biosynthesis proteins;	KEGG;Brite Hierarchies;Protein families: metabolism;ko01006 Prenyltransferases;	KEGG;Brite Hierarchies;Protein families: metabolism;ko01007 Amino acid related enzymes;	KEGG;Brite Hierarchies;Protein families: metabolism;ko01008 Polyketide biosynthesis proteins;	KEGG;Brite Hierarchies;Protein families: metabolism;ko01009 Protein phosphatases and associated proteins;	KEGG;Brite Hierarchies;Protein families: metabolism;ko01011 Peptidoglycan biosynthesis and degradation proteins;	KEGG;Brite Hierarchies;Protein families: signaling and cellular processes;ko00536 Glycosaminoglycan binding proteins;	KEGG;Brite Hierarchies;Protein families: signaling and cellular processes;ko00537 Glycosylphosphatidylinositol (GPI)-anchored proteins;	KEGG;Brite Hierarchies;Protein families: signaling and cellular processes;ko01504 Antimicrobial resistance genes;	KEGG;Brite Hierarchies;Protein families: signaling and cellular processes;ko02000 Transporters;	KEGG;Brite Hierarchies;Protein families: signaling and cellular processes;ko02022 Two-component system;	KEGG;Brite Hierarchies;Protein families: signaling and cellular processes;ko02035 Bacterial motility proteins;	KEGG;Brite Hierarchies;Protein families: signaling and cellular processes;ko02042 Bacterial toxins;	KEGG;Brite Hierarchies;Protein families: signaling and cellular processes;ko02044 Secretion system;	KEGG;Brite Hierarchies;Protein families: signaling and cellular processes;ko02048 Prokaryotic defense system;	KEGG;Brite Hierarchies;Protein families: signaling and cellular processes;ko04090 CD molecules;	KEGG;Brite Hierarchies;Protein families: signaling and cellular processes;ko04147 Exosome;	KEGG;Brite Hierarchies;Protein families: signaling and cellular processes;ko04812 Cytoskeleton proteins;	KEGG;Cellular Processes;Cell growth and death;ko04112 Cell cycle - Caulobacter;	KEGG;Cellular Processes;Cell growth and death;ko04214 Apoptosis - fly;	KEGG;Cellular Processes;Cell growth and death;ko04216 Ferroptosis;	KEGG;Cellular Processes;Cell growth and death;ko04217 Necroptosis;	KEGG;Cellular Processes;Cell motility;ko02030 Bacterial chemotaxis;	KEGG;Cellular Processes;Cell motility;ko02040 Flagellar assembly;	KEGG;Cellular Processes;Cellular community - prokaryotes;ko02024 Quorum sensing;	KEGG;Cellular Processes;Cellular community - prokaryotes;ko02025 Biofilm formation - Pseudomonas aeruginosa;	KEGG;Cellular Processes;Cellular community - prokaryotes;ko02026 Biofilm formation - Escherichia coli;	KEGG;Cellular Processes;Cellular community - prokaryotes;ko05111 Biofilm formation - Vibrio cholerae;	KEGG;Cellular Processes;Transport and catabolism;ko04138 Autophagy - yeast;	KEGG;Cellular Processes;Transport and catabolism;ko04142 Lysosome;
Monoglyceride_MS1_4	0.06867363	0.108574143	-0.106782844	0.288588157	0.149809216	-0.205607045	0.193804667	-0.194558326	-0.079469776	0.248461459	-0.318116906	0.020793448	-0.236168603	-0.317701826	0.037228386	-0.025394073	-0.318888474	0.28252952	-0.328692425	0.33334469	-0.219360119	-0.040526877	0.272112296	0.173203046	-0.065643598	-0.226735603	-0.302945024	0.049767955	0.027639218	0.277895561	0.28571116	-0.336048357	0.337678864	-0.128776863	-0.360903806	-0.373319225	0.153455294	0.312056472	-0.181401592	-0.377852861	0.088929433	0.275290745	0.313165201	-0.262369687	0.055395232	0.320920149	0.27631965	-0.377519226	-0.222410447
Lysophosphatidylethanolamines_MS2_96	0.088718811	0.097144109	-0.115631102	0.263282258	0.122334294	-0.217505259	0.175143444	-0.216480293	-0.070471124	0.247195801	-0.304543252	-0.001561463	-0.243006363	-0.30455041	0.021515386	-0.004985347	-0.341347154	0.277289029	-0.325846284	0.340221714	-0.225594513	-0.063529523	0.292974442	0.18413472	-0.085733862	-0.241738278	-0.319624065	0.039854353	0.04867164	0.289187323	0.289886828	-0.341165798	0.352292596	-0.165548842	-0.365760195	-0.38693996	0.159617941	0.303898941	-0.182287804	-0.380612023	0.084397349	0.276452908	0.31908951	-0.256584755	0.067555711	0.329447776	0.283237047	-0.378431327	-0.235191938
Monoglyceride_MS1_2	0.071699682	0.074047601	-0.134475881	0.24685872	0.108572249	-0.216214678	0.16813265	-0.224994459	-0.108574491	0.197420449	-0.3078773	0.011035805	-0.240814919	-0.300628037	-0.026040783	-0.016489736	-0.295923588	0.300795751	-0.312765834	0.351668767	-0.189937444	-0.065125898	0.26595985	0.141986335	-0.094902694	-0.20673358	-0.273692622	0.065985928	0.062734329	0.260325532	0.295896649	-0.318104679	0.350340668	-0.144802007	-0.336339395	-0.367440051	0.115859676	0.267310949	-0.153160229	-0.361732062	0.048044462	0.272634213	0.322465001	-0.247451611	0.090654777	0.314104766	0.29811645	-0.367102403	-0.197931074
Monoglyceride_MS1_3	0.095073307	0.065375843	-0.129990658	0.211140202	0.077442623	-0.217246616	0.140844249	-0.233012082	-0.079730909	0.20181559	-0.27463935	-0.018014511	-0.235296025	-0.27072778	-0.025335251	0.010396337	-0.318868162	0.270086609	-0.296422227	0.335265705	-0.198046361	-0.085726005	0.282610118	0.160094553	-0.10809236	-0.223135046	-0.291830096	0.042644808	0.077097743	0.26759158	0.281589331	-0.313454967	0.346928411	-0.183361044	-0.33254008	-0.367962201	0.130847925	0.255813902	-0.155355823	-0.350640023	0.052807774	0.259738592	0.309436961	-0.230292497	0.090780283	0.310735285	0.283623085	-0.351140539	-0.213201604
Monoglyceride_MS1_1	0.085381045	0.022941027	-0.116978118	0.118403517	0.01787238	-0.174839221	0.078955467	-0.203552471	-0.068678651	0.122316851	-0.189848289	-0.033161569	-0.181804301	-0.183622104	-0.062405449	0.025776045	-0.239621849	0.206918206	-0.210071201	0.26332764	-0.135800066	-0.091719848	0.220472771	0.109724775	-0.10888799	-0.165145076	-0.212433394	0.033735837	0.089538712	0.197036504	0.217382384	-0.226884385	0.274083297	-0.168792517	-0.237415183	-0.279311935	0.08150853	0.161249682	-0.101189868	-0.253936643	0.014771817	0.19241246	0.238759081	-0.159526841	0.093984954	0.232950683	0.226798022	-0.256099953	-0.153952069
LPMe_MS2_92	0.094829309	0.04472928	-0.203734071	0.247316462	0.076787358	-0.282572115	0.171914195	-0.320684929	-0.171613284	0.176569003	-0.365573871	-0.00169169	-0.304560234	-0.347644322	-0.11737917	-0.00639001	-0.337979794	0.395340213	-0.365296407	0.459636615	-0.196661976	-0.115486073	0.322942374	0.135539029	-0.158120422	-0.230816684	-0.301569026	0.101868564	0.12615829	0.299862601	0.379661923	-0.370112186	0.451377811	-0.204182535	-0.38389042	-0.447947917	0.094303429	0.270508066	-0.15216989	-0.426186093	0.004958275	0.33363466	0.411528081	-0.285566322	0.159911383	0.380222778	0.398024416	-0.440145272	-0.213784922
Lysophosphatidylcholines_MS2_68	0.086511356	0.042876716	-0.194176024	0.238471696	0.076323752	-0.267684475	0.16619023	-0.303194295	-0.167287901	0.165506827	-0.350776436	0.002367773	-0.289323827	-0.333171908	-0.112603497	-0.009728421	-0.316297405	0.379206119	-0.347964555	0.438042219	-0.184459307	-0.106929441	0.303316934	0.125097668	-0.148470018	-0.215812518	-0.282372825	0.100172815	0.118155205	0.282566867	0.361829124	-0.350801486	0.428233359	-0.188165694	-0.363587737	-0.424027152	0.086359277	0.256889216	-0.143198432	-0.404870709	0.003145799	0.317764572	0.391805141	-0.272595194	0.152171244	0.36042809	0.379491663	-0.418911468	-0.199750527
Lysophosphatidylcholines_MS2_71	0.063820091	0.03243881	-0.217678218	0.255541885	0.086796979	-0.275935337	0.182712387	-0.315951955	-0.217868857	0.132494338	-0.385044889	0.02830568	-0.301447795	-0.359560529	-0.152047468	-0.033896189	-0.281394756	0.427883072	-0.360422014	0.471839465	-0.16038554	-0.100240139	0.285055219	0.08837233	-0.153095208	-0.188625639	-0.248603658	0.136363707	0.12459501	0.267552372	0.387649057	-0.349350972	0.44440885	-0.157776604	-0.357448537	-0.424914063	0.048818045	0.245983894	-0.125789976	-0.412149171	-0.026157156	0.333948867	0.416055625	-0.285661403	0.174626902	0.364265876	0.412577223	-0.435031317	-0.170965739
Diglyceride_MS1_30	0.031229969	0.149401972	-0.083158817	0.367334167	0.226524792	-0.187114198	0.249019206	-0.14809219	-0.089038405	0.282061916	-0.362700128	0.069349913	-0.231288066	-0.364148926	0.094709365	-0.070002764	-0.297987917	0.297935034	-0.354985843	0.327224977	-0.2284287	0.012493151	0.245623849	0.171761022	-0.017580576	-0.215222483	-0.295156093	0.064934518	-0.026247868	0.274927865	0.286019638	-0.347868745	0.31884284	-0.05605912	-0.376949173	-0.365339204	0.163015309	0.359445211	-0.198811444	-0.395401211	0.117908413	0.286134118	0.311603739	-0.291111361	0.020033348	0.320988296	0.2662449	-0.396409082	-0.216832201
Diglyceride_MS2_23	0.021005183	0.137426033	-0.088363875	0.354853115	0.218597115	-0.181018768	0.2424909	-0.145953898	-0.104345457	0.254544239	-0.357470824	0.075673934	-0.224376582	-0.355734015	0.073974394	-0.075627139	-0.269326732	0.301869084	-0.341707627	0.323985297	-0.207325195	0.01409525	0.226199791	0.148631601	-0.018867077	-0.19371728	-0.266986263	0.075762587	-0.021984484	0.255120951	0.281682466	-0.329590356	0.309193716	-0.041812957	-0.35532275	-0.347242621	0.139926028	0.336597656	-0.181766671	-0.378104752	0.10019832	0.277923893	0.305367545	-0.281289559	0.028111801	0.3062384	0.265843582	-0.382527979	-0.194572919
Monoglyceride_MS1_11	0.049796928	0.164512096	-0.024731563	0.32541366	0.21202162	-0.1430554	0.213176531	-0.090230257	0.001460548	0.315126921	-0.279348403	0.037478057	-0.180845266	-0.294348698	0.171019168	-0.039388519	-0.310408003	0.187155632	-0.301211574	0.228745676	-0.243565008	0.021134135	0.234842942	0.21052748	0.011429851	-0.228885605	-0.31130114	0.003358285	-0.055174612	0.264590056	0.20833614	-0.312101831	0.245349113	-0.070143012	-0.347013166	-0.315648213	0.208604361	0.352055823	-0.209951414	-0.341681423	0.163248896	0.228527646	0.232604663	-0.245187375	-0.033581688	0.275120865	0.174874099	-0.328532369	-0.235303477
Fatty.Acids_MS2_90	0.064945691	0.124363234	-0.06166028	0.275028542	0.157566259	-0.165669154	0.181020915	-0.138949608	-0.027244327	0.265920082	-0.26948544	0.016182409	-0.19525922	-0.277347957	0.096023036	-0.020112586	-0.305169608	0.211243542	-0.290946951	0.260322767	-0.220651301	-0.017979177	0.245675775	0.18690514	-0.031845626	-0.220724899	-0.295975196	0.017006921	-0.006110327	0.258449703	0.228599426	-0.303894859	0.274876839	-0.109254731	-0.332188328	-0.325653725	0.17521294	0.307719819	-0.184637114	-0.335290619	0.119272829	0.23320455	0.253495625	-0.23284336	0.011859387	0.280216349	0.208764328	-0.327323722	-0.221097481
Lysophosphatidylcholines_MS2_73	0.099646332	0.120038241	-0.031000531	0.213927843	0.114269077	-0.1469526	0.132878073	-0.122574004	0.04524053	0.283611798	-0.193509461	-0.031306219	-0.166022367	-0.211015247	0.129023554	0.024348587	-0.335285038	0.126777916	-0.247142633	0.197441633	-0.235228148	-0.038064059	0.258885932	0.223432721	-0.034503442	-0.244290959	-0.322167405	-0.036614604	-0.001825791	0.26088425	0.17726925	-0.281312084	0.237708255	-0.1593837	-0.312924989	-0.302963039	0.21111985	0.289351654	-0.190854004	-0.297335888	0.143545986	0.192103984	0.202934929	-0.191813354	-0.011084157	0.25492555	0.151461726	-0.277688648	-0.245413238
cPA_MS2_89	0.098082477	0.1229617	-0.184047353	0.381075041	0.17991692	-0.308291579	0.258976118	-0.311530001	-0.150594287	0.305785318	-0.455959906	0.025466601	-0.347572824	-0.447647245	-0.011823427	-0.032598404	-0.433272208	0.433526402	-0.462176076	0.504407548	-0.285376112	-0.080233602	0.384201002	0.214842026	-0.122804462	-0.304241663	-0.404597182	0.093225747	0.073640566	0.382512229	0.426657069	-0.468519258	0.502356428	-0.195645511	-0.497462134	-0.533970085	0.180248935	0.407328549	-0.232795087	-0.532113152	0.085409929	0.398006563	0.465221184	-0.367411944	0.116662526	0.457918661	0.425134588	-0.538461006	-0.293558087
Monoglyceride_MS1_7	0.115680166	0.106864029	-0.139019758	0.291416841	0.126222925	-0.259935538	0.192631504	-0.264397619	-0.075198879	0.288250345	-0.345698849	-0.015616612	-0.286577732	-0.346211028	0.017257683	0.006806691	-0.411703271	0.318308207	-0.377438943	0.399109025	-0.267141018	-0.087529269	0.353893817	0.221991165	-0.111330784	-0.291122496	-0.383019527	0.039484875	0.068652076	0.34383465	0.339184851	-0.400349796	0.418227221	-0.21509911	-0.428996828	-0.458507493	0.190703091	0.349571401	-0.213387666	-0.444638022	0.096633594	0.322111233	0.374259951	-0.295051771	0.084981086	0.388502972	0.332788615	-0.440737759	-0.28226474
Lysophosphatidylethanolamines_MS2_91	0.172929929	-0.003103521	-0.247707179	0.152082484	-0.031293727	-0.336992028	0.102338201	-0.417303248	-0.148299282	0.167357855	-0.323361917	-0.087025639	-0.339599944	-0.305228526	-0.191152738	0.071288991	-0.42715725	0.390391826	-0.362073653	0.501769103	-0.220047635	-0.209229613	0.40885989	0.174395186	-0.243066566	-0.289664167	-0.366962792	0.070761096	0.214801046	0.34726612	0.407923824	-0.396385834	0.521110286	-0.350261132	-0.408348534	-0.510425603	0.112995452	0.239400989	-0.15454315	-0.445584845	-0.019430254	0.346948817	0.447058811	-0.269295277	0.216415969	0.421587102	0.439205135	-0.45410479	-0.263022345
Lysophosphatidylcholines_MS2_72	0.143614536	0.105481297	-0.080777864	0.211252675	0.081185057	-0.210903808	0.130058754	-0.210019629	0.025519822	0.301863779	-0.231541494	-0.06464497	-0.225410312	-0.245635512	0.077640108	0.053507709	-0.417506484	0.186005719	-0.299296323	0.284079592	-0.270816772	-0.093058286	0.339199438	0.255504444	-0.093022504	-0.299262291	-0.389363903	-0.031517554	0.053834563	0.322140254	0.245902286	-0.345118708	0.33297811	-0.246622524	-0.377494618	-0.3932411	0.228797834	0.314049996	-0.211950272	-0.367144044	0.131256078	0.24698283	0.279010918	-0.227168166	0.037546114	0.326984833	0.228813455	-0.348078826	-0.293783235
Monoglyceride_MS1_10	0.170451008	0.054289429	-0.120385669	0.134765871	0.003395958	-0.235345476	0.079214094	-0.267716072	0.005601738	0.244400518	-0.202598801	-0.101936343	-0.237255166	-0.209892456	-0.009016074	0.087583845	-0.4180573	0.19770945	-0.277047333	0.310060722	-0.245602718	-0.146655969	0.356075981	0.234246034	-0.147980546	-0.294570356	-0.376365399	-0.026309852	0.116369861	0.315327205	0.260212135	-0.330198957	0.362135964	-0.307037183	-0.355045876	-0.401188548	0.195122351	0.254722888	-0.181810933	-0.351121616	0.081625471	0.244013248	0.294314064	-0.202847966	0.089490709	0.328127567	0.258870957	-0.335947877	-0.281670388
Monoglyceride_MS1_14	0.190209989	-0.004503577	-0.13625582	0.022362876	-0.089654808	-0.227312389	0.00308483	-0.290200543	0.009695867	0.165694253	-0.125229291	-0.144135669	-0.212808402	-0.12818167	-0.083601446	0.127126147	-0.382407717	0.158716715	-0.209062415	0.280235427	-0.198012752	-0.190895781	0.337915772	0.199352622	-0.187504315	-0.265160002	-0.330438086	-0.036420515	0.16755129	0.274292646	0.228164092	-0.270874574	0.338459087	-0.350512578	-0.286547302	-0.356849874	0.151924346	0.1607283	-0.133529001	-0.283135392	0.031093441	0.199935002	0.259733902	-0.14197684	0.123780243	0.284204414	0.24071645	-0.269570765	-0.246513656
Triglyceride_MS2_52	-0.000502517	-0.015253759	-0.096169622	0.070603945	0.016170306	-0.091799985	0.056185541	-0.116174943	-0.121054442	-0.013839603	-0.137344613	0.027039936	-0.099992172	-0.119910333	-0.10721793	-0.027450995	-0.039930975	0.175229757	-0.10821513	0.174655407	-0.011786408	-0.033881089	0.063311499	-0.021123634	-0.061330403	-0.021336752	-0.028684306	0.07893355	0.057303426	0.056098618	0.139594281	-0.091691137	0.148470185	-0.025522461	-0.086906584	-0.120957685	-0.036107315	0.041500273	-0.008271919	-0.118445273	-0.051863261	0.109776572	0.146006496	-0.087605629	0.086147644	0.105657592	0.158435269	-0.135486469	-0.012822418
Monogalactosylmonoacylglycerol_MS2_86	0.047682261	-0.048117564	-0.150642538	0.033805253	-0.044592138	-0.152105431	0.030473442	-0.209072673	-0.141041446	-0.021718054	-0.151853081	-0.017592502	-0.150902365	-0.12942932	-0.182096104	0.012344252	-0.107820042	0.222912289	-0.138569779	0.251370835	-0.030845168	-0.101058902	0.135415892	-0.002061328	-0.130934627	-0.064844925	-0.078753414	0.082202643	0.127801754	0.102620658	0.197717842	-0.13556709	0.234830459	-0.123028364	-0.128498174	-0.19543198	-0.033713243	0.036048637	-0.013221549	-0.165841552	-0.080693659	0.15035391	0.21055375	-0.103780118	0.145170927	0.162579696	0.229670556	-0.184298542	-0.048037015
Fatty.Acids_MS2_93	0.0657661	0.0398727	-0.049299153	0.09279519	0.029824294	-0.104643643	0.058072781	-0.109998176	-0.003160447	0.125837989	-0.113217166	-0.029298003	-0.110645102	-0.116964758	0.014707407	0.024041208	-0.187910762	0.101029221	-0.14069141	0.145522858	-0.117948385	-0.049657183	0.157440965	0.108208489	-0.052597725	-0.1334471	-0.173049385	-0.005243981	0.035673746	0.146885744	0.123977874	-0.15987161	0.164658892	-0.117045933	-0.17289573	-0.186286885	0.093704825	0.136713125	-0.091199751	-0.172210294	0.047602101	0.119704396	0.139305674	-0.106625218	0.030441852	0.154890574	0.119927616	-0.165951318	-0.129437643
Phosphatidylethanolamines_MS2_80	0.082295707	0.027022636	-0.024177359	0.031111852	-0.01055945	-0.078520095	0.012404159	-0.087367313	0.04567759	0.11520126	-0.042114177	-0.060765709	-0.075393063	-0.05142339	0.028406134	0.05392728	-0.181471053	0.029086077	-0.088318171	0.083148702	-0.108883125	-0.060583209	0.145068259	0.116003801	-0.051192022	-0.129970334	-0.164977947	-0.041033869	0.038448267	0.126723369	0.071758691	-0.11993253	0.117489788	-0.139457686	-0.132755532	-0.144269321	0.102183684	0.099491576	-0.079856227	-0.119796969	0.053471229	0.073777318	0.085473917	-0.060938385	0.014358629	0.115089308	0.06543572	-0.106703903	-0.126466516
X.O.acyl..1.hydroxy.fatty.acid_MS2_113	0.077208528	-0.014339784	-0.018223658	-0.05478268	-0.069109175	-0.046233642	-0.044851678	-0.069786698	0.052090024	0.042119211	0.031442451	-0.077516493	-0.032449231	0.024922449	-0.012915353	0.070508125	-0.115405974	-0.021604995	-0.014068796	0.026725721	-0.054002217	-0.071810047	0.095277309	0.071348011	-0.058355817	-0.081012849	-0.097203917	-0.047517286	0.05619314	0.067180429	0.020318472	-0.046245411	0.060538188	-0.134203735	-0.051036686	-0.071563671	0.056916609	0.013860929	-0.031165178	-0.037635807	0.015787682	0.017632185	0.028761432	0.000601619	0.023319814	0.050635087	0.022041576	-0.026456431	-0.075576344
Phosphatidylglycerols_MS1_101	-0.002692229	-0.001801501	0.051687458	-0.056189444	-0.021032804	0.056429625	-0.041996724	0.066021575	0.063128834	-0.011480372	0.088306013	-0.01634687	0.062951361	0.080092252	0.045835745	0.016674791	0.039277527	-0.102616097	0.074391623	-0.10478422	0.020613517	0.016436401	-0.047001122	-0.00146622	0.031346795	0.024728623	0.033457956	-0.041419363	-0.026646944	-0.045001191	-0.085263839	0.066408652	-0.092095314	0.017489083	0.065982662	0.08190158	0.006472089	-0.042571747	0.016783198	0.082135867	0.017391563	-0.070891863	-0.090052864	0.06030368	-0.042991975	-0.071506345	-0.093115973	0.090254365	0.020663584
Triglyceride_MS2_37	0.020370453	-0.044194192	-0.04760988	-0.050332458	-0.059858193	-0.033878379	-0.031798057	-0.064620476	-0.03688605	-0.050276217	0.001041619	-0.024683166	-0.025134476	0.009562375	-0.088129095	0.02212081	-0.004501266	0.038223731	0.001162523	0.048862762	0.019919052	-0.047983885	0.022079236	-0.022317616	-0.053789946	0.002086636	0.008058997	0.017941375	0.059409115	0.002043901	0.033774081	-0.001538738	0.046567449	-0.050956534	0.005511299	-0.024501108	-0.034626319	-0.042330084	0.024059433	-0.005111007	-0.049416146	0.014846724	0.03544714	0.005875129	0.056024552	0.016883609	0.049698807	-0.011275616	0.009437452
Lysophosphatidylcholines_MS2_65	0.111736917	-0.058311879	-0.261375236	0.09195855	-0.061796919	-0.291632867	0.071367232	-0.385624689	-0.219224471	0.027677614	-0.289036362	-0.04746921	-0.291432186	-0.25601781	-0.280686782	0.036210508	-0.266170674	0.395952965	-0.284532087	0.465257479	-0.10765504	-0.187797532	0.29382171	0.052736391	-0.235097122	-0.170502355	-0.212082346	0.123109834	0.222129134	0.23508089	0.370319381	-0.291285418	0.450821457	-0.258654738	-0.286599275	-0.39976639	-0.004952912	0.121368052	-0.06567558	-0.343966631	-0.103572733	0.293600571	0.398311415	-0.212793817	0.244406967	0.331818984	0.418845642	-0.369205839	-0.1417616
Phosphatidylethanolamines_MS2_12	0.104604596	-0.098848837	-0.23224499	-0.015377324	-0.126811198	-0.234596259	-0.002104931	-0.338175509	-0.185454674	-0.048549928	-0.178919511	-0.069934005	-0.221371398	-0.146801068	-0.299872368	0.058750456	-0.183303003	0.301366593	-0.179377576	0.363531666	-0.044747453	-0.190326863	0.223467093	0.008042263	-0.227205962	-0.111113046	-0.130410985	0.098932187	0.226582812	0.156580208	0.282227564	-0.189824207	0.353821767	-0.243984997	-0.177514205	-0.291981559	-0.046492324	0.019480177	-0.010757839	-0.227398265	-0.132361957	0.207438762	0.302875671	-0.12640668	0.233497657	0.236928082	0.334980489	-0.25099643	-0.08239887
Lysophosphatidylcholines_MS2_67	0.134599541	-0.160444541	-0.284714613	-0.101020727	-0.216862645	-0.267996726	-0.058271719	-0.412079584	-0.217720347	-0.118994383	-0.153337963	-0.110820226	-0.24058606	-0.111908096	-0.409251664	0.095957466	-0.183356393	0.32625806	-0.158884955	0.404176133	-0.01398138	-0.254417146	0.244895769	-0.020400315	-0.294890217	-0.104696442	-0.114105027	0.111039759	0.303122337	0.150047616	0.307039353	-0.176267911	0.395835338	-0.314106947	-0.154570858	-0.306782888	-0.090261964	-0.049183928	0.025503856	-0.214332292	-0.19503794	0.209943292	0.329034803	-0.102600498	0.299958029	0.243245091	0.379647264	-0.243868739	-0.066766322
Lysophosphatidylcholines_MS2_87	0.16104915	-0.171221937	-0.332962179	-0.087484967	-0.232478453	-0.324489048	-0.048146457	-0.487004042	-0.252611264	-0.109115234	-0.203719499	-0.125403522	-0.29610602	-0.156998249	-0.459570453	0.107953272	-0.241726605	0.396075228	-0.212262255	0.49048615	-0.03875377	-0.29366124	0.306202536	-0.004180987	-0.341530854	-0.14280716	-0.16134865	0.129171016	0.347061888	0.198733498	0.375786712	-0.233514855	0.482393573	-0.371502255	-0.211538805	-0.385463208	-0.085519433	-0.024698908	0.010239645	-0.280425408	-0.21145391	0.264877622	0.403580465	-0.141713162	0.345309465	0.307904146	0.457033763	-0.313495547	-0.099337209
Lysophosphatidylethanolamines_MS2_88	0.188524236	-0.193004226	-0.334960918	-0.14500395	-0.282978588	-0.326676199	-0.089917008	-0.503485612	-0.226880832	-0.122163176	-0.158327915	-0.162524311	-0.288500442	-0.113437327	-0.478340444	0.142337109	-0.258096907	0.36267037	-0.184766023	0.473258021	-0.036917295	-0.324745498	0.320827893	0.005620999	-0.36509887	-0.15343472	-0.170369889	0.106282741	0.374184294	0.198870839	0.359056242	-0.218987131	0.478576221	-0.420005319	-0.195726169	-0.380230897	-0.081082036	-0.055093435	0.018212776	-0.258470388	-0.21925687	0.246014582	0.387777252	-0.114291305	0.355547886	0.298411602	0.443709757	-0.287585451	-0.107332721
Lysophosphatidylcholines_MS2_70	0.184213083	-0.194757465	-0.310737555	-0.17136664	-0.291957765	-0.298312639	-0.10922469	-0.470431782	-0.200132403	-0.131550872	-0.117034673	-0.167574543	-0.257332691	-0.075504274	-0.458651237	0.147793741	-0.23365188	0.315367918	-0.148008608	0.422947767	-0.023612024	-0.315020869	0.294240523	0.000666886	-0.349008691	-0.137465335	-0.149176554	0.089154863	0.360675414	0.173897039	0.317974238	-0.184637439	0.432696271	-0.406860378	-0.161100152	-0.337970077	-0.081931448	-0.07789301	0.028706061	-0.217045724	-0.213355219	0.211350319	0.344026833	-0.084899582	0.33558998	0.261926784	0.39930791	-0.242988083	-0.093333518
Lysophosphatidylethanolamines_MS2_85	0.152075689	-0.133110757	-0.191803736	-0.154019527	-0.226474666	-0.194311933	-0.104588999	-0.312876872	-0.085640857	-0.070881122	-0.03218188	-0.147896165	-0.159534316	-0.010884065	-0.287380978	0.132136887	-0.188292427	0.160175467	-0.076777701	0.250193514	-0.031773822	-0.229860694	0.216197029	0.03094874	-0.240977233	-0.115929228	-0.127591921	0.023061559	0.249198903	0.126642537	0.185989397	-0.117226338	0.275526372	-0.316166435	-0.104194307	-0.222372538	-0.026175365	-0.058949306	0.010769781	-0.129147056	-0.125545607	0.120582244	0.204921543	-0.034275957	0.213087932	0.167509265	0.236798612	-0.138345833	-0.086336736
So_MS2_22	0.137182173	-0.073863525	-0.112947257	-0.109568048	-0.161079226	-0.138829924	-0.08034104	-0.215619682	-0.005247615	0.004905297	-0.002051367	-0.132485802	-0.1119022	0.003572517	-0.151909754	0.119111407	-0.192497281	0.072236888	-0.059517259	0.155779196	-0.06424134	-0.170901476	0.189471309	0.07566472	-0.166920575	-0.127125386	-0.147783336	-0.023371599	0.168147518	0.123483137	0.11735709	-0.104586053	0.194474968	-0.264573496	-0.102559675	-0.17758313	0.035503783	-0.008798875	-0.024317636	-0.10525347	-0.047611035	0.082375172	0.134140805	-0.024974938	0.125824135	0.132524914	0.143695566	-0.101251171	-0.108072971
Phosphatidylethanolamines_MS2_69	0.164484289	-0.117127741	-0.151456912	-0.17164032	-0.228162254	-0.166879899	-0.121722808	-0.273586054	-0.024042779	-0.039242745	0.016295158	-0.166845518	-0.12919852	0.027877396	-0.228676082	0.150338176	-0.203486891	0.089509123	-0.048340351	0.188088578	-0.048413292	-0.221294949	0.213450231	0.062537747	-0.218903621	-0.130374066	-0.145886541	-0.018395623	0.225885814	0.125869535	0.137883353	-0.100796217	0.230414924	-0.324577948	-0.09277341	-0.195698833	0.010480768	-0.053550391	-0.002654439	-0.101376832	-0.089377688	0.087134274	0.156428697	-0.009950978	0.174146308	0.14279354	0.178092358	-0.100619784	-0.104467948
Monoglyceride_MS1_9	0.157049806	-0.201422073	-0.179262256	-0.306551841	-0.333859341	-0.144277088	-0.208257091	-0.289086841	-0.058812188	-0.180901701	0.100623573	-0.189866984	-0.08941854	0.124223036	-0.349617596	0.172664262	-0.098729677	0.063612263	0.047562628	0.152644725	0.048422839	-0.258115052	0.148028966	-0.027708545	-0.258653117	-0.049307738	-0.0328706	-0.000461505	0.283852913	0.038382327	0.097596511	-0.000315284	0.18452906	-0.328955069	0.024575735	-0.10952805	-0.087340827	-0.197529402	0.084638924	0.00459927	-0.180482615	0.025999841	0.109048221	0.07074033	0.226139308	0.065387103	0.160517079	-0.004717096	-0.016199972
Sphingomyelines_MS2_108	0.190516053	-0.183483999	-0.115146546	-0.357512627	-0.357227327	-0.102702397	-0.252591364	-0.234234811	0.052906739	-0.13160844	0.196553009	-0.237264674	-0.039095493	0.203371648	-0.2609919	0.217558276	-0.134942284	-0.063907885	0.102460239	0.047021533	0.019163738	-0.258355662	0.153390765	0.030728913	-0.233657147	-0.080591797	-0.070714686	-0.078174294	0.257928139	0.040619498	0.014617453	0.028985949	0.112858634	-0.365944549	0.045904933	-0.067981645	-0.023203168	-0.198296233	0.063864698	0.055326819	-0.123389845	-0.033959208	0.02618605	0.119666914	0.167359584	0.024515561	0.061509621	0.064140017	-0.052320478
Monoglyceride_MS1_17	-0.060542052	0.208080179	0.093991621	0.352677293	0.307671436	0.006905438	0.234552337	0.120367369	0.042460723	0.281675909	-0.205558804	0.126678027	-0.044937755	-0.228601867	0.301909512	-0.118007102	-0.11720785	0.057885583	-0.189964208	0.031149715	-0.164487015	0.160223082	0.044927235	0.136348903	0.156933749	-0.100267213	-0.155721716	-0.003306918	-0.195672363	0.124253838	0.053138876	-0.170212009	0.024343197	0.147997839	-0.204384275	-0.108456653	0.170006993	0.3081534	-0.166167299	-0.187887188	0.198064998	0.107111642	0.059964447	-0.172767577	-0.15281868	0.111518094	-0.002683983	-0.173993659	-0.123206783
Monoglyceride_MS1_16	-0.042564398	0.174069243	0.085837059	0.282742656	0.248729259	0.0096292	0.186291943	0.104421887	0.052397502	0.241408129	-0.15576182	0.095368835	-0.031542612	-0.177371129	0.26142191	-0.088804834	-0.106341932	0.02963454	-0.150208979	0.012355266	-0.142161705	0.129789194	0.041549536	0.123532696	0.131032314	-0.090336148	-0.137735186	-0.015177732	-0.163294284	0.10568256	0.033399781	-0.138595949	0.012658465	0.112263821	-0.168143158	-0.086793837	0.151608738	0.255391003	-0.141518601	-0.14996185	0.172287841	0.081101182	0.039386121	-0.136235772	-0.133586101	0.088618743	-0.014913377	-0.135560272	-0.109769613
Monoglyceride_MS2_5	-0.015362241	0.139236664	0.106637161	0.175418398	0.170556416	0.038941307	0.109171065	0.118530132	0.10795477	0.203849952	-0.051359677	0.044276703	0.013762826	-0.077633176	0.249597447	-0.04057114	-0.090774967	-0.061916527	-0.070691866	-0.064122885	-0.117569576	0.100212732	0.025070198	0.122047513	0.116782521	-0.078994171	-0.116219583	-0.058688403	-0.140551894	0.071912731	-0.033171784	-0.076514556	-0.044235692	0.068567788	-0.10279452	-0.028562601	0.14747421	0.183024283	-0.113484731	-0.071180499	0.161427175	0.016982999	-0.029522489	-0.06589698	-0.138074869	0.032218952	-0.07900548	-0.0496394	-0.096779878
Diglyceride_MS1_29	-0.00130627	0.137454832	0.096053944	0.174715003	0.162036624	0.022435526	0.107873802	0.096691562	0.108149843	0.213768733	-0.059160399	0.033114933	-0.001359985	-0.085457018	0.241339542	-0.030689533	-0.117459037	-0.050632596	-0.084561626	-0.043941732	-0.130656801	0.085362212	0.049101564	0.135368048	0.102150718	-0.097355104	-0.138892414	-0.061141815	-0.127091115	0.090823103	-0.016936279	-0.0949245	-0.019877411	0.042369652	-0.122084857	-0.053613302	0.157136183	0.192499675	-0.121930212	-0.09039391	0.162204105	0.030771375	-0.011059094	-0.075039038	-0.127998447	0.052012886	-0.061453136	-0.068005013	-0.113631113
Diglyceride_MS1_18	-0.005646999	0.099624158	0.048374831	0.15164529	0.129189788	-0.003847227	0.097478345	0.046802769	0.046947948	0.153654545	-0.080928577	0.036163259	-0.024511111	-0.095754512	0.153759445	-0.034043883	-0.091075866	0.007978126	-0.089819742	0.009984871	-0.09739532	0.05936917	0.047149144	0.091531548	0.064141524	-0.073361391	-0.105296767	-0.0228116	-0.083663694	0.078129095	0.021622496	-0.091467206	0.01931412	0.033056494	-0.11025387	-0.066560426	0.104831087	0.153493369	-0.091329059	-0.095387733	0.107033311	0.049834423	0.027144055	-0.078335051	-0.075078239	0.062709534	-0.006938619	-0.083654549	-0.083673549
Monoglyceride_MS1_15	-0.114469813	0.219302652	0.21614515	0.278676473	0.314581028	0.153173424	0.180702698	0.30437592	0.14472698	0.240916858	-0.04571235	0.142919018	0.105119307	-0.08275287	0.414977106	-0.129080625	0.030913328	-0.142388386	-0.031429309	-0.203551689	-0.093852789	0.24275978	-0.109488558	0.094546003	0.262524497	-0.002798676	-0.031921974	-0.061629869	-0.291300293	-0.00664415	-0.136129315	-0.008450702	-0.20431017	0.269888145	-0.041681087	0.102888818	0.154549174	0.220044943	-0.117344941	0.00111265	0.231083253	-0.048770174	-0.14420783	-0.052050715	-0.261616897	-0.065363619	-0.211153159	0.025721691	-0.038228934
Monoglyceride_MS1_13	-0.113274443	0.215104288	0.225406371	0.259882917	0.303996571	0.164738267	0.167134491	0.315777224	0.157993908	0.233852966	-0.022843087	0.136465781	0.119125975	-0.061297493	0.419352444	-0.122774151	0.040365181	-0.165625804	-0.012235081	-0.226341918	-0.087010731	0.242798755	-0.119501694	0.092467624	0.265943083	0.003544547	-0.022871868	-0.070890072	-0.29304477	-0.017887098	-0.155178625	0.008388767	-0.223950129	0.269802094	-0.024371973	0.121729617	0.153447317	0.205584883	-0.111087374	0.021717469	0.231453935	-0.065715235	-0.164328666	-0.036050031	-0.267925319	-0.082218474	-0.230883872	0.047924192	-0.032302606
Diglyceride_MS2_20	-0.082638783	0.213319028	0.234569014	0.228766236	0.275767632	0.161333198	0.141544776	0.307726547	0.199098713	0.255004001	0.010916485	0.101806455	0.122235021	-0.033182588	0.433920345	-0.090798308	-0.000193803	-0.202704497	-0.001416525	-0.244122387	-0.107893218	0.220682708	-0.091370728	0.125524253	0.253716105	-0.026154135	-0.058247477	-0.102958785	-0.281295027	0.000713429	-0.169609794	0.003718578	-0.223905918	0.221192021	-0.031991063	0.112147273	0.183413924	0.206483234	-0.123396889	0.02477734	0.247706608	-0.07594208	-0.176378938	-0.022613964	-0.273807848	-0.078495567	-0.248113681	0.058369344	-0.061381143
Diglyceride_MS1_28	-0.056231211	0.130643569	0.21883759	0.064609526	0.143315199	0.180161266	0.029984773	0.285146911	0.211887849	0.142390401	0.130074125	0.041525088	0.164750063	0.091159107	0.334862285	-0.034117575	0.056284832	-0.269799999	0.10345622	-0.299246605	-0.037742183	0.16147279	-0.123939405	0.075333862	0.202781557	0.019308614	0.011721112	-0.121607266	-0.213367934	-0.063387648	-0.225380796	0.095871613	-0.269287239	0.164024919	0.073070747	0.185473062	0.122716163	0.068949039	-0.053049608	0.130917749	0.178590205	-0.146827424	-0.236409757	0.070335258	-0.231186757	-0.149682105	-0.285339218	0.163092062	-0.008411661
Phosphatidylglycerols_MS2_94	-0.028773898	0.084126017	0.140260139	0.037937051	0.087196497	0.111918394	0.015960514	0.178022996	0.142726027	0.097888671	0.08642265	0.019547328	0.103101749	0.060447586	0.216938633	-0.015428763	0.024012877	-0.176593329	0.064595565	-0.190826016	-0.030786126	0.097948566	-0.070232308	0.056764114	0.126055607	0.003689768	-0.003157111	-0.083619153	-0.133321478	-0.033527205	-0.143557199	0.056479431	-0.167993544	0.093135245	0.04105889	0.112189217	0.086121974	0.047574268	-0.038359484	0.079964124	0.118208801	-0.092714473	-0.149796672	0.044744749	-0.14802081	-0.091152742	-0.182470116	0.102008792	-0.013810203
Monoglyceride_MS1_45	0.027768672	0.211013906	0.116414264	0.283303525	0.239564085	-0.011724032	0.174730732	0.090865514	0.155161632	0.356448912	-0.127861723	0.032026904	-0.04738509	-0.167106851	0.349064282	-0.030977928	-0.247234793	-0.032944857	-0.177023827	-0.003544022	-0.23545196	0.098620809	0.136834812	0.23907512	0.121975711	-0.195392637	-0.271038226	-0.091330434	-0.164329734	0.19080467	0.026073059	-0.200863791	0.039870725	0.00777013	-0.244948767	-0.153657471	0.263667926	0.329196663	-0.211356283	-0.198925584	0.25070376	0.092215146	0.040919652	-0.149254264	-0.169186687	0.137952125	-0.038875807	-0.164038491	-0.216739377
Monoglyceride_MS2_44	0.06968652	0.18400879	0.130455298	0.190079559	0.164797858	-0.000722578	0.10575591	0.085833121	0.215527686	0.344723963	-0.039869756	-0.027645261	-0.020913412	-0.085256588	0.343334545	0.024652839	-0.269582245	-0.111450052	-0.121380102	-0.057114511	-0.234622209	0.058729341	0.151084031	0.261029934	0.098115259	-0.21118682	-0.28447291	-0.139739149	-0.135162181	0.185236336	-0.020737727	-0.167748714	0.011335279	-0.061146406	-0.211363835	-0.129166518	0.280301954	0.282167655	-0.201447775	-0.150368529	0.251175016	0.047963255	-0.005266638	-0.096526837	-0.17008433	0.109204199	-0.084575096	-0.106271634	-0.230256144
Ceraminde_MS2_31	0.046731413	0.113981104	0.163815308	0.028662933	0.06681666	0.084903218	-0.002180806	0.15363802	0.242176372	0.206356361	0.116488086	-0.049871996	0.083381941	0.07387716	0.291514458	0.047899462	-0.120239887	-0.235324697	0.038527726	-0.199964632	-0.122295449	0.057766709	0.030410303	0.170889791	0.107673255	-0.10297016	-0.137496702	-0.15891092	-0.124182147	0.053178081	-0.146325624	-0.006440838	-0.133269395	-0.022530276	-0.035472907	0.040708105	0.194610519	0.114824399	-0.105210011	0.03024957	0.189826806	-0.079787639	-0.143280947	0.033407909	-0.175076347	-0.038795471	-0.199524468	0.072262871	-0.121176252
Ceraminde_MS2_49	0.050625846	0.111180137	0.161454662	0.023259438	0.060891629	0.082252037	-0.006071689	0.14868205	0.243163447	0.205232191	0.11897581	-0.054266462	0.081783878	0.076434458	0.287219786	0.051905513	-0.124247627	-0.235658757	0.0391136	-0.197974619	-0.123024495	0.052872853	0.03444145	0.172421127	0.10320286	-0.105558378	-0.140267319	-0.160376721	-0.119441972	0.055167732	-0.145062943	-0.007314281	-0.129944648	-0.029904618	-0.036175702	0.037940974	0.195089248	0.112599025	-0.10492559	0.029742143	0.188166285	-0.079379767	-0.141684249	0.034583693	-0.171974931	-0.037052866	-0.197502594	0.071978869	-0.123245849
X.O.acyl..1.hydroxy.fatty.acid_MS2_116	0.045924753	0.079436038	0.050881061	0.078473174	0.061889949	-0.01326337	0.041723106	0.020140811	0.101312786	0.162513917	-0.018314392	-0.025838253	-0.020127237	-0.039179041	0.147216628	0.023149248	-0.144984742	-0.046216548	-0.062265926	-0.012657365	-0.116363562	0.011331226	0.088908545	0.130017302	0.030343763	-0.111349441	-0.147736884	-0.068260917	-0.047615601	0.098649698	0.000902137	-0.0884574	0.023340913	-0.054032337	-0.108778316	-0.077208941	0.135282327	0.131554673	-0.096956073	-0.080234667	0.113682692	0.029957206	0.009755228	-0.047362147	-0.068220163	0.06356933	-0.026648592	-0.059053204	-0.118517872
X.O.acyl..1.hydroxy.fatty.acid_MS2_120	0.063875018	0.100250335	0.098123798	0.060031151	0.060492016	0.016086681	0.022681803	0.06359578	0.176523978	0.205835034	0.036824058	-0.050439807	0.012625835	0.003953814	0.21915539	0.046607788	-0.170964677	-0.128755528	-0.032797073	-0.082873172	-0.141207524	0.01953574	0.091819918	0.172819474	0.054972607	-0.13424363	-0.176845626	-0.119221457	-0.074377349	0.10341366	-0.053082807	-0.074496848	-0.025286378	-0.069310239	-0.101416445	-0.05188071	0.183644284	0.143144375	-0.116781543	-0.052857875	0.159538009	-0.006348637	-0.044096702	-0.02158337	-0.114401071	0.039366105	-0.09367735	-0.019259447	-0.145723497
Sphingomyelin_MS2_74	0.095991801	0.04669412	0.065457367	-0.031547116	-0.027251505	-0.002143576	-0.039569979	0.011495058	0.170675763	0.14797457	0.083877606	-0.096571837	0.009321195	0.056083853	0.137776525	0.089043263	-0.172424291	-0.136131825	0.001943355	-0.072804475	-0.115487754	-0.037154468	0.107256561	0.15563914	0.000393524	-0.1305771	-0.164260894	-0.124307088	-0.011386036	0.093120827	-0.051962129	-0.050790694	-0.007494546	-0.136963986	-0.070416787	-0.050526764	0.154198011	0.07606768	-0.085167363	-0.02470781	0.112941226	-0.020550861	-0.042229734	0.013801646	-0.067278584	0.031470229	-0.077726712	0.007080798	-0.134821885
Sphingomyelin_MS1_32	0.008664237	0.175114244	0.274620121	0.056977008	0.139024018	0.183395657	0.011302509	0.305027285	0.340730047	0.262290357	0.185508496	-0.021660137	0.173836493	0.124894008	0.453052116	0.024200733	-0.069916833	-0.371628191	0.100272962	-0.357573256	-0.127397661	0.14500353	-0.048714171	0.193556048	0.214048379	-0.077280757	-0.111213992	-0.213586987	-0.234213264	0.006241897	-0.266140186	0.055566114	-0.280459099	0.075847756	0.016884913	0.149924325	0.242362147	0.136634749	-0.121488195	0.109458071	0.27121418	-0.161145783	-0.270234226	0.075444159	-0.290796319	-0.126738235	-0.348109926	0.16567267	-0.109591578
Monoglyceride_MS1_19	-0.031661796	0.15874361	0.312240121	0.008470787	0.129516451	0.250673349	-0.01939111	0.380269967	0.351311415	0.197543569	0.254423951	-0.002439786	0.243627007	0.19425676	0.459876303	0.008343595	0.039382451	-0.440051008	0.183963091	-0.452848224	-0.062270499	0.180917228	-0.143693769	0.135356553	0.253288776	-0.000592431	-0.012455573	-0.215488071	-0.26440673	-0.079780154	-0.345962957	0.150065482	-0.385541602	0.150427135	0.117731536	0.263537314	0.194582822	0.062858591	-0.072322046	0.212335018	0.252279643	-0.235039834	-0.359247534	0.138374255	-0.318451371	-0.220894025	-0.428352784	0.266337082	-0.036452707
Diglyceride_MS2_25	-0.01415566	0.105138603	0.217208957	-0.009288232	0.076779665	0.173809938	-0.02464289	0.26036252	0.252399259	0.135176337	0.189436082	-0.012078722	0.171539114	0.146889136	0.316117917	0.015417471	0.021825772	-0.315864455	0.13514049	-0.320080755	-0.043729491	0.117506528	-0.09534799	0.097906239	0.17009556	-0.004172758	-0.012266798	-0.156813021	-0.176991368	-0.054754374	-0.245431336	0.107785452	-0.269271728	0.091005604	0.085473995	0.184315924	0.137705774	0.036419117	-0.048896224	0.153235547	0.174350387	-0.16857497	-0.254358075	0.103495675	-0.219403959	-0.155901331	-0.302062845	0.192075778	-0.028469773
Phosphatidylethanolamines_MS1_99	-0.018148103	0.10638612	0.234601438	-0.022683963	0.074605197	0.193148736	-0.034695456	0.284251427	0.270519959	0.131828589	0.214622837	-0.013613354	0.192097979	0.169599888	0.332785199	0.017360377	0.037517375	-0.346795888	0.157711304	-0.353592776	-0.036371142	0.126220604	-0.113179921	0.095733101	0.1829653	0.005841877	0.000712386	-0.168069984	-0.188555808	-0.070457956	-0.272476035	0.129140665	-0.300075715	0.102214474	0.106655532	0.211806901	0.138741457	0.024535343	-0.043565907	0.179086215	0.180450957	-0.190695864	-0.283160254	0.121243841	-0.234628353	-0.179372682	-0.331970773	0.220148305	-0.02006362
PE.27.0...M.H.._MS1_98	0.021558657	0.072458971	0.194702585	-0.071913613	0.012660477	0.152608007	-0.06897364	0.215024599	0.260994569	0.113446002	0.221991272	-0.055413756	0.161700411	0.180749656	0.268219686	0.055082264	-0.00630219	-0.324289308	0.15037091	-0.307602389	-0.042447716	0.069510233	-0.064235685	0.105241917	0.126311878	-0.021330216	-0.028396	-0.170467638	-0.129139472	-0.04433519	-0.239485538	0.109479556	-0.244717872	0.022364484	0.090041217	0.167728408	0.13488688	0.003220618	-0.039004848	0.159278036	0.152420519	-0.171745803	-0.245991539	0.122613535	-0.187843712	-0.147874014	-0.28753959	0.199695279	-0.04036307
Diglyceride_MS1_34	0.035231543	0.11152882	0.250035367	-0.059856332	0.037573217	0.181926642	-0.06785118	0.268181685	0.340722897	0.182349483	0.259357094	-0.069879008	0.190019567	0.203971716	0.366767236	0.069074479	-0.044307213	-0.402019375	0.162803011	-0.374696717	-0.08264463	0.090914144	-0.055998037	0.161150381	0.16404186	-0.054262222	-0.072689694	-0.222402888	-0.172468636	-0.027605477	-0.288485274	0.107698149	-0.290345948	0.018317653	0.078561693	0.182437398	0.199138069	0.04233508	-0.074009518	0.169469942	0.216073541	-0.198313686	-0.294134068	0.133086194	-0.247259386	-0.161480901	-0.354512384	0.223696647	-0.079565281
Ceraminde_MS2_50	0.038544215	0.049751743	0.237287259	-0.171857891	-0.049196793	0.202474436	-0.141879912	0.260635111	0.33330264	0.084811464	0.338408681	-0.098180579	0.225515131	0.289332853	0.28756357	0.096118386	0.023361321	-0.441001816	0.242270663	-0.415160575	-0.016677448	0.059273859	-0.099494424	0.105265712	0.134530324	-0.001922276	0.001945712	-0.222559198	-0.129463703	-0.089694173	-0.329695483	0.185230075	-0.332011348	0.002548773	0.167418412	0.249580741	0.137586964	-0.065642716	-0.012804956	0.254680365	0.156383898	-0.252090503	-0.340227966	0.201005342	-0.215228424	-0.223032859	-0.380798261	0.304505888	-0.022196749
Phosphatidylglycerols_MS2_104	-0.018543113	0.043438259	0.17296136	-0.083614495	0.008068287	0.16483166	-0.069579759	0.218756809	0.197657864	0.035265362	0.211572767	-0.021579825	0.172304379	0.181707734	0.205436026	0.024261964	0.081740362	-0.288114813	0.172289929	-0.298487272	0.018762948	0.082765032	-0.122517233	0.031522391	0.126342812	0.044772779	0.056413064	-0.124498567	-0.121868585	-0.099173128	-0.236351058	0.152025704	-0.261274598	0.079937182	0.142431082	0.210885945	0.062089627	-0.050954814	0.008237379	0.194348113	0.098778047	-0.181532873	-0.248361809	0.135782742	-0.161193975	-0.180695336	-0.272542206	0.221986044	0.027671202
Ceraminde_MS2_63	-0.008605712	0.026311322	0.12810093	-0.076640172	-0.006194608	0.123091821	-0.062019743	0.159705451	0.151829313	0.0206795	0.168666295	-0.023898629	0.130966298	0.146276788	0.147021055	0.025347882	0.060072958	-0.222172454	0.136082424	-0.226944674	0.016470582	0.054869824	-0.089996284	0.0234915	0.08880879	0.03309333	0.042791712	-0.097031132	-0.084375051	-0.075897644	-0.180573873	0.118509593	-0.196762175	0.050043166	0.11196728	0.160305911	0.045088459	-0.047132593	0.009612174	0.151677235	0.07021448	-0.140529789	-0.189510766	0.108488219	-0.117173551	-0.138417927	-0.206424041	0.172863958	0.021002282
PE.25.0...M.H.._MS1_97	0.007601554	0.037825646	0.130023229	-0.065145879	-0.001944869	0.111081237	-0.056616581	0.149734868	0.168741755	0.052759095	0.161693645	-0.035261278	0.118804618	0.135880406	0.165715186	0.035473369	0.020436919	-0.223422277	0.118114038	-0.217224584	-0.010169287	0.0474247	-0.06105953	0.052649595	0.084683978	0.003949968	0.00520187	-0.109887375	-0.083698525	-0.04863543	-0.170996966	0.093406106	-0.178526335	0.024993084	0.083061899	0.132940932	0.072846025	-0.020583926	-0.011029153	0.127534137	0.089004846	-0.127727781	-0.177158239	0.095751155	-0.122093185	-0.116455644	-0.200483245	0.152717115	-0.008367507
Diglyceride_MS2_21	0.009967737	-0.0124521	0.110070167	-0.146068464	-0.068552878	0.117918518	-0.109097373	0.131947686	0.150241507	-0.025727747	0.209780821	-0.054597478	0.136552706	0.190764137	0.092178494	0.053792606	0.069985781	-0.2360065	0.169655957	-0.231159152	0.04079159	0.019142126	-0.089070556	0.006196915	0.055209095	0.043241077	0.061363658	-0.101730412	-0.043989282	-0.09198887	-0.189128727	0.14521052	-0.196201356	0.010253691	0.144307397	0.173588088	0.020410489	-0.101514435	0.036479962	0.182608663	0.036513049	-0.15884931	-0.1985013	0.140275726	-0.087976471	-0.154220425	-0.204897512	0.202529483	0.035757203
Phosphatidylglycerols_MS1_119	-0.01476637	-0.04133122	0.130403549	-0.210582987	-0.100568825	0.167113254	-0.150881137	0.1778654	0.154955695	-0.096154264	0.277569331	-0.050833428	0.191829045	0.260697153	0.073026465	0.051798835	0.159988707	-0.291564916	0.246950179	-0.304288806	0.102065839	0.032648796	-0.16275114	-0.047596132	0.071515101	0.10783291	0.146707225	-0.103108073	-0.050486265	-0.165499817	-0.252571653	0.228797005	-0.275907207	0.053155694	0.235319563	0.266307231	-0.028406027	-0.18090321	0.08614408	0.273873738	0.006676923	-0.222220419	-0.269275868	0.200845227	-0.096176355	-0.232833874	-0.26417728	0.291093604	0.099574555
Diglyceride_MS2_81	0.012650134	-0.100899276	0.181023806	-0.398701323	-0.226442717	0.241759577	-0.284763633	0.232903104	0.250764131	-0.177935678	0.471702632	-0.124427918	0.292657938	0.446954041	0.061984372	0.122209586	0.226470055	-0.467227615	0.406523626	-0.466415072	0.164968845	0.001453278	-0.226403799	-0.070501183	0.066633503	0.154830656	0.218035031	-0.175063239	-0.028860818	-0.252413075	-0.391985167	0.364500366	-0.410015029	0.013929845	0.378240589	0.404414296	-0.050900682	-0.322676839	0.148334845	0.439866207	-0.014894609	-0.354279086	-0.416016651	0.337524879	-0.117278065	-0.360199276	-0.40073716	0.468142552	0.147438497
Triglyceride_MS2_60	0.036472944	-0.132978352	0.098425827	-0.390185353	-0.25746668	0.162688873	-0.274445832	0.120715678	0.171722184	-0.201141929	0.396372472	-0.134474026	0.215352271	0.384665295	-0.044739578	0.129494431	0.178508008	-0.349454683	0.339885533	-0.334852008	0.156725014	-0.054469936	-0.160315865	-0.079641039	-0.005726229	0.127553741	0.186014272	-0.128919004	0.043259213	-0.205182717	-0.28945078	0.300305774	-0.28862704	-0.050328035	0.319208118	0.307413953	-0.077370766	-0.314684996	0.148456548	0.359744387	-0.065406158	-0.278694809	-0.307277989	0.288135235	-0.035820521	-0.279813533	-0.279352583	0.377185403	0.129643108
Ceraminde_MS2_84	0.059100665	-0.191419476	0.055571144	-0.475286655	-0.341441195	0.140929094	-0.330196462	0.062921414	0.144312281	-0.27362072	0.429322402	-0.1698808	0.206988085	0.426086519	-0.143524323	0.161936154	0.192098285	-0.33628739	0.369741633	-0.310490609	0.193011439	-0.108680879	-0.152710353	-0.112696604	-0.062621219	0.1429645	0.213254659	-0.118637847	0.109420143	-0.222104969	-0.277474255	0.324984501	-0.264004205	-0.105424885	0.353244247	0.308608879	-0.12311462	-0.387054502	0.187815391	0.385199855	-0.124871497	-0.286250458	-0.295234532	0.318343626	0.02117374	-0.286308477	-0.249339608	0.397048651	0.153018278
Diglyceride_MS2_56	0.079580773	-0.179287835	0.083396286	-0.492208016	-0.349575659	0.15375145	-0.346737089	0.082168071	0.198105659	-0.240162814	0.467021224	-0.194323096	0.223433041	0.455355072	-0.098728168	0.184837338	0.161218915	-0.390573742	0.385808516	-0.351230869	0.170165718	-0.111680081	-0.139066359	-0.076554696	-0.053667713	0.118291852	0.182484284	-0.15648149	0.098712465	-0.210423374	-0.308712469	0.327450399	-0.287072633	-0.130851624	0.350846002	0.315363621	-0.08511205	-0.376888001	0.170907185	0.397080628	-0.09336098	-0.306498406	-0.325331247	0.333950363	-0.005588572	-0.294901458	-0.288779949	0.418152172	0.126211857
PE.40.1...M.H.._MS1_117	0.126451156	-0.222757374	-0.011043098	-0.507541057	-0.408997697	0.058248283	-0.354216067	-0.057583475	0.127137204	-0.261734312	0.401696594	-0.228650223	0.134849916	0.402736869	-0.223153516	0.214188254	0.084085042	-0.273756969	0.317382441	-0.206576036	0.152167262	-0.193819259	-0.04599356	-0.071563877	-0.149537342	0.071393587	0.127971357	-0.120105272	0.194876013	-0.146779435	-0.196932784	0.252681968	-0.144166664	-0.237617299	0.281249724	0.197694905	-0.103087917	-0.373682646	0.167697962	0.308272217	-0.148143718	-0.225352798	-0.205018742	0.287012563	0.090654352	-0.200256931	-0.155096976	0.320432609	0.091369996
PE.38.1...M.H.._MS1_114	0.138718207	-0.261291718	-0.118962575	-0.478615305	-0.431077232	-0.038363219	-0.326414269	-0.192607278	0.005506982	-0.30200436	0.288316268	-0.221335677	0.036651103	0.30874878	-0.363755104	0.204965597	0.046959999	-0.105916382	0.227820368	-0.032500211	0.153335607	-0.250693887	0.020586571	-0.101330793	-0.232487513	0.053953314	0.107706783	-0.044495625	0.277715154	-0.098154059	-0.060880963	0.174951684	0.007149726	-0.289947388	0.211545979	0.0819813	-0.152638505	-0.363579241	0.174448849	0.206289728	-0.219856141	-0.125149651	-0.062564138	0.217506296	0.19517646	-0.101936065	0.005910783	0.200805376	0.085348354
Sphingomyelin_MS2_82	0.150151372	-0.231823503	-0.074457349	-0.473081321	-0.414184399	-0.013859424	-0.328348243	-0.149803902	0.070227701	-0.249449785	0.321719327	-0.234338953	0.060927976	0.330861733	-0.286535036	0.217520588	0.01826391	-0.170654925	0.24084229	-0.088523622	0.122940939	-0.234622489	0.025908822	-0.057737793	-0.203021466	0.028900387	0.074195602	-0.086872217	0.2441875	-0.086677944	-0.10222498	0.176259901	-0.03137103	-0.294146528	0.205370971	0.09626137	-0.102501963	-0.335716434	0.148157513	0.217644727	-0.170236394	-0.148713749	-0.103371093	0.228541919	0.148075035	-0.115162893	-0.049500385	0.223260314	0.055392912
Phosphatidylcholines_MS2_83	0.011077807	-0.165455077	-0.104588503	-0.22743551	-0.206227406	-0.019798377	-0.143544076	-0.108840823	-0.107092289	-0.250836461	0.094551302	-0.053229793	0.011749465	0.123030275	-0.277683867	0.049505137	0.133246514	0.033792632	0.115541261	0.031703965	0.152710225	-0.106999662	-0.056516896	-0.151644418	-0.121749884	0.110573797	0.15974818	0.056859715	0.152145015	-0.109274176	0.00327135	0.121789073	0.010483738	-0.063923398	0.15330161	0.072969985	-0.177563493	-0.23641352	0.144475826	0.121139399	-0.186484834	-0.050423525	-0.003691049	0.102943048	0.145165001	-0.071442141	0.054543409	0.097889223	0.129677916
Triglyceride_MS2_64	0.035293148	-0.124715524	-0.033685717	-0.234535763	-0.192614799	0.020050567	-0.158028607	-0.04346533	0.002320605	-0.172402451	0.160731965	-0.082898523	0.053806384	0.170859146	-0.159949802	0.077840904	0.086130611	-0.078968003	0.145181691	-0.063728324	0.10653321	-0.08865196	-0.04655728	-0.081406099	-0.080170078	0.06994002	0.106637161	-0.016209592	0.10525041	-0.093063668	-0.068407086	0.129795385	-0.054003006	-0.081259559	0.149925742	0.099600696	-0.098085122	-0.20176787	0.106000733	0.147167302	-0.11028649	-0.094330882	-0.0744958	0.128930674	0.072491698	-0.09703979	-0.038566636	0.142470482	0.081865593
Monogalactosyldiacylglycerol_MS2_115	0.016165399	-0.150040042	-0.046860591	-0.260117144	-0.210318359	0.029525945	-0.171411454	-0.043230899	-0.030410285	-0.22827563	0.169412638	-0.071252913	0.065134344	0.186297451	-0.205185671	0.067451785	0.141405984	-0.067752869	0.169900414	-0.066083605	0.148373634	-0.087853922	-0.082835612	-0.127670177	-0.085554368	0.111733764	0.16159026	0.006537841	0.116623542	-0.130981727	-0.073912882	0.164347082	-0.069252578	-0.055820833	0.191348481	0.132535486	-0.144939491	-0.2475794	0.140130975	0.179354485	-0.147424996	-0.108497405	-0.083565519	0.147331878	0.091498447	-0.123928258	-0.035535601	0.167551665	0.125524735
Monoglyceride_MS2_59	0.051403536	-0.097458177	0.020923465	-0.246747634	-0.186266354	0.054268059	-0.17335944	0.009210952	0.084530438	-0.120873619	0.217005304	-0.105179196	0.09038629	0.213656785	-0.074470743	0.099254358	0.05927992	-0.168553843	0.174896552	-0.141826961	0.077964956	-0.07421511	-0.045836734	-0.034062888	-0.04807718	0.045614853	0.075003178	-0.071033096	0.070179121	-0.087899954	-0.127923074	0.143811937	-0.109497986	-0.090871518	0.156193127	0.128183111	-0.043485136	-0.183911911	0.08216564	0.175420945	-0.056533109	-0.133218526	-0.13403545	0.154359061	0.017829843	-0.123596098	-0.113579399	0.184330059	0.052169154
X.O.acyl..1.hydroxy.fatty.acid_MS2_112	0.047611558	-0.10552822	0.012130381	-0.251433771	-0.19175457	0.051417818	-0.175178479	0.002116768	0.070478644	-0.136223394	0.213223346	-0.102152092	0.087918419	0.212485229	-0.092602288	0.096415668	0.070332547	-0.157174528	0.176102698	-0.133277319	0.087911928	-0.077108171	-0.050859227	-0.046524905	-0.053779827	0.054535924	0.086887808	-0.061751073	0.077300437	-0.094296007	-0.122115877	0.147924756	-0.10515139	-0.087757395	0.162354366	0.129889382	-0.057142645	-0.194286553	0.09060334	0.17772136	-0.06909743	-0.131348167	-0.128730387	0.155128035	0.027845262	-0.124801735	-0.104433848	0.184035879	0.062138929
Ceraminde_MS2_51	0.050840672	-0.168243412	0.010400644	-0.376807642	-0.284162826	0.084088036	-0.259154122	0.008421963	0.077035119	-0.236718422	0.312233758	-0.134692306	0.137148779	0.316027903	-0.162518756	0.127716846	0.146321082	-0.218865632	0.272229434	-0.196633388	0.15851206	-0.105856805	-0.104297914	-0.102702257	-0.077062646	0.112134708	0.168743366	-0.071197259	0.115184129	-0.16620403	-0.182023963	0.240169063	-0.166753447	-0.100673362	0.265885401	0.214876496	-0.117393516	-0.312225634	0.155714609	0.2811699	-0.125355409	-0.200811385	-0.194546359	0.236651525	0.050920855	-0.20202753	-0.151001554	0.284882753	0.123954324
Lysophosphatidylcholines_MS2_66	0.081850134	-0.162163565	-0.001196642	-0.37067405	-0.293099293	0.054247348	-0.257980562	-0.026889247	0.091462999	-0.199768361	0.29874834	-0.158672066	0.109237965	0.299760894	-0.158671814	0.149051751	0.08174915	-0.207124326	0.242002908	-0.164748035	0.121535896	-0.131091332	-0.051457088	-0.063051163	-0.099155569	0.066257324	0.110978239	-0.085121555	0.133251899	-0.121496642	-0.155093778	0.198289954	-0.122562937	-0.154324519	0.219981503	0.162713899	-0.083537853	-0.280776207	0.129382925	0.239316911	-0.109917412	-0.174438073	-0.162659525	0.216354071	0.059830368	-0.160732989	-0.125184676	0.24735163	0.079851501
Triglyceride_MS2_53	0.007178737	-0.189749461	-0.050192947	-0.330693128	-0.260012709	0.052919486	-0.217068052	-0.034916992	-0.03965501	-0.300711014	0.222758342	-0.080056557	0.096967629	0.244414215	-0.254411871	0.076429871	0.205637467	-0.096213795	0.229346126	-0.10259303	0.201685345	-0.09804723	-0.128267059	-0.175687826	-0.095478033	0.159940892	0.227610206	0.011128641	0.136201561	-0.18481983	-0.109004616	0.226696359	-0.110775407	-0.04629648	0.26200352	0.192305768	-0.1943009	-0.324596117	0.186755006	0.246454675	-0.189066386	-0.150943787	-0.123409515	0.19615817	0.10755376	-0.176388936	-0.061209398	0.230494458	0.176135246
Triglyceride_MS2_61	0.020713384	-0.199259418	-0.037537881	-0.370883977	-0.288496945	0.065435419	-0.24683471	-0.026354999	-0.009793855	-0.306788766	0.266070298	-0.102556728	0.115702622	0.284431987	-0.249509615	0.09763198	0.204586144	-0.138434398	0.259738645	-0.136864625	0.205432664	-0.108885128	-0.131012296	-0.168840102	-0.098657701	0.158744775	0.228646045	-0.011410929	0.141931351	-0.193919476	-0.137995956	0.248347792	-0.134753317	-0.066559047	0.283790648	0.213456376	-0.188011117	-0.347290984	0.19290669	0.275717851	-0.186446159	-0.176900091	-0.152957543	0.223343686	0.10069945	-0.19731626	-0.090991865	0.264065008	0.175084686
Monogalactosyldiacylglycerol_MS2_118	0.001177293	-0.153944599	0.023636923	-0.333017299	-0.232960842	0.11250388	-0.224734379	0.054334378	0.044991012	-0.255631329	0.286436637	-0.082941751	0.155572157	0.293789997	-0.147195847	0.080554947	0.214857917	-0.20284252	0.275352492	-0.211406927	0.187745929	-0.057144327	-0.162059411	-0.143672079	-0.036978099	0.159814245	0.225003854	-0.041225266	0.075405004	-0.20443295	-0.192441523	0.263943437	-0.202914975	-0.013384453	0.291774568	0.255859781	-0.148584558	-0.312517255	0.170706814	0.298959208	-0.130297065	-0.208318619	-0.21000295	0.231215735	0.032907222	-0.229991881	-0.163844217	0.295974035	0.167697955
Monogalactosyldiacylglycerol_MS2_121	0.018207919	-0.203466289	0.00873913	-0.426318322	-0.311013936	0.117489136	-0.287846457	0.033252001	0.046869968	-0.321420791	0.349232231	-0.118335279	0.174252744	0.360446914	-0.211355629	0.113673026	0.243303657	-0.232874314	0.330451984	-0.233460324	0.227023931	-0.095157949	-0.17563998	-0.172726925	-0.071385878	0.183555801	0.262343498	-0.048765061	0.119489222	-0.237448516	-0.216943627	0.311843527	-0.220010724	-0.051037823	0.347393486	0.290599165	-0.184916007	-0.390420043	0.210768536	0.353745452	-0.17328044	-0.243368674	-0.236468098	0.280781268	0.063092836	-0.264759725	-0.176416963	0.349221567	0.196415781
Ceraminde_MS2_42	0.107088369	0.062395369	0.14403716	-0.089029676	-0.043464829	0.066115501	-0.086720236	0.099008685	0.279525454	0.173411882	0.196338185	-0.127789791	0.085144384	0.152580795	0.231720134	0.119712297	-0.161022494	-0.282022217	0.083646942	-0.211243036	-0.118690674	-0.016533474	0.071554209	0.187901356	0.045619268	-0.128544151	-0.160215478	-0.196797759	-0.054660861	0.060956685	-0.162036192	0.012740575	-0.119224084	-0.133445089	-0.0124725	0.034644049	0.19735907	0.052239367	-0.087673016	0.061710631	0.163246769	-0.105140015	-0.156051941	0.081353325	-0.138354263	-0.044375126	-0.20446845	0.109640778	-0.139521135
Ceraminde_MS2_27	0.116855574	0.028979197	0.134041455	-0.151036539	-0.0949153	0.070329048	-0.128454693	0.085962007	0.279214721	0.127592407	0.2379333	-0.149970753	0.098330454	0.197010092	0.188033297	0.140508709	-0.139051111	-0.301434862	0.121164937	-0.226368319	-0.090712973	-0.040813467	0.060246556	0.166375191	0.023394504	-0.110532369	-0.132586649	-0.200573364	-0.025810133	0.037061941	-0.178780938	0.04616712	-0.131851198	-0.155980927	0.026335692	0.059623392	0.171176195	-0.000993942	-0.059690964	0.099541857	0.133460882	-0.129089792	-0.174313401	0.114818839	-0.118102171	-0.068924756	-0.213077635	0.14610992	-0.118225167
Ceraminde_MS2_43	0.108071537	0.017253754	0.135187022	-0.170516542	-0.10601853	0.082275878	-0.140435292	0.094994141	0.273317205	0.100899592	0.254155398	-0.147198702	0.112055738	0.215128616	0.173908906	0.138328927	-0.108997828	-0.31062373	0.142571937	-0.241843589	-0.069127919	-0.038389418	0.03764421	0.145490978	0.025128098	-0.088478012	-0.103430609	-0.196168279	-0.024196033	0.013913953	-0.192998101	0.070816328	-0.151295424	-0.142467204	0.054014466	0.085611174	0.151081141	-0.027525334	-0.042050381	0.125323279	0.119142931	-0.145237917	-0.190777395	0.131467973	-0.115397261	-0.090805978	-0.224521014	0.169838015	-0.095874827
Ceraminde_MS2_48	0.135584	0.053213174	0.186229647	-0.168285225	-0.093871914	0.10254421	-0.147261095	0.134465433	0.361133396	0.17658755	0.296302039	-0.175456486	0.133807023	0.242175835	0.268585299	0.164846848	-0.167627706	-0.390745669	0.151925779	-0.302691708	-0.118689811	-0.030377046	0.063286675	0.213610316	0.051618835	-0.135791642	-0.164935273	-0.255835342	-0.056626959	0.042828774	-0.23724853	0.060346028	-0.184888793	-0.170893373	0.033107327	0.086744221	0.224775921	0.013792365	-0.082326985	0.12815334	0.184732604	-0.16791078	-0.232626954	0.141618313	-0.169586328	-0.094698973	-0.286155677	0.188283422	-0.148369543
Ceraminde_MS2_79	0.121494533	0.035139839	0.188295716	-0.198303806	-0.110708923	0.121525354	-0.165679747	0.149112675	0.351897502	0.134954723	0.321532083	-0.17074026	0.155479128	0.270354293	0.246953746	0.161092296	-0.120240662	-0.40519589	0.185418177	-0.327183132	-0.084860631	-0.026121362	0.027534873	0.180825196	0.054773695	-0.101054041	-0.119070577	-0.248863429	-0.054568451	0.00641322	-0.259684443	0.099030557	-0.215691485	-0.149075648	0.076511146	0.127712138	0.193329761	-0.027523137	-0.054760401	0.168592183	0.162524734	-0.19327015	-0.258610877	0.167603688	-0.165691654	-0.129142374	-0.304334503	0.225501683	-0.113221439
Ceraminde_MS2_47	0.139737142	0.018024969	0.18096306	-0.235499391	-0.145711961	0.115300638	-0.192189116	0.13117956	0.361605557	0.122651796	0.345827257	-0.19454101	0.155690571	0.294645359	0.225930329	0.183021562	-0.131425596	-0.418166185	0.199594999	-0.329529546	-0.082401994	-0.049597483	0.039644771	0.184432255	0.034723199	-0.107799831	-0.124530569	-0.259382336	-0.032007014	0.007971209	-0.263778515	0.105540366	-0.210736584	-0.183119033	0.084483481	0.12605297	0.192343724	-0.04836355	-0.048176019	0.178672282	0.152572754	-0.20089112	-0.26185896	0.182600577	-0.152930298	-0.131034151	-0.304633204	0.237070207	-0.117579608
Ceraminde_MS2_46	0.166914226	0.03734567	0.114937832	-0.143627987	-0.111286959	0.02258719	-0.128189238	0.028728987	0.302151838	0.184900633	0.217837847	-0.18923801	0.054031548	0.172596999	0.192288401	0.175483481	-0.241632538	-0.283186498	0.074130255	-0.175684881	-0.148817784	-0.082254649	0.144501209	0.22898207	-0.012967819	-0.183308662	-0.224022971	-0.222924086	0.004368194	0.107771854	-0.136144838	-0.019674084	-0.061393098	-0.242852451	-0.045727744	-0.023067424	0.224293362	0.047276942	-0.100742935	0.033885688	0.156914301	-0.08767576	-0.123791748	0.083549475	-0.102901646	-0.003642674	-0.171871095	0.08729831	-0.188015455
Ceraminde_MS2_36	0.16604765	0.002503374	0.079290279	-0.175371581	-0.147047394	0.005607747	-0.145948137	-0.008999504	0.259262658	0.13110497	0.213253775	-0.192462965	0.041474406	0.176750483	0.120196105	0.178172092	-0.21709054	-0.247316811	0.080192497	-0.142195655	-0.11823338	-0.106244592	0.139788636	0.192621712	-0.044849026	-0.161608046	-0.193094069	-0.197014928	0.041732761	0.092481091	-0.113730676	-0.008452691	-0.037667292	-0.254501254	-0.027275353	-0.025310486	0.180912345	0.006386209	-0.072114367	0.040322452	0.110805293	-0.080662183	-0.102054628	0.089865094	-0.060993721	-0.002756464	-0.136274474	0.085921336	-0.161347355
Ceraminde_MS2_41	0.180102333	0.007109323	0.081963051	-0.177204514	-0.151543412	-0.000669235	-0.149236461	-0.015498178	0.275689634	0.149935925	0.217496977	-0.205236781	0.036587263	0.178256955	0.131422268	0.189793675	-0.243775827	-0.255821302	0.074485655	-0.141513824	-0.134683718	-0.114612897	0.159023174	0.212852419	-0.049589275	-0.181180381	-0.217677392	-0.209722395	0.044841974	0.108801269	-0.112442598	-0.020758834	-0.029275808	-0.276577762	-0.041905401	-0.039798027	0.199789358	0.018341288	-0.083980518	0.030121482	0.122598613	-0.077083095	-0.098992679	0.087099496	-0.064263135	0.007993176	-0.137167229	0.079103951	-0.180856389
Ceraminde_MS2_55	0.136187931	-0.025484694	0.077863784	-0.212299142	-0.16551481	0.033836616	-0.166617953	0.013125041	0.231397096	0.060579762	0.240483516	-0.175504984	0.072003491	0.21043739	0.080272793	0.163395407	-0.133850351	-0.256039022	0.126901293	-0.171545553	-0.060510029	-0.094688737	0.078407705	0.132589225	-0.038215059	-0.100410047	-0.113300468	-0.176002863	0.043231417	0.032371321	-0.14157872	0.050733243	-0.082067011	-0.208577781	0.040123596	0.038010973	0.123410469	-0.057090669	-0.026266823	0.099600879	0.070850456	-0.114846063	-0.135884502	0.124710686	-0.0513886	-0.054776032	-0.156336459	0.137877229	-0.099471997
Diglyceride_MS1_38	0.139462762	-0.000249758	0.14040878	-0.229348423	-0.155987305	0.083408139	-0.184262028	0.084216188	0.311566226	0.097246645	0.306813357	-0.188726586	0.123403889	0.263876984	0.167647439	0.176859345	-0.132641161	-0.356191887	0.172663191	-0.268541189	-0.07337117	-0.068690511	0.055169164	0.164187334	0.005030273	-0.10502802	-0.120061703	-0.22762374	-0.001193287	0.017181852	-0.21679723	0.085088622	-0.160706835	-0.195123351	0.068242009	0.092146635	0.165154893	-0.053617362	-0.038920672	0.149052901	0.119894089	-0.168235028	-0.213389508	0.161400632	-0.112546565	-0.101883599	-0.247203628	0.199698543	-0.110473828
Ceraminde_MS2_78	0.167131973	-0.027714461	0.102922319	-0.261143161	-0.200870987	0.047202618	-0.205568457	0.024629699	0.2929943	0.079315723	0.301801144	-0.216273834	0.094042708	0.263419134	0.109352001	0.201483967	-0.164279384	-0.325201377	0.160254241	-0.221347899	-0.076141285	-0.112597278	0.093568566	0.166566914	-0.041397992	-0.123909598	-0.140122012	-0.221691007	0.047295871	0.038301084	-0.182043258	0.065635466	-0.109575066	-0.253679397	0.05181086	0.052501533	0.156583951	-0.068663329	-0.034148111	0.127221146	0.09308113	-0.146601773	-0.17530634	0.156575963	-0.0704852	-0.072233539	-0.202100268	0.175604329	-0.123562863
Ceraminde_MS2_33	0.152651916	-0.031746259	0.121470698	-0.280153364	-0.203597993	0.075582978	-0.218123703	0.057577106	0.303018249	0.058496134	0.332057228	-0.210263478	0.123478994	0.292847542	0.118568735	0.196721007	-0.124270848	-0.357881889	0.194327705	-0.263594721	-0.053349137	-0.097476051	0.057095035	0.147742853	-0.02373722	-0.096258811	-0.104577353	-0.226350171	0.032847118	0.005721008	-0.216972709	0.102781773	-0.153994553	-0.225399707	0.090794909	0.098150948	0.142346581	-0.095329031	-0.017169786	0.168585992	0.089941019	-0.177686785	-0.213767887	0.182370961	-0.085290056	-0.110236405	-0.238387533	0.217111688	-0.097699827
PE.44.1...M.H.._MS1_123	0.106405716	-0.050855241	0.024192482	-0.189291068	-0.159668125	0.005781373	-0.142399817	-0.029918073	0.137119463	0.00079612	0.175842003	-0.139004334	0.039026876	0.160861072	-0.005787199	0.128987768	-0.087154115	-0.158755275	0.097556809	-0.094330524	-0.022329069	-0.097344178	0.062066138	0.071847176	-0.061535429	-0.061975094	-0.064750743	-0.110934273	0.069885445	0.01630614	-0.082627396	0.043160115	-0.034057529	-0.175861662	0.041314157	0.019628174	0.05759326	-0.076964361	0.003194075	0.075682971	0.012809152	-0.076799126	-0.078280181	0.097475524	0.001294048	-0.035039545	-0.081684594	0.097956928	-0.056407076
Phosphatidylglycerols_MS2_103	0.131469144	-0.08076793	0.01616659	-0.255324072	-0.217826287	0.003044876	-0.188981873	-0.050946808	0.153632201	-0.026902145	0.222891724	-0.175477479	0.047049023	0.208037711	-0.039801386	0.162797237	-0.092839695	-0.187088606	0.129953746	-0.108462053	-0.010771773	-0.131624063	0.071041448	0.070843675	-0.089964762	-0.064134721	-0.062270861	-0.127954097	0.10344949	0.009072557	-0.09797165	0.064383189	-0.037540238	-0.222836033	0.065687068	0.029613394	0.050239908	-0.119390828	0.019638371	0.103585335	-0.005884025	-0.097346623	-0.093286325	0.128884491	0.019295497	-0.048620766	-0.090795909	0.127950593	-0.055044588
Phosphatidylglycerols_MS1_95	0.143780112	-0.092188518	-0.067570857	-0.197597481	-0.210222324	-0.083793586	-0.144210117	-0.160610825	0.06026198	-0.025394549	0.106784361	-0.163772667	-0.045365467	0.105210581	-0.127805331	0.14964853	-0.150307986	-0.039765535	0.030871264	0.046572219	-0.033988168	-0.170371936	0.143416268	0.068444653	-0.149850215	-0.099110383	-0.107598106	-0.069028404	0.15870627	0.071800766	0.026326789	-0.02597077	0.101051984	-0.265967815	-0.022132746	-0.089127307	0.033083301	-0.075069332	0.003530636	-0.00848067	-0.043405589	0.002030818	0.038170183	0.050455954	0.0941753	0.053292434	0.048811822	0.003597962	-0.082212309
Monogalactosyldiacylglycerol_MS1_107	0.140111105	-0.107407637	-0.033174323	-0.261900334	-0.243160071	-0.037342072	-0.189885062	-0.113116169	0.101740433	-0.057686541	0.187016252	-0.179466493	0.008760818	0.1812835	-0.113243341	0.165511668	-0.102807464	-0.121155988	0.102789807	-0.038287526	-0.002172001	-0.163707318	0.096716373	0.052034631	-0.132521325	-0.066660683	-0.06320878	-0.096978086	0.147938566	0.023107226	-0.044609543	0.040869616	0.023833302	-0.25281158	0.047202309	-0.012858712	0.021471752	-0.130991392	0.030763862	0.071057844	-0.045468676	-0.061523215	-0.037588446	0.10917845	0.070295276	-0.013591764	-0.024286909	0.087520263	-0.051659884
Phosphatidylethanolamines_MS1_109	0.142660686	-0.029666142	-0.032598908	-0.108682037	-0.132706158	-0.082484677	-0.087954454	-0.127086234	0.097895775	0.072469584	0.064968615	-0.145119813	-0.056058157	0.052977168	-0.026350659	0.132124557	-0.208405887	-0.045245091	-0.019513933	0.043861389	-0.095710938	-0.133672448	0.172203055	0.12888336	-0.108228354	-0.146145807	-0.174630908	-0.089120628	0.105071757	0.119441441	0.032633273	-0.079295224	0.106659661	-0.248057784	-0.087584363	-0.126066741	0.102207155	0.018734102	-0.053904513	-0.062490098	0.026707309	0.027509351	0.04782038	0.00653046	0.043271569	0.088042504	0.036312181	-0.041800729	-0.135985443
Phosphatidylglycerols_MS1_100	0.146054508	0.003516244	0.031101371	-0.111134019	-0.112217095	-0.036314186	-0.095974159	-0.05597477	0.178926666	0.122192105	0.120590948	-0.155074314	-0.009955377	0.094904016	0.07089951	0.142434416	-0.217074482	-0.139728589	0.015275443	-0.046924611	-0.117670859	-0.104173067	0.155617412	0.168248593	-0.061775108	-0.158306112	-0.192008379	-0.140745138	0.055635471	0.113114896	-0.036465003	-0.055823321	0.034525247	-0.23360198	-0.071851754	-0.081750639	0.152298484	0.036653405	-0.074853124	-0.024975638	0.083493741	-0.018248698	-0.02283646	0.033953047	-0.021577463	0.049807909	-0.050306202	0.008672803	-0.155116473
Sphingomyelin_MS2_77	0.174984	-0.002271966	0.014596614	-0.12234941	-0.134900729	-0.063539581	-0.105659081	-0.094033102	0.186211441	0.138468243	0.116788136	-0.180914722	-0.03312234	0.090321772	0.056519292	0.165620067	-0.265882147	-0.129090491	-0.002659414	-0.018136432	-0.140452467	-0.134069591	0.198798207	0.193978443	-0.089474336	-0.191971668	-0.232944521	-0.150498136	0.081850271	0.145337993	-0.013679243	-0.084125872	0.073362425	-0.286411811	-0.10167996	-0.122390093	0.171166131	0.04819016	-0.088591839	-0.052937396	0.08523352	0.000698559	0.003877809	0.023876425	-0.004553279	0.080894372	-0.025218169	-0.016752633	-0.185956808
Ceraminde_MS2_39	0.170063969	-0.019900954	0.034899851	-0.175964357	-0.164874448	-0.029901745	-0.142720389	-0.062777317	0.20883856	0.102891687	0.176575234	-0.191553747	0.006846596	0.148680518	0.054871616	0.17646842	-0.22213358	-0.184319056	0.053853236	-0.077676961	-0.109164175	-0.131517208	0.159781035	0.172993261	-0.080535259	-0.161131877	-0.190875656	-0.16597532	0.078986503	0.103580315	-0.064415133	-0.029747296	0.017038438	-0.275065082	-0.043954366	-0.062604299	0.152941489	-0.002411189	-0.06174562	0.010072813	0.074862383	-0.047121326	-0.050886394	0.069962468	-0.015795681	0.028574902	-0.075253607	0.047908266	-0.155802799
Ceraminde_MS2_54	0.151387082	-0.015813506	0.053716177	-0.176575729	-0.152937419	-0.003974237	-0.142472617	-0.028162598	0.214452405	0.091967561	0.192172804	-0.177573534	0.031087052	0.163378256	0.072202475	0.164226389	-0.185929811	-0.206985725	0.076111236	-0.112095797	-0.092308491	-0.109694325	0.125594597	0.157228991	-0.057732518	-0.13660573	-0.160640446	-0.166469031	0.057710516	0.07683093	-0.091921294	-0.002220056	-0.02165816	-0.238841795	-0.015669612	-0.02470843	0.142834466	-0.015208151	-0.051137877	0.039813224	0.077261265	-0.06976089	-0.08157393	0.085155816	-0.033775151	-0.001710441	-0.105643364	0.077404927	-0.133765384
So_MS2_6	0.152192621	-0.02717481	0.032899363	-0.177930043	-0.16175926	-0.019642525	-0.14153851	-0.052545277	0.189851459	0.076441126	0.175793247	-0.176478897	0.015881404	0.151248465	0.040347228	0.162840419	-0.185461183	-0.177702844	0.065271041	-0.082835419	-0.086138752	-0.121049965	0.132858055	0.146008347	-0.074146958	-0.134307057	-0.156908935	-0.151176983	0.075120755	0.08001473	-0.06972709	-0.01024646	0.00246962	-0.246796526	-0.021264798	-0.040058575	0.127808972	-0.021364623	-0.044773977	0.027578571	0.059125326	-0.055155224	-0.058715268	0.076931416	-0.012329504	0.011238967	-0.077720075	0.061281256	-0.1290793
Phosphatidylethanolamines_MS2_76	0.057759473	-0.026858938	0.170401655	-0.26607588	-0.147546567	0.16751396	-0.20103525	0.178332872	0.27379288	-0.017494066	0.358331489	-0.130399983	0.205099956	0.323610443	0.145309485	0.125339174	0.051018609	-0.396702597	0.268244072	-0.362752925	0.036349747	-0.006708392	-0.093521109	0.049603685	0.059452316	0.026093513	0.046575997	-0.191873989	-0.042537015	-0.113040009	-0.297469083	0.211009374	-0.287390165	-0.055111195	0.206733605	0.243989661	0.065190367	-0.156392104	0.041677486	0.276631759	0.069357844	-0.249163658	-0.308155257	0.228327726	-0.131917921	-0.223692068	-0.32261542	0.31529968	0.016683626
Monogalactosyldiacylglycerol_MS2_110	0.045430703	-0.017115319	0.149944032	-0.217947724	-0.116517744	0.146135426	-0.165395987	0.159296998	0.235170735	-0.009088512	0.302155392	-0.106248576	0.176655702	0.271860867	0.133652891	0.10236587	0.044920442	-0.339477392	0.226561763	-0.312643715	0.028860926	0.001004915	-0.082744389	0.043832801	0.057442812	0.022681526	0.039428918	-0.16371734	-0.04382063	-0.096464955	-0.25558967	0.178911574	-0.249089888	-0.038817523	0.174490696	0.209857076	0.058663491	-0.127054941	0.032600183	0.234675193	0.064450089	-0.212446348	-0.264913292	0.192110362	-0.118528806	-0.19154982	-0.278795565	0.26796296	0.013774217
Ceraminde_MS2_40	0.040893243	-0.0240255	0.144693706	-0.223592656	-0.121186743	0.146673999	-0.168089593	0.156873337	0.224793163	-0.023571657	0.302089915	-0.103169535	0.177601168	0.273824398	0.119932314	0.099566245	0.057874359	-0.33352225	0.230925576	-0.309946995	0.039182729	0.000204965	-0.090467946	0.031865507	0.054619584	0.032670429	0.052602643	-0.156661143	-0.039531814	-0.104897458	-0.254377963	0.185943417	-0.250019495	-0.033429583	0.183361515	0.215802103	0.046193211	-0.13808711	0.041114833	0.240658081	0.053984437	-0.214030793	-0.264461875	0.19529207	-0.111922209	-0.196321182	-0.275023653	0.271859307	0.024429844
Triglyceride_MS2_26	0.071185195	0.019638004	0.146329468	-0.15582063	-0.080425767	0.109477979	-0.126898321	0.132099983	0.251923395	0.073118919	0.250366151	-0.11315308	0.134136083	0.214377072	0.177442592	0.107569347	-0.046469256	-0.309632472	0.159696678	-0.264224368	-0.037303029	-0.005203361	-0.014041608	0.107307964	0.052984375	-0.044425256	-0.049494497	-0.176102446	-0.04976256	-0.025510714	-0.211110919	0.10268907	-0.189126101	-0.078235047	0.088952285	0.129861835	0.119914177	-0.044518697	-0.021736344	0.154628944	0.108490945	-0.162028911	-0.213583115	0.139851504	-0.127057996	-0.123978617	-0.242909236	0.194004918	-0.05432983
So_MS2_8	0.081407971	0.011365488	0.086608582	-0.115750282	-0.076224823	0.046957834	-0.095888167	0.052982452	0.186724952	0.075171243	0.16849393	-0.106306441	0.067903027	0.141786428	0.114912062	0.099564903	-0.089580789	-0.205498675	0.089015861	-0.153681868	-0.054928486	-0.034023032	0.039210578	0.107085289	0.009430507	-0.070891258	-0.083654154	-0.13523157	-0.009556446	0.020386695	-0.122490219	0.037578189	-0.089587145	-0.111400833	0.025526478	0.044144963	0.108954789	-0.012631516	-0.033869171	0.07427303	0.082287403	-0.091113629	-0.119713641	0.084123288	-0.073553311	-0.050611695	-0.143422745	0.105159216	-0.075161354
Diglyceride_MS1_35	0.092030903	-0.001106366	0.076732426	-0.136540382	-0.098025404	0.038895024	-0.110221245	0.036019647	0.185495068	0.064560359	0.177234193	-0.119390167	0.063534297	0.151657379	0.094645396	0.111507757	-0.096349372	-0.204484444	0.093509797	-0.146592164	-0.052304745	-0.050354245	0.048473959	0.106449063	-0.006364295	-0.074500003	-0.086297437	-0.136993708	0.007848512	0.022626928	-0.118356157	0.038487143	-0.079741935	-0.132944754	0.02786146	0.03842984	0.104679729	-0.02544004	-0.028798282	0.07599567	0.072011219	-0.091008318	-0.114874991	0.089898966	-0.060545105	-0.047634359	-0.135640666	0.106685208	-0.076780404
Ceraminde_MS2_62	0.099537037	-0.041396805	0.076619461	-0.221313227	-0.161691837	0.058442068	-0.167788197	0.037814573	0.196172297	0.004346813	0.24526982	-0.146068931	0.094714453	0.221685903	0.052072509	0.1369181	-0.055533052	-0.249131932	0.155821515	-0.188864687	-0.011220487	-0.072797228	0.019936594	0.076481397	-0.023755285	-0.043315503	-0.040752557	-0.148181201	0.034409731	-0.019397908	-0.158075391	0.095682784	-0.11790025	-0.149985271	0.091739307	0.089940536	0.071471473	-0.099979298	0.010347078	0.141511519	0.038793002	-0.136253293	-0.157882962	0.143531432	-0.046344893	-0.095357247	-0.167251035	0.171748169	-0.042747678
PE.43.0...M.H.._MS1_122	0.110139877	-0.016304309	0.088501636	-0.189846391	-0.137683041	0.051649299	-0.149253769	0.041498778	0.219124738	0.052980078	0.230470874	-0.148859717	0.08460311	0.201542448	0.093631176	0.139190967	-0.097773101	-0.253252848	0.130972819	-0.184837105	-0.045997154	-0.067373586	0.046681681	0.112932531	-0.014466288	-0.07564182	-0.084186209	-0.163155028	0.019538358	0.011477241	-0.151310044	0.065057657	-0.105590444	-0.161658351	0.05517321	0.0625949	0.109519816	-0.056744207	-0.019249989	0.111615043	0.071238885	-0.121744775	-0.148395504	0.123770294	-0.064522893	-0.072094096	-0.168293723	0.14708065	-0.077165035
Monogalactosyldiacylglycerol_MS1_105	0.106341629	-0.01391274	0.102822178	-0.19785092	-0.137131243	0.067024041	-0.155444713	0.061267866	0.233432661	0.052051861	0.248768567	-0.14896214	0.100546919	0.217770093	0.108726196	0.139694942	-0.085829573	-0.277057846	0.147480335	-0.211010459	-0.041114191	-0.05923812	0.032656533	0.111871327	-0.003140159	-0.068160278	-0.074686064	-0.171839218	0.008989827	-0.000260641	-0.172244552	0.080853827	-0.129802859	-0.151427761	0.070626116	0.083696566	0.111246319	-0.06409492	-0.016048613	0.130791115	0.077265641	-0.138454572	-0.170693281	0.136556622	-0.077546145	-0.089949786	-0.191845558	0.168051198	-0.071114332
Phosphatidylglycerols_MS2_106	0.174349081	-0.126248511	0.03085318	-0.386699206	-0.320278185	0.024876262	-0.283617119	-0.052698652	0.217404876	-0.068364043	0.341996547	-0.245152746	0.089375805	0.322139625	-0.065040924	0.228067831	-0.092089239	-0.28605994	0.215504037	-0.182990126	0.01120963	-0.179656584	0.068621654	0.076333755	-0.120009969	-0.062528885	-0.050998643	-0.180121849	0.14319479	-0.018571469	-0.164291138	0.126052484	-0.086197863	-0.295279693	0.131127083	0.080853566	0.049378654	-0.202012317	0.049021618	0.184352228	-0.021527578	-0.163590691	-0.160816946	0.206924152	0.024223994	-0.101622923	-0.152261811	0.217357895	-0.050009686
Phosphatidylethanolamines_MS1_24	0.102312978	-0.087481533	0.13987948	-0.381304763	-0.255307374	0.149886931	-0.28088615	0.122077637	0.283205939	-0.077028118	0.42658472	-0.193074133	0.206489553	0.395388357	0.06137554	0.183127391	0.040412247	-0.42241469	0.315218053	-0.363552144	0.060567279	-0.075435448	-0.071326208	0.039709947	-0.003087772	0.023362358	0.052794797	-0.209502564	0.029603543	-0.122257175	-0.306031033	0.240662797	-0.273595978	-0.143622141	0.243685622	0.248235034	0.041203403	-0.234114666	0.074692571	0.314522656	0.022968354	-0.272728595	-0.31552039	0.275831437	-0.083684405	-0.236246402	-0.31588949	0.3538163	0.021962868
Ceraminde_MS2_58	0.089165612	-0.139056323	0.048726673	-0.381114007	-0.284585291	0.089962055	-0.27055519	0.026335896	0.159686699	-0.161745828	0.349333948	-0.172504719	0.14639601	0.339186481	-0.08444383	0.162711953	0.071356422	-0.28670397	0.27314261	-0.238643896	0.103809459	-0.112815697	-0.061510143	-0.02976348	-0.06628466	0.05427357	0.094906006	-0.129637489	0.098484034	-0.12573316	-0.211833185	0.218337187	-0.179484506	-0.151037322	0.234027946	0.197695953	-0.042660337	-0.270611518	0.113553293	0.271589626	-0.065880581	-0.213032675	-0.220410637	0.241818675	0.010185029	-0.191721222	-0.195299947	0.29054508	0.062774041
Phosphatidylethanolamines_MS2_102	0.118656081	-0.136798877	0.061653423	-0.407427829	-0.3076224	0.08870775	-0.293141089	0.02300303	0.20410368	-0.135332729	0.382369634	-0.205415336	0.150896714	0.365798554	-0.062183032	0.193109336	0.029694621	-0.32651121	0.282933199	-0.259665754	0.080313125	-0.131278516	-0.034044749	0.006098776	-0.074338687	0.023336552	0.057481535	-0.16341852	0.105461308	-0.106203453	-0.228351937	0.212666979	-0.182272799	-0.196327273	0.224703137	0.18886884	-0.008951662	-0.26514495	0.098500638	0.273903491	-0.045004683	-0.22374171	-0.234574208	0.254072727	-0.000296405	-0.18834745	-0.216017848	0.300847234	0.031860111
Digalactosyldiacylglycerol._MS2_111	0.128615887	-0.11094782	0.043190761	-0.342267927	-0.270099054	0.04997594	-0.249193047	-0.010593349	0.187892777	-0.082282188	0.315079453	-0.196531889	0.104739305	0.298315557	-0.048439338	0.183705258	-0.031678911	-0.269445704	0.215217174	-0.194609576	0.035663865	-0.133881116	0.017309507	0.040645381	-0.082313679	-0.020672788	-0.002080672	-0.152362346	0.105284387	-0.051299027	-0.171983624	0.14484941	-0.11749307	-0.214618101	0.151474602	0.115744003	0.022831489	-0.198295437	0.060576229	0.19730061	-0.024077889	-0.168245755	-0.17294429	0.199248968	0.006779587	-0.124800198	-0.162661937	0.224263223	-0.011924135
Ceraminde_MS2_57	0.111145303	-0.087752128	0.085433251	-0.32996103	-0.240603134	0.088942528	-0.242660685	0.049041349	0.222643139	-0.063574239	0.340070139	-0.182875946	0.140196896	0.316859581	0.012256457	0.17202674	-0.007648591	-0.319865377	0.23937584	-0.255037669	0.036345667	-0.098346141	-0.01655612	0.045881338	-0.040150595	-0.007392068	0.012213877	-0.170889035	0.061911466	-0.072022965	-0.217976404	0.170435038	-0.175427548	-0.172225033	0.173700946	0.160031746	0.038045036	-0.191262788	0.056091618	0.229018942	0.005470308	-0.199772012	-0.22199116	0.215345452	-0.037416472	-0.160210065	-0.219436696	0.260818548	-0.004132354
Phosphatidylethanolamines_MS2_75	0.114578095	-0.097938083	0.086074239	-0.352993752	-0.258066808	0.093882845	-0.258544197	0.049337191	0.227660975	-0.077615335	0.359172388	-0.191388759	0.148407844	0.336140624	0.002519582	0.180086258	0.000653507	-0.333337009	0.255819581	-0.266937958	0.045646551	-0.105030268	-0.022448406	0.040059927	-0.045006856	-0.001003871	0.021941815	-0.1754887	0.069057702	-0.081770926	-0.22899032	0.184776017	-0.185338325	-0.178904903	0.189562795	0.172758991	0.031285464	-0.210045818	0.065329756	0.245899043	-0.00194927	-0.211898783	-0.23372563	0.229694802	-0.034328989	-0.17224752	-0.228593824	0.277993922	0.002984782
[truncated: 135 more columns]
