# Supplementary material for: Adaptation of the infant gut microbiome during the complementary feeding transition
Source: PLoS One. 2022 Jul 14;17(7):e0270213. doi: 10.1371/journal.pone.0270213 (PMC9282554; doi:10.1371/journal.pone.0270213)
Supplement: S2 File — (ZIP) [file pone.0270213.s002.zip › Final docs/Intermediary docs/KEGG_ME_sPLSDA_VIP.txt]

	comp1	comp2	comp3	SUM
KEGG.Brite.Hierarchies.Protein.families..genetic.information.processing.ko03000.Transcription.factors.	0	0	0.240984126	0.240984126
KEGG.Brite.Hierarchies.Protein.families..genetic.information.processing.ko03009.Ribosome.biogenesis.	3.770687041	3.317277927	3.002978887	10.09094385
KEGG.Brite.Hierarchies.Protein.families..genetic.information.processing.ko03011.Ribosome.	0	1.416411223	1.28635897	2.702770193
KEGG.Brite.Hierarchies.Protein.families..genetic.information.processing.ko03012.Translation.factors.	0	0	0.4716028	0.4716028
KEGG.Brite.Hierarchies.Protein.families..genetic.information.processing.ko03016.Transfer.RNA.biogenesis.	0.970926136	0.854176389	1.016956577	2.842059101
KEGG.Brite.Hierarchies.Protein.families..genetic.information.processing.ko03019.Messenger.RNA.biogenesis.	1.706556206	1.501350065	1.411503394	4.619409665
KEGG.Brite.Hierarchies.Protein.families..genetic.information.processing.ko03021.Transcription.machinery.	0	0.211250465	0.574743051	0.785993516
KEGG.Brite.Hierarchies.Protein.families..genetic.information.processing.ko03029.Mitochondrial.biogenesis.	1.678544849	1.476706954	1.333421461	4.488673265
KEGG.Brite.Hierarchies.Protein.families..genetic.information.processing.ko03032.DNA.replication.proteins.	3.619730026	3.184472852	2.87610716	9.680310037
KEGG.Brite.Hierarchies.Protein.families..genetic.information.processing.ko03036.Chromosome.and.associated.proteins.	0	0	0.318310552	0.318310552
KEGG.Brite.Hierarchies.Protein.families..genetic.information.processing.ko03051.Proteasome.	0	0	0.672315153	0.672315153
KEGG.Brite.Hierarchies.Protein.families..genetic.information.processing.ko03110.Chaperones.and.folding.catalysts.	0	0.123341352	0.439736449	0.563077801
KEGG.Brite.Hierarchies.Protein.families..genetic.information.processing.ko03400.DNA.repair.and.recombination.proteins.	0.306381612	0.269540523	0.470450046	1.046372181
KEGG.Brite.Hierarchies.Protein.families..genetic.information.processing.ko04131.Membrane.trafficking.	0	1.481726147	1.351227437	2.832953584
KEGG.Brite.Hierarchies.Protein.families..metabolism.ko00194.Photosynthesis.proteins.	2.615878003	2.301329774	2.134130125	7.051337903
KEGG.Brite.Hierarchies.Protein.families..metabolism.ko01001.Protein.kinases.	0	0	0.641632572	0.641632572
KEGG.Brite.Hierarchies.Protein.families..metabolism.ko01002.Peptidases.	0.316724284	0.278639533	0.268074247	0.863438064
KEGG.Brite.Hierarchies.Protein.families..metabolism.ko01003.Glycosyltransferases.	0.074197698	0.62165785	0.601064315	1.296919863
KEGG.Brite.Hierarchies.Protein.families..metabolism.ko01004.Lipid.biosynthesis.proteins.	0	0	0.405738443	0.405738443
KEGG.Brite.Hierarchies.Protein.families..metabolism.ko01005.Lipopolysaccharide.biosynthesis.proteins.	0.943950776	0.830444702	0.760759656	2.535155134
KEGG.Brite.Hierarchies.Protein.families..metabolism.ko01006.Prenyltransferases.	0	0	0.627251267	0.627251267
KEGG.Brite.Hierarchies.Protein.families..metabolism.ko01007.Amino.acid.related.enzymes.	0	1.693721748	1.557277721	3.25099947
KEGG.Brite.Hierarchies.Protein.families..metabolism.ko01008.Polyketide.biosynthesis.proteins.	0.43136772	0.379497582	0.606403977	1.41726928
KEGG.Brite.Hierarchies.Protein.families..metabolism.ko01009.Protein.phosphatases.and.associated.proteins.	0	0	0.169764159	0.169764159
KEGG.Brite.Hierarchies.Protein.families..metabolism.ko01011.Peptidoglycan.biosynthesis.and.degradation.proteins.	3.740957236	3.291123004	2.974555799	10.00663604
KEGG.Brite.Hierarchies.Protein.families..signaling.and.cellular.processes.ko00536.Glycosaminoglycan.binding.proteins.	0	0.219657696	0.201150454	0.42080815
KEGG.Brite.Hierarchies.Protein.families..signaling.and.cellular.processes.ko00537.Glycosylphosphatidylinositol..GPI..anchored.proteins.	0	0	0.184032065	0.184032065
KEGG.Brite.Hierarchies.Protein.families..signaling.and.cellular.processes.ko01504.Antimicrobial.resistance.genes.	0	1.262737715	1.140507188	2.403244903
KEGG.Brite.Hierarchies.Protein.families..signaling.and.cellular.processes.ko02000.Transporters.	2.274861872	2.001319386	1.81351588	6.089697138
KEGG.Brite.Hierarchies.Protein.families..signaling.and.cellular.processes.ko02022.Two.component.system.	0	0.739774047	0.690827247	1.430601294
KEGG.Brite.Hierarchies.Protein.families..signaling.and.cellular.processes.ko02035.Bacterial.motility.proteins.	0	0	0.198533332	0.198533332
KEGG.Brite.Hierarchies.Protein.families..signaling.and.cellular.processes.ko02042.Bacterial.toxins.	0	0.959144747	0.88990193	1.849046677
KEGG.Brite.Hierarchies.Protein.families..signaling.and.cellular.processes.ko02044.Secretion.system.	0	0	0.086592825	0.086592825
KEGG.Brite.Hierarchies.Protein.families..signaling.and.cellular.processes.ko02048.Prokaryotic.defense.system.	1.255314219	1.268231432	1.146927723	3.670473374
KEGG.Brite.Hierarchies.Protein.families..signaling.and.cellular.processes.ko04090.CD.molecules.	0	0	0.299784313	0.299784313
KEGG.Brite.Hierarchies.Protein.families..signaling.and.cellular.processes.ko04147.Exosome.	0	0.688366985	0.622079258	1.310446243
KEGG.Brite.Hierarchies.Protein.families..signaling.and.cellular.processes.ko04812.Cytoskeleton.proteins.	0	0	0.571401472	0.571401472
KEGG.Cellular.Processes.Cell.growth.and.death.ko04112.Cell.cycle...Caulobacter.	1.414600845	1.244501096	1.195998433	3.855100374
KEGG.Cellular.Processes.Cell.growth.and.death.ko04214.Apoptosis...fly.	0	0	0.74827606	0.74827606
KEGG.Cellular.Processes.Cell.growth.and.death.ko04216.Ferroptosis.	0	0	0.404038473	0.404038473
KEGG.Cellular.Processes.Cell.growth.and.death.ko04217.Necroptosis.	1.314610047	1.156533767	1.236064954	3.707208768
KEGG.Cellular.Processes.Cell.motility.ko02030.Bacterial.chemotaxis.	0	0	0.384104812	0.384104812
KEGG.Cellular.Processes.Cell.motility.ko02040.Flagellar.assembly.	0	0	0.181789575	0.181789575
KEGG.Cellular.Processes.Cellular.community...prokaryotes.ko02024.Quorum.sensing.	0	0.492334704	0.598528068	1.090862771
KEGG.Cellular.Processes.Cellular.community...prokaryotes.ko02025.Biofilm.formation...Pseudomonas.aeruginosa.	0	0	0.768508629	0.768508629
KEGG.Cellular.Processes.Cellular.community...prokaryotes.ko02026.Biofilm.formation...Escherichia.coli.	0	0	0.109404536	0.109404536
KEGG.Cellular.Processes.Cellular.community...prokaryotes.ko05111.Biofilm.formation...Vibrio.cholerae.	2.047249992	1.805929909	1.643418776	5.496598678
KEGG.Cellular.Processes.Transport.and.catabolism.ko04138.Autophagy...yeast.	0	0.187990187	0.454835836	0.642826024
KEGG.Cellular.Processes.Transport.and.catabolism.ko04142.Lysosome.	0	0	0.057943361	0.057943361
KEGG.Cellular.Processes.Transport.and.catabolism.ko04146.Peroxisome.	0	0	0.395826336	0.395826336
KEGG.Environmental.Information.Processing.Membrane.transport.ko02010.ABC.transporters.	0	0	0.34982125	0.34982125
KEGG.Environmental.Information.Processing.Membrane.transport.ko02060.Phosphotransferase.system..PTS..	0	0	0.366765657	0.366765657
KEGG.Environmental.Information.Processing.Membrane.transport.ko03070.Bacterial.secretion.system.	0	0	0.479765376	0.479765376
KEGG.Environmental.Information.Processing.Signal.transduction.ko02020.Two.component.system.	0	0.896120764	0.83271143	1.728832194
KEGG.Environmental.Information.Processing.Signal.transduction.ko04016.MAPK.signaling.pathway...plant.	0	0	0.811295171	0.811295171
KEGG.Environmental.Information.Processing.Signal.transduction.ko04066.HIF.1.signaling.pathway.	0	0.128301235	0.661438778	0.789740013
KEGG.Environmental.Information.Processing.Signal.transduction.ko04068.FoxO.signaling.pathway.	0	0.670674193	0.607229642	1.277903835
KEGG.Environmental.Information.Processing.Signal.transduction.ko04070.Phosphatidylinositol.signaling.system.	0	0	0.713665342	0.713665342
KEGG.Environmental.Information.Processing.Signal.transduction.ko04151.PI3K.Akt.signaling.pathway.	0	1.100223633	1.054110643	2.154334277
KEGG.Environmental.Information.Processing.Signal.transduction.ko04152.AMPK.signaling.pathway.	0	0	0.630900468	0.630900468
KEGG.Genetic.Information.Processing.Folding..sorting.and.degradation.ko03018.RNA.degradation.	2.309027379	2.031376636	1.890490521	6.230894536
KEGG.Genetic.Information.Processing.Folding..sorting.and.degradation.ko03050.Proteasome.	0	0.074005682	0.613748751	0.687754433
KEGG.Genetic.Information.Processing.Folding..sorting.and.degradation.ko03060.Protein.export.	0	0	0.353457245	0.353457245
KEGG.Genetic.Information.Processing.Folding..sorting.and.degradation.ko04122.Sulfur.relay.system.	0.891214	0.784049299	0.902244853	2.577508152
KEGG.Genetic.Information.Processing.Folding..sorting.and.degradation.ko04141.Protein.processing.in.endoplasmic.reticulum.	0	0.050561479	0.342500957	0.393062437
KEGG.Genetic.Information.Processing.Replication.and.repair.ko03030.DNA.replication.	0	0	0.779218698	0.779218698
KEGG.Genetic.Information.Processing.Replication.and.repair.ko03410.Base.excision.repair.	0	0	0.541060017	0.541060017
KEGG.Genetic.Information.Processing.Replication.and.repair.ko03420.Nucleotide.excision.repair.	0	0	0.454498579	0.454498579
KEGG.Genetic.Information.Processing.Replication.and.repair.ko03430.Mismatch.repair.	1.994756033	1.754895085	1.600765051	5.350416169
KEGG.Genetic.Information.Processing.Replication.and.repair.ko03440.Homologous.recombination.	1.173517977	1.032407421	1.154029615	3.359955013
KEGG.Genetic.Information.Processing.Transcription.ko03020.RNA.polymerase.	0	1.627026007	1.505031193	3.1320572
KEGG.Genetic.Information.Processing.Translation.ko00970.Aminoacyl.tRNA.biosynthesis.	0	1.972042704	1.784413732	3.756456436
KEGG.Genetic.Information.Processing.Translation.ko03008.Ribosome.biogenesis.in.eukaryotes.	0	0	0.52078656	0.52078656
KEGG.Genetic.Information.Processing.Translation.ko03010.Ribosome.	0	1.416977071	1.286856425	2.703833496
KEGG.Genetic.Information.Processing.Translation.ko03013.RNA.transport.	0	0	0.697187696	0.697187696
KEGG.Metabolism.Amino.acid.metabolism.ko00220.Arginine.biosynthesis.	2.626114023	2.310334956	2.086515359	7.022964338
KEGG.Metabolism.Amino.acid.metabolism.ko00250.Alanine..aspartate.and.glutamate.metabolism.	0	0	0.263968252	0.263968252
KEGG.Metabolism.Amino.acid.metabolism.ko00260.Glycine..serine.and.threonine.metabolism.	0	0	0.429244843	0.429244843
KEGG.Metabolism.Amino.acid.metabolism.ko00270.Cysteine.and.methionine.metabolism.	0	0	0.460035587	0.460035587
KEGG.Metabolism.Amino.acid.metabolism.ko00280.Valine..leucine.and.isoleucine.degradation.	3.239202919	2.849702515	2.587550138	8.676455572
KEGG.Metabolism.Amino.acid.metabolism.ko00290.Valine..leucine.and.isoleucine.biosynthesis.	0	0.842068205	0.816025793	1.658093998
KEGG.Metabolism.Amino.acid.metabolism.ko00300.Lysine.biosynthesis.	2.121020063	1.865976401	1.691105908	5.678102372
KEGG.Metabolism.Amino.acid.metabolism.ko00310.Lysine.degradation.	2.740110561	2.410623895	2.180347063	7.331081519
KEGG.Metabolism.Amino.acid.metabolism.ko00330.Arginine.and.proline.metabolism.	0	1.64469913	1.4876948	3.13239393
KEGG.Metabolism.Amino.acid.metabolism.ko00340.Histidine.metabolism.	0	0	0.057326105	0.057326105
KEGG.Metabolism.Amino.acid.metabolism.ko00350.Tyrosine.metabolism.	0	0	0.72913317	0.72913317
KEGG.Metabolism.Amino.acid.metabolism.ko00360.Phenylalanine.metabolism.	0	0	0.463811277	0.463811277
KEGG.Metabolism.Amino.acid.metabolism.ko00380.Tryptophan.metabolism.	2.320923167	2.041842006	1.941362924	6.304128097
KEGG.Metabolism.Amino.acid.metabolism.ko00400.Phenylalanine..tyrosine.and.tryptophan.biosynthesis.	0	0.459341793	0.472029283	0.931371075
KEGG.Metabolism.Biosynthesis.of.other.secondary.metabolites.ko00261.Monobactam.biosynthesis.	0	0	0.091447886	0.091447886
KEGG.Metabolism.Biosynthesis.of.other.secondary.metabolites.ko00311.Penicillin.and.cephalosporin.biosynthesis.	0	0	0.151119264	0.151119264
KEGG.Metabolism.Biosynthesis.of.other.secondary.metabolites.ko00332.Carbapenem.biosynthesis.	0	0.171184657	0.381516402	0.552701059
KEGG.Metabolism.Biosynthesis.of.other.secondary.metabolites.ko00333.Prodigiosin.biosynthesis.	0	0	0.637944009	0.637944009
KEGG.Metabolism.Biosynthesis.of.other.secondary.metabolites.ko00401.Novobiocin.biosynthesis.	0	0	0.536415891	0.536415891
KEGG.Metabolism.Biosynthesis.of.other.secondary.metabolites.ko00405.Phenazine.biosynthesis.	1.800844883	1.584300928	1.443108505	4.828254316
KEGG.Metabolism.Biosynthesis.of.other.secondary.metabolites.ko00521.Streptomycin.biosynthesis.	0	0	0.107006373	0.107006373
KEGG.Metabolism.Biosynthesis.of.other.secondary.metabolites.ko00524.Neomycin..kanamycin.and.gentamicin.biosynthesis.	0	0.213368563	0.312646729	0.526015292
KEGG.Metabolism.Biosynthesis.of.other.secondary.metabolites.ko00525.Acarbose.and.validamycin.biosynthesis.	0	0	0.104487904	0.104487904
KEGG.Metabolism.Biosynthesis.of.other.secondary.metabolites.ko00940.Phenylpropanoid.biosynthesis.	0	0	0.165781877	0.165781877
KEGG.Metabolism.Biosynthesis.of.other.secondary.metabolites.ko00950.Isoquinoline.alkaloid.biosynthesis.	0	0	0.191283833	0.191283833
KEGG.Metabolism.Biosynthesis.of.other.secondary.metabolites.ko00960.Tropane..piperidine.and.pyridine.alkaloid.biosynthesis.	0	0	0.467519029	0.467519029
KEGG.Metabolism.Biosynthesis.of.other.secondary.metabolites.ko00966.Glucosinolate.biosynthesis.	1.016702182	0.894448059	0.818349473	2.729499714
KEGG.Metabolism.Carbohydrate.metabolism.ko00010.Glycolysis...Gluconeogenesis.	0	0	0.79525233	0.79525233
KEGG.Metabolism.Carbohydrate.metabolism.ko00020.Citrate.cycle..TCA.cycle..	0.185159043	0.162894454	0.458581372	0.806634869
KEGG.Metabolism.Carbohydrate.metabolism.ko00030.Pentose.phosphate.pathway.	0	1.889135352	1.898026127	3.787161479
KEGG.Metabolism.Carbohydrate.metabolism.ko00040.Pentose.and.glucuronate.interconversions.	0	0.051469562	0.248068437	0.299537999
KEGG.Metabolism.Carbohydrate.metabolism.ko00051.Fructose.and.mannose.metabolism.	0	0	0.714113922	0.714113922
KEGG.Metabolism.Carbohydrate.metabolism.ko00052.Galactose.metabolism.	0	0.475597747	0.526992493	1.00259024
KEGG.Metabolism.Carbohydrate.metabolism.ko00053.Ascorbate.and.aldarate.metabolism.	0.708551392	1.105135165	1.066413409	2.880099967
KEGG.Metabolism.Carbohydrate.metabolism.ko00500.Starch.and.sucrose.metabolism.	1.697742782	1.493596417	1.41669228	4.608031479
KEGG.Metabolism.Carbohydrate.metabolism.ko00520.Amino.sugar.and.nucleotide.sugar.metabolism.	0	0	0.267210705	0.267210705
KEGG.Metabolism.Carbohydrate.metabolism.ko00562.Inositol.phosphate.metabolism.	0	0	0.041179633	0.041179633
KEGG.Metabolism.Carbohydrate.metabolism.ko00620.Pyruvate.metabolism.	0	0	0.727523356	0.727523356
KEGG.Metabolism.Carbohydrate.metabolism.ko00630.Glyoxylate.and.dicarboxylate.metabolism.	0.39947422	0.351439141	0.387495632	1.138408993
KEGG.Metabolism.Carbohydrate.metabolism.ko00640.Propanoate.metabolism.	1.865669335	1.641330515	1.548057185	5.055057035
KEGG.Metabolism.Carbohydrate.metabolism.ko00650.Butanoate.metabolism.	0	0	0.596608969	0.596608969
KEGG.Metabolism.Carbohydrate.metabolism.ko00660.C5.Branched.dibasic.acid.metabolism.	0	0	0.590034071	0.590034071
KEGG.Metabolism.Energy.metabolism.ko00190.Oxidative.phosphorylation.	0	0	0.724287065	0.724287065
KEGG.Metabolism.Energy.metabolism.ko00195.Photosynthesis.	2.652656405	2.33368573	2.161774969	7.148117104
KEGG.Metabolism.Energy.metabolism.ko00680.Methane.metabolism.	0	0	1.011880891	1.011880891
KEGG.Metabolism.Energy.metabolism.ko00710.Carbon.fixation.in.photosynthetic.organisms.	0	0	0.91855027	0.91855027
KEGG.Metabolism.Energy.metabolism.ko00720.Carbon.fixation.pathways.in.prokaryotes.	0	0	0.710639655	0.710639655
KEGG.Metabolism.Energy.metabolism.ko00910.Nitrogen.metabolism.	0	0	0.40422975	0.40422975
KEGG.Metabolism.Energy.metabolism.ko00920.Sulfur.metabolism.	0	0.145401106	0.38166831	0.527069416
KEGG.Metabolism.Glycan.biosynthesis.and.metabolism.ko00511.Other.glycan.degradation.	0	0	0.017875809	0.017875809
KEGG.Metabolism.Glycan.biosynthesis.and.metabolism.ko00513.Various.types.of.N.glycan.biosynthesis.	0	0	0.076062565	0.076062565
KEGG.Metabolism.Glycan.biosynthesis.and.metabolism.ko00531.Glycosaminoglycan.degradation.	0	0	0.030914562	0.030914562
KEGG.Metabolism.Glycan.biosynthesis.and.metabolism.ko00540.Lipopolysaccharide.biosynthesis.	0.965357807	1.061000753	0.962286817	2.988645378
KEGG.Metabolism.Glycan.biosynthesis.and.metabolism.ko00550.Peptidoglycan.biosynthesis.	4.619094569	4.06366805	3.669869306	12.35263192
KEGG.Metabolism.Glycan.biosynthesis.and.metabolism.ko00572.Arabinogalactan.biosynthesis...Mycobacterium.	0	0	0.525117563	0.525117563
KEGG.Metabolism.Glycan.biosynthesis.and.metabolism.ko00603.Glycosphingolipid.biosynthesis...globo.and.isoglobo.series.	0	0.097406749	0.171247239	0.268653988
KEGG.Metabolism.Glycan.biosynthesis.and.metabolism.ko00604.Glycosphingolipid.biosynthesis...ganglio.series.	0	0	0.07660184	0.07660184
KEGG.Metabolism.Lipid.metabolism.ko00061.Fatty.acid.biosynthesis.	0	0	0.483031738	0.483031738
KEGG.Metabolism.Lipid.metabolism.ko00071.Fatty.acid.degradation.	0	0	0.567693711	0.567693711
KEGG.Metabolism.Lipid.metabolism.ko00072.Synthesis.and.degradation.of.ketone.bodies.	0	0	0.0909367	0.0909367
KEGG.Metabolism.Lipid.metabolism.ko00120.Primary.bile.acid.biosynthesis.	0	0	0.410293997	0.410293997
KEGG.Metabolism.Lipid.metabolism.ko00121.Secondary.bile.acid.biosynthesis.	0	0	0.809273679	0.809273679
KEGG.Metabolism.Lipid.metabolism.ko00561.Glycerolipid.metabolism.	0	0	0.091143072	0.091143072
KEGG.Metabolism.Lipid.metabolism.ko00564.Glycerophospholipid.metabolism.	0	0	0.544788403	0.544788403
KEGG.Metabolism.Lipid.metabolism.ko00600.Sphingolipid.metabolism.	0	0.383388396	0.386925713	0.770314109
KEGG.Metabolism.Lipid.metabolism.ko01040.Biosynthesis.of.unsaturated.fatty.acids.	0	0	0.778724294	0.778724294
KEGG.Metabolism.Metabolism.of.cofactors.and.vitamins.ko00130.Ubiquinone.and.other.terpenoid.quinone.biosynthesis.	3.199237149	2.814542459	2.54586145	8.559641058
KEGG.Metabolism.Metabolism.of.cofactors.and.vitamins.ko00670.One.carbon.pool.by.folate.	0	0	0.18531766	0.18531766
KEGG.Metabolism.Metabolism.of.cofactors.and.vitamins.ko00730.Thiamine.metabolism.	2.479948172	2.181744929	1.970632883	6.632325984
KEGG.Metabolism.Metabolism.of.cofactors.and.vitamins.ko00740.Riboflavin.metabolism.	0	0	0.258704415	0.258704415
KEGG.Metabolism.Metabolism.of.cofactors.and.vitamins.ko00750.Vitamin.B6.metabolism.	0	0	0.300195464	0.300195464
KEGG.Metabolism.Metabolism.of.cofactors.and.vitamins.ko00760.Nicotinate.and.nicotinamide.metabolism.	0	0.814374747	0.865227067	1.679601814
KEGG.Metabolism.Metabolism.of.cofactors.and.vitamins.ko00770.Pantothenate.and.CoA.biosynthesis.	0	0	0.432021518	0.432021518
KEGG.Metabolism.Metabolism.of.cofactors.and.vitamins.ko00780.Biotin.metabolism.	0	0.562242695	0.726487696	1.288730391
KEGG.Metabolism.Metabolism.of.cofactors.and.vitamins.ko00785.Lipoic.acid.metabolism.	0.384830322	0.338556109	0.662739389	1.386125821
KEGG.Metabolism.Metabolism.of.cofactors.and.vitamins.ko00790.Folate.biosynthesis.	0	0	0.237420552	0.237420552
KEGG.Metabolism.Metabolism.of.cofactors.and.vitamins.ko00830.Retinol.metabolism.	0.015454356	0.436244716	0.560186112	1.011885184
KEGG.Metabolism.Metabolism.of.cofactors.and.vitamins.ko00860.Porphyrin.and.chlorophyll.metabolism.	0	0.918700862	0.881698255	1.800399117
KEGG.Metabolism.Metabolism.of.other.amino.acids.ko00410.beta.Alanine.metabolism.	0.231320064	0.203504808	0.475546396	0.910371268
KEGG.Metabolism.Metabolism.of.other.amino.acids.ko00430.Taurine.and.hypotaurine.metabolism.	0	0	0.315893624	0.315893624
KEGG.Metabolism.Metabolism.of.other.amino.acids.ko00440.Phosphonate.and.phosphinate.metabolism.	0	1.965335805	1.775299647	3.740635452
KEGG.Metabolism.Metabolism.of.other.amino.acids.ko00450.Selenocompound.metabolism.	0	0.227961645	0.56011263	0.788074274
KEGG.Metabolism.Metabolism.of.other.amino.acids.ko00460.Cyanoamino.acid.metabolism.	0	0.169794899	0.216562696	0.386357594
KEGG.Metabolism.Metabolism.of.other.amino.acids.ko00471.D.Glutamine.and.D.glutamate.metabolism.	0	0	0.556667256	0.556667256
KEGG.Metabolism.Metabolism.of.other.amino.acids.ko00473.D.Alanine.metabolism.	0	0	0.429833886	0.429833886
KEGG.Metabolism.Metabolism.of.other.amino.acids.ko00480.Glutathione.metabolism.	0.912079957	0.802406213	0.921734802	2.636220973
KEGG.Metabolism.Metabolism.of.terpenoids.and.polyketides.ko00281.Geraniol.degradation.	0.16952076	0.164321017	0.342781345	0.676623122
KEGG.Metabolism.Metabolism.of.terpenoids.and.polyketides.ko00523.Polyketide.sugar.unit.biosynthesis.	0	0	0.067285222	0.067285222
KEGG.Metabolism.Metabolism.of.terpenoids.and.polyketides.ko00900.Terpenoid.backbone.biosynthesis.	1.227495854	1.079894687	0.995469518	3.302860059
KEGG.Metabolism.Metabolism.of.terpenoids.and.polyketides.ko00903.Limonene.and.pinene.degradation.	0.425019914	0.915419563	0.877693158	2.218132635
KEGG.Metabolism.Metabolism.of.terpenoids.and.polyketides.ko00908.Zeatin.biosynthesis.	0	0.650487768	0.822737643	1.473225411
KEGG.Metabolism.Metabolism.of.terpenoids.and.polyketides.ko00981.Insect.hormone.biosynthesis.	0	1.662397192	1.518941307	3.181338499
KEGG.Metabolism.Metabolism.of.terpenoids.and.polyketides.ko01051.Biosynthesis.of.ansamycins.	0	0	0.453774635	0.453774635
KEGG.Metabolism.Metabolism.of.terpenoids.and.polyketides.ko01053.Biosynthesis.of.siderophore.group.nonribosomal.peptides.	0.878944346	0.773255018	1.007030117	2.659229482
KEGG.Metabolism.Metabolism.of.terpenoids.and.polyketides.ko01055.Biosynthesis.of.vancomycin.group.antibiotics.	0	0	0.419807432	0.419807432
KEGG.Metabolism.Not.included.in.regular.maps.ko09113.Global.maps.only.	0	0	0.586739756	0.586739756
KEGG.Metabolism.Nucleotide.metabolism.ko00230.Purine.metabolism.	0	0	0.536871211	0.536871211
KEGG.Metabolism.Nucleotide.metabolism.ko00240.Pyrimidine.metabolism.	1.804511667	1.587526797	1.457738814	4.849777278
KEGG.Metabolism.Xenobiotics.biodegradation.and.metabolism.ko00362.Benzoate.degradation.	0	0	0.189741225	0.189741225
KEGG.Metabolism.Xenobiotics.biodegradation.and.metabolism.ko00625.Chloroalkane.and.chloroalkene.degradation.	0	0	0.631431354	0.631431354
KEGG.Metabolism.Xenobiotics.biodegradation.and.metabolism.ko00626.Naphthalene.degradation.	0	0	0.75033219	0.75033219
KEGG.Metabolism.Xenobiotics.biodegradation.and.metabolism.ko00627.Aminobenzoate.degradation.	0	0	0.202948477	0.202948477
KEGG.Metabolism.Xenobiotics.biodegradation.and.metabolism.ko00633.Nitrotoluene.degradation.	1.378664093	1.212885587	1.115914333	3.707464012
KEGG.Metabolism.Xenobiotics.biodegradation.and.metabolism.ko00643.Styrene.degradation.	0	0	0.282612865	0.282612865
KEGG.Metabolism.Xenobiotics.biodegradation.and.metabolism.ko00791.Atrazine.degradation.	0	0	0.075988165	0.075988165
KEGG.Metabolism.Xenobiotics.biodegradation.and.metabolism.ko00930.Caprolactam.degradation.	0	0	0.04123511	0.04123511
KEGG.Metabolism.Xenobiotics.biodegradation.and.metabolism.ko00980.Metabolism.of.xenobiotics.by.cytochrome.P450.	0.770493948	0.683437137	0.746480975	2.200412059
KEGG.Metabolism.Xenobiotics.biodegradation.and.metabolism.ko00982.Drug.metabolism...cytochrome.P450.	0.811225351	0.721591599	0.77293718	2.305754131
KEGG.Metabolism.Xenobiotics.biodegradation.and.metabolism.ko00983.Drug.metabolism...other.enzymes.	0	0	0.821128793	0.821128793
