# Supplementary material for: Adaptation of the infant gut microbiome during the complementary feeding transition
Source: PLoS One. 2022 Jul 14;17(7):e0270213. doi: 10.1371/journal.pone.0270213 (PMC9282554; doi:10.1371/journal.pone.0270213)
Supplement: S2 File — (ZIP) [file pone.0270213.s002.zip › Final docs/Intermediary docs/KEGG_sPLSDA_VIP.txt]

"comp1" "comp2"
"KEGG.Brite.Hierarchies.Protein.families..signaling.and.cellular.processes.ko02000.Transporters." 2.55464757709225 2.4051069513645
"KEGG.Brite.Hierarchies.Protein.families..genetic.information.processing.ko03400.DNA.repair.and.recombination.proteins." 0 0
"KEGG.Environmental.Information.Processing.Membrane.transport.ko02010.ABC.transporters." 0 0
"KEGG.Brite.Hierarchies.Protein.families..genetic.information.processing.ko03016.Transfer.RNA.biogenesis." 3.19359735568729 3.00665472173089
"KEGG.Brite.Hierarchies.Protein.families..metabolism.ko01002.Peptidases." 0 0
"KEGG.Brite.Hierarchies.Protein.families..metabolism.ko01007.Amino.acid.related.enzymes." 1.0323204022183 0.971891777822701
"KEGG.Brite.Hierarchies.Protein.families..signaling.and.cellular.processes.ko04147.Exosome." 0 0.480301806481069
"KEGG.Metabolism.Nucleotide.metabolism.ko00230.Purine.metabolism." 0 0
"KEGG.Metabolism.Carbohydrate.metabolism.ko00500.Starch.and.sucrose.metabolism." 0 0.450627489632502
"KEGG.Cellular.Processes.Cellular.community...prokaryotes.ko02024.Quorum.sensing." 0 0.348051529412161
"KEGG.Genetic.Information.Processing.Translation.ko00970.Aminoacyl.tRNA.biosynthesis." 0.0719137960146885 0.067704200080233
"KEGG.Brite.Hierarchies.Protein.families..genetic.information.processing.ko03032.DNA.replication.proteins." 0.953930966162247 0.898091000266307
"KEGG.Metabolism.Carbohydrate.metabolism.ko00520.Amino.sugar.and.nucleotide.sugar.metabolism." 0 0.359933960016371
"KEGG.Environmental.Information.Processing.Signal.transduction.ko02020.Two.component.system." 0 0.369791361955888
"KEGG.Metabolism.Carbohydrate.metabolism.ko00052.Galactose.metabolism." 0 0.928121879608835
"KEGG.Metabolism.Carbohydrate.metabolism.ko00010.Glycolysis...Gluconeogenesis." 0 0
"KEGG.Brite.Hierarchies.Protein.families..genetic.information.processing.ko03036.Chromosome.and.associated.proteins." 1.34805545761958 1.26914474662531
"KEGG.Brite.Hierarchies.Protein.families..genetic.information.processing.ko03029.Mitochondrial.biogenesis." 0.476769147276055 0.448860657177199
"KEGG.Brite.Hierarchies.Protein.families..genetic.information.processing.ko03009.Ribosome.biogenesis." 0.566844185393116 0.533663000272347
"KEGG.Brite.Hierarchies.Protein.families..genetic.information.processing.ko03000.Transcription.factors." 1.58561573057019 1.49279902636432
"KEGG.Metabolism.Amino.acid.metabolism.ko00250.Alanine..aspartate.and.glutamate.metabolism." 0.596293325921572 0.561388285447423
"KEGG.Brite.Hierarchies.Protein.families..metabolism.ko01011.Peptidoglycan.biosynthesis.and.degradation.proteins." 0.993215449941219 0.935075900205074
"KEGG.Metabolism.Carbohydrate.metabolism.ko00620.Pyruvate.metabolism." 0 0.601308065754908
"KEGG.Metabolism.Amino.acid.metabolism.ko00270.Cysteine.and.methionine.metabolism." 0 0
"KEGG.Metabolism.Nucleotide.metabolism.ko00240.Pyrimidine.metabolism." 3.93405769064499 3.70377095599577
"KEGG.Genetic.Information.Processing.Replication.and.repair.ko03440.Homologous.recombination." 0 0
"KEGG.Brite.Hierarchies.Protein.families..signaling.and.cellular.processes.ko02044.Secretion.system." 0 0
"KEGG.Metabolism.Amino.acid.metabolism.ko00260.Glycine..serine.and.threonine.metabolism." 0 0.95552745608887
"KEGG.Brite.Hierarchies.Protein.families..genetic.information.processing.ko03110.Chaperones.and.folding.catalysts." 0 0
"KEGG.Genetic.Information.Processing.Replication.and.repair.ko03430.Mismatch.repair." 1.30445863912512 1.22809994179248
"KEGG.Metabolism.Energy.metabolism.ko00720.Carbon.fixation.pathways.in.prokaryotes." 0 0
"KEGG.Brite.Hierarchies.Protein.families..genetic.information.processing.ko03011.Ribosome." 0 0.0534753753382049
"KEGG.Genetic.Information.Processing.Translation.ko03010.Ribosome." 0 0.0535692499956083
"KEGG.Metabolism.Carbohydrate.metabolism.ko00030.Pentose.phosphate.pathway." 0 0
"KEGG.Brite.Hierarchies.Protein.families..signaling.and.cellular.processes.ko02048.Prokaryotic.defense.system." 0 0
"KEGG.Brite.Hierarchies.Protein.families..genetic.information.processing.ko03019.Messenger.RNA.biogenesis." 0 0
"KEGG.Metabolism.Glycan.biosynthesis.and.metabolism.ko00550.Peptidoglycan.biosynthesis." 3.4231427674412 3.22276330375751
"KEGG.Genetic.Information.Processing.Replication.and.repair.ko03030.DNA.replication." 0 0
"KEGG.Genetic.Information.Processing.Replication.and.repair.ko03420.Nucleotide.excision.repair." 0 0
"KEGG.Metabolism.Energy.metabolism.ko00680.Methane.metabolism." 0 0
"KEGG.Genetic.Information.Processing.Folding..sorting.and.degradation.ko03018.RNA.degradation." 1.0635802711917 1.00132179738424
"KEGG.Metabolism.Carbohydrate.metabolism.ko00630.Glyoxylate.and.dicarboxylate.metabolism." 0 0
"KEGG.Brite.Hierarchies.Protein.families..genetic.information.processing.ko03021.Transcription.machinery." 2.68016745437073 2.52327930988626
"KEGG.Metabolism.Energy.metabolism.ko00190.Oxidative.phosphorylation." 0 0
"KEGG.Metabolism.Carbohydrate.metabolism.ko00640.Propanoate.metabolism." 0 0
"KEGG.Metabolism.Glycan.biosynthesis.and.metabolism.ko00511.Other.glycan.degradation." 0 0
"KEGG.Metabolism.Carbohydrate.metabolism.ko00051.Fructose.and.mannose.metabolism." 0 0
"KEGG.Metabolism.Carbohydrate.metabolism.ko00650.Butanoate.metabolism." 0 0.528608951293523
"KEGG.Metabolism.Amino.acid.metabolism.ko00400.Phenylalanine..tyrosine.and.tryptophan.biosynthesis." 0 0
"KEGG.Brite.Hierarchies.Protein.families..metabolism.ko01004.Lipid.biosynthesis.proteins." 0 0
"KEGG.Metabolism.Carbohydrate.metabolism.ko00020.Citrate.cycle..TCA.cycle.." 0 0
"KEGG.Metabolism.Amino.acid.metabolism.ko00300.Lysine.biosynthesis." 0.291862543524661 0.274777874869563
"KEGG.Metabolism.Amino.acid.metabolism.ko00220.Arginine.biosynthesis." 0.591492711487588 0.556868683115763
"KEGG.Metabolism.Amino.acid.metabolism.ko00290.Valine..leucine.and.isoleucine.biosynthesis." 0 0
"KEGG.Metabolism.Lipid.metabolism.ko00061.Fatty.acid.biosynthesis." 0 0
"KEGG.Brite.Hierarchies.Protein.families..signaling.and.cellular.processes.ko02022.Two.component.system." 0 0.403362150586326
"KEGG.Brite.Hierarchies.Protein.families..genetic.information.processing.ko03012.Translation.factors." 3.13234684863991 2.94898961692534
"KEGG.Environmental.Information.Processing.Membrane.transport.ko02060.Phosphotransferase.system..PTS.." 0 0
"KEGG.Metabolism.Energy.metabolism.ko00710.Carbon.fixation.in.photosynthetic.organisms." 0 0
"KEGG.Environmental.Information.Processing.Membrane.transport.ko03070.Bacterial.secretion.system." 0 0.0573614636073452
"KEGG.Brite.Hierarchies.Protein.families..metabolism.ko01001.Protein.kinases." 1.93280610208822 1.81966602104202
"KEGG.Metabolism.Energy.metabolism.ko00910.Nitrogen.metabolism." 0 0
"KEGG.Metabolism.Metabolism.of.cofactors.and.vitamins.ko00770.Pantothenate.and.CoA.biosynthesis." 0.401370535920514 0.377875631328409
"KEGG.Metabolism.Metabolism.of.other.amino.acids.ko00450.Selenocompound.metabolism." 0 0
"KEGG.Metabolism.Metabolism.of.cofactors.and.vitamins.ko00760.Nicotinate.and.nicotinamide.metabolism." 0 0
"KEGG.Metabolism.Lipid.metabolism.ko00600.Sphingolipid.metabolism." 0 0
"KEGG.Metabolism.Carbohydrate.metabolism.ko00040.Pentose.and.glucuronate.interconversions." 0 1.15399790501618
"KEGG.Metabolism.Metabolism.of.cofactors.and.vitamins.ko00730.Thiamine.metabolism." 1.42419307229201 1.34082551697932
"KEGG.Cellular.Processes.Cell.growth.and.death.ko04112.Cell.cycle...Caulobacter." 3.32343993916557 3.12889674951861
"KEGG.Genetic.Information.Processing.Folding..sorting.and.degradation.ko03060.Protein.export." 1.85151324470927 1.74313177885081
"KEGG.Metabolism.Metabolism.of.cofactors.and.vitamins.ko00860.Porphyrin.and.chlorophyll.metabolism." 0 1.29201398924376
"KEGG.Metabolism.Metabolism.of.cofactors.and.vitamins.ko00670.One.carbon.pool.by.folate." 0.705325405959498 0.664037987884823
"KEGG.Cellular.Processes.Cellular.community...prokaryotes.ko02026.Biofilm.formation...Escherichia.coli." 0.287883946846259 0.271032172090946
"KEGG.Metabolism.Metabolism.of.terpenoids.and.polyketides.ko00900.Terpenoid.backbone.biosynthesis." 1.01382339691808 0.954477526077796
"KEGG.Genetic.Information.Processing.Transcription.ko03020.RNA.polymerase." 0.642733331889914 0.605109846956505
"KEGG.Metabolism.Amino.acid.metabolism.ko00330.Arginine.and.proline.metabolism." 0 0
"KEGG.Genetic.Information.Processing.Replication.and.repair.ko03410.Base.excision.repair." 0 0
"KEGG.Brite.Hierarchies.Protein.families..signaling.and.cellular.processes.ko02035.Bacterial.motility.proteins." 0 0
"KEGG.Metabolism.Lipid.metabolism.ko00071.Fatty.acid.degradation." 0 0.489098196912586
"KEGG.Metabolism.Metabolism.of.other.amino.acids.ko00460.Cyanoamino.acid.metabolism." 0 0
"KEGG.Brite.Hierarchies.Protein.families..metabolism.ko01005.Lipopolysaccharide.biosynthesis.proteins." 0 0
"KEGG.Brite.Hierarchies.Protein.families..genetic.information.processing.ko04131.Membrane.trafficking." 0 0.871052588195137
"KEGG.Metabolism.Metabolism.of.cofactors.and.vitamins.ko00790.Folate.biosynthesis." 0 0
"KEGG.Metabolism.Metabolism.of.other.amino.acids.ko00480.Glutathione.metabolism." 2.33093492756571 2.19448970094248
"KEGG.Metabolism.Lipid.metabolism.ko00561.Glycerolipid.metabolism." 0 0
"KEGG.Metabolism.Lipid.metabolism.ko00564.Glycerophospholipid.metabolism." 0 1.15431512857066
"KEGG.Brite.Hierarchies.Protein.families..metabolism.ko01003.Glycosyltransferases." 0 0
"KEGG.Metabolism.Biosynthesis.of.other.secondary.metabolites.ko00521.Streptomycin.biosynthesis." 0 0.778411238539808
"KEGG.Metabolism.Carbohydrate.metabolism.ko00660.C5.Branched.dibasic.acid.metabolism." 0 0
"KEGG.Brite.Hierarchies.Protein.families..signaling.and.cellular.processes.ko04812.Cytoskeleton.proteins." 1.25039152433738 1.17719773720573
"KEGG.Brite.Hierarchies.Protein.families..signaling.and.cellular.processes.ko01504.Antimicrobial.resistance.genes." 0 0
"KEGG.Brite.Hierarchies.Protein.families..metabolism.ko00194.Photosynthesis.proteins." 2.23685107397078 2.10591320517789
"KEGG.Metabolism.Energy.metabolism.ko00195.Photosynthesis." 2.2518067483746 2.11999342383252
"KEGG.Metabolism.Amino.acid.metabolism.ko00340.Histidine.metabolism." 0 0
"KEGG.Cellular.Processes.Cell.growth.and.death.ko04217.Necroptosis." 1.84141437953515 1.73362406786595
"KEGG.Metabolism.Biosynthesis.of.other.secondary.metabolites.ko00940.Phenylpropanoid.biosynthesis." 0 0
"KEGG.Metabolism.Xenobiotics.biodegradation.and.metabolism.ko00983.Drug.metabolism...other.enzymes." 0 0
"KEGG.Metabolism.Amino.acid.metabolism.ko00280.Valine..leucine.and.isoleucine.degradation." 0 0
"KEGG.Cellular.Processes.Transport.and.catabolism.ko04146.Peroxisome." 0 0.793111626435238
"KEGG.Metabolism.Biosynthesis.of.other.secondary.metabolites.ko00261.Monobactam.biosynthesis." 0 0
"KEGG.Metabolism.Energy.metabolism.ko00920.Sulfur.metabolism." 0 0.767754846676253
"KEGG.Cellular.Processes.Cellular.community...prokaryotes.ko05111.Biofilm.formation...Vibrio.cholerae." 0.0726199887505472 0.0683690546273914
"KEGG.Metabolism.Amino.acid.metabolism.ko00350.Tyrosine.metabolism." 0 0
"KEGG.Environmental.Information.Processing.Signal.transduction.ko04066.HIF.1.signaling.pathway." 1.20948004836358 1.1386810838178
"KEGG.Metabolism.Metabolism.of.cofactors.and.vitamins.ko00780.Biotin.metabolism." 0 0.339218673628349
"KEGG.Metabolism.Glycan.biosynthesis.and.metabolism.ko00603.Glycosphingolipid.biosynthesis...globo.and.isoglobo.series." 0 0
"KEGG.Metabolism.Glycan.biosynthesis.and.metabolism.ko00540.Lipopolysaccharide.biosynthesis." 0 0
"KEGG.Cellular.Processes.Transport.and.catabolism.ko04142.Lysosome." 0 0
"KEGG.Metabolism.Amino.acid.metabolism.ko00310.Lysine.degradation." 0.686315015820447 0.646140403152755
"KEGG.Metabolism.Metabolism.of.cofactors.and.vitamins.ko00750.Vitamin.B6.metabolism." 0 0.384422046465071
"KEGG.Cellular.Processes.Cellular.community...prokaryotes.ko02025.Biofilm.formation...Pseudomonas.aeruginosa." 2.86612281065375 2.69834945421859
"KEGG.Brite.Hierarchies.Protein.families..signaling.and.cellular.processes.ko02042.Bacterial.toxins." 0 0.199702863441159
"KEGG.Metabolism.Amino.acid.metabolism.ko00360.Phenylalanine.metabolism." 0 0
"KEGG.Cellular.Processes.Cell.growth.and.death.ko04216.Ferroptosis." 0 0.590384197891402
"KEGG.Metabolism.Carbohydrate.metabolism.ko00053.Ascorbate.and.aldarate.metabolism." 0 0
"KEGG.Metabolism.Glycan.biosynthesis.and.metabolism.ko00531.Glycosaminoglycan.degradation." 0 0
"KEGG.Metabolism.Metabolism.of.terpenoids.and.polyketides.ko00523.Polyketide.sugar.unit.biosynthesis." 0 0.228311114840316
"KEGG.Metabolism.Xenobiotics.biodegradation.and.metabolism.ko00625.Chloroalkane.and.chloroalkene.degradation." 0 0.943283632030696
"KEGG.Brite.Hierarchies.Protein.families..metabolism.ko01009.Protein.phosphatases.and.associated.proteins." 1.62374786493991 1.52869903161959
"KEGG.Metabolism.Metabolism.of.other.amino.acids.ko00471.D.Glutamine.and.D.glutamate.metabolism." 2.88821526384884 2.719148688222
"KEGG.Metabolism.Metabolism.of.cofactors.and.vitamins.ko00130.Ubiquinone.and.other.terpenoid.quinone.biosynthesis." 0.271261441311465 0.255382693090664
"KEGG.Brite.Hierarchies.Protein.families..metabolism.ko01006.Prenyltransferases." 0 0
"KEGG.Genetic.Information.Processing.Folding..sorting.and.degradation.ko04122.Sulfur.relay.system." 0 1.84789367787554
"KEGG.Metabolism.Amino.acid.metabolism.ko00380.Tryptophan.metabolism." 2.68874579550381 2.53135550328192
"KEGG.Cellular.Processes.Cell.motility.ko02030.Bacterial.chemotaxis." 0 0
"KEGG.Metabolism.Metabolism.of.other.amino.acids.ko00430.Taurine.and.hypotaurine.metabolism." 0 0
"KEGG.Cellular.Processes.Cell.motility.ko02040.Flagellar.assembly." 0 0
"KEGG.Metabolism.Metabolism.of.cofactors.and.vitamins.ko00740.Riboflavin.metabolism." 0 0
"KEGG.Metabolism.Biosynthesis.of.other.secondary.metabolites.ko00401.Novobiocin.biosynthesis." 0.380532168650332 0.358257073204768
"KEGG.Metabolism.Metabolism.of.other.amino.acids.ko00410.beta.Alanine.metabolism." 0 0
"KEGG.Metabolism.Xenobiotics.biodegradation.and.metabolism.ko00626.Naphthalene.degradation." 0 0.723613653417745
"KEGG.Brite.Hierarchies.Protein.families..genetic.information.processing.ko03051.Proteasome." 0 0.0839959938948221
"KEGG.Metabolism.Biosynthesis.of.other.secondary.metabolites.ko00960.Tropane..piperidine.and.pyridine.alkaloid.biosynthesis." 0 0
"KEGG.Metabolism.Metabolism.of.other.amino.acids.ko00473.D.Alanine.metabolism." 0 0
"KEGG.Metabolism.Metabolism.of.terpenoids.and.polyketides.ko01051.Biosynthesis.of.ansamycins." 0 0
"KEGG.Metabolism.Biosynthesis.of.other.secondary.metabolites.ko00525.Acarbose.and.validamycin.biosynthesis." 0 0.569430724799288
"KEGG.Environmental.Information.Processing.Signal.transduction.ko04016.MAPK.signaling.pathway...plant." 0 0.148857796588404
"KEGG.Metabolism.Carbohydrate.metabolism.ko00562.Inositol.phosphate.metabolism." 0 0
"KEGG.Metabolism.Biosynthesis.of.other.secondary.metabolites.ko00332.Carbapenem.biosynthesis." 0 0.0568605894445608
"KEGG.Metabolism.Glycan.biosynthesis.and.metabolism.ko00513.Various.types.of.N.glycan.biosynthesis." 0 0
"KEGG.Metabolism.Glycan.biosynthesis.and.metabolism.ko00604.Glycosphingolipid.biosynthesis...ganglio.series." 0 0
"KEGG.Metabolism.Xenobiotics.biodegradation.and.metabolism.ko00362.Benzoate.degradation." 0 0.125398053732323
"KEGG.Brite.Hierarchies.Protein.families..signaling.and.cellular.processes.ko04090.CD.molecules." 0 0.616167594523099
"KEGG.Brite.Hierarchies.Protein.families..signaling.and.cellular.processes.ko00537.Glycosylphosphatidylinositol..GPI..anchored.proteins." 0 0
"KEGG.Metabolism.Metabolism.of.terpenoids.and.polyketides.ko01053.Biosynthesis.of.siderophore.group.nonribosomal.peptides." 0 0
"KEGG.Metabolism.Biosynthesis.of.other.secondary.metabolites.ko00333.Prodigiosin.biosynthesis." 0 0
"KEGG.Metabolism.Metabolism.of.other.amino.acids.ko00440.Phosphonate.and.phosphinate.metabolism." 0 0
"KEGG.Metabolism.Lipid.metabolism.ko00121.Secondary.bile.acid.biosynthesis." 1.71573015850711 1.61529698573454
"KEGG.Metabolism.Biosynthesis.of.other.secondary.metabolites.ko00950.Isoquinoline.alkaloid.biosynthesis." 0 0
"KEGG.Environmental.Information.Processing.Signal.transduction.ko04070.Phosphatidylinositol.signaling.system." 0 0.409870179889389
"KEGG.Metabolism.Biosynthesis.of.other.secondary.metabolites.ko00966.Glucosinolate.biosynthesis." 0.111518819147833 0.104990876058803
"KEGG.Brite.Hierarchies.Protein.families..metabolism.ko01008.Polyketide.biosynthesis.proteins." 0 0
"KEGG.Metabolism.Metabolism.of.terpenoids.and.polyketides.ko01055.Biosynthesis.of.vancomycin.group.antibiotics." 0 0.855418617196964
"KEGG.Metabolism.Biosynthesis.of.other.secondary.metabolites.ko00524.Neomycin..kanamycin.and.gentamicin.biosynthesis." 0 0.106843972364743
"KEGG.Metabolism.Biosynthesis.of.other.secondary.metabolites.ko00405.Phenazine.biosynthesis." 0 0
"KEGG.Genetic.Information.Processing.Translation.ko03008.Ribosome.biogenesis.in.eukaryotes." 0 0.279227618984615
"KEGG.Metabolism.Xenobiotics.biodegradation.and.metabolism.ko00633.Nitrotoluene.degradation." 0 0.303960748164134
"KEGG.Genetic.Information.Processing.Folding..sorting.and.degradation.ko04141.Protein.processing.in.endoplasmic.reticulum." 0 0
"KEGG.Metabolism.Not.included.in.regular.maps.ko09113.Global.maps.only." 0 0.452423935005649
"KEGG.Metabolism.Metabolism.of.cofactors.and.vitamins.ko00785.Lipoic.acid.metabolism." 0 0
"KEGG.Metabolism.Glycan.biosynthesis.and.metabolism.ko00572.Arabinogalactan.biosynthesis...Mycobacterium." 0 0
"KEGG.Brite.Hierarchies.Protein.families..signaling.and.cellular.processes.ko00536.Glycosaminoglycan.binding.proteins." 0 0
"KEGG.Metabolism.Metabolism.of.terpenoids.and.polyketides.ko00903.Limonene.and.pinene.degradation." 1.99217332865952 1.87555808638608
"KEGG.Metabolism.Xenobiotics.biodegradation.and.metabolism.ko00980.Metabolism.of.xenobiotics.by.cytochrome.P450." 3.9197333428762 3.69028510820158
"KEGG.Metabolism.Xenobiotics.biodegradation.and.metabolism.ko00982.Drug.metabolism...cytochrome.P450." 3.90946806521143 3.68062072596325
"KEGG.Metabolism.Lipid.metabolism.ko00120.Primary.bile.acid.biosynthesis." 0 0
"KEGG.Genetic.Information.Processing.Translation.ko03013.RNA.transport." 0 0.82693176915985
"KEGG.Metabolism.Biosynthesis.of.other.secondary.metabolites.ko00311.Penicillin.and.cephalosporin.biosynthesis." 0 0.838262440611474
"KEGG.Environmental.Information.Processing.Signal.transduction.ko04152.AMPK.signaling.pathway." 0 0
"KEGG.Cellular.Processes.Transport.and.catabolism.ko04138.Autophagy...yeast." 0 0
"KEGG.Metabolism.Metabolism.of.terpenoids.and.polyketides.ko00908.Zeatin.biosynthesis." 0 0
"KEGG.Environmental.Information.Processing.Signal.transduction.ko04151.PI3K.Akt.signaling.pathway." 0 0.321072882680163
"KEGG.Metabolism.Metabolism.of.cofactors.and.vitamins.ko00830.Retinol.metabolism." 1.27078492706308 1.35216731382884
"KEGG.Genetic.Information.Processing.Folding..sorting.and.degradation.ko03050.Proteasome." 0 0.421858004632823
"KEGG.Metabolism.Xenobiotics.biodegradation.and.metabolism.ko00627.Aminobenzoate.degradation." 0 0
"KEGG.Metabolism.Metabolism.of.terpenoids.and.polyketides.ko00981.Insect.hormone.biosynthesis." 0 0.411308689156906
"KEGG.Metabolism.Lipid.metabolism.ko01040.Biosynthesis.of.unsaturated.fatty.acids." 0 0.123188484405203
"KEGG.Cellular.Processes.Cell.growth.and.death.ko04214.Apoptosis...fly." 0 0
"KEGG.Metabolism.Lipid.metabolism.ko00072.Synthesis.and.degradation.of.ketone.bodies." 0 0.722073182968103
"KEGG.Metabolism.Metabolism.of.terpenoids.and.polyketides.ko00281.Geraniol.degradation." 0.982115561928808 0.924625762950368
"KEGG.Environmental.Information.Processing.Signal.transduction.ko04068.FoxO.signaling.pathway." 0 0
"KEGG.Metabolism.Xenobiotics.biodegradation.and.metabolism.ko00791.Atrazine.degradation." 0 0
"KEGG.Metabolism.Xenobiotics.biodegradation.and.metabolism.ko00930.Caprolactam.degradation." 0.0171239201945151 0.0838737359823971
"KEGG.Metabolism.Xenobiotics.biodegradation.and.metabolism.ko00643.Styrene.degradation." 0 0
