# Supplementary material for: Adaptation of the infant gut microbiome during the complementary feeding transition
Source: PLoS One. 2022 Jul 14;17(7):e0270213. doi: 10.1371/journal.pone.0270213 (PMC9282554; doi:10.1371/journal.pone.0270213)
Supplement: S2 File — (ZIP) [file pone.0270213.s002.zip › Final docs/Intermediary docs/KEGG_Timeseries_permutation_ANOVA_2000_BaseMid.txt]

Taxon	Baseline.mean	Baseline.sem	Midpoint.mean	Midpoint.sem	treatment.p.value	treatment.fdr
KEGG.Brite.Hierarchies.Protein.families..signaling.and.cellular.processes.ko02000.Transporters.	11.194447724	0.258362780504707	9.992725644	0.183779269559287	0.00049975	0.00170285185185185
KEGG.Brite.Hierarchies.Protein.families..genetic.information.processing.ko03400.DNA.repair.and.recombination.proteins.	3.517182412	0.142293991342602	3.916452276	0.0607115635830252	0.0014993	0.00437890793650794
KEGG.Environmental.Information.Processing.Membrane.transport.ko02010.ABC.transporters.	2.767082432	0.101173427309975	2.529858636	0.103984836948116	0.18691	0.279605203252032
KEGG.Brite.Hierarchies.Protein.families..genetic.information.processing.ko03016.Transfer.RNA.biogenesis.	2.325607656	0.0474664242899508	2.592907444	0.0315006443121227	0.00049975	0.00170285185185185
KEGG.Brite.Hierarchies.Protein.families..metabolism.ko01002.Peptidases.	1.975542152	0.0286893219672983	2.049119532	0.0238015177187091	0.003998	0.0105090285714286
KEGG.Brite.Hierarchies.Protein.families..metabolism.ko01007.Amino.acid.related.enzymes.	1.7510717	0.0536076912418893	1.955576624	0.0224112596384178	0.00049975	0.00170285185185185
KEGG.Brite.Hierarchies.Protein.families..signaling.and.cellular.processes.ko04147.Exosome.	1.713537376	0.0781975794725296	1.888764564	0.0296822179324759	0.01999	0.037919175257732
KEGG.Metabolism.Nucleotide.metabolism.ko00230.Purine.metabolism.	1.77360634	0.0290088755385141	1.856144036	0.0155606285340362	0.0074963	0.0179132363636364
KEGG.Metabolism.Carbohydrate.metabolism.ko00500.Starch.and.sucrose.metabolism.	1.883071088	0.0844872204523259	1.736863192	0.0428616991249989	0.17541	0.267569180327869
KEGG.Cellular.Processes.Cellular.community...prokaryotes.ko02024.Quorum.sensing.	1.849804332	0.117612877976891	1.806001372	0.079059364851497	0.87656	0.913305310734463
KEGG.Genetic.Information.Processing.Translation.ko00970.Aminoacyl.tRNA.biosynthesis.	1.388060984	0.0684042346302994	1.59439648	0.0266393954025581	0.00049975	0.00170285185185185
KEGG.Brite.Hierarchies.Protein.families..genetic.information.processing.ko03032.DNA.replication.proteins.	1.374308416	0.0662208158377167	1.57377648	0.0218282937666377	0.00049975	0.00170285185185185
KEGG.Metabolism.Carbohydrate.metabolism.ko00520.Amino.sugar.and.nucleotide.sugar.metabolism.	1.427364148	0.0380444462587551	1.510921172	0.0272113206227656	0.075962	0.123690336283186
KEGG.Environmental.Information.Processing.Signal.transduction.ko02020.Two.component.system.	1.740102072	0.169169097309829	1.360664344	0.045405047079613	0.0089955	0.02068965
KEGG.Metabolism.Carbohydrate.metabolism.ko00052.Galactose.metabolism.	1.371307736	0.06246125074139	1.410389284	0.0350149063600741	0.53273	0.671385753424658
KEGG.Metabolism.Carbohydrate.metabolism.ko00010.Glycolysis...Gluconeogenesis.	1.368493344	0.0389593136781228	1.355872372	0.0233984120550423	0.83208	0.900604235294118
KEGG.Brite.Hierarchies.Protein.families..genetic.information.processing.ko03036.Chromosome.and.associated.proteins.	1.2515539	0.0177606809601415	1.330272372	0.00886393203946857	0.00049975	0.00170285185185185
KEGG.Brite.Hierarchies.Protein.families..genetic.information.processing.ko03029.Mitochondrial.biogenesis.	1.164810092	0.0542569493376172	1.327032676	0.017609796270408	0.00049975	0.00170285185185185
KEGG.Brite.Hierarchies.Protein.families..genetic.information.processing.ko03009.Ribosome.biogenesis.	1.211927656	0.0174485498218487	1.262427832	0.016643743565434	0.00049975	0.00170285185185185
KEGG.Brite.Hierarchies.Protein.families..genetic.information.processing.ko03000.Transcription.factors.	1.506153948	0.085515925578291	1.131633748	0.0377163761167772	0.00049975	0.00170285185185185
KEGG.Metabolism.Amino.acid.metabolism.ko00250.Alanine..aspartate.and.glutamate.metabolism.	1.15328576	0.0308801489910001	1.281655324	0.0202303938421741	0.00049975	0.00170285185185185
KEGG.Brite.Hierarchies.Protein.families..metabolism.ko01011.Peptidoglycan.biosynthesis.and.degradation.proteins.	1.154426992	0.0175195710998518	1.208599192	0.0132806467653009	0.00049975	0.00170285185185185
KEGG.Metabolism.Carbohydrate.metabolism.ko00620.Pyruvate.metabolism.	1.195597956	0.0415699001984249	1.202662836	0.0206690860563023	0.86957	0.913305310734463
KEGG.Metabolism.Amino.acid.metabolism.ko00270.Cysteine.and.methionine.metabolism.	1.126028784	0.029703876204547	1.186405088	0.0168429818158824	0.049975	0.0843614678899083
KEGG.Metabolism.Nucleotide.metabolism.ko00240.Pyrimidine.metabolism.	1.0618829	0.0135324591188581	1.147232636	0.008827218547957	0.00049975	0.00170285185185185
KEGG.Genetic.Information.Processing.Replication.and.repair.ko03440.Homologous.recombination.	1.016312184	0.0448356059091186	1.12776642	0.0206202474836353	0.0014993	0.00437890793650794
KEGG.Brite.Hierarchies.Protein.families..signaling.and.cellular.processes.ko02044.Secretion.system.	1.352110344	0.155801318377583	0.886615388	0.0345057697891127	0.00049975	0.00170285185185185
KEGG.Metabolism.Amino.acid.metabolism.ko00260.Glycine..serine.and.threonine.metabolism.	0.98383558	0.0155575623961918	0.975214824	0.0131658711905369	0.34733	0.478990447761194
KEGG.Brite.Hierarchies.Protein.families..genetic.information.processing.ko03110.Chaperones.and.folding.catalysts.	0.910303384	0.0208587076954915	0.981878324	0.0234241625780157	0.0069965	0.0171647466666667
KEGG.Genetic.Information.Processing.Replication.and.repair.ko03430.Mismatch.repair.	0.860711764	0.0348234448053831	0.981733208	0.0139419685959945	0.00049975	0.00170285185185185
KEGG.Metabolism.Energy.metabolism.ko00720.Carbon.fixation.pathways.in.prokaryotes.	0.8798037	0.021284945522768	0.986721304	0.023401114392397	0.0044978	0.0116562704225352
KEGG.Brite.Hierarchies.Protein.families..genetic.information.processing.ko03011.Ribosome.	0.866572384	0.0434245219616419	0.963891068	0.0210734421782811	0.010995	0.0243744578313253
KEGG.Genetic.Information.Processing.Translation.ko03010.Ribosome.	0.866570204	0.0434245332775374	0.963890872	0.0210734120068397	0.011494	0.0248811294117647
KEGG.Metabolism.Carbohydrate.metabolism.ko00030.Pentose.phosphate.pathway.	0.875092808	0.0126794307870936	0.912879564	0.0127096911318829	0.054473	0.0902975855855856
KEGG.Brite.Hierarchies.Protein.families..signaling.and.cellular.processes.ko02048.Prokaryotic.defense.system.	0.845959996	0.032554630538448	0.866741272	0.0264186281392584	0.085957	0.1375312
KEGG.Brite.Hierarchies.Protein.families..genetic.information.processing.ko03019.Messenger.RNA.biogenesis.	0.772772416	0.0254263262679581	0.83440616	0.0117884271465479	0.00049975	0.00170285185185185
KEGG.Metabolism.Glycan.biosynthesis.and.metabolism.ko00550.Peptidoglycan.biosynthesis.	0.7276617	0.0223791870319947	0.837535336	0.00987074727682574	0.00049975	0.00170285185185185
KEGG.Genetic.Information.Processing.Replication.and.repair.ko03030.DNA.replication.	0.755222128	0.0392125091501702	0.83345	0.0157295672996929	0.011994	0.0256615813953488
KEGG.Genetic.Information.Processing.Replication.and.repair.ko03420.Nucleotide.excision.repair.	0.728803756	0.0479377860918027	0.803544432	0.0246791553443216	0.083958	0.135511157894737
KEGG.Metabolism.Energy.metabolism.ko00680.Methane.metabolism.	0.765419644	0.00859052132700548	0.790589856	0.0102633831575787	0.042979	0.0746050566037736
KEGG.Genetic.Information.Processing.Folding..sorting.and.degradation.ko03018.RNA.degradation.	0.716486472	0.0253446988885194	0.799314184	0.00923938961532034	0.00049975	0.00170285185185185
KEGG.Metabolism.Carbohydrate.metabolism.ko00630.Glyoxylate.and.dicarboxylate.metabolism.	0.805107408	0.0325892790420853	0.790255724	0.0185467198799673	0.27436	0.388324923076923
KEGG.Brite.Hierarchies.Protein.families..genetic.information.processing.ko03021.Transcription.machinery.	0.682978252	0.0149737881096102	0.798350544	0.0182126263850852	0.00049975	0.00170285185185185
KEGG.Metabolism.Energy.metabolism.ko00190.Oxidative.phosphorylation.	0.675787412	0.0174812748606267	0.777726908	0.0255426038537968	0.0009995	0.0031708275862069
KEGG.Metabolism.Carbohydrate.metabolism.ko00640.Propanoate.metabolism.	0.76163434	0.0343920122247783	0.704787888	0.0144588275991086	0.0069965	0.0171647466666667
KEGG.Metabolism.Glycan.biosynthesis.and.metabolism.ko00511.Other.glycan.degradation.	0.635224788	0.0767565114315753	0.752057868	0.0625624750346342	0.42279	0.567834744525547
KEGG.Metabolism.Carbohydrate.metabolism.ko00051.Fructose.and.mannose.metabolism.	0.6741266	0.0502435257900604	0.70905626	0.051494622681226	0.74413	0.839999509202454
KEGG.Metabolism.Carbohydrate.metabolism.ko00650.Butanoate.metabolism.	0.675506544	0.0323962016192218	0.679024628	0.0152908924061335	0.85457	0.905269425287356
KEGG.Metabolism.Amino.acid.metabolism.ko00400.Phenylalanine..tyrosine.and.tryptophan.biosynthesis.	0.609535176	0.0238232633482907	0.67603694	0.00904288088904194	0.0034983	0.00946598823529412
KEGG.Brite.Hierarchies.Protein.families..metabolism.ko01004.Lipid.biosynthesis.proteins.	0.664551648	0.0220355073838696	0.647450052	0.0228510691402861	0.85607	0.905269425287356
KEGG.Metabolism.Carbohydrate.metabolism.ko00020.Citrate.cycle..TCA.cycle..	0.637433752	0.0298810990164023	0.663282444	0.0234096944363071	0.46277	0.603898439716312
KEGG.Metabolism.Amino.acid.metabolism.ko00300.Lysine.biosynthesis.	0.579726788	0.025830317337625	0.652119072	0.0100780250068445	0.00049975	0.00170285185185185
KEGG.Metabolism.Amino.acid.metabolism.ko00220.Arginine.biosynthesis.	0.579435024	0.0170839609899727	0.629071216	0.00673587994207557	0.00049975	0.00170285185185185
KEGG.Metabolism.Amino.acid.metabolism.ko00290.Valine..leucine.and.isoleucine.biosynthesis.	0.5831773	0.0256045610766702	0.614997996	0.0130167363358684	0.16442	0.254229243697479
KEGG.Metabolism.Lipid.metabolism.ko00061.Fatty.acid.biosynthesis.	0.561727908	0.0390370716324171	0.610941588	0.0250610696998793	0.23438	0.342269206349206
KEGG.Brite.Hierarchies.Protein.families..signaling.and.cellular.processes.ko02022.Two.component.system.	0.697410368	0.0666196339748222	0.536283872	0.0261759847040161	0.02099	0.0390117171717172
KEGG.Brite.Hierarchies.Protein.families..genetic.information.processing.ko03012.Translation.factors.	0.530941388	0.0100431994040567	0.604255876	0.0108960881244498	0.00049975	0.00170285185185185
KEGG.Environmental.Information.Processing.Membrane.transport.ko02060.Phosphotransferase.system..PTS..	0.720202628	0.0874709483435353	0.5492647	0.0423479708181226	0.012494	0.026424091954023
KEGG.Metabolism.Energy.metabolism.ko00710.Carbon.fixation.in.photosynthetic.organisms.	0.558247844	0.00820102361177977	0.591541996	0.0097148222612382	0.014993	0.0309967640449438
KEGG.Environmental.Information.Processing.Membrane.transport.ko03070.Bacterial.secretion.system.	0.612803416	0.0382879126841669	0.5388717	0.0140381672297122	0.070465	0.115763928571429
KEGG.Brite.Hierarchies.Protein.families..metabolism.ko01001.Protein.kinases.	0.653903132	0.0298670730725804	0.50010452	0.0178279508448952	0.00049975	0.00170285185185185
KEGG.Metabolism.Energy.metabolism.ko00910.Nitrogen.metabolism.	0.549928412	0.0215594431380763	0.531200524	0.00997567905292714	0.31684	0.441655757575758
KEGG.Metabolism.Metabolism.of.cofactors.and.vitamins.ko00770.Pantothenate.and.CoA.biosynthesis.	0.483533576	0.0068676533197502	0.515293432	0.00826418390973104	0.00049975	0.00170285185185185
KEGG.Metabolism.Metabolism.of.other.amino.acids.ko00450.Selenocompound.metabolism.	0.521457428	0.00780693289663856	0.494662668	0.0108737538628061	0.024988	0.0455226930693069
KEGG.Metabolism.Metabolism.of.cofactors.and.vitamins.ko00760.Nicotinate.and.nicotinamide.metabolism.	0.493714676	0.0224755918593499	0.488583388	0.0163132666740809	0.75412	0.840958060606061
KEGG.Metabolism.Lipid.metabolism.ko00600.Sphingolipid.metabolism.	0.436471904	0.0420137283678472	0.50848382	0.0356532751254701	0.23338	0.342269206349206
KEGG.Metabolism.Carbohydrate.metabolism.ko00040.Pentose.and.glucuronate.interconversions.	0.4506772	0.0311174890252743	0.465921432	0.0212994009256229	0.73363	0.833258765432099
KEGG.Metabolism.Metabolism.of.cofactors.and.vitamins.ko00730.Thiamine.metabolism.	0.42169208	0.013401887024535	0.469206308	0.00693473073524829	0.00049975	0.00170285185185185
KEGG.Cellular.Processes.Cell.growth.and.death.ko04112.Cell.cycle...Caulobacter.	0.39874132	0.0138773331784605	0.47692406	0.00915138566830911	0.00049975	0.00170285185185185
KEGG.Genetic.Information.Processing.Folding..sorting.and.degradation.ko03060.Protein.export.	0.414598704	0.0121784486354482	0.470684636	0.0065348474353063	0.00049975	0.00170285185185185
KEGG.Metabolism.Metabolism.of.cofactors.and.vitamins.ko00860.Porphyrin.and.chlorophyll.metabolism.	0.360782284	0.0332018519803668	0.468624632	0.0284073378313613	0.017491	0.034982
KEGG.Metabolism.Metabolism.of.cofactors.and.vitamins.ko00670.One.carbon.pool.by.folate.	0.3954247	0.0100221874121139	0.441005344	0.00779038153140585	0.00049975	0.00170285185185185
KEGG.Cellular.Processes.Cellular.community...prokaryotes.ko02026.Biofilm.formation...Escherichia.coli.	0.50608972	0.0473206566614884	0.345938068	0.0136201975667202	0.00049975	0.00170285185185185
KEGG.Metabolism.Metabolism.of.terpenoids.and.polyketides.ko00900.Terpenoid.backbone.biosynthesis.	0.342900072	0.0115204856191272	0.382798784	0.00648741566081256	0.00049975	0.00170285185185185
KEGG.Genetic.Information.Processing.Transcription.ko03020.RNA.polymerase.	0.336983168	0.013149290327177	0.390158144	0.00720739087247732	0.00049975	0.00170285185185185
KEGG.Metabolism.Amino.acid.metabolism.ko00330.Arginine.and.proline.metabolism.	0.398214216	0.020023069885183	0.357083472	0.00735819790634347	0.02099	0.0390117171717172
KEGG.Genetic.Information.Processing.Replication.and.repair.ko03410.Base.excision.repair.	0.354731456	0.00796858241249571	0.370535268	0.00565786953731326	0.046477	0.079183037037037
KEGG.Brite.Hierarchies.Protein.families..signaling.and.cellular.processes.ko02035.Bacterial.motility.proteins.	0.50278942	0.0757705968633588	0.302635636	0.0374813425334463	0.005997	0.0153256666666667
KEGG.Metabolism.Lipid.metabolism.ko00071.Fatty.acid.degradation.	0.414745136	0.0184044744164147	0.343375184	0.0213030628281355	0.0089955	0.02068965
KEGG.Metabolism.Metabolism.of.other.amino.acids.ko00460.Cyanoamino.acid.metabolism.	0.323408996	0.0252541333565989	0.364743048	0.0234422316350912	0.043478	0.0747659065420561
KEGG.Brite.Hierarchies.Protein.families..metabolism.ko01005.Lipopolysaccharide.biosynthesis.proteins.	0.433579752	0.0474951639774767	0.3454714	0.020273800589813	0.013493	0.0282126363636364
KEGG.Brite.Hierarchies.Protein.families..genetic.information.processing.ko04131.Membrane.trafficking.	0.342136472	0.0281903409190539	0.366101544	0.0106376620433973	0.63418	0.752833032258064
KEGG.Metabolism.Metabolism.of.cofactors.and.vitamins.ko00790.Folate.biosynthesis.	0.344937104	0.0100178016038126	0.35498118	0.0091081022509357	0.61619	0.75175948051948
KEGG.Metabolism.Metabolism.of.other.amino.acids.ko00480.Glutathione.metabolism.	0.396748824	0.0111844502477268	0.32221048	0.0138334522954045	0.00049975	0.00170285185185185
KEGG.Metabolism.Lipid.metabolism.ko00561.Glycerolipid.metabolism.	0.3268581	0.0131981460166671	0.334640556	0.0152070634127797	0.60320	0.744891275167785
KEGG.Metabolism.Lipid.metabolism.ko00564.Glycerophospholipid.metabolism.	0.345718204	0.0215921557753524	0.317281772	0.00984590595711321	0.38931	0.530615111111111
KEGG.Brite.Hierarchies.Protein.families..metabolism.ko01003.Glycosyltransferases.	0.368452044	0.0293680648451279	0.302784532	0.00964762367229831	0.0064968	0.016375495890411
KEGG.Metabolism.Biosynthesis.of.other.secondary.metabolites.ko00521.Streptomycin.biosynthesis.	0.293100068	0.0198863970421305	0.315955032	0.0102029920795417	0.17741	0.267569180327869
KEGG.Metabolism.Carbohydrate.metabolism.ko00660.C5.Branched.dibasic.acid.metabolism.	0.300221912	0.0112540232681463	0.309137816	0.00681540209144621	0.62919	0.75175948051948
KEGG.Brite.Hierarchies.Protein.families..signaling.and.cellular.processes.ko04812.Cytoskeleton.proteins.	0.251236824	0.0105886382412365	0.322081556	0.0144483518449304	0.00049975	0.00170285185185185
KEGG.Brite.Hierarchies.Protein.families..signaling.and.cellular.processes.ko01504.Antimicrobial.resistance.genes.	0.356264116	0.0280757644887975	0.281173932	0.0147682265693467	0.003998	0.0105090285714286
KEGG.Brite.Hierarchies.Protein.families..metabolism.ko00194.Photosynthesis.proteins.	0.250682904	0.0133708470856256	0.308812628	0.00872672784948922	0.00049975	0.00170285185185185
KEGG.Metabolism.Energy.metabolism.ko00195.Photosynthesis.	0.24789972	0.013884860834266	0.30780444	0.00870472445006733	0.00049975	0.00170285185185185
KEGG.Metabolism.Amino.acid.metabolism.ko00340.Histidine.metabolism.	0.264697192	0.0129177862638714	0.31162782	0.00783981944734061	0.0014993	0.00437890793650794
KEGG.Cellular.Processes.Cell.growth.and.death.ko04217.Necroptosis.	0.254913884	0.00884488654533544	0.298429996	0.00786180985680032	0.00049975	0.00170285185185185
KEGG.Metabolism.Biosynthesis.of.other.secondary.metabolites.ko00940.Phenylpropanoid.biosynthesis.	0.24856434	0.0277235361061235	0.280417776	0.022103480741011	0.13143	0.205721355932203
KEGG.Metabolism.Xenobiotics.biodegradation.and.metabolism.ko00983.Drug.metabolism...other.enzymes.	0.267487232	0.0053679889227957	0.275388556	0.00590806274894763	0.34883	0.478990447761194
KEGG.Metabolism.Amino.acid.metabolism.ko00280.Valine..leucine.and.isoleucine.degradation.	0.282507384	0.00634618773993406	0.2707721	0.00803753105048849	0.0009995	0.0031708275862069
KEGG.Cellular.Processes.Transport.and.catabolism.ko04146.Peroxisome.	0.254612336	0.0242828010561864	0.255200316	0.0155239935463115	0.95852	0.96375781420765
KEGG.Metabolism.Biosynthesis.of.other.secondary.metabolites.ko00261.Monobactam.biosynthesis.	0.25488688	0.00471092390953197	0.251334964	0.0050085022191632	0.75362	0.840958060606061
KEGG.Metabolism.Energy.metabolism.ko00920.Sulfur.metabolism.	0.28020732	0.0303287295372358	0.236944532	0.0105570419958318	0.22789	0.33815935483871
KEGG.Cellular.Processes.Cellular.community...prokaryotes.ko05111.Biofilm.formation...Vibrio.cholerae.	0.327310816	0.0419841999518194	0.21398582	0.014127215083599	0.00049975	0.00170285185185185
KEGG.Metabolism.Amino.acid.metabolism.ko00350.Tyrosine.metabolism.	0.245641992	0.00862537199043017	0.218045392	0.00886675114235934	0.018991	0.0367825684210526
KEGG.Environmental.Information.Processing.Signal.transduction.ko04066.HIF.1.signaling.pathway.	0.188567216	0.00477817776838507	0.22803824	0.00741999352182556	0.00049975	0.00170285185185185
KEGG.Metabolism.Metabolism.of.cofactors.and.vitamins.ko00780.Biotin.metabolism.	0.202614624	0.0179994773247431	0.21970962	0.0132381741262847	0.68616	0.804162038216561
KEGG.Metabolism.Glycan.biosynthesis.and.metabolism.ko00603.Glycosphingolipid.biosynthesis...globo.and.isoglobo.series.	0.172977432	0.0197202329212298	0.217256012	0.0205610065413121	0.17641	0.267569180327869
KEGG.Metabolism.Glycan.biosynthesis.and.metabolism.ko00540.Lipopolysaccharide.biosynthesis.	0.266322456	0.0437478771597538	0.183523236	0.0183038740326348	0.0094953	0.0215695703703704
KEGG.Cellular.Processes.Transport.and.catabolism.ko04142.Lysosome.	0.171788044	0.0263003437594018	0.213553812	0.0263878924736468	0.45777	0.601640571428571
KEGG.Metabolism.Amino.acid.metabolism.ko00310.Lysine.degradation.	0.240232496	0.0237431860298911	0.168937916	0.00657793111171154	0.00049975	0.00170285185185185
KEGG.Metabolism.Metabolism.of.cofactors.and.vitamins.ko00750.Vitamin.B6.metabolism.	0.18478972	0.00572670676271858	0.1876381	0.00396534801078459	0.50825	0.649430555555556
KEGG.Cellular.Processes.Cellular.community...prokaryotes.ko02025.Biofilm.formation...Pseudomonas.aeruginosa.	0.254696164	0.0201293336619446	0.151823736	0.00882973498990934	0.00049975	0.00170285185185185
KEGG.Brite.Hierarchies.Protein.families..signaling.and.cellular.processes.ko02042.Bacterial.toxins.	0.184826328	0.0265286570849333	0.18277086	0.0195705175458043	0.62619	0.75175948051948
KEGG.Metabolism.Amino.acid.metabolism.ko00360.Phenylalanine.metabolism.	0.188543924	0.0188448568290363	0.16888402	0.00600619445424194	0.24538	0.35273375
KEGG.Cellular.Processes.Cell.growth.and.death.ko04216.Ferroptosis.	0.17044898	0.0215850112893963	0.173163064	0.0135277114277716	0.98851	0.98851
KEGG.Metabolism.Carbohydrate.metabolism.ko00053.Ascorbate.and.aldarate.metabolism.	0.200831376	0.014433845175029	0.160595968	0.00867764441542696	0.001999	0.00548979104477612
KEGG.Metabolism.Glycan.biosynthesis.and.metabolism.ko00531.Glycosaminoglycan.degradation.	0.136616028	0.0242479171406759	0.17848826	0.024947275254716	0.42029	0.567834744525547
KEGG.Metabolism.Metabolism.of.terpenoids.and.polyketides.ko00523.Polyketide.sugar.unit.biosynthesis.	0.145874336	0.0129001442415035	0.15468484	0.00855714696531307	0.51424	0.652552827586207
KEGG.Metabolism.Xenobiotics.biodegradation.and.metabolism.ko00625.Chloroalkane.and.chloroalkene.degradation.	0.170074256	0.00940259024314414	0.140639616	0.00992031362084331	0.037481	0.0663125384615385
KEGG.Brite.Hierarchies.Protein.families..metabolism.ko01009.Protein.phosphatases.and.associated.proteins.	0.1238864	0.00600224644766441	0.156936844	0.00436662542053197	0.00049975	0.00170285185185185
KEGG.Metabolism.Metabolism.of.other.amino.acids.ko00471.D.Glutamine.and.D.glutamate.metabolism.	0.127686352	0.00371992816546288	0.150543404	0.00245266391558566	0.00049975	0.00170285185185185
KEGG.Metabolism.Metabolism.of.cofactors.and.vitamins.ko00130.Ubiquinone.and.other.terpenoid.quinone.biosynthesis.	0.18534634	0.0185378581786093	0.13734894	0.00784943410620154	0.00049975	0.00170285185185185
KEGG.Brite.Hierarchies.Protein.families..metabolism.ko01006.Prenyltransferases.	0.141537072	0.00380619560763991	0.142561856	0.00363809320660828	0.78361	0.863168095238095
KEGG.Genetic.Information.Processing.Folding..sorting.and.degradation.ko04122.Sulfur.relay.system.	0.124928568	0.0103116214680762	0.138019544	0.00865404422840189	0.028986	0.0522884705882353
KEGG.Metabolism.Amino.acid.metabolism.ko00380.Tryptophan.metabolism.	0.18407444	0.0132235605979277	0.124345276	0.00562402730025463	0.00049975	0.00170285185185185
KEGG.Cellular.Processes.Cell.motility.ko02030.Bacterial.chemotaxis.	0.1624607136	0.0278995013160007	0.11876698	0.017104102556154	0.24738	0.352852093023256
KEGG.Metabolism.Metabolism.of.other.amino.acids.ko00430.Taurine.and.hypotaurine.metabolism.	0.137698216	0.00272980586023793	0.1275874	0.00292796104683788	0.0074963	0.0179132363636364
KEGG.Cellular.Processes.Cell.motility.ko02040.Flagellar.assembly.	0.186719274	0.0386020718419852	0.1059381312	0.0190871025478136	0.034483	0.0616006990291262
KEGG.Metabolism.Metabolism.of.cofactors.and.vitamins.ko00740.Riboflavin.metabolism.	0.129766612	0.0089643751505135	0.128853624	0.00659751298003594	0.47476	0.615181971830986
KEGG.Metabolism.Biosynthesis.of.other.secondary.metabolites.ko00401.Novobiocin.biosynthesis.	0.11175134	0.00412020525548991	0.126066412	0.00178916819418336	0.00049975	0.00170285185185185
KEGG.Metabolism.Metabolism.of.other.amino.acids.ko00410.beta.Alanine.metabolism.	0.143548692	0.015637961835252	0.110971588	0.00663852646674526	0.010995	0.0243744578313253
KEGG.Metabolism.Xenobiotics.biodegradation.and.metabolism.ko00626.Naphthalene.degradation.	0.131450612	0.0073509727849796	0.106663816	0.00772922840506019	0.01999	0.037919175257732
KEGG.Brite.Hierarchies.Protein.families..genetic.information.processing.ko03051.Proteasome.	0.105602388	0.0123194298015186	0.11084206	0.00638637041432247	0.81509	0.887435266272189
KEGG.Metabolism.Biosynthesis.of.other.secondary.metabolites.ko00960.Tropane..piperidine.and.pyridine.alkaloid.biosynthesis.	0.116894596	0.00469537512083071	0.107184572	0.00277832939754882	0.011494	0.0248811294117647
KEGG.Metabolism.Metabolism.of.other.amino.acids.ko00473.D.Alanine.metabolism.	0.097866164	0.00324206397439388	0.108362524	0.0021407654590923	0.0014993	0.00437890793650794
KEGG.Metabolism.Metabolism.of.terpenoids.and.polyketides.ko01051.Biosynthesis.of.ansamycins.	0.114819728	0.00781912759175327	0.099116528	0.00437565009600676	0.017991	0.0355950967741935
KEGG.Metabolism.Biosynthesis.of.other.secondary.metabolites.ko00525.Acarbose.and.validamycin.biosynthesis.	0.097475484	0.0076214919540111	0.096533248	0.00487109723259938	0.94903	0.959458901098901
KEGG.Environmental.Information.Processing.Signal.transduction.ko04016.MAPK.signaling.pathway...plant.	0.108415736	0.005258663144919	0.08991014	0.00652058814012458	0.018991	0.0367825684210526
KEGG.Metabolism.Carbohydrate.metabolism.ko00562.Inositol.phosphate.metabolism.	0.092656416	0.00969330583694865	0.096394416	0.00691914012716821	0.92604	0.941388729281768
KEGG.Metabolism.Biosynthesis.of.other.secondary.metabolites.ko00332.Carbapenem.biosynthesis.	0.078314776	0.00437794609978347	0.085761208	0.00206713269026543	0.13193	0.205721355932203
KEGG.Metabolism.Glycan.biosynthesis.and.metabolism.ko00513.Various.types.of.N.glycan.biosynthesis.	0.0626224636	0.0161101411706632	0.0912095712	0.0185829909386519	0.45627	0.601640571428571
KEGG.Metabolism.Glycan.biosynthesis.and.metabolism.ko00604.Glycosphingolipid.biosynthesis...ganglio.series.	0.0626349124	0.01610967481212	0.091186508	0.018584836106477	0.43928	0.585706666666667
KEGG.Metabolism.Xenobiotics.biodegradation.and.metabolism.ko00362.Benzoate.degradation.	0.0999690828	0.0181888545941072	0.06193528	0.00420668401730706	0.015492	0.0313244835164835
KEGG.Brite.Hierarchies.Protein.families..signaling.and.cellular.processes.ko04090.CD.molecules.	0.069674623	0.00947601380133017	0.0745877312	0.00670678930291587	0.89755	0.922621229050279
KEGG.Brite.Hierarchies.Protein.families..signaling.and.cellular.processes.ko00537.Glycosylphosphatidylinositol..GPI..anchored.proteins.	0.074221148	0.0107015111002	0.068830124	0.00963171831457101	0.91554	0.935885333333333
KEGG.Metabolism.Metabolism.of.terpenoids.and.polyketides.ko01053.Biosynthesis.of.siderophore.group.nonribosomal.peptides.	0.1214273868	0.0252849121080107	0.0541487332	0.00707221094460723	0.00049975	0.00170285185185185
KEGG.Metabolism.Biosynthesis.of.other.secondary.metabolites.ko00333.Prodigiosin.biosynthesis.	0.058312556	0.00316320386858577	0.071817192	0.00351429537679044	0.001999	0.00548979104477612
KEGG.Metabolism.Metabolism.of.other.amino.acids.ko00440.Phosphonate.and.phosphinate.metabolism.	0.073457332	0.00936703518141452	0.050993556	0.003645701257605	0.015492	0.0313244835164835
KEGG.Metabolism.Lipid.metabolism.ko00121.Secondary.bile.acid.biosynthesis.	0.045053088	0.00222440124308633	0.061244852	0.00345987333606844	0.00049975	0.00170285185185185
KEGG.Metabolism.Biosynthesis.of.other.secondary.metabolites.ko00950.Isoquinoline.alkaloid.biosynthesis.	0.055935	0.00291027685083395	0.05886522	0.00171322185699926	0.62519	0.75175948051948
KEGG.Environmental.Information.Processing.Signal.transduction.ko04070.Phosphatidylinositol.signaling.system.	0.059265604	0.00307990859891697	0.056927712	0.00233610121899944	0.62569	0.75175948051948
KEGG.Metabolism.Biosynthesis.of.other.secondary.metabolites.ko00966.Glucosinolate.biosynthesis.	0.0475070172	0.00432928888644681	0.059922104	0.00184868516390686	0.0009995	0.0031708275862069
KEGG.Brite.Hierarchies.Protein.families..metabolism.ko01008.Polyketide.biosynthesis.proteins.	0.095689286	0.0210558446223075	0.0450446212	0.00861380917014003	0.001999	0.00548979104477612
KEGG.Metabolism.Metabolism.of.terpenoids.and.polyketides.ko01055.Biosynthesis.of.vancomycin.group.antibiotics.	0.055113312	0.004916506955076	0.051330272	0.00342747774250259	0.78811	0.863168095238095
KEGG.Metabolism.Biosynthesis.of.other.secondary.metabolites.ko00524.Neomycin..kanamycin.and.gentamicin.biosynthesis.	0.050013444	0.00662048769995605	0.05533588	0.00344799384109079	0.67966	0.801650256410256
KEGG.Metabolism.Biosynthesis.of.other.secondary.metabolites.ko00405.Phenazine.biosynthesis.	0.05075472	0.00289211214062779	0.054928152	0.00143090287986432	0.24288	0.351889133858268
KEGG.Genetic.Information.Processing.Translation.ko03008.Ribosome.biogenesis.in.eukaryotes.	0.052749792	0.00534642705021749	0.049858976	0.00363328160276299	0.88856	0.918511460674157
KEGG.Metabolism.Xenobiotics.biodegradation.and.metabolism.ko00633.Nitrotoluene.degradation.	0.0561408916	0.0100019199248203	0.049443844	0.00512693679571301	0.12594	0.199766896551724
KEGG.Genetic.Information.Processing.Folding..sorting.and.degradation.ko04141.Protein.processing.in.endoplasmic.reticulum.	0.037437988	0.00204081966350386	0.05037638	0.0033509698777916	0.0009995	0.0031708275862069
KEGG.Metabolism.Not.included.in.regular.maps.ko09113.Global.maps.only.	0.0451245924	0.00497924061784302	0.0410641564	0.00334670659612864	0.69465	0.808959493670886
KEGG.Metabolism.Metabolism.of.cofactors.and.vitamins.ko00785.Lipoic.acid.metabolism.	0.046381096	0.00211987835602643	0.038919584	0.00241436616566806	0.001999	0.00548979104477612
KEGG.Metabolism.Glycan.biosynthesis.and.metabolism.ko00572.Arabinogalactan.biosynthesis...Mycobacterium.	0.0405321	0.00479462717532865	0.0425656732	0.0052137849367462	0.50575	0.649430555555556
KEGG.Brite.Hierarchies.Protein.families..signaling.and.cellular.processes.ko00536.Glycosaminoglycan.binding.proteins.	0.04472665496	0.011881178228513	0.0373986804	0.00773255558791261	0.69965	0.80965786163522
KEGG.Metabolism.Metabolism.of.terpenoids.and.polyketides.ko00903.Limonene.and.pinene.degradation.	0.049212524	0.00269304741453667	0.034422756	0.00300088167900191	0.00049975	0.00170285185185185
KEGG.Metabolism.Xenobiotics.biodegradation.and.metabolism.ko00980.Metabolism.of.xenobiotics.by.cytochrome.P450.	0.050720832	0.00282383305695007	0.0308374	0.00251154682328773	0.00049975	0.00170285185185185
KEGG.Metabolism.Xenobiotics.biodegradation.and.metabolism.ko00982.Drug.metabolism...cytochrome.P450.	0.050715916	0.00283799087683335	0.030808608	0.00251640240506111	0.00049975	0.00170285185185185
KEGG.Metabolism.Lipid.metabolism.ko00120.Primary.bile.acid.biosynthesis.	0.0295604176	0.00372390091922262	0.038863136	0.00261043382766084	0.051474	0.0861019636363636
KEGG.Genetic.Information.Processing.Translation.ko03013.RNA.transport.	0.0245820882	0.00363515319769331	0.0358949888	0.00444589805162708	0.007996	0.018862358974359
KEGG.Metabolism.Biosynthesis.of.other.secondary.metabolites.ko00311.Penicillin.and.cephalosporin.biosynthesis.	0.03620686308	0.00538523608320747	0.0346162736	0.00352737276987387	0.71914	0.827011
KEGG.Environmental.Information.Processing.Signal.transduction.ko04152.AMPK.signaling.pathway.	0.0290386388	0.00434436694568067	0.0328379712	0.00385720289637091	0.77061	0.854170120481928
KEGG.Cellular.Processes.Transport.and.catabolism.ko04138.Autophagy...yeast.	0.030489479428	0.00469689241888016	0.0300449012	0.00297174042635896	0.87856	0.913305310734463
KEGG.Metabolism.Metabolism.of.terpenoids.and.polyketides.ko00908.Zeatin.biosynthesis.	0.028371484	0.00145688799982108	0.032211744	0.00110242471360603	0.024488	0.04505792
KEGG.Environmental.Information.Processing.Signal.transduction.ko04151.PI3K.Akt.signaling.pathway.	0.01944115	0.00272799364248935	0.0335702428	0.00430438083288756	0.00049975	0.00170285185185185
KEGG.Metabolism.Metabolism.of.cofactors.and.vitamins.ko00830.Retinol.metabolism.	0.038047212	0.0020335430335363	0.0278471168	0.00238016596334581	0.00049975	0.00170285185185185
KEGG.Genetic.Information.Processing.Folding..sorting.and.degradation.ko03050.Proteasome.	0.030343388844	0.00501661367717559	0.0275674426	0.00342653073405419	0.85507	0.905269425287356
KEGG.Metabolism.Xenobiotics.biodegradation.and.metabolism.ko00627.Aminobenzoate.degradation.	0.03655471	0.00493884490819632	0.022975208	0.00160619879331005	0.00049975	0.00170285185185185
KEGG.Metabolism.Metabolism.of.terpenoids.and.polyketides.ko00981.Insect.hormone.biosynthesis.	0.0265209704	0.0042105043941039	0.0271659316	0.00276939565019264	0.73113	0.833258765432099
KEGG.Metabolism.Lipid.metabolism.ko01040.Biosynthesis.of.unsaturated.fatty.acids.	0.0311192428	0.00205564875812848	0.02093101	0.00234319635806363	0.0014993	0.00437890793650794
KEGG.Cellular.Processes.Cell.growth.and.death.ko04214.Apoptosis...fly.	0.02365794	0.00115784737503121	0.0224412292	0.00147368479793316	0.54573	0.683090612244898
KEGG.Metabolism.Lipid.metabolism.ko00072.Synthesis.and.degradation.of.ketone.bodies.	0.02433382364	0.00440880891569881	0.018748806	0.0020554575740125	0.31634	0.441655757575758
KEGG.Metabolism.Metabolism.of.terpenoids.and.polyketides.ko00281.Geraniol.degradation.	0.03843067932	0.00761434297394909	0.01202943608	0.00176479719999786	0.00049975	0.00170285185185185
KEGG.Environmental.Information.Processing.Signal.transduction.ko04068.FoxO.signaling.pathway.	0.02463807632	0.00368438291896057	0.0181200028	0.00156487134644135	0.03998	0.0700601904761905
KEGG.Metabolism.Xenobiotics.biodegradation.and.metabolism.ko00791.Atrazine.degradation.	0.015565157988	0.00545142065290396	0.01650041012	0.00403439136168394	0.85607	0.905269425287356
KEGG.Metabolism.Xenobiotics.biodegradation.and.metabolism.ko00930.Caprolactam.degradation.	0.0234666294	0.00471101473973071	0.0090474452	0.00115560621231429	0.00049975	0.00170285185185185
KEGG.Metabolism.Xenobiotics.biodegradation.and.metabolism.ko00643.Styrene.degradation.	0.01532328136	0.00396390466698219	0.0115093056	0.0012994971326099	0.56972	0.70830054054054
