# Supplementary material for: Adaptation of the infant gut microbiome during the complementary feeding transition
Source: PLoS One. 2022 Jul 14;17(7):e0270213. doi: 10.1371/journal.pone.0270213 (PMC9282554; doi:10.1371/journal.pone.0270213)
Supplement: S2 File — (ZIP) [file pone.0270213.s002.zip › Final docs/Intermediary docs/KEGG_Timeseries_permutation_ANOVA_2000_MidEnd.txt]

Taxon	Baseline.mean	Baseline.sem	Midpoint.mean	Midpoint.sem	Endpoint.mean	Endpoint.sem
KEGG.Brite.Hierarchies.Protein.families..signaling.and.cellular.processes.ko02000.Transporters.	1	1	9.992725644	0.183779269559287	9.506867836	0.0870287641357572
KEGG.Brite.Hierarchies.Protein.families..genetic.information.processing.ko03400.DNA.repair.and.recombination.proteins.	1	1	9.992725644	0.183779269559287	9.506867836	0.0870287641357572
KEGG.Environmental.Information.Processing.Membrane.transport.ko02010.ABC.transporters.	1	1	9.992725644	0.183779269559287	9.506867836	0.0870287641357572
KEGG.Brite.Hierarchies.Protein.families..genetic.information.processing.ko03016.Transfer.RNA.biogenesis.	1	1	9.992725644	0.183779269559287	9.506867836	0.0870287641357572
KEGG.Brite.Hierarchies.Protein.families..metabolism.ko01002.Peptidases.	1	1	9.992725644	0.183779269559287	9.506867836	0.0870287641357572
KEGG.Brite.Hierarchies.Protein.families..metabolism.ko01007.Amino.acid.related.enzymes.	1	1	9.992725644	0.183779269559287	9.506867836	0.0870287641357572
KEGG.Brite.Hierarchies.Protein.families..signaling.and.cellular.processes.ko04147.Exosome.	1	1	9.992725644	0.183779269559287	9.506867836	0.0870287641357572
KEGG.Metabolism.Nucleotide.metabolism.ko00230.Purine.metabolism.	1	1	9.992725644	0.183779269559287	9.506867836	0.0870287641357572
KEGG.Metabolism.Carbohydrate.metabolism.ko00500.Starch.and.sucrose.metabolism.	1	1	9.992725644	0.183779269559287	9.506867836	0.0870287641357572
KEGG.Cellular.Processes.Cellular.community...prokaryotes.ko02024.Quorum.sensing.	1	1	9.992725644	0.183779269559287	9.506867836	0.0870287641357572
KEGG.Genetic.Information.Processing.Translation.ko00970.Aminoacyl.tRNA.biosynthesis.	1	1	9.992725644	0.183779269559287	9.506867836	0.0870287641357572
KEGG.Brite.Hierarchies.Protein.families..genetic.information.processing.ko03032.DNA.replication.proteins.	1	1	9.992725644	0.183779269559287	9.506867836	0.0870287641357572
KEGG.Metabolism.Carbohydrate.metabolism.ko00520.Amino.sugar.and.nucleotide.sugar.metabolism.	1	1	9.992725644	0.183779269559287	9.506867836	0.0870287641357572
KEGG.Environmental.Information.Processing.Signal.transduction.ko02020.Two.component.system.	1	1	9.992725644	0.183779269559287	9.506867836	0.0870287641357572
KEGG.Metabolism.Carbohydrate.metabolism.ko00052.Galactose.metabolism.	1	1	9.992725644	0.183779269559287	9.506867836	0.0870287641357572
KEGG.Metabolism.Carbohydrate.metabolism.ko00010.Glycolysis...Gluconeogenesis.	1	1	9.992725644	0.183779269559287	9.506867836	0.0870287641357572
KEGG.Brite.Hierarchies.Protein.families..genetic.information.processing.ko03036.Chromosome.and.associated.proteins.	1	1	9.992725644	0.183779269559287	9.506867836	0.0870287641357572
KEGG.Brite.Hierarchies.Protein.families..genetic.information.processing.ko03029.Mitochondrial.biogenesis.	1	1	9.992725644	0.183779269559287	9.506867836	0.0870287641357572
KEGG.Brite.Hierarchies.Protein.families..genetic.information.processing.ko03009.Ribosome.biogenesis.	1	1	9.992725644	0.183779269559287	9.506867836	0.0870287641357572
KEGG.Brite.Hierarchies.Protein.families..genetic.information.processing.ko03000.Transcription.factors.	1	1	9.992725644	0.183779269559287	9.506867836	0.0870287641357572
KEGG.Metabolism.Amino.acid.metabolism.ko00250.Alanine..aspartate.and.glutamate.metabolism.	1	1	9.992725644	0.183779269559287	9.506867836	0.0870287641357572
KEGG.Brite.Hierarchies.Protein.families..metabolism.ko01011.Peptidoglycan.biosynthesis.and.degradation.proteins.	1	1	9.992725644	0.183779269559287	9.506867836	0.0870287641357572
KEGG.Metabolism.Carbohydrate.metabolism.ko00620.Pyruvate.metabolism.	1	1	9.992725644	0.183779269559287	9.506867836	0.0870287641357572
KEGG.Metabolism.Amino.acid.metabolism.ko00270.Cysteine.and.methionine.metabolism.	1	1	9.992725644	0.183779269559287	9.506867836	0.0870287641357572
KEGG.Metabolism.Nucleotide.metabolism.ko00240.Pyrimidine.metabolism.	1	1	9.992725644	0.183779269559287	9.506867836	0.0870287641357572
KEGG.Genetic.Information.Processing.Replication.and.repair.ko03440.Homologous.recombination.	1	1	9.992725644	0.183779269559287	9.506867836	0.0870287641357572
KEGG.Brite.Hierarchies.Protein.families..signaling.and.cellular.processes.ko02044.Secretion.system.	1	1	9.992725644	0.183779269559287	9.506867836	0.0870287641357572
KEGG.Metabolism.Amino.acid.metabolism.ko00260.Glycine..serine.and.threonine.metabolism.	1	1	9.992725644	0.183779269559287	9.506867836	0.0870287641357572
KEGG.Brite.Hierarchies.Protein.families..genetic.information.processing.ko03110.Chaperones.and.folding.catalysts.	1	1	9.992725644	0.183779269559287	9.506867836	0.0870287641357572
KEGG.Genetic.Information.Processing.Replication.and.repair.ko03430.Mismatch.repair.	1	1	9.992725644	0.183779269559287	9.506867836	0.0870287641357572
KEGG.Metabolism.Energy.metabolism.ko00720.Carbon.fixation.pathways.in.prokaryotes.	1	1	9.992725644	0.183779269559287	9.506867836	0.0870287641357572
KEGG.Brite.Hierarchies.Protein.families..genetic.information.processing.ko03011.Ribosome.	1	1	9.992725644	0.183779269559287	9.506867836	0.0870287641357572
KEGG.Genetic.Information.Processing.Translation.ko03010.Ribosome.	1	1	9.992725644	0.183779269559287	9.506867836	0.0870287641357572
KEGG.Metabolism.Carbohydrate.metabolism.ko00030.Pentose.phosphate.pathway.	1	1	9.992725644	0.183779269559287	9.506867836	0.0870287641357572
KEGG.Brite.Hierarchies.Protein.families..signaling.and.cellular.processes.ko02048.Prokaryotic.defense.system.	1	1	9.992725644	0.183779269559287	9.506867836	0.0870287641357572
KEGG.Brite.Hierarchies.Protein.families..genetic.information.processing.ko03019.Messenger.RNA.biogenesis.	1	1	9.992725644	0.183779269559287	9.506867836	0.0870287641357572
KEGG.Metabolism.Glycan.biosynthesis.and.metabolism.ko00550.Peptidoglycan.biosynthesis.	1	1	9.992725644	0.183779269559287	9.506867836	0.0870287641357572
KEGG.Genetic.Information.Processing.Replication.and.repair.ko03030.DNA.replication.	1	1	9.992725644	0.183779269559287	9.506867836	0.0870287641357572
KEGG.Genetic.Information.Processing.Replication.and.repair.ko03420.Nucleotide.excision.repair.	1	1	9.992725644	0.183779269559287	9.506867836	0.0870287641357572
KEGG.Metabolism.Energy.metabolism.ko00680.Methane.metabolism.	1	1	9.992725644	0.183779269559287	9.506867836	0.0870287641357572
KEGG.Genetic.Information.Processing.Folding..sorting.and.degradation.ko03018.RNA.degradation.	1	1	9.992725644	0.183779269559287	9.506867836	0.0870287641357572
KEGG.Metabolism.Carbohydrate.metabolism.ko00630.Glyoxylate.and.dicarboxylate.metabolism.	1	1	9.992725644	0.183779269559287	9.506867836	0.0870287641357572
KEGG.Brite.Hierarchies.Protein.families..genetic.information.processing.ko03021.Transcription.machinery.	1	1	9.992725644	0.183779269559287	9.506867836	0.0870287641357572
KEGG.Metabolism.Energy.metabolism.ko00190.Oxidative.phosphorylation.	1	1	9.992725644	0.183779269559287	9.506867836	0.0870287641357572
KEGG.Metabolism.Carbohydrate.metabolism.ko00640.Propanoate.metabolism.	1	1	9.992725644	0.183779269559287	9.506867836	0.0870287641357572
KEGG.Metabolism.Glycan.biosynthesis.and.metabolism.ko00511.Other.glycan.degradation.	1	1	9.992725644	0.183779269559287	9.506867836	0.0870287641357572
KEGG.Metabolism.Carbohydrate.metabolism.ko00051.Fructose.and.mannose.metabolism.	1	1	9.992725644	0.183779269559287	9.506867836	0.0870287641357572
KEGG.Metabolism.Carbohydrate.metabolism.ko00650.Butanoate.metabolism.	1	1	9.992725644	0.183779269559287	9.506867836	0.0870287641357572
KEGG.Metabolism.Amino.acid.metabolism.ko00400.Phenylalanine..tyrosine.and.tryptophan.biosynthesis.	1	1	9.992725644	0.183779269559287	9.506867836	0.0870287641357572
KEGG.Brite.Hierarchies.Protein.families..metabolism.ko01004.Lipid.biosynthesis.proteins.	1	1	9.992725644	0.183779269559287	9.506867836	0.0870287641357572
KEGG.Metabolism.Carbohydrate.metabolism.ko00020.Citrate.cycle..TCA.cycle..	1	1	9.992725644	0.183779269559287	9.506867836	0.0870287641357572
KEGG.Metabolism.Amino.acid.metabolism.ko00300.Lysine.biosynthesis.	1	1	9.992725644	0.183779269559287	9.506867836	0.0870287641357572
KEGG.Metabolism.Amino.acid.metabolism.ko00220.Arginine.biosynthesis.	1	1	9.992725644	0.183779269559287	9.506867836	0.0870287641357572
KEGG.Metabolism.Amino.acid.metabolism.ko00290.Valine..leucine.and.isoleucine.biosynthesis.	1	1	9.992725644	0.183779269559287	9.506867836	0.0870287641357572
KEGG.Metabolism.Lipid.metabolism.ko00061.Fatty.acid.biosynthesis.	1	1	9.992725644	0.183779269559287	9.506867836	0.0870287641357572
KEGG.Brite.Hierarchies.Protein.families..signaling.and.cellular.processes.ko02022.Two.component.system.	1	1	9.992725644	0.183779269559287	9.506867836	0.0870287641357572
KEGG.Brite.Hierarchies.Protein.families..genetic.information.processing.ko03012.Translation.factors.	1	1	9.992725644	0.183779269559287	9.506867836	0.0870287641357572
KEGG.Environmental.Information.Processing.Membrane.transport.ko02060.Phosphotransferase.system..PTS..	1	1	9.992725644	0.183779269559287	9.506867836	0.0870287641357572
KEGG.Metabolism.Energy.metabolism.ko00710.Carbon.fixation.in.photosynthetic.organisms.	1	1	9.992725644	0.183779269559287	9.506867836	0.0870287641357572
KEGG.Environmental.Information.Processing.Membrane.transport.ko03070.Bacterial.secretion.system.	1	1	9.992725644	0.183779269559287	9.506867836	0.0870287641357572
KEGG.Brite.Hierarchies.Protein.families..metabolism.ko01001.Protein.kinases.	1	1	9.992725644	0.183779269559287	9.506867836	0.0870287641357572
KEGG.Metabolism.Energy.metabolism.ko00910.Nitrogen.metabolism.	1	1	9.992725644	0.183779269559287	9.506867836	0.0870287641357572
KEGG.Metabolism.Metabolism.of.cofactors.and.vitamins.ko00770.Pantothenate.and.CoA.biosynthesis.	1	1	9.992725644	0.183779269559287	9.506867836	0.0870287641357572
KEGG.Metabolism.Metabolism.of.other.amino.acids.ko00450.Selenocompound.metabolism.	1	1	9.992725644	0.183779269559287	9.506867836	0.0870287641357572
KEGG.Metabolism.Metabolism.of.cofactors.and.vitamins.ko00760.Nicotinate.and.nicotinamide.metabolism.	1	1	9.992725644	0.183779269559287	9.506867836	0.0870287641357572
KEGG.Metabolism.Lipid.metabolism.ko00600.Sphingolipid.metabolism.	1	1	9.992725644	0.183779269559287	9.506867836	0.0870287641357572
KEGG.Metabolism.Carbohydrate.metabolism.ko00040.Pentose.and.glucuronate.interconversions.	1	1	9.992725644	0.183779269559287	9.506867836	0.0870287641357572
KEGG.Metabolism.Metabolism.of.cofactors.and.vitamins.ko00730.Thiamine.metabolism.	1	1	9.992725644	0.183779269559287	9.506867836	0.0870287641357572
KEGG.Cellular.Processes.Cell.growth.and.death.ko04112.Cell.cycle...Caulobacter.	1	1	9.992725644	0.183779269559287	9.506867836	0.0870287641357572
KEGG.Genetic.Information.Processing.Folding..sorting.and.degradation.ko03060.Protein.export.	1	1	9.992725644	0.183779269559287	9.506867836	0.0870287641357572
KEGG.Metabolism.Metabolism.of.cofactors.and.vitamins.ko00860.Porphyrin.and.chlorophyll.metabolism.	1	1	9.992725644	0.183779269559287	9.506867836	0.0870287641357572
KEGG.Metabolism.Metabolism.of.cofactors.and.vitamins.ko00670.One.carbon.pool.by.folate.	1	1	9.992725644	0.183779269559287	9.506867836	0.0870287641357572
KEGG.Cellular.Processes.Cellular.community...prokaryotes.ko02026.Biofilm.formation...Escherichia.coli.	1	1	9.992725644	0.183779269559287	9.506867836	0.0870287641357572
KEGG.Metabolism.Metabolism.of.terpenoids.and.polyketides.ko00900.Terpenoid.backbone.biosynthesis.	1	1	9.992725644	0.183779269559287	9.506867836	0.0870287641357572
KEGG.Genetic.Information.Processing.Transcription.ko03020.RNA.polymerase.	1	1	9.992725644	0.183779269559287	9.506867836	0.0870287641357572
KEGG.Metabolism.Amino.acid.metabolism.ko00330.Arginine.and.proline.metabolism.	1	1	9.992725644	0.183779269559287	9.506867836	0.0870287641357572
KEGG.Genetic.Information.Processing.Replication.and.repair.ko03410.Base.excision.repair.	1	1	9.992725644	0.183779269559287	9.506867836	0.0870287641357572
KEGG.Brite.Hierarchies.Protein.families..signaling.and.cellular.processes.ko02035.Bacterial.motility.proteins.	1	1	9.992725644	0.183779269559287	9.506867836	0.0870287641357572
KEGG.Metabolism.Lipid.metabolism.ko00071.Fatty.acid.degradation.	1	1	9.992725644	0.183779269559287	9.506867836	0.0870287641357572
KEGG.Metabolism.Metabolism.of.other.amino.acids.ko00460.Cyanoamino.acid.metabolism.	1	1	9.992725644	0.183779269559287	9.506867836	0.0870287641357572
KEGG.Brite.Hierarchies.Protein.families..metabolism.ko01005.Lipopolysaccharide.biosynthesis.proteins.	1	1	9.992725644	0.183779269559287	9.506867836	0.0870287641357572
KEGG.Brite.Hierarchies.Protein.families..genetic.information.processing.ko04131.Membrane.trafficking.	1	1	9.992725644	0.183779269559287	9.506867836	0.0870287641357572
KEGG.Metabolism.Metabolism.of.cofactors.and.vitamins.ko00790.Folate.biosynthesis.	1	1	9.992725644	0.183779269559287	9.506867836	0.0870287641357572
KEGG.Metabolism.Metabolism.of.other.amino.acids.ko00480.Glutathione.metabolism.	1	1	9.992725644	0.183779269559287	9.506867836	0.0870287641357572
KEGG.Metabolism.Lipid.metabolism.ko00561.Glycerolipid.metabolism.	1	1	9.992725644	0.183779269559287	9.506867836	0.0870287641357572
KEGG.Metabolism.Lipid.metabolism.ko00564.Glycerophospholipid.metabolism.	1	1	9.992725644	0.183779269559287	9.506867836	0.0870287641357572
KEGG.Brite.Hierarchies.Protein.families..metabolism.ko01003.Glycosyltransferases.	1	1	9.992725644	0.183779269559287	9.506867836	0.0870287641357572
KEGG.Metabolism.Biosynthesis.of.other.secondary.metabolites.ko00521.Streptomycin.biosynthesis.	1	1	9.992725644	0.183779269559287	9.506867836	0.0870287641357572
KEGG.Metabolism.Carbohydrate.metabolism.ko00660.C5.Branched.dibasic.acid.metabolism.	1	1	9.992725644	0.183779269559287	9.506867836	0.0870287641357572
KEGG.Brite.Hierarchies.Protein.families..signaling.and.cellular.processes.ko04812.Cytoskeleton.proteins.	1	1	9.992725644	0.183779269559287	9.506867836	0.0870287641357572
KEGG.Brite.Hierarchies.Protein.families..signaling.and.cellular.processes.ko01504.Antimicrobial.resistance.genes.	1	1	9.992725644	0.183779269559287	9.506867836	0.0870287641357572
KEGG.Brite.Hierarchies.Protein.families..metabolism.ko00194.Photosynthesis.proteins.	1	1	9.992725644	0.183779269559287	9.506867836	0.0870287641357572
KEGG.Metabolism.Energy.metabolism.ko00195.Photosynthesis.	1	1	9.992725644	0.183779269559287	9.506867836	0.0870287641357572
KEGG.Metabolism.Amino.acid.metabolism.ko00340.Histidine.metabolism.	1	1	9.992725644	0.183779269559287	9.506867836	0.0870287641357572
KEGG.Cellular.Processes.Cell.growth.and.death.ko04217.Necroptosis.	1	1	9.992725644	0.183779269559287	9.506867836	0.0870287641357572
KEGG.Metabolism.Biosynthesis.of.other.secondary.metabolites.ko00940.Phenylpropanoid.biosynthesis.	1	1	9.992725644	0.183779269559287	9.506867836	0.0870287641357572
KEGG.Metabolism.Xenobiotics.biodegradation.and.metabolism.ko00983.Drug.metabolism...other.enzymes.	1	1	9.992725644	0.183779269559287	9.506867836	0.0870287641357572
KEGG.Metabolism.Amino.acid.metabolism.ko00280.Valine..leucine.and.isoleucine.degradation.	1	1	9.992725644	0.183779269559287	9.506867836	0.0870287641357572
KEGG.Cellular.Processes.Transport.and.catabolism.ko04146.Peroxisome.	1	1	9.992725644	0.183779269559287	9.506867836	0.0870287641357572
KEGG.Metabolism.Biosynthesis.of.other.secondary.metabolites.ko00261.Monobactam.biosynthesis.	1	1	9.992725644	0.183779269559287	9.506867836	0.0870287641357572
KEGG.Metabolism.Energy.metabolism.ko00920.Sulfur.metabolism.	1	1	9.992725644	0.183779269559287	9.506867836	0.0870287641357572
KEGG.Cellular.Processes.Cellular.community...prokaryotes.ko05111.Biofilm.formation...Vibrio.cholerae.	1	1	9.992725644	0.183779269559287	9.506867836	0.0870287641357572
KEGG.Metabolism.Amino.acid.metabolism.ko00350.Tyrosine.metabolism.	1	1	9.992725644	0.183779269559287	9.506867836	0.0870287641357572
KEGG.Environmental.Information.Processing.Signal.transduction.ko04066.HIF.1.signaling.pathway.	1	1	9.992725644	0.183779269559287	9.506867836	0.0870287641357572
KEGG.Metabolism.Metabolism.of.cofactors.and.vitamins.ko00780.Biotin.metabolism.	1	1	9.992725644	0.183779269559287	9.506867836	0.0870287641357572
KEGG.Metabolism.Glycan.biosynthesis.and.metabolism.ko00603.Glycosphingolipid.biosynthesis...globo.and.isoglobo.series.	1	1	9.992725644	0.183779269559287	9.506867836	0.0870287641357572
KEGG.Metabolism.Glycan.biosynthesis.and.metabolism.ko00540.Lipopolysaccharide.biosynthesis.	1	1	9.992725644	0.183779269559287	9.506867836	0.0870287641357572
KEGG.Cellular.Processes.Transport.and.catabolism.ko04142.Lysosome.	1	1	9.992725644	0.183779269559287	9.506867836	0.0870287641357572
KEGG.Metabolism.Amino.acid.metabolism.ko00310.Lysine.degradation.	1	1	9.992725644	0.183779269559287	9.506867836	0.0870287641357572
KEGG.Metabolism.Metabolism.of.cofactors.and.vitamins.ko00750.Vitamin.B6.metabolism.	1	1	9.992725644	0.183779269559287	9.506867836	0.0870287641357572
KEGG.Cellular.Processes.Cellular.community...prokaryotes.ko02025.Biofilm.formation...Pseudomonas.aeruginosa.	1	1	9.992725644	0.183779269559287	9.506867836	0.0870287641357572
KEGG.Brite.Hierarchies.Protein.families..signaling.and.cellular.processes.ko02042.Bacterial.toxins.	1	1	9.992725644	0.183779269559287	9.506867836	0.0870287641357572
KEGG.Metabolism.Amino.acid.metabolism.ko00360.Phenylalanine.metabolism.	1	1	9.992725644	0.183779269559287	9.506867836	0.0870287641357572
KEGG.Cellular.Processes.Cell.growth.and.death.ko04216.Ferroptosis.	1	1	9.992725644	0.183779269559287	9.506867836	0.0870287641357572
KEGG.Metabolism.Carbohydrate.metabolism.ko00053.Ascorbate.and.aldarate.metabolism.	1	1	9.992725644	0.183779269559287	9.506867836	0.0870287641357572
KEGG.Metabolism.Glycan.biosynthesis.and.metabolism.ko00531.Glycosaminoglycan.degradation.	1	1	9.992725644	0.183779269559287	9.506867836	0.0870287641357572
KEGG.Metabolism.Metabolism.of.terpenoids.and.polyketides.ko00523.Polyketide.sugar.unit.biosynthesis.	1	1	9.992725644	0.183779269559287	9.506867836	0.0870287641357572
KEGG.Metabolism.Xenobiotics.biodegradation.and.metabolism.ko00625.Chloroalkane.and.chloroalkene.degradation.	1	1	9.992725644	0.183779269559287	9.506867836	0.0870287641357572
KEGG.Brite.Hierarchies.Protein.families..metabolism.ko01009.Protein.phosphatases.and.associated.proteins.	1	1	9.992725644	0.183779269559287	9.506867836	0.0870287641357572
KEGG.Metabolism.Metabolism.of.other.amino.acids.ko00471.D.Glutamine.and.D.glutamate.metabolism.	1	1	9.992725644	0.183779269559287	9.506867836	0.0870287641357572
KEGG.Metabolism.Metabolism.of.cofactors.and.vitamins.ko00130.Ubiquinone.and.other.terpenoid.quinone.biosynthesis.	1	1	9.992725644	0.183779269559287	9.506867836	0.0870287641357572
KEGG.Brite.Hierarchies.Protein.families..metabolism.ko01006.Prenyltransferases.	1	1	9.992725644	0.183779269559287	9.506867836	0.0870287641357572
KEGG.Genetic.Information.Processing.Folding..sorting.and.degradation.ko04122.Sulfur.relay.system.	1	1	9.992725644	0.183779269559287	9.506867836	0.0870287641357572
KEGG.Metabolism.Amino.acid.metabolism.ko00380.Tryptophan.metabolism.	1	1	9.992725644	0.183779269559287	9.506867836	0.0870287641357572
KEGG.Cellular.Processes.Cell.motility.ko02030.Bacterial.chemotaxis.	1	1	9.992725644	0.183779269559287	9.506867836	0.0870287641357572
KEGG.Metabolism.Metabolism.of.other.amino.acids.ko00430.Taurine.and.hypotaurine.metabolism.	1	1	9.992725644	0.183779269559287	9.506867836	0.0870287641357572
KEGG.Cellular.Processes.Cell.motility.ko02040.Flagellar.assembly.	1	1	9.992725644	0.183779269559287	9.506867836	0.0870287641357572
KEGG.Metabolism.Metabolism.of.cofactors.and.vitamins.ko00740.Riboflavin.metabolism.	1	1	9.992725644	0.183779269559287	9.506867836	0.0870287641357572
KEGG.Metabolism.Biosynthesis.of.other.secondary.metabolites.ko00401.Novobiocin.biosynthesis.	1	1	9.992725644	0.183779269559287	9.506867836	0.0870287641357572
KEGG.Metabolism.Metabolism.of.other.amino.acids.ko00410.beta.Alanine.metabolism.	1	1	9.992725644	0.183779269559287	9.506867836	0.0870287641357572
KEGG.Metabolism.Xenobiotics.biodegradation.and.metabolism.ko00626.Naphthalene.degradation.	1	1	9.992725644	0.183779269559287	9.506867836	0.0870287641357572
KEGG.Brite.Hierarchies.Protein.families..genetic.information.processing.ko03051.Proteasome.	1	1	9.992725644	0.183779269559287	9.506867836	0.0870287641357572
KEGG.Metabolism.Biosynthesis.of.other.secondary.metabolites.ko00960.Tropane..piperidine.and.pyridine.alkaloid.biosynthesis.	1	1	9.992725644	0.183779269559287	9.506867836	0.0870287641357572
KEGG.Metabolism.Metabolism.of.other.amino.acids.ko00473.D.Alanine.metabolism.	1	1	9.992725644	0.183779269559287	9.506867836	0.0870287641357572
KEGG.Metabolism.Metabolism.of.terpenoids.and.polyketides.ko01051.Biosynthesis.of.ansamycins.	1	1	9.992725644	0.183779269559287	9.506867836	0.0870287641357572
KEGG.Metabolism.Biosynthesis.of.other.secondary.metabolites.ko00525.Acarbose.and.validamycin.biosynthesis.	1	1	9.992725644	0.183779269559287	9.506867836	0.0870287641357572
KEGG.Environmental.Information.Processing.Signal.transduction.ko04016.MAPK.signaling.pathway...plant.	1	1	9.992725644	0.183779269559287	9.506867836	0.0870287641357572
KEGG.Metabolism.Carbohydrate.metabolism.ko00562.Inositol.phosphate.metabolism.	1	1	9.992725644	0.183779269559287	9.506867836	0.0870287641357572
KEGG.Metabolism.Biosynthesis.of.other.secondary.metabolites.ko00332.Carbapenem.biosynthesis.	1	1	9.992725644	0.183779269559287	9.506867836	0.0870287641357572
KEGG.Metabolism.Glycan.biosynthesis.and.metabolism.ko00513.Various.types.of.N.glycan.biosynthesis.	1	1	9.992725644	0.183779269559287	9.506867836	0.0870287641357572
KEGG.Metabolism.Glycan.biosynthesis.and.metabolism.ko00604.Glycosphingolipid.biosynthesis...ganglio.series.	1	1	9.992725644	0.183779269559287	9.506867836	0.0870287641357572
KEGG.Metabolism.Xenobiotics.biodegradation.and.metabolism.ko00362.Benzoate.degradation.	1	1	9.992725644	0.183779269559287	9.506867836	0.0870287641357572
KEGG.Brite.Hierarchies.Protein.families..signaling.and.cellular.processes.ko04090.CD.molecules.	1	1	9.992725644	0.183779269559287	9.506867836	0.0870287641357572
KEGG.Brite.Hierarchies.Protein.families..signaling.and.cellular.processes.ko00537.Glycosylphosphatidylinositol..GPI..anchored.proteins.	1	1	9.992725644	0.183779269559287	9.506867836	0.0870287641357572
KEGG.Metabolism.Metabolism.of.terpenoids.and.polyketides.ko01053.Biosynthesis.of.siderophore.group.nonribosomal.peptides.	1	1	9.992725644	0.183779269559287	9.506867836	0.0870287641357572
KEGG.Metabolism.Biosynthesis.of.other.secondary.metabolites.ko00333.Prodigiosin.biosynthesis.	1	1	9.992725644	0.183779269559287	9.506867836	0.0870287641357572
KEGG.Metabolism.Metabolism.of.other.amino.acids.ko00440.Phosphonate.and.phosphinate.metabolism.	1	1	9.992725644	0.183779269559287	9.506867836	0.0870287641357572
KEGG.Metabolism.Lipid.metabolism.ko00121.Secondary.bile.acid.biosynthesis.	1	1	9.992725644	0.183779269559287	9.506867836	0.0870287641357572
KEGG.Metabolism.Biosynthesis.of.other.secondary.metabolites.ko00950.Isoquinoline.alkaloid.biosynthesis.	1	1	9.992725644	0.183779269559287	9.506867836	0.0870287641357572
KEGG.Environmental.Information.Processing.Signal.transduction.ko04070.Phosphatidylinositol.signaling.system.	1	1	9.992725644	0.183779269559287	9.506867836	0.0870287641357572
KEGG.Metabolism.Biosynthesis.of.other.secondary.metabolites.ko00966.Glucosinolate.biosynthesis.	1	1	9.992725644	0.183779269559287	9.506867836	0.0870287641357572
KEGG.Brite.Hierarchies.Protein.families..metabolism.ko01008.Polyketide.biosynthesis.proteins.	1	1	9.992725644	0.183779269559287	9.506867836	0.0870287641357572
KEGG.Metabolism.Metabolism.of.terpenoids.and.polyketides.ko01055.Biosynthesis.of.vancomycin.group.antibiotics.	1	1	9.992725644	0.183779269559287	9.506867836	0.0870287641357572
KEGG.Metabolism.Biosynthesis.of.other.secondary.metabolites.ko00524.Neomycin..kanamycin.and.gentamicin.biosynthesis.	1	1	9.992725644	0.183779269559287	9.506867836	0.0870287641357572
KEGG.Metabolism.Biosynthesis.of.other.secondary.metabolites.ko00405.Phenazine.biosynthesis.	1	1	9.992725644	0.183779269559287	9.506867836	0.0870287641357572
KEGG.Genetic.Information.Processing.Translation.ko03008.Ribosome.biogenesis.in.eukaryotes.	1	1	9.992725644	0.183779269559287	9.506867836	0.0870287641357572
KEGG.Metabolism.Xenobiotics.biodegradation.and.metabolism.ko00633.Nitrotoluene.degradation.	1	1	9.992725644	0.183779269559287	9.506867836	0.0870287641357572
KEGG.Genetic.Information.Processing.Folding..sorting.and.degradation.ko04141.Protein.processing.in.endoplasmic.reticulum.	1	1	9.992725644	0.183779269559287	9.506867836	0.0870287641357572
KEGG.Metabolism.Not.included.in.regular.maps.ko09113.Global.maps.only.	1	1	9.992725644	0.183779269559287	9.506867836	0.0870287641357572
KEGG.Metabolism.Metabolism.of.cofactors.and.vitamins.ko00785.Lipoic.acid.metabolism.	1	1	9.992725644	0.183779269559287	9.506867836	0.0870287641357572
KEGG.Metabolism.Glycan.biosynthesis.and.metabolism.ko00572.Arabinogalactan.biosynthesis...Mycobacterium.	1	1	9.992725644	0.183779269559287	9.506867836	0.0870287641357572
KEGG.Brite.Hierarchies.Protein.families..signaling.and.cellular.processes.ko00536.Glycosaminoglycan.binding.proteins.	1	1	9.992725644	0.183779269559287	9.506867836	0.0870287641357572
KEGG.Metabolism.Metabolism.of.terpenoids.and.polyketides.ko00903.Limonene.and.pinene.degradation.	1	1	9.992725644	0.183779269559287	9.506867836	0.0870287641357572
KEGG.Metabolism.Xenobiotics.biodegradation.and.metabolism.ko00980.Metabolism.of.xenobiotics.by.cytochrome.P450.	1	1	9.992725644	0.183779269559287	9.506867836	0.0870287641357572
KEGG.Metabolism.Xenobiotics.biodegradation.and.metabolism.ko00982.Drug.metabolism...cytochrome.P450.	1	1	9.992725644	0.183779269559287	9.506867836	0.0870287641357572
KEGG.Metabolism.Lipid.metabolism.ko00120.Primary.bile.acid.biosynthesis.	1	1	9.992725644	0.183779269559287	9.506867836	0.0870287641357572
KEGG.Genetic.Information.Processing.Translation.ko03013.RNA.transport.	1	1	9.992725644	0.183779269559287	9.506867836	0.0870287641357572
KEGG.Metabolism.Biosynthesis.of.other.secondary.metabolites.ko00311.Penicillin.and.cephalosporin.biosynthesis.	1	1	9.992725644	0.183779269559287	9.506867836	0.0870287641357572
KEGG.Environmental.Information.Processing.Signal.transduction.ko04152.AMPK.signaling.pathway.	1	1	9.992725644	0.183779269559287	9.506867836	0.0870287641357572
KEGG.Cellular.Processes.Transport.and.catabolism.ko04138.Autophagy...yeast.	1	1	9.992725644	0.183779269559287	9.506867836	0.0870287641357572
KEGG.Metabolism.Metabolism.of.terpenoids.and.polyketides.ko00908.Zeatin.biosynthesis.	1	1	9.992725644	0.183779269559287	9.506867836	0.0870287641357572
KEGG.Environmental.Information.Processing.Signal.transduction.ko04151.PI3K.Akt.signaling.pathway.	1	1	9.992725644	0.183779269559287	9.506867836	0.0870287641357572
KEGG.Metabolism.Metabolism.of.cofactors.and.vitamins.ko00830.Retinol.metabolism.	1	1	9.992725644	0.183779269559287	9.506867836	0.0870287641357572
KEGG.Genetic.Information.Processing.Folding..sorting.and.degradation.ko03050.Proteasome.	1	1	9.992725644	0.183779269559287	9.506867836	0.0870287641357572
KEGG.Metabolism.Xenobiotics.biodegradation.and.metabolism.ko00627.Aminobenzoate.degradation.	1	1	9.992725644	0.183779269559287	9.506867836	0.0870287641357572
KEGG.Metabolism.Metabolism.of.terpenoids.and.polyketides.ko00981.Insect.hormone.biosynthesis.	1	1	9.992725644	0.183779269559287	9.506867836	0.0870287641357572
KEGG.Metabolism.Lipid.metabolism.ko01040.Biosynthesis.of.unsaturated.fatty.acids.	1	1	9.992725644	0.183779269559287	9.506867836	0.0870287641357572
KEGG.Cellular.Processes.Cell.growth.and.death.ko04214.Apoptosis...fly.	1	1	9.992725644	0.183779269559287	9.506867836	0.0870287641357572
KEGG.Metabolism.Lipid.metabolism.ko00072.Synthesis.and.degradation.of.ketone.bodies.	1	1	9.992725644	0.183779269559287	9.506867836	0.0870287641357572
KEGG.Metabolism.Metabolism.of.terpenoids.and.polyketides.ko00281.Geraniol.degradation.	1	1	9.992725644	0.183779269559287	9.506867836	0.0870287641357572
KEGG.Environmental.Information.Processing.Signal.transduction.ko04068.FoxO.signaling.pathway.	1	1	9.992725644	0.183779269559287	9.506867836	0.0870287641357572
KEGG.Metabolism.Xenobiotics.biodegradation.and.metabolism.ko00791.Atrazine.degradation.	1	1	9.992725644	0.183779269559287	9.506867836	0.0870287641357572
KEGG.Metabolism.Xenobiotics.biodegradation.and.metabolism.ko00930.Caprolactam.degradation.	1	1	9.992725644	0.183779269559287	9.506867836	0.0870287641357572
KEGG.Metabolism.Xenobiotics.biodegradation.and.metabolism.ko00643.Styrene.degradation.	1	1	9.992725644	0.183779269559287	9.506867836	0.0870287641357572
