# Supplementary material for: Adaptation of the infant gut microbiome during the complementary feeding transition
Source: PLoS One. 2022 Jul 14;17(7):e0270213. doi: 10.1371/journal.pone.0270213 (PMC9282554; doi:10.1371/journal.pone.0270213)
Supplement: S2 File — (ZIP) [file pone.0270213.s002.zip › Final docs/Intermediary docs/MBComp_BM_sPLSDA_VIP.txt]

	comp1	comp2	comp3	SUM
Acidaminococcaceae	0.269241404	0.232361337	0.338696962	0.840299704
Acidaminococcaceae.Phascolarctobacterium	0	0	0.314132157	0.314132157
Actinomycetaceae.Actinomyces	0	0	0.042577925	0.042577925
Actinomycetaceae.Varibaculum	0	1.554294737	1.461501893	3.01579663
Alcaligenaceae	0.087153403	0.075215331	0.150477813	0.312846548
Alcaligenaceae.Parasutterella	0	0	0.09860144	0.09860144
Alcaligenaceae.Sutterella	0.318720642	0.387054009	0.37127361	1.077048261
Archaea	0	0	0.275195552	0.275195552
Bacillaceae	0	0	0.124986576	0.124986576
Bacillaceae.Bacillus	0	0	0.032841486	0.032841486
Bacillales	0	0	0.043070351	0.043070351
Bacteroidaceae	0	0	0.349870036	0.349870036
Bacteroidaceae.Bacteroides	0	0.44226153	0.459016346	0.901277876
Bacteroidales	0	0.101169797	0.234275408	0.335445205
Betaproteobacteria	0.314274153	0.271225604	0.274348671	0.859848428
Bifidobacteriaceae	0	0.942428011	1.234973361	2.177401372
Bifidobacteriaceae.Bifidobacterium	0	2.103650017	2.027734395	4.131384412
Bifidobacteriaceae.Bifidobacterium.breve	0	1.336757052	1.289485129	2.626242181
Bifidobacteriaceae.Bifidobacterium.longum.subsp..longum	0.069218419	1.325980543	1.31147649	2.706675452
Bifidobacteriales	0.428879415	1.772985193	1.727919926	3.929784533
Burkholderiales	0	0.111769003	0.428876623	0.540645626
Christensenellaceae.Christensenellaceae.R.7.group	0	0.748022518	0.719945267	1.467967786
Clostridiaceae..Clostridium.sensu.stricto	0.838885791	0.723977149	0.797539429	2.36040237
Clostridiaceae..Sarcina	0	1.437968049	1.369840559	2.807808607
Clostridiaceae.Clostridium.neonatale	1.179800232	1.018193915	1.03060102	3.228595167
Clostridiaceae.Unclassified	1.418989339	1.22461945	1.243760136	3.887368925
Clostridiales	2.238307899	1.931709642	1.964433184	6.134450725
Clostridiales.Family.XI..Anaerococcus	0	0.633358117	0.620050431	1.253408548
Coriobacteriaceae	0	0	0.625436593	0.625436593
Coriobacteriaceae.Atopobium	0	0.378803022	0.48876083	0.867563852
Coriobacteriaceae.Collinsella	0	0.091325479	0.128097583	0.219423062
Coriobacteriaceae.Eggerthella	0.917720214	1.531427833	1.650096908	4.099244955
Desulfovibrionaceae.Bilophila	0	0.489899723	0.614849602	1.104749325
Enterobacteriaceae	2.907515412	2.52822074	2.389831711	7.825567863
Enterobacteriaceae.Citrobacter	0	0.13653608	0.214735691	0.351271771
Enterobacteriaceae.Enterobacter	0	0	0.236869719	0.236869719
Enterobacteriaceae.Enterobacteriaceae.bacterium	1.059451546	0.914330315	0.869038279	2.84282014
Enterobacteriaceae.Escherichia.Shigella	2.069165827	1.84502892	1.739549476	5.653744222
Enterobacteriaceae.Klebsiella	0	0	0.000772955	0.000772955
Enterobacteriaceae.Salmonella.enterica.subsp..enterica.serovar.Paratyphi.A	2.43762965	2.103728759	1.991713211	6.533071621
Enterobacteriales	2.859017037	2.467395473	2.357919263	7.684331774
Enterococcaceae	0	0	0.151771932	0.151771932
Enterococcaceae.Enterococcus	0	0	0.082522626	0.082522626
Erysipelotrichaceae	0	0	0.247553836	0.247553836
Erysipelotrichaceae.Coprobacillus	0.630385554	1.132005374	1.07828032	2.840671248
Erysipelotrichaceae.Erysipelatoclostridium	0	0	0.259399739	0.259399739
Erysipelotrichaceae.Erysipelotrichaceae	0	0	0.350702915	0.350702915
Erysipelotrichaceae.Faecalitalea	0	1.117317325	1.050771971	2.168089296
Erysipelotrichaceae.Holdemanella	0	0.436185672	0.523655465	0.959841137
Erysipelotrichaceae.Turicibacter	0.916383675	0.790859551	0.744705719	2.451948945
Firmicutes.Unclassified	1.310815145	1.131262708	1.074478408	3.516556261
Fusobacteriaceae.Fusobacterium	0	0.30031899	0.294125734	0.594444724
Gammaproteobacteria.Unclassified	3.073465834	2.652563262	2.514190724	8.24021982
Lachnospiraceae	2.798039846	2.414770797	2.354328674	7.567139317
Lachnospiraceae.Anaerostipes	0.850735782	0.734203955	0.846602841	2.431542578
Lachnospiraceae.Blautia	1.284302096	1.108381355	1.058528996	3.451212448
Lachnospiraceae.Coprococcus	0	0	0.425816979	0.425816979
Lachnospiraceae.Dorea	0	0	0.439935331	0.439935331
Lachnospiraceae.Eubacterium.rectale	0.312612249	0.269791343	0.433336553	1.015740145
Lachnospiraceae.Fusicatenibacter	0	0.350413467	0.702294742	1.052708209
Lachnospiraceae.Hungatella	0.668489962	0.576921748	0.55656078	1.80197249
Lachnospiraceae.Lachnoclostridium	0	0	0.238326516	0.238326516
Lachnospiraceae.Lachnospira	0	0	0.034374601	0.034374601
Lachnospiraceae.Lachnospiraceae..UCG.008..NK4A136..NK4A136..NC2004..ND3007.	0.263484601	0.237933217	0.59481936	1.096237178
Lachnospiraceae.Roseburia	0.504806053	0.435658883	0.465822922	1.406287858
Lachnospiraceae.Ruminococcus.gauvreauii	0	0.146691914	0.451093962	0.597785876
Lachnospiraceae.Ruminococcus.gnavus	0	0	0.28137765	0.28137765
Lachnospiraceae.Sellimonas	0	0	0.434133429	0.434133429
Lachnospiraceae.Tyzzerella	0.185382764	0.760547175	0.985861171	1.93179111
Lactobacillaceae	0	0.50873949	0.550863528	1.059603017
Lactobacillaceae.Lactobacillus	0	0.926740952	0.988472452	1.915213404
Lactobacillaceae.Lactobacillus.rhamnosus	0.087464937	0.111677662	0.445336695	0.644479294
Lactobacillales	0	0	0.322480666	0.322480666
Micrococcaceae.Rothia	1.178987362	1.030680801	1.005537353	3.215205516
Moraxellaceae	1.332554546	1.150024296	1.107630682	3.590209523
Moraxellaceae.Acinetobacter	0	0.982578695	0.952255786	1.934834481
Negativicutes	1.901038148	1.640638324	1.54909353	5.090770002
Pasteurellaceae	0.516472743	0.448995779	0.422188972	1.387657493
Pasteurellaceae.Haemophilus	0.515873024	0.445209926	0.419352393	1.380435344
Peptostreptococcaceae	1.883210099	1.62525232	1.529731977	5.038194395
Peptostreptococcaceae.Intestinibacter	3.84018419	3.314503642	3.115419851	10.27010768
Peptostreptococcaceae.Peptoclostridium	1.855508128	1.650066215	1.560927251	5.066501595
Porphyromonadaceae.Barnesiella	0	0.206856445	0.419336192	0.626192638
Porphyromonadaceae.Parabacteroides	0	0	0.474609326	0.474609326
Prevotellaceae	0	0.099549766	0.157390995	0.256940761
Prevotellaceae.Prevotella	0	0	0.116206554	0.116206554
Pseudomonadaceae.Pseudomonas	0	0	0.202202303	0.202202303
Rikenellaceae.Alistipes	0.15140059	0.294324677	0.372102117	0.817827384
Ruminococcaceae	0.775866443	0.693059072	0.862566784	2.3314923
Ruminococcaceae.Butyricicoccus	0	1.188152596	1.116842867	2.304995463
Ruminococcaceae.Faecalibacterium	0.619035278	0.534241253	0.685413138	1.838689669
Ruminococcaceae.Flavonifractor	0	0	0.118511997	0.118511997
Ruminococcaceae.Ruminiclostridium	0	0.40613248	0.870491579	1.276624059
Ruminococcaceae.Ruminococcaceae	0	0	0.173495433	0.173495433
Ruminococcaceae.Ruminococcus	0.409817046	0.353681251	0.45576913	1.219267427
Ruminococcaceae.Subdoligranulum	0.390685682	0.337170457	0.538771095	1.266627234
Selenomonadales	0.099526864	0.085893903	0.197520678	0.382941445
Staphylococcaceae.Staphylococcus	0	0	0.509821131	0.509821131
Streptococcaceae	0	0	0.027182353	0.027182353
Streptococcaceae.Lactococcus	0	0	0.161306016	0.161306016
Streptococcaceae.Streptococcus	0	0	0.069667395	0.069667395
Streptomycetaceae.Streptomyces	0	0.25712048	0.821896258	1.079016737
Unclassified.Actinobacteria	0	0.778648011	0.978364237	1.757012248
Unclassified.Bacilli	0	0	0.267998488	0.267998488
Unclassified.Bacteria	0	0	0.352585141	0.352585141
Unclassified.Bacteroidetes	0	0	0.031103572	0.031103572
Unclassified.Clostridia	3.214544072	2.774223234	2.652615577	8.641382883
Unclassified.Proteobacteria	1.617227317	1.825125154	1.716338843	5.158691314
Unknown	0	0	0.077807555	0.077807555
Veillonellaceae	2.849182735	2.484012373	2.343808471	7.677003579
Veillonellaceae.Dialister	0	0	0.126505989	0.126505989
Veillonellaceae.Megamonas	0.012616452	0.026571916	0.033962697	0.073151065
Veillonellaceae.Megasphaera	1.20273598	1.037987978	1.007959302	3.248683259
Veillonellaceae.Veillonella	0.133881151	0.311460171	0.378188333	0.823529656
Verrucomicrobiaceae.Akkermansia	0	0.269552542	0.450792747	0.720345289
Vibrionaceae.Vibrio	1.078178397	0.930492005	0.926220968	2.934891371
