# Supplementary material for: Adaptation of the infant gut microbiome during the complementary feeding transition
Source: PLoS One. 2022 Jul 14;17(7):e0270213. doi: 10.1371/journal.pone.0270213 (PMC9282554; doi:10.1371/journal.pone.0270213)
Supplement: S2 File — (ZIP) [file pone.0270213.s002.zip › Final docs/Intermediary docs/MBComp_HILIC_CIM_BM_Corr_3.txt]

	Acidaminococcaceae	Acidaminococcaceae Phascolarctobacterium	Actinomycetaceae Actinomyces	Actinomycetaceae Varibaculum	Alcaligenaceae	Alcaligenaceae Parasutterella	Alcaligenaceae Sutterella	Archaea	Bacillaceae	Bacillaceae Bacillus	Bacillales	Bacteroidaceae	Bacteroidaceae Bacteroides	Bacteroidales	Betaproteobacteria	Bifidobacteriaceae	Bifidobacteriaceae Bifidobacterium	Bifidobacteriaceae Bifidobacterium breve	Bifidobacteriaceae Bifidobacterium longum subsp. longum	Bifidobacteriales	Burkholderiales	Christensenellaceae Christensenellaceae R-7 group	Clostridiaceae Clostridium sensu stricto	Clostridiaceae Sarcina	Clostridiaceae Clostridium neonatale	Clostridiaceae Unclassified	Clostridiales	Clostridiales Family XI Anaerococcus	Coriobacteriaceae	Coriobacteriaceae Atopobium	Coriobacteriaceae Collinsella	Coriobacteriaceae Eggerthella	Desulfovibrionaceae Bilophila	Enterobacteriaceae	Enterobacteriaceae Citrobacter	Enterobacteriaceae Enterobacter	Enterobacteriaceae Enterobacteriaceae bacterium	Enterobacteriaceae Escherichia-Shigella	Enterobacteriaceae Klebsiella	Enterobacteriaceae Salmonella enterica subsp. enterica serovar Paratyphi A	Enterobacteriales	Enterococcaceae	Enterococcaceae Enterococcus	Erysipelotrichaceae	Erysipelotrichaceae Coprobacillus	Erysipelotrichaceae Erysipelatoclostridium	Erysipelotrichaceae Erysipelotrichaceae	Erysipelotrichaceae Faecalitalea	Erysipelotrichaceae Holdemanella
M162T637	0.19447567	-0.07940333	-0.263935251	0.083780702	-0.149823018	-0.129738797	-0.1942754	-0.151221229	0.070894717	0.12180061	0.119263505	-0.184274906	-0.250968759	-0.213328116	-0.211898396	-0.265714011	-0.129911815	0.320794001	-0.126637307	-0.304981508	-0.254670181	0.064712277	0.241936221	0.041017753	0.212133582	0.234655205	0.208803977	-0.070153953	-0.43533419	-0.065822855	-0.405059342	-0.23484032	-0.211185429	0.109786037	0.064322939	0.164217212	-0.061338899	-0.042831629	0.111768216	-0.08024548	0.193427548	0.096850528	0.091715947	0.134743633	-0.237850825	0.137647205	0.116665077	0.377363257	-0.005595129
M164T675	0.240264489	0.066717183	-0.204589656	-0.047896218	-0.056132619	-0.090826738	-0.019974712	-0.105336785	0.044219391	0.056300927	0.043458909	-0.08045397	-0.102136427	-0.039193455	-0.074253351	-0.282391827	-0.134724979	0.283398063	-0.140307818	-0.282340685	-0.122133852	0.08656524	0.182625482	0.05646707	0.159837744	0.167753034	0.248918596	-0.10295972	-0.384442122	-0.017930413	-0.312768469	-0.236887577	-0.205076118	0.050163259	0.06559878	0.147483835	-0.033990371	-0.072842812	0.066403237	-0.115081652	0.098387096	-0.060184071	-0.059811988	0.057838559	-0.152430267	0.05643644	0.07533486	0.339449018	0.015102631
M100T674	0.010673241	-0.111915888	-0.081082768	0.112237617	-0.091548098	-0.055067364	-0.153687924	-0.067667628	0.035483354	0.063353667	0.068995045	-0.110457116	-0.14841539	-0.156002336	-0.137137404	-0.030112726	-0.005375415	0.112182477	-0.002418325	-0.070375922	-0.141208762	0.011381698	0.063654667	0.013568584	0.055814915	0.069463551	0.062667694	0.010986122	-0.13725037	-0.032676972	-0.146528268	-0.06059147	-0.066831826	0.018384562	0.01897488	0.039178004	-0.033448763	-0.034163539	0.041601759	-0.034755767	0.060158589	0.122549552	0.116545541	0.084438269	-0.100227306	0.08357567	0.062548473	0.12374807	-0.010345297
M254T668	0.108702308	-0.037956278	-0.142895074	0.040852729	-0.078722164	-0.069787637	-0.100015536	-0.081296578	0.03790844	0.064448231	0.062656209	-0.097225393	-0.13218083	-0.110509486	-0.111102716	-0.146851516	-0.071763376	0.174731806	-0.070279428	-0.166853367	-0.134829126	0.036328217	0.130908311	0.023027531	0.114772727	0.126589749	0.115982662	-0.039882571	-0.237239627	-0.034422135	-0.219075993	-0.129080657	-0.115709353	0.058392449	0.035359574	0.089678972	-0.032632676	-0.024346068	0.059771849	-0.045136904	0.102985019	0.047123739	0.044526716	0.071028478	-0.127475194	0.07249237	0.062434246	0.205816423	-0.002304915
M169T958	0.101369844	-0.009692313	-0.117603575	0.012191083	-0.053516645	-0.053567836	-0.059101393	-0.061497171	0.027733431	0.046657599	0.043616511	-0.066599005	-0.091110371	-0.068616361	-0.073550497	-0.133532779	-0.067726261	0.139911818	-0.06693358	-0.142945782	-0.095295806	0.03175511	0.110566975	0.018457214	0.096941326	0.105006941	0.094984149	-0.040824869	-0.193872655	-0.025409153	-0.174556433	-0.108705693	-0.094313746	0.052398591	0.029151201	0.07654485	-0.023184386	-0.0141739	0.047498161	-0.033995512	0.085072039	0.015931671	0.014905016	0.047698602	-0.098150063	0.049396498	0.044572624	0.166889464	0.000159862
M209T641	0.145710978	0.144652819	-0.049689278	-0.126441279	0.047326645	-0.010674682	0.126881009	-0.011189541	-0.001224701	-0.024479676	-0.038299113	0.045082289	0.069300905	0.117661345	0.074117213	-0.144997179	-0.068947817	0.096506138	-0.077752865	-0.113044139	0.04792802	0.05436857	0.042105456	0.035032369	0.036593923	0.028918787	0.136615083	-0.073538763	-0.133656713	0.026856983	-0.070699692	-0.107536642	-0.085495037	-0.015344659	0.0297984	0.055562071	0.006339855	-0.048241374	-0.002890007	-0.072112121	-0.021170147	-0.15016297	-0.145436897	-0.03476691	-0.004014678	-0.037956932	5.39E-05	0.121859644	0.022252356
M273T688	0.177022262	0.125169311	-0.12989111	-0.129620188	0.015800243	-0.02762208	0.085177789	-0.022861839	0.003450509	0.011334148	-0.001066826	0.020476744	0.017736757	0.068710009	0.04044494	-0.226877229	-0.1388939	0.098803674	-0.137723569	-0.186647977	0.003256421	0.033137305	0.151664574	0.002401789	0.133156093	0.131414316	0.05357217	-0.095038605	-0.175737827	-0.018100559	-0.138813816	-0.114044769	-0.07318729	0.117966453	0.024201374	0.099719155	0.002024199	0.061444128	0.047236689	0.020897053	0.124699993	-0.12693133	-0.1198443	-0.02454842	-0.06127824	-0.016017241	-0.007421895	0.135298025	0.00927459
M506T862	0.015413112	0.004402317	-0.024105132	-0.010895201	-0.004235693	-0.003489753	-0.001618055	-0.001295787	-6.78E-05	0.007722758	0.007375639	-0.001319752	-0.007311883	-0.004200787	-0.001898815	-0.030660764	-0.024833924	-0.000127395	-0.022139448	-0.025022576	-0.006288071	-0.00504376	0.033886317	-0.009548845	0.029857744	0.030856838	-0.023575662	-0.010288303	-0.012979213	-0.011840867	-0.018327042	-0.003850647	0.003297633	0.041047194	-0.001382219	0.014645022	0.000302848	0.034424756	0.014077645	0.028173897	0.043036456	-0.003883396	-0.002685402	-0.001738991	-0.014139871	0.001900817	-0.005034555	0.003954844	-0.002792583
M148T958	0.04612751	0.00498567	-0.055881079	-0.009555731	-0.017613189	-0.018497592	-0.014768805	-0.018804544	0.007736596	0.01937153	0.017840468	-0.018780411	-0.030372774	-0.019987952	-0.020489615	-0.068705866	-0.042955493	0.041931308	-0.040575402	-0.06552102	-0.031210901	0.005928144	0.062365942	-0.002330243	0.054802461	0.057762462	0.009519349	-0.022587187	-0.06976461	-0.01696133	-0.067390738	-0.036939898	-0.025957926	0.050777026	0.007790536	0.03605861	-0.006108978	0.025244338	0.025812699	0.013476913	0.061610364	-0.002909751	-0.002012723	0.011005529	-0.040348943	0.014627479	0.008120695	0.05383541	-0.001843155
M84T958	0.081244195	0.043597969	-0.079491812	-0.053502726	-0.004222737	-0.016517051	0.020166792	-0.012621406	0.002718478	0.016767022	0.012313974	0.000288967	-0.010128568	0.011064037	0.005185421	-0.118968606	-0.080070945	0.038915493	-0.076052052	-0.099695234	-0.01345337	0.005391424	0.09881807	-0.010893448	0.086893431	0.088208955	-0.009189445	-0.045456227	-0.083437234	-0.023013077	-0.078080557	-0.046938299	-0.023944299	0.094422191	0.007398152	0.054984846	-0.000440226	0.064039545	0.036324634	0.041999851	0.101214229	-0.043047514	-0.039337927	-0.006828696	-0.043907795	0.000767151	-0.006200271	0.057261177	-0.000893178
M311T815	0.06404719	0.074848721	-0.027429376	-0.075602912	0.028701632	0.002923979	0.070184836	0.007430317	-0.007107437	-0.011951013	-0.018081652	0.034562527	0.043527332	0.064729632	0.048818135	-0.076383197	-0.048887329	0.011829819	-0.049575903	-0.05199217	0.035987606	0.011045119	0.038490681	-0.000740301	0.033793099	0.029693675	0.009813251	-0.038044657	-0.033744462	0.002662981	-0.016242387	-0.029439008	-0.013166451	0.034965994	0.005147022	0.027192434	0.008720995	0.026517658	0.006217401	0.01184986	0.027303553	-0.07815833	-0.074154702	-0.029445109	0.00229772	-0.026503034	-0.016998244	0.022651504	0.006545019
M130T958	0.089155609	0.084294291	-0.055752419	-0.088985363	0.024192575	-0.003715841	0.071003675	0.00192186	-0.005411482	-0.004170202	-0.011405391	0.031319119	0.035250227	0.062533526	0.046030743	-0.115165823	-0.075415253	0.025321442	-0.074408994	-0.085607425	0.027224728	0.011796093	0.073454089	-0.005184907	0.064545086	0.061374798	0.00438433	-0.051955675	-0.06245745	-0.006761701	-0.044846217	-0.044443037	-0.020764565	0.068929291	0.007375783	0.045910797	0.007737819	0.049575919	0.019897034	0.027747507	0.064637327	-0.087058737	-0.081989708	-0.029282014	-0.015045925	-0.023605152	-0.017930575	0.042186353	0.005462401
M147T958	0.092320894	0.096069686	-0.049649085	-0.09909209	0.03202997	-0.000478548	0.085322791	0.005547577	-0.007497155	-0.00994436	-0.018024038	0.039733096	0.047714317	0.076978752	0.057262329	-0.114981445	-0.07436353	0.022851134	-0.074279271	-0.082599393	0.038245076	0.014108164	0.066631464	-0.003145655	0.05852841	0.05411111	0.009803486	-0.054134699	-0.058182253	-0.002063398	-0.036670521	-0.044826616	-0.020911591	0.061315227	0.007709518	0.043829416	0.009883095	0.044590252	0.015349243	0.022714214	0.054088677	-0.099748895	-0.094311944	-0.035330097	-0.007394946	-0.030260116	-0.020806788	0.039505235	0.007378468
M224T893	0.130787112	-0.16047676	-0.289010102	0.132014643	-0.186693831	-0.125650854	-0.27508062	-0.138743634	0.067398896	0.155402074	0.161426817	-0.208580724	-0.306552182	-0.294682455	-0.256321058	-0.245527219	-0.1518207	0.235469165	-0.134358087	-0.287008127	-0.29219807	0.008018788	0.303750141	-0.014954679	0.26700658	0.296576563	0.029939618	-0.047402174	-0.358372637	-0.117051812	-0.389623407	-0.159249625	-0.129995871	0.240882797	0.035845382	0.161806294	-0.061184125	0.099252549	0.150786024	0.061072177	0.329807243	0.182296242	0.177921094	0.145390561	-0.264980986	0.161572604	0.094265469	0.283964633	-0.029183833
M469T944	0.196790383	-0.102578943	-0.366096018	0.047649841	-0.174453825	-0.123594327	-0.22999958	-0.12369818	0.056149136	0.167159804	0.169513806	-0.178467046	-0.288823858	-0.25996093	-0.219373439	-0.368957405	-0.255929484	0.203821193	-0.228479085	-0.37345258	-0.273186381	-0.014542907	0.426627085	-0.057618088	0.375341173	0.404593791	-0.08259804	-0.096194591	-0.374852892	-0.155303023	-0.423265521	-0.160426497	-0.098730315	0.405453727	0.025308881	0.212643368	-0.049401484	0.251283496	0.196444891	0.18643312	0.489586848	0.123088277	0.125713285	0.110927201	-0.293094191	0.142405005	0.054064358	0.266638371	-0.036828608
M246T902	0.053729782	-0.135642707	-0.235190316	0.072957931	-0.13554259	-0.067568108	-0.209023596	-0.059721486	0.029150348	0.128252745	0.13767834	-0.126020403	-0.219260002	-0.226856483	-0.168609011	-0.194212741	-0.168552959	0.037388336	-0.139321862	-0.198887696	-0.193213431	-0.061819321	0.304790116	-0.08603556	0.268612099	0.292156092	-0.216261456	-0.03416264	-0.144109377	-0.138013682	-0.230051728	-0.021489918	0.019443194	0.357835026	-0.012205982	0.120616841	-0.028398653	0.279095311	0.150285256	0.240893294	0.411427921	0.151612999	0.153846825	0.074123129	-0.194931628	0.104825652	0.010130275	0.066084398	-0.043506142
M206T897	0.194514615	-0.003370849	-0.279923349	-0.036200462	-0.095096697	-0.082854752	-0.096035299	-0.078528478	0.032220582	0.105558324	0.101688316	-0.092118454	-0.161025242	-0.121897239	-0.107686503	-0.326396704	-0.223459037	0.150246264	-0.204729277	-0.30685536	-0.156770145	-0.001164359	0.333069101	-0.04198035	0.292976182	0.309607151	-0.052434088	-0.101557442	-0.289412606	-0.106412549	-0.308159938	-0.136795876	-0.078741293	0.316780876	0.021649769	0.172666007	-0.026121273	0.202308331	0.142906307	0.14367802	0.368094998	0.014611811	0.020177621	0.049735103	-0.201688586	0.074615276	0.021109997	0.203672767	-0.020004488
M331T951	0.140705651	-0.040769331	-0.23583663	0.005477134	-0.099119471	-0.07503674	-0.12087389	-0.073271255	0.032071421	0.100184213	0.099865135	-0.099154009	-0.165257361	-0.141208914	-0.120257764	-0.252564887	-0.175097211	0.126560067	-0.157901391	-0.247147255	-0.157525339	-0.007259932	0.278215654	-0.037777451	0.244764381	0.2616578	-0.054019458	-0.071364763	-0.239701647	-0.096659363	-0.265821759	-0.106133924	-0.062391219	0.266464888	0.016318301	0.140189345	-0.027485946	0.168976741	0.124587022	0.124007911	0.315911565	0.052445391	0.055447709	0.05877011	-0.180840731	0.079646084	0.026753394	0.168653857	-0.021329113
M471T938	0.15591378	-0.017570706	-0.246214045	-0.022935609	-0.088577602	-0.070432661	-0.097319863	-0.064987902	0.026915933	0.097215883	0.095465229	-0.083450127	-0.148726336	-0.119769098	-0.1005564	-0.278126794	-0.19737138	0.112707282	-0.178482666	-0.26134189	-0.141645846	-0.011949968	0.299336923	-0.047121183	0.263401572	0.279025668	-0.080070485	-0.083542456	-0.234447254	-0.101567254	-0.262365838	-0.10334058	-0.052022219	0.298869161	0.013120346	0.148533879	-0.022297514	0.202399083	0.130715098	0.151561078	0.343926815	0.0280452	0.033049702	0.044388857	-0.178812071	0.068451068	0.01347981	0.157268067	-0.021733617
M309T949	0.166772322	0.004664069	-0.238450025	-0.040775521	-0.075887853	-0.067024659	-0.07243454	-0.061633001	0.024594891	0.087704363	0.084117025	-0.0708784	-0.128861234	-0.094901105	-0.08274314	-0.282308001	-0.196291388	0.117026881	-0.17956358	-0.261295523	-0.125078538	-0.004543356	0.288315432	-0.040510045	0.253648363	0.267178572	-0.059721894	-0.089152169	-0.236905762	-0.092227849	-0.255027923	-0.11074115	-0.05899465	0.28143755	0.015900845	0.147397317	-0.019590189	0.186738405	0.122822202	0.135366257	0.32252114	0.004325435	0.009829613	0.035714014	-0.168062423	0.058172208	0.011382752	0.162379638	-0.01751362
M421T899	0.211360541	0.091048883	-0.244070001	-0.133107191	-0.02986332	-0.048109905	0.021656326	-0.033760714	0.007568789	0.064250899	0.054892024	-0.012227167	-0.056290353	-0.0051506	-0.006852653	-0.339338524	-0.242229246	0.082369194	-0.224724594	-0.285282954	-0.058495725	-0.006768828	0.31463382	-0.053852719	0.276869979	0.283944776	-0.096878525	-0.122935344	-0.21617627	-0.088626166	-0.225605799	-0.108121386	-0.039070813	0.328359802	0.010657006	0.1603715	-0.002215918	0.242709629	0.122755765	0.17818014	0.351515026	-0.087369399	-0.076436221	-0.013094487	-0.141807872	0.014350376	-0.025213346	0.132907096	-0.012401919
M310T950	0.167897804	0.053698367	-0.198844901	-0.082518223	-0.037719938	-0.047877027	-0.007270613	-0.040305699	0.013188462	0.058371964	0.051651537	-0.029306148	-0.0674911	-0.027981894	-0.028797487	-0.264783501	-0.182494719	0.092626124	-0.169924463	-0.231766176	-0.069335407	0.002271026	0.245450495	-0.032999517	0.215907118	0.223376468	-0.044624401	-0.092907494	-0.198221512	-0.069062868	-0.201689042	-0.100859567	-0.050343703	0.2404906	0.014452037	0.129517262	-0.008425548	0.164078912	0.097797568	0.115175224	0.265955221	-0.049165569	-0.042165484	0.006127351	-0.125094301	0.025535966	-0.004479235	0.133942258	-0.009348199
M546T867	0.151759494	0.041362751	-0.196087384	-0.075704045	-0.040438227	-0.044013973	-0.016649691	-0.034579193	0.010937129	0.061040238	0.055872087	-0.029166016	-0.070968203	-0.036910857	-0.03146811	-0.253905004	-0.182280458	0.070420497	-0.16744056	-0.220578145	-0.069646464	-0.008833773	0.249169036	-0.043251049	0.219278261	0.227402205	-0.079465875	-0.086938353	-0.174279902	-0.075918078	-0.188873872	-0.082179943	-0.031528263	0.258975659	0.008088254	0.124702763	-0.006983217	0.188275013	0.101385312	0.140355485	0.283328432	-0.03650083	-0.029297143	0.004899864	-0.123691052	0.026392369	-0.010867123	0.1088643	-0.013184496
M309T861	0.434758444	0.406440649	-0.229162403	-0.397579499	0.117406267	-0.029581426	0.342167471	-0.01540354	-0.01321234	-0.03511327	-0.072138726	0.133061437	0.169883193	0.306378003	0.207865796	-0.510487835	-0.300962171	0.202536826	-0.308529338	-0.391026688	0.121524656	0.101492754	0.268747351	0.029428619	0.235644289	0.218633953	0.186300194	-0.237610479	-0.357043604	0.009974411	-0.230594539	-0.265301246	-0.171172221	0.180700738	0.059595832	0.203668301	0.026349673	0.079411447	0.057920107	-0.012383119	0.16574253	-0.419963012	-0.400301631	-0.117391031	-0.05872551	-0.105118121	-0.044628081	0.283094949	0.041754718
M190T921	0.347930391	0.482734441	-0.090708706	-0.479114364	0.215630361	0.047515013	0.483005247	0.076936862	-0.05807418	-0.109247014	-0.147130424	0.255013992	0.332674535	0.455632728	0.351281826	-0.391268553	-0.250471374	0.01570286	-0.259263125	-0.237440782	0.28413377	0.065150399	0.150998618	0.001254246	0.132469233	0.100903958	0.056934829	-0.213472624	-0.114748737	0.045864842	-0.001873069	-0.137563283	-0.048977005	0.142991903	0.022656391	0.121101611	0.066194331	0.127130512	-0.001281066	0.049988802	0.076121508	-0.507673896	-0.483053518	-0.209072561	0.078684256	-0.196131448	-0.122180745	0.06800132	0.046469325
M422T899	0.299084329	0.212302321	-0.260903859	-0.249045678	0.024565452	-0.037639027	0.143112319	-0.017699276	-0.005298963	0.034561046	0.015398988	0.049511084	0.027534875	0.110171015	0.07962514	-0.430873722	-0.296118454	0.097135726	-0.282565493	-0.341392436	0.011799053	0.015743708	0.340213006	-0.045966135	0.299222225	0.298102434	-0.059732862	-0.174599022	-0.252196122	-0.071055858	-0.227520224	-0.149463547	-0.061024708	0.342831628	0.019620983	0.188050469	0.012945367	0.252297599	0.116948445	0.170347996	0.349892434	-0.214932933	-0.198484085	-0.06241449	-0.119790901	-0.033842622	-0.050175219	0.160612088	0.001428394
M163T641	0.280879079	0.170959668	-0.238038356	-0.188325424	0.002675237	-0.053090997	0.097720001	-0.044301146	0.009748707	0.038147613	0.020604887	0.011697083	-0.007687501	0.069452848	0.035564421	-0.380819376	-0.241637219	0.156676132	-0.234969166	-0.319285522	-0.02565467	0.040394391	0.283396249	-0.010923279	0.248983477	0.250087863	0.045220753	-0.151899434	-0.292484973	-0.050568743	-0.250061934	-0.178074264	-0.108346971	0.24109361	0.034897484	0.172973026	-0.001236261	0.141690461	0.097283985	0.072984548	0.259910718	-0.171119851	-0.159780127	-0.026337851	-0.125615908	-0.008064823	-0.010490156	0.217421207	0.007077105
M238T862	0.249840489	0.207868307	-0.187427218	-0.230491558	0.044932511	-0.020234957	0.160659732	-0.003608047	-0.010376305	0.00840113	-0.009754228	0.065915607	0.062167565	0.134922505	0.099268998	-0.342319591	-0.230844613	0.073434452	-0.223523118	-0.262634669	0.044486646	0.022058494	0.246538719	-0.027778889	0.216762784	0.211773832	-0.022926443	-0.146207785	-0.190649354	-0.039837661	-0.156465232	-0.123186444	-0.052529182	0.243101461	0.017865244	0.143043595	0.016776042	0.178727824	0.07726679	0.113576844	0.239564555	-0.212928032	-0.198790953	-0.068364665	-0.070642233	-0.048126168	-0.047541933	0.12353708	0.008007275
M137T677	0.322418224	0.324779852	-0.236126304	-0.374390453	0.099846314	0.005123479	0.281175934	0.040815809	-0.037583219	-0.007893241	-0.033082008	0.147660265	0.148571816	0.245053803	0.201267443	-0.466838405	-0.341658483	-0.003089488	-0.325584998	-0.329184065	0.127985586	-0.003661836	0.350491616	-0.076609842	0.308516888	0.296892559	-0.160967033	-0.206178307	-0.155888647	-0.064507643	-0.132371647	-0.104027215	0.0046081	0.40734917	0.000193904	0.182549805	0.043938766	0.350712733	0.107154752	0.256503062	0.380433338	-0.336101427	-0.311761107	-0.142899668	-0.057151364	-0.106380038	-0.116797017	0.058433872	0.005626965
M262T905	0.138190505	0.128450609	-0.150042439	-0.17908186	0.031681859	0.00610978	0.104311	0.032137461	-0.023893644	0.018211271	0.009836775	0.067476618	0.046736398	0.083546882	0.084101606	-0.24956928	-0.208023235	-0.061302203	-0.189198665	-0.173047603	0.047485744	-0.041179985	0.240058603	-0.081903003	0.211628835	0.209815669	-0.214509504	-0.100873818	-0.03406848	-0.071464481	-0.063072773	-0.006278302	0.058982385	0.320199176	-0.019633255	0.101164704	0.025168601	0.296156233	0.087081547	0.242420122	0.308328367	-0.131913028	-0.11759821	-0.074000873	-0.05022672	-0.044225987	-0.081847288	-0.032194245	-0.012985057
M162T641	0.181742428	0.174455826	-0.15625711	-0.214824914	0.048429796	0.002724903	0.146230291	0.026944533	-0.02327724	0.00682106	-0.006135387	0.081201598	0.071488469	0.123589173	0.107782384	-0.284642555	-0.218540536	-0.023497804	-0.204332426	-0.20108988	0.064209377	-0.018502207	0.237429725	-0.063485236	0.209123765	0.204380487	-0.150273417	-0.12094049	-0.078332357	-0.055974778	-0.082002899	-0.044261365	0.024589107	0.291601384	-0.007635346	0.113728024	0.026304779	0.25810056	0.079132391	0.199408101	0.277696837	-0.179883731	-0.164740008	-0.083019373	-0.046389305	-0.056506066	-0.077139089	0.012659621	-0.003713387
M116T659	0.222396119	0.184690968	-0.202116818	-0.229250008	0.037416883	-0.01092703	0.140971055	0.013706084	-0.018233181	0.020901888	0.006292044	0.070175498	0.052013162	0.113771345	0.096595888	-0.344609348	-0.256825631	0.007948578	-0.240608083	-0.256065668	0.04364044	-0.013919724	0.290114567	-0.066423191	0.255426848	0.252628587	-0.145473726	-0.14172816	-0.133425356	-0.069564701	-0.134613692	-0.073995759	0.005047363	0.336457093	-0.00172223	0.143976408	0.022604589	0.282877268	0.100157846	0.213661914	0.330059248	-0.188812504	-0.172543521	-0.077613657	-0.077307462	-0.047776306	-0.073232009	0.054148162	-0.004869987
M507T861	0.243774506	0.303961697	-0.101260661	-0.312885213	0.123448417	0.02142203	0.292108485	0.043039686	-0.03490435	-0.052263037	-0.07624346	0.152269088	0.188834327	0.270510382	0.210202589	-0.297825134	-0.199080261	0.013981318	-0.199797297	-0.193845604	0.160638266	0.032347796	0.154999419	-0.015143601	0.136201517	0.11879349	-0.002695269	-0.150310836	-0.099273125	0.006880617	-0.038526436	-0.094735205	-0.027463534	0.160571441	0.012481185	0.102241487	0.040449111	0.137204605	0.025105336	0.078341628	0.123979777	-0.318187719	-0.301018787	-0.129940888	0.020707199	-0.115637641	-0.082343163	0.054059088	0.023732996
M343T863	0.214640645	0.313516139	-0.058430921	-0.319792713	0.14439235	0.038836007	0.318313802	0.062089354	-0.043607662	-0.071066343	-0.094748062	0.176093242	0.223892465	0.300121593	0.238048327	-0.252971754	-0.1726403	-0.024215694	-0.175097397	-0.146336006	0.195419722	0.027362757	0.110323149	-0.015401292	0.096958217	0.076229744	-0.015934351	-0.137906625	-0.041476904	0.020705898	0.018765226	-0.065433071	-0.004054978	0.128170912	0.005570247	0.076060103	0.04793355	0.126183772	0.004907483	0.074474803	0.08031363	-0.330192809	-0.312879746	-0.146151314	0.056354007	-0.133903668	-0.094395982	0.007359029	0.025970083
M247T773	0.156260361	0.222996617	-0.024887035	-0.213006698	0.102433905	0.021620289	0.225703444	0.032109757	-0.024783606	-0.056865772	-0.074737867	0.116257859	0.15815451	0.214951745	0.16203497	-0.161176149	-0.09499622	0.02138632	-0.102425772	-0.095972527	0.133411366	0.040316479	0.040756359	0.014212495	0.035589099	0.020148565	0.065535613	-0.092743023	-0.057564609	0.033927099	0.00458225	-0.07130656	-0.036628845	0.022378677	0.015342641	0.046980026	0.028799341	0.016474822	-0.013331995	-0.014407836	-0.008640778	-0.234874936	-0.224757061	-0.092506751	0.045206079	-0.090688218	-0.047451592	0.043847802	0.025548533
M156T952	0.186114613	0.242480645	-0.056138585	-0.239048087	0.1032891	0.017958799	0.237530379	0.031425593	-0.025887907	-0.05094851	-0.070460114	0.121006171	0.158422484	0.222963043	0.169012193	-0.209148668	-0.130604707	0.025750881	-0.13549005	-0.133518876	0.13309544	0.038037103	0.08386127	0.004863681	0.073537542	0.058372077	0.045561568	-0.111312294	-0.080200497	0.022346781	-0.019502942	-0.082743898	-0.037443637	0.071003961	0.015454119	0.068189081	0.03053341	0.055819137	0.00260599	0.015450663	0.040880959	-0.254426307	-0.242319008	-0.099526665	0.030189913	-0.093472472	-0.055249217	0.054869119	0.024115243
M173T983	0.235311305	0.298653951	-0.056743152	-0.280977662	0.125717148	0.015223029	0.290647074	0.026021174	-0.025437885	-0.067470197	-0.092550245	0.139148334	0.191961693	0.274474928	0.199731048	-0.243829504	-0.136972427	0.071031845	-0.148234656	-0.160695176	0.156477795	0.066998294	0.071258763	0.029762497	0.062204786	0.043069871	0.129734041	-0.133295843	-0.129752598	0.044677526	-0.036576931	-0.127677666	-0.0797855	0.02516972	0.030324484	0.079402326	0.03214867	0.000608248	-0.011158849	-0.044195815	-0.008338295	-0.313236374	-0.300371549	-0.110877842	0.03947084	-0.109753457	-0.0487462	0.107611368	0.036281803
M175T980	0.226657031	0.286347198	-0.051573567	-0.266602625	0.120326157	0.013268036	0.278374812	0.022430425	-0.023101469	-0.06576533	-0.090022437	0.13148126	0.183567942	0.263258706	0.189881195	-0.230619543	-0.126200116	0.076005386	-0.138092365	-0.152984674	0.148663211	0.068367052	0.061413327	0.033450659	0.053524318	0.035067438	0.139526951	-0.126917117	-0.130452161	0.046461289	-0.037323621	-0.127553422	-0.083314774	0.011041195	0.031365819	0.075011592	0.029732028	-0.013590141	-0.013791173	-0.055479328	-0.020402353	-0.300313413	-0.288404157	-0.103960274	0.038521153	-0.104205627	-0.042803245	0.111168555	0.036155404
M303T894	0.220182649	0.285677243	-0.045425536	-0.266484828	0.122708336	0.016231394	0.28040999	0.025922386	-0.024640769	-0.06785277	-0.09182167	0.134722825	0.187726837	0.265817328	0.193213785	-0.222919121	-0.122680888	0.067272627	-0.134434305	-0.144853974	0.153296545	0.065891591	0.056091289	0.031734949	0.048866644	0.030069208	0.132056067	-0.124319263	-0.118837725	0.047187764	-0.027582933	-0.120605097	-0.077115392	0.009776762	0.029404237	0.070750952	0.030977448	-0.011069765	-0.015895947	-0.051856357	-0.023362267	-0.299920335	-0.28795441	-0.106357461	0.043517221	-0.106532943	-0.045478228	0.100839518	0.035832072
M139T659	0.071040721	0.093594648	-0.062826484	-0.121564798	0.037456531	0.015996319	0.090148753	0.033079455	-0.021094127	-0.004117413	-0.009783245	0.061330409	0.058299403	0.079462399	0.076074295	-0.127452587	-0.111428253	-0.06028879	-0.101700356	-0.076954686	0.057363436	-0.025817401	0.116045132	-0.048286985	0.102377726	0.098391062	-0.133246277	-0.056573356	0.014415613	-0.031965844	-0.000175827	0.011812742	0.048565513	0.17088063	-0.0154408	0.04557859	0.021257966	0.170143363	0.038137557	0.14126144	0.154985144	-0.097826395	-0.088709914	-0.059121531	-0.004595564	-0.042622927	-0.058908353	-0.047369313	-0.005044267
M266T858	0.127470628	0.16576761	-0.0786137	-0.191255672	0.067866613	0.020414008	0.160469991	0.040855165	-0.028011094	-0.019636263	-0.031236007	0.096065512	0.104817509	0.145603692	0.125237716	-0.18871104	-0.147977399	-0.047892302	-0.140267535	-0.11680539	0.095862154	-0.012205994	0.137945028	-0.0442093	0.121551193	0.113027282	-0.111404867	-0.089451582	-0.013482095	-0.023548458	-0.007944383	-0.015984731	0.033454888	0.185485229	-0.009519276	0.065655253	0.029680813	0.179362824	0.037527934	0.138921562	0.161120813	-0.17352082	-0.16102348	-0.087330154	0.004300551	-0.069706153	-0.073122969	-0.02613102	0.002847456
M76T809	0.045708367	0.109830907	-0.017038562	-0.132972088	0.062049884	0.033921518	0.123641969	0.05224501	-0.030046829	-0.026018246	-0.032009465	0.088216314	0.099008338	0.116455202	0.108642791	-0.08317383	-0.083241221	-0.094485372	-0.076236442	-0.029396875	0.096523905	-0.027245602	0.066171721	-0.045016094	0.058532495	0.050577373	-0.135541502	-0.045675034	0.069225057	-0.014273907	0.058277607	0.037092763	0.067599067	0.129346068	-0.020754946	0.018873034	0.029177509	0.150054078	0.014717319	0.128449514	0.101263415	-0.116943258	-0.107663802	-0.077131861	0.034293359	-0.063572039	-0.070301766	-0.08974636	-0.00111783
M512T889	0.014884249	0.087119483	-0.005721779	-0.116960123	0.057880612	0.04053839	0.107107169	0.060956582	-0.033163244	-0.023455594	-0.026769083	0.087414352	0.09388669	0.10146526	0.103173406	-0.05599671	-0.074757468	-0.128552114	-0.064966328	-0.004121162	0.096234216	-0.043227632	0.061770745	-0.058111771	0.054802893	0.047747472	-0.182765467	-0.032559349	0.110076275	-0.021780059	0.08293902	0.067506143	0.095783878	0.145647822	-0.030247468	0.006832023	0.030946349	0.177004162	0.016364461	0.159036207	0.115678447	-0.093735007	-0.084604833	-0.077406102	0.039890667	-0.061720842	-0.078048139	-0.129613966	-0.006480888
M72T646	0.013430167	0.109860773	0.010666385	-0.13926239	0.076204912	0.051236552	0.138042273	0.073969726	-0.040016631	-0.036300079	-0.040815564	0.109217759	0.123545555	0.132889806	0.130428788	-0.050015161	-0.073120267	-0.149270534	-0.064119381	0.009646188	0.124248108	-0.044652058	0.048178343	-0.059914042	0.042874124	0.033062328	-0.192365943	-0.034857185	0.135940143	-0.014622797	0.111460889	0.078368293	0.107697953	0.139881083	-0.033555103	-0.00093833	0.037443938	0.181396856	0.007600076	0.163632343	0.101697121	-0.118606219	-0.108333455	-0.093937602	0.05990222	-0.078300177	-0.089859576	-0.152529048	-0.004132687
M259T866	0.062045253	0.112320592	0.012667099	-0.102921037	0.059609152	0.01756818	0.12158937	0.022055111	-0.014793877	-0.038062401	-0.046778734	0.065705223	0.093207564	0.118557308	0.090156219	-0.051670907	-0.026647003	0.000468306	-0.032374155	-0.021315002	0.080106115	0.021772535	-0.010688674	0.012456212	-0.00954694	-0.018779547	0.042653572	-0.037509065	-0.005976841	0.027487492	0.028167058	-0.025761274	-0.013935105	-0.020635582	0.006622802	0.008291736	0.016351443	-0.014077461	-0.020112743	-0.024157184	-0.040420284	-0.119254497	-0.114798659	-0.049966689	0.040377908	-0.051658168	-0.024313007	0.007165323	0.015034231
M259T880	0.099245663	0.159780737	0.003167094	-0.1480617	0.079629305	0.020225123	0.167833997	0.026637113	-0.019064448	-0.048600873	-0.061265532	0.088162418	0.123806333	0.162164859	0.122186478	-0.090957061	-0.049303212	0.010359359	-0.056628747	-0.047026551	0.105221033	0.031693566	0.00183202	0.016324177	0.001397896	-0.010856964	0.060611568	-0.058841817	-0.025517909	0.03395581	0.022767152	-0.045140591	-0.025411512	-0.014351401	0.011037885	0.021097248	0.021653611	-0.011500113	-0.021350089	-0.028884503	-0.039583878	-0.169035267	-0.162460552	-0.068002108	0.046542115	-0.069283598	-0.03275212	0.022850489	0.020560349
M116T961	0.103078558	0.148471996	-0.016886119	-0.142800731	0.068546055	0.015144835	0.150649915	0.022580647	-0.017093056	-0.037736372	-0.049541911	0.078413082	0.105934556	0.14341259	0.108811131	-0.107620582	-0.064616753	0.01073389	-0.069188948	-0.063456585	0.08979401	0.025233585	0.028892458	0.007663123	0.025256147	0.01497276	0.037873232	-0.061804724	-0.035151954	0.021472639	0.004796422	-0.045084666	-0.021505508	0.019114661	0.009260028	0.031228353	0.019672852	0.015928048	-0.00807161	-0.004884402	-0.001947875	-0.156417701	-0.149531308	-0.062643387	0.030399599	-0.060986416	-0.033185441	0.025502147	0.016531591
M191T958	0.042955288	0.104982159	0.01225502	-0.107805912	0.061474103	0.027056606	0.119771236	0.036816061	-0.021705851	-0.035644093	-0.042557167	0.075390361	0.097500058	0.116359262	0.097470982	-0.047033045	-0.038467501	-0.045617113	-0.039440526	-0.009611797	0.089353704	0.000289452	0.006728039	-0.010150862	0.0059765	-0.002945585	-0.031173493	-0.034156373	0.038520662	0.013419123	0.052886797	0.007890456	0.024151216	0.028343844	-0.006061944	0.004416005	0.021894882	0.045536	-0.010980424	0.033907972	0.003952115	-0.112097424	-0.106152586	-0.060573792	0.044622396	-0.056977788	-0.042895266	-0.042521935	0.008387009
M111T673	0.059736649	0.137160821	0.023413856	-0.132834096	0.079427261	0.03124413	0.155349109	0.040545416	-0.02451847	-0.04938641	-0.059042999	0.092609043	0.125508828	0.151947196	0.122325794	-0.053228183	-0.036012703	-0.036177603	-0.040410491	-0.010306337	0.112309091	0.012385598	-0.01031207	0.00090582	-0.009110273	-0.021039723	0.003143632	-0.042354764	0.031883914	0.027759393	0.061629207	-0.005038624	0.011494472	-9.83E-05	-0.001192982	0.003030282	0.025354582	0.018877327	-0.022915054	0.006617474	-0.029827479	-0.146379713	-0.139832947	-0.072167447	0.059671947	-0.071243886	-0.044541825	-0.031709646	0.01487978
M174T839	0.053676134	0.135159859	0.023520945	-0.134690016	0.080276302	0.034395907	0.155210651	0.045396315	-0.026800485	-0.048804859	-0.057908136	0.095978947	0.127285976	0.151696202	0.125023216	-0.051669306	-0.039720453	-0.051040971	-0.042626923	-0.006405295	0.115629498	0.005574287	-0.005005791	-0.006265004	-0.004378096	-0.016248477	-0.020328234	-0.041324344	0.046321217	0.02341524	0.069852006	0.00575558	0.023703738	0.015295946	-0.005249926	0.001691434	0.027198813	0.037778812	-0.02015484	0.025033945	-0.016006196	-0.14446625	-0.137432904	-0.075753748	0.061299773	-0.07316002	-0.050582334	-0.047743898	0.01281188
M72T667	0.117467472	0.179364203	-0.027132392	-0.182787474	0.085054782	0.024718971	0.184557998	0.038264446	-0.026145358	-0.043003886	-0.056383786	0.103625393	0.132277701	0.174696779	0.139355461	-0.137292368	-0.094571623	-0.020056043	-0.096124347	-0.076187973	0.116153685	0.014432494	0.056680117	-0.009217712	0.049820749	0.037577039	-0.012336262	-0.076538253	-0.014521306	0.013459962	0.019262277	-0.0323832	0.001741432	0.069163535	0.001943396	0.039430588	0.028404471	0.07127024	9.61E-05	0.042873569	0.040283665	-0.189191503	-0.179305019	-0.085548781	0.037160646	-0.078780526	-0.055701714	-0.003389493	0.01494795
M292T815	0.111833314	0.208782583	0.004697765	-0.207204476	0.110891492	0.039040179	0.226580496	0.054006883	-0.034246428	-0.063612149	-0.078699128	0.131770857	0.17410539	0.218494677	0.175318028	-0.11727876	-0.080425293	-0.041025368	-0.084816383	-0.049167578	0.154672435	0.017663285	0.022106915	-0.004461058	0.019396136	0.003032468	-0.004894099	-0.075794804	0.018945507	0.029865199	0.061268664	-0.021102714	0.010827824	0.037562846	-8.78E-05	0.023578477	0.036128393	0.05441333	-0.01867586	0.029098922	-0.002404963	-0.221629035	-0.210931817	-0.105291776	0.069012546	-0.100843116	-0.066682183	-0.028462657	0.020163651
M150T682	0.148308461	0.268718844	-0.01255801	-0.276186112	0.139831913	0.050971442	0.289010626	0.07381913	-0.046583177	-0.074873263	-0.093842029	0.171767084	0.21954266	0.276512557	0.226359311	-0.172315453	-0.126636048	-0.069841962	-0.128452292	-0.077933674	0.197209778	0.010864251	0.060753845	-0.021404738	0.053490746	0.033359538	-0.051660476	-0.10394531	0.030879257	0.024078528	0.073804998	-0.01757629	0.030531401	0.097766188	-0.005868162	0.040039901	0.04867247	0.118275057	-0.009829206	0.080417693	0.046264026	-0.284883519	-0.26968085	-0.140449853	0.079366768	-0.129995562	-0.09635099	-0.051923578	0.021291461
M527T902	0.069756861	0.198298138	0.032282805	-0.206275598	0.121057983	0.057335968	0.231267639	0.077500361	-0.044674198	-0.070710025	-0.083219694	0.150008871	0.192751513	0.225463352	0.191933543	-0.077862506	-0.07000954	-0.106503045	-0.070970194	-0.004790553	0.17861967	-0.006189703	0.007629545	-0.025171094	0.006886718	-0.010590718	-0.081150765	-0.060909467	0.096926266	0.024613269	0.118725605	0.030091997	0.060680007	0.059398809	-0.016277602	0.001655175	0.044407069	0.099273547	-0.022687635	0.078463031	0.009707917	-0.21230653	-0.200661635	-0.120637893	0.093053602	-0.112901723	-0.088469513	-0.103447365	0.014564199
M61T447	0.095316046	0.188981103	-0.01119219	-0.202986181	0.101608422	0.042740381	0.206794116	0.062868242	-0.038144813	-0.051711578	-0.064200449	0.130029664	0.160385217	0.19734042	0.167723524	-0.123394037	-0.100982137	-0.08093047	-0.098921318	-0.050292366	0.147674787	-0.006844389	0.057960571	-0.031179887	0.051158679	0.036945442	-0.088095799	-0.07342746	0.05079727	0.007070289	0.068151211	0.009405276	0.04755239	0.106145569	-0.012762639	0.027397897	0.038758265	0.127466255	8.51E-05	0.0986886	0.066150066	-0.20070209	-0.188671395	-0.108327432	0.058875971	-0.097002159	-0.08212602	-0.070102702	0.010698441
M121T660	-0.025351553	-0.030617532	-0.025547198	0.005990122	-0.014489839	0.005789224	-0.030714645	0.013973727	-0.006181681	0.018769105	0.022813463	-0.002539036	-0.021424482	-0.032941333	-0.01166836	-0.010576444	-0.033040153	-0.062727833	-0.022849973	-0.002481214	-0.010877512	-0.038575122	0.057184227	-0.042198514	0.050654765	0.054027934	-0.131234339	0.003326652	0.049715288	-0.036036033	0.010450522	0.047766073	0.057761771	0.108778097	-0.019935317	0.006406347	0.004199207	0.115658988	0.029778153	0.110020245	0.10871556	0.032375428	0.034517753	-0.004992147	-0.016151777	0.005903947	-0.024490003	-0.065327266	-0.014896444
M366T887	0.010102028	-0.055698229	-0.113731014	0.00854516	-0.052229521	-0.01567478	-0.081747166	-0.003103896	0.001165948	0.05921317	0.064829325	-0.034733165	-0.083218851	-0.091666745	-0.054426121	-0.098613936	-0.105604347	-0.050067075	-0.08528428	-0.084492214	-0.065601285	-0.058087906	0.17360886	-0.073475125	0.153235918	0.163470246	-0.20776218	-0.019109371	-0.005815773	-0.083394564	-0.070813506	0.034464105	0.063478904	0.244677114	-0.023572056	0.055129182	-0.002528282	0.223071161	0.083521554	0.200030887	0.26031105	0.061926678	0.066106646	0.010922384	-0.081623684	0.033544774	-0.027390331	-0.040016106	-0.028338045
M454T860	0.091764821	0.029007051	-0.202570679	-0.11000152	-0.027062211	-0.006981951	-0.008659665	0.02348602	-0.016996376	0.067462186	0.067902318	0.015244614	-0.045050743	-0.031432831	0.006923369	-0.251211514	-0.23690795	-0.103281833	-0.204137352	-0.185909998	-0.026419556	-0.088446093	0.322649212	-0.129490237	0.284674946	0.293079401	-0.358787267	-0.081797643	-0.010801956	-0.128700157	-0.09710717	0.040396339	0.111185335	0.452124087	-0.039270633	0.115097043	0.016050726	0.420542681	0.137092181	0.363828483	0.457161539	-0.02555986	-0.011858989	-0.041835798	-0.106441677	0.000360963	-0.085333923	-0.076469573	-0.037108353
M265T624	0.166241421	0.261051573	-0.094002908	-0.307737997	0.121994833	0.050598098	0.268067196	0.087440698	-0.054705143	-0.041973854	-0.058671172	0.17363207	0.19127025	0.246854824	0.220422422	-0.261512341	-0.221915451	-0.133609521	-0.207696588	-0.142101177	0.180532687	-0.037626801	0.197604997	-0.085295613	0.174329796	0.158916091	-0.235424934	-0.129233533	0.049826273	-0.037265754	0.044266363	0.01871894	0.095221709	0.302661008	-0.02856367	0.08213085	0.055522277	0.315223541	0.051318714	0.255707265	0.253526081	-0.275006058	-0.254286987	-0.15536753	0.034201351	-0.125462411	-0.135858851	-0.107894491	0.001329201
M245T933	0.134527782	0.238709458	-0.089911293	-0.297990727	0.117958926	0.059552543	0.252048101	0.100963109	-0.060336366	-0.036785565	-0.050425126	0.176522644	0.186607586	0.231436756	0.218006166	-0.242704628	-0.225190257	-0.183035817	-0.205868557	-0.120746644	0.182484942	-0.061984142	0.20905497	-0.108619608	0.18462397	0.170391911	-0.313735126	-0.118595411	0.101491049	-0.052651539	0.072005216	0.058824838	0.136881881	0.347334956	-0.04260346	0.073318551	0.059442116	0.372175921	0.059974584	0.313766564	0.295118277	-0.252162907	-0.230678397	-0.160353549	0.037488057	-0.125491234	-0.151622244	-0.163002296	-0.006886441
M188T863	0.16946069	0.216978611	-0.131935345	-0.268496785	0.085921854	0.030852816	0.207672763	0.064794392	-0.042811351	-0.014752547	-0.028884006	0.133080654	0.133005165	0.184774308	0.168765352	-0.280138629	-0.233747489	-0.102369372	-0.216411233	-0.172942189	0.126636217	-0.040230837	0.235887137	-0.088553374	0.208002152	0.1982198	-0.236925678	-0.126847416	0.004962881	-0.056784624	-0.01082896	0.003106768	0.080273201	0.333653109	-0.024931795	0.100186553	0.044118127	0.326910129	0.073588796	0.265086155	0.300003823	-0.226726592	-0.20761876	-0.125946742	-0.007250517	-0.094009409	-0.117892561	-0.072036267	-0.005172793
M482T868	0.152713856	0.20265831	-0.099030465	-0.23832606	0.083968361	0.027788284	0.197318885	0.054781728	-0.03666248	-0.022884434	-0.036677763	0.121363199	0.130053225	0.178656416	0.156593357	-0.233863345	-0.188131727	-0.073072708	-0.176964505	-0.142553809	0.120586597	-0.021971809	0.178165705	-0.062156637	0.157045331	0.14670116	-0.161703003	-0.110168629	-0.004173142	-0.034256932	-0.003758757	-0.009826606	0.053084912	0.246958065	-0.015700017	0.080993327	0.038326432	0.242103486	0.050186362	0.191240638	0.215656531	-0.212238635	-0.196272483	-0.111106422	0.005474317	-0.087470046	-0.09625496	-0.04699115	0.001277444
M85T863	0.13989921	0.205452449	-0.094150982	-0.249069472	0.091225963	0.037521568	0.206381427	0.068768327	-0.043472433	-0.025470603	-0.038484797	0.134940312	0.142629968	0.187600943	0.170419706	-0.229208249	-0.195642066	-0.110178475	-0.181586757	-0.130610712	0.135879013	-0.036594948	0.185485495	-0.077697209	0.163627034	0.152583178	-0.213594514	-0.108858305	0.033440751	-0.041249931	0.021702558	0.015803114	0.082059212	0.277663069	-0.025134104	0.07604903	0.044123584	0.283076017	0.053435726	0.231189293	0.240636105	-0.215852812	-0.198516101	-0.123574408	0.0147323	-0.096442082	-0.112425488	-0.087138922	-0.00233589
M514T888	0.030102662	0.164364473	-0.03092368	-0.233082603	0.107102085	0.07919573	0.200344265	0.12261915	-0.066716398	-0.036662821	-0.042202687	0.16980867	0.174078803	0.187324374	0.19781905	-0.128623953	-0.168610197	-0.269384792	-0.145178686	-0.021817534	0.182159804	-0.098081696	0.154647905	-0.130596414	0.137073734	0.124719563	-0.40695235	-0.068206059	0.222723376	-0.058910628	0.155804347	0.143563382	0.205470956	0.337089007	-0.065537114	0.022811413	0.061942726	0.396972258	0.047720694	0.356943515	0.279412059	-0.176559208	-0.157453198	-0.1539082	0.06623665	-0.118242158	-0.162336738	-0.270062006	-0.018315308
M855T888	0.058928441	0.131157218	-0.050417174	-0.176296035	0.070457912	0.043617271	0.144527203	0.072319949	-0.041375115	-0.019739703	-0.025941619	0.11140334	0.112760217	0.132451536	0.133295765	-0.133719601	-0.139340322	-0.148825642	-0.1239633	-0.056968418	0.11488019	-0.055421105	0.134402604	-0.083104099	0.118833521	0.110787473	-0.248294355	-0.064736605	0.101220332	-0.042548385	0.066242018	0.065645202	0.114382831	0.243210833	-0.036340878	0.037636313	0.039566909	0.2680433	0.042020422	0.233293216	0.208503082	-0.139167086	-0.125437258	-0.102624815	0.026880517	-0.077827671	-0.10468043	-0.140908086	-0.009918116
M136T520	0.022531694	0.120877559	-0.026321231	-0.173595881	0.078379256	0.058700685	0.147016479	0.091493967	-0.049784458	-0.025613317	-0.029563778	0.125718509	0.127455375	0.137020351	0.146013731	-0.098680697	-0.128870022	-0.202780701	-0.11076632	-0.01856487	0.134038243	-0.075023874	0.120468198	-0.099720175	0.106760658	0.097845893	-0.310167125	-0.0513673	0.166370832	-0.046464109	0.11440224	0.108387623	0.155425318	0.258870457	-0.04967553	0.018547423	0.046171575	0.30301371	0.038071993	0.272491007	0.216265078	-0.12979349	-0.115412218	-0.114555213	0.047092301	-0.087257657	-0.122022457	-0.203035804	-0.014538926
M118T557	0.037785951	0.066580861	-0.090943933	-0.128779238	0.028454531	0.03001878	0.067219283	0.060007345	-0.033777782	0.014612828	0.013665589	0.071192689	0.046428578	0.053431409	0.076787631	-0.142549412	-0.159005781	-0.158655807	-0.135491174	-0.075384625	0.058996993	-0.080006317	0.190421248	-0.108293861	0.168307736	0.167354007	-0.32146391	-0.054934401	0.096358063	-0.078347583	0.029124106	0.083106961	0.13516013	0.321462392	-0.044863688	0.051591107	0.031052293	0.335453699	0.075312719	0.298117037	0.300675407	-0.069662032	-0.056745711	-0.076420541	-0.016234295	-0.044577606	-0.100332625	-0.150057157	-0.024294963
M117T659	0.051454022	0.123885237	-0.076735098	-0.190126443	0.066234189	0.050208598	0.136907721	0.087103773	-0.048869008	-0.007625699	-0.011860896	0.118991352	0.106999627	0.121767492	0.136795567	-0.159164662	-0.178208449	-0.201575195	-0.154379967	-0.069354799	0.116269364	-0.085952797	0.190392664	-0.119380793	0.168373653	0.162028062	-0.358792683	-0.07058798	0.138494554	-0.071973239	0.074219618	0.100801723	0.161774209	0.343099078	-0.052486969	0.048411931	0.045697829	0.372870603	0.067940149	0.33007228	0.305857311	-0.131335509	-0.11478204	-0.11499081	0.015523553	-0.080262784	-0.130437509	-0.193670295	-0.020927501
M292T589	0.095285466	0.156319409	-0.099924927	-0.218037124	0.071796405	0.042344246	0.160280154	0.078297325	-0.046342035	-0.008630023	-0.016366378	0.122682942	0.113863199	0.142066845	0.146503382	-0.205952372	-0.200792924	-0.165079719	-0.1789448	-0.109756608	0.11775655	-0.070115947	0.21102774	-0.109322766	0.186389821	0.17907724	-0.317361557	-0.091639632	0.088057915	-0.068229448	0.040348761	0.064952257	0.132416365	0.344489702	-0.042629461	0.068885462	0.044812644	0.359967984	0.071957189	0.309696861	0.309192806	-0.164416649	-0.146884895	-0.118183912	0.004778705	-0.084054375	-0.125864244	-0.148614634	-0.015739638
M871T888	0.023047177	0.191198603	0.033732619	-0.232062056	0.133750216	0.086272077	0.241062578	0.121690233	-0.065881551	-0.068902428	-0.077396938	0.185272162	0.216492332	0.23393566	0.223549133	-0.069791837	-0.105352579	-0.235830491	-0.093782626	0.026570506	0.214629616	-0.063628506	0.053732572	-0.086703317	0.047990883	0.030215306	-0.282188418	-0.055617505	0.221701089	-0.011011448	0.192371639	0.1216011	0.16576706	0.192589278	-0.051022929	-0.008860382	0.061951696	0.26341185	-0.000120617	0.237300418	0.127463164	-0.20658466	-0.190268596	-0.156435579	0.110517677	-0.134220824	-0.143384623	-0.24225051	-0.00214214
M264T904	0.069143258	0.196873817	-0.022445986	-0.242837283	0.116635395	0.068253828	0.227190739	0.103654034	-0.058552148	-0.049620411	-0.059648757	0.167408785	0.186944539	0.21476295	0.2040703	-0.139219681	-0.14940975	-0.195795764	-0.135267884	-0.039042441	0.184356642	-0.058487114	0.117268758	-0.090014913	0.103830709	0.088968105	-0.27573628	-0.078538458	0.153513393	-0.02851562	0.125937971	0.085774618	0.141316277	0.245869311	-0.04372262	0.027340206	0.056210067	0.291545421	0.026127784	0.253420375	0.191256149	-0.210240043	-0.192909945	-0.146304713	0.070449348	-0.120206024	-0.136309182	-0.190339987	-0.004180297
M105T615	0.088705026	0.260799613	-0.006935072	-0.308095578	0.157113297	0.087770191	0.303163891	0.129340145	-0.073183749	-0.074325637	-0.088366229	0.216794117	0.251517285	0.289366384	0.267277375	-0.158367437	-0.16726291	-0.230822806	-0.153966702	-0.035413344	0.24411956	-0.059575851	0.112883149	-0.096392175	0.100021025	0.079237601	-0.29778211	-0.096332729	0.188093421	-0.018097238	0.168655111	0.096566367	0.160665523	0.257093912	-0.048822403	0.024854378	0.070699593	0.31722373	0.015856628	0.273568565	0.185796262	-0.278855549	-0.257955524	-0.185458426	0.103812977	-0.157552353	-0.164300528	-0.225223111	0.001126483
M435T662	0.026187454	0.18720249	0.048940284	-0.213263374	0.130624032	0.078601471	0.235271932	0.107431919	-0.058452342	-0.073493163	-0.082807259	0.172634725	0.210788903	0.230390246	0.211754071	-0.050442559	-0.076437275	-0.193448988	-0.070589836	0.033627947	0.2046248	-0.042131842	0.016389697	-0.060584476	0.014933679	-0.003131908	-0.201991589	-0.049362228	0.189709323	0.007705908	0.179641944	0.095005483	0.129609235	0.122282651	-0.038934141	-0.015429502	0.05551719	0.187195909	-0.016278875	0.167288096	0.061476932	-0.202274669	-0.188419459	-0.142059274	0.1130101	-0.126955931	-0.121330835	-0.199691192	0.004731391
M434T662	0.03279968	0.206849606	0.047949411	-0.236855348	0.142455915	0.08536038	0.258117917	0.117480868	-0.064124443	-0.078915104	-0.08926061	0.189190636	0.229746438	0.252136618	0.232066707	-0.062901592	-0.089790014	-0.211827398	-0.08279044	0.030711736	0.223142686	-0.047164161	0.02591745	-0.068507769	0.023374478	0.003763324	-0.226436675	-0.056771137	0.204576909	0.005828982	0.192539486	0.102910048	0.142583922	0.143483221	-0.042906494	-0.013350709	0.060978384	0.213029849	-0.014628387	0.189672412	0.077233593	-0.223280264	-0.207792574	-0.156323575	0.120673172	-0.138935126	-0.134219634	-0.217641438	0.004629264
M167T600	0.075259096	0.242843456	0.035983547	-0.263132239	0.151894038	0.078199298	0.287188507	0.107735568	-0.06103159	-0.085193255	-0.09951126	0.194450645	0.24275505	0.279221133	0.244922062	-0.098854371	-0.100518161	-0.167879067	-0.097673661	-0.001310746	0.229022981	-0.024815387	0.0283531	-0.050123267	0.025321494	0.003895228	-0.161105124	-0.075252898	0.15253031	0.018126566	0.163909437	0.062383337	0.105131158	0.11806788	-0.030150826	0.001581122	0.059702469	0.17480293	-0.019080381	0.146598431	0.052856954	-0.260389236	-0.244519999	-0.158976451	0.117065062	-0.144709324	-0.12538092	-0.166104748	0.012697423
M115T864	0.075684749	0.236516441	0.025962097	-0.260714654	0.146427453	0.07633532	0.278326559	0.106756818	-0.060530747	-0.079557076	-0.093303675	0.190206066	0.234037915	0.269556346	0.238665074	-0.106725851	-0.10895147	-0.171040272	-0.104383822	-0.008599063	0.221901315	-0.029621019	0.043091077	-0.056090972	0.038327823	0.017918509	-0.177838775	-0.076425971	0.150979865	0.010855439	0.156725168	0.064894022	0.109860565	0.138298509	-0.031966158	0.006325213	0.059095221	0.19279326	-0.011783396	0.162786859	0.074856705	-0.253414006	-0.2372884	-0.157006114	0.109284509	-0.140891167	-0.126908988	-0.168405278	0.010188427
M164T594	0.121608427	0.28463088	-0.001632355	-0.312491137	0.162408337	0.076882309	0.321062627	0.111208263	-0.065159891	-0.083505116	-0.101152889	0.211319573	0.257924867	0.307766877	0.268292677	-0.167395965	-0.150485659	-0.165061366	-0.145027984	-0.0514784	0.24170439	-0.02559467	0.08231375	-0.061378303	0.072817126	0.050314546	-0.184185152	-0.104427164	0.125620086	0.006911283	0.139307975	0.045905261	0.104220068	0.179368825	-0.029740041	0.029498736	0.06478908	0.22601932	-0.001492395	0.184134446	0.111921902	-0.303356875	-0.284182114	-0.176316933	0.104619913	-0.156631781	-0.140177076	-0.154028603	0.012831637
M70T659	0.167354877	0.311846495	-0.044070017	-0.344818649	0.162140836	0.068632293	0.335994441	0.105246139	-0.064238425	-0.075722441	-0.096050254	0.213744007	0.255615393	0.317686622	0.274159097	-0.233236706	-0.194632654	-0.144389651	-0.187166327	-0.10586126	0.237198619	-0.02211058	0.135357809	-0.066994295	0.119456732	0.097356466	-0.188233216	-0.13016773	0.080748288	-0.004675466	0.098327848	0.019973133	0.091112765	0.229932779	-0.02561912	0.059394707	0.065138443	0.260496881	0.017483496	0.206380585	0.165452796	-0.330509175	-0.309174618	-0.181746836	0.082328605	-0.157985569	-0.144465488	-0.123266803	0.012806524
M166T502	0.161491379	0.32881589	-0.023231149	-0.359245272	0.178204077	0.078245277	0.361407719	0.115969151	-0.069656535	-0.088530468	-0.109733694	0.231597627	0.281746115	0.344317599	0.296606324	-0.218739012	-0.185306763	-0.160529822	-0.179381376	-0.086965866	0.261629335	-0.021429666	0.113483646	-0.065175039	0.100219585	0.075581937	-0.187695521	-0.128784199	0.105205097	0.004988074	0.126827667	0.029579474	0.099248962	0.211748265	-0.027707619	0.048535668	0.070210088	0.252474755	0.005868864	0.200523083	0.140078088	-0.349354491	-0.327496959	-0.194379498	0.102868729	-0.171867809	-0.152171943	-0.142432171	0.015651472
M714T879	0.13886893	0.255160527	-0.043107911	-0.285516996	0.131464874	0.056231842	0.273814675	0.087442757	-0.053362476	-0.059307366	-0.075793094	0.175450011	0.20723714	0.258054204	0.224346447	-0.198950843	-0.167750817	-0.12373132	-0.160271977	-0.092355847	0.193105299	-0.022208793	0.12266514	-0.06033699	0.10826012	0.090534592	-0.169857113	-0.108942306	0.067704218	-0.009031014	0.078045924	0.019372527	0.080136691	0.205950108	-0.022911369	0.052328761	0.053996558	0.230305531	0.019536484	0.184070797	0.153278286	-0.270279036	-0.252312917	-0.150316924	0.063655429	-0.129182046	-0.121812017	-0.105726951	0.008820595
M513T889	0.132279069	0.270196832	-0.024760177	-0.299485203	0.146222049	0.065768204	0.296893982	0.098522646	-0.058934366	-0.070603869	-0.087744069	0.192618505	0.231341024	0.282139857	0.245499426	-0.186164657	-0.160972951	-0.142559952	-0.154410306	-0.074755068	0.216115563	-0.023614844	0.105146278	-0.060931259	0.092872966	0.072879086	-0.176524568	-0.107684394	0.093627828	-0.001757427	0.105784543	0.03100809	0.091024294	0.194787139	-0.025976604	0.042471105	0.059138075	0.229190278	0.010108833	0.184619068	0.135182165	-0.287034829	-0.268423789	-0.162872381	0.082431069	-0.14231214	-0.13064914	-0.127522594	0.010762987
M854T888	0.100053235	0.208518937	-0.03866039	-0.246345497	0.112327802	0.056239187	0.229063488	0.087787089	-0.051632621	-0.047091159	-0.059295061	0.157147239	0.178315626	0.215202752	0.196069468	-0.165778451	-0.154770392	-0.148514334	-0.143694952	-0.068661886	0.171225007	-0.039711043	0.122823444	-0.073301613	0.108541591	0.093968597	-0.215849863	-0.089483937	0.098702419	-0.022031866	0.08805387	0.048272312	0.10433477	0.223869693	-0.031584801	0.041580368	0.050874951	0.254073977	0.026340455	0.213101681	0.175190599	-0.221402436	-0.204728606	-0.137075615	0.056633161	-0.113896956	-0.120935973	-0.136456916	0.000850025
M183T641	0.122526361	0.241493112	-0.051416437	-0.284664258	0.127116925	0.061760928	0.262285016	0.097653511	-0.05798822	-0.052068477	-0.066465686	0.177991991	0.201387793	0.245698725	0.222823717	-0.199890771	-0.182703306	-0.162259297	-0.170028828	-0.08815291	0.192715062	-0.043302208	0.147835646	-0.082939659	0.130596309	0.114143542	-0.241625041	-0.106175328	0.101549679	-0.026351573	0.091161845	0.048360823	0.113963951	0.260308513	-0.034415288	0.052678699	0.057426082	0.291107362	0.032806209	0.242564433	0.205920827	-0.256068589	-0.236863391	-0.155748147	0.059938718	-0.129016034	-0.136864589	-0.146605634	0.00128636
M252T641	0.130303837	0.264937813	-0.039192305	-0.303568656	0.142163429	0.0671393	0.290198257	0.103227237	-0.061338325	-0.063600811	-0.079805403	0.193334389	0.225194282	0.273933607	0.243862084	-0.199518854	-0.179112834	-0.162472173	-0.168735123	-0.083104278	0.213221143	-0.036622033	0.13238375	-0.076606326	0.116953867	0.098041852	-0.2234604	-0.11056471	0.10561526	-0.015683247	0.104817049	0.044344584	0.109855511	0.240087658	-0.032491529	0.048808398	0.06102345	0.275021641	0.022883482	0.226636684	0.180447014	-0.281273462	-0.261522363	-0.166373767	0.074542077	-0.141396118	-0.140511465	-0.14693282	0.005695738
M133T453	-0.319634456	-0.288585967	0.098014348	0.228576624	-0.083460091	0.042161453	-0.241428034	0.054439259	-0.013216276	0.049429599	0.079457921	-0.0623934	-0.118434673	-0.224381213	-0.121980504	0.289523801	0.108646928	-0.284320186	0.135172203	0.244160211	-0.067505115	-0.148908939	-0.047973399	-0.114112855	-0.040923997	-0.026087568	-0.416113339	0.147812055	0.353535808	-0.079057872	0.192439336	0.278019675	0.244951467	0.128840048	-0.083993823	-0.116359422	0.000500793	0.215970908	0.022520923	0.258732918	0.128923986	0.298377189	0.29257683	0.04173521	0.020481694	0.058708888	-0.040625848	-0.340904757	-0.055950331
M128T802	-0.119007531	-0.078535343	0.13320351	0.111056673	-0.003475729	0.012318142	-0.047883878	-0.002221103	0.007033731	-0.026591619	-0.020410002	-0.022825277	-0.001396311	-0.031564072	-0.031079837	0.20151786	0.155375785	-0.001554087	0.142723878	0.155015444	-0.000927556	0.017923701	-0.189843127	0.048262606	-0.167205053	-0.16862043	0.112756731	0.077180353	0.079745009	0.054815076	0.093686613	0.035850812	-0.010779957	-0.225095531	0.004298288	-0.088626628	-0.009184436	-0.189464342	-0.071417145	-0.148706172	-0.227489394	0.078789902	0.069845786	0.033047306	0.06285293	0.013064628	0.039660024	-0.02843282	0.008759214
M148T805	-0.107468356	-0.054516843	0.136704173	0.088231899	0.009982213	0.017143983	-0.021145536	0.003994577	0.003157617	-0.035019753	-0.030592724	-0.007418974	0.019790024	-0.005449597	-0.010466134	0.191459262	0.149208313	-0.005523222	0.135629541	0.152111955	0.017772576	0.02098609	-0.191703029	0.049306624	-0.16885664	-0.172313973	0.116368909	0.069509939	0.082759616	0.060003962	0.102655644	0.033257025	-0.010589446	-0.226579875	0.00468115	-0.087588019	-0.005092648	-0.188356601	-0.075482808	-0.149769319	-0.233811193	0.053208279	0.04534304	0.021128745	0.072578716	0.001128523	0.032802062	-0.031367023	0.011576836
M84T806	-0.089492756	-0.062917747	0.118251268	0.101634917	-0.004252977	0.003316423	-0.040216131	-0.013788978	0.011734708	-0.025694892	-0.021733817	-0.027667099	-0.00419117	-0.025487115	-0.032915667	0.174245276	0.146882093	0.035926238	0.131809217	0.127554374	-0.007859633	0.033365467	-0.182112717	0.061064681	-0.160545801	-0.162100659	0.159745739	0.06536072	0.034505082	0.060034656	0.063036132	0.004339032	-0.040439291	-0.238901222	0.014105802	-0.075226562	-0.012521208	-0.215947763	-0.070686855	-0.178691288	-0.237400485	0.063251187	0.054157855	0.037544381	0.052396306	0.015576627	0.049991971	0.015098513	0.013212843
M149T805	-0.13563735	-0.065618753	0.167733069	0.103448772	0.014621061	0.024457617	-0.022755282	0.010107439	0.001290687	-0.043319081	-0.037606758	-0.00410505	0.0284081	-0.003735879	-0.007821412	0.234403346	0.17834275	-0.020929602	0.162995514	0.189299313	0.027061277	0.019764822	-0.229819447	0.053829753	-0.202378421	-0.206800035	0.121150432	0.0850424	0.11489377	0.070020164	0.134225175	0.050309122	-0.001681292	-0.263139963	0.002034528	-0.108241638	-0.00403475	-0.212841969	-0.090276519	-0.16635328	-0.274019703	0.063748351	0.054706802	0.021097068	0.091452128	-0.001829768	0.033726914	-0.05349407	0.012596229
M146T803	-0.151994696	-0.080012195	0.168412612	0.11158919	0.01033903	0.027725454	-0.034818103	0.015329226	-0.000681097	-0.039261749	-0.031833182	-0.005408078	0.022439367	-0.015480259	-0.012501552	0.244082889	0.177207175	-0.043329788	0.164470355	0.199100687	0.024629646	0.007742037	-0.223265357	0.042513442	-0.196505448	-0.200002228	0.08336153	0.091039965	0.138155419	0.061644609	0.14516605	0.069368873	0.017819396	-0.240952603	-0.004620448	-0.112145346	-0.002892249	-0.185538294	-0.085174204	-0.138328908	-0.252396518	0.078654919	0.06981895	0.020748778	0.09096108	0.00023481	0.02740129	-0.078614462	0.008208998
M147T803	-0.175595293	-0.157432893	0.12632659	0.174467739	-0.040255937	0.00883426	-0.12791866	-0.004510482	0.011042159	-0.000542075	0.012756672	-0.057448944	-0.057751282	-0.109765912	-0.083396045	0.240792483	0.164796643	-0.038981981	0.159496787	0.179953238	-0.044882127	-0.013129791	-0.171215214	0.022640812	-0.15056538	-0.145824587	0.027284691	0.104859084	0.120356259	0.026503704	0.09663375	0.079899947	0.02869974	-0.175089887	-0.010113415	-0.098118797	-0.015319582	-0.134680177	-0.052008532	-0.088218558	-0.168529503	0.161992699	0.151282869	0.056953288	0.041113392	0.042076138	0.040765294	-0.073376338	-0.006134115
M207T626	-0.206154866	-0.15507237	0.159265074	0.169844857	-0.024700402	0.0251803	-0.110945989	0.014776389	0.002284032	-0.01349345	0.000846992	-0.037164661	-0.031166301	-0.090196318	-0.061344569	0.278504302	0.182049341	-0.084234825	0.177124049	0.22139999	-0.016542871	-0.024737627	-0.199927028	0.014556177	-0.175706451	-0.173233299	-0.008823053	0.116525079	0.180475613	0.031909805	0.148920684	0.114635577	0.060056909	-0.183403237	-0.019913367	-0.120014097	-0.008007175	-0.122915914	-0.064209966	-0.071164994	-0.186706909	0.15782345	0.147622147	0.041924815	0.069372905	0.027261401	0.025699396	-0.126620603	-0.006974305
M210T640	-0.108386311	-0.172863869	0.059395872	0.203135091	-0.08161753	-0.03412594	-0.178327083	-0.058360928	0.036385821	0.028861177	0.039901281	-0.115607322	-0.128058422	-0.164558166	-0.146758949	0.169840167	0.144371869	0.089052041	0.135237457	0.091165832	-0.120823314	0.024492811	-0.127098245	0.055601763	-0.112133506	-0.101765601	0.153891522	0.084544503	-0.035038224	0.023340931	-0.031903295	-0.013136992	-0.063089802	-0.19619043	0.018882733	-0.052686051	-0.036890418	-0.205447844	-0.032363706	-0.166686066	-0.163258092	0.18220395	0.16857952	0.103086297	-0.024555207	0.083645476	0.089751824	0.072506731	-0.001198195
M143T603	-0.059836943	-0.138931055	0.014694361	0.161830043	-0.078173541	-0.040054421	-0.155891591	-0.060539797	0.035156593	0.035513959	0.04356039	-0.107382712	-0.124418591	-0.147723296	-0.13395379	0.097523917	0.093351888	0.101956961	0.086989998	0.034209757	-0.119277964	0.025150636	-0.067559508	0.045789545	-0.059749904	-0.049410227	0.137226238	0.055604934	-0.074421458	0.009702432	-0.069155983	-0.035568757	-0.070270194	-0.133558082	0.021124614	-0.021057635	-0.034489241	-0.15750626	-0.011402374	-0.132687209	-0.099490751	0.147912022	0.137143042	0.092353499	-0.045245378	0.078227509	0.0800906	0.095847951	-0.001705726
M192T640	-0.163409087	-0.233053203	0.063414595	0.248582994	-0.104546438	-0.030244038	-0.234151266	-0.051695757	0.03555189	0.045304586	0.062356133	-0.134015076	-0.16212819	-0.218347371	-0.178460472	0.210951974	0.153954913	0.038905888	0.15141181	0.123953487	-0.144073132	-0.006452193	-0.117676385	0.029512332	-0.103581578	-0.08915656	0.064603709	0.109334951	0.021373239	0.000736848	-0.010007632	0.036540594	-0.016915029	-0.151085011	0.00273484	-0.066773745	-0.038338487	-0.148961132	-0.019363006	-0.10472678	-0.115113887	0.245087997	0.230575969	0.11472277	-0.03210861	0.100243856	0.082619004	0.013731568	-0.013975931
M244T466	-0.073364519	-0.086390315	0.066296418	0.111826071	-0.031054824	-0.010923211	-0.079669691	-0.026084246	0.01748671	0.000709531	0.006224964	-0.052093388	-0.047763575	-0.069116629	-0.065367141	0.127489025	0.107670029	0.045099657	0.098724598	0.081475639	-0.046469503	0.02118229	-0.114714558	0.042905247	-0.101158265	-0.098000009	0.11506943	0.055369144	0.001096325	0.030992648	0.012758431	-0.002599443	-0.037555949	-0.160736097	0.01198101	-0.047616415	-0.017987497	-0.155214227	-0.038364226	-0.127108989	-0.148344313	0.08988648	0.081539808	0.051305658	0.011072556	0.036031383	0.051094874	0.031171775	0.004481118
M200T950	-0.084798783	-0.080194851	0.062012418	0.090922471	-0.022432049	0.001668278	-0.067153894	-0.006228159	0.00748704	0.000579181	0.007068614	-0.032840063	-0.032809561	-0.057998331	-0.046019235	0.119757689	0.084903705	-0.009256959	0.081460586	0.087086765	-0.027058716	-0.002602491	-0.087942704	0.015640834	-0.077375868	-0.074769508	0.02796962	0.052402955	0.049982684	0.015151987	0.041333219	0.033074255	0.006402368	-0.096352382	-0.002477765	-0.047907804	-0.009358136	-0.078944196	-0.026939974	-0.055302019	-0.091399115	0.082735807	0.076963325	0.032228204	0.017924237	0.023794541	0.025041958	-0.025699899	-0.002127278
M303T461	0.020900139	-0.020685086	-0.00795767	0.040617384	-0.023672248	-0.025125532	-0.035775763	-0.036585811	0.018434925	0.008943753	0.008103278	-0.040556522	-0.039876571	-0.03455299	-0.043828126	0.001426438	0.027134997	0.091138416	0.020080985	-0.021224715	-0.045285745	0.034587458	-0.024461917	0.038928275	-0.02186365	-0.019317809	0.127976642	0.003399325	-0.088780469	0.016733303	-0.061605768	-0.059152941	-0.070343831	-0.082407128	0.022736131	0.007873846	-0.01617782	-0.106876839	-0.008885696	-0.101790762	-0.066534372	0.023373333	0.019225336	0.03673008	-0.024141766	0.027507258	0.043647231	0.096920329	0.007795809
M130T806	-0.040049154	-0.025676589	0.086884647	0.065587062	0.002157831	-0.004104712	-0.01323478	-0.020623713	0.012936929	-0.02505282	-0.024831015	-0.021000498	0.003906605	-0.002650561	-0.019819896	0.115183997	0.113177007	0.067280455	0.09740454	0.078766873	-0.004696476	0.045807561	-0.147858134	0.065662049	-0.130514263	-0.13297883	0.18612592	0.039662151	-0.015834809	0.058990833	0.026394498	-0.030078473	-0.064899719	-0.218197124	0.022302556	-0.049666137	-0.012093519	-0.210479956	-0.061366808	-0.183458784	-0.215267752	0.025277638	0.017915373	0.030752089	0.038541512	0.010008196	0.049832755	0.05630937	0.017210775
M142T603	-0.026613316	0.025291019	0.10595069	0.016513009	0.035696311	0.011613357	0.048518251	-0.001055494	0.001861769	-0.047267449	-0.050357515	0.018144351	0.057430133	0.05873882	0.030837683	0.107643217	0.106716097	0.043665285	0.089063703	0.087328312	0.044190966	0.048415294	-0.162300885	0.065347825	-0.14321355	-0.150744337	0.182052866	0.02780633	0.011135106	0.071973667	0.063310786	-0.023661404	-0.053973614	-0.225129207	0.019822603	-0.055260774	-0.0010618	-0.205030142	-0.074352556	-0.180609632	-0.235712245	-0.029586755	-0.034548126	0.000761647	0.06880976	-0.020036431	0.030504213	0.032056296	0.02289349
M147T808	0.046245428	0.04026684	0.046942555	0.011626853	0.015017612	-0.019569916	0.035756132	-0.038966323	0.018445837	-0.029799638	-0.036776297	-0.01327539	0.020397806	0.04085508	0.000640317	0.028394024	0.075152549	0.144574002	0.054205383	0.003053124	0.000140249	0.081068699	-0.117098159	0.090506029	-0.103760766	-0.108572152	0.282489852	-0.00060583	-0.117553461	0.071213683	-0.038515477	-0.104247514	-0.128180757	-0.23083137	0.043638469	-0.012030249	-0.01423171	-0.250884275	-0.05808847	-0.23718844	-0.22437	-0.042171647	-0.047963709	0.025114199	0.020862813	0.00172091	0.061666849	0.150093444	0.029128012
M146T664	-0.018061755	0.05501044	0.136465629	0.001974468	0.056259315	0.016263219	0.085111585	0.00010901	0.000817267	-0.067550662	-0.073479474	0.033757431	0.089748137	0.097520807	0.054966548	0.125248929	0.132027145	0.06405443	0.107703096	0.104071837	0.069544386	0.069487406	-0.210556991	0.089312749	-0.185846201	-0.197204829	0.252410838	0.027289268	0.004466676	0.098962318	0.080767584	-0.041274495	-0.078160672	-0.297903508	0.028747913	-0.067528224	0.000754353	-0.273251521	-0.099610492	-0.244026034	-0.314219204	-0.061742788	-0.067439657	-0.006648075	0.093964744	-0.034272823	0.037412509	0.051353015	0.033103172
M202T940	0.03296948	0.083604076	0.068567889	-0.045875964	0.053308438	0.010290713	0.098540862	0.001979315	-0.002685979	-0.050587736	-0.058560495	0.041375995	0.083353954	0.102959319	0.064241487	0.029430936	0.054308738	0.056627139	0.037650508	0.030253269	0.064897421	0.054862889	-0.111426695	0.060069272	-0.098493085	-0.108309311	0.179223697	-0.007635985	-0.027109959	0.066681388	0.035821786	-0.051107502	-0.06483461	-0.174674476	0.023787813	-0.024497003	0.00496169	-0.166547903	-0.060505324	-0.157174031	-0.188939583	-0.089911816	-0.091237819	-0.020879258	0.0598144	-0.037409816	0.016292146	0.056193836	0.026268462
M634T869	-0.006113062	0.063704752	0.079980648	-0.040359138	0.054357401	0.024389662	0.08902538	0.022055706	-0.01144159	-0.048836796	-0.053523437	0.051506252	0.087300061	0.094475439	0.06976738	0.0555785	0.052555033	-0.008291052	0.041533948	0.061413034	0.07612541	0.025864104	-0.104196055	0.0324785	-0.091863857	-0.101180018	0.084952538	0.004965975	0.042887835	0.051377598	0.078591032	2.46E-05	-0.012009979	-0.126122869	0.006217964	-0.038273644	0.011563423	-0.099910762	-0.053821019	-0.088750319	-0.146667106	-0.070098294	-0.070248424	-0.03169509	0.070715183	-0.042598336	-0.005661745	-0.016400294	0.017417176
M199T930	0.007299415	0.123054163	0.116909233	-0.089013944	0.095234398	0.041244869	0.162506023	0.040093203	-0.021703205	-0.080253324	-0.089254297	0.094220478	0.152378467	0.169239158	0.127106539	0.063648593	0.064491402	-0.018488342	0.047878422	0.082160423	0.133343263	0.039965839	-0.148015013	0.046329744	-0.130508795	-0.14643823	0.122034514	-0.00384231	0.065517614	0.078897109	0.123405843	-0.002732913	-0.015507032	-0.177317594	0.008902639	-0.052204922	0.022142646	-0.136660396	-0.080857377	-0.124161101	-0.213063835	-0.13422654	-0.132865335	-0.061565668	0.112899802	-0.076708889	-0.018160862	-0.02846842	0.028197545
M279T728	-0.014035652	0.129653547	0.146583028	-0.094680892	0.110168645	0.054118403	0.181102719	0.054529016	-0.028334861	-0.093268152	-0.101965866	0.111783472	0.177435124	0.190148758	0.147390206	0.094796163	0.08174458	-0.048489338	0.064266923	0.115843056	0.158527216	0.034960531	-0.177641068	0.044463329	-0.156515487	-0.174764606	0.107368645	0.004817128	0.108933453	0.087512763	0.165110437	0.020024684	0.003573102	-0.196053884	0.003170494	-0.070584483	0.027832479	-0.139744112	-0.094229181	-0.122463	-0.240051453	-0.142570324	-0.140972132	-0.073852729	0.138099353	-0.090017818	-0.028060922	-0.064600194	0.029305665
M407T728	0.014009059	0.124528312	0.096761993	-0.099846878	0.092428952	0.04146479	0.160789873	0.043861215	-0.024036399	-0.073116045	-0.081834353	0.096395471	0.147867293	0.165247081	0.128072968	0.039579481	0.039953343	-0.033595303	0.027117192	0.065132768	0.131272308	0.028819729	-0.114198685	0.031056236	-0.100655234	-0.115669896	0.078483419	-0.011370578	0.069203519	0.064525311	0.116270467	0.004974157	-0.000393318	-0.127292795	0.003636569	-0.041278642	0.024228565	-0.088666603	-0.066219801	-0.081885295	-0.162921167	-0.135340983	-0.132491219	-0.06655464	0.102601749	-0.076954335	-0.028438653	-0.041342576	0.023739808
M96T603	-0.002300228	0.12810481	0.110718015	-0.10815468	0.102191817	0.052265168	0.172700221	0.057900462	-0.03070309	-0.079338723	-0.087404541	0.111087173	0.164537863	0.177952611	0.143789906	0.054293938	0.041717951	-0.068108211	0.03041963	0.08521898	0.149778465	0.017612991	-0.1204395	0.020478987	-0.106034036	-0.122295071	0.040048901	-0.007141238	0.109015114	0.063131356	0.147582617	0.029704543	0.025028737	-0.114685752	-0.004475309	-0.05122679	0.029899323	-0.063835712	-0.068986246	-0.055882072	-0.156865142	-0.140040499	-0.136262006	-0.078687128	0.117520853	-0.087245237	-0.042172704	-0.080075703	0.021781876
M252T758	0.075662333	0.178776607	0.060186834	-0.154214283	0.10632216	0.03616751	0.204716568	0.040771609	-0.025427997	-0.07556241	-0.089262658	0.112770231	0.167552442	0.203816606	0.154082852	-0.03555103	-0.005568717	-0.005150982	-0.018843489	0.006743134	0.144747586	0.041563993	-0.07052142	0.033230874	-0.062328514	-0.079273819	0.099448633	-0.045254996	0.017067124	0.063104473	0.079938704	-0.032130352	-0.023474211	-0.094504393	0.011577046	-0.010511806	0.027455688	-0.071415914	-0.055123963	-0.078239548	-0.131272411	-0.191182151	-0.185515513	-0.081733944	0.090728556	-0.08975802	-0.034752953	-0.001118855	0.028669435
M657T876	0.12586755	0.235718287	0.07076291	-0.188659352	0.129667362	0.030845371	0.258928901	0.029468381	-0.021890651	-0.09653762	-0.116399497	0.127073519	0.202243374	0.257783693	0.182170477	-0.058010429	0.004676053	0.060210657	-0.018255564	-0.013974309	0.166706459	0.082092944	-0.106182686	0.072283827	-0.094055269	-0.115529718	0.226350189	-0.063845852	-0.045849406	0.09687583	0.060422091	-0.089828652	-0.08382576	-0.180357354	0.032568601	-0.004355876	0.026464935	-0.168254527	-0.079236231	-0.175940213	-0.219349371	-0.250894749	-0.245682546	-0.087500299	0.104500605	-0.10441358	-0.01778159	0.071374223	0.044950096
M160T896	0.153831207	0.236037583	0.033036829	-0.193262447	0.1167521	0.018875809	0.246282891	0.017638088	-0.016971067	-0.082548191	-0.10309785	0.113900039	0.180267164	0.241675893	0.167130537	-0.102524257	-0.02450653	0.084425688	-0.045324111	-0.05641474	0.144863977	0.083799834	-0.062734423	0.068566093	-0.05585461	-0.075123211	0.225637397	-0.077887458	-0.088717598	0.083752622	0.016758341	-0.111199281	-0.097724843	-0.141817037	0.036582862	0.019288788	0.02248747	-0.146063157	-0.060756502	-0.1615424	-0.173516118	-0.249690582	-0.243848606	-0.079947389	0.076971403	-0.093956865	-0.013376851	0.103116103	0.042837969
M134T847	0.120131898	0.185846396	0.031692665	-0.148992865	0.092677552	0.014394299	0.194571226	0.012194505	-0.012413512	-0.067134664	-0.083480635	0.088693349	0.143084422	0.191596819	0.131068196	-0.074216662	-0.011908913	0.072751799	-0.0295744	-0.040176163	0.114295099	0.070075765	-0.059661395	0.059281708	-0.053048012	-0.068497019	0.193177643	-0.059391309	-0.072860834	0.07061996	0.014124989	-0.09122582	-0.082881534	-0.12788007	0.030847952	0.012299792	0.016888079	-0.13111892	-0.052364029	-0.141641841	-0.152683455	-0.196694588	-0.192574863	-0.061117668	0.063337473	-0.073714364	-0.006845645	0.087006134	0.035285625
M88T847	0.108963001	0.184156068	0.037625699	-0.151278537	0.096086377	0.020164313	0.197175101	0.020041653	-0.016038404	-0.068814294	-0.084444566	0.095250311	0.149231165	0.194566724	0.13726226	-0.06594339	-0.012186778	0.051009883	-0.028398948	-0.02915421	0.122206264	0.061686316	-0.059862951	0.051210866	-0.053145052	-0.068921363	0.165038039	-0.05627588	-0.048850999	0.067517506	0.030937449	-0.075042188	-0.066024979	-0.115138719	0.025352333	0.007148925	0.019848804	-0.11158958	-0.051947322	-0.121593154	-0.14309921	-0.195390283	-0.190742711	-0.06697567	0.069771188	-0.077992681	-0.015031024	0.062747393	0.033196343
M132T845	0.108969335	0.203812847	0.051141374	-0.170008713	0.111400844	0.028644788	0.223371928	0.030228575	-0.021459861	-0.079678693	-0.096424705	0.113129381	0.173944287	0.221160029	0.159862849	-0.061577706	-0.010532527	0.03595867	-0.02762581	-0.018508012	0.145281891	0.06155164	-0.071780289	0.050752236	-0.063614729	-0.081720862	0.160512246	-0.058541701	-0.029558144	0.074138725	0.053448194	-0.067711146	-0.057938627	-0.122020544	0.023212747	0.00100274	0.025045823	-0.110551565	-0.059631608	-0.120390706	-0.156644862	-0.216828636	-0.211278073	-0.080397701	0.086242251	-0.09168365	-0.02409099	0.046090881	0.035492174
M116T847	0.128523926	0.222783497	0.048264808	-0.183703658	0.117678026	0.026176029	0.239995475	0.026499582	-0.020439648	-0.084266386	-0.103020935	0.117396672	0.18302703	0.23703794	0.168292977	-0.076480949	-0.0138254	0.055990647	-0.033212532	-0.031335715	0.150675553	0.072773382	-0.074095991	0.060338467	-0.065749194	-0.085020191	0.193575483	-0.067001559	-0.052209225	0.081566655	0.042862707	-0.086490615	-0.075665959	-0.137944035	0.02932433	0.006664456	0.024872491	-0.13151927	-0.063498587	-0.143254396	-0.172806854	-0.236539748	-0.230807785	-0.082775399	0.086985449	-0.095864659	-0.020248324	0.069377654	0.039824502
M201T930	-0.15561234	-0.01401437	0.233060988	0.059242981	0.0644162	0.05481591	0.055486314	0.044100994	-0.015817083	-0.082994851	-0.079851691	0.051541781	0.109509309	0.078358219	0.061857022	0.280826762	0.207547229	-0.073456131	0.187614136	0.249427016	0.103179955	0.02079194	-0.297769615	0.058512574	-0.262127042	-0.274393362	0.119431536	0.090007493	0.19357404	0.099497418	0.224407106	0.082143011	0.025549407	-0.31814147	-0.005107378	-0.142635004	0.011910754	-0.235571071	-0.126173689	-0.182207032	-0.351545751	0.006329774	-0.001067924	-0.018377077	0.155661906	-0.045005533	0.009097481	-0.115756615	0.021087423
M160T645	-0.189994554	-0.022033166	0.2495246	0.054984255	0.072725077	0.071335106	0.0597558	0.066731626	-0.026163878	-0.08666043	-0.081160251	0.069119543	0.124902422	0.083714262	0.077653754	0.3058234	0.206653723	-0.138005184	0.191283066	0.281916728	0.124210614	-0.004884071	-0.296956079	0.033895292	-0.261167519	-0.274113888	0.033942231	0.099967296	0.264578521	0.089130426	0.272917228	0.130772542	0.076079612	-0.278398651	-0.021649705	-0.157674714	0.020250337	-0.176082048	-0.123911364	-0.12109939	-0.320553976	0.013414088	0.007497591	-0.034421538	0.173162479	-0.056194498	-0.014681602	-0.187829398	0.014373465
M191T447	-0.122410443	0.065861751	0.216262415	-0.040563958	0.109267397	0.080424188	0.145223994	0.084290836	-0.038833804	-0.100252422	-0.101270483	0.117221772	0.181178309	0.162328921	0.141989524	0.215331989	0.140517995	-0.149551324	0.126909263	0.22529583	0.173976087	-0.003297857	-0.240738309	0.020469526	-0.211682496	-0.229533556	0.004924345	0.055330249	0.248643377	0.084808211	0.267497563	0.1137066	0.081346013	-0.208857379	-0.022456333	-0.126837755	0.034124649	-0.110711519	-0.111518978	-0.074476819	-0.263124366	-0.078676416	-0.078855214	-0.07664711	0.178842226	-0.091913576	-0.045993008	-0.188215929	0.018755103
M118T777	-0.089112423	0.069635818	0.178515717	-0.045907359	0.096852495	0.066636692	0.13490783	0.069601309	-0.032656022	-0.087298945	-0.089540206	0.1029908	0.159677381	0.148550838	0.12679156	0.168582773	0.113143689	-0.11534787	0.100562093	0.179651583	0.151338015	0.003347269	-0.200793635	0.021724901	-0.176609386	-0.192457461	0.020582876	0.039824761	0.195871454	0.075020654	0.218694099	0.084581913	0.059015694	-0.180724331	-0.015605827	-0.102029481	0.029213553	-0.101211495	-0.095157886	-0.07267858	-0.226993015	-0.080992588	-0.080776831	-0.067623491	0.150859491	-0.08111132	-0.038020044	-0.145544503	0.018288467
M465T627	-0.126332267	0.148678158	0.291530169	-0.109838933	0.176503495	0.11518644	0.25802581	0.122577376	-0.059018021	-0.152922608	-0.159113642	0.190078383	0.289528152	0.278875611	0.236192028	0.254753925	0.170598265	-0.195073276	0.149393043	0.284342362	0.272689261	0.008310787	-0.323178293	0.034492916	-0.284260555	-0.312837024	0.032254561	0.052061536	0.322473643	0.127148852	0.366683569	0.134385146	0.098173572	-0.287690576	-0.025506721	-0.162204867	0.053721604	-0.15527949	-0.158082212	-0.113100091	-0.369832632	-0.169347986	-0.167178569	-0.128004964	0.257392989	-0.149187927	-0.073309277	-0.242149574	0.033155905
M244T624	-0.1023537	0.156595074	0.266384801	-0.119713378	0.171513038	0.107819525	0.257457095	0.115445757	-0.056403164	-0.145887273	-0.153186896	0.18507939	0.280455573	0.275730718	0.231605545	0.220496052	0.149069347	-0.176960688	0.128796328	0.253320245	0.262687212	0.011585259	-0.294471298	0.033442676	-0.259037025	-0.286717049	0.036832559	0.039786461	0.291186661	0.120358728	0.337718183	0.116925297	0.086516184	-0.263981747	-0.021916079	-0.145240021	0.051901063	-0.142723204	-0.146960432	-0.106539172	-0.342275021	-0.176670914	-0.173815902	-0.125804388	0.240978828	-0.145258371	-0.071330165	-0.218294955	0.032901618
M222T624	-0.063109164	0.206153925	0.244962219	-0.174545227	0.191507352	0.112683742	0.305065038	0.125406689	-0.063634881	-0.152550131	-0.163503126	0.212032567	0.311182977	0.319195857	0.267530592	0.166381939	0.108944899	-0.184325986	0.09006259	0.218952428	0.289985657	0.011472736	-0.25873785	0.024383956	-0.227575917	-0.257878735	0.016430732	0.01367564	0.281619438	0.116293129	0.333033135	0.107576392	0.090581081	-0.219351455	-0.022772708	-0.126356233	0.059807705	-0.100991136	-0.138213875	-0.07605505	-0.304280627	-0.228520983	-0.222287082	-0.14984186	0.242596841	-0.165129814	-0.089796315	-0.219010242	0.034901148
M204T624	-0.053971426	0.214352923	0.24315192	-0.180315892	0.193921241	0.111244385	0.311945247	0.12332287	-0.06297652	-0.154322785	-0.166176219	0.21342358	0.314589307	0.325713204	0.270706193	0.159260465	0.107338231	-0.174468242	0.087416087	0.212592135	0.291725242	0.01671353	-0.259399913	0.028869566	-0.228204223	-0.258972072	0.032005824	0.009796405	0.270389186	0.119532032	0.327324871	0.0985605	0.082034992	-0.226531714	-0.019848311	-0.123498406	0.059552395	-0.110796055	-0.13975334	-0.086754131	-0.311347309	-0.237005553	-0.230716627	-0.15050208	0.242382752	-0.166620891	-0.087700787	-0.207576758	0.036845112
M173T662	-0.067886143	0.195005537	0.214719347	-0.183423659	0.183151646	0.115938318	0.291126434	0.135851843	-0.068953058	-0.137833797	-0.146769683	0.213985483	0.298587614	0.302073414	0.264495143	0.138502968	0.07044938	-0.227792177	0.059733702	0.201868855	0.284375408	-0.016566777	-0.201015824	-0.009301181	-0.176538748	-0.204574953	-0.084656935	0.007716222	0.308411108	0.086615827	0.331975594	0.136759738	0.131462252	-0.122598836	-0.036895179	-0.113210896	0.063989577	-0.002716205	-0.111125383	0.014155932	-0.207802852	-0.216335929	-0.207650809	-0.157645969	0.226278352	-0.163479531	-0.111197241	-0.261551415	0.024051383
M204T692	-0.012304022	0.22368164	0.201996824	-0.189364309	0.18216714	0.095378538	0.305306806	0.105909078	-0.055761592	-0.14175903	-0.155531723	0.198824849	0.293716516	0.315191451	0.25626853	0.105092896	0.077733737	-0.130405641	0.058086021	0.159807105	0.26843643	0.027784087	-0.218060629	0.033796567	-0.191944024	-0.220884528	0.060932491	-0.009171502	0.205835132	0.111659142	0.271111866	0.060862357	0.051673477	-0.202902679	-0.010310709	-0.095269534	0.053980281	-0.108947377	-0.123676254	-0.09357249	-0.278991968	-0.244956652	-0.238269764	-0.140944668	0.212401696	-0.155882345	-0.077266714	-0.153424932	0.037792304
M130T447	-0.006287037	0.208505716	0.173186129	-0.182936405	0.1668355	0.088330394	0.281805839	0.100439548	-0.053145122	-0.126466849	-0.139076303	0.185562067	0.268975291	0.289390341	0.23801407	0.080526284	0.055224492	-0.130315836	0.039535709	0.135976924	0.24713067	0.01848382	-0.178946257	0.021207093	-0.157457916	-0.183650017	0.027845504	-0.013822086	0.192304951	0.093800591	0.245723815	0.060996293	0.057536734	-0.15433842	-0.012930387	-0.080594965	0.05135366	-0.068921637	-0.104638549	-0.058619435	-0.224669305	-0.22796868	-0.220768827	-0.133857418	0.189582451	-0.144519879	-0.0783399	-0.150011327	0.032074786
M189T516	0.018363024	0.290147584	0.204590412	-0.258468394	0.219423249	0.11109942	0.379492743	0.127950675	-0.069000276	-0.16239562	-0.180608347	0.245037663	0.352629949	0.38673109	0.316178374	0.069264095	0.049087421	-0.156998837	0.029213566	0.148145033	0.322307399	0.027743995	-0.207469091	0.026368067	-0.18258851	-0.216878416	0.039492545	-0.032685808	0.225337965	0.118071481	0.299195288	0.063654691	0.06589648	-0.178602949	-0.013875213	-0.089311457	0.067438797	-0.075758396	-0.12791312	-0.068858805	-0.269259961	-0.315730118	-0.305155069	-0.17855081	0.237018767	-0.190697417	-0.10426259	-0.177100506	0.042680248
M187T640	0.022835836	0.303182265	0.202564257	-0.275005475	0.227149891	0.115804773	0.394552929	0.13519151	-0.07307282	-0.165476335	-0.184320669	0.256402202	0.365034928	0.400898057	0.329915434	0.059438487	0.038305504	-0.171177637	0.019548618	0.14528979	0.334683363	0.023211565	-0.198496568	0.019609911	-0.174644794	-0.209895952	0.018801183	-0.038059455	0.23637735	0.115571162	0.307797346	0.070111517	0.076317401	-0.160133223	-0.017129276	-0.087268351	0.07132683	-0.054127425	-0.125644516	-0.049941263	-0.254499448	-0.329648743	-0.317856524	-0.188597605	0.241512135	-0.198796995	-0.113909726	-0.190915829	0.042178627
M92T889	-0.247210246	-0.149063603	0.19719574	0.155168944	-0.002137026	0.050072757	-0.084735636	0.046194457	-0.012411263	-0.029337475	-0.013396986	-0.004543395	0.007434421	-0.061450873	-0.026419873	0.320399888	0.19335366	-0.160821582	0.19109081	0.273403725	0.025910529	-0.048274262	-0.223589532	-0.006217019	-0.196288521	-0.196820028	-0.087530691	0.129127722	0.272674909	0.032104851	0.223610789	0.170809195	0.115615832	-0.167250211	-0.037558038	-0.146412918	0.004399611	-0.077734211	-0.074335474	-0.021501845	-0.185562634	0.149210442	0.140696322	0.015785071	0.106379193	0.004159813	-0.003184384	-0.213804189	-0.010594622
M162T776	-0.312747146	-0.183186685	0.224015147	0.170849833	-0.000424652	0.071696804	-0.101326875	0.0754685	-0.024757768	-0.029081312	-0.007946027	0.008993257	0.013780297	-0.075325239	-0.020039637	0.373396225	0.202356665	-0.255605329	0.207314023	0.330416752	0.042813017	-0.089043564	-0.227493431	-0.04270648	-0.199347544	-0.199325973	-0.216152505	0.153065992	0.380742914	0.014141713	0.293282138	0.247895454	0.191729439	-0.113638578	-0.062805154	-0.173149009	0.013454003	0.004997197	-0.070143443	0.066844329	-0.141436927	0.183175817	0.175732844	0.002139998	0.127334693	-0.002804045	-0.032379674	-0.321765939	-0.022727009
M136T659	-0.191934812	-0.130317571	0.098859436	0.103579783	-0.015940974	0.041708543	-0.087224486	0.049874164	-0.017082999	0.001981457	0.017117842	-0.001891179	-0.016217787	-0.074844084	-0.02639999	0.195279363	0.084154044	-0.186465287	0.095270043	0.176490273	0.00859915	-0.079717376	-0.075865371	-0.057102132	-0.066035242	-0.062697878	-0.222488285	0.087273115	0.243584012	-0.022868052	0.163284196	0.172324297	0.149301567	0.026578338	-0.049855578	-0.088246082	0.009352365	0.0950712	-0.012591071	0.12445368	0.01305932	0.132196804	0.129585364	0.000775914	0.052532035	0.006859151	-0.03494963	-0.224424897	-0.025015481
M155T661	-0.162925528	-0.067073369	0.105413928	0.040535907	0.019844198	0.055945954	-0.016380351	0.069040463	-0.028710681	-0.019197163	-0.008449963	0.040864752	0.040295298	-0.006025681	0.029751452	0.165839696	0.062718703	-0.2055748	0.072541252	0.168084647	0.059506172	-0.076075017	-0.073803181	-0.059560856	-0.064219664	-0.066162344	-0.229120458	0.066262503	0.25837827	-0.012947245	0.189719718	0.171176684	0.157207377	0.036271408	-0.05132942	-0.084541271	0.021329637	0.112898891	-0.020173056	0.135498518	0.009215685	0.064805734	0.065483191	-0.033185892	0.077681049	-0.025764465	-0.057247377	-0.24097743	-0.019036096
M138T599	-0.005214779	0.10550425	0.056833719	-0.115625035	0.083162013	0.05250297	0.142029072	0.068067035	-0.035962246	-0.05234916	-0.057214015	0.106186781	0.134958287	0.142017651	0.129817107	0.00585803	-0.019069695	-0.122959165	-0.017888137	0.050744241	0.130919958	-0.022908289	-0.026254149	-0.028937577	-0.022809632	-0.034691918	-0.105710415	-0.017104092	0.135515517	0.015876916	0.132382174	0.066699078	0.079882491	0.033955373	-0.023751932	-0.026669754	0.033714001	0.082072211	-0.024378683	0.077108864	-0.005393839	-0.115129055	-0.107986708	-0.084571051	0.084411784	-0.078860752	-0.069726546	-0.13196842	0.004934874
M146T660	-0.062861036	0.01314915	0.047170883	-0.035720863	0.036725722	0.042629833	0.044779516	0.056798309	-0.027124136	-0.021297763	-0.018476542	0.058132204	0.062943547	0.04707593	0.061368813	0.049547629	-0.002305112	-0.142713526	0.005359413	0.073175611	0.071365987	-0.049110525	-0.011238701	-0.048111108	-0.009402312	-0.013848213	-0.170071846	0.01432413	0.159282684	-0.011583483	0.12085067	0.101395334	0.106888123	0.069975594	-0.034312698	-0.035226371	0.023058241	0.117515017	-0.004901532	0.120048914	0.044347666	-0.017358005	-0.013154689	-0.049326362	0.054475635	-0.040134636	-0.058124133	-0.158650132	-0.00973046
M130T652	-0.104442253	0.005160021	0.106712585	-0.015717203	0.050643255	0.055407174	0.053957283	0.06629182	-0.030131607	-0.041198373	-0.037304499	0.067980971	0.086883667	0.062302212	0.072971219	0.123853494	0.053066799	-0.158785132	0.055544053	0.137641263	0.093929554	-0.043347795	-0.088603598	-0.032156204	-0.077512781	-0.084741682	-0.136518456	0.038925166	0.206645816	0.013752955	0.17592503	0.121571244	0.111693318	-0.014182537	-0.035121705	-0.072099248	0.02507745	0.053689216	-0.037121811	0.070506067	-0.047279369	-0.011039381	-0.009027353	-0.051248395	0.092587142	-0.049176447	-0.053572143	-0.185686203	-0.004528175
M188T639	-0.062674206	0.040397895	0.087275589	-0.0466619	0.059297188	0.049847686	0.081987108	0.06030013	-0.029000837	-0.044429417	-0.04410374	0.07554569	0.098843481	0.087452235	0.087280284	0.079870633	0.031445248	-0.127848901	0.031929137	0.101288243	0.100471978	-0.028591109	-0.07092756	-0.02305141	-0.062087279	-0.070736486	-0.09917174	0.018260479	0.163168753	0.018471094	0.148656133	0.089350718	0.085971667	-0.013285758	-0.026360285	-0.053794513	0.025449608	0.042746329	-0.03470386	0.052376862	-0.046028324	-0.047283148	-0.044106362	-0.057402946	0.085849784	-0.055853347	-0.051492671	-0.146932515	0.000812728
M351T824	-0.155978353	-0.011982854	0.106003749	-0.032444437	0.057662695	0.082469721	0.052540725	0.108223029	-0.049899133	-0.03560413	-0.026930933	0.097037584	0.10170894	0.059738916	0.096139396	0.135340712	0.019284027	-0.287600745	0.034871892	0.169779174	0.12220942	-0.102734333	-0.040324378	-0.094953874	-0.03448145	-0.041122905	-0.341554369	0.047194155	0.330890079	-0.024716539	0.24592327	0.214877387	0.217734076	0.122011176	-0.070378442	-0.082721432	0.041065596	0.219824408	-0.012234475	0.23202545	0.075434644	0.00538636	0.011691962	-0.082400519	0.105704633	-0.065607861	-0.106237489	-0.324379363	-0.022650317
M86T723	-0.203670525	-0.006290708	0.176142391	-0.029487657	0.084649018	0.10526464	0.082489246	0.130898084	-0.059619365	-0.063479861	-0.054053413	0.124671107	0.147156406	0.095901597	0.128591282	0.214358407	0.071786641	-0.331198421	0.083073167	0.246491782	0.166593995	-0.104246449	-0.121236852	-0.086966644	-0.105633922	-0.116845663	-0.336397575	0.07092359	0.408552981	0.001227213	0.327320104	0.252115008	0.241773682	0.048940841	-0.077145033	-0.1257099	0.049164876	0.176985394	-0.047533621	0.203013126	-0.012044044	-0.003484525	0.001874452	-0.098811014	0.158491206	-0.087564096	-0.115289671	-0.38139156	-0.017805722
M123T655	-0.179379776	0.022181262	0.172231194	-0.053761039	0.096024932	0.105082072	0.109511121	0.13062123	-0.060669128	-0.070488879	-0.063673574	0.135687519	0.164302341	0.121642517	0.145619713	0.19271805	0.062672938	-0.316186276	0.071916399	0.230875419	0.179526219	-0.093896958	-0.119624335	-0.079592693	-0.104299138	-0.117369781	-0.309719015	0.058618398	0.38911488	0.008505674	0.32032829	0.234411022	0.227277491	0.040151982	-0.071959397	-0.118459668	0.051069683	0.164317624	-0.050945037	0.186842734	-0.023149694	-0.033283865	-0.027081994	-0.106916318	0.162029102	-0.09672436	-0.116070967	-0.362570774	-0.013118181
M159T644	-0.22852022	0.01165481	0.293716649	0.007034777	0.115049518	0.109007716	0.121253919	0.115974272	-0.050467608	-0.11299491	-0.10711747	0.128855001	0.195513034	0.146850414	0.145315699	0.339223603	0.203963981	-0.24897171	0.192791013	0.339175007	0.198340302	-0.037410022	-0.314668488	0.001014518	-0.276412681	-0.295014705	-0.084586781	0.105016354	0.389822532	0.08838785	0.376685724	0.204880632	0.155620925	-0.236449823	-0.04665483	-0.186174954	0.041680105	-0.094407619	-0.134843661	-0.038407971	-0.303228312	-0.025153146	-0.027068098	-0.083294774	0.227084285	-0.098993054	-0.064202855	-0.310552774	0.010601714
M132T679	-0.251416331	0.068521617	0.324329859	-0.071195236	0.167529402	0.15163339	0.205964532	0.174585472	-0.080524596	-0.141085364	-0.136156863	0.204955299	0.282076533	0.230712466	0.233068031	0.343413199	0.174727806	-0.377713364	0.170201385	0.379936303	0.28832316	-0.077105261	-0.305330722	-0.044378724	-0.267781606	-0.293152857	-0.238514244	0.096811441	0.522384415	0.079994083	0.483601489	0.284122409	0.249189661	-0.152553528	-0.076113275	-0.204732	0.068811322	0.030264272	-0.137027302	0.080456614	-0.248477226	-0.088049365	-0.083675968	-0.14768722	0.281543873	-0.153198296	-0.129239474	-0.448351444	0.005498096
M114T679	-0.220641156	0.089797393	0.305314831	-0.090551532	0.170155819	0.145817039	0.220302594	0.16845695	-0.078779147	-0.140319751	-0.137690107	0.206759383	0.284872448	0.242654468	0.238581776	0.308294239	0.156250808	-0.353745264	0.150871703	0.349683926	0.287825449	-0.067606227	-0.286510481	-0.039308432	-0.251306911	-0.277101785	-0.215161059	0.081638174	0.487280931	0.080466589	0.458350471	0.26013193	0.230485032	-0.145223953	-0.069887339	-0.189084831	0.068171128	0.027142351	-0.132102972	0.071530051	-0.239438021	-0.109626611	-0.104455269	-0.149732585	0.272057717	-0.155069088	-0.126848239	-0.418174212	0.008384666
M128T663	-0.272917015	-0.013952797	0.272640376	-0.00610645	0.11179158	0.13032841	0.104998455	0.152823914	-0.067881334	-0.097270334	-0.08609189	0.148410599	0.193579869	0.127798219	0.156011777	0.331926335	0.154898618	-0.373051831	0.159101318	0.352783071	0.211624564	-0.100952119	-0.240348872	-0.068312164	-0.210440979	-0.226657242	-0.305178345	0.109073919	0.499804269	0.038978255	0.426445761	0.294500275	0.261794432	-0.070800687	-0.082403547	-0.18579425	0.055468458	0.094099059	-0.097566056	0.141866395	-0.146765374	0.000949683	0.003609347	-0.109037036	0.224050483	-0.10751851	-0.116109637	-0.441672199	-0.010715004
M146T663	-0.264562997	-0.012090641	0.242970601	-0.022825711	0.108015665	0.131563994	0.102689422	0.159775061	-0.071988026	-0.086660187	-0.074930107	0.15269479	0.187616615	0.122093417	0.158379009	0.29673387	0.117608729	-0.399459177	0.127784943	0.328694338	0.20966123	-0.119238404	-0.189006508	-0.092807958	-0.165102189	-0.179972216	-0.375848807	0.098171028	0.509230264	0.016628467	0.41825672	0.308807385	0.287447364	0.00723068	-0.091283373	-0.170025979	0.059092348	0.170119649	-0.075247152	0.20929419	-0.069038487	-0.00042089	0.004579506	-0.117499292	0.209393873	-0.10852268	-0.133000261	-0.465095139	-0.017832929
M91T766	-0.138120817	0.067000528	0.174377571	-0.083797283	0.113328382	0.10092609	0.151195509	0.122837959	-0.058562499	-0.084675677	-0.082585234	0.147392856	0.189898866	0.162451641	0.167706894	0.167928629	0.063331998	-0.269494576	0.066161263	0.209508919	0.195909895	-0.065542545	-0.137306532	-0.05362437	-0.120100735	-0.136422161	-0.223495558	0.041848053	0.340888684	0.030563649	0.302774284	0.191552914	0.184554744	-0.011960353	-0.057107084	-0.110334907	0.050881727	0.102952172	-0.065364082	0.123091986	-0.076917874	-0.080149201	-0.073863891	-0.112820678	0.169598742	-0.108158011	-0.10581115	-0.309624174	-0.001739016
M168T641	-0.117684788	0.083171119	0.168074373	-0.09517156	0.116988627	0.096930047	0.163661202	0.117427697	-0.05669089	-0.087153957	-0.086920956	0.148790988	0.194730095	0.173968627	0.172506332	0.150651233	0.058436622	-0.247047316	0.059248741	0.193628391	0.197354022	-0.054538865	-0.135936322	-0.044451736	-0.118992604	-0.136062321	-0.190893666	0.033168229	0.314444603	0.036336027	0.287636813	0.171361607	0.165683568	-0.024643252	-0.050716217	-0.102904965	0.049907279	0.083610477	-0.067278318	0.101487551	-0.088685703	-0.096754443	-0.090364844	-0.113188692	0.166995934	-0.110096727	-0.100803883	-0.283441484	0.002094702
M133T678	-0.074319594	0.17552096	0.168748101	-0.192629617	0.1682721	0.118839229	0.266298273	0.148658183	-0.075444026	-0.114725032	-0.120595983	0.213278892	0.275824418	0.272602358	0.2557996	0.097500815	0.015056391	-0.286471384	0.016138246	0.17507253	0.271845359	-0.056372484	-0.116211701	-0.05714025	-0.101571161	-0.125925812	-0.227502759	-0.000513277	0.342366368	0.043040643	0.325742238	0.176606089	0.187890132	0.016683297	-0.05651954	-0.093086186	0.068919153	0.137052748	-0.070964195	0.142333579	-0.067583016	-0.195028256	-0.183018555	-0.166153598	0.199680257	-0.158462715	-0.139878733	-0.318522193	0.008178117
M146T579	-0.137275426	0.112755723	0.191882302	-0.136457775	0.147738424	0.122954621	0.211206287	0.152452513	-0.07436165	-0.104699205	-0.104665022	0.192934841	0.245699724	0.221714396	0.223014828	0.162189707	0.04753067	-0.324920108	0.051917787	0.224935586	0.250590095	-0.078090533	-0.137959087	-0.070069713	-0.120526486	-0.141617938	-0.279864272	0.031903668	0.397920134	0.033140247	0.355716423	0.221080613	0.221978473	0.017078242	-0.068433279	-0.117881488	0.065699907	0.151349855	-0.071259794	0.167533918	-0.064403116	-0.129876671	-0.120116413	-0.15005355	0.201937278	-0.141604243	-0.138139762	-0.367986318	-0.000836459
M144T527	-0.143259571	0.133600488	0.222140117	-0.149969526	0.167313091	0.132932222	0.2421389	0.162021645	-0.07916097	-0.122199251	-0.123545538	0.21215083	0.277344291	0.254763273	0.248362945	0.185229116	0.066957806	-0.333288236	0.067799939	0.250270101	0.278831474	-0.071133794	-0.175619577	-0.060483136	-0.153707758	-0.178106915	-0.256685049	0.03508654	0.419483325	0.050557497	0.387895189	0.225496889	0.222002326	-0.02518375	-0.06764018	-0.133165464	0.070354333	0.120157507	-0.090345364	0.140681947	-0.11456845	-0.153021409	-0.143258658	-0.162171013	0.228504083	-0.157258992	-0.141809999	-0.380024736	0.004718868
M247T490	-0.200451145	0.098864569	0.25703105	-0.121185799	0.165926954	0.146587739	0.221724923	0.177729628	-0.084702367	-0.124860847	-0.122043644	0.214431094	0.277877625	0.238440788	0.244561876	0.247301072	0.096209626	-0.387681202	0.099457423	0.306728936	0.285870735	-0.092410691	-0.205969179	-0.074480431	-0.180217471	-0.204227264	-0.314582048	0.061487677	0.493353085	0.047660541	0.440864081	0.275702036	0.264297984	-0.027652716	-0.081623364	-0.161976646	0.073644622	0.139460229	-0.098031276	0.169611901	-0.122203177	-0.118122996	-0.10922652	-0.163468058	0.248645464	-0.157681677	-0.151792541	-0.446180867	-0.001364089
M264T806	-0.146998413	0.114395555	0.188494528	-0.148859442	0.152424836	0.131527768	0.217137055	0.166113634	-0.081149937	-0.103843133	-0.102895066	0.205078279	0.254080204	0.226719768	0.234617296	0.157934137	0.031893893	-0.363833047	0.040362103	0.229474874	0.262486472	-0.095655748	-0.118524045	-0.089894572	-0.10326042	-0.124516804	-0.343266721	0.030711509	0.433051679	0.021116288	0.375460452	0.247251161	0.253785701	0.063680369	-0.078946148	-0.118292358	0.071468811	0.206293603	-0.062579432	0.219532734	-0.022631573	-0.132027411	-0.120535452	-0.16246364	0.205832056	-0.149075637	-0.156181296	-0.408864746	-0.005940787
M265T806	-0.162220588	0.139636651	0.223170893	-0.172899661	0.179038986	0.149702399	0.257744431	0.187360477	-0.091707105	-0.124245806	-0.124219467	0.23649772	0.297725762	0.269316281	0.272853646	0.184021157	0.045027583	-0.40198993	0.052129942	0.264245126	0.30464264	-0.099963834	-0.150869493	-0.092444855	-0.131654945	-0.156972092	-0.360679759	0.034320079	0.484840877	0.033579303	0.428829801	0.271786431	0.276771296	0.045244303	-0.085585391	-0.137537836	0.081095743	0.207370505	-0.079596278	0.223995799	-0.053977046	-0.160368184	-0.147698358	-0.185553812	0.240771948	-0.172966686	-0.173261159	-0.453046514	-0.002963843
M277T669	-0.152399907	0.171625804	0.268154882	-0.179607197	0.201738553	0.15176243	0.297430538	0.182019767	-0.089354875	-0.150665908	-0.154276992	0.248632714	0.33309033	0.312867501	0.295291888	0.216731589	0.09062608	-0.358147395	0.087008227	0.289509341	0.32979753	-0.064819799	-0.22793399	-0.051290248	-0.199762329	-0.229743364	-0.238626565	0.037757594	0.463153422	0.074921772	0.444777185	0.239104289	0.231193859	-0.076644993	-0.069349576	-0.156342546	0.080087101	0.088589288	-0.117941822	0.114368394	-0.180627502	-0.195075893	-0.184554367	-0.187066338	0.272470126	-0.186138635	-0.154220764	-0.41079569	0.012405609
M246T593	-0.120712328	0.1869977	0.233338475	-0.200792066	0.198641954	0.145170826	0.30299872	0.177562688	-0.088541893	-0.14220815	-0.147345856	0.248166766	0.326864915	0.3145237	0.296098978	0.166911513	0.055320701	-0.346145205	0.054086762	0.248044801	0.322974412	-0.065280942	-0.182995295	-0.058701293	-0.160220902	-0.18937237	-0.251438336	0.019324531	0.431817443	0.062787685	0.412841216	0.222933997	0.225169446	-0.030041295	-0.067641705	-0.133116827	0.080079355	0.122981086	-0.100737953	0.139289402	-0.131079417	-0.210058146	-0.197880778	-0.189918878	0.252891441	-0.185099337	-0.158270842	-0.391384012	0.010948914
M233T651	-0.088550059	0.216654005	0.219182588	-0.227667345	0.207210235	0.142169322	0.327902536	0.174707539	-0.088606865	-0.145741551	-0.15372959	0.256598084	0.339169784	0.337148001	0.310245445	0.13255488	0.037531142	-0.325777542	0.034904646	0.220836706	0.331091219	-0.054820623	-0.169056336	-0.052849373	-0.148044185	-0.178546091	-0.226562865	0.002815373	0.401782229	0.06637414	0.394866941	0.200009008	0.207771777	-0.027070763	-0.061635869	-0.119374872	0.081237717	0.117953459	-0.099038409	0.128453533	-0.128780227	-0.240708404	-0.227420664	-0.196828897	0.249444987	-0.192134409	-0.158652036	-0.365161474	0.015040729
M161T810	0.157180198	0.400696974	0.108821446	-0.373621517	0.2413107	0.095291068	0.462697044	0.117637483	-0.070346245	-0.159439059	-0.187973195	0.273192409	0.381922989	0.456974156	0.362747348	-0.108660039	-0.062353684	-0.093026914	-0.081191694	0.00696087	0.339723351	0.051309161	-0.091154848	0.025060698	-0.080442346	-0.117455985	0.069940371	-0.109448442	0.102247244	0.105689007	0.204892375	-0.018660903	0.017220261	-0.082094297	0.002524222	-0.013841631	0.072843765	-0.018308627	-0.093544655	-0.043881082	-0.171908053	-0.428760363	-0.411801012	-0.207447851	0.198371342	-0.212252114	-0.117958138	-0.08541431	0.050568966
M159T499	0.190716922	0.533478431	0.143057434	-0.513380075	0.328226139	0.140471866	0.623475285	0.177747167	-0.103982889	-0.211475111	-0.247840593	0.381753402	0.521097874	0.614857243	0.499818715	-0.145766551	-0.103168551	-0.184515767	-0.122199804	0.020513101	0.470460476	0.041326173	-0.096037949	0.003698738	-0.08456327	-0.134096559	-0.00286771	-0.145379411	0.192983593	0.123305107	0.305891253	0.016979696	0.072252793	-0.042538952	-0.012931876	-0.02143812	0.105656643	0.056288275	-0.112814209	0.01877098	-0.169617322	-0.57160052	-0.546578398	-0.294437063	0.27165436	-0.293658648	-0.184002308	-0.178179171	0.059540267
M173T627	0.005799457	0.185547184	0.152225816	-0.155093611	0.143996828	0.070869692	0.246062976	0.077871477	-0.041731974	-0.111894543	-0.123981625	0.155068852	0.231360886	0.253057748	0.202187731	0.068912588	0.057112826	-0.083661357	0.040268044	0.11219766	0.209145316	0.030140957	-0.168743094	0.033510998	-0.148609525	-0.17162378	0.072984447	-0.013506307	0.139353591	0.091243585	0.198767917	0.031664167	0.025366364	-0.168044322	-0.003016561	-0.068450439	0.041037928	-0.100242114	-0.097636206	-0.08990648	-0.2263118	-0.202370561	-0.197146001	-0.109370923	0.162856266	-0.122250903	-0.055826204	-0.098719612	0.032298084
M174T664	0.064223929	0.246441638	0.118705062	-0.219405996	0.164199713	0.07105647	0.300090917	0.082490464	-0.047065862	-0.117422977	-0.13453399	0.181033209	0.261500185	0.301542253	0.239071603	-0.006293987	0.006886406	-0.072843581	-0.00931026	0.058611344	0.233737897	0.036992428	-0.122276726	0.028937958	-0.107768574	-0.133490741	0.071423752	-0.048495132	0.104894782	0.087867989	0.175986015	0.005546484	0.015386635	-0.121855493	0.000759	-0.039720749	0.047798384	-0.064359334	-0.086027768	-0.068560963	-0.184937563	-0.265580487	-0.256681773	-0.132847228	0.157383628	-0.141788958	-0.070960826	-0.077273125	0.036239111
M213T962	0.050743938	0.188122934	0.071221541	-0.179631528	0.123408369	0.057019393	0.227502717	0.070556357	-0.04004687	-0.082321954	-0.094679149	0.143117313	0.19683424	0.226312314	0.185750374	-0.026929954	-0.021519912	-0.082187558	-0.029037536	0.031365559	0.179224022	0.012004751	-0.056358626	0.001557044	-0.049579265	-0.068296637	-0.006448727	-0.043537442	0.095248229	0.049713735	0.134097421	0.020337831	0.036176048	-0.03224755	-0.007771421	-0.020809912	0.040016958	0.012509978	-0.049314379	0.003361654	-0.081585768	-0.202466305	-0.193833843	-0.109206175	0.111548791	-0.110099545	-0.069016694	-0.084339169	0.021709343
M167T670	0.006772025	0.148264308	0.094126834	-0.141398489	0.112432522	0.060784051	0.194509432	0.073314065	-0.039348837	-0.079033735	-0.087667557	0.13117734	0.181129468	0.19682572	0.166441759	0.023693264	0.007367876	-0.105492434	0.000872414	0.070877894	0.168543225	0.000647127	-0.082022374	-0.002795585	-0.072066352	-0.08915963	-0.029621296	-0.020024427	0.133769524	0.048028041	0.159014564	0.048792851	0.055680666	-0.047087481	-0.014505558	-0.041265854	0.037932988	0.008542812	-0.054651848	0.008326882	-0.095445132	-0.16134191	-0.154521108	-0.098735123	0.118078841	-0.100505204	-0.066082429	-0.115843107	0.017245913
M154T659	-0.001504748	0.164962771	0.116964339	-0.155954882	0.129348801	0.071549917	0.220640458	0.085463505	-0.045407086	-0.092502971	-0.101891407	0.150313783	0.208760723	0.224335101	0.190175324	0.040740175	0.017596095	-0.125329698	0.009689337	0.092616906	0.194711377	0.000138871	-0.105307709	-0.00194668	-0.092533407	-0.112275765	-0.032857679	-0.017762447	0.162825621	0.057685198	0.191161026	0.061265529	0.066531617	-0.064782975	-0.017463234	-0.053574981	0.043524912	0.002442588	-0.066794491	0.00471296	-0.120982345	-0.180014783	-0.172621456	-0.112381838	0.14035111	-0.115281276	-0.075023036	-0.13928634	0.019872862
M133T645	0.112877354	0.31149837	0.083543796	-0.298553299	0.191073712	0.080936842	0.363431751	0.102124845	-0.059906361	-0.12349408	-0.144854812	0.221476876	0.30322596	0.358464661	0.290498238	-0.085178717	-0.058791722	-0.103000913	-0.070361196	0.010971258	0.27323363	0.02620723	-0.057873422	0.00442408	-0.050977121	-0.079872584	0.005690076	-0.084960124	0.108174585	0.073289381	0.175921487	0.006632243	0.038355566	-0.029832254	-0.006286886	-0.012206908	0.061013588	0.026750471	-0.066709909	0.005084262	-0.103432702	-0.333694397	-0.319269382	-0.170495499	0.157946427	-0.170581852	-0.105354945	-0.098984036	0.035355938
M217T760	0.09827226	0.243332771	0.05886979	-0.229682954	0.144990254	0.057345554	0.279512214	0.071880419	-0.043092983	-0.094115111	-0.111362656	0.165686159	0.229394801	0.275273062	0.21956651	-0.074332213	-0.045771442	-0.059600523	-0.056060514	-0.002206973	0.204493409	0.028087731	-0.044144539	0.0108137	-0.038959258	-0.061055508	0.030313042	-0.069001052	0.061275373	0.059562575	0.120473112	-0.010041188	0.014062905	-0.034362346	0.000234242	-0.004411964	0.044576591	0.003084001	-0.051910666	-0.014316181	-0.088482609	-0.260184384	-0.249465696	-0.126836169	0.116295322	-0.128318149	-0.074176746	-0.054063695	0.029336669
M165T704	0.118682567	0.278611101	0.069799584	-0.256437641	0.163819561	0.060770579	0.317640919	0.07440957	-0.045445944	-0.10870058	-0.129066476	0.183113479	0.258608939	0.313337592	0.245355442	-0.082711422	-0.043092968	-0.045142633	-0.057377896	-0.00513548	0.227880148	0.042838517	-0.06255398	0.024366593	-0.055274387	-0.080571451	0.072985707	-0.078523866	0.04940056	0.075715982	0.126683036	-0.027219484	-0.002938059	-0.067646476	0.006582825	-0.004895788	0.047761156	-0.029587927	-0.064928273	-0.047785064	-0.12694863	-0.297671557	-0.286399381	-0.138295389	0.131369766	-0.142979146	-0.074389126	-0.037621263	0.036787091
M182T704	0.199864547	0.373549368	0.036191196	-0.351552569	0.200324032	0.064274794	0.406739527	0.083317669	-0.054183617	-0.12430574	-0.152494837	0.22660603	0.313955052	0.395659077	0.307034428	-0.178248812	-0.103421821	-0.028363019	-0.118890501	-0.07029933	0.27343061	0.05790549	-0.016045931	0.024753187	-0.014456435	-0.045008313	0.08938983	-0.126384624	0.005527393	0.080194328	0.106008839	-0.065648447	-0.02125253	-0.027163563	0.013661559	0.029025175	0.058585605	8.98E-05	-0.058066704	-0.036341882	-0.096093095	-0.396821929	-0.380589739	-0.175121936	0.134786333	-0.176453274	-0.094976666	-0.007180128	0.045471047
M269T579	0.170018716	0.294345521	0.007906389	-0.281450777	0.151711969	0.045965245	0.314477609	0.062035425	-0.041386557	-0.090238918	-0.112593534	0.173740685	0.237060955	0.303751554	0.235917055	-0.164532419	-0.099863609	-0.017324271	-0.110101952	-0.076764255	0.205955897	0.042940129	0.014164078	0.013550138	0.012214863	-0.010688738	0.057270831	-0.107059233	-0.011227304	0.053763702	0.064320984	-0.057676343	-0.017687777	0.008260864	0.0107617	0.035213799	0.045142223	0.022748809	-0.034201909	-0.010606557	-0.043083156	-0.31195175	-0.298504783	-0.136257142	0.092295821	-0.134786767	-0.075996454	0.002913792	0.033635963
M508T862	0.172070092	0.316666516	0.01611064	-0.306076894	0.167851481	0.055612017	0.343072161	0.074857849	-0.048310382	-0.09989016	-0.123369704	0.194531781	0.263126975	0.332008769	0.261530207	-0.167799001	-0.106518298	-0.039819956	-0.116393966	-0.070545223	0.231089111	0.038727796	0.012606208	0.007558011	0.010898394	-0.014287039	0.036480388	-0.112104908	0.012089871	0.05607721	0.087294798	-0.046460252	-0.003053631	0.018227263	0.006425756	0.032032531	0.051714579	0.04098537	-0.037671775	0.005847997	-0.040562443	-0.336138506	-0.321159759	-0.1530492	0.107204542	-0.150198106	-0.089825892	-0.020656557	0.03459483
M175T741	-0.018699836	0.179479291	0.127573453	-0.182960499	0.147256796	0.089947911	0.247000986	0.111445292	-0.058383406	-0.100662252	-0.109470024	0.179455266	0.238899975	0.250345887	0.221933431	0.045581032	0.003528257	-0.188875475	-6.12E-05	0.112369411	0.228298332	-0.022761579	-0.095291307	-0.0270329	-0.083492772	-0.105297474	-0.11691742	-0.018353346	0.227367429	0.048684541	0.238144834	0.103092236	0.114802297	-0.015902446	-0.032981405	-0.061999611	0.054892226	0.069809361	-0.063662095	0.069725588	-0.083756935	-0.196574186	-0.186493849	-0.138087654	0.160449372	-0.135315263	-0.104651641	-0.20764406	0.01514029
M308T812	0.006766892	0.183361746	0.095357205	-0.190804547	0.138271783	0.080665288	0.240256462	0.10269416	-0.054979515	-0.089783081	-0.099406639	0.170836705	0.223375304	0.240480945	0.212447857	0.005466568	-0.023228204	-0.170116929	-0.024962273	0.075457558	0.212665328	-0.021547749	-0.057238625	-0.030894989	-0.050031199	-0.070237728	-0.119571818	-0.031663995	0.192198775	0.037623484	0.202542492	0.085307205	0.104111528	0.019066809	-0.029883001	-0.041434512	0.052292766	0.09137364	-0.047943104	0.084116952	-0.043395553	-0.199391495	-0.188537806	-0.133821945	0.138255921	-0.128343027	-0.102588381	-0.182309577	0.013523751
M658T896	0.004798211	0.183159077	0.088842294	-0.196609489	0.138443664	0.083297689	0.240497964	0.107847357	-0.057623343	-0.087251721	-0.096421185	0.174650057	0.223948846	0.239856829	0.215526599	-0.001719294	-0.034435848	-0.186575865	-0.033810263	0.072643468	0.215138796	-0.030330406	-0.041999875	-0.041395946	-0.036542302	-0.056469181	-0.151789476	-0.03365483	0.204493931	0.02971195	0.206715832	0.095983849	0.118427517	0.047382082	-0.034705996	-0.038772954	0.054529144	0.121764082	-0.041107119	0.112158296	-0.016401615	-0.199189061	-0.187432579	-0.138617874	0.136393102	-0.130289981	-0.110837138	-0.198877695	0.01056425
M141T656	-0.01915929	0.16914322	0.103491828	-0.185294601	0.13825784	0.089317872	0.232644535	0.114867857	-0.060178956	-0.088536177	-0.095977308	0.176204656	0.224817397	0.233687272	0.214631844	0.024021801	-0.022626629	-0.210321175	-0.020924905	0.096373237	0.218758113	-0.039567129	-0.054365759	-0.047669757	-0.047338055	-0.06714997	-0.177359661	-0.022767869	0.236312644	0.028354433	0.229565649	0.117555847	0.136860935	0.04730464	-0.040790314	-0.050851565	0.056122973	0.131059272	-0.044237893	0.125383817	-0.018856517	-0.185150282	-0.173696803	-0.139688688	0.145143884	-0.130889114	-0.115561873	-0.227579318	0.007964515
M151T519	-0.006758378	0.192792406	0.109671396	-0.205042892	0.151293021	0.092764405	0.258673106	0.118521003	-0.062734529	-0.097872862	-0.107247574	0.189477116	0.245188466	0.259479014	0.233336175	0.017168361	-0.023718579	-0.206500753	-0.023995384	0.094542976	0.235819694	-0.032520937	-0.062904201	-0.041849193	-0.054902864	-0.07683135	-0.15903138	-0.029466933	0.233346885	0.036990056	0.236162611	0.109972372	0.130385541	0.033099509	-0.038174709	-0.050901808	0.059083204	0.118337569	-0.051243562	0.111561166	-0.037151739	-0.210322394	-0.198221277	-0.149126156	0.155358539	-0.141632899	-0.118471846	-0.222645113	0.012072634
M172T447	0.005652645	0.223938658	0.14868962	-0.212648445	0.171992894	0.093725314	0.295940388	0.112544872	-0.06017128	-0.121808197	-0.134752752	0.20022879	0.277265712	0.300044454	0.253838482	0.043435416	0.016363597	-0.16282639	0.006118601	0.114223268	0.258164064	0.000995622	-0.131653413	-0.003245148	-0.115680873	-0.141879956	-0.043524627	-0.027850097	0.208786714	0.075008337	0.247335745	0.076895628	0.085934947	-0.078510484	-0.022415005	-0.066360259	0.057889817	0.008175653	-0.085867941	0.009224828	-0.152731179	-0.243948235	-0.233779585	-0.150250458	0.1830205	-0.153504765	-0.100280072	-0.17970995	0.026506115
M190T447	0.002438948	0.235134838	0.160069671	-0.223298643	0.182185195	0.100089843	0.312334702	0.120061053	-0.064012871	-0.129367889	-0.142841005	0.212192082	0.293860045	0.316980026	0.268652435	0.050274434	0.019664887	-0.175339462	0.008862204	0.124758687	0.273950491	6.72E-05	-0.142087274	-0.003893576	-0.124842944	-0.15259593	-0.048471793	-0.027756208	0.225458624	0.079638468	0.265321965	0.084242322	0.093169101	-0.084536034	-0.024444312	-0.072270076	0.06146881	0.008632288	-0.091775397	0.01045312	-0.163469573	-0.256330923	-0.245646475	-0.159121218	0.195324297	-0.162632624	-0.106570712	-0.193975668	0.027827663
M120T780	0.045159808	0.227634551	0.097907587	-0.222044874	0.156293457	0.078156175	0.28241179	0.097373952	-0.05404204	-0.103945465	-0.118058333	0.184472997	0.250321461	0.281725438	0.236251134	-0.018407697	-0.024174138	-0.130631546	-0.031656722	0.05620197	0.23107875	0.003657794	-0.072811446	-0.008233915	-0.063947222	-0.087427576	-0.044260755	-0.047967109	0.151110824	0.057837756	0.189323833	0.047622971	0.067211067	-0.02617364	-0.016953308	-0.034104964	0.053065334	0.038691195	-0.061283016	0.02884829	-0.091163757	-0.245788776	-0.234611446	-0.141657344	0.146962087	-0.140949773	-0.09530002	-0.137159208	0.023998418
M266T862	0.03266834	0.251460758	0.114523993	-0.254475931	0.179636619	0.097300028	0.319252461	0.123244156	-0.067191542	-0.117129146	-0.131563943	0.217801439	0.288897677	0.318552575	0.274649975	-0.012193677	-0.033605481	-0.187342706	-0.038484349	0.0776069	0.271100949	-0.013287934	-0.073134976	-0.027038545	-0.064053791	-0.090596352	-0.109198219	-0.050000672	0.211277146	0.055553547	0.238703934	0.083197357	0.108081014	0.005460741	-0.029787653	-0.044273637	0.064885535	0.08913349	-0.063998741	0.077619707	-0.072521578	-0.272300673	-0.258537285	-0.169511472	0.172603115	-0.164788835	-0.123147853	-0.198441536	0.02203407
M218T938	0.072400826	0.327333342	0.119860983	-0.327965798	0.220520876	0.111385809	0.402125742	0.142090565	-0.079177535	-0.141611576	-0.161612089	0.265316744	0.353093194	0.398893075	0.338271656	-0.050641251	-0.058373427	-0.199099756	-0.06557974	0.062634828	0.327727259	-0.004628756	-0.07133836	-0.025686127	-0.062513012	-0.095184679	-0.102394472	-0.076294988	0.217059386	0.06916162	0.262053341	0.073778224	0.108917717	0.009650414	-0.02874273	-0.037607775	0.077615663	0.099717768	-0.073527436	0.080025302	-0.082866517	-0.352916172	-0.335538513	-0.206864849	0.199552621	-0.201428462	-0.145402681	-0.205986142	0.030249503
M153T521	-0.020970784	0.254596116	0.185423448	-0.252033989	0.207063935	0.122711984	0.348322358	0.149852578	-0.078711314	-0.144508	-0.157659436	0.247843293	0.335430748	0.353844248	0.30880454	0.069430521	0.016766611	-0.243319391	0.008782331	0.158496657	0.317912118	-0.020460769	-0.150619588	-0.024807729	-0.132137805	-0.163170989	-0.123137179	-0.024839004	0.301412354	0.078066537	0.327336154	0.129718909	0.142279676	-0.055937462	-0.039934287	-0.088892329	0.074401915	0.061051735	-0.097305973	0.063224308	-0.149568231	-0.278657507	-0.265502894	-0.188519927	0.226918895	-0.188054821	-0.136910477	-0.268980925	0.025143261
M90T766	-0.0294471	0.215102712	0.154932834	-0.2234228	0.179301252	0.112397183	0.298975922	0.140246702	-0.073179546	-0.121370313	-0.131429565	0.220992804	0.291327567	0.302939624	0.271708169	0.057313688	0.000582884	-0.244878315	-0.002179186	0.140659828	0.280153628	-0.03490017	-0.110089218	-0.040401353	-0.096370632	-0.122724424	-0.166779045	-0.0209626	0.291207189	0.054393507	0.297573992	0.136629643	0.152250113	-0.003082727	-0.044331128	-0.076735698	0.068472636	0.104614478	-0.074283691	0.104071759	-0.086988532	-0.235905958	-0.223186637	-0.171092135	0.196260051	-0.165968926	-0.133226338	-0.268935491	0.016123859
M106T832	-0.011890297	0.249690036	0.156120166	-0.258231144	0.198068417	0.119471692	0.336924019	0.15005197	-0.079261793	-0.132057216	-0.144552948	0.243594808	0.320871335	0.339557655	0.301509202	0.038400833	-0.013055358	-0.254015527	-0.016368052	0.133420628	0.306662407	-0.032901681	-0.106117321	-0.042090897	-0.092876104	-0.121977085	-0.170806052	-0.033333962	0.296790785	0.058920347	0.309381607	0.134805021	0.155874685	0.004903338	-0.044943138	-0.073225086	0.074799457	0.116063348	-0.077214219	0.111307057	-0.085967371	-0.272666194	-0.258100321	-0.189244193	0.208290904	-0.18317906	-0.145234916	-0.276212768	0.019229316
M407T651	-0.030756078	0.166329824	0.06224578	-0.219168412	0.13789252	0.104487679	0.231829249	0.145240055	-0.075761291	-0.072066753	-0.076664363	0.197785973	0.226014467	0.227525745	0.231337208	-0.020661916	-0.091353085	-0.308922842	-0.075193868	0.077812074	0.231649319	-0.092971921	0.039910785	-0.111577786	0.036102875	0.018210493	-0.373036245	-0.034890655	0.30898237	-0.020497314	0.252547059	0.181635798	0.223126135	0.220673608	-0.069908958	-0.033838266	0.069257113	0.316192827	-0.001771489	0.296104223	0.147109563	-0.182173867	-0.165291435	-0.167684745	0.132105158	-0.141488901	-0.164961706	-0.326612989	-0.010256832
M433T629	-0.096238213	0.08483273	0.08244986	-0.140212699	0.10438227	0.100264951	0.153246118	0.137222287	-0.068269777	-0.055430433	-0.053284729	0.159416338	0.174895491	0.153879438	0.176796437	0.051304367	-0.0482616	-0.324484473	-0.029953975	0.125487588	0.189578519	-0.108462552	0.012459182	-0.115964719	0.012058888	-0.000850823	-0.397707797	0.003113068	0.343219314	-0.029181719	0.264095476	0.214392446	0.241093188	0.201793452	-0.076857491	-0.057998352	0.060005063	0.304433266	-0.002243208	0.297884239	0.137324797	-0.096798046	-0.083770568	-0.136328062	0.123805693	-0.11158165	-0.149209586	-0.352634004	-0.019037318
M105T722	-0.101719494	0.087867322	0.092526376	-0.141877895	0.109363649	0.103834114	0.159877908	0.140878016	-0.069945599	-0.060092883	-0.058012212	0.164630428	0.183143291	0.161319693	0.18317047	0.061344957	-0.041473288	-0.330696786	-0.023871165	0.135832744	0.197426775	-0.108290999	0.000956189	-0.11465268	0.001940991	-0.011793449	-0.396314307	0.00569155	0.354087955	-0.025031486	0.276123141	0.219174814	0.244275779	0.191268259	-0.077704015	-0.063862231	0.061481711	0.298300482	-0.007567978	0.293481602	0.124372748	-0.100417545	-0.087429417	-0.139656557	0.132020222	-0.115707538	-0.151012329	-0.360599608	-0.018073564
M133T864	0.013764968	0.237332007	0.08794476	-0.267713587	0.174720754	0.108162045	0.307337093	0.144768532	-0.077708087	-0.102839975	-0.114162102	0.228380476	0.282748085	0.303500765	0.279282743	-0.033501303	-0.077298288	-0.263030406	-0.071233355	0.071951157	0.274921073	-0.055055333	-0.008601012	-0.07479282	-0.006893669	-0.031334648	-0.257328276	-0.053004085	0.27101674	0.018505653	0.258416226	0.135865523	0.174769651	0.12978495	-0.052412823	-0.035840479	0.073311671	0.223585146	-0.033146231	0.203613246	0.047507133	-0.257514443	-0.240326548	-0.185730781	0.162400251	-0.168444548	-0.157404612	-0.276172288	0.007330653
M246T631	0.026463995	0.261211104	0.077502795	-0.299131226	0.186714238	0.114958943	0.332793126	0.156401973	-0.084522188	-0.105968571	-0.118528696	0.247238867	0.301817559	0.326686305	0.302118357	-0.059385249	-0.102659541	-0.28608066	-0.09403495	0.059466316	0.294092413	-0.063674122	0.016107577	-0.088505572	0.014937362	-0.010874928	-0.297540641	-0.065309238	0.284928652	0.011195215	0.267170735	0.144862301	0.19251477	0.171959642	-0.058032844	-0.027981088	0.079916713	0.268964541	-0.025442857	0.242568217	0.084019749	-0.282756617	-0.263174653	-0.203183469	0.165904916	-0.181653411	-0.174891601	-0.297312185	0.005854881
M231T648	-0.031487213	0.215588867	0.112701294	-0.255145406	0.177649098	0.122848362	0.29852991	0.163491272	-0.085440858	-0.105551798	-0.113608187	0.237700223	0.289828106	0.297215803	0.284551423	0.009163243	-0.063625823	-0.32166049	-0.054035356	0.115447931	0.288094534	-0.078442471	-0.022426208	-0.094095276	-0.018840524	-0.043343162	-0.328747601	-0.035030566	0.342209898	0.011552231	0.307886577	0.184677712	0.22067998	0.149095758	-0.067529837	-0.057224088	0.078939691	0.263186146	-0.035409592	0.248703094	0.060130526	-0.236095019	-0.218610669	-0.193975736	0.180405885	-0.173783007	-0.173979661	-0.344274026	0.000867649
M230T648	-0.02863864	0.217603277	0.106524919	-0.260077376	0.177633893	0.123247503	0.299716299	0.165117142	-0.086445597	-0.1038263	-0.111903635	0.239407519	0.289776391	0.297637777	0.286208479	0.000869309	-0.071844302	-0.326797384	-0.061105612	0.109868039	0.288665434	-0.081822543	-0.011770414	-0.098919908	-0.009433804	-0.033777688	-0.342479331	-0.037915038	0.343652538	0.007297614	0.30624292	0.187015949	0.225560249	0.16498065	-0.069200124	-0.053690909	0.079877512	0.278611846	-0.031006024	0.262168126	0.075731173	-0.238096843	-0.220066896	-0.196352588	0.177771415	-0.17464451	-0.177722514	-0.348640307	-0.000377509
M166T525	-0.041182085	0.207115027	0.109827399	-0.252684344	0.174936822	0.125494279	0.291306628	0.16823349	-0.087485555	-0.101926318	-0.108823798	0.238097658	0.286088411	0.289777149	0.282659425	0.011145224	-0.06914935	-0.340438931	-0.057097813	0.119197302	0.287140816	-0.088744131	-0.011909851	-0.104750008	-0.009495557	-0.033305229	-0.363000039	-0.032582038	0.359518065	0.003391195	0.314915105	0.199382009	0.237177034	0.173575576	-0.073151749	-0.057990661	0.080366441	0.291086712	-0.029451239	0.275969751	0.083938109	-0.227288987	-0.209329993	-0.195829147	0.178824899	-0.173088873	-0.180695248	-0.364520572	-0.002857477
M264T772	-0.029855617	0.226408786	0.103662106	-0.275643527	0.184370812	0.129757008	0.311544172	0.17536185	-0.091835673	-0.105318292	-0.113404092	0.251568168	0.300950096	0.30850239	0.299607485	-0.007243313	-0.08530998	-0.35201035	-0.072136764	0.109829753	0.301312401	-0.092082211	0.002242846	-0.111546133	0.00299672	-0.022005382	-0.382236828	-0.041825199	0.36522714	0.000586346	0.319773536	0.202034902	0.245468042	0.196399213	-0.075664214	-0.052490099	0.084724735	0.3154619	-0.025833012	0.296047246	0.102826183	-0.247662172	-0.228138024	-0.207831257	0.182096994	-0.182805064	-0.191354111	-0.374427404	-0.002863068
M138T500	0.073989838	0.393924321	0.106401233	-0.431439437	0.267894509	0.151227073	0.48755965	0.203795217	-0.112082478	-0.156051149	-0.177372247	0.344386465	0.430842537	0.478494696	0.428033017	-0.103253236	-0.13804383	-0.342742258	-0.132328961	0.060296907	0.411898518	-0.059689404	0.005571007	-0.09542675	0.005708367	-0.032118989	-0.321753782	-0.103697845	0.339687385	0.03544967	0.344088894	0.155743475	0.220202285	0.184010056	-0.06455453	-0.030139909	0.107646542	0.306277238	-0.047586935	0.268418711	0.063846429	-0.424882986	-0.398379645	-0.279598627	0.230749006	-0.255647591	-0.226486577	-0.352080213	0.018415225
M217T614	0.114985887	0.412462165	0.104657	-0.426758821	0.265754944	0.132986906	0.494962291	0.17575141	-0.099183448	-0.161065757	-0.186218589	0.327645805	0.424743222	0.486214389	0.416637274	-0.117754126	-0.119073188	-0.253375845	-0.122437508	0.033807158	0.395877385	-0.017921653	-0.024388596	-0.052346435	-0.021037648	-0.059653657	-0.180065096	-0.112723445	0.251601737	0.06219389	0.294841437	0.089150074	0.14628617	0.093393942	-0.039905105	-0.020543133	0.097482462	0.19444463	-0.064236787	0.158480929	-0.018254326	-0.443237711	-0.419324875	-0.260919125	0.222130985	-0.246829845	-0.191887818	-0.255002162	0.031465343
M137T500	0.093230727	0.420763631	0.128303295	-0.439393387	0.281700681	0.148380512	0.515673112	0.195039849	-0.108375419	-0.172300563	-0.196897102	0.349578394	0.451634929	0.508375154	0.441022123	-0.094384995	-0.112612571	-0.297836047	-0.114802773	0.064154367	0.424378856	-0.030403915	-0.040084735	-0.063442327	-0.034718221	-0.075534259	-0.222857403	-0.10662576	0.305455999	0.064047021	0.34027884	0.120799613	0.177794182	0.100070463	-0.049799123	-0.036145585	0.105404257	0.218563337	-0.071627087	0.185025941	-0.021263704	-0.453383325	-0.428344154	-0.278252645	0.24604074	-0.262632412	-0.209529139	-0.305497137	0.030153643
M265T772	-0.076481342	0.251259465	0.194918892	-0.284569828	0.226403479	0.158421345	0.366953718	0.202932679	-0.104215473	-0.146789768	-0.155645341	0.292953654	0.370410641	0.371527889	0.351192863	0.085001319	-0.018562332	-0.393903548	-0.013062053	0.20121967	0.366155271	-0.084674425	-0.107495719	-0.092978743	-0.093586301	-0.125773368	-0.348002829	-0.017723312	0.450250403	0.041583297	0.420086675	0.236019492	0.262945974	0.085968483	-0.079632814	-0.104997453	0.095656655	0.241322881	-0.076283154	0.238603685	-0.027325825	-0.277463204	-0.25897324	-0.232478297	0.253668972	-0.216314251	-0.200743576	-0.431434461	0.007339779
M182T548	-0.024980947	0.313112155	0.193446355	-0.333413692	0.252063837	0.157479665	0.426488886	0.20028881	-0.10534759	-0.16466146	-0.17939087	0.31570932	0.409111893	0.429085713	0.387579441	0.046037571	-0.029271735	-0.353673039	-0.029771841	0.172571531	0.394585127	-0.05719105	-0.116632888	-0.070480901	-0.101853324	-0.138422893	-0.271081319	-0.042061342	0.404441662	0.063138154	0.406130368	0.193119441	0.224230778	0.046973301	-0.065878722	-0.092826958	0.098804491	0.194064668	-0.08926602	0.185787578	-0.071180579	-0.342323078	-0.322589863	-0.247867681	0.264755247	-0.235915502	-0.197946072	-0.383510728	0.019429878
M145T663	-0.030131983	0.237541299	0.144427807	-0.263412607	0.195335638	0.127924596	0.327989858	0.165282567	-0.086464195	-0.123974257	-0.134115954	0.250794485	0.317872981	0.329207681	0.30450385	0.032866586	-0.036153961	-0.30690016	-0.032547408	0.136923593	0.310452694	-0.06083063	-0.070747573	-0.072814631	-0.061501607	-0.089341976	-0.267899953	-0.032113914	0.342381291	0.036215162	0.328238869	0.172974335	0.201665518	0.080083388	-0.0604186	-0.071656558	0.080458297	0.200189971	-0.059555465	0.191424995	-0.014193744	-0.260147303	-0.243574521	-0.199637694	0.20490863	-0.185831072	-0.167508544	-0.331770825	0.00962784
M185T723	0.010310248	0.269468712	0.133992474	-0.284396752	0.2026596	0.119553517	0.352655242	0.153518407	-0.082197994	-0.129626956	-0.143531608	0.252790047	0.327513709	0.35224945	0.313402781	0.001032614	-0.042788914	-0.258982352	-0.043748333	0.106773887	0.312959146	-0.03705352	-0.072191418	-0.052174218	-0.062983194	-0.092391182	-0.195903849	-0.048589715	0.287793786	0.049639995	0.29789638	0.130855299	0.16119267	0.047859444	-0.046710239	-0.057915902	0.07804764	0.154528607	-0.065177634	0.141953938	-0.044381142	-0.29294914	-0.276393984	-0.199302549	0.200538867	-0.189307826	-0.155712949	-0.276548453	0.01791894
M132T864	0.006712022	0.270467621	0.137613014	-0.286153025	0.205003252	0.121944932	0.355580589	0.156530841	-0.083623686	-0.131265823	-0.145055788	0.25608842	0.331488314	0.355403009	0.317013869	0.004776928	-0.041800382	-0.266103773	-0.042539687	0.111569546	0.317238091	-0.039147139	-0.074494013	-0.054040082	-0.064987695	-0.094713696	-0.203013507	-0.047549081	0.296368263	0.049788346	0.304987705	0.135984169	0.166299039	0.04920805	-0.048322602	-0.060363803	0.07926627	0.158614924	-0.066224144	0.146427808	-0.044510863	-0.294218817	-0.277491062	-0.201929995	0.204166503	-0.191665775	-0.158487626	-0.284635934	0.017647
M265T685	0.206008151	0.422326432	0.030251722	-0.420675365	0.233384928	0.089098031	0.467473304	0.121170432	-0.074624249	-0.136392104	-0.166134457	0.278526671	0.367802147	0.452808067	0.367411488	-0.212594318	-0.151347342	-0.111648383	-0.159923306	-0.07286829	0.329774599	0.028103262	0.026595653	-0.014284921	0.023368088	-0.011048816	-0.033271512	-0.145410158	0.076503761	0.063500279	0.156717168	-0.020340766	0.041935541	0.070891359	-0.006467523	0.033684581	0.077494453	0.117620023	-0.045272402	0.069911642	-0.015945479	-0.4493673	-0.427468666	-0.221837004	0.156994788	-0.212689332	-0.144092038	-0.091395366	0.04006318
M204T911	0.217086727	0.431052717	0.000514816	-0.445114672	0.233603149	0.092341851	0.472990267	0.131044091	-0.080420084	-0.127784049	-0.157381813	0.288111811	0.368199929	0.454596525	0.376439879	-0.251844302	-0.192503129	-0.142729013	-0.194904069	-0.098076881	0.333844889	0.008889956	0.080221892	-0.040602467	0.070728757	0.0371129	-0.10948683	-0.158830032	0.089604769	0.041114774	0.152260155	-0.004449858	0.070666124	0.154022416	-0.016251048	0.050133909	0.082779737	0.200022146	-0.02285138	0.1426696	0.065169669	-0.458062042	-0.433332078	-0.234759572	0.144942931	-0.217596124	-0.164672088	-0.119267823	0.033164847
M310T815	0.087546874	0.276427016	0.065029632	-0.281270571	0.173771494	0.082704588	0.327228286	0.108840598	-0.062228476	-0.106076044	-0.123582767	0.211462368	0.277020108	0.321179453	0.271203898	-0.085274566	-0.077403301	-0.145630348	-0.081379872	0.012428173	0.255825628	-0.00263893	-0.018311431	-0.025622424	-0.015919646	-0.041375157	-0.088356391	-0.077773399	0.142902017	0.045563749	0.179774558	0.042378586	0.079262576	0.045877516	-0.020630268	-0.009167902	0.061788957	0.106417689	-0.044204297	0.0823109	-0.025296973	-0.29656173	-0.281267853	-0.167529711	0.142125468	-0.160071521	-0.118809995	-0.144297509	0.023392936
M205T924	0.139641605	0.347536649	0.049305511	-0.352825374	0.205058063	0.089590653	0.397928916	0.120407097	-0.070948509	-0.121281635	-0.144335704	0.249032685	0.325250154	0.387594481	0.322785641	-0.145639043	-0.116964066	-0.144586725	-0.121834702	-0.024600727	0.29716539	0.00584232	0.007697005	-0.027000101	0.006916738	-0.023065199	-0.084341918	-0.110045349	0.125971582	0.05073904	0.17834799	0.022712066	0.07343222	0.072277671	-0.017785232	0.009961769	0.071687394	0.130119208	-0.042745642	0.094023875	-0.008641311	-0.371286101	-0.352218241	-0.198684302	0.152386865	-0.188821128	-0.137751576	-0.135267748	0.029757443
M876T888	0.132179362	0.298671171	0.011367631	-0.315177713	0.169539731	0.074714295	0.33563379	0.105324011	-0.062551922	-0.09259108	-0.112061832	0.213040912	0.268581312	0.323472059	0.274260439	-0.16103067	-0.134446934	-0.137459248	-0.133702037	-0.048825757	0.247548868	-0.008109693	0.054738845	-0.042061357	0.048401192	0.024273847	-0.124502888	-0.105473004	0.104603301	0.023793513	0.136197167	0.024960836	0.078478025	0.12852911	-0.020824664	0.025734532	0.063049004	0.172661725	-0.01571904	0.13360982	0.060817718	-0.318260362	-0.300075768	-0.174391616	0.113015913	-0.159763467	-0.12924795	-0.12551273	0.019693882
M166T600	0.134508673	0.324237063	0.025664154	-0.339987579	0.188356542	0.084766533	0.368614792	0.117642242	-0.069221883	-0.1054956	-0.126467291	0.23522182	0.298855189	0.356664652	0.30240888	-0.159203887	-0.13491395	-0.155223024	-0.135101749	-0.038599786	0.275734057	-0.008269922	0.043127873	-0.043123563	0.038204693	0.011239442	-0.130915605	-0.109626364	0.126250153	0.031178413	0.161839503	0.032847335	0.088027162	0.123240423	-0.023338163	0.019774145	0.069500531	0.176320603	-0.024050914	0.136793016	0.047463554	-0.346013211	-0.32658912	-0.191267763	0.132077716	-0.176703314	-0.14077117	-0.144731515	0.022456235
M120T600	0.150698225	0.34655968	0.026573768	-0.358508448	0.198626195	0.085838408	0.391139637	0.11860008	-0.070529687	-0.112475612	-0.135430587	0.245199088	0.314591002	0.37855176	0.317307362	-0.171502585	-0.138927733	-0.145782341	-0.140962837	-0.046428431	0.288128494	-0.000232448	0.039731366	-0.036841964	0.035152346	0.006495945	-0.109569283	-0.117810242	0.115312183	0.038334651	0.160838168	0.021056768	0.077942957	0.112054292	-0.01963445	0.022986144	0.071386024	0.163764337	-0.028715947	0.122319243	0.033715201	-0.369536029	-0.349524668	-0.198366358	0.13773055	-0.184960345	-0.141757943	-0.133080464	0.026385636
M125T915	0.110575379	0.355271671	0.047551362	-0.388124312	0.221699176	0.115115946	0.419724527	0.159580354	-0.090356357	-0.122714835	-0.143478497	0.285746053	0.3543958	0.407466097	0.359146553	-0.150430512	-0.154063023	-0.25250917	-0.148636124	-0.005444478	0.335240395	-0.040534972	0.051162191	-0.07868548	0.04560222	0.014497704	-0.251588311	-0.111804888	0.227063337	0.021979887	0.239689787	0.095443416	0.160159889	0.188609697	-0.046283122	0.004814936	0.088259186	0.271822017	-0.023632432	0.229003618	0.092906489	-0.380869651	-0.357173312	-0.234602587	0.168996509	-0.212180867	-0.187295061	-0.249585784	0.017021548
M179T856	0.059216791	0.326264815	0.075487287	-0.367772503	0.22183473	0.129333905	0.404085311	0.177210546	-0.09720719	-0.124462947	-0.141397623	0.291434803	0.357219368	0.394946313	0.359453738	-0.099771054	-0.134785738	-0.311096386	-0.125942115	0.043351296	0.344750374	-0.064350002	0.032433923	-0.097138536	0.029342532	-0.001447486	-0.321585732	-0.089973245	0.300667347	0.015361912	0.290468594	0.146349039	0.206306652	0.202400115	-0.061548395	-0.01942905	0.092877613	0.306584901	-0.027019981	0.270861434	0.100845889	-0.351865945	-0.328329567	-0.23963699	0.186939231	-0.214807377	-0.201612665	-0.318695253	0.010142093
M175T925	0.116730298	0.331554346	0.00165282	-0.381256915	0.198919339	0.106597506	0.384276641	0.155002291	-0.088219067	-0.09846723	-0.117104335	0.26836295	0.317893191	0.36818101	0.333707844	-0.189644522	-0.193579931	-0.263902872	-0.180753682	-0.041065996	0.30519391	-0.060325217	0.117837618	-0.104214215	0.10442756	0.077599072	-0.322082134	-0.119197141	0.216452862	-0.009514651	0.205889859	0.10354224	0.178781424	0.27809133	-0.053509271	0.027482551	0.085795848	0.350455504	0.008667261	0.298924549	0.190020457	-0.354447823	-0.329463599	-0.226990042	0.134432785	-0.196443926	-0.194183329	-0.256425429	0.006533803
M258T778	0.099933984	0.341387827	0.026141528	-0.391574538	0.214154528	0.119159928	0.405005791	0.169778022	-0.095254742	-0.110498275	-0.129069665	0.287104562	0.343281264	0.390572571	0.355517841	-0.166435309	-0.182626641	-0.294470847	-0.170118837	-0.013335688	0.330727885	-0.066273623	0.095848293	-0.108247326	0.08514914	0.056038939	-0.342065045	-0.113598034	0.25734334	-0.00317023	0.244333957	0.125296707	0.198770196	0.268777759	-0.059567088	0.012535396	0.091958779	0.355561556	-0.001834148	0.307173781	0.172439985	-0.366054369	-0.340452635	-0.240831198	0.157326838	-0.210457309	-0.205944841	-0.292106516	0.007243879
M126T793	0.126096501	0.365974594	0.053460833	-0.3870528	0.224026492	0.108967431	0.427620329	0.148904429	-0.08544237	-0.128174181	-0.150774012	0.281399674	0.357052967	0.416049527	0.358075778	-0.150515754	-0.140661416	-0.214855485	-0.139952305	-0.010932111	0.332989363	-0.020883058	0.02947204	-0.057659132	0.026339569	-0.005684785	-0.184383549	-0.114308069	0.19311573	0.037260346	0.224683614	0.067485505	0.127710064	0.139200541	-0.035318337	0.005390939	0.084491599	0.21542092	-0.034974799	0.174642756	0.045859429	-0.391877695	-0.369418993	-0.228090018	0.170450063	-0.210813185	-0.172316747	-0.209494755	0.023769592
M76T689	0.136950308	0.400701431	0.065267505	-0.419969366	0.246152051	0.11870964	0.468952169	0.160960969	-0.092393072	-0.142872994	-0.167819104	0.306874689	0.392254079	0.45705995	0.391378947	-0.157088255	-0.145195856	-0.22761263	-0.145948367	-0.006980919	0.364806506	-0.017928062	0.020028016	-0.056763531	0.018024301	-0.01736687	-0.183191012	-0.122865052	0.207695291	0.04639033	0.246999071	0.069406158	0.132638851	0.132986253	-0.036196536	0.002492447	0.091512732	0.216518133	-0.043692394	0.173853399	0.030995961	-0.42917652	-0.405163065	-0.24750777	0.189836827	-0.230469469	-0.184214917	-0.222277907	0.027893727
M259T930	0.136885839	0.390296965	0.050487328	-0.415414994	0.237566082	0.115838679	0.454766377	0.159356271	-0.091534522	-0.134241944	-0.158259048	0.300039476	0.378585598	0.441729683	0.381347776	-0.168061178	-0.157295762	-0.232389509	-0.155455868	-0.017383693	0.353618634	-0.025243164	0.041739364	-0.065687492	0.037186311	0.003375855	-0.208325938	-0.124191636	0.205633999	0.035437373	0.236292921	0.073445929	0.139817852	0.162931026	-0.038958622	0.009332197	0.090478475	0.243156313	-0.032791972	0.197953591	0.06371126	-0.417755173	-0.393406888	-0.244158903	0.178069159	-0.224384802	-0.186264939	-0.225875642	0.024052564
M107T930	0.17197453	0.381403705	-0.001333043	-0.411003586	0.214244027	0.096413572	0.42659709	0.138760811	-0.082301381	-0.112272049	-0.136708318	0.274409849	0.339480864	0.409262475	0.351317466	-0.2238127	-0.191898743	-0.191737293	-0.18751794	-0.074470051	0.315055467	-0.021205935	0.098052268	-0.06785985	0.086674734	0.056646537	-0.200250165	-0.140106942	0.140718017	0.017693461	0.17057975	0.041208391	0.115717219	0.208002907	-0.031945477	0.041007289	0.08260627	0.263756522	-0.007673795	0.209308181	0.121269516	-0.406126937	-0.381617272	-0.22740715	0.136506575	-0.204506886	-0.174757918	-0.175104784	0.020969198
M256T615	0.16577399	0.395721719	0.009354691	-0.428969922	0.227820227	0.106841515	0.448237226	0.152539599	-0.089327482	-0.120467517	-0.145236686	0.292975051	0.361821876	0.431034934	0.373063935	-0.219349035	-0.19530719	-0.220601245	-0.189946247	-0.062037031	0.337754758	-0.028939634	0.094921136	-0.076388465	0.084003848	0.052127127	-0.230465755	-0.141162453	0.172271355	0.018102986	0.197840459	0.059055412	0.135953683	0.220348464	-0.038221694	0.034837645	0.088971588	0.286362187	-0.010643266	0.231337843	0.126390964	-0.422011178	-0.39618006	-0.242582712	0.151615283	-0.217968343	-0.189085913	-0.206474006	0.020532784
M241T910	0.234054281	0.450268813	-0.029937435	-0.480413296	0.239227096	0.097550895	0.489738557	0.143800603	-0.08803989	-0.12201434	-0.152206436	0.304384537	0.377080762	0.467105079	0.394271834	-0.298081889	-0.238838153	-0.176597156	-0.235102507	-0.126536196	0.345545859	-0.00997939	0.136556124	-0.067875942	0.120474169	0.086885613	-0.188042617	-0.176387271	0.103851553	0.019534777	0.150540471	0.010770385	0.10067207	0.241415694	-0.026294613	0.068273276	0.089970502	0.287438342	-0.000667542	0.218907236	0.14855428	-0.477871177	-0.449704727	-0.253180792	0.135853983	-0.227552753	-0.189076962	-0.149197395	0.027059279
M203T911	0.249943607	0.473183692	-0.027880813	-0.499221018	0.250121514	0.098939799	0.513208146	0.145032212	-0.089478672	-0.129599312	-0.161815633	0.314933185	0.393829016	0.490026729	0.409935035	-0.309392691	-0.242001981	-0.167326027	-0.240254846	-0.133376857	0.358832132	-0.001646278	0.131663982	-0.061173034	0.116103749	0.080714556	-0.165639671	-0.184378824	0.093611711	0.027354783	0.150642464	-0.000907619	0.09048988	0.228470187	-0.022531461	0.07088825	0.091982648	0.273501752	-0.006060107	0.203248174	0.132798159	-0.502059942	-0.473320698	-0.260606217	0.142435708	-0.236287965	-0.190091127	-0.137860312	0.031194279
[truncated: 67 more columns]
