# Supplementary material for: Adaptation of the infant gut microbiome during the complementary feeding transition
Source: PLoS One. 2022 Jul 14;17(7):e0270213. doi: 10.1371/journal.pone.0270213 (PMC9282554; doi:10.1371/journal.pone.0270213)
Supplement: S2 File — (ZIP) [file pone.0270213.s002.zip › Final docs/Intermediary docs/MBComp_HILIC_CIM_ME_Corr_3.txt]

	Acidaminococcaceae	Acidaminococcaceae Phascolarctobacterium	Actinomycetaceae Actinomyces	Actinomycetaceae Varibaculum	Alcaligenaceae	Alcaligenaceae Parasutterella	Alcaligenaceae Sutterella	Archaea	Bacillaceae	Bacillaceae Bacillus	Bacillales	Bacteroidaceae	Bacteroidaceae Bacteroides	Bacteroidales	Betaproteobacteria	Bifidobacteriaceae	Bifidobacteriaceae Bifidobacterium	Bifidobacteriaceae Bifidobacterium breve	Bifidobacteriaceae Bifidobacterium longum subsp. longum	Bifidobacteriales	Burkholderiales	Christensenellaceae Christensenellaceae R-7 group	Clostridiaceae Clostridium sensu stricto	Clostridiaceae Sarcina	Clostridiaceae Clostridium neonatale	Clostridiaceae Unclassified	Clostridiales	Clostridiales Family XI Anaerococcus	Coriobacteriaceae	Coriobacteriaceae Atopobium	Coriobacteriaceae Collinsella	Coriobacteriaceae Eggerthella	Desulfovibrionaceae Bilophila	Enterobacteriaceae	Enterobacteriaceae Citrobacter	Enterobacteriaceae Enterobacter	Enterobacteriaceae Enterobacteriaceae bacterium	Enterobacteriaceae Escherichia-Shigella	Enterobacteriaceae Klebsiella	Enterobacteriaceae Salmonella enterica subsp. enterica serovar Paratyphi A	Enterobacteriales	Enterococcaceae	Enterococcaceae Enterococcus	Erysipelotrichaceae	Erysipelotrichaceae Coprobacillus	Erysipelotrichaceae Erysipelatoclostridium	Erysipelotrichaceae Erysipelotrichaceae	Erysipelotrichaceae Faecalitalea	Erysipelotrichaceae Holdemanella
M634T869	-0.003579822	-0.108890432	0.108826061	0.066512801	-0.159023543	-0.144895513	-0.230105829	0.112825602	0.291088972	0.269536968	0.175450007	-0.066564289	-0.168552922	-0.240067475	-0.151646467	0.150405419	0.162735779	0.107430415	0.12941056	0.18925903	-0.167788831	0.27444032	-0.195520067	-0.043868962	0.086323347	-0.045092126	-0.01188809	0.134619254	0.163642664	0.033367052	0.110246101	0.068018481	0.10437526	0.141049128	0.044784373	0.222071488	0.032017734	0.120924101	0.094336991	0.127468788	0.116063464	0.169022397	0.175320144	0.196476641	-0.145102824	-0.176727803	0.273623793	-0.008281055	0.236630062
M133T678	-5.65E-05	-0.104487869	0.100041223	0.062814802	-0.149297122	-0.133737857	-0.222030735	0.099178422	0.28470246	0.265349749	0.175616191	-0.064071883	-0.164023804	-0.231476687	-0.144891089	0.138956019	0.15456567	0.102562085	0.12154618	0.173269377	-0.162438441	0.269202126	-0.183213456	-0.043182645	0.082725597	-0.04427464	-0.009337413	0.122677083	0.148452783	0.032244607	0.099282093	0.057833798	0.097016819	0.135357296	0.037152741	0.204497083	0.032081977	0.119714176	0.083990391	0.124389384	0.108132285	0.153622294	0.160104218	0.190434741	-0.134126064	-0.163510744	0.262589848	-0.005907588	0.233680537
M91T766	-0.010906512	-0.112081957	0.121452339	0.070544322	-0.169585444	-0.159201154	-0.235705505	0.141532777	0.282386165	0.254747826	0.159282852	-0.069484499	-0.167959865	-0.246070439	-0.157387823	0.161758693	0.165186992	0.10658842	0.135609936	0.211166596	-0.171879726	0.263419821	-0.212124192	-0.041816996	0.088100333	-0.043236927	-0.013921141	0.153291417	0.18700185	0.036495298	0.126368123	0.088843989	0.115095856	0.151097586	0.065650367	0.254695314	0.033619885	0.119979432	0.117555804	0.128897636	0.133336457	0.199362554	0.203503904	0.200162167	-0.159692706	-0.197707763	0.282517095	-0.012968074	0.220760277
M133T453	0.021755489	-0.111198582	0.078408559	0.060037648	-0.133008154	-0.103029405	-0.25015145	0.070823058	0.314805631	0.292310295	0.210585673	-0.075053252	-0.186724207	-0.258954059	-0.150016677	0.095080483	0.131328938	0.085292139	0.099465222	0.124709038	-0.19108419	0.298119278	-0.172425429	-0.048919543	0.083407913	-0.049498963	0.014399526	0.091928148	0.103573807	0.046327024	0.059571744	0.025313868	0.086797797	0.16789367	0.030422018	0.193120107	0.057201227	0.164673293	0.073189798	0.154286508	0.121984713	0.136502432	0.140616865	0.222921808	-0.107398186	-0.146103132	0.283386885	0.006529879	0.256749173
M200T950	0.059133898	-0.140308822	0.058539385	0.065451384	-0.123905136	-0.065910705	-0.343959998	0.072008976	0.38269043	0.337075785	0.268084948	-0.112385886	-0.249692712	-0.352532072	-0.183011167	0.018231729	0.085914634	0.044693092	0.064287467	0.062585226	-0.279933745	0.356856591	-0.192911905	-0.060423811	0.093079692	-0.060232567	0.068670377	0.064507179	0.052971442	0.090472922	0.0026072	-0.004418964	0.090900972	0.279318058	0.06447963	0.250899605	0.125401092	0.28058192	0.104732254	0.238257787	0.202386839	0.172182009	0.165569794	0.321718027	-0.080944616	-0.159426002	0.368458922	0.026374213	0.287767524
M311T815	0.037204401	-0.065383297	0.015492159	0.026763951	-0.035129927	-0.000976797	-0.180839213	0.076442546	0.127755821	0.080177264	0.078994154	-0.06898898	-0.115428632	-0.183013926	-0.083069057	-0.058978415	-0.030328067	-0.039520789	-0.01462271	-0.011469348	-0.160293911	0.107704728	-0.094192061	-0.019596262	0.031751143	-0.019115474	0.069452501	0.021099642	0.002923711	0.073134493	-0.029076412	0.010554158	0.044366005	0.198540782	0.095277181	0.181479272	0.103388297	0.180110529	0.104861647	0.141430437	0.165047295	0.137217043	0.119238859	0.178282128	-0.016382083	-0.089431858	0.182550818	0.017114876	0.053315287
M76T809	0.031804225	-0.063907601	0.020807239	0.027817223	-0.043347991	-0.013155865	-0.169207031	0.063188686	0.140402047	0.102514167	0.090454765	-0.061615763	-0.112314804	-0.172002664	-0.082185644	-0.032377076	-0.004744861	-0.017578884	0.0020716	0.00585915	-0.14583964	0.123400766	-0.092177758	-0.021718727	0.035091326	-0.021413814	0.054188426	0.026078129	0.013489334	0.060695094	-0.015589629	0.008652758	0.043809472	0.170419803	0.072690979	0.158185177	0.085024022	0.157649091	0.085487943	0.126976831	0.138046536	0.117531395	0.10494904	0.163764611	-0.025241436	-0.084382493	0.174669574	0.014321467	0.077634833
M506T862	0.011379939	-0.05307033	0.037097327	0.027226947	-0.045091673	-0.028332804	-0.142249471	0.121969109	0.064790218	0.014699006	0.014658084	-0.057061847	-0.079951281	-0.144440986	-0.070843546	-0.025028927	-0.024667393	-0.037121007	-0.002225123	0.034853099	-0.125608841	0.044600097	-0.103252563	-0.008270351	0.024839306	-0.008313821	0.049112852	0.054626146	0.050495597	0.062204687	0.011055185	0.05455759	0.054976404	0.17034235	0.120836113	0.207242294	0.081909639	0.130958955	0.131611952	0.106556299	0.162830901	0.170113938	0.150891266	0.137218963	-0.040846517	-0.110805291	0.149469051	0.002401807	-0.007077572
M167T670	0.026689942	-0.052890824	0.016681821	0.022982351	-0.036602206	-0.011512521	-0.138768565	0.045638696	0.122214636	0.093482058	0.081141253	-0.049694441	-0.093816159	-0.141193227	-0.067985426	-0.02308819	0.001318515	-0.009760971	0.004478821	0.005325178	-0.118735125	0.108967306	-0.074419301	-0.019053685	0.029961964	-0.018805459	0.042476137	0.02008376	0.010005105	0.047760098	-0.012647479	0.003564367	0.035012156	0.13541617	0.052786892	0.122643272	0.067133944	0.127675015	0.063888179	0.103298627	0.107311411	0.089631817	0.080595881	0.133853351	-0.020888344	-0.066500329	0.143675671	0.012156992	0.073179447
M168T641	0.033118418	-0.04510011	0.000905833	0.016356251	-0.018825982	0.008951306	-0.12503454	0.022926774	0.10934503	0.083723433	0.079954424	-0.045752051	-0.085720396	-0.126497553	-0.055983157	-0.045140531	-0.015103506	-0.020080678	-0.010643514	-0.023926636	-0.110082176	0.097890353	-0.052869309	-0.017569536	0.023267234	-0.017080004	0.04800603	-0.001148347	-0.017288716	0.046649866	-0.032755494	-0.013921388	0.02212299	0.12728964	0.041277688	0.093586867	0.06849432	0.126850554	0.047330593	0.098664904	0.095367002	0.064206609	0.055062156	0.123923299	-0.000979128	-0.0436878	0.12445824	0.016445539	0.065502705
M657T876	0.032603248	-0.049945285	0.005857992	0.019831632	-0.032567999	-0.005048042	-0.126979675	-0.004060455	0.15331314	0.141014828	0.118922721	-0.041006557	-0.096549491	-0.129614922	-0.063002941	-0.012910447	0.023827827	0.012938132	0.013142128	-0.006570144	-0.105064046	0.145554836	-0.053955736	-0.024994025	0.032539096	-0.024643343	0.032153729	0.000928741	-0.010408343	0.033586629	-0.021556494	-0.026320238	0.021844658	0.100831802	0.004683351	0.061698669	0.050106208	0.113236128	0.016436094	0.092394667	0.062567131	0.033625364	0.032449317	0.121483143	-0.011203999	-0.036636367	0.131473497	0.016339907	0.123073122
M105T722	0.056945752	-0.091232425	0.014534224	0.036483412	-0.053998465	-0.004416812	-0.241383571	0.041529895	0.235719067	0.193883889	0.17101349	-0.084528114	-0.17005591	-0.245372303	-0.115303573	-0.05120233	0.004656013	-0.011810804	0.003460205	-0.015811641	-0.206495784	0.21547265	-0.112230977	-0.037708864	0.052626893	-0.037034952	0.076349139	0.012563306	-0.010733029	0.079650679	-0.041485361	-0.021719484	0.049008051	0.225812119	0.062912733	0.173622172	0.115497136	0.22767039	0.080579984	0.182083228	0.165513672	0.117650448	0.105325152	0.234407757	-0.020302959	-0.091395935	0.246692877	0.027665536	0.15897736
M121T660	0.02047274	-0.082476933	0.054802871	0.040589087	-0.053591507	-0.024423931	-0.239870405	0.253873268	0.036325989	-0.071845154	-0.040784128	-0.105589491	-0.118360967	-0.241620872	-0.109133874	-0.097729624	-0.108322049	-0.119522038	-0.044299249	0.029734687	-0.223260339	-0.004435297	-0.174430832	-0.00157829	0.026707452	-0.001413267	0.110942036	0.089549271	0.074244012	0.12850122	-0.000404281	0.113966477	0.094294566	0.336049573	0.268390351	0.407955501	0.171268722	0.247096827	0.277099512	0.192851524	0.333835496	0.342281938	0.295919965	0.238747233	-0.052227309	-0.201081189	0.24354915	0.00437398	-0.109541276
M144T527	-0.039110633	-0.068498055	0.116209578	0.052944966	-0.137530747	-0.15065255	-0.129373953	0.162120123	0.132027975	0.107471529	0.038887416	-0.037844117	-0.081956775	-0.137045857	-0.102252966	0.159219089	0.127345388	0.08012107	0.114415022	0.211963633	-0.08692674	0.117456125	-0.169058069	-0.017084628	0.056786685	-0.018763887	-0.033714608	0.154476267	0.196159397	0.015004709	0.141691783	0.119975853	0.09862624	0.080691815	0.082195335	0.223150794	0.000560359	0.031429451	0.121955946	0.054719751	0.099077899	0.190346236	0.191391291	0.100189915	-0.147807748	-0.173649848	0.170561114	-0.027334584	0.088202591
M90T766	-0.032334046	-0.072792231	0.111663776	0.053338565	-0.134524316	-0.142718907	-0.144228511	0.161149812	0.141897545	0.113442394	0.047903164	-0.043950282	-0.091856079	-0.151775244	-0.106872761	0.144171555	0.117899645	0.072011938	0.107030243	0.199133226	-0.101411054	0.125847575	-0.170986464	-0.018806648	0.057803211	-0.020336506	-0.023903985	0.148316016	0.185579468	0.022593104	0.130473984	0.11391769	0.098417159	0.099367231	0.087719904	0.231374792	0.012471477	0.051173036	0.126610089	0.068682342	0.112343006	0.19507061	0.194169313	0.116224338	-0.141775056	-0.174407747	0.183473334	-0.023677919	0.091992542
M188T639	-0.048288679	-0.052876409	0.112981254	0.046522664	-0.127659889	-0.148925029	-0.088335385	0.153812454	0.092249238	0.074930968	0.010502809	-0.023484274	-0.053188502	-0.095297683	-0.082401685	0.166816095	0.125949945	0.081760692	0.113191319	0.213173682	-0.051940208	0.081177945	-0.149178919	-0.010753862	0.047700699	-0.012533872	-0.046279447	0.151271234	0.196557423	0.001556003	0.147633843	0.122603517	0.089757374	0.042369254	0.070844699	0.192409313	-0.018780753	-0.006736708	0.107423903	0.024015633	0.07058742	0.169155479	0.172304747	0.060489357	-0.143431374	-0.157133073	0.128378777	-0.03173112	0.061605249
M210T640	-0.057286526	-0.038009055	0.110174702	0.0405767	-0.119875564	-0.149191269	-0.047434226	0.13955305	0.060736384	0.05329223	-0.010238653	-0.008156124	-0.026395983	-0.05388355	-0.063601707	0.179812412	0.131496906	0.089398019	0.116033124	0.216699819	-0.01589006	0.053920667	-0.128872355	-0.005840722	0.0402225	-0.007739216	-0.061633811	0.147742166	0.197324228	-0.014371592	0.154996513	0.122211578	0.080435939	-0.001114141	0.052099671	0.154681528	-0.041506386	-0.047331545	0.086438923	-0.007878223	0.035520807	0.141301082	0.148075289	0.020205651	-0.140355843	-0.138555047	0.087126525	-0.03597176	0.04600124
M165T704	-0.015116136	-0.056607105	0.0732841	0.039108108	-0.104448619	-0.105905212	-0.103374332	0.048155987	0.174414387	0.178188038	0.107414534	-0.023064483	-0.08365254	-0.109999744	-0.081571589	0.134205277	0.134962824	0.097356638	0.102447121	0.142376136	-0.064338427	0.170176178	-0.107604499	-0.026359875	0.052883599	-0.027422462	-0.035445038	0.089045934	0.11688172	-0.003873168	0.090689342	0.04184008	0.059219757	0.027464279	-0.008751785	0.089434499	-0.01621885	0.022382488	0.024586917	0.04171694	0.019424152	0.066878926	0.079257509	0.079305142	-0.10000206	-0.093921339	0.134912441	-0.011634704	0.163871645
M182T704	-0.012696668	-0.053159854	0.066874894	0.036280075	-0.096642708	-0.097124063	-0.097601423	0.041101284	0.166268354	0.17044126	0.104182471	-0.021726858	-0.079582215	-0.103775243	-0.076327721	0.123719878	0.126125484	0.091273008	0.095089662	0.130028949	-0.061022202	0.162511488	-0.099076491	-0.025252494	0.049630365	-0.026214328	-0.032409937	0.080727007	0.105956506	-0.00357696	0.082295358	0.035948816	0.05420647	0.025706016	-0.010909836	0.080056409	-0.014682779	0.022600232	0.020092414	0.040064299	0.016698403	0.058897656	0.070738496	0.075289011	-0.091653958	-0.085464894	0.126695143	-0.010020389	0.156960346
M114T679	-0.018617691	-0.04745958	0.069434778	0.03423941	-0.088374111	-0.092584659	-0.090964022	0.082425685	0.111785641	0.101208941	0.052038313	-0.025065401	-0.063290236	-0.096150455	-0.069324794	0.102216676	0.091025299	0.060261718	0.076487264	0.127667013	-0.061171686	0.103848016	-0.104346873	-0.015769199	0.040241669	-0.016743896	-0.021414877	0.089726878	0.114109755	0.007838787	0.083047474	0.060976133	0.059325731	0.048890074	0.03390114	0.123850526	-0.000434928	0.02700612	0.060399893	0.040596398	0.052272939	0.101985578	0.105475874	0.071827623	-0.090278586	-0.101726364	0.117137766	-0.013719041	0.087998521
M120T780	-0.032610011	-0.073392378	0.112058157	0.05440755	-0.145307044	-0.154607212	-0.132927275	0.112085478	0.191357409	0.184722163	0.097108065	-0.032556008	-0.098067172	-0.141633302	-0.108071302	0.183569266	0.167089096	0.115712591	0.135068257	0.213121074	-0.083380181	0.182036858	-0.160054829	-0.027503879	0.06656902	-0.029162536	-0.047209858	0.14252511	0.18513865	0.000564661	0.140145212	0.090087135	0.091202707	0.050122698	0.028503827	0.16803637	-0.017513563	0.023125146	0.072947413	0.051312012	0.054691416	0.137046737	0.147966312	0.100380331	-0.147898498	-0.152072182	0.177098735	-0.023148348	0.165747012
M118T777	-0.016606814	-0.074658942	0.092476567	0.05041779	-0.131923097	-0.131594537	-0.14089005	0.068041523	0.222421489	0.222808366	0.135765324	-0.033759554	-0.11112159	-0.149223681	-0.106884972	0.161497951	0.163541084	0.116358623	0.125262862	0.176266612	-0.091313032	0.215464703	-0.140884925	-0.033552416	0.067425295	-0.034842312	-0.038529839	0.112917322	0.146238475	0.001055669	0.110903329	0.054485027	0.077160276	0.049621697	-0.001245996	0.126938007	-0.012006573	0.040757112	0.040624236	0.061859891	0.038094234	0.095717256	0.109312279	0.110961687	-0.125534888	-0.124250601	0.180073412	-0.013531083	0.203126064
M61T447	-0.064431219	-0.017261322	0.09922021	0.030679167	-0.103980694	-0.141350157	0.007999073	0.103798069	0.026628906	0.035661042	-0.026293691	0.013219671	0.00719127	0.002418198	-0.036374271	0.190335962	0.137934972	0.100328498	0.116483575	0.208582961	0.03260955	0.026690358	-0.093164456	-0.000946773	0.029828179	-0.00288271	-0.080341835	0.132224598	0.18460903	-0.036809507	0.155070027	0.109115229	0.062192851	-0.063071423	0.015068019	0.086576831	-0.071820813	-0.098823911	0.045276709	-0.049527086	-0.020116077	0.087167093	0.100008345	-0.033398369	-0.128005765	-0.102288546	0.029400812	-0.03860516	0.036711512
M146T664	-0.058624607	-0.029012102	0.102570238	0.036422204	-0.121493826	-0.154351424	-0.010820716	0.065954953	0.099873938	0.123611644	0.038260924	0.013451657	-0.018800843	-0.017995375	-0.05180387	0.222001988	0.184486444	0.139485282	0.143589654	0.22187841	0.024357992	0.10355151	-0.098020663	-0.01332884	0.044431726	-0.015323725	-0.09311904	0.13018517	0.185232858	-0.047493751	0.160716636	0.08642236	0.062386654	-0.080960437	-0.030445116	0.051592217	-0.085783521	-0.097864024	0.007268332	-0.04383516	-0.052298044	0.050226854	0.072380358	-0.019825255	-0.137566889	-0.094486844	0.053762268	-0.035278557	0.122695478
M138T599	-0.04758109	-0.011521569	0.071923335	0.022124291	-0.078198886	-0.106316109	0.012596836	0.058996377	0.032127942	0.046241267	-0.005503332	0.014360108	0.005448573	0.008227434	-0.025265582	0.151425887	0.115822797	0.086989989	0.093477362	0.156034994	0.032158215	0.034600353	-0.062610311	-0.002988108	0.023769009	-0.004442902	-0.066780015	0.093906932	0.133937743	-0.034828842	0.116158908	0.071791977	0.042162204	-0.064543379	-0.008922229	0.040184585	-0.063257012	-0.083695057	0.014548326	-0.043900335	-0.035290206	0.043053849	0.056330872	-0.032393282	-0.094573655	-0.065838029	0.01605155	-0.028201228	0.048255882
M351T824	-0.052187569	0.000696574	0.065902305	0.016517171	-0.070806134	-0.104071243	0.047425155	0.030780471	0.019294766	0.046556052	-0.007841556	0.028891348	0.024606115	0.043374737	-0.00935687	0.164494197	0.127675073	0.100527885	0.098486781	0.154252117	0.06396878	0.02688168	-0.040084804	-0.001373099	0.019014172	-0.002878531	-0.081814172	0.084388135	0.127136774	-0.051696608	0.118371371	0.060909517	0.030477662	-0.10920606	-0.039832949	-0.009564861	-0.086182056	-0.119100368	-0.017856628	-0.071600025	-0.077238868	0.002444889	0.021174653	-0.066927724	-0.088711109	-0.041313227	-0.019233963	-0.029873513	0.053926781
M128T663	-0.014777528	-0.052476093	0.068469119	0.037016611	-0.105814119	-0.108498008	-0.084903656	0.003701333	0.201662283	0.223671138	0.13957496	-0.011310804	-0.081686975	-0.092006431	-0.076029188	0.158197891	0.166589284	0.127130674	0.118718338	0.144381558	-0.043232592	0.203478613	-0.0902128	-0.031477447	0.05611742	-0.03257987	-0.053028908	0.0780217	0.108591099	-0.022585823	0.092858258	0.019327965	0.048756424	-0.017236492	-0.057925532	0.029191213	-0.040998227	-0.004353599	-0.022398002	0.022911888	-0.03122296	0.013062543	0.03452662	0.058762998	-0.098073667	-0.068152939	0.118334244	-0.010624035	0.212681506
M512T889	-0.007602417	-0.040519737	0.047688567	0.027722284	-0.082258745	-0.082530221	-0.061426574	-0.029657866	0.183123187	0.211359709	0.137530091	-0.003763927	-0.068063706	-0.06726829	-0.058142375	0.132977048	0.148141076	0.116617556	0.100696582	0.107531653	-0.026664257	0.188093448	-0.0592393	-0.029306449	0.046872252	-0.030116818	-0.04882048	0.049812504	0.073304288	-0.026998707	0.068156724	-0.004408306	0.030560353	-0.035415495	-0.077777426	-0.015985328	-0.043416907	-0.011788358	-0.048835587	0.012107614	-0.053643505	-0.025925678	-0.003631087	0.04009687	-0.072151053	-0.035270178	0.087920544	-0.005582833	0.203940794
M159T644	-0.018824771	-0.03695944	0.05896514	0.028796245	-0.086008295	-0.093236376	-0.052514783	0.00818746	0.144962377	0.164616298	0.09673454	-0.003494487	-0.053685667	-0.058169654	-0.055209778	0.137713073	0.137600568	0.105426928	0.099354578	0.126628698	-0.020497684	0.147379196	-0.070324486	-0.022351375	0.042595794	-0.023370619	-0.050320166	0.068764473	0.097166049	-0.023985749	0.084511831	0.023749095	0.039440576	-0.029100808	-0.046575681	0.01989677	-0.042436175	-0.021858225	-0.018011491	0.004904517	-0.033739095	0.010362651	0.028388109	0.030967905	-0.083475757	-0.055080059	0.080604031	-0.012314316	0.158004079
M147T803	-0.037525859	-0.030343341	0.076479333	0.030900873	-0.102474618	-0.122593068	-0.021749305	0.012209431	0.135457481	0.166484389	0.084160418	0.010989852	-0.034977371	-0.028301382	-0.04974122	0.188935444	0.174867692	0.136034839	0.12776815	0.171593238	0.01268854	0.141669606	-0.07329112	-0.020376304	0.044529189	-0.021870798	-0.079517391	0.091400411	0.133649624	-0.044905084	0.12105256	0.041580322	0.044298719	-0.077448947	-0.064265967	0.002756639	-0.075856482	-0.072385039	-0.03057873	-0.028680612	-0.069134552	0.000734415	0.025304771	-0.004945016	-0.107193152	-0.059468078	0.057559517	-0.022647313	0.164494371
M191T958	-0.034869752	-0.021914192	0.065156277	0.024822271	-0.08445623	-0.103896484	-0.009177974	0.014747443	0.099785844	0.125685731	0.058578148	0.011882558	-0.021625694	-0.014495039	-0.037452235	0.160127242	0.144253984	0.112242662	0.106382887	0.146753244	0.018056969	0.105216144	-0.059386089	-0.014751382	0.034866282	-0.016053013	-0.069042974	0.07886744	0.115644113	-0.039543406	0.10493086	0.039767925	0.036824937	-0.070814705	-0.050819816	0.002387663	-0.066835091	-0.069181252	-0.023302572	-0.030803352	-0.059867383	0.002525256	0.022771376	-0.012928405	-0.090631211	-0.049849729	0.039162952	-0.020826765	0.125248539
M120T600	-0.029047303	-0.034975769	0.071156067	0.029700689	-0.078405698	-0.090413426	-0.063633538	0.110718983	0.049572403	0.031921915	-0.003066436	-0.019612217	-0.035324922	-0.067777526	-0.053866103	0.093048088	0.065922059	0.039303166	0.063592758	0.129768575	-0.041854717	0.04037478	-0.099012772	-0.00520407	0.028704687	-0.006272941	-0.021159245	0.096830826	0.123334859	0.008607675	0.08922984	0.08297039	0.059353806	0.044677067	0.061805468	0.141605769	-0.001258501	0.008155685	0.08365302	0.023622657	0.063392192	0.124383299	0.122909942	0.047224051	-0.088855276	-0.106645304	0.087564414	-0.019485589	0.022146658
M166T600	-0.023853463	-0.037777547	0.067163258	0.02975527	-0.076128576	-0.084510519	-0.073040218	0.105722921	0.059432514	0.04054195	0.006689574	-0.023108701	-0.042553913	-0.077126445	-0.05675196	0.083734575	0.061581395	0.035846656	0.059403605	0.120049842	-0.050777647	0.049690276	-0.09870463	-0.006963632	0.029719142	-0.007921601	-0.015332433	0.091006853	0.114381395	0.012603448	0.08081206	0.076194057	0.058135623	0.054594702	0.061360971	0.142047222	0.005459681	0.020588372	0.082715105	0.032393941	0.0686505	0.122802653	0.120696033	0.057359112	-0.083974939	-0.104673091	0.09563815	-0.016600579	0.029442731
M167T600	-0.030153689	-0.042555412	0.080027675	0.034372476	-0.087010109	-0.098189784	-0.083604625	0.138100554	0.05196791	0.024945234	-0.009376032	-0.028211043	-0.044612459	-0.088096023	-0.064472426	0.091832421	0.06118375	0.032189495	0.063994739	0.140848427	-0.059614052	0.03914642	-0.117959254	-0.005062779	0.031909277	-0.006197913	-0.014619953	0.110252455	0.13758235	0.018461122	0.095624639	0.098059718	0.070160046	0.071594213	0.086880482	0.181540821	0.010902175	0.025361288	0.110570975	0.038094386	0.092306081	0.158700511	0.153513231	0.066155694	-0.09856448	-0.128614266	0.109297726	-0.02082878	0.01199725
M96T603	-0.021718586	-0.031268449	0.058603946	0.024695089	-0.056869012	-0.064115251	-0.070163959	0.13491777	0.005710602	-0.029120192	-0.039480687	-0.028827231	-0.029326406	-0.072696341	-0.047074831	0.040552881	0.0116424	-0.006016424	0.028038013	0.093949599	-0.056941372	-0.008361558	-0.094586204	0.002007185	0.017740072	0.001263331	0.005390479	0.084997389	0.101351055	0.028848345	0.063529581	0.088112221	0.056662472	0.086985282	0.104254678	0.177098397	0.02884514	0.03865416	0.117977663	0.040572222	0.107635755	0.156464759	0.144586832	0.060389881	-0.068368077	-0.110052519	0.085728567	-0.015542005	-0.040466625
M465T627	-0.020029624	-0.018826007	0.044533626	0.016682652	-0.036984189	-0.04503652	-0.04493677	0.121009133	-0.027835492	-0.060761672	-0.059127302	-0.021862073	-0.010669815	-0.046235336	-0.029495211	0.019495684	-0.009874526	-0.020564418	0.010947718	0.068572404	-0.039219317	-0.040155408	-0.071171793	0.00701904	0.007436776	0.006451487	0.008644437	0.067491116	0.079500296	0.026190087	0.048054694	0.0787161	0.04393352	0.073280647	0.09981633	0.151606655	0.027148535	0.027599509	0.107355985	0.027655279	0.09596509	0.136775816	0.12377545	0.039467841	-0.049614279	-0.08870284	0.054853137	-0.013858594	-0.068510657
M156T952	-0.007168746	-0.039650624	0.04850204	0.024501771	-0.040964765	-0.036875299	-0.110940299	0.175093444	-0.016630442	-0.078512932	-0.06322907	-0.051462608	-0.044603077	-0.112191669	-0.05556272	-0.025483317	-0.051047249	-0.061058078	-0.011974194	0.05449093	-0.102845151	-0.039612512	-0.107807206	0.005953135	0.012181313	0.00563782	0.046257291	0.076792715	0.079149354	0.063851631	0.03132457	0.09581116	0.062297007	0.168747852	0.167016243	0.248852599	0.079851117	0.104386919	0.17402827	0.084864809	0.185278689	0.216319054	0.190108701	0.10763311	-0.050122091	-0.130684631	0.118081734	-0.008267523	-0.09655201
M202T940	-0.003220312	-0.035226093	0.039295657	0.020487684	-0.028077646	-0.022018266	-0.1064803	0.174443184	-0.035966961	-0.101674499	-0.075901258	-0.05228369	-0.03879349	-0.106891733	-0.048609681	-0.048365033	-0.072991596	-0.078121065	-0.02782048	0.03395459	-0.102939044	-0.059665295	-0.098378	0.008911804	0.006224513	0.008770741	0.055559364	0.065981967	0.063409703	0.068990204	0.017111819	0.091641732	0.056779944	0.177090374	0.175484085	0.248486	0.088529319	0.111608227	0.178212595	0.087056502	0.193372581	0.216564369	0.187269479	0.106508254	-0.037086537	-0.12335121	0.109211509	-0.005841456	-0.119225566
M546T867	-0.00539757	-0.00956213	0.016635158	0.006798463	-0.010283517	-0.011132492	-0.029523535	0.068658184	-0.02572788	-0.049341482	-0.039176689	-0.016057668	-0.006480345	-0.029587566	-0.013973506	-0.012866263	-0.026425629	-0.028318828	-0.008950051	0.018145688	-0.02944363	-0.034041361	-0.034837558	0.005424257	0.000330833	0.005297584	0.016498954	0.027887465	0.029053082	0.022451637	0.011801275	0.039324816	0.021071591	0.057133649	0.06629916	0.090794241	0.027666684	0.030530211	0.067044015	0.02410536	0.067449453	0.081071787	0.070387374	0.029410817	-0.016013084	-0.04592636	0.031036726	-0.004447568	-0.054462225
M279T728	-0.00753014	-0.011327227	0.02083112	0.008799186	-0.019562196	-0.021911314	-0.026456987	0.05166906	-0.000940219	-0.015044849	-0.017162087	-0.011325925	-0.010451182	-0.027282549	-0.016967665	0.011349823	0.000518636	-0.005396905	0.007900644	0.032296058	-0.022155661	-0.006494396	-0.034731812	0.001245894	0.005807114	0.000993106	0.00385589	0.030657832	0.03600497	0.012104216	0.021734143	0.032996665	0.020802746	0.035188034	0.04158758	0.068088706	0.012794022	0.016459984	0.046103677	0.0162214	0.042969931	0.060204765	0.055077171	0.023300011	-0.023893513	-0.041007446	0.031637812	-0.005480141	-0.019359116
M147T808	0.001000352	-0.020958502	0.019192421	0.011786915	-0.02108187	-0.016519786	-0.055081363	0.058268079	0.019345613	-0.002117903	-0.002401195	-0.022493499	-0.029134366	-0.056048291	-0.028618506	-0.004866803	-0.00877074	-0.014719598	0.001463748	0.022214015	-0.048386619	0.010784814	-0.045500752	-0.002022241	0.009804937	-0.002122291	0.017577895	0.028392258	0.028835632	0.024641973	0.010974588	0.029580555	0.025069029	0.067959925	0.054578024	0.091645283	0.031363091	0.048311346	0.059496269	0.040186714	0.068473021	0.076873636	0.068663119	0.052458458	-0.02134642	-0.050370534	0.059108504	-0.00116988	-0.010659019
M164T594	-0.018853778	-0.009516905	0.033865771	0.01101057	-0.026765333	-0.035961301	-0.020122316	0.086983643	-0.030218042	-0.051316852	-0.050910915	-0.011083342	0.000764468	-0.021019643	-0.016508191	0.021952414	-0.003119478	-0.011039726	0.011074892	0.055633133	-0.016997826	-0.037992046	-0.047922999	0.006753848	0.003652856	0.006261209	9.39E-05	0.051235173	0.062431142	0.013684707	0.04070431	0.060149707	0.030690025	0.039339124	0.068278843	0.101875145	0.011609506	0.005767389	0.073685746	0.009453249	0.059597056	0.094041293	0.085786916	0.015817587	-0.038053518	-0.061630882	0.028020369	-0.01230647	-0.055117449
M422T899	0.008125402	-0.01287602	0.002914362	0.003985022	0.010016668	0.018941752	-0.056776891	0.097186943	-0.054316644	-0.100245688	-0.0643535	-0.033284973	-0.014144516	-0.05534508	-0.015683655	-0.076730465	-0.086943077	-0.079963584	-0.048883926	-0.024829105	-0.06343781	-0.069625537	-0.038159535	0.010168283	-0.00762873	0.010476124	0.052786587	0.01437329	0.001883328	0.051589893	-0.021602579	0.041761433	0.021426025	0.122789813	0.117610652	0.142814369	0.070971224	0.083913187	0.110585966	0.058316255	0.129673155	0.124720247	0.101508867	0.063637317	0.006240363	-0.055945375	0.049141332	0.002631347	-0.109989572
M173T627	-0.014477591	0.013933998	0.006126447	-0.004828622	0.017763229	0.008383869	0.019385261	0.088270643	-0.120965667	-0.151441335	-0.115118544	-0.005186489	0.038446172	0.021521272	0.017037663	-0.04289434	-0.073601201	-0.064899524	-0.038601199	-0.00264623	0.004408412	-0.129449575	-0.009763022	0.021020822	-0.020853001	0.020959947	0.021029551	0.020228382	0.019435638	0.022284966	0.004016176	0.054914936	0.010484785	0.04400654	0.094376707	0.090549829	0.027215527	0.00356565	0.084692332	-0.003238062	0.072141958	0.090243808	0.072823593	-0.012712854	0.002106137	-0.033738712	-0.025357875	-0.008858755	-0.150109271
M143T603	-0.02446462	0.02436376	0.008780474	-0.007732086	0.017007975	-0.000478049	0.052812532	0.07442888	-0.135781508	-0.154771751	-0.124277009	0.008982121	0.058241883	0.054887097	0.029461461	-0.017543912	-0.054859254	-0.047240273	-0.026356513	0.012249844	0.036390919	-0.139929198	0.003056848	0.023324721	-0.023726335	0.023060288	0.001719342	0.02290837	0.028756227	0.004819607	0.018592734	0.055980138	0.005172734	-0.000134183	0.071241869	0.055670116	0.001608049	-0.036659263	0.062183517	-0.032748161	0.035120841	0.063786207	0.051650955	-0.047612486	-0.002638997	-0.020835766	-0.056475126	-0.013852303	-0.148383773
M213T962	-0.054289445	0.0316533	0.039639079	-0.002189248	-0.017397	-0.055326346	0.099448734	0.065753256	-0.124630056	-0.11813149	-0.121235525	0.034321057	0.08098749	0.099402088	0.033546052	0.082254835	0.026785603	0.020319624	0.032541013	0.093808683	0.091047306	-0.120733674	-0.002936859	0.02204445	-0.015071342	0.020946216	-0.053466543	0.0602992	0.090851538	-0.03554683	0.083057674	0.077279579	0.013050284	-0.091068577	0.022565276	0.011177227	-0.061537655	-0.123763971	0.025025352	-0.088892072	-0.039081513	0.031709665	0.034480775	-0.10499818	-0.046429984	-0.024356137	-0.087873518	-0.030251501	-0.104404567
M175T925	-0.038992281	0.020645142	0.030131985	7.51E-05	-0.021524223	-0.049100229	0.074797806	0.017669197	-0.053603808	-0.035525387	-0.053017748	0.030722698	0.051471931	0.073889447	0.020999478	0.085744979	0.052485522	0.043607269	0.042782628	0.078545839	0.073943347	-0.046822209	0.001956057	0.009624147	-0.003985896	0.008741023	-0.053038275	0.041360976	0.066969969	-0.038780964	0.067002617	0.041151875	0.006286205	-0.094016743	-0.020554362	-0.028712737	-0.062373924	-0.104297616	-0.014579328	-0.072572887	-0.06255474	-0.011471406	-0.001951962	-0.082111034	-0.039117683	-0.005879657	-0.062796429	-0.02138806	-0.02464116
M469T944	-0.005963831	0.034353675	-0.024746524	-0.019309189	0.050085095	0.042154149	0.066341137	0.019146355	-0.137307473	-0.148900353	-0.105137561	0.013101322	0.061837789	0.070022687	0.046755658	-0.063199679	-0.08210871	-0.063284824	-0.05450653	-0.050921676	0.042601036	-0.137907726	0.043704308	0.022168048	-0.03287186	0.022464413	0.015748072	-0.023851163	-0.032216185	0.004711922	-0.027188679	0.011686932	-0.020656321	-0.009106383	0.04050553	-0.00584124	0.008328105	-0.025741699	0.022665679	-0.031885301	0.011628013	0.006861866	-0.004414664	-0.054096592	0.038544651	0.026178362	-0.08080644	-0.002184262	-0.140199405
M139T659	-0.002961473	0.045393903	-0.039296966	-0.026734832	0.067147138	0.059173274	0.090826316	-0.007929201	-0.154434903	-0.159069602	-0.108985024	0.02168576	0.076216796	0.095420346	0.062564982	-0.07617454	-0.09168568	-0.067286888	-0.065085873	-0.074536984	0.061687535	-0.151813652	0.069058467	0.024319219	-0.040304334	0.024783799	0.014657925	-0.043768293	-0.055843349	-0.002256129	-0.041996839	-0.005215802	-0.035051264	-0.031877112	0.021263729	-0.046125698	0.001048483	-0.03994752	-0.001270163	-0.046225342	-0.012591491	-0.027070259	-0.036639122	-0.075375909	0.056411827	0.0528689	-0.10986182	0.000371684	-0.14665574
M218T938	-0.011820799	0.051501972	-0.033953503	-0.027398925	0.061647785	0.046915627	0.114235336	-0.018995541	-0.15731536	-0.151570015	-0.110109926	0.032738563	0.088649297	0.118452248	0.069215461	-0.048169427	-0.068720079	-0.047024983	-0.049616292	-0.055681586	0.085831421	-0.151073125	0.075353162	0.024763556	-0.040073559	0.025010682	-0.003561541	-0.037949359	-0.043182557	-0.017557643	-0.025781487	-0.003403354	-0.037127499	-0.068715544	-0.000245319	-0.073205777	-0.021755943	-0.073023902	-0.020631563	-0.069287882	-0.044233806	-0.048013236	-0.052284	-0.101192478	0.047996107	0.060231848	-0.129840631	-0.004209137	-0.135531167
M160T645	-0.020589961	-0.0103596	0.0357159	0.013442533	-0.05137165	-0.063789994	0.006766388	-0.020798836	0.077815964	0.10542627	0.056458576	0.014908738	-0.011648724	0.003271303	-0.018706469	0.111623284	0.107240881	0.086881157	0.074388248	0.088993894	0.024798864	0.085088727	-0.0239131	-0.012230128	0.022994051	-0.013034025	-0.052939234	0.039768735	0.063552639	-0.03606924	0.064114554	0.008751093	0.015037437	-0.072028702	-0.063103781	-0.038669629	-0.056405088	-0.059083555	-0.045204134	-0.030885686	-0.069465509	-0.034318807	-0.01617471	-0.021353179	-0.052857649	-0.012630724	0.012406956	-0.011760723	0.107373282
M151T519	-0.024620911	-0.006557887	0.037177912	0.012515217	-0.052249973	-0.067878462	0.019379493	-0.025951177	0.072902043	0.105051681	0.053401815	0.02036614	-0.004294143	0.015823778	-0.014257325	0.122361097	0.115363069	0.094368237	0.079779029	0.095670454	0.037055427	0.081857987	-0.019465484	-0.011460784	0.022149418	-0.012350989	-0.060747591	0.041335623	0.067895512	-0.042971604	0.070376969	0.009429857	0.013279579	-0.089268763	-0.072239872	-0.051887976	-0.066586855	-0.074824455	-0.053909701	-0.042293731	-0.083930379	-0.04434178	-0.024050463	-0.034679777	-0.055291497	-0.008083398	0.000880123	-0.013799835	0.108913191
M123T655	-0.021168099	0.002649836	0.024084955	0.005720329	-0.032180583	-0.04675761	0.033107081	-0.025450995	0.035570386	0.062681575	0.027406037	0.021492946	0.00983227	0.030901706	-0.000736331	0.090613994	0.082417111	0.068967831	0.056414056	0.067368364	0.04298117	0.043857316	-0.003364326	-0.005627574	0.011706223	-0.006295582	-0.049329655	0.026474235	0.046796472	-0.037425569	0.051838623	0.005848541	0.004477468	-0.082803939	-0.05944059	-0.054715949	-0.056981554	-0.07116999	-0.047884516	-0.044554817	-0.075253216	-0.044717716	-0.028893194	-0.043353225	-0.036443201	0.003786806	-0.019334458	-0.01146699	0.06826572
M264T772	-0.003812366	0.023943278	-0.018335715	-0.012814192	0.023728038	0.017174278	0.060990632	-0.04765539	-0.037593925	-0.019255766	-0.014355609	0.023118443	0.036360035	0.062261239	0.032274467	0.000914113	5.77E-05	0.007200154	-0.005909655	-0.021657085	0.052020901	-0.029786416	0.045628251	0.005157816	-0.013045061	0.00523453	-0.016340909	-0.025664027	-0.025703684	-0.023161309	-0.009392267	-0.022150241	-0.024289792	-0.065997464	-0.043800029	-0.082717002	-0.029902851	-0.051476243	-0.050073685	-0.04337645	-0.062032763	-0.067171285	-0.060890852	-0.057523459	0.021498332	0.047210561	-0.065713951	-0.000444312	-0.010041916
M207T626	-0.00971105	0.03506867	-0.021178923	-0.017908378	0.036470543	0.025039053	0.08340852	-0.028730988	-0.09035027	-0.078224908	-0.05891959	0.027115604	0.059292647	0.085783486	0.046696193	-0.014806084	-0.0266307	-0.014435378	-0.021577306	-0.028859711	0.066731594	-0.083574905	0.054109766	0.013962063	-0.023902095	0.014043526	-0.012729934	-0.025469644	-0.025987909	-0.020995979	-0.01090646	-0.008624781	-0.026966482	-0.066918701	-0.021403165	-0.071854457	-0.027575042	-0.062972881	-0.032831967	-0.055407329	-0.052075973	-0.052458296	-0.050827215	-0.076591176	0.028181788	0.047588844	-0.091595534	-0.003575361	-0.066192405
M166T502	-0.024665651	0.022880157	0.009164492	-0.005272219	-0.008575439	-0.028444952	0.079796328	-0.045011361	-0.015759083	0.018004533	-0.00465026	0.036388109	0.042902608	0.079089518	0.026607164	0.076703556	0.063507324	0.058027909	0.040887522	0.044872843	0.079584006	-0.003631497	0.029937083	0.002202594	-0.002588883	0.00163863	-0.054158839	0.008105721	0.026569829	-0.048218653	0.041039104	-0.002443515	-0.012607819	-0.118746477	-0.072234486	-0.098060743	-0.070447446	-0.103696825	-0.067991979	-0.074275207	-0.104205568	-0.077152616	-0.060741063	-0.085461626	-0.016740703	0.033760435	-0.071737597	-0.012298374	0.030331592
M265T685	-0.00826051	0.04074652	-0.029031762	-0.02112797	0.036338644	0.023887895	0.107424871	-0.08839289	-0.055246505	-0.019459078	-0.016559018	0.042259251	0.061770433	0.109265581	0.054521504	0.013508428	0.012465371	0.022839491	-0.002182029	-0.029533631	0.093793052	-0.040567391	0.078295521	0.007304009	-0.020160807	0.007363948	-0.03442127	-0.041946848	-0.039721133	-0.044848352	-0.010518081	-0.039724327	-0.041611457	-0.124295219	-0.085826043	-0.151870035	-0.058797598	-0.096339938	-0.094877983	-0.079195217	-0.117881902	-0.12408702	-0.110799587	-0.10290881	0.032722839	0.082847666	-0.113733432	-0.001651033	-0.003096135
M876T888	-0.000530482	-0.026188949	0.02524573	0.016478467	-0.046877154	-0.044239862	-0.043894184	-0.020461642	0.115286066	0.130667641	0.088144236	-0.005137621	-0.045820149	-0.047295043	-0.036703485	0.071032204	0.083648914	0.065720132	0.056017345	0.056118748	-0.023019671	0.117686488	-0.035148884	-0.01857359	0.028429893	-0.018967203	-0.024059742	0.025226798	0.036670696	-0.012532323	0.033824811	-0.007334578	0.017352638	-0.012455502	-0.045342211	-0.007898179	-0.020037006	0.003077589	-0.028648149	0.014248657	-0.02667852	-0.015453137	-0.002936485	0.031879128	-0.038975265	-0.019870597	0.058504535	-0.001115533	0.125200414
M84T806	-0.000640049	-0.02562052	0.02478612	0.016237002	-0.047212767	-0.044836408	-0.041301867	-0.026134332	0.118763276	0.136581993	0.092210389	-0.003516796	-0.045441405	-0.044773102	-0.035969545	0.074563283	0.088050962	0.069820493	0.058364822	0.05677412	-0.020058352	0.121971527	-0.032965187	-0.019223385	0.028875839	-0.019626201	-0.026563811	0.024013661	0.035927147	-0.015106939	0.034419855	-0.010076648	0.016061821	-0.018582675	-0.051810536	-0.015758854	-0.023494933	-0.000757618	-0.03478493	0.011573858	-0.033469599	-0.022433541	-0.008692716	0.028972727	-0.038943724	-0.016616985	0.056225839	-0.001071045	0.131575537
M854T888	0.005898897	-0.033241159	0.023794304	0.018627493	-0.048058724	-0.040278793	-0.064600217	-0.017413977	0.131669107	0.142299466	0.100597048	-0.013024344	-0.059764155	-0.068126561	-0.045208708	0.059845491	0.077995974	0.059969731	0.051856915	0.04860011	-0.041820973	0.13206961	-0.042478983	-0.021244457	0.031563697	-0.021524772	-0.014491856	0.023035362	0.030905208	-0.003908742	0.025813411	-0.010874124	0.020100494	0.010258742	-0.03768195	0.007212212	-0.007137415	0.025870166	-0.020597996	0.031449634	-0.009681175	-0.005240639	0.005345486	0.052902319	-0.036959733	-0.025787746	0.078418629	0.002169774	0.133800149
M162T641	0.004982734	-0.031696626	0.023724571	0.017718049	-0.042816749	-0.035390479	-0.066062408	0.00408774	0.106357265	0.107943637	0.076174622	-0.016803697	-0.054498921	-0.069033794	-0.043107973	0.043717419	0.056537788	0.041067897	0.039735195	0.043290912	-0.046701098	0.104067154	-0.045988777	-0.01683623	0.026999481	-0.01707543	-0.00552116	0.025845355	0.031848911	0.00458614	0.022623945	0.000369512	0.022785364	0.028612611	-0.012271239	0.033063428	0.004252812	0.034674636	0.002186454	0.036339225	0.013422889	0.019071779	0.02463269	0.056401358	-0.034355126	-0.034692711	0.077736389	0.001406749	0.098859523
M130T806	0.008352014	-0.025703936	0.013605084	0.01312573	-0.031206504	-0.022702911	-0.054245752	-0.011889087	0.096576302	0.101136724	0.074533285	-0.013038717	-0.047502803	-0.056589775	-0.034183957	0.031336402	0.047271099	0.035720244	0.030807741	0.025348919	-0.03835022	0.095816974	-0.030792698	-0.015652525	0.022351062	-0.015750528	-0.003490029	0.0121617	0.014743942	0.002417655	0.010657734	-0.01096262	0.013897268	0.019632237	-0.021672213	0.011169823	0.003028527	0.030776048	-0.010481342	0.030831866	0.002557373	0.000263071	0.006179594	0.046962126	-0.021692652	-0.018682035	0.062511462	0.00379458	0.093841549
M204T624	0.007063138	-0.021312077	0.010924456	0.011047329	-0.028911031	-0.022117294	-0.040929773	-0.026774071	0.096146432	0.107220387	0.07811888	-0.006961237	-0.041271545	-0.043228573	-0.028421238	0.038296082	0.054950327	0.043740637	0.03434493	0.024720505	-0.025666282	0.097788405	-0.021297495	-0.015826675	0.021247715	-0.015942642	-0.010390353	0.007510414	0.011219545	-0.005275753	0.011385312	-0.017528587	0.008757817	-0.000150245	-0.037881776	-0.012508666	-0.007305509	0.016328967	-0.026915621	0.019764636	-0.017237399	-0.019708424	-0.010902994	0.033503858	-0.01939837	-0.007434793	0.049243538	0.0034693	0.102037921
M366T887	-0.000936318	-0.009855092	0.010754492	0.006073977	-0.013006212	-0.011878563	-0.023166048	0.022206533	0.015454506	0.008735699	0.004540603	-0.008401343	-0.013719852	-0.023862975	-0.013773037	0.00674576	0.005120601	0.000970404	0.006616961	0.016110588	-0.01879761	0.012452916	-0.021028852	-0.002019321	0.006130811	-0.002121032	0.003290944	0.014804921	0.016773716	0.007538378	0.009396468	0.012591815	0.011664401	0.023039511	0.017414401	0.035053445	0.008826438	0.016118888	0.020954445	0.014840989	0.023116546	0.029094617	0.027156983	0.020885038	-0.01304459	-0.021978245	0.026377874	-0.001268886	0.005230091
M111T673	0.00154097	-0.016554123	0.013609519	0.009754921	-0.026243124	-0.023297674	-0.030439717	-0.009856147	0.06807903	0.074985224	0.051880517	-0.005252084	-0.029352684	-0.032349984	-0.022802919	0.035764549	0.044223397	0.034305323	0.029572852	0.028857041	-0.01838611	0.068754468	-0.021763752	-0.010967492	0.016575363	-0.011152232	-0.010336294	0.013469478	0.018739685	-0.004216739	0.016385318	-0.004770803	0.010520262	0.000199176	-0.022233618	0.000750125	-0.00706373	0.008573987	-0.01291916	0.013047602	-0.009222644	-0.004913542	0.001335994	0.023913433	-0.021002515	-0.013021418	0.038267788	0.000309346	0.071050677
M100T674	0.006640179	-0.009301938	0.000121062	0.003794584	-0.009687696	-0.004671794	-0.01845934	-0.024072002	0.050333348	0.057798572	0.044470995	-0.002590231	-0.020725517	-0.01940511	-0.011765308	0.013198456	0.025005508	0.020949368	0.013737147	0.002699803	-0.011656809	0.051934184	-0.003970209	-0.008530572	0.009624129	-0.008501632	-0.003647505	-0.003958589	-0.004242022	-0.003306423	-0.001402018	-0.016865134	6.86E-05	-0.002853967	-0.026016155	-0.01816066	-0.00344043	0.00940923	-0.021686446	0.009807806	-0.014210079	-0.020958091	-0.01599123	0.015686329	-0.003362433	0.004478612	0.021082395	0.003701624	0.055587215
M117T659	0.019305291	-0.027466936	0.001644315	0.010253654	-0.012836734	0.003511458	-0.075152641	0.013535045	0.067853495	0.053113926	0.049502284	-0.027171237	-0.051918799	-0.076132426	-0.034271892	-0.02403253	-0.006159029	-0.0097418	-0.004326345	-0.011765506	-0.065645712	0.061130463	-0.032650362	-0.010888534	0.014650339	-0.01061764	0.027445626	0.000579825	-0.008444211	0.027139935	-0.017815514	-0.007929497	0.013837793	0.074785943	0.023355064	0.055632374	0.039724291	0.074759418	0.027509069	0.058579268	0.05571055	0.038038136	0.033002552	0.074068204	-0.002173659	-0.026861596	0.075359704	0.009533899	0.042185605
M513T889	0.034278693	-0.030177925	-0.015188917	0.00740471	-0.001984198	0.023655248	-0.086503924	-0.023571349	0.098531878	0.088917729	0.085664927	-0.029852663	-0.066241349	-0.087215393	-0.035261083	-0.044668534	-0.009762832	-0.009911455	-0.013157165	-0.044369496	-0.076434806	0.093432551	-0.01803965	-0.016728393	0.016222748	-0.016122283	0.036648835	-0.024962153	-0.04257017	0.029241048	-0.044179446	-0.039091322	0.002538485	0.078932437	-0.000779391	0.023602935	0.046931285	0.094505874	0.001375013	0.07121048	0.044847447	0.004753618	0.001692634	0.087635456	0.017053729	-0.004470545	0.082393477	0.018408027	0.076725515
M116T659	0.022256045	-0.011882648	-0.017231156	0.000164195	0.009866336	0.025377559	-0.039959617	-0.021876469	0.042252017	0.037114607	0.041938193	-0.014825302	-0.030821407	-0.039708607	-0.012197502	-0.039806939	-0.018446564	-0.014632153	-0.017905071	-0.04176393	-0.037912565	0.039984362	0.001622412	-0.007548448	0.004307208	-0.007072744	0.024818451	-0.025149727	-0.038555135	0.01692949	-0.036128111	-0.029277871	-0.00539032	0.041989623	-0.002365972	0.001196109	0.028540601	0.052935675	-0.0044991	0.0373141	0.021996818	-0.007369664	-0.010008522	0.043088021	0.021036311	0.008809485	0.03423207	0.012374526	0.031497131
M175T980	0.035083582	-0.010017686	-0.035512976	-0.004962189	0.027752683	0.050877346	-0.044155056	-0.044027453	0.044084656	0.038160045	0.052697858	-0.017727157	-0.035042947	-0.042999726	-0.007153533	-0.073358065	-0.040738254	-0.030520133	-0.03766604	-0.079959244	-0.045735138	0.041976767	0.01814489	-0.008514015	0.000102142	-0.007676135	0.039310291	-0.050045622	-0.073195763	0.02343195	-0.065002994	-0.051596484	-0.01678796	0.053627856	-0.008346717	-0.016818583	0.04154682	0.072732416	-0.015481074	0.047987651	0.024169839	-0.025935757	-0.030335453	0.051610767	0.04421321	0.028120161	0.031862796	0.020015148	0.032013544
M163T641	0.024017392	-0.028764067	-0.003876189	0.010377729	-0.021685082	-0.003589068	-0.064642599	-0.058390796	0.136844421	0.150178782	0.120387688	-0.014141	-0.063693489	-0.06689783	-0.035578675	0.016023292	0.051379274	0.042510348	0.026079014	-0.006461834	-0.047033102	0.138825012	-0.013965258	-0.023192516	0.025470948	-0.022960301	0.002501931	-0.015398854	-0.020953617	0.001207486	-0.01536936	-0.047321692	0.001025752	0.01642319	-0.056228266	-0.03211959	0.005927895	0.047236508	-0.046210239	0.041506426	-0.017747596	-0.04356959	-0.033721474	0.058934976	-0.002637248	0.008117927	0.069198182	0.013180578	0.141908496
M161T810	0.026664379	-0.022512117	-0.013139368	0.005651057	-0.007413167	0.011613468	-0.055883605	-0.057040205	0.110230498	0.119464448	0.101619821	-0.013819166	-0.054108888	-0.057172164	-0.02633074	-0.007395649	0.027122062	0.023656766	0.008996232	-0.026871294	-0.0438206	0.111551019	-0.003085635	-0.019019956	0.018070516	-0.018625356	0.011276059	-0.025817148	-0.035975262	0.005797399	-0.028849813	-0.049522011	-0.004941081	0.022625502	-0.04588921	-0.032447452	0.013660206	0.051077273	-0.040723743	0.04080584	-0.01002569	-0.042433071	-0.036006671	0.053823986	0.010796968	0.015860459	0.055760715	0.014920689	0.112259557
M658T896	0.04165777	-0.031123127	-0.024538356	0.006556875	-0.00828181	0.020574401	-0.07549923	-0.105895185	0.173583751	0.194422369	0.164490611	-0.016089137	-0.079580969	-0.077428112	-0.035605315	-0.007126871	0.048765452	0.044054008	0.016318693	-0.045523594	-0.057324397	0.178009076	0.0054455	-0.03023545	0.027155338	-0.029606493	0.012045076	-0.04688755	-0.062461394	0.002104435	-0.04671144	-0.085968881	-0.013538514	0.017250226	-0.088522164	-0.075367265	0.012373386	0.067851066	-0.080923004	0.054327272	-0.034892379	-0.087555654	-0.074729745	0.07239836	0.020791982	0.037217159	0.074917892	0.02372567	0.185073738
M128T802	0.024508323	-0.016684189	-0.016359461	0.00330705	-0.009135865	0.006894653	-0.032451996	-0.098202456	0.130611069	0.158204627	0.127316693	-0.00045649	-0.047987009	-0.034187259	-0.018907603	0.019675202	0.059142026	0.053698514	0.026211257	-0.021079286	-0.018341452	0.138132957	0.014473308	-0.022939472	0.020337557	-0.022631492	-0.008513645	-0.034285085	-0.04041541	-0.014402883	-0.023179558	-0.068370728	-0.014949902	-0.026076823	-0.093516607	-0.092003031	-0.013722618	0.018658839	-0.08620985	0.017805501	-0.062137559	-0.094555982	-0.079049287	0.028181984	0.010951881	0.040652509	0.034613751	0.014547638	0.155004411
M148T805	0.011695361	-0.011471501	-0.004964058	0.004287082	-0.018622381	-0.01143699	-0.010993986	-0.091789789	0.118125324	0.151754978	0.113392684	0.008881282	-0.03363607	-0.013188967	-0.01419146	0.05060827	0.079557056	0.070324911	0.042572267	0.007550463	0.003843546	0.127762833	0.012578176	-0.020576242	0.020416956	-0.02057689	-0.026486537	-0.018973608	-0.016213456	-0.027050348	0.000479275	-0.054414265	-0.011566691	-0.055811862	-0.100763235	-0.099507628	-0.034262735	-0.014310613	-0.090697291	-0.004484887	-0.082093568	-0.097061828	-0.078122323	0.003770379	-0.004004574	0.036679495	0.017789608	0.007443927	0.151701478
M277T669	0.003048079	-0.003309777	-0.001679977	0.002115255	-0.017739235	-0.017146554	0.012513032	-0.088457998	0.093779549	0.130852275	0.092887504	0.017236953	-0.016290666	0.010501588	-0.00454835	0.062733457	0.083210599	0.074076903	0.046380685	0.018345616	0.024762281	0.10506989	0.018604163	-0.016484254	0.01623425	-0.016636889	-0.036642464	-0.013612531	-0.006336514	-0.035518919	0.011459438	-0.045885805	-0.013050181	-0.078514231	-0.103251619	-0.109246423	-0.047520052	-0.039962384	-0.093757881	-0.023847163	-0.096408226	-0.101545173	-0.081376228	-0.020035179	-0.00780765	0.039653873	-0.004702405	0.002861439	0.134150936
M514T888	0.005905069	0.00946316	-0.017684916	-0.00632533	0.001917731	0.002150745	0.040394903	-0.115418394	0.070388734	0.11408526	0.084490093	0.026573897	0.001055281	0.039477413	0.013645212	0.046651674	0.069832739	0.067228587	0.033163993	-0.008115906	0.046093347	0.084951045	0.046471131	-0.013338319	0.007209968	-0.013305028	-0.037041293	-0.035091984	-0.032000125	-0.042429467	-0.004945801	-0.062753795	-0.02870029	-0.102173268	-0.121232594	-0.150780917	-0.054575215	-0.05554145	-0.117320549	-0.039853819	-0.120692868	-0.136037103	-0.114607574	-0.044099596	0.012196324	0.068148216	-0.037899785	0.005407272	0.121554167
M247T490	0.0367846	0.001167553	-0.049315556	-0.011152936	0.029350286	0.050100571	-0.000280956	-0.142872452	0.096471156	0.129890469	0.11857523	0.008541321	-0.027692359	0.000122105	0.008146044	-0.027542222	0.021928344	0.029771986	-0.006944694	-0.082240161	0.002237988	0.107650352	0.060466763	-0.018617837	0.004948215	-0.017814501	0.003008336	-0.078107975	-0.096698796	-0.016770844	-0.064660769	-0.102657536	-0.042081498	-0.043938295	-0.114741514	-0.151338811	-0.011131036	0.014533717	-0.118566098	0.005956027	-0.08625637	-0.145678681	-0.130920767	0.004304292	0.052936164	0.088150402	-0.009321409	0.022882497	0.131487431
M714T879	0.018087833	0.022458217	-0.045294268	-0.018511875	0.043764636	0.050496603	0.048855869	-0.101036623	-0.002588543	0.022286841	0.031225774	0.019961648	0.019656853	0.050813581	0.034286749	-0.03501968	-0.01198078	0.001746743	-0.023454853	-0.074245398	0.03888414	0.007520315	0.070550677	-0.001808868	-0.013241593	-0.001208525	-0.001174194	-0.06547904	-0.079008479	-0.019425547	-0.050857661	-0.067503778	-0.042601192	-0.059927058	-0.076124387	-0.130217833	-0.01818984	-0.023608264	-0.086770371	-0.02670247	-0.076720085	-0.115661192	-0.107407209	-0.041120851	0.053119536	0.082309009	-0.06115192	0.012627498	0.030233384
M264T806	0.021670825	0.007581076	-0.035621637	-0.010744296	0.027613678	0.038860508	0.013867434	-0.088215278	0.035662091	0.055537185	0.055852828	0.008679	-0.005221471	0.014782047	0.014372654	-0.027271725	0.000344432	0.008646944	-0.013446581	-0.060479667	0.011105626	0.042931481	0.047095121	-0.007696608	-0.002951296	-0.007145668	0.003525982	-0.053754639	-0.066653727	-0.010911544	-0.045059306	-0.063062353	-0.030791823	-0.03234474	-0.067083635	-0.099418808	-0.00719117	0.002064684	-0.072684077	-0.003814847	-0.05505527	-0.093005014	-0.085322528	-0.009200811	0.040272809	0.061538333	-0.022425846	0.013832153	0.058436551
M871T888	0.026182202	0.010140486	-0.044128126	-0.013393751	0.032033345	0.045183404	0.022367241	-0.121753457	0.054058574	0.084484483	0.079625031	0.014408728	-0.006310386	0.023251091	0.018636045	-0.023462741	0.01258576	0.021661902	-0.009717068	-0.071214566	0.020272236	0.064925679	0.062109107	-0.011307323	-0.002000772	-0.010664209	-0.002179558	-0.068082701	-0.08248576	-0.019761697	-0.052947684	-0.083736069	-0.040382417	-0.054492967	-0.098335149	-0.1404742	-0.01748886	-0.006670479	-0.104063427	-0.010843132	-0.084083032	-0.130661443	-0.118098572	-0.017650172	0.048519696	0.082604834	-0.031788514	0.016973212	0.089033863
M162T637	0.02146326	0.041161109	-0.067009935	-0.031410641	0.083805362	0.090818718	0.074411587	-0.075497301	-0.098335485	-0.091573081	-0.043670501	0.019027578	0.052408161	0.079311179	0.061171062	-0.104890819	-0.09128405	-0.061884195	-0.07601697	-0.126357921	0.046949427	-0.092103701	0.094904478	0.013708763	-0.036761483	0.014706348	0.026543526	-0.086611546	-0.112050126	-0.001909881	-0.084014533	-0.059525033	-0.054751803	-0.032170797	-0.026329839	-0.107624002	0.008652882	-0.011826517	-0.051498625	-0.02828657	-0.038479229	-0.08975976	-0.094509768	-0.055875684	0.087346427	0.092926689	-0.099937448	0.01495727	-0.080802726
M259T880	0.036746245	0.013397522	-0.059658881	-0.020013342	0.070255734	0.091665991	-0.00460687	-0.031896377	-0.054254603	-0.07216622	-0.02068301	-0.012511638	0.004798923	-0.000435709	0.025863541	-0.136507124	-0.113249229	-0.086926995	-0.087078271	-0.132341633	-0.024547445	-0.057937563	0.051846393	0.007206948	-0.024866611	0.00841867	0.060190019	-0.075300552	-0.109115639	0.033409091	-0.097029069	-0.04911297	-0.033879567	0.061821166	0.026616649	-0.01662229	0.058168773	0.0695997	0.004613975	0.034922274	0.043435101	-0.018643859	-0.033383886	0.0227883	0.080567109	0.049422216	-0.020899433	0.021772597	-0.073301114
M70T659	0.036784836	0.018014519	-0.064203204	-0.022710167	0.075506444	0.096102993	0.006975812	-0.043582876	-0.059872259	-0.073761436	-0.021385349	-0.008002146	0.011241713	0.01140879	0.032227375	-0.137244834	-0.113204176	-0.085302773	-0.088596421	-0.138325442	-0.014688727	-0.061884187	0.061754941	0.007881943	-0.027338283	0.009126214	0.057322251	-0.081795867	-0.116052031	0.028811321	-0.100259444	-0.055291568	-0.039348477	0.048683878	0.016342439	-0.035080248	0.052465303	0.060281039	-0.00698973	0.02688492	0.030247754	-0.034051015	-0.047381794	0.011992846	0.085842116	0.060112839	-0.033629598	0.022159828	-0.073118966
M189T516	0.035325465	0.022661318	-0.066781103	-0.025036732	0.080249871	0.099237855	0.017988207	-0.046512031	-0.072515535	-0.085046872	-0.029964096	-0.00449548	0.019259899	0.022739111	0.038385592	-0.139245877	-0.117047256	-0.087542438	-0.091543835	-0.141824686	-0.005927959	-0.07371028	0.068598564	0.009857665	-0.030567966	0.011109507	0.055719284	-0.084781006	-0.119041207	0.026199936	-0.101442589	-0.055851167	-0.042695427	0.040227012	0.014295744	-0.04362666	0.048988895	0.051982342	-0.01055738	0.019584296	0.023993581	-0.040074896	-0.053309033	0.001884745	0.089355842	0.06591323	-0.04570329	0.02157593	-0.082827043
M173T983	0.067382714	0.002967327	-0.090010724	-0.022230224	0.075036367	0.115069526	-0.024709062	-0.157702826	0.074053041	0.089574453	0.114316815	-0.008281826	-0.038077014	-0.021616118	0.016727136	-0.130943641	-0.061271895	-0.035875091	-0.070115127	-0.17763627	-0.033820563	0.08038864	0.086538368	-0.01599994	-0.008821095	-0.014278695	0.053606307	-0.129435419	-0.17416464	0.015197157	-0.137062252	-0.136978454	-0.06115397	0.022501768	-0.085856522	-0.143176248	0.041887932	0.084829178	-0.104106467	0.047194574	-0.037084975	-0.14407359	-0.141679983	0.041288317	0.108301388	0.113320917	-0.002763198	0.040444855	0.087239996
M201T930	0.049504053	0.020687257	-0.08376184	-0.027539773	0.082871222	0.109660484	0.019484888	-0.12656528	-0.002586578	0.009250451	0.046238988	0.003671286	0.001825311	0.023578611	0.037993472	-0.125974001	-0.078922339	-0.050363857	-0.076712279	-0.162839746	0.001372089	0.003881778	0.094340973	-0.0029445	-0.022256476	-0.001471059	0.044162281	-0.115848886	-0.153952209	0.008464048	-0.119424085	-0.107495321	-0.061013554	-0.00065751	-0.061512664	-0.132535757	0.02916518	0.044964029	-0.083923316	0.015064522	-0.038446988	-0.124944944	-0.125939315	-0.001125994	0.103977162	0.108972299	-0.047471838	0.030654938	0.01278565
M259T930	0.044005743	0.023548878	-0.079697697	-0.027229271	0.075597691	0.098060623	0.035311585	-0.145768659	0.010820377	0.034709655	0.059903345	0.013042695	0.006650998	0.038799784	0.040749771	-0.097346724	-0.050657121	-0.025577734	-0.058914692	-0.146367853	0.019856111	0.021197225	0.099857187	-0.005292838	-0.019204847	-0.003994449	0.026716184	-0.112990753	-0.145298583	-0.006568569	-0.106230138	-0.112355509	-0.063545908	-0.035439672	-0.090248112	-0.164634025	0.007411858	0.018041157	-0.109538338	-0.002842315	-0.07248103	-0.152215229	-0.146762929	-0.019857523	0.096267161	0.118324846	-0.05960344	0.02795121	0.040907938
M308T812	0.054233285	-0.05187688	-0.019067842	0.013023018	0.009091481	0.052209948	-0.169067612	0.061214222	0.076524246	0.019164845	0.050869613	-0.071820358	-0.101045506	-0.168509	-0.060923993	-0.136838015	-0.099789729	-0.092498032	-0.066945971	-0.086472024	-0.162743148	0.054967812	-0.05895957	-0.01214268	0.013386223	-0.011009306	0.100959838	-0.021454298	-0.057744923	0.089214927	-0.082068638	-0.013055343	0.02292425	0.224159933	0.112716885	0.167878565	0.131962688	0.207650555	0.108163269	0.151224667	0.18514491	0.125512376	0.09873227	0.177695147	0.030949925	-0.058168324	0.155537542	0.027521192	-0.006351275
M244T624	0.063433827	-0.027477934	-0.053895384	-0.004919667	0.061119822	0.106926383	-0.131157137	0.056130597	-0.016308394	-0.084254956	-0.011831064	-0.067375196	-0.064326631	-0.12715506	-0.025125408	-0.21629296	-0.181118011	-0.154451027	-0.12552221	-0.160061307	-0.14471627	-0.038776724	-0.014690866	0.002234973	-0.013257098	0.003943944	0.128373069	-0.061807607	-0.114031831	0.101151254	-0.130223779	-0.02574146	-0.001446824	0.235063448	0.139086948	0.15213591	0.153693604	0.213849944	0.11722297	0.143034177	0.200801382	0.11696597	0.0798277	0.152651388	0.080357647	-0.023663053	0.100991602	0.033824575	-0.104877991
M310T815	0.076563666	-0.030912835	-0.067878089	-0.006509958	0.064925939	0.118589001	-0.137932623	0.002687025	0.034465588	-0.019597336	0.042876232	-0.065266721	-0.080919085	-0.13426744	-0.027596557	-0.216386003	-0.161763763	-0.134831053	-0.120239089	-0.181543803	-0.147625	0.016246431	0.00163508	-0.00703632	-0.007439108	-0.005094833	0.126310021	-0.086019591	-0.143321575	0.093667424	-0.148610663	-0.063254571	-0.013864665	0.218315389	0.092246635	0.097756881	0.147265799	0.220011076	0.071376188	0.147578221	0.166912079	0.063410835	0.03321002	0.159177454	0.093714127	0.004654645	0.10639025	0.041864045	-0.040497177
M407T728	0.10954077	-0.057262417	-0.085311039	-0.000702677	0.062283163	0.139724102	-0.209552692	-0.046348274	0.144763242	0.092367413	0.143843309	-0.08678751	-0.143012586	-0.206847602	-0.057948422	-0.244881194	-0.152348278	-0.126636647	-0.123191534	-0.222852094	-0.208076137	0.125278109	-0.005182307	-0.026057059	0.009959482	-0.023559254	0.150892602	-0.11650224	-0.189025041	0.110476704	-0.189606763	-0.11405369	-0.017707289	0.26712645	0.062223568	0.084384918	0.177379635	0.294409714	0.044694524	0.204420281	0.17960656	0.035863283	0.008139186	0.230660969	0.111227723	0.015787142	0.175188054	0.060068944	0.061803799
M273T688	0.111107768	-0.023664123	-0.118797221	-0.022168971	0.124230062	0.198913618	-0.154779807	-0.01756552	-0.006437041	-0.080368501	0.027905122	-0.08139478	-0.084296373	-0.147575124	-0.010666297	-0.341142249	-0.264781222	-0.215290813	-0.198394856	-0.298236958	-0.180759062	-0.029546208	0.039861176	-0.001680764	-0.027350183	0.00135476	0.184555009	-0.149885792	-0.238125538	0.128780041	-0.235544711	-0.104177516	-0.040009352	0.287990051	0.1247125	0.098626332	0.206375251	0.294201597	0.08506964	0.188432944	0.218695575	0.059257452	0.01443723	0.191899374	0.16305225	0.04055293	0.100908111	0.061963742	-0.104200954
M527T902	0.056445405	-0.060880528	-0.015159275	0.019908192	-0.034539944	0.007715336	-0.146458785	-0.107992795	0.26917954	0.286183406	0.237146407	-0.037415073	-0.13528358	-0.15037704	-0.074075222	0.00175309	0.076762882	0.062869825	0.034303459	-0.035024462	-0.113408613	0.269983984	-0.029766004	-0.0456935	0.048687173	-0.044995711	0.022793927	-0.039107674	-0.057375277	0.016451454	-0.048556999	-0.097419452	0.001848248	0.065247139	-0.092189275	-0.042536513	0.033112416	0.123409378	-0.075350792	0.102208134	-0.007287036	-0.070138657	-0.055765219	0.138120038	0.005912132	0.012787857	0.15130949	0.030838767	0.266911311
M146T579	0.076757478	-0.058748915	-0.04233496	0.01113595	0.010327857	0.066654294	-0.177741224	-0.049854227	0.185759485	0.160923888	0.166041766	-0.06406717	-0.133247717	-0.178290989	-0.066648552	-0.12030672	-0.045712974	-0.040510657	-0.045805259	-0.116737101	-0.161655729	0.17411253	-0.027691732	-0.031895544	0.027482199	-0.030420236	0.088024814	-0.064674145	-0.107404805	0.067728254	-0.109225597	-0.086856521	-0.000706853	0.176525883	0.008552629	0.050208638	0.109115298	0.207875821	0.008249945	0.152961636	0.104415291	0.011040907	0.000989155	0.183908213	0.050615846	-0.00153562	0.164082537	0.041552128	0.13570428
M146T660	0.050243564	-0.031269806	-0.034851782	0.003279396	0.012260018	0.047548652	-0.094918994	-0.064296415	0.125819134	0.121764991	0.120671161	-0.031735273	-0.078629367	-0.095170004	-0.033818449	-0.069472663	-0.016784644	-0.01232186	-0.024956574	-0.082245273	-0.085344867	0.122643798	0.000557987	-0.022119273	0.016386034	-0.021135729	0.046870368	-0.054229528	-0.081487258	0.031165396	-0.074088579	-0.073042963	-0.011091598	0.081562628	-0.026504121	-0.013362126	0.054386828	0.11380455	-0.027344095	0.082729376	0.032035537	-0.032734351	-0.033929081	0.09900333	0.039914796	0.021959809	0.085457792	0.027962997	0.108741814
M86T723	0.082862662	-0.03263131	-0.076333933	-0.005118559	0.03406867	0.088030619	-0.099235174	-0.192863389	0.221869979	0.248820776	0.23386458	-0.024664494	-0.107398136	-0.09943557	-0.029944229	-0.087570504	0.01016921	0.019975018	-0.026095782	-0.150188008	-0.08553625	0.228816755	0.050992056	-0.040322325	0.023352965	-0.038660966	0.047425279	-0.121259037	-0.163997771	0.015207154	-0.128447033	-0.164789814	-0.046844056	0.041589005	-0.132331351	-0.148241636	0.042779429	0.127100256	-0.135058641	0.089390957	-0.046790509	-0.163300152	-0.150286765	0.105808383	0.083375537	0.09833546	0.082567063	0.048179592	0.236705196
M72T646	0.102805077	-0.018014338	-0.116124937	-0.019946461	0.07577011	0.139516098	-0.077183926	-0.253232799	0.206987203	0.241368881	0.245244471	-0.018533032	-0.097168474	-0.075241866	-0.005948054	-0.144071647	-0.027638618	-0.003549422	-0.062459106	-0.225359985	-0.073931347	0.21793803	0.100849681	-0.039491764	0.009976256	-0.037179141	0.064204159	-0.175776725	-0.235070525	0.015167039	-0.181936685	-0.213249732	-0.077800184	0.029780182	-0.163416705	-0.21835984	0.050552111	0.136075905	-0.177632092	0.086758216	-0.072761775	-0.22691943	-0.213892416	0.092759122	0.132986513	0.153678472	0.047116468	0.060931618	0.232762205
M154T659	0.102330528	0.000888298	-0.13238587	-0.03257094	0.123990933	0.18695141	-0.064858574	-0.156744063	0.046324585	0.034523087	0.102868579	-0.03329144	-0.054916089	-0.058762989	0.020882583	-0.25413876	-0.163551733	-0.118747499	-0.144984747	-0.283159246	-0.086663696	0.044612162	0.105644119	-0.01235016	-0.02357253	-0.009591525	0.117434448	-0.181259636	-0.256220969	0.059144707	-0.218209837	-0.167021363	-0.076873114	0.117623403	-0.034775955	-0.107670369	0.112055295	0.177747779	-0.069099261	0.104190419	0.039596771	-0.119627004	-0.134378401	0.095723801	0.16760278	0.129007305	0.017304954	0.060068864	0.025710013
M136T659	0.108535091	-0.030040565	-0.110405448	-0.01634947	0.093804757	0.165905896	-0.143095503	-0.102718636	0.100846118	0.067649436	0.12812569	-0.062276068	-0.103193383	-0.138687459	-0.020597315	-0.254253565	-0.160315974	-0.124748842	-0.136144803	-0.257342104	-0.152874185	0.089785307	0.049373595	-0.020118226	-0.006089557	-0.017437141	0.137452137	-0.151140845	-0.226427957	0.087346484	-0.207846143	-0.143237068	-0.047337647	0.198817126	0.014732003	-0.009373707	0.148755684	0.243326613	-0.011332299	0.159552799	0.113746323	-0.040944835	-0.062682737	0.169387358	0.141367124	0.07225374	0.101562195	0.0614744	0.047114347
M155T661	0.118324037	-0.027589743	-0.125677267	-0.020486558	0.102865404	0.179976134	-0.1362879	-0.152192665	0.129715622	0.109931838	0.165209267	-0.056493013	-0.108223149	-0.131784191	-0.015521098	-0.257287177	-0.148632791	-0.110868377	-0.135406373	-0.280469859	-0.145424805	0.123230068	0.071525184	-0.025785326	-0.004917566	-0.0228898	0.134124337	-0.175751543	-0.255571543	0.078070272	-0.225481153	-0.176372158	-0.062024192	0.174993119	-0.027769569	-0.066034459	0.13951203	0.239420754	-0.054832887	0.155237331	0.077626255	-0.094007857	-0.109739943	0.163491625	0.157276109	0.103506248	0.092228816	0.067820635	0.090966038
M454T860	-0.08276492	-0.008296255	0.113389685	0.031984321	-0.127871952	-0.1794545	0.058014348	0.046497769	0.066979474	0.113386133	0.014248731	0.042671993	0.023046352	0.050496817	-0.027944641	0.281872395	0.227121558	0.178253918	0.173168471	0.262951195	0.091032204	0.079146023	-0.077297555	-0.007967287	0.039443375	-0.010478716	-0.135731616	0.143294085	0.214527296	-0.084031411	0.198559431	0.096269142	0.055269846	-0.172160932	-0.073188314	-0.011317083	-0.140487708	-0.184443614	-0.032958021	-0.106349497	-0.125816022	0.004402173	0.03732395	-0.092745191	-0.153848034	-0.074923823	-0.008633957	-0.047742573	0.122816371
M126T793	-0.073097896	-0.013505259	0.105770157	0.0322946	-0.126898832	-0.172083462	0.044747965	0.020116202	0.101677146	0.153248127	0.048936592	0.040149628	0.007751117	0.036966982	-0.033414818	0.277466681	0.23536416	0.186415073	0.174560074	0.249026505	0.080822527	0.115155482	-0.072529574	-0.014134217	0.044134484	-0.016478445	-0.132711195	0.130065689	0.19717883	-0.084120214	0.185791617	0.075256734	0.050275724	-0.170666373	-0.09432522	-0.032614359	-0.138175076	-0.170949499	-0.053244181	-0.096104225	-0.13587896	-0.018754404	0.016995131	-0.079581202	-0.146430427	-0.063185934	0.003707218	-0.042125117	0.161113921
M182T548	-0.066723583	-0.020640285	0.1039764	0.035083453	-0.137102079	-0.178109756	0.035320117	-0.022776986	0.162430503	0.229411767	0.106123607	0.042980279	-0.011285445	0.026400032	-0.042334108	0.301451529	0.274007774	0.220225759	0.195398247	0.253064943	0.079188471	0.180173334	-0.068764518	-0.024646351	0.054925709	-0.026985661	-0.144339643	0.121638411	0.189844134	-0.095815977	0.18581915	0.049183774	0.0457944	-0.19368789	-0.14144132	-0.076968877	-0.152819878	-0.174182096	-0.0951319	-0.095257517	-0.172390514	-0.062906986	-0.018257815	-0.073818846	-0.149128264	-0.047546975	0.016606746	-0.038208829	0.23664964
M145T663	-0.08865134	-0.004379579	0.116487901	0.032312056	-0.14227802	-0.199456869	0.08689757	-0.015757061	0.118181355	0.195537276	0.06704245	0.062761811	0.025124133	0.077919441	-0.024066951	0.342360847	0.295219377	0.238909466	0.213246718	0.289165793	0.127444594	0.140224485	-0.059878435	-0.017058556	0.048757091	-0.019842528	-0.173069032	0.139650763	0.220963322	-0.118403303	0.218831054	0.07049054	0.045251324	-0.251103385	-0.15287652	-0.100281166	-0.188435838	-0.237324536	-0.10544584	-0.141077457	-0.210646752	-0.074425063	-0.025061194	-0.127975704	-0.165014399	-0.044283816	-0.030161986	-0.049996828	0.210227252
M88T847	-0.072545478	0.014392946	0.078138314	0.015622692	-0.090524302	-0.139973387	0.109018465	-0.028739722	0.046570868	0.112677344	0.023472881	0.062105523	0.048915182	0.103322204	0.005239238	0.255367468	0.213857177	0.176842203	0.152958903	0.206553324	0.131796215	0.067112461	-0.017783254	-0.006324821	0.025470716	-0.00841263	-0.139479787	0.093358179	0.155350412	-0.101915319	0.161809339	0.04834136	0.02053771	-0.227588196	-0.130060385	-0.115677896	-0.159013823	-0.214142563	-0.099426644	-0.136429949	-0.189586753	-0.085899165	-0.046899659	-0.137097713	-0.111857053	-0.008686781	-0.069673774	-0.039920332	0.130084691
M191T447	-0.073265669	0.022270445	0.071512753	0.011130684	-0.08039792	-0.131494544	0.12656686	-0.036472416	0.026063847	0.094308721	0.010810457	0.067492469	0.061532643	0.121510591	0.016015168	0.247711844	0.204652553	0.171106454	0.145546339	0.195816704	0.145174528	0.047972107	-0.004374368	-0.003209548	0.019619269	-0.00523762	-0.140229469	0.085195658	0.145909556	-0.105365804	0.1560944	0.04449183	0.013545254	-0.239983494	-0.134233726	-0.13210486	-0.163038783	-0.225200801	-0.106749957	-0.147036349	-0.199605251	-0.09825155	-0.059317778	-0.152596839	-0.103056752	0.003378417	-0.089821763	-0.039880164	0.114239431
M134T847	-0.058756392	0.017068155	0.057716091	0.009858655	-0.072647056	-0.114258557	0.108914703	-0.065224323	0.058246712	0.128897598	0.04557007	0.062204151	0.044126256	0.103989286	0.011515564	0.2275295	0.200414167	0.169397031	0.137418917	0.167326204	0.128933412	0.08069807	0.004102394	-0.009125806	0.022398695	-0.010844978	-0.129358002	0.064130732	0.116685253	-0.100436163	0.132181591	0.018060529	0.005745204	-0.227899243	-0.151042095	-0.151937956	-0.152421496	-0.200425377	-0.124836037	-0.130035824	-0.201932436	-0.121085144	-0.081195709	-0.133168657	-0.087262296	0.018800093	-0.075788706	-0.031494882	0.146572499
M132T845	-0.048383477	0.009127645	0.052480161	0.010801237	-0.062566158	-0.095637554	0.07366831	-0.026641546	0.039934142	0.08740134	0.024119484	0.042978369	0.031025229	0.069654318	0.002790772	0.176941901	0.150901748	0.125177955	0.106827836	0.140476008	0.090130337	0.054642432	-0.010746153	-0.005755725	0.018663008	-0.007171308	-0.096696169	0.06171278	0.103965394	-0.071315735	0.109712247	0.028606613	0.012872797	-0.159041879	-0.095994365	-0.086481951	-0.110634051	-0.146750709	-0.074530391	-0.093245993	-0.135159312	-0.065968974	-0.038070913	-0.093215147	-0.075983046	-0.002793557	-0.046522168	-0.026536217	0.099284579
M231T648	-0.062111409	-0.015557614	0.092864486	0.030957788	-0.130065914	-0.169603172	0.050548573	-0.064642511	0.179537629	0.26005456	0.131355019	0.051572312	-0.009094134	0.041705927	-0.034588865	0.306038332	0.287886849	0.235591783	0.199165434	0.23928499	0.094355011	0.202037599	-0.04780857	-0.028206382	0.054806671	-0.030437771	-0.152354597	0.103366481	0.169950695	-0.107934073	0.17630548	0.024109221	0.032865843	-0.224729606	-0.180497849	-0.130549244	-0.167232526	-0.188897615	-0.134880556	-0.107243296	-0.210707586	-0.111228181	-0.060513093	-0.088698295	-0.138047088	-0.019680134	1.75E-05	-0.034783038	0.270002387
M230T648	-0.044065282	-0.023176765	0.077071735	0.029754255	-0.117255669	-0.14431031	0.019936538	-0.074217457	0.198651474	0.270968355	0.152213366	0.038438558	-0.029829343	0.011698756	-0.041620976	0.26345078	0.260314995	0.213136236	0.176878845	0.199618829	0.062979243	0.218240338	-0.045428208	-0.031786163	0.055047039	-0.033587622	-0.127435177	0.082014419	0.13622593	-0.09039058	0.143384221	0.00420943	0.028229854	-0.183290992	-0.171151719	-0.12048051	-0.13869902	-0.142599516	-0.129212564	-0.075805198	-0.183250737	-0.108245156	-0.06215856	-0.054079118	-0.117416931	-0.014137972	0.024284258	-0.024781893	0.276442553
M116T847	-0.030358612	-0.014341421	0.051525731	0.019541285	-0.078761289	-0.097675312	0.017579926	-0.054243546	0.133932766	0.184743182	0.103652965	0.027845505	-0.018167636	0.012017348	-0.0264297	0.180532069	0.178439864	0.146586175	0.120814801	0.13521613	0.046505287	0.147883337	-0.028062598	-0.021492824	0.036895246	-0.02272057	-0.088370895	0.054376973	0.0914821	-0.063468119	0.097507805	0.001229705	0.01768953	-0.129943723	-0.120358695	-0.08821813	-0.09699296	-0.100993995	-0.092030667	-0.05472066	-0.129756947	-0.078822002	-0.046803304	-0.040745043	-0.078961806	-0.006456104	0.012398212	-0.016959231	0.189090087
M136T520	-0.033239936	-0.014435745	0.055045067	0.020819489	-0.087279906	-0.108482867	0.025626574	-0.075475194	0.157450441	0.21982892	0.125774014	0.034735407	-0.019514584	0.019326804	-0.027274778	0.207257113	0.207733754	0.171979448	0.13882202	0.149587975	0.058456903	0.174938776	-0.024858992	-0.025531365	0.041840805	-0.026896644	-0.103465083	0.055976158	0.097777723	-0.076440153	0.108091808	-0.006671073	0.01582113	-0.158695899	-0.14992925	-0.118335317	-0.115468208	-0.12043237	-0.117936274	-0.066715654	-0.160676561	-0.105773438	-0.067302608	-0.051879612	-0.086289261	0.001934942	0.008063067	-0.018281995	0.225754992
M192T640	-0.130005485	-0.043905157	0.207970917	0.068420179	-0.239164688	-0.314963567	0.018034509	0.132510084	0.160413003	0.21437788	0.045046885	0.041051003	-0.009003593	0.004092856	-0.086514345	0.460903674	0.373529427	0.284469228	0.291642174	0.456809719	0.083684555	0.170833755	-0.182933448	-0.020159025	0.081432644	-0.024356694	-0.202109046	0.265513089	0.3819922	-0.109154751	0.336056491	0.183124692	0.120281937	-0.200432113	-0.068086245	0.081716833	-0.193161632	-0.237275557	0.005808055	-0.119542621	-0.130587491	0.088012152	0.134553745	-0.079338801	-0.278306625	-0.180228264	0.068753164	-0.077166262	0.218244034
M116T961	-0.094889898	-0.024659939	0.14492344	0.045274773	-0.160536238	-0.216591825	0.024365412	0.107864231	0.079566959	0.112382832	0.002882077	0.030260955	0.006990786	0.015251842	-0.052791112	0.312846826	0.244359293	0.18486806	0.194507307	0.316748088	0.065775756	0.085797988	-0.125021976	-0.008584568	0.050606084	-0.011529582	-0.13854495	0.187662444	0.269047043	-0.073955529	0.235187246	0.138504214	0.083830293	-0.137843192	-0.030736093	0.068690651	-0.13242875	-0.171409123	0.018006061	-0.089594889	-0.08186829	0.074861222	0.104115201	-0.065326987	-0.191880439	-0.128558474	0.034459023	-0.056170711	0.116489217
M133T864	-0.062379603	-0.057445452	0.133578842	0.055874825	-0.184943364	-0.21783169	-0.045107421	0.002974934	0.267222181	0.327985184	0.174888546	0.019559424	-0.071737619	-0.057153394	-0.092548901	0.341530527	0.323957595	0.253492729	0.233438036	0.302704864	0.019164182	0.279771491	-0.128240429	-0.040829066	0.083506692	-0.043441606	-0.143785477	0.156811729	0.231162597	-0.083040832	0.211952203	0.061207402	0.076320929	-0.1434608	-0.132838123	-0.012734826	-0.138241331	-0.125820772	-0.071214232	-0.047855261	-0.135519058	-0.016839362	0.030060986	-0.003432661	-0.189522818	-0.098504319	0.109538971	-0.037693509	0.323813752
M162T776	-0.040895416	-0.049511358	0.098607816	0.044106014	-0.143614948	-0.163989008	-0.047725837	-0.015205431	0.234685658	0.284748312	0.162079701	0.012174774	-0.068712111	-0.057311681	-0.077283785	0.261158202	0.257056068	0.202088268	0.182105324	0.225024247	0.004758279	0.245019878	-0.097888824	-0.036478047	0.068795357	-0.038379786	-0.108327111	0.112746376	0.167245552	-0.063290426	0.155030979	0.032714373	0.056508894	-0.106887043	-0.116641428	-0.0219207	-0.103926658	-0.084925817	-0.067985502	-0.027357216	-0.109573227	-0.027220778	0.010922996	0.009894537	-0.142233269	-0.069717073	0.097154118	-0.024966359	0.279914318
M106T832	-0.039779333	-0.075284717	0.12095624	0.060265035	-0.194801972	-0.212320343	-0.082923943	-0.074451842	0.384001669	0.465028936	0.285956332	0.015114291	-0.118671733	-0.096556851	-0.113319492	0.354750378	0.371792713	0.296181732	0.254644399	0.284691996	-0.005607231	0.401652661	-0.121842484	-0.061166009	0.102427436	-0.063495311	-0.14690383	0.129581382	0.197804296	-0.090804562	0.191068285	0.00482748	0.066534026	-0.153599845	-0.205355477	-0.078788416	-0.143694596	-0.099702679	-0.13701489	-0.024671201	-0.17772559	-0.087645041	-0.028827894	0.030628119	-0.181512928	-0.069952807	0.149315324	-0.02457293	0.456594448
M265T772	-0.036362523	-0.052923015	0.095542928	0.045321781	-0.152068897	-0.170102334	-0.046282091	-0.065919467	0.29121345	0.360695744	0.218000381	0.019552527	-0.081657745	-0.056933143	-0.081438384	0.290123276	0.299899303	0.240433767	0.205025968	0.229696942	0.013153239	0.307363548	-0.087731655	-0.046424828	0.078217152	-0.048348583	-0.124988135	0.10220454	0.158933097	-0.080331722	0.156643475	0.004091835	0.048809729	-0.143916902	-0.172897976	-0.080839241	-0.125971853	-0.099649766	-0.119335447	-0.035362396	-0.158912608	-0.083111272	-0.034369366	0.004753487	-0.143845589	-0.047202536	0.099234503	-0.021817974	0.356899063
M175T741	-0.024312641	-0.042631654	0.070705292	0.034785292	-0.113988745	-0.125174513	-0.043808812	-0.04744597	0.224270792	0.273866767	0.167862769	0.011016831	-0.06708457	-0.05180798	-0.064562944	0.211368473	0.2210264	0.176624184	0.151023519	0.168088781	0.001358101	0.235388335	-0.068851263	-0.035771823	0.059717676	-0.037157265	-0.088906122	0.075408109	0.116145926	-0.055985883	0.113354314	0.001703806	0.037728053	-0.097004885	-0.125208285	-0.053133046	-0.08810986	-0.064100442	-0.085085744	-0.018656256	-0.110653958	-0.057040318	-0.021598288	0.012976341	-0.106476913	-0.0380619	0.082959278	-0.014846891	0.269670238
M166T525	-0.015890028	-0.043016806	0.060390222	0.032213617	-0.10187298	-0.107534209	-0.053435007	-0.04653232	0.216512955	0.25919871	0.16414127	0.004875682	-0.070875071	-0.060682808	-0.063395784	0.180923434	0.195447205	0.155860227	0.13241806	0.14227144	-0.011493639	0.225600198	-0.064237684	-0.034709978	0.055940458	-0.035842371	-0.073149759	0.062892748	0.096236739	-0.045080914	0.093552481	-0.005211079	0.033958374	-0.073443342	-0.111996366	-0.043776762	-0.07076192	-0.041392113	-0.075881748	-0.004776146	-0.09137231	-0.050381185	-0.01926432	0.02614831	-0.091958618	-0.034474047	0.087628492	-0.010122363	0.25343426
M132T679	-0.015059727	-0.054131085	0.069895216	0.03870466	-0.11785091	-0.121459021	-0.076176069	-0.04299705	0.252694392	0.29573515	0.189233632	-0.000877687	-0.089403977	-0.084504332	-0.078683056	0.197985121	0.216051347	0.170713864	0.147261177	0.159802771	-0.027344075	0.260899167	-0.081468806	-0.040380083	0.065496697	-0.041619362	-0.075814147	0.073668371	0.109716729	-0.043694549	0.103313103	-0.00324274	0.042741706	-0.063774569	-0.115152031	-0.03032133	-0.069856443	-0.030437355	-0.073737069	0.007273771	-0.086209368	-0.041799362	-0.008766336	0.045287897	-0.105427497	-0.048115022	0.114821648	-0.010177072	0.286829697
M265T806	-0.007835914	-0.040536466	0.047515022	0.028375164	-0.091352326	-0.092704268	-0.04995318	-0.075140708	0.226990008	0.27531227	0.181730205	0.006994961	-0.072927364	-0.056807617	-0.058497515	0.16831338	0.192384861	0.156106604	0.125735373	0.11940959	-0.009333818	0.23820383	-0.048270769	-0.037056049	0.054476324	-0.037978329	-0.070101553	0.043848081	0.072095688	-0.047332436	0.076469622	-0.02656551	0.023442098	-0.08119692	-0.132221271	-0.075072686	-0.071029014	-0.03806056	-0.098437217	-0.004420387	-0.107002299	-0.07988713	-0.046799229	0.024628721	-0.077045523	-0.013950639	0.080744747	-0.005056394	0.270320308
M146T663	0.008540432	-0.067522406	0.052674456	0.039011889	-0.10323751	-0.089715403	-0.127053432	-0.037894423	0.273258402	0.298651628	0.208352257	-0.023507436	-0.120345211	-0.134587709	-0.092541548	0.135954551	0.17131512	0.1324198	0.114359669	0.110093543	-0.079083771	0.275191021	-0.087885411	-0.044042015	0.066160883	-0.044721753	-0.036942796	0.051770146	0.071045895	-0.013359793	0.061066835	-0.020305387	0.042150361	0.0091326	-0.084618206	0.008160286	-0.022909935	0.04215355	-0.047969016	0.057581512	-0.030051603	-0.015853678	0.007966107	0.101598653	-0.081435891	-0.053010658	0.157418975	0.002501178	0.282100898
M146T803	-0.000257417	-0.027651435	0.025107612	0.018652179	-0.06993278	-0.069183738	-0.019667178	-0.130580565	0.225834966	0.289515986	0.19847234	0.019778004	-0.060297299	-0.025600719	-0.03937445	0.156455987	0.191609154	0.161817488	0.117151019	0.084942014	0.016033228	0.243135363	-0.010215215	-0.038040259	0.047790176	-0.038697299	-0.074780899	0.010967995	0.03367124	-0.060867815	0.053531998	-0.061593187	0.000803883	-0.120551995	-0.177018419	-0.149133053	-0.085573699	-0.057475341	-0.148234218	-0.023236872	-0.154144956	-0.145063653	-0.106430803	-0.002204792	-0.051292548	0.030601254	0.04485382	0.000571851	0.289422957
M855T888	0.002603346	-0.029648023	0.023947577	0.018250325	-0.058458732	-0.054483993	-0.039852988	-0.076209152	0.178184353	0.216294763	0.149700632	0.004354809	-0.05885116	-0.044562421	-0.041237642	0.108980597	0.135674965	0.111887949	0.084843504	0.066483452	-0.010797236	0.187400269	-0.024731319	-0.029588085	0.039387235	-0.03005838	-0.045633261	0.016198966	0.031626126	-0.033548025	0.039680751	-0.037199196	0.009588254	-0.058207046	-0.109684556	-0.074609403	-0.047905477	-0.018105883	-0.0868508	0.002296835	-0.084900828	-0.078187208	-0.053176906	0.023091634	-0.043630786	0.004227059	0.059309083	0.001314061	0.212353793
M149T805	0.010970578	-0.03031486	0.013738856	0.016137922	-0.051017968	-0.041960154	-0.044607014	-0.096887581	0.192191557	0.232946458	0.167648659	0.003175809	-0.065429873	-0.049071136	-0.040609089	0.095669996	0.131583841	0.110224976	0.0784592	0.046648572	-0.015829599	0.202323404	-0.015291166	-0.032354932	0.039452987	-0.032627075	-0.040020584	0.001051143	0.01138661	-0.032256472	0.02399706	-0.054657864	0.002624259	-0.05613403	-0.122448394	-0.093052175	-0.043625222	-0.007557812	-0.101201378	0.008651414	-0.090848371	-0.097014231	-0.071155103	0.029413886	-0.031714123	0.017659549	0.061242904	0.006308185	0.228511017
M150T682	0.02811345	-0.031507725	-0.007289966	0.011644426	-0.034578464	-0.015031074	-0.055202502	-0.134476744	0.215682958	0.259726145	0.199343521	-0.0002856	-0.078101084	-0.059040871	-0.03904999	0.064425428	0.118220318	0.102423094	0.062516676	0.004515696	-0.027719107	0.227044455	0.003143036	-0.037114515	0.038638082	-0.036967507	-0.026241592	-0.02949807	-0.030130891	-0.027486703	-0.009141033	-0.088093487	-0.011017079	-0.047204816	-0.142784531	-0.12478009	-0.031960618	0.016643687	-0.125378787	0.023221644	-0.097471186	-0.129995197	-0.103567126	0.043697185	-0.006592562	0.04311968	0.065542263	0.016478352	0.254070331
M174T839	-0.061877035	-0.003427153	0.080846729	0.023722806	-0.114447087	-0.155862495	0.078743741	-0.086869277	0.15652493	0.243796975	0.121238423	0.061352341	0.008700193	0.070785622	-0.01778897	0.297195618	0.279493709	0.232284662	0.190315624	0.22107578	0.1168953	0.182231295	-0.023766974	-0.024978262	0.046855926	-0.027100595	-0.155759139	0.087277464	0.151738461	-0.116112272	0.166058934	0.011927566	0.019781574	-0.250472173	-0.197214218	-0.167945084	-0.176892074	-0.208248879	-0.156034627	-0.125136357	-0.235215984	-0.141591135	-0.089229213	-0.114043337	-0.123120916	0.004477793	-0.032045783	-0.033813408	0.257946288
M185T723	-0.063337371	0.000564237	0.078742474	0.021970377	-0.113416886	-0.156640199	0.091950568	-0.103657486	0.159542255	0.254386801	0.127786552	0.06783412	0.014121501	0.083936057	-0.012630386	0.307038562	0.29046979	0.24307062	0.19592953	0.222204687	0.130055879	0.187939929	-0.014524758	-0.025727848	0.046526193	-0.027882784	-0.164057479	0.083043101	0.149109041	-0.124902514	0.16796362	0.004610946	0.014735774	-0.272460987	-0.216249232	-0.193956223	-0.188809249	-0.223972436	-0.174794113	-0.136807807	-0.257620568	-0.163786239	-0.107889024	-0.127782247	-0.121868566	0.016085314	-0.044737987	-0.034224907	0.270676435
M130T447	-0.060903089	0.01002417	0.066652946	0.015417821	-0.095366406	-0.138327554	0.108374227	-0.107883891	0.12682416	0.219438242	0.106176907	0.070860566	0.028550368	0.101541605	0.001006912	0.282049108	0.264540779	0.22375929	0.176956017	0.197764523	0.139509602	0.155430657	0.002462209	-0.02068736	0.037103832	-0.022658723	-0.156552548	0.068837333	0.129950791	-0.122686636	0.152376861	-0.000421633	0.005494135	-0.273501939	-0.210378115	-0.20404138	-0.184003085	-0.225795414	-0.174845884	-0.14256463	-0.256625329	-0.170500785	-0.11752276	-0.13989634	-0.10494537	0.029929437	-0.066725627	-0.032387777	0.23793494
M130T652	-0.084531242	0.011182748	0.095513935	0.02258688	-0.129268486	-0.187742077	0.13557709	-0.110651404	0.148499467	0.260570452	0.116611855	0.088166774	0.039292461	0.126640864	-0.002159868	0.367452274	0.336307879	0.282043737	0.229129743	0.270092972	0.175733113	0.182830943	-0.010311526	-0.023655988	0.047659755	-0.02633672	-0.200807043	0.103837161	0.185686479	-0.15336016	0.20787546	0.018869598	0.015976042	-0.339830352	-0.247624595	-0.230610352	-0.232771476	-0.289662756	-0.200870316	-0.181642209	-0.310948907	-0.189450827	-0.124313571	-0.177033786	-0.145586466	0.020048027	-0.080040961	-0.045635325	0.283496206
M76T689	-0.071207752	0.070089984	0.022142684	-0.017120415	-0.027109055	-0.085940432	0.249433586	-0.176122036	-0.015921084	0.100827799	0.020803622	0.117400325	0.125608212	0.24683665	0.082144924	0.248155687	0.217869688	0.199769103	0.136149812	0.133206982	0.251874441	0.025453897	0.103878616	0.000849649	-0.00370703	-0.000833741	-0.175399718	0.012758438	0.069299593	-0.159109439	0.1218503	-0.030108114	-0.046893073	-0.390095281	-0.26033026	-0.34581622	-0.22988755	-0.327898321	-0.245497619	-0.234295755	-0.354222427	-0.27877485	-0.221709744	-0.268189074	-0.04730049	0.123761113	-0.223871015	-0.034663911	0.139865725
M183T641	-0.064105581	0.073306217	0.010202128	-0.021586027	-0.009228628	-0.06365155	0.245474042	-0.165110246	-0.045141433	0.060486782	-0.001459047	0.111222899	0.129444421	0.244126515	0.088124117	0.207476976	0.178060864	0.167159813	0.109021968	0.102246527	0.241456058	-0.006804333	0.110643716	0.00551362	-0.011930965	0.00411184	-0.155567606	-5.22E-05	0.048023506	-0.145016027	0.099478721	-0.031208918	-0.051190953	-0.361313003	-0.234275988	-0.327249452	-0.208233921	-0.305133881	-0.225820511	-0.221972531	-0.325826009	-0.262272332	-0.212264542	-0.259006891	-0.029183393	0.125908252	-0.226705668	-0.030678012	0.098560864
M217T760	0.015472921	-0.005419771	-0.016899037	0.000967376	-0.028591446	-0.022452443	0.02930489	-0.224015179	0.219104387	0.306233948	0.223998781	0.039495214	-0.039287824	0.025252571	-0.005830787	0.124689704	0.180071493	0.163257119	0.095232184	0.016633825	0.05517344	0.246005866	0.056610398	-0.039006507	0.034630796	-0.039120178	-0.076939643	-0.049564057	-0.038991724	-0.079919999	0.007251338	-0.123269007	-0.039230189	-0.17915296	-0.247754943	-0.27155362	-0.104016941	-0.082799812	-0.229127414	-0.050744396	-0.227153533	-0.253175098	-0.20682618	-0.043890744	-0.001926706	0.107824883	-0.01558508	0.011748904	0.314028436
M132T864	-0.027424958	-0.007687652	0.040662165	0.015469345	-0.078783245	-0.098274915	0.046659933	-0.133067268	0.182390724	0.263860499	0.161358816	0.046822678	-0.016703935	0.040390928	-0.01706643	0.215986956	0.229019704	0.194854768	0.1455921	0.132747664	0.079785702	0.206537899	0.003257072	-0.030639645	0.042159179	-0.031875628	-0.115595749	0.031914671	0.072036329	-0.093800086	0.096537693	-0.040678442	-0.00150943	-0.202728086	-0.204626818	-0.19236152	-0.136420911	-0.141907587	-0.173193353	-0.083827493	-0.214551093	-0.17250389	-0.12535371	-0.072753711	-0.072321785	0.039717667	-0.014408551	-0.013878691	0.273542201
M247T773	-0.040401003	-0.003446038	0.052886199	0.017444798	-0.095417848	-0.124304844	0.073351535	-0.154520279	0.200291536	0.300339538	0.177021659	0.062388884	-0.006932323	0.065893862	-0.013909865	0.270608708	0.278894069	0.237445387	0.178945676	0.170531772	0.111463829	0.230365542	0.006608108	-0.033578586	0.047817207	-0.035204493	-0.147146538	0.044603064	0.096874275	-0.119035026	0.126404141	-0.040196369	-0.001730764	-0.260224796	-0.246000857	-0.235385252	-0.17416628	-0.190437876	-0.208306689	-0.115455136	-0.267305774	-0.207749017	-0.150269999	-0.105223229	-0.09163428	0.047722817	-0.033365425	-0.020711995	0.314414898
M115T864	-0.04379301	0.01851447	0.036286892	0.005248852	-0.067201528	-0.101359045	0.121047498	-0.165377881	0.13423347	0.236646395	0.131990527	0.075861079	0.029934069	0.115479458	0.015918702	0.246181156	0.247214053	0.215705827	0.155603107	0.142311743	0.146736412	0.166973024	0.040475892	-0.023266014	0.030401927	-0.024742825	-0.146887718	0.025483979	0.074344381	-0.12567309	0.111951354	-0.044451347	-0.0188263	-0.287856697	-0.246953728	-0.268625855	-0.181780691	-0.21883485	-0.218473191	-0.143391854	-0.285800937	-0.23041961	-0.174940547	-0.146885905	-0.068511349	0.075577822	-0.088453485	-0.021536386	0.2574274
M190T447	-0.040515244	0.03857416	0.013619035	-0.008691181	-0.021384291	-0.055100521	0.14443936	-0.120339336	0.01497057	0.09050446	0.034726349	0.070979535	0.067104343	0.142378998	0.044794775	0.159115243	0.146325174	0.133212508	0.090488772	0.083176124	0.149274658	0.041226908	0.062052108	-0.003677699	0.002436987	-0.004698268	-0.109705055	0.005810015	0.040436655	-0.099540593	0.074203371	-0.026916251	-0.028874855	-0.241480196	-0.173067514	-0.221869334	-0.143148551	-0.197130437	-0.161826423	-0.139352931	-0.22502241	-0.181980854	-0.144417879	-0.157331844	-0.030680674	0.078458146	-0.1274392	-0.019486601	0.113444017
M303T894	-0.020790124	0.006765658	0.018773269	0.004161562	-0.041788793	-0.058449872	0.062202727	-0.113085414	0.104204656	0.168415046	0.101407702	0.04328195	0.007081035	0.058582622	0.004522497	0.147205667	0.155251204	0.13558939	0.095873678	0.079833189	0.080167339	0.124414708	0.024609629	-0.018066976	0.022034697	-0.018873126	-0.08663504	0.009382614	0.036722838	-0.075115457	0.061276586	-0.037928145	-0.012874837	-0.170270295	-0.159915799	-0.170810521	-0.107450841	-0.122167867	-0.141702053	-0.078641627	-0.175991704	-0.149594657	-0.114568861	-0.078200502	-0.038696879	0.049933867	-0.042614681	-0.009809167	0.179586107
M153T521	-0.023437173	0.020553983	0.009123556	-0.003459036	-0.022763037	-0.042846087	0.089993325	-0.109045895	0.052835896	0.114186606	0.062855061	0.049564082	0.031603361	0.087748275	0.023214632	0.125519751	0.126552304	0.113927503	0.076523796	0.061077831	0.09899205	0.073358328	0.042880954	-0.00982126	0.009560486	-0.01052454	-0.082452114	-0.000306365	0.024264253	-0.075147508	0.051588063	-0.034807192	-0.021619635	-0.178222195	-0.148366729	-0.178111312	-0.106791741	-0.135217776	-0.136811027	-0.093133495	-0.176109248	-0.151317343	-0.119835324	-0.101496948	-0.024033635	0.062027068	-0.075726463	-0.010776062	0.129084385
M482T868	0.020159951	0.04924677	-0.07481352	-0.033834297	0.062505711	0.064166642	0.132867192	-0.244387004	0.035376625	0.115193435	0.099472493	0.062473327	0.048145746	0.134870589	0.071110284	0.011225944	0.054897129	0.071220947	0.004297755	-0.096276353	0.121705458	0.065047665	0.147741489	-0.010448481	-0.016038968	-0.009776895	-0.049019755	-0.11656408	-0.12673669	-0.077072942	-0.061153831	-0.142120618	-0.087296001	-0.206222906	-0.222844476	-0.333378224	-0.092649472	-0.115500526	-0.234271778	-0.097300599	-0.23701424	-0.293246048	-0.260016862	-0.126229093	0.079606062	0.180959967	-0.146038688	0.017011952	0.137112943
M434T662	0.045817888	0.042191502	-0.100622512	-0.038117541	0.090769353	0.110111533	0.09135732	-0.237299333	0.028992627	0.087226237	0.099258619	0.040454601	0.027225526	0.095090349	0.066502046	-0.072739817	-0.013111067	0.014826365	-0.04485666	-0.164867614	0.07388464	0.051779508	0.151797557	-0.009860957	-0.02267995	-0.008482821	-0.002126597	-0.147967174	-0.179087769	-0.042597211	-0.115677581	-0.160561398	-0.093523588	-0.128088483	-0.18202122	-0.295016566	-0.038752766	-0.040298165	-0.202890167	-0.048464864	-0.173668086	-0.265823224	-0.245106542	-0.075804261	0.116163313	0.18329017	-0.117231387	0.031092117	0.1026533
M435T662	0.057274524	0.061136644	-0.133483657	-0.053079841	0.13140453	0.1549657	0.124357744	-0.273564946	-0.01636644	0.044407057	0.079908384	0.048483823	0.050575173	0.130457945	0.094965671	-0.12559001	-0.058476019	-0.016232903	-0.082542063	-0.227586158	0.093804526	0.009139536	0.196866548	-0.003596974	-0.040098547	-0.001715251	0.012306506	-0.190486655	-0.234556865	-0.042169238	-0.157849183	-0.190090311	-0.119755274	-0.140183429	-0.193616362	-0.345037292	-0.032508827	-0.042484451	-0.226684813	-0.059545987	-0.18972326	-0.307911416	-0.289815758	-0.099725608	0.159019626	0.227610418	-0.162789378	0.038889019	0.064604682
M137T677	0.022314544	0.067205256	-0.09538747	-0.044577424	0.079561101	0.078676268	0.184069893	-0.323008646	0.043330086	0.151732267	0.127947907	0.086371981	0.068841915	0.186554474	0.096059742	0.026212303	0.080688803	0.100973637	0.011786768	-0.117709398	0.169593337	0.083563578	0.195699104	-0.013175578	-0.021150438	-0.012392788	-0.071673468	-0.149558333	-0.159902337	-0.107059718	-0.072853966	-0.184220906	-0.114856316	-0.284895463	-0.299289951	-0.446229569	-0.13060085	-0.165242097	-0.313429058	-0.137210312	-0.322504719	-0.391120697	-0.345632926	-0.176344502	0.100434164	0.239250936	-0.199882316	0.020130067	0.181970621
M433T629	0.013773866	0.076336324	-0.093204451	-0.047322602	0.081299309	0.073672617	0.210416656	-0.324187082	0.019678447	0.133190828	0.109242236	0.096086412	0.087279313	0.213104058	0.107045925	0.039383425	0.086018811	0.106583203	0.016164494	-0.107975711	0.193210475	0.062173357	0.204372746	-0.009277252	-0.025560643	-0.008641353	-0.083192163	-0.146000337	-0.151802549	-0.117276426	-0.062436902	-0.178087398	-0.117865041	-0.312134851	-0.306235804	-0.462413786	-0.146085122	-0.193754454	-0.3210611	-0.158836784	-0.341764536	-0.401208577	-0.353762306	-0.202958055	0.097711998	0.245492299	-0.225326491	0.015714275	0.167246019
M172T447	-0.02601881	0.044321025	-0.010918175	-0.016212143	-0.003063577	-0.029476428	0.15659358	-0.185812616	0.042563298	0.134064732	0.076591202	0.078557174	0.064041741	0.155079443	0.055309498	0.144385067	0.15112416	0.143311655	0.083843413	0.043022659	0.159932439	0.074575146	0.09616659	-0.009533751	0.000885115	-0.010192116	-0.10995426	-0.031753048	-0.005339829	-0.109613606	0.044410818	-0.072337059	-0.05102748	-0.269773537	-0.225105744	-0.297233224	-0.151640791	-0.199810344	-0.217309696	-0.144780039	-0.269315573	-0.252077056	-0.208050821	-0.166657899	-0.003444522	0.123427422	-0.145049387	-0.010111419	0.15945474
M233T651	-0.006384792	0.043814887	-0.035710719	-0.022009305	0.019057219	0.004750392	0.143619506	-0.218912148	0.056808399	0.147524426	0.101017368	0.072609611	0.052045674	0.143134011	0.058355131	0.099300515	0.124250484	0.124326466	0.058786388	-0.00928954	0.143624167	0.088890461	0.116148894	-0.012804508	-0.002499284	-0.012949073	-0.089162592	-0.066248798	-0.053685327	-0.099672215	0.003809118	-0.105812332	-0.065733447	-0.249969534	-0.235898256	-0.321315081	-0.132120764	-0.167000171	-0.23400418	-0.125287454	-0.265278879	-0.278374181	-0.236276001	-0.148279701	0.027485993	0.148851844	-0.140602366	0.001428999	0.171211215
M125T915	-0.010486651	0.067057006	-0.052260666	-0.035175695	0.054769916	0.03525987	0.186081639	-0.195903894	-0.045654913	0.032871419	0.020178648	0.079174853	0.09499699	0.188299475	0.090037311	0.049168568	0.059288418	0.073078959	0.016644922	-0.04598892	0.168780141	-0.015332525	0.143210451	0.003888537	-0.02636015	0.00396557	-0.074024439	-0.080879312	-0.07492062	-0.092138159	-0.016136362	-0.092902782	-0.07807273	-0.24632561	-0.196636213	-0.312313257	-0.12062126	-0.178914916	-0.207822113	-0.143388928	-0.245873306	-0.261878108	-0.229734652	-0.181626968	0.054429769	0.161783106	-0.193728142	-0.000232265	0.061927448
M217T614	-0.002523887	0.057452948	-0.053496318	-0.031676767	0.047211328	0.033681828	0.164858492	-0.216620764	0.001261218	0.084818047	0.061582972	0.07477664	0.073619858	0.166291586	0.078138901	0.055647946	0.077782469	0.088454926	0.026135435	-0.04767178	0.153613635	0.032423792	0.138810354	-0.004069684	-0.017628201	-0.003919638	-0.073852532	-0.086103721	-0.081827957	-0.092343472	-0.020925899	-0.109253729	-0.07789654	-0.242205041	-0.21694517	-0.324670874	-0.11948361	-0.163979229	-0.224631872	-0.130053055	-0.25333979	-0.277906448	-0.242160109	-0.162438117	0.053329394	0.165039812	-0.170838688	0.004154447	0.111186423
M292T589	-0.001072859	0.092835536	-0.087788589	-0.055053977	0.125064814	0.109882054	0.206059985	-0.118939724	-0.222318886	-0.190759889	-0.125669263	0.064883692	0.142826955	0.213678832	0.128313687	-0.096038689	-0.104438531	-0.062016828	-0.088894116	-0.142903707	0.157461264	-0.204098465	0.169610609	0.032992729	-0.067900694	0.033857948	-0.007899195	-0.11155571	-0.130386432	-0.043634593	-0.08029007	-0.065552709	-0.090547362	-0.153869848	-0.071317838	-0.222644943	-0.049148932	-0.126689447	-0.109184704	-0.123242707	-0.134321587	-0.173685242	-0.17164997	-0.181104386	0.114153799	0.159226492	-0.238609882	0.005061401	-0.160811947
M187T640	-0.022896046	0.13884796	-0.104646384	-0.07484304	0.148684874	0.111478703	0.338657464	-0.212395421	-0.278512825	-0.199534566	-0.144834997	0.119691566	0.218083451	0.347344663	0.187402466	-0.040294367	-0.058430643	-0.01099509	-0.066955385	-0.1387604	0.2788689	-0.241765579	0.248420942	0.040645166	-0.085790581	0.041213205	-0.066907078	-0.138685899	-0.144610394	-0.107119246	-0.063469296	-0.096309154	-0.130270529	-0.321318127	-0.17910141	-0.397616724	-0.136824723	-0.264463389	-0.221732503	-0.230032212	-0.28711473	-0.314359247	-0.292550739	-0.313421791	0.129537438	0.243179374	-0.371410296	-0.003948003	-0.149333433
M246T593	-0.042764072	0.040387137	0.015456926	-0.009869964	-0.009253961	-0.043319923	0.133947237	-0.054788622	-0.052208966	-0.004008235	-0.032448254	0.057948585	0.078102449	0.133307336	0.047276492	0.11390087	0.086158677	0.079440571	0.057167161	0.070758459	0.130142889	-0.034333752	0.047299436	0.008171847	-0.008991783	0.007256616	-0.082868075	0.016547893	0.04599214	-0.073277008	0.066398165	0.007133368	-0.018712119	-0.183044998	-0.097033627	-0.140438079	-0.108079704	-0.167099885	-0.092483034	-0.121119581	-0.15360161	-0.106503354	-0.083709323	-0.141506465	-0.02575733	0.048364016	-0.122437501	-0.021628615	0.016323202
M508T862	-0.034116302	0.054534179	-0.009035959	-0.021263708	0.024160426	-0.006381761	0.154705688	-0.06657166	-0.10082803	-0.057496158	-0.061756015	0.06031372	0.097159497	0.156174739	0.068645802	0.062510781	0.037372292	0.042940968	0.020582368	0.01989557	0.139161855	-0.083025642	0.077265484	0.015454585	-0.024557844	0.0149534	-0.064909456	-0.01321293	0.004951209	-0.066101226	0.032083625	-0.007476476	-0.03590882	-0.176638679	-0.087363826	-0.157899433	-0.094103058	-0.159855691	-0.093555549	-0.123808179	-0.147613486	-0.11977151	-0.102570435	-0.15413771	0.007908663	0.074290096	-0.15402444	-0.0159757	-0.034422467
M190T921	-0.061235945	0.075745143	0.005445347	-0.025422325	0.020407518	-0.030183834	0.219441542	-0.053312915	-0.163936617	-0.11002862	-0.11738325	0.084143357	0.144525855	0.221060484	0.092798777	0.107387208	0.056605459	0.060164329	0.038351728	0.061347732	0.198451914	-0.141417538	0.088806991	0.026246236	-0.03398188	0.025219512	-0.097768265	0.008557429	0.042099297	-0.091900281	0.07091162	0.021030526	-0.036705942	-0.243493919	-0.095214385	-0.181608438	-0.135136902	-0.236037689	-0.101095401	-0.179788615	-0.189535917	-0.128983798	-0.107338503	-0.221250765	-0.0097769	0.077394891	-0.213752509	-0.03057434	-0.077700406
M141T656	-0.048867485	0.05305721	0.011416562	-0.015848832	0.005764253	-0.033502534	0.159374409	-0.035373265	-0.110847146	-0.06926832	-0.081410261	0.062577589	0.103751038	0.160002188	0.063811011	0.095389205	0.055939142	0.055120098	0.039106612	0.061158384	0.146816777	-0.093995006	0.05787756	0.017918656	-0.021296113	0.017022575	-0.078601496	0.015520005	0.044090495	-0.070983398	0.063573221	0.020946712	-0.022408294	-0.18457346	-0.073161838	-0.130257659	-0.105470883	-0.179797441	-0.074561216	-0.134616114	-0.143414453	-0.091878554	-0.074185897	-0.163037301	-0.017264348	0.050127452	-0.151983115	-0.024816714	-0.045718257
M246T631	-0.056795156	0.063980531	0.011284809	-0.020081708	0.014170462	-0.031367357	0.184772135	-0.02158809	-0.155950318	-0.116699783	-0.119547001	0.069085481	0.12657082	0.186183534	0.077510184	0.091333171	0.040820012	0.043220511	0.031063069	0.061934247	0.166109916	-0.138977303	0.066004642	0.025464113	-0.030155122	0.024496787	-0.081194574	0.018350143	0.048815188	-0.07364452	0.067993508	0.033744683	-0.024731694	-0.195950676	-0.060025078	-0.127802276	-0.110333496	-0.199360904	-0.064942625	-0.151488397	-0.143838411	-0.084487702	-0.069164433	-0.186472556	-0.014965957	0.051633309	-0.179061739	-0.029027148	-0.089769359
M137T500	-0.051940478	0.072669657	-0.004449173	-0.025450345	0.011213692	-0.034891295	0.227449277	-0.147762914	-0.071410617	0.017243138	-0.022148337	0.098584316	0.125571126	0.227526723	0.089798466	0.151526604	0.125980632	0.123610425	0.073653383	0.061191753	0.216800994	-0.038189239	0.113258085	0.00971768	-0.019945505	0.008717239	-0.125507742	-0.015809678	0.020012926	-0.122212552	0.068240575	-0.033308664	-0.05401912	-0.311338683	-0.196195939	-0.292928306	-0.173634763	-0.263239132	-0.195148236	-0.196156297	-0.27935768	-0.233662046	-0.193638972	-0.234521461	-0.006753973	0.123437842	-0.217264615	-0.024089812	0.052189448
M252T641	-0.046709504	0.066855665	-0.005750721	-0.023430755	0.006667684	-0.035613153	0.214931438	-0.163343403	-0.040501026	0.052206003	0.005672869	0.096348812	0.112142769	0.214505456	0.082659276	0.156262546	0.13883349	0.134509174	0.080120732	0.059632748	0.208169437	-0.006449873	0.11160342	0.004439921	-0.014354404	0.003489159	-0.126038823	-0.020032066	0.014713005	-0.123161885	0.064879648	-0.04506194	-0.054602218	-0.310764352	-0.211498817	-0.303958871	-0.173935583	-0.254842727	-0.208218515	-0.1885193	-0.286519791	-0.246695703	-0.203984214	-0.223318691	-0.006988731	0.12706028	-0.203707257	-0.02115846	0.085615778
M241T910	-0.041880243	0.085057035	-0.028840556	-0.036500443	0.048000701	0.007000793	0.238130571	-0.138160813	-0.135513408	-0.061787169	-0.068236535	0.094304021	0.143456351	0.240716682	0.109136032	0.08241649	0.056644611	0.068513463	0.025352006	0.004011217	0.213686674	-0.105628135	0.136218133	0.0198039	-0.038029498	0.019287386	-0.096064774	-0.04294379	-0.021184352	-0.104037953	0.028875342	-0.038492177	-0.067147483	-0.27929777	-0.160371511	-0.280098937	-0.144517726	-0.239165701	-0.172014713	-0.187519084	-0.245577612	-0.220102353	-0.190896969	-0.235315626	0.029095281	0.138054191	-0.240738492	-0.018024212	-0.025907352
M203T911	-0.034057106	0.084969539	-0.038833374	-0.038873064	0.056887253	0.02068426	0.233320658	-0.151929656	-0.129696267	-0.056055262	-0.058238685	0.092114343	0.138804674	0.236316677	0.110504913	0.064658607	0.046219522	0.061240497	0.015489575	-0.016906246	0.207542858	-0.099701812	0.144495857	0.018467848	-0.039390767	0.018156163	-0.087986581	-0.056888341	-0.040628261	-0.100320109	0.012669639	-0.052125569	-0.073188248	-0.272023681	-0.165273771	-0.29052889	-0.137056843	-0.226489968	-0.17927078	-0.18005619	-0.244635992	-0.231306807	-0.202765953	-0.228358303	0.041519681	0.148585869	-0.239327385	-0.013412695	-0.020794652
M107T930	-0.020660102	0.049784036	-0.022327011	-0.02199446	0.023837404	0.001266973	0.14833578	-0.133048642	-0.033108765	0.029855251	0.008844785	0.064721463	0.076829702	0.149068425	0.064327343	0.073800001	0.071334241	0.075259529	0.034357249	0.003062649	0.139083856	-0.009381957	0.094995186	0.003262963	-0.015505577	0.002957634	-0.073030944	-0.038379106	-0.023830106	-0.079062233	0.016596635	-0.051571174	-0.049545056	-0.204989921	-0.150237481	-0.227886679	-0.107992508	-0.159396668	-0.153524524	-0.122263985	-0.196028868	-0.188080085	-0.160672935	-0.149495432	0.01875827	0.1074614	-0.147414225	-0.007619064	0.052949291
M265T624	-0.011594179	0.047889684	-0.031886064	-0.024022233	0.037064281	0.020906813	0.131858768	-0.118667504	-0.048918323	0.00108593	-0.004289559	0.05440686	0.071725246	0.133527355	0.063606918	0.033909283	0.034519341	0.04410657	0.009592476	-0.025206492	0.118461885	-0.029229123	0.094428365	0.005827124	-0.020371808	0.005806314	-0.050706305	-0.048441565	-0.042684977	-0.061582571	-0.005353829	-0.052298891	-0.050317874	-0.165800868	-0.121227331	-0.199392952	-0.081707408	-0.126486638	-0.129409745	-0.101295582	-0.159805172	-0.164545654	-0.144516544	-0.128623714	0.033662528	0.103348954	-0.136793029	-0.00279065	0.02141298
M204T911	-0.016859698	0.073092894	-0.049097928	-0.037675512	0.069130953	0.046220488	0.185774332	-0.122098194	-0.132032489	-0.082189401	-0.064090259	0.068704287	0.115542157	0.18968183	0.097619841	0.004011345	-0.006297736	0.014805625	-0.019002256	-0.055510956	0.157527804	-0.11020395	0.13020069	0.019009095	-0.041192655	0.019138477	-0.048803855	-0.066998611	-0.064847129	-0.066940595	-0.020205484	-0.051536513	-0.067811864	-0.19221601	-0.113607161	-0.227138014	-0.08781254	-0.157557864	-0.132628527	-0.132301471	-0.173511687	-0.180766376	-0.164463463	-0.175432357	0.058646818	0.130331001	-0.199192005	-0.004642386	-0.054409605
M205T924	-0.018524167	0.063801061	-0.038329549	-0.031266279	0.04917802	0.026127424	0.173166909	-0.135197631	-0.084082535	-0.02507058	-0.026488307	0.069255656	0.099221554	0.175605049	0.084263318	0.038990419	0.033456337	0.046739172	0.007304863	-0.029559321	0.153656843	-0.06027466	0.118210202	0.011231724	-0.029445996	0.011163184	-0.062739746	-0.056576399	-0.048478247	-0.075808131	-0.003692539	-0.055713595	-0.06184706	-0.206380578	-0.138816263	-0.238883515	-0.101368633	-0.163610733	-0.150585972	-0.131641096	-0.192960975	-0.194112981	-0.171259302	-0.168220741	0.041624352	0.125256619	-0.17998183	-0.005786841	0.001325824
M159T499	-0.012706453	0.074778236	-0.056428433	-0.039547193	0.069707665	0.048378768	0.195447513	-0.165556931	-0.100603093	-0.035387595	-0.028274406	0.076649996	0.112054732	0.198978501	0.100531777	0.018423435	0.018604701	0.038747388	-0.007670859	-0.061051194	0.169869152	-0.073762536	0.146085804	0.013167228	-0.037613221	0.013344062	-0.060173418	-0.081245879	-0.078993058	-0.080705279	-0.024582023	-0.076698146	-0.078125061	-0.224862779	-0.157859169	-0.280734802	-0.104974153	-0.172292157	-0.175326144	-0.142674082	-0.214901617	-0.230088796	-0.206149759	-0.186391908	0.064083111	0.154913368	-0.208193284	-0.001596878	-0.005596997
M264T904	-0.105096211	0.006945454	0.129850569	0.027094549	-0.090907585	-0.154049014	0.050736481	0.285055957	-0.195003602	-0.238971209	-0.246244654	0.008342523	0.082981652	0.048047416	-0.009728085	0.150929661	0.030580227	0.001798159	0.068946034	0.245646395	0.052016901	-0.209983057	-0.126952745	0.038224056	-0.003634243	0.035775376	-0.059641354	0.195284389	0.257195947	-0.005219943	0.194273877	0.231864667	0.092618081	-0.000383616	0.189331065	0.265477774	-0.039019775	-0.117318576	0.207415393	-0.0695884	0.104036869	0.266938709	0.250741882	-0.06881739	-0.149164767	-0.182265529	-0.016945329	-0.063156115	-0.234454466
M246T902	-0.106882776	0.018409471	0.121009982	0.020960482	-0.079708373	-0.145986067	0.080182524	0.261092995	-0.211944086	-0.246660583	-0.252026255	0.019652127	0.100251787	0.078080469	0.005725543	0.15209453	0.031585333	0.006129823	0.066646973	0.235435782	0.077297576	-0.223038114	-0.104800309	0.040504643	-0.009710247	0.038091237	-0.067918748	0.182776627	0.244749414	-0.016765742	0.189879314	0.220661793	0.08078618	-0.033016982	0.167054554	0.224426237	-0.05394296	-0.142510885	0.182234924	-0.090703512	0.07308846	0.233446728	0.220506321	-0.096684636	-0.138914749	-0.159100102	-0.048571664	-0.063330358	-0.237678566
M169T958	-0.085031199	-0.012221422	0.122152	0.032616802	-0.098612454	-0.146991477	0.002591055	0.249739838	-0.111252757	-0.151088524	-0.17135439	-0.004703436	0.039363979	-0.00114932	-0.032594767	0.1441594	0.049026316	0.017085711	0.075344953	0.2277713	0.013523518	-0.126316858	-0.134523893	0.023922574	0.010822885	0.021760234	-0.048835573	0.179235253	0.233502144	0.002251599	0.173742395	0.198531619	0.091841991	0.024984418	0.162125378	0.252531258	-0.024776509	-0.073227865	0.184524235	-0.034275788	0.105182727	0.244781903	0.232269553	-0.022424959	-0.14335758	-0.176406131	0.031469964	-0.052133047	-0.152957377
M148T958	-0.090783497	0.000237044	0.117308861	0.027299623	-0.093417717	-0.14781164	0.040185445	0.216953125	-0.119453264	-0.143298782	-0.169368448	0.011773763	0.058870004	0.036585972	-0.016610986	0.164353243	0.068162178	0.036913221	0.084965322	0.230232512	0.048971584	-0.128517767	-0.111250779	0.02474739	0.007134864	0.022492132	-0.067952413	0.170603301	0.228974028	-0.018038336	0.179196516	0.186387314	0.079815676	-0.027365444	0.124274817	0.19561568	-0.052666245	-0.11434725	0.1460833	-0.065605548	0.055456623	0.19794051	0.192459118	-0.060515923	-0.139647288	-0.15006143	-0.005590765	-0.054375657	-0.1393168
M147T958	-0.079721842	0.017331196	0.086263966	0.014111387	-0.06419947	-0.115228336	0.080233148	0.139746488	-0.118473185	-0.121132416	-0.144075083	0.028894128	0.074841743	0.077868476	0.008939157	0.147738968	0.067564373	0.045142834	0.073301747	0.182250611	0.082552053	-0.119192209	-0.059219111	0.022956907	-0.001611824	0.021075724	-0.073977007	0.124912129	0.175403387	-0.036344959	0.146986709	0.137234535	0.048695476	-0.080513647	0.061981887	0.093572885	-0.072122098	-0.139541624	0.077043306	-0.090287	-0.009152239	0.107797859	0.110025823	-0.095863427	-0.104050589	-0.088698382	-0.053345602	-0.046287188	-0.110629042
M84T958	-0.086503139	0.021922258	0.090524898	0.013548837	-0.066910995	-0.122927474	0.095881262	0.139798352	-0.128536942	-0.12696013	-0.152971005	0.03533413	0.085140024	0.093403961	0.013965669	0.162891628	0.077194558	0.053516812	0.080694828	0.194759524	0.097743066	-0.127646045	-0.056617287	0.024693069	-0.002756427	0.022663975	-0.084061812	0.130642562	0.185548162	-0.044311573	0.15804233	0.142819614	0.04852988	-0.100218851	0.055587496	0.083939094	-0.084514025	-0.159997422	0.071454693	-0.104837089	-0.023474931	0.101880549	0.106188263	-0.112658146	-0.109773216	-0.087178057	-0.067105614	-0.049920593	-0.114151558
M130T958	-0.089380742	0.010644401	0.105145858	0.021074135	-0.084099508	-0.139953925	0.070727898	0.167239409	-0.111018913	-0.116603366	-0.148916596	0.02648569	0.07035503	0.067331159	-0.00214712	0.175623651	0.086609286	0.057325956	0.091197112	0.21834441	0.078056155	-0.113431972	-0.082341996	0.022484136	0.004781987	0.020288459	-0.082698371	0.150664804	0.209214856	-0.037052188	0.172754831	0.159813004	0.063105274	-0.07666745	0.075264406	0.124986822	-0.076827325	-0.145114787	0.095856503	-0.089968278	0.001423644	0.136408356	0.138927733	-0.090716931	-0.127709919	-0.114240524	-0.037377546	-0.052421511	-0.107608179
M309T949	-0.095425857	0.061094036	0.065309531	-0.008122341	-0.007435181	-0.073278833	0.166565013	0.190487203	-0.310662442	-0.333266679	-0.299835243	0.045000024	0.159593471	0.168718233	0.067031661	0.076663758	-0.037567775	-0.038105966	0.007732149	0.136275854	0.138558475	-0.313905693	-0.015220702	0.054576815	-0.043976849	0.052887559	-0.056797699	0.110757904	0.155115575	-0.028881545	0.127189647	0.172198715	0.030637204	-0.087622441	0.132959354	0.112647379	-0.062058342	-0.178593448	0.126529911	-0.134264444	0.018718657	0.142477387	0.128219836	-0.167824223	-0.066764528	-0.07206591	-0.155641945	-0.054027294	-0.311695916
M266T862	-0.04971458	0.043369929	0.024182233	-0.012563757	0.034144788	0.000419924	0.083481137	0.200638596	-0.300933835	-0.359723094	-0.284417472	0.004327598	0.113431916	0.088089781	0.051628316	-0.060499701	-0.144065868	-0.127223954	-0.069881949	0.02441621	0.04810183	-0.316203944	-0.015225759	0.052244713	-0.050517007	0.051743489	0.022913542	0.059831276	0.068874045	0.030886874	0.036196854	0.138572865	0.023152841	0.050947407	0.198763232	0.181543145	0.031153698	-0.04286176	0.178586627	-0.043740105	0.128352114	0.190194767	0.155692613	-0.071045195	-0.008969314	-0.072502577	-0.092517057	-0.029125679	-0.350894366
M262T905	-0.030151349	0.051994391	-0.009323904	-0.023746078	0.06798428	0.044826997	0.091556345	0.152536046	-0.305422005	-0.36047402	-0.269166099	0.005508315	0.115111923	0.097874261	0.067280218	-0.112652126	-0.178156534	-0.149568246	-0.101979652	-0.04125166	0.04846708	-0.318387818	0.022270321	0.051663369	-0.060052707	0.051754495	0.041477933	0.013849021	0.007489533	0.035124001	-0.011822076	0.096994762	-0.001002738	0.052429016	0.177077469	0.131317599	0.043937435	-0.02428684	0.147600478	-0.0374896	0.115412714	0.142927165	0.107455176	-0.071529458	0.032926334	-0.029839995	-0.112040006	-0.017019974	-0.350235128
M331T951	-0.042003241	0.039133489	0.017642524	-0.011639889	0.025123463	-0.004519966	0.085234949	0.129163899	-0.224643996	-0.257231574	-0.207694124	0.01404254	0.095633653	0.088527398	0.046835897	-0.025644525	-0.089072474	-0.077452482	-0.041481172	0.025787841	0.058727608	-0.232004557	0.000810641	0.038731503	-0.038407027	0.038246642	0.002171833	0.042330159	0.053152383	0.008587788	0.034681737	0.097022039	0.011195673	0.002092676	0.121869873	0.099328117	0.002886209	-0.060514284	0.107648341	-0.053433259	0.061718697	0.112080888	0.091689886	-0.077222874	-0.008105637	-0.039433997	-0.090369512	-0.023917489	-0.247019448
M224T893	0.014521841	0.021367469	-0.037074031	-0.019756632	0.084471953	0.0941401	-0.011270383	0.148232354	-0.233939634	-0.31507625	-0.205731109	-0.036142675	0.046201197	-0.004339132	0.033609784	-0.208689298	-0.236896591	-0.200661085	-0.147909948	-0.121966208	-0.05058346	-0.256979177	0.005519669	0.039335031	-0.051498737	0.040386613	0.105898064	-0.024055983	-0.058969631	0.085818403	-0.083554651	0.058286799	-0.000246149	0.178442426	0.214195025	0.189931748	0.123108962	0.108467245	0.180029802	0.057279482	0.205136867	0.177353576	0.129219175	0.038365509	0.069711073	-0.038412911	-0.02110867	0.006956985	-0.319911818
M206T897	-0.06336981	0.070202638	0.016545703	-0.024977185	0.064762898	0.01954058	0.138210691	0.241236251	-0.423902245	-0.495916308	-0.3872731	0.014752513	0.167975249	0.145425662	0.086494871	-0.096664729	-0.205348299	-0.176494828	-0.106226034	0.006491771	0.084651798	-0.441103794	0.006834436	0.072700659	-0.076143907	0.07221664	0.030365207	0.058711457	0.06659954	0.034601917	0.032041126	0.168211621	0.015607154	0.045243783	0.24762448	0.201746262	0.034904491	-0.071947841	0.215258095	-0.073653527	0.147741877	0.220080175	0.175261869	-0.117880642	0.007670728	-0.068907788	-0.155483307	-0.03628162	-0.480120636
M310T950	-0.062905815	0.105539625	-0.01951347	-0.044435432	0.086096292	0.032714331	0.251372076	0.052121851	-0.371571661	-0.369325409	-0.296195066	0.072391155	0.206427385	0.25843827	0.134611516	-0.02741785	-0.110206118	-0.079263914	-0.064552639	-0.015472662	0.197155507	-0.362454361	0.107201115	0.060996771	-0.078755117	0.060537759	-0.036944145	-0.005163543	0.009157493	-0.044290964	0.023871406	0.071767346	-0.042217725	-0.153822972	0.050714148	-0.068396413	-0.067881667	-0.199090847	0.018430222	-0.170350758	-0.068642448	-0.015663686	-0.026395247	-0.233464763	0.038576982	0.060034058	-0.268435326	-0.031778696	-0.334713624
M160T896	-0.155215074	0.086500964	0.116186198	-0.002732139	-0.072802383	-0.182501093	0.298256975	0.10123825	-0.258682365	-0.201230502	-0.252205574	0.116785302	0.215464897	0.29579283	0.089800458	0.309068975	0.169071982	0.139425108	0.146435573	0.296953272	0.287966355	-0.235810533	0.006782546	0.046027956	-0.025040036	0.042638119	-0.194706213	0.164457935	0.261838085	-0.140287507	0.256660913	0.178633803	0.026591731	-0.345093673	-0.0417347	-0.077437771	-0.228734316	-0.400370391	-0.023516813	-0.281585517	-0.212810175	-0.010599503	0.018814627	-0.323070982	-0.146743599	-0.033163129	-0.255352323	-0.085402844	-0.158435128
M209T641	-0.068351604	0.098200222	-0.006585396	-0.037046809	0.049447873	-0.008294033	0.264695497	-0.035055732	-0.256024728	-0.209685832	-0.190201125	0.093574852	0.18680729	0.268550015	0.122747748	0.073393827	0.007232896	0.021786209	0.00679737	0.036714358	0.228751662	-0.233954426	0.113895458	0.041278555	-0.054887509	0.040361037	-0.090779346	-0.001249195	0.029090982	-0.09031828	0.059831272	0.034318868	-0.047682795	-0.252346148	-0.066655225	-0.181007785	-0.132723567	-0.258009877	-0.08321769	-0.203640525	-0.182232576	-0.119783883	-0.105244549	-0.259391307	0.01026607	0.090097126	-0.267053976	-0.033901339	-0.171428928
M138T500	-0.091498878	0.122226905	-0.000383872	-0.043583156	0.045869045	-0.030812986	0.343950727	-0.075443116	-0.281873028	-0.205246426	-0.203002305	0.128293054	0.231543537	0.347465863	0.151286479	0.138741801	0.058964309	0.070079724	0.039895181	0.073546669	0.305809963	-0.248624736	0.14542052	0.045126416	-0.06004259	0.043716151	-0.139418037	0.00395662	0.050567792	-0.134473852	0.095191821	0.032716432	-0.061204324	-0.362848069	-0.130265977	-0.272495253	-0.19706881	-0.355839228	-0.144435585	-0.274865726	-0.277699044	-0.190882256	-0.162103257	-0.342825348	-0.001747614	0.123758075	-0.340127818	-0.045360952	-0.154871651
M407T651	-0.087861986	0.093041453	0.022429017	-0.026674825	0.0007335	-0.070185261	0.289647598	-0.094073147	-0.161551461	-0.07292157	-0.110740701	0.1186946	0.179303567	0.289852187	0.111261821	0.19940888	0.135330821	0.129374281	0.090658768	0.121853457	0.272547446	-0.127149143	0.107949851	0.025701191	-0.031049732	0.023990286	-0.156518009	0.02610401	0.081319842	-0.14130841	0.122099935	0.022880986	-0.043316899	-0.361281511	-0.169597852	-0.271933045	-0.208423789	-0.339031811	-0.167666217	-0.250863231	-0.293422026	-0.200433206	-0.160803054	-0.299740461	-0.037264409	0.101878321	-0.272461577	-0.044278052	-0.029573001
M92T889	-0.082206013	0.093480412	0.014904253	-0.028901831	0.011112608	-0.056067219	0.283055078	-0.087616836	-0.174893695	-0.093620604	-0.120712105	0.113481944	0.178557847	0.28396876	0.11305359	0.173110217	0.110902622	0.109185562	0.073851487	0.101771013	0.262568559	-0.142636666	0.110677074	0.027804991	-0.035207778	0.026286254	-0.142894874	0.017788449	0.067217522	-0.13133518	0.107033962	0.021050142	-0.045459235	-0.339904914	-0.153238936	-0.258594656	-0.193107776	-0.32091106	-0.154986104	-0.240060061	-0.273637879	-0.189290555	-0.154134172	-0.290000015	-0.025982844	0.102309683	-0.270061798	-0.04116044	-0.051455499
M269T579	0.009084682	0.066090241	-0.073365931	-0.044359845	0.132985707	0.131682715	0.098745026	0.067992954	-0.314222238	-0.366263738	-0.241810677	0.003838565	0.114418245	0.108395251	0.09428843	-0.219734563	-0.250302134	-0.198846757	-0.167423052	-0.169825349	0.040893201	-0.324252355	0.089681258	0.050681787	-0.078105724	0.05194798	0.082502692	-0.073376777	-0.110727274	0.04853019	-0.106604007	0.019748634	-0.045060445	0.06838254	0.145300246	0.04836461	0.07586914	0.021659116	0.097681991	-0.017977103	0.103111723	0.063357205	0.024051365	-0.063700856	0.113717277	0.046519137	-0.141757944	0.006950378	-0.354634848
M471T938	0.009089727	0.077470227	-0.08438471	-0.051055921	0.147009674	0.143772647	0.125815233	0.045533475	-0.334059549	-0.378892114	-0.249646329	0.01353578	0.131020344	0.136240541	0.109995599	-0.22603322	-0.255984951	-0.200047375	-0.174381163	-0.185843681	0.062947814	-0.340814357	0.112491103	0.053408917	-0.085198431	0.054767196	0.078175686	-0.088361962	-0.127354078	0.039880607	-0.115431088	0.007718743	-0.057483955	0.042061732	0.127389254	0.010999591	0.065416719	0.002037448	0.075879827	-0.035672336	0.077785897	0.03283145	-0.004444557	-0.088326923	0.12718093	0.069827674	-0.172181302	0.007762054	-0.363200844
M421T899	0.037114415	0.049009372	-0.093605974	-0.042226711	0.132286882	0.14975547	0.056976526	-0.010259297	-0.204746394	-0.240590503	-0.134389122	-0.003840659	0.066571441	0.065605142	0.075663178	-0.227129604	-0.220004757	-0.170137239	-0.159133012	-0.206036307	0.009574648	-0.210771691	0.100930493	0.031367525	-0.062341189	0.033089528	0.089420018	-0.109919971	-0.158366704	0.047282587	-0.141129917	-0.041871189	-0.058284951	0.071670725	0.080395208	-0.014222461	0.08101485	0.061001825	0.036506649	0.012792003	0.071758469	-0.005179211	-0.035310882	-0.023137444	0.132332371	0.079175067	-0.101573595	0.023179783	-0.233906059
M266T858	0.017280994	0.032383481	-0.051687257	-0.026627871	0.094053653	0.102768276	0.02256538	0.084228392	-0.215359375	-0.273185352	-0.173639561	-0.018790277	0.05663418	0.029580752	0.049105149	-0.192757694	-0.210362668	-0.172450553	-0.138022594	-0.13574993	-0.017362098	-0.230096263	0.0397287	0.035180865	-0.052721827	0.036308035	0.087424902	-0.048721633	-0.083433016	0.062272711	-0.091473798	0.023442213	-0.02038545	0.118361268	0.150661899	0.101630609	0.093300175	0.072797217	0.115766188	0.029444904	0.137477441	0.099578127	0.061944587	0.004465096	0.083494472	0.005547179	-0.055988094	0.009909637	-0.272331152
M245T933	0.032113613	0.022230885	-0.06129174	-0.024876623	0.092817681	0.111709387	-0.002840903	0.047655798	-0.158014082	-0.209129028	-0.118583251	-0.024418558	0.029975435	0.003615433	0.037728391	-0.198054847	-0.1962982	-0.159397492	-0.134376368	-0.153990385	-0.037081463	-0.171311533	0.042802843	0.025140539	-0.044119397	0.026505982	0.092718714	-0.066225468	-0.106912032	0.06362212	-0.10933007	-0.0066912	-0.025747367	0.125298499	0.121206904	0.075584145	0.098621406	0.097027374	0.088391754	0.048398125	0.126431657	0.069420111	0.035823381	0.029220195	0.092286717	0.019301878	-0.031332896	0.018380436	-0.211427734
M507T861	0.035979608	0.019840623	-0.063935995	-0.0246949	0.094726499	0.116431865	-0.011329165	0.047612555	-0.153088811	-0.206664875	-0.114088846	-0.027997719	0.024482806	-0.004783711	0.035178929	-0.20714781	-0.202316929	-0.164566662	-0.138963726	-0.161547204	-0.045464127	-0.167297837	0.041668194	0.024278807	-0.043679783	0.025731408	0.098580599	-0.069730643	-0.113009888	0.068182573	-0.115882668	-0.009901559	-0.02583158	0.136438318	0.125011458	0.08089312	0.105736488	0.108542609	0.091614259	0.056494345	0.134596282	0.072698457	0.037854679	0.038448006	0.095860231	0.018695189	-0.024027527	0.020461673	-0.210219534
M105T615	0.027164051	-0.009336217	-0.024807565	-0.004262435	0.040365874	0.060764083	-0.064851865	0.07766369	-0.067194719	-0.120311484	-0.063323229	-0.040402764	-0.017672917	-0.061701711	-0.007039005	-0.138222728	-0.134638689	-0.116343968	-0.086694794	-0.086240021	-0.079117555	-0.084069306	-0.015735121	0.011441474	-0.016796542	0.012327309	0.080818147	-0.02151823	-0.050068639	0.067208339	-0.067587473	0.015135245	0.006037911	0.153049182	0.125209376	0.132801138	0.098442173	0.120361214	0.108954703	0.078247998	0.148466738	0.112696117	0.083518683	0.079572236	0.043009806	-0.03272342	0.045888521	0.013810898	-0.131347265
M204T692	0.038570341	-0.009297476	-0.039679004	-0.007655819	0.051000727	0.078094688	-0.068204437	0.044078461	-0.046373809	-0.093742358	-0.036094091	-0.040379984	-0.025640036	-0.064732054	-0.004896148	-0.154220063	-0.137316298	-0.115695608	-0.094078068	-0.113750164	-0.082821245	-0.061246987	-0.000102907	0.007299203	-0.01671779	0.008454707	0.08649269	-0.043906993	-0.079182559	0.066694694	-0.08910198	-0.01139967	-0.005051798	0.150181008	0.102124663	0.09998322	0.101301952	0.131115028	0.083748842	0.084182341	0.134151937	0.08031669	0.053292867	0.084964616	0.060029812	-0.010807475	0.045439202	0.020737376	-0.104928399
M85T863	0.041873588	-0.00435188	-0.048369742	-0.011996135	0.067176219	0.096118987	-0.066503123	0.061226243	-0.084021306	-0.142615794	-0.067064381	-0.044704142	-0.016782761	-0.061805107	0.002763866	-0.189311726	-0.175560272	-0.147325233	-0.118942858	-0.137604401	-0.088025642	-0.101878	0.005342258	0.013487117	-0.025788585	0.014844787	0.103032676	-0.051778656	-0.09336952	0.078924071	-0.105383509	-0.006296198	-0.007814597	0.174286899	0.131208123	0.121673057	0.119439912	0.146382297	0.106733401	0.091245747	0.161564677	0.10102295	0.066913729	0.088042701	0.074380332	-0.011631176	0.037844023	0.02256355	-0.15400883
M118T557	0.046295852	-0.007484525	-0.051101258	-0.011446404	0.067210954	0.099262943	-0.07501857	0.053313751	-0.069406075	-0.127284196	-0.05327204	-0.04712116	-0.024583779	-0.070433887	-0.000756516	-0.192940816	-0.17397548	-0.145801685	-0.119289665	-0.143574208	-0.09515092	-0.087242846	0.005365106	0.010939972	-0.023615463	0.012374228	0.105926437	-0.056470094	-0.100105239	0.080632887	-0.111098807	-0.013800314	-0.008854384	0.17936305	0.125901929	0.117857102	0.122784068	0.155359578	0.101794926	0.098050667	0.161740453	0.095607758	0.062030287	0.096579208	0.077149397	-0.009059865	0.045912775	0.025041242	-0.139801332
M142T603	0.008546969	0.01280404	-0.022711262	-0.010982188	0.03796539	0.042331454	0.009455388	0.024023112	-0.07794534	-0.098092184	-0.060448655	-0.006441482	0.020727011	0.0121849	0.019703035	-0.07540034	-0.079516321	-0.064458649	-0.053393504	-0.056763039	-0.005844992	-0.082895347	0.019085776	0.0125669	-0.020132436	0.013043292	0.033477235	-0.023212997	-0.037523388	0.022679359	-0.038674625	0.003200338	-0.010396769	0.042167179	0.051063192	0.029776624	0.034792752	0.028013965	0.037389319	0.011033867	0.047287256	0.029500023	0.015938492	0.001174682	0.035147967	0.007477581	-0.022852848	0.005020213	-0.097555947
M222T624	0.027139703	0.00879848	-0.042465206	-0.014759805	0.060158895	0.077186329	-0.018441709	0.028795942	-0.086245747	-0.12212792	-0.063129752	-0.021878221	0.007379792	-0.014343865	0.017902909	-0.138235974	-0.13109083	-0.106997253	-0.090669255	-0.108468736	-0.039033283	-0.096113523	0.023797102	0.013566575	-0.025933907	0.014568092	0.067870699	-0.047171736	-0.07700308	0.047622383	-0.079351995	-0.010436678	-0.015827466	0.098033516	0.081068416	0.056298	0.073917557	0.081626771	0.059985519	0.045347908	0.092842397	0.048557291	0.025699028	0.035925154	0.063126025	0.010573655	-0.004652581	0.015275532	-0.125996906
M258T778	0.018985858	0.003017727	-0.026399512	-0.008795632	0.043093244	0.0560596	-0.02666118	0.051756303	-0.079221025	-0.11743264	-0.066622785	-0.023906714	0.00333795	-0.023455078	0.008353306	-0.114229792	-0.114451623	-0.096256474	-0.075201116	-0.077681677	-0.042898733	-0.090487648	0.004131513	0.013047321	-0.020366747	0.013781062	0.06032327	-0.025325076	-0.04828217	0.046901019	-0.057405885	0.008513097	-0.003597038	0.101081703	0.091880658	0.082594223	0.069762069	0.076864775	0.075566702	0.045644576	0.101472369	0.072462761	0.04994749	0.040391712	0.04294199	-0.011022952	0.009109814	0.01009489	-0.122596152
M179T856	0.017813067	0.01179323	-0.03317053	-0.013839139	0.056327508	0.067486236	-0.0099688	0.056215804	-0.11422716	-0.15548613	-0.093221746	-0.020699962	0.01895234	-0.005799412	0.020364824	-0.13131859	-0.136080232	-0.112914168	-0.08967323	-0.091679774	-0.032356652	-0.125667435	0.015627058	0.018683912	-0.028859	0.019503016	0.06479531	-0.032020943	-0.057381234	0.048353582	-0.065113444	0.010978417	-0.009117805	0.099264639	0.102231857	0.080872269	0.072335725	0.070959783	0.081233866	0.037896831	0.104701048	0.073931857	0.048461552	0.026940785	0.05336854	-0.003947038	-0.011448817	0.0097411	-0.158463551
M252T758	0.021220214	0.010610649	-0.036464641	-0.014141599	0.05789924	0.071246998	-0.013638025	0.047840452	-0.105256078	-0.145248658	-0.083588294	-0.021547882	0.014754361	-0.009468894	0.019352413	-0.134907839	-0.135615999	-0.111997376	-0.090772803	-0.098046966	-0.035516143	-0.116347049	0.018074829	0.017041851	-0.027976382	0.017930251	0.066624628	-0.037234619	-0.064362041	0.048800055	-0.070495909	0.003969952	-0.011238542	0.100476231	0.096384171	0.074084532	0.073870186	0.075837293	0.075233255	0.041278201	0.102270441	0.066635211	0.041759172	0.030903232	0.056972099	0.000484118	-0.008499845	0.011735359	-0.148660528
M343T863	0.029337662	0.003064922	-0.040091557	-0.011668557	0.049460816	0.068149442	-0.025412798	0.004042099	-0.043857197	-0.069314877	-0.02525119	-0.019862877	-0.005738861	-0.022287813	0.010206917	-0.115717388	-0.100430325	-0.08095538	-0.072642185	-0.098459105	-0.039797865	-0.050961285	0.022559545	0.006373999	-0.017473368	0.007312995	0.057582472	-0.048060163	-0.075403019	0.038842992	-0.07401286	-0.024043576	-0.016417245	0.081361718	0.050445503	0.030491036	0.062077287	0.076889062	0.033987896	0.044890941	0.068455705	0.022681067	0.006160433	0.039525933	0.056716386	0.017012331	0.005977583	0.016631223	-0.073705451
M259T866	0.04103501	-0.013104124	-0.039757826	-0.005496581	0.038598643	0.066720454	-0.06508359	-0.007824197	0.014761717	-0.010956052	0.022947088	-0.031461426	-0.03857826	-0.062936235	-0.010025116	-0.116046414	-0.08610208	-0.070549796	-0.065250397	-0.101577596	-0.071497312	0.006324798	0.008413238	-0.003352803	-0.005746072	-0.002289847	0.065264543	-0.05100052	-0.081967808	0.046497431	-0.081919374	-0.038756086	-0.011598582	0.106581465	0.041099046	0.037875697	0.074295066	0.110569904	0.028981574	0.072843846	0.078924571	0.021820181	0.006822072	0.077005696	0.054084452	0.010734339	0.047379946	0.022718796	-0.02079305
M133T645	0.044723502	-0.008915849	-0.048257791	-0.009457454	0.05346175	0.08370891	-0.064347964	0.005840657	-0.017175841	-0.052723676	-0.00285666	-0.03553476	-0.031513445	-0.061099391	-0.003363833	-0.148346323	-0.120381065	-0.098790292	-0.087830624	-0.124354224	-0.07685868	-0.028223594	0.013808323	0.001861638	-0.013709275	0.003120894	0.080522995	-0.059166288	-0.096182653	0.057592036	-0.097685635	-0.035638141	-0.014520774	0.128527235	0.066024021	0.055969627	0.090932316	0.125338454	0.048394237	0.079920102	0.103073957	0.038917541	0.017673624	0.080626813	0.067736039	0.010911885	0.041196239	0.024780709	-0.062841378
M72T667	0.057037093	-0.002679679	-0.070424737	-0.016626991	0.070448105	0.106642219	-0.05048542	-0.053721084	0.005121579	-0.01544719	0.033005428	-0.027646391	-0.03227631	-0.046708371	0.007429265	-0.16064114	-0.115761309	-0.089264296	-0.093616418	-0.160055062	-0.064702969	-0.000473908	0.045812877	-0.003003953	-0.015662081	-0.001429018	0.079211459	-0.093033715	-0.137094371	0.047444202	-0.123824721	-0.076277368	-0.035019261	0.100094656	0.018173921	-0.014143521	0.08171334	0.12000579	-0.002712915	0.072749841	0.060954199	-0.025764977	-0.040978071	0.069348378	0.092347841	0.052485108	0.02241669	0.03285893	-0.022932761
M292T815	0.064933042	0.008283164	-0.090919931	-0.025853998	0.098140743	0.137841202	-0.035651938	-0.06276024	-0.033816948	-0.059134798	0.009660997	-0.026654373	-0.017958935	-0.030128808	0.024230172	-0.204865706	-0.157289037	-0.120559182	-0.124676662	-0.20322548	-0.059457072	-0.039750633	0.069780891	0.002815151	-0.028305831	0.004747432	0.09537401	-0.117933238	-0.171798632	0.054540845	-0.15327857	-0.088602917	-0.048928486	0.108343954	0.027538369	-0.026436433	0.094996199	0.128785527	-0.002267302	0.072574966	0.068289017	-0.035165994	-0.055333308	0.061333455	0.120566958	0.073163502	-0.00153355	0.037912458	-0.064701898
M254T668	0.070201589	0.009771626	-0.098916296	-0.028630613	0.110173567	0.153283633	-0.040561603	-0.053477423	-0.053299745	-0.087148469	-0.005599818	-0.031848689	-0.016493683	-0.034187013	0.027422991	-0.234049034	-0.185744821	-0.144093984	-0.143899056	-0.224770089	-0.068679585	-0.061655928	0.073161899	0.005948615	-0.033739367	0.00808104	0.110126766	-0.126346989	-0.186297502	0.065388728	-0.169067371	-0.088794298	-0.051241961	0.131119495	0.047497633	-0.010566924	0.111492319	0.146850157	0.013336071	0.082878961	0.090588573	-0.021294075	-0.046702758	0.069868646	0.132881217	0.073228487	-0.001339838	0.040815023	-0.093716438
M244T466	0.046415365	0.140867241	-0.192347378	-0.101623607	0.294357351	0.305958583	0.220649504	-0.008641882	-0.549217405	-0.614149985	-0.379003535	0.025433723	0.216821945	0.240364563	0.205461357	-0.450111307	-0.468955811	-0.358935776	-0.334410173	-0.408978543	0.105919721	-0.555790012	0.246194741	0.085621226	-0.15405231	0.088788455	0.155391006	-0.21970949	-0.307854006	0.069645665	-0.265568768	-0.057173125	-0.134051726	0.065591305	0.166985211	-0.070363884	0.124366658	0.030004774	0.068177596	-0.050450435	0.099933531	-0.029173299	-0.090475724	-0.147470867	0.275378276	0.185903376	-0.314559001	0.032308519	-0.585856652
M256T615	0.099678492	0.066755045	-0.190619325	-0.072926815	0.239570613	0.29370335	0.044957637	-0.086367694	-0.25782834	-0.313467305	-0.135321335	-0.022046117	0.063908482	0.059651595	0.112508919	-0.432662794	-0.379893199	-0.290424294	-0.287178523	-0.416466758	-0.030142363	-0.267254089	0.186844629	0.037035297	-0.096295644	0.040706325	0.179258738	-0.235895314	-0.338010077	0.094007335	-0.296998428	-0.135773464	-0.115507248	0.157073726	0.095874891	-0.06705577	0.165736006	0.170292128	0.01955434	0.068821144	0.120038085	-0.060958452	-0.109630353	0.016032008	0.260401649	0.167952547	-0.128589664	0.060350452	-0.308851443
M238T862	0.046640634	0.103085164	-0.15776174	-0.077506395	0.21782236	0.23276069	0.169721126	-0.092332554	-0.331970765	-0.351788702	-0.199826709	0.02997356	0.144470252	0.183442517	0.152370745	-0.310189791	-0.299489598	-0.220240308	-0.226632457	-0.317873019	0.091560075	-0.327929694	0.209397377	0.049777009	-0.10460082	0.052281878	0.097685452	-0.192404745	-0.259501706	0.028938086	-0.209915609	-0.095260284	-0.118145883	-0.003519995	0.038613871	-0.15095857	0.065124194	0.006449043	-0.030974497	-0.047604312	0.000643134	-0.114923449	-0.145954709	-0.118081933	0.215600895	0.183321132	-0.238205205	0.032043123	-0.32870142
M309T861	0.075452007	0.11933789	-0.210482576	-0.096135166	0.273130959	0.30314526	0.188643908	-0.164454186	-0.35025847	-0.364828136	-0.185358679	0.033403741	0.152746318	0.205248949	0.180358883	-0.393296198	-0.356943099	-0.258416405	-0.279156479	-0.420978119	0.096839114	-0.342581215	0.270332222	0.050742666	-0.12179882	0.054161773	0.126297872	-0.263998999	-0.354862604	0.035001328	-0.284360047	-0.157429285	-0.156683626	-0.003866953	0.007897866	-0.229172038	0.084104799	0.030911624	-0.077195353	-0.041885889	-0.019662302	-0.187283882	-0.220453449	-0.124573502	0.282061934	0.250721058	-0.275555539	0.050040967	-0.33869737
M164T675	0.063182911	0.034407153	-0.113828669	-0.040815435	0.130403272	0.164810817	0.024820805	-0.100252426	-0.091099748	-0.104642373	-0.021146756	-0.006464798	0.022355051	0.032267255	0.060020632	-0.223592436	-0.178425638	-0.13101712	-0.144300262	-0.237929706	-0.011570897	-0.091032205	0.117562564	0.011223607	-0.046065434	0.013346125	0.088636067	-0.14764331	-0.205127591	0.038676703	-0.171736294	-0.107755383	-0.074324928	0.057178851	0.000550056	-0.095653367	0.07585923	0.087089039	-0.038785024	0.034189612	0.022679388	-0.089736726	-0.107661861	0.006917742	0.149723709	0.119103	-0.069929466	0.038577568	-0.101326013
M188T863	0.055508158	0.054686737	-0.122790875	-0.051269764	0.160485057	0.188236823	0.059589525	-0.053940369	-0.201612151	-0.234060409	-0.115225269	-0.004044748	0.064250999	0.069588961	0.087003157	-0.272358201	-0.247735873	-0.188110775	-0.186076015	-0.263564273	0.006421203	-0.205728173	0.132109086	0.029687051	-0.069257084	0.03193887	0.10631057	-0.150406924	-0.212660369	0.051682665	-0.183841382	-0.079993768	-0.078860941	0.075460463	0.059966121	-0.057672004	0.093328877	0.080825463	0.008501526	0.021294551	0.061226243	-0.046947067	-0.077661613	-0.019413132	0.168529929	0.11584252	-0.113937409	0.034436118	-0.226747219
M303T461	0.075530859	0.057395532	-0.151151724	-0.059129147	0.187792582	0.227423996	0.053027891	-0.090007833	-0.196587524	-0.229565488	-0.096459865	-0.008305821	0.057161666	0.064383996	0.094585388	-0.323184674	-0.28062248	-0.211272884	-0.215779622	-0.322437381	-0.005473858	-0.200255014	0.157957237	0.027810959	-0.075383968	0.030622122	0.12814175	-0.189264836	-0.266510983	0.061153208	-0.228434291	-0.115547217	-0.096732258	0.092217269	0.048700656	-0.087575049	0.112688202	0.111008157	-0.010305155	0.037597241	0.062871287	-0.077621842	-0.110677392	-0.006301975	0.204282708	0.146462848	-0.117390695	0.046375502	-0.223050846
M199T930	0.051100595	0.082345052	-0.144755648	-0.065153324	0.173731621	0.192397908	0.148339565	-0.182848425	-0.174272849	-0.153221302	-0.060274557	0.039884944	0.098255447	0.158199756	0.123822146	-0.215337677	-0.177030044	-0.116638485	-0.153124465	-0.270518161	0.094151629	-0.159315302	0.20291162	0.023126659	-0.072181864	0.025297112	0.053583394	-0.190348254	-0.245265331	-0.007618736	-0.182116958	-0.14189351	-0.118687696	-0.074126212	-0.078465102	-0.248841787	0.014708244	-0.020338315	-0.129512305	-0.055085128	-0.096264283	-0.211934031	-0.218062565	-0.110473425	0.186120197	0.205227226	-0.201403189	0.034990842	-0.131380103
M174T664	0.067308003	0.062254169	-0.146031859	-0.058542519	0.170486787	0.202786606	0.087301466	-0.157124378	-0.141853005	-0.140140444	-0.040341809	0.014889644	0.061188854	0.096980996	0.099273369	-0.252469244	-0.20301428	-0.142413861	-0.169456122	-0.289511908	0.037230072	-0.134437331	0.176495496	0.018123522	-0.065056124	0.020591884	0.084758902	-0.190948346	-0.255888508	0.02181686	-0.20281294	-0.141745575	-0.107088298	0.001867024	-0.039487504	-0.185708978	0.057393701	0.048716159	-0.090159398	-0.00333294	-0.03260718	-0.164039128	-0.178609122	-0.047980278	0.189786284	0.179214629	-0.142909803	0.042912902	-0.127477283
M173T662	0.084785854	0.049391706	-0.156456032	-0.055976652	0.168334695	0.212823659	0.05469252	-0.196295666	-0.074772406	-0.066662078	0.023071029	0.006990012	0.028696454	0.063698849	0.084640024	-0.259842649	-0.188048572	-0.128776205	-0.165767747	-0.310266004	0.011446673	-0.066212004	0.177789155	0.006441367	-0.054712536	0.009188172	0.092324127	-0.210090564	-0.282156826	0.025037695	-0.223522674	-0.175246101	-0.112082493	0.01425614	-0.070224208	-0.210665702	0.065772873	0.080032023	-0.118360141	0.021163525	-0.04112372	-0.194620487	-0.205098528	-0.016147922	0.199293877	0.192566708	-0.1111172	0.052799326	-0.058148189
[truncated: 67 more columns]
