# Supplementary material for: Adaptation of the infant gut microbiome during the complementary feeding transition
Source: PLoS One. 2022 Jul 14;17(7):e0270213. doi: 10.1371/journal.pone.0270213 (PMC9282554; doi:10.1371/journal.pone.0270213)
Supplement: S2 File — (ZIP) [file pone.0270213.s002.zip › Final docs/Intermediary docs/MBComp_Lipid_CIM_BM_Corr_3.txt]

Enterococcaceae	Enterococcaceae Enterococcus	Lactobacillales	Actinomycetaceae Varibaculum	Unclassified Bacilli	Bifidobacteriaceae Bifidobacterium	Streptomycetaceae Streptomyces	Bifidobacteriaceae Bifidobacterium longum subsp. longum	Clostridiales Family XI Anaerococcus	Actinomycetaceae Actinomyces	Bifidobacteriaceae	Bifidobacteriales	Unclassified Actinobacteria	Unclassified Bacteria	Coriobacteriaceae	Coriobacteriaceae Collinsella	Coriobacteriaceae Eggerthella	Desulfovibrionaceae Bilophila	Lactobacillaceae Lactobacillus rhamnosus	Staphylococcaceae Staphylococcus	Lachnospiraceae Lachnospiraceae (UCG-008, NK4A136, NK4A136, NC2004, ND3007)	Ruminococcaceae	Lachnospiraceae Blautia	Ruminococcaceae Faecalibacterium	Lachnospiraceae Fusicatenibacter	Lachnospiraceae Dorea	Veillonellaceae Dialister	Lachnospiraceae Ruminococcus gauvreauii	Porphyromonadaceae Barnesiella	Peptostreptococcaceae Peptoclostridium	Ruminococcaceae Flavonifractor	Ruminococcaceae Ruminococcaceae	Streptococcaceae Lactococcus	Streptococcaceae	Erysipelotrichaceae Turicibacter	Clostridiaceae Sarcina	Ruminococcaceae Ruminococcus	Moraxellaceae Acinetobacter	Ruminococcaceae Subdoligranulum	Peptostreptococcaceae Intestinibacter	Peptostreptococcaceae	Lachnospiraceae	Clostridiales	Ruminococcaceae Butyricicoccus	Erysipelotrichaceae Faecalitalea	Bifidobacteriaceae Bifidobacterium breve	Unclassified Clostridia	Lachnospiraceae Hungatella	Lachnospiraceae Anaerostipes	Porphyromonadaceae Parabacteroides
Monoglyceride_MS1_16	0.51324465166574	0.495321128940109	0.444719958644867	0.479007468823348	0.368998164279761	0.219374883605594	0.17938086934685	0.18635372520727	0.162027488333266	0.0591075466179756	0.331250118753731	0.202449032261368	0.131188610663193	-0.0927334174847956	0.108285824799895	0.0482607359944607	0.135566776611157	0.0249873023690033	0.0491559614843045	0.0268346208697667	0.134999148174721	0.0794941556253738	0.0983082697097485	0.0911587776426909	0.189144955983914	0.160375045180835	0.148967288211591	0.133321853002053	0.125061498219919	0.191686521941721	0.0480602959015554	0.103979929189658	0.0850439250514606	0.0907962696551421	0.0292398670860293	0.028040239018685	0.0310067414968187	0.0264524716214247	0.0127900357420724	0.267560795059757	0.235763283366109	0.0740224609743737	0.0309177129952513	-0.0475554735797925	-0.0466522169164421	-0.0239399042680765	-0.120209562337159	-0.0481681188297389	-0.299182830956042
Monoglyceride_MS1_15	0.356769097129746	0.339301238568074	0.312128743443035	0.367752690140932	0.225026244060208	0.281091123532087	0.238154336785163	0.242167226541081	0.19425280536031	0.10833657539482	0.390723970722271	0.24799409324709	0.254869424668855	0.073783809895309	0.134910684116304	0.115852189316798	0.111869222629182	-0.00912044269753458	0.0453904410755656	0.0238363721256802	0.175444607664936	0.131316295074753	0.149604437802994	0.124520843184833	0.23114996088579	0.180991704714265	0.151854411697958	0.172845282454418	0.16534165709933	0.235023533842861	0.144489583946218	0.12167622143468	0.0957449163387572	0.0931456103282699	0.0787754015956594	0.0508695193172945	0.037958323671957	0.0500868495787195	0.0182759962190413	0.236748232101753	0.208690028430745	0.124467339539762	0.0542638227764184	-0.0437676225866014	-0.0432120105503959	-0.0100303127683635	-0.108888291184663	0.0692870878690757	-0.154581030345995
Diglyceride_MS1_30	0.319364935473476	0.306567785575736	0.2600458486983	0.289272072504703	0.230179313265332	0.0648569159112125	0.0439453348031073	0.0642880820354862	0.0472340146731874	-0.0235360723032349	0.0951699658907977	0.0191732695443814	-0.0539719713836268	-0.198283878216598	-0.0708616432180696	-0.0815104705626105	0.00850503449563081	-0.0565661748253483	-0.0662794540510229	-0.0755568555189129	0.140699933742925	0.105057692335317	0.0946258976564461	0.0998425457346873	0.155052956179228	0.150136160906104	0.139264970544122	0.0958611729253964	0.0892798547909834	0.108312929411549	0.00760449036174523	0.0870340058525891	0.0854309612962259	0.0767892676659594	0.0273059169209413	0.0312980695433315	0.0658056262937011	0.0547512670071946	0.0712778996199401	0.206371123395789	0.166502878696757	0.128995622801261	0.127302509773719	0.094418778768085	0.0900083621831781	0.080108449922211	0.0332513323863822	-0.0163070304500348	-0.153019295456044
Diglyceride_MS2_81	0.384896900732252	0.37561539903249	0.346582536603432	0.34813593664191	0.293255939223984	0.15802389164234	0.132723008687168	0.124304772652009	0.124533883225898	0.0610596094348155	0.259296001355004	0.187844976341957	0.129244375459621	-0.0205300164776679	0.170710356666236	0.0899030590507038	0.158942410884834	0.0966082084049444	0.11612563842482	0.0985916247679424	0.00711882610909756	-0.0305312118672052	0.000261359592811483	-0.00272733554859477	0.0549813738150607	0.0382921526893775	0.0445406246859482	0.0452188417549362	0.0412475304310098	0.0983164939092107	-0.00444148542336983	0.0315639129169174	0.0153068502659716	0.0339585548180728	-0.0177386807502802	-0.00815854337081494	-0.026602496557947	-0.0310548742972472	-0.0512709222593616	0.138039719197878	0.13510918542651	-0.0570740252456996	-0.089754539146804	-0.139114034903161	-0.134016967832239	-0.105227908568703	-0.171628060951273	-0.103791809016017	-0.282466218355804
Diglyceride_MS2_56	0.344971562459018	0.337523725582858	0.318108097908524	0.315125289046363	0.263372169977572	0.170826654456817	0.146732672316022	0.131962648313373	0.133818511014366	0.0803376286433525	0.27858382369845	0.214008288394662	0.173104023883812	0.0417610473183145	0.214089091673587	0.129002234706164	0.176353210249863	0.11990672992108	0.147654864835699	0.130003879058499	-0.0213497802243084	-0.0544543761933621	-0.0169636505084688	-0.0235108806600434	0.0298481106108901	0.00977194647687933	0.0176156813349877	0.0326633179400008	0.029801003004548	0.0905133550422978	0.0033128757024017	0.0169315117583953	-0.00192605924333723	0.0204907376048957	-0.021499212060173	-0.0143750729194866	-0.0453161031690981	-0.0459706627104287	-0.0748584490675017	0.10438237063995	0.110998759478812	-0.0905469407148101	-0.130199390680703	-0.180561237503509	-0.173739690454494	-0.137494714412159	-0.202108104983048	-0.101806480867034	-0.269521032365703
Fatty.Acids_MS2_93	0.324601702113222	0.31595408434102	0.30285600664131	0.310823063392643	0.235942761175072	0.219286009176873	0.190368004641663	0.173845266183731	0.164248978193815	0.109511237888616	0.338300777372619	0.257002229908111	0.2438156008055	0.11141620178848	0.243771498614564	0.168345639800428	0.18350734396323	0.113318112361014	0.157136732812213	0.137598827335851	0.00230158314224728	-0.030766931039744	0.00966121061350687	-0.00543389494549818	0.0600414930735768	0.027971827717643	0.0279496077636435	0.0589156651285815	0.0557703997997025	0.124895686251597	0.0479691771591973	0.0312175776860387	0.00721752350638816	0.0276036782831668	0.000359052444476066	-0.00376783233807429	-0.0432123444278461	-0.0369087330697118	-0.0760693059060646	0.111479861289572	0.118375343202115	-0.0698201254068612	-0.125842583501544	-0.191830513393827	-0.184720422242354	-0.140624751913132	-0.21527735543053	-0.0592545068005817	-0.238387104831655
Monoglyceride_MS1_19	0.290722270294889	0.283723710248222	0.282618840770835	0.286719594903728	0.208711497303588	0.253425178470064	0.223796743287146	0.198230655162333	0.188728844157217	0.143191250089295	0.388566954931866	0.309219702346533	0.320667674025111	0.203621181544452	0.315045141373441	0.231225387625113	0.216355133875458	0.147874872511955	0.206346466707934	0.185335207079526	-0.0301133832022324	-0.0593831270207632	-0.00799246555570089	-0.0294003228500358	0.035816867356547	-0.00372486864715766	-0.00271820156473022	0.0497958016102405	0.0478188491351383	0.126385032285754	0.0657311169987558	0.0165044985732551	-0.0127042774275083	0.0132657771578384	-0.00164683337734274	-0.0104259921967817	-0.0686666151627755	-0.0564399412999131	-0.109836737091952	0.0767427660872483	0.0959359475951631	-0.112871597969804	-0.18270392157373	-0.255546046651706	-0.245855851630199	-0.189052666662549	-0.266899461537869	-0.0549551823307436	-0.231914823692852
Ceraminde_MS2_58	0.313253835902081	0.31307549965812	0.301280649879046	0.259136670606474	0.270436830509138	0.091496648010813	0.0812348168730054	0.0538465366747068	0.0886420301767848	0.0608359416761743	0.193532967332135	0.184816371885659	0.117333183829424	0.0283778173283143	0.262140216410135	0.137243448260096	0.21255378038692	0.202430516748727	0.212434850410659	0.198238446002963	-0.154359994399341	-0.177793672482301	-0.128515408758866	-0.123082470463522	-0.108221655050487	-0.107994997598559	-0.0759454943204003	-0.0633111018554113	-0.0627951810627622	-0.0105188412739699	-0.0886069684073589	-0.0552284710567004	-0.0688740324933919	-0.0305336535281205	-0.087032440593865	-0.0575906995350406	-0.100798041720111	-0.109237728500577	-0.136093359692112	0.00655411158682095	0.037176385361239	-0.232808585359528	-0.251414731548367	-0.267965632706818	-0.257093853777004	-0.219506873893328	-0.257981288874267	-0.208965033287524	-0.329390491221055
Phosphatidylethanolamines_MS1_109	0.268115654752581	0.273739886129669	0.2689477069342	0.198305631365596	0.258797414113914	0.0236768814000003	0.0249925062398787	-0.0108798616240411	0.0478641046873771	0.0422965240275132	0.115200062499289	0.151312033340842	0.0674266753704148	0.0178470215497599	0.285430980544917	0.136542018233848	0.228758090922846	0.255991195327005	0.251610890398546	0.240998611425727	-0.250841969914254	-0.26509229829123	-0.209301637571762	-0.194838234160634	-0.211398558908625	-0.195249659170529	-0.145982675866219	-0.135613982828219	-0.132430551208643	-0.0898782360830001	-0.155604293489109	-0.109275076797423	-0.11805215520939	-0.0693538221176529	-0.133614308366912	-0.0884022541127231	-0.139031046690366	-0.152999924018431	-0.176869089365752	-0.0720377119025661	-0.0240453146037115	-0.331986334501699	-0.333043805541923	-0.321923134791595	-0.308462962701383	-0.271882236851714	-0.287336856388766	-0.280869577704722	-0.356353957890252
Phosphatidylglycerols_MS2_106	0.120606967052059	0.12799183207442	0.14266579074816	0.0836181951207638	0.131744594840655	0.0444998903353828	0.0473136551176082	0.00932743880806682	0.0543052642501851	0.0685307351808961	0.124050463257053	0.161772858628908	0.135232383107668	0.132887120073641	0.290271365083478	0.17451596908434	0.199451292488118	0.229105624350926	0.242269637429389	0.234169499325827	-0.233564646582193	-0.235596536975055	-0.182352649988543	-0.178995818340055	-0.198158530325272	-0.193517925883822	-0.155239481595132	-0.120035494344019	-0.115694654328641	-0.0773119495803645	-0.0958629232551864	-0.105549269576812	-0.117126008911894	-0.0748282983586351	-0.102732077361497	-0.0751207557252554	-0.135688246569284	-0.138364790118065	-0.172508483735329	-0.113925275551355	-0.0613318343010502	-0.302187642703525	-0.317025853017277	-0.311942680943245	-0.298929304445926	-0.257932612576927	-0.266682052129556	-0.198017132429397	-0.233790110781976
Monoglyceride_MS2_59	0.141310519395805	0.144422381942984	0.138400978199215	0.0997624408014792	0.139339285861119	-0.0123265521309153	-0.00953643410650397	-0.0254140768555102	0.0079854022512511	0.0051036777958048	0.0257873278158059	0.0503769253551777	-0.00423140254758622	-0.0289906061611194	0.119550616956147	0.0439654908255747	0.104979456257472	0.123996046050965	0.113722759786787	0.109524548435505	-0.12909119771374	-0.136306263025258	-0.111457063353216	-0.1002387585536	-0.113499004979043	-0.0998749126315094	-0.0726950993629522	-0.0763142411481856	-0.0747437807416787	-0.0585599352938678	-0.0961313473752186	-0.0579203077651745	-0.0595174914931366	-0.0355124029919222	-0.0740038288185902	-0.0468620952971855	-0.0661692804508384	-0.0764262176729208	-0.0823775552200403	-0.0351780338207509	-0.0130538410721675	-0.166241982859546	-0.15853736099639	-0.14581705150579	-0.139634103517898	-0.126356310797301	-0.129217364486937	-0.1547657489198	-0.186507014169894
Phosphatidylethanolamines_MS2_102	0.0738171302740589	0.0774000624071267	0.0797333185646192	0.0483664513102954	0.0797743646179038	-0.00121517855671869	0.00179974169089443	-0.0140994137427612	0.011438826978742	0.0165298931090689	0.0304874327913737	0.0535906742123716	0.0260770048547549	0.0214390752039653	0.116039371207987	0.0583133969646962	0.087725212305256	0.106023793842652	0.104012226942665	0.100965874140156	-0.113895939532585	-0.115846701210547	-0.0932820235207745	-0.0874880943778866	-0.100498995632943	-0.0927468961963307	-0.0718151145212744	-0.0646573259972889	-0.0627280337315642	-0.0487427534284308	-0.064992939094457	-0.0525401969582772	-0.0553870114137204	-0.0353697962178696	-0.0565897411087464	-0.0384711003057612	-0.0610140766389197	-0.0658972942658108	-0.0760496968509413	-0.0495254361587966	-0.0268089113277029	-0.144103595875388	-0.143033343441988	-0.134120425557955	-0.128451181525246	-0.113820923433948	-0.114299415918486	-0.11122736469045	-0.125900729203195
Phosphatidylethanolamines_MS2_75	0.0656775496509238	0.0691707903957801	0.0774902827400491	0.0486138849356617	0.0687413503977426	0.034473836592573	0.0346706725893849	0.0143718250283344	0.0358359632385476	0.042007981904939	0.0797028732972663	0.0952649739866919	0.0853809974026424	0.0815200506732862	0.159755719988039	0.0996725038524622	0.108091082251253	0.120117692539339	0.130180243210259	0.125324809876392	-0.117710861691877	-0.119381304574246	-0.0905331286416609	-0.0903518726624105	-0.0972618563251926	-0.097247944292684	-0.0785467036028969	-0.0573025934983188	-0.0551497195820754	-0.0326613904269368	-0.0422020393726884	-0.0520896495259988	-0.0593212509576824	-0.0372768392775738	-0.0500731380608299	-0.0374948239849059	-0.0709603574487835	-0.0711911415619434	-0.0911939203723737	-0.056008253087249	-0.0285248849637035	-0.155138464894776	-0.16634429838484	-0.167280557693791	-0.160345994490246	-0.137054085794254	-0.144500634334464	-0.0975788064592275	-0.121226138353594
Fatty.Acids_MS2_90	0.0513821889365275	0.0593055057769114	0.0698904967171256	0.016138872639604	0.0787587821004702	-0.0265569179439994	-0.0169807651697882	-0.0433955787917916	-0.000259208510921441	0.0208720227491213	0.0106524280450497	0.0628188461682759	0.0297678905000949	0.0507403749377733	0.173696676932663	0.0897153874965265	0.123459802635507	0.165832316371897	0.160628259464705	0.158468991785858	-0.197595969271775	-0.193657714435853	-0.159787038659658	-0.150194051667468	-0.182624748927121	-0.167386647968115	-0.133012677120082	-0.118512547022782	-0.11439839995526	-0.0999467456424525	-0.106974417915545	-0.0962235576643852	-0.0987133740464062	-0.0675888331524272	-0.0926877305901467	-0.0643350583143799	-0.101313795095545	-0.108070985052581	-0.123252554311384	-0.112677326751122	-0.0723112319453113	-0.238323043661348	-0.232237194268467	-0.209072142126597	-0.200106685639094	-0.179081611556671	-0.168288445663613	-0.168781060571861	-0.161102461335739
Lysophosphatidylethanolamines_MS2_88	0.238833694949359	0.250438388750456	0.233802358835179	0.128755883769746	0.273103146931141	-0.16003599792332	-0.138007929651814	-0.167175906187555	-0.0731690227069373	-0.0594117167811437	-0.125625206632061	-0.0211744648956482	-0.175078315387062	-0.185409075636695	0.159366092842357	-0.00110765144499157	0.172089776077849	0.256332544679466	0.198928109370546	0.198108570231248	-0.327785825902158	-0.333104283812328	-0.292740122000865	-0.251686420610911	-0.319059250700842	-0.262591141047509	-0.190451561623688	-0.227748917684245	-0.222683237432996	-0.21866849262956	-0.290959351496671	-0.161744158873274	-0.151260679632404	-0.10023684105321	-0.197024114929133	-0.119692675122982	-0.141180119295723	-0.175133825470373	-0.163661320188626	-0.128594151616283	-0.0798829673272733	-0.385743014462165	-0.329726614427253	-0.259435053353649	-0.247863082253855	-0.241263763477738	-0.210538455465011	-0.387586803950234	-0.386107787395173
Phosphatidylethanolamines_MS2_12	0.200962668788109	0.211461784335034	0.200332488391174	0.107863364876321	0.231918314221425	-0.127459060580994	-0.108751042970971	-0.136897011750116	-0.0551403076389088	-0.040996543483897	-0.0917890820718131	-0.00104581046879526	-0.127987921841891	-0.133722648735708	0.161469311539644	0.0187092404265185	0.160900513719979	0.234085656311615	0.188751504900162	0.187438226150871	-0.294622009635706	-0.298447776275139	-0.259789859611	-0.22601945178829	-0.28414531548954	-0.237446031970806	-0.174365206157695	-0.200321996760866	-0.195603704103998	-0.18876481825968	-0.247663459305987	-0.144740922015957	-0.137336386655105	-0.0911343912706853	-0.172048227460834	-0.106127317470722	-0.130611770989695	-0.158394012297207	-0.152872825766575	-0.120961289170517	-0.0749520633174992	-0.348779703290653	-0.304518746617929	-0.245912708522818	-0.235032480331812	-0.22522338724792	-0.200071734498098	-0.336605971117913	-0.336288253600442
Monoglyceride_MS1_9	0.156694713106807	0.169205489085317	0.175550671560993	0.0791646268537122	0.194465731778524	-0.069023723274078	-0.0524738965757707	-0.0939117729041221	-0.0136539023292233	0.0122797844781489	-0.00693350312601124	0.0829124852401051	-0.00600968422485379	0.00728913962999152	0.2703764794741	0.115578246871411	0.21160526253917	0.284138135855767	0.262338716502193	0.258339753023422	-0.337313245891163	-0.336397655566834	-0.281139937036201	-0.25764334908439	-0.313365024943974	-0.279331478201724	-0.215796406625016	-0.208752080638901	-0.202480576149471	-0.179954342688201	-0.216041400357045	-0.163100228118139	-0.164147985412049	-0.109941545696682	-0.172101140491572	-0.114247465883184	-0.167070532973315	-0.1854957544965	-0.202098831904974	-0.166970961750577	-0.103446519595229	-0.408205919808036	-0.386557957780331	-0.340844976442255	-0.326154204608499	-0.296591651380464	-0.278624471297724	-0.326263045717816	-0.327699660408941
Lysophosphatidylcholines_MS2_66	0.191532993498154	0.206574168035785	0.214686293620117	0.098458047022603	0.2361513683597	-0.0782119405965588	-0.0587187085435264	-0.109369898877509	-0.0128017000283251	0.0181720165646441	-0.000846081258662867	0.106363239920197	0.000378726631924287	0.0153676966896557	0.333078059158468	0.145048821148293	0.259328037437571	0.345821320986773	0.320971443297988	0.315797432063328	-0.408140866542285	-0.407297944228044	-0.339554197082827	-0.311800646386627	-0.378026658918181	-0.337880293758445	-0.261274586798562	-0.25117870197185	-0.243603372029752	-0.214973755487552	-0.258654275051405	-0.19687019942983	-0.198754514446473	-0.13285269544596	-0.207459645505823	-0.138065953272369	-0.203288312536081	-0.225076913066114	-0.246407791562608	-0.201489598654439	-0.124186419612271	-0.495151970715946	-0.470610991693481	-0.416837837206055	-0.398897069264888	-0.361965448982281	-0.341545078028451	-0.393699892829495	-0.397841040098377
Lysophosphatidylethanolamines_MS2_91	0.157337346121553	0.164104271098745	0.151371833021534	0.0872845314112366	0.176356850725951	-0.103359047345361	-0.089892593107075	-0.106327238682174	-0.0483471884476547	-0.0421650659156341	-0.0840516322395816	-0.0206807394164167	-0.120689193781049	-0.131346321757553	0.0870643598803194	-0.0112155657076678	0.101780601967134	0.152819693893094	0.114936990658525	0.114524355525402	-0.196255831484592	-0.20060275658455	-0.177386658188192	-0.150942148293467	-0.191883604506699	-0.155855500058993	-0.111475689987307	-0.138394923868549	-0.13552173660483	-0.1341918392793	-0.182771887225812	-0.0967946831929839	-0.0895425839738501	-0.0588937639642771	-0.121360852906894	-0.0727122742922817	-0.0827359904066521	-0.10480372253822	-0.0953401606537723	-0.0716425903533201	-0.0438559551369941	-0.230717747402096	-0.19397584130773	-0.149857798445377	-0.143136913802749	-0.141088235067995	-0.122214626661524	-0.240927246724004	-0.242191312223788
Lysophosphatidylcholines_MS2_73	0.13568810060739	0.144673356382515	0.143447898161025	0.0703205619422654	0.162752573407395	-0.0746735302164049	-0.0610299324788046	-0.0883059463841474	-0.0257245123437464	-0.0096723784361307	-0.036400273811881	0.0336066898033599	-0.0484941297864013	-0.0445163895878015	0.169707080050708	0.0545735255597082	0.145034460343072	0.201540298319708	0.17624393434472	0.174164243660043	-0.245600697040254	-0.246462061633867	-0.209750620376317	-0.187916951128748	-0.232035071578028	-0.201159942052352	-0.152221712900426	-0.158530072778046	-0.154222037640348	-0.142574023674277	-0.178271500352718	-0.119656812417116	-0.117405342942389	-0.0784072453184367	-0.132978588150384	-0.0854086264104184	-0.116096527726406	-0.133659399118334	-0.138552581979971	-0.113139823483713	-0.070256444790046	-0.294245786651425	-0.269353067613838	-0.229263976964787	-0.219279497306852	-0.203550047301343	-0.186890542932232	-0.255592710300087	-0.25551265831807
LPMe_MS2_92	0.0712173081475414	0.0824227242734281	0.086310600830418	0.00888854476309303	0.117002711232519	-0.109761673791044	-0.09053415494229	-0.11749974723281	-0.0514515560199198	-0.0227081202702115	-0.0889850224873358	-0.00154905669527536	-0.0778101420841306	-0.0456166796233634	0.14492501378852	0.0388829145097394	0.122139519911983	0.193593880828604	0.162779119562416	0.163948275921342	-0.259859494957406	-0.2537308735148	-0.221095952775238	-0.197299010390888	-0.25483225590739	-0.218856366333672	-0.168384181433583	-0.175758463387255	-0.170486987633084	-0.169265040567266	-0.187916387238364	-0.131961868466317	-0.126359543864546	-0.0888612642845106	-0.137024018793511	-0.0884750678377699	-0.116878510554604	-0.13474302216743	-0.135691153874535	-0.144732580567264	-0.0992191006845749	-0.298771648405632	-0.265909342677795	-0.214022396490616	-0.204514075332584	-0.193706107907206	-0.163430804319507	-0.250369419310885	-0.216454199774543
X.O.acyl..1.hydroxy.fatty.acid_MS2_113	0.0965656017581826	0.109515680054354	0.10380649149344	0.0109690527320776	0.153540422020876	-0.1851222664106	-0.158456044984748	-0.18196970806403	-0.0994889905848722	-0.0686110643951064	-0.183712529651921	-0.0711619244066691	-0.188321808219713	-0.153281416000265	0.0930766264795847	-0.0246723104004265	0.10618730557197	0.198335704082022	0.142824735817888	0.147143185262475	-0.291133226467597	-0.284716831296955	-0.25779956829675	-0.221126832699191	-0.297062485743137	-0.2429187157937	-0.181351822081231	-0.213467770679225	-0.207820838027768	-0.220514266572909	-0.253504586653382	-0.151759516310614	-0.138031339633215	-0.0984337729759735	-0.167921919815498	-0.102983283195281	-0.117215677427203	-0.145507069521468	-0.130108017153009	-0.154362055250911	-0.110265276704293	-0.32378057833675	-0.265631116547671	-0.189832763185929	-0.181053497409736	-0.183134372784957	-0.13698501794943	-0.309999990997476	-0.2567004057685
Lysophosphatidylcholines_MS2_70	0.0698387317551206	0.0872063687452404	0.0912998062786162	-0.0236018736963039	0.148357781451733	-0.203910213076957	-0.171080260631518	-0.206112292399182	-0.10675324230475	-0.0590680509106364	-0.194616643154557	-0.05393587265182	-0.172507938997398	-0.110546907940442	0.159733164077529	0.0154567599903418	0.145720053318442	0.261182971112106	0.204951520583316	0.209878391938513	-0.376490554098469	-0.36384249950574	-0.324334999047548	-0.285027155028499	-0.379588724988975	-0.319466952539465	-0.244852991444919	-0.266505697994481	-0.258580978484282	-0.269302229155397	-0.290909640455316	-0.195945651932897	-0.182710591026427	-0.131573681888267	-0.202838817044452	-0.128829511478664	-0.159892025923476	-0.189038904075181	-0.180731684892984	-0.220344358449413	-0.157380319541634	-0.420936421703006	-0.360190871145781	-0.271846229882219	-0.259495919159371	-0.253415929022672	-0.197001235813302	-0.364509439218071	-0.289519881188246
Lysophosphatidylcholines_MS2_87	0.00252054810801319	0.0200865180329196	0.0311275248351412	-0.075060246898422	0.0883644009512714	-0.197584350155529	-0.164429522051753	-0.197851679381874	-0.107163282825753	-0.0525121736437352	-0.198083338592084	-0.0595426884924868	-0.152906572049564	-0.0719078249771818	0.143208971798727	0.0199578254228956	0.121057873963736	0.235289571528785	0.185518150751141	0.191945759414979	-0.353830783160264	-0.336158945440925	-0.301103991967893	-0.266621178646642	-0.36074185888169	-0.305754536802142	-0.238193510101299	-0.251915051082064	-0.243816813800752	-0.258563894629077	-0.259883376642803	-0.187271816423636	-0.174495079364228	-0.128728986286162	-0.183339349988905	-0.118393808112226	-0.149625074919194	-0.17394692283957	-0.167707173173375	-0.229511502996751	-0.168146532729667	-0.388824319704336	-0.332928486914146	-0.247625842095442	-0.236301521319394	-0.230993083933456	-0.171509695887649	-0.317580514119443	-0.224568077570764
Phosphatidylethanolamines_MS1_24	0.123090150808249	0.125645069336159	0.108203280770422	0.0737415849483991	0.128077715071786	-0.0869730098323789	-0.0787112878890874	-0.0810977239484633	-0.0471474423410888	-0.0515205661598303	-0.0878469666651083	-0.0528522692780093	-0.132010825332586	-0.151992354697705	-0.00521626575313644	-0.0567791952534673	0.0344653422602773	0.0624977911635551	0.0285569033767803	0.0293587796403166	-0.0888351952243465	-0.0947878034822301	-0.0897856723134754	-0.0691757825662645	-0.0924981159422658	-0.0654418848333879	-0.0401785671949385	-0.0734358412363053	-0.0727307526211783	-0.0791138053941241	-0.121692620153806	-0.0446065947313625	-0.0362680902148013	-0.0226484830630998	-0.0697452420934528	-0.0373433975818362	-0.0281483698082284	-0.0459376813586605	-0.0290180117953395	-0.0127036000779502	-0.00639044735414829	-0.100987189818354	-0.0685119200713024	-0.0374889126623056	-0.0355924990678257	-0.0444437975307391	-0.0313478143285893	-0.145759294617572	-0.149793091295139
Phosphatidylethanolamines_MS1_99	0.100481190676581	0.10319128084667	0.0862909702251867	0.0539559559950573	0.109504142636702	-0.0977619866417855	-0.0882878403662547	-0.0885978255265544	-0.0562394658223864	-0.0582067134900931	-0.107138064570866	-0.0699019795098063	-0.146013584001169	-0.158836528073248	-0.0265674792451035	-0.0696700505962277	0.0182421432244991	0.0483438746610137	0.012436156761269	0.0144649861437977	-0.0798730280495444	-0.0839734304798996	-0.0827873279059796	-0.0619221480071764	-0.0874972687122081	-0.0594936797923918	-0.0359261184117272	-0.0712066887803185	-0.0704928179997108	-0.0814533620904668	-0.118727743759564	-0.0419953242485003	-0.0322420896816121	-0.0212491917790208	-0.0651713487868976	-0.0340616960377375	-0.0211473194864991	-0.0388238513051162	-0.0191808615511026	-0.0145103152551113	-0.0103227843207477	-0.0859832597204164	-0.0508428222464411	-0.0172487768172373	-0.0161580865123066	-0.0283552674594705	-0.011465139258549	-0.133690785379468	-0.127463306313483
Phosphatidylethanolamines_MS2_76	0.00173385279085541	0.00820265368925671	0.00964860577034397	-0.0299402013177486	0.0348374849706994	-0.0892285442177039	-0.0757331183782622	-0.0857254760334851	-0.0510255564799594	-0.0312646527282736	-0.0964468200835026	-0.0422777196039284	-0.0837748047626403	-0.0536786333043081	0.0302734222866588	-0.0126148414448767	0.0331588890992063	0.0778744408732514	0.0541252782700228	0.0574228944771577	-0.126321421240924	-0.119768438556719	-0.110228703654073	-0.0951297343656084	-0.1324535396174	-0.108846095400232	-0.0834143874197481	-0.0949063311014705	-0.0920491060593482	-0.101758924986623	-0.104556054531765	-0.0682142621004953	-0.06143650824031	-0.0459574505932625	-0.069222301246572	-0.0432301564097789	-0.0493330586143426	-0.0602537633388723	-0.0532806619630693	-0.0811037881459664	-0.0610834654190589	-0.135149678164214	-0.108990127696149	-0.0731856788684445	-0.0697128244056182	-0.0720225117949243	-0.0467641558128828	-0.120440399142318	-0.0812613852148528
cPA_MS2_89	0.0811003276641436	0.0904630146944201	0.0734511707033382	0.00297836190133861	0.128475229434662	-0.21096510045967	-0.185732489486406	-0.192244941967255	-0.125496752329759	-0.105572343915458	-0.241384828241538	-0.145024789906563	-0.26558717827317	-0.241049069033444	-0.0345774806015546	-0.110660907090497	0.0268637237861123	0.106020433244899	0.0400271013333341	0.0472933665235314	-0.195069559547692	-0.190763018189428	-0.186343457176	-0.148141617992628	-0.215528684115171	-0.160205902388888	-0.112264362403605	-0.166173513499625	-0.16267831792437	-0.191214772978994	-0.22803518506272	-0.107461351072201	-0.0878817928263415	-0.0649509304852719	-0.131717396494463	-0.0740684924177522	-0.0594099256536187	-0.0895207430453942	-0.0565226232519053	-0.0950648593172342	-0.0748496807777594	-0.201006701501549	-0.13256169576195	-0.057000689880514	-0.0537497283294647	-0.0748860822864994	-0.0262803016849984	-0.245932114538162	-0.186515454242014
Monoglyceride_MS1_7	-0.0629624371832707	-0.0514278464238074	-0.0315127381795724	-0.0908474707250326	-0.00427282291364577	-0.0820868767826907	-0.0634616529677357	-0.0891404322434473	-0.0417540378413654	0.000920100853362148	-0.0745660715820762	0.00536428458105062	-0.0143508652793701	0.055057202201077	0.131304369659815	0.0652083143849818	0.0827997884962567	0.149078185498839	0.135996945035431	0.139303509481633	-0.217127210548317	-0.201142394439319	-0.174513678327717	-0.162509597745003	-0.216494607664011	-0.193837894643116	-0.158078226501572	-0.144042339897334	-0.1383469517326	-0.141307503145349	-0.117708133943797	-0.114738776897546	-0.111905817437948	-0.0840194064080562	-0.0962024659756033	-0.06767674899969	-0.101025831485093	-0.107516506043008	-0.116678490428507	-0.165060204423214	-0.120684502350501	-0.240723724097667	-0.222560344611861	-0.180858880878379	-0.172815553873312	-0.15982397699124	-0.126616440873934	-0.153116247335847	-0.0881198810341493
Lysophosphatidylcholines_MS2_71	0.0024956155335753	0.012814724507523	0.020554392946038	-0.0417794149430206	0.0519913197200629	-0.10745483218593	-0.0886641763082266	-0.109578060964543	-0.0567916221268609	-0.0246282219474245	-0.10377876316851	-0.0239972714351771	-0.0756052184945873	-0.0285546641650179	0.0965219330202934	0.022301149619383	0.0777774935545682	0.143521364861916	0.117029104840822	0.120277044317955	-0.210556126123938	-0.20030251876467	-0.177804847234973	-0.158718788952946	-0.21261899497964	-0.181987669269995	-0.142426174431243	-0.147219582966447	-0.142397239902645	-0.148690877834494	-0.148666678580411	-0.110644948246871	-0.104233915628952	-0.0764877197822923	-0.107253663230382	-0.0700003021570322	-0.0912357652077141	-0.104583526077672	-0.103370500767778	-0.136510357776924	-0.0990348514346381	-0.233493129824706	-0.203519012730823	-0.155668653596096	-0.148618742632243	-0.143203542709753	-0.110103416680553	-0.185782034885569	-0.134138906926707
Sphingomyelines_MS2_108	-0.0234356363404116	-0.0104010229437574	0.00627379118850242	-0.0679439154661107	0.0389983837259717	-0.105246389466523	-0.0836595736602298	-0.113167636171595	-0.0522843408924461	-0.00867211112450951	-0.092620152376633	0.00154829889452374	-0.0420064635200039	0.0237777950933367	0.152331642400445	0.0628441598564014	0.107404433222274	0.185115846300133	0.163264137138261	0.166360771670403	-0.262561596506977	-0.247875603209223	-0.215694021116309	-0.197516957430735	-0.260625843505583	-0.229654332365895	-0.183526976356067	-0.175883688199891	-0.169554470011229	-0.171863141050853	-0.160390949535661	-0.13695851200958	-0.132519649977655	-0.0974025471586194	-0.124563396908213	-0.0846183637622238	-0.120315242583055	-0.132009894542074	-0.139023900279479	-0.180557094934405	-0.129809110369571	-0.29456467545333	-0.267993749535502	-0.216327116130711	-0.20669940515504	-0.193106732530848	-0.155951845530168	-0.209949818158257	-0.146512986899721
Monoglyceride_MS2_5	-0.122739275278022	-0.110386556348801	-0.0974409093243526	-0.154858151872864	-0.0460333975426826	-0.171043532781049	-0.144056178381616	-0.157034982936328	-0.107708177330635	-0.0583843513146092	-0.210430238428861	-0.110759000639874	-0.147774747825104	-0.055889486051842	0.000751169710553095	-0.0363710869289797	0.00265035965350565	0.0859875863760751	0.0483433678805698	0.058278846495827	-0.186954137459545	-0.165306462314796	-0.159655441674242	-0.138200587734302	-0.209353832616475	-0.171694969254571	-0.137292530879707	-0.150563360964402	-0.145079961857694	-0.175250963009821	-0.144699189437034	-0.109173405635298	-0.0952546101585109	-0.0781875900503543	-0.0932901426840444	-0.0599979445595659	-0.065806634692073	-0.0790543147919982	-0.0650036484980482	-0.163783032919604	-0.132496051600276	-0.18112729270404	-0.135819000310258	-0.0705194465710283	-0.0667718370347703	-0.0770928743539899	-0.0209284918725407	-0.138383166729025	-0.0265751879622496
Monogalactosyldiacylglycerol_MS2_110	-0.155519254890549	-0.14124981266278	-0.126686758344531	-0.191248438330315	-0.0645144491384621	-0.207332004763753	-0.175264474234179	-0.188208804565643	-0.132371442154547	-0.0743022709282504	-0.259849101055867	-0.143286149157726	-0.185466066898154	-0.0752868578006774	-0.0187623031609973	-0.0551287256175429	-0.01048751014111	0.0871059362192346	0.041304652653199	0.0537386534668749	-0.207508073881829	-0.181445255285566	-0.178313493801161	-0.152950900695428	-0.236695900279376	-0.192057326127258	-0.153588853353527	-0.171724152174551	-0.165460287362924	-0.204137738078597	-0.166157406700614	-0.123295802844534	-0.105889533528664	-0.0883899775119145	-0.104383744486702	-0.0665484011834843	-0.0694279058739151	-0.0850276977455018	-0.0659671570919443	-0.188194046044651	-0.154349576680066	-0.195835632732579	-0.140744926735932	-0.0630794830153127	-0.0594852144254965	-0.0745794992890052	-0.00683621455255853	-0.151579399813814	-0.015358404322615
Lysophosphatidylcholines_MS2_72	-0.0849693108150103	-0.0699779765479944	-0.0581927054102355	-0.136924615985151	0.000504310628847277	-0.19922516420549	-0.167720893834278	-0.187716708878868	-0.119838280918945	-0.0657198634381797	-0.230522243064209	-0.109169958767884	-0.172194176532828	-0.078389104018771	0.0409957226529949	-0.0281432826147619	0.0397663593960322	0.140662254324868	0.0936808307877494	0.103427014399396	-0.256543901753655	-0.23495946446523	-0.220042158662249	-0.191405295174718	-0.276521326646649	-0.228663266492476	-0.179948026623148	-0.197347725610821	-0.190646088506341	-0.219237965105322	-0.199366881964133	-0.143629227160648	-0.128245327822178	-0.100483092886839	-0.132252437151986	-0.0845130163367638	-0.0971772363490132	-0.116183051386262	-0.101783578037183	-0.195881613291807	-0.153109609770784	-0.263035522248535	-0.208391967198165	-0.129713708408093	-0.123352852050291	-0.130782647694313	-0.068305374928146	-0.213032089019209	-0.0986346013789461
Lysophosphatidylethanolamines_MS2_96	-0.100490650069445	-0.0841647215401099	-0.0693975762578156	-0.153805006551471	-0.00735235347622029	-0.208687325709475	-0.174954699716626	-0.197534096398309	-0.125285176798686	-0.0654705946078556	-0.240752921602233	-0.11041355898672	-0.172927183838414	-0.068844983180047	0.0525683811647697	-0.021305650114374	0.045438513541402	0.153856517702495	0.105890668129575	0.116252637015643	-0.278140965750956	-0.254110673582953	-0.236917000998365	-0.207384498689893	-0.298726309827707	-0.248747466326764	-0.196822238038229	-0.212000799878046	-0.20463780883313	-0.234311407200448	-0.209354566477401	-0.155531236477117	-0.139765659534894	-0.109586168311713	-0.140834966915252	-0.0908722060502938	-0.107038943605962	-0.12628963287811	-0.112924468993418	-0.215577754638207	-0.168112551548002	-0.285900489931767	-0.229485290298187	-0.146203543231896	-0.139097092477334	-0.145389456937761	-0.0785678846740159	-0.224748559104544	-0.100438158828877
Monoglyceride_MS1_3	-0.0109060207545595	0.00530778814811148	0.0240965574745431	-0.0709238328888907	0.0650986423559237	-0.133909124741296	-0.106990816066764	-0.14413797595685	-0.0657295840941614	-0.0132121034064593	-0.115846583016961	0.00242155638580133	-0.0591517479820431	0.0177875718916996	0.193465891978476	0.0761929298422287	0.140169025323874	0.237625496758515	0.208321699076931	0.211825756555098	-0.333645633802578	-0.316680420154375	-0.275477373333357	-0.25135779488726	-0.330375578435284	-0.290155183457804	-0.230640828654619	-0.223585420629012	-0.215739830492981	-0.217744300778138	-0.209059723628636	-0.173249797179124	-0.167479893142607	-0.122262084423113	-0.16084825578354	-0.108425517553348	-0.152656229342186	-0.168663296189426	-0.17661718568669	-0.22267664480553	-0.159037469144272	-0.375950143152611	-0.341186476966427	-0.275654046169508	-0.263394809181024	-0.246437747171118	-0.200730660239209	-0.2749618501944	-0.200439358248498
Monoglyceride_MS1_1	0.00108235294677078	0.017754119680709	0.0455433284555891	-0.0525708364878109	0.0720756351662027	-0.0766199981397282	-0.0538518705175023	-0.101364979701604	-0.0235160775623257	0.0304310441311079	-0.0288878228239982	0.0815084585020101	0.0394314314751252	0.11338020848471	0.289054893603195	0.153781923426122	0.193788126385478	0.284434504361268	0.273446063720276	0.273161095417705	-0.364387756986509	-0.348218062627055	-0.291847298034279	-0.275043166413868	-0.346443029140954	-0.316624718412802	-0.255756689766134	-0.225703995243363	-0.217177072885886	-0.201978694315157	-0.188839261065035	-0.183477537711036	-0.185339957909342	-0.132238996388063	-0.16378679985076	-0.115589787394406	-0.181773413914143	-0.191880052306011	-0.217464803910516	-0.240537344243125	-0.164710861098128	-0.425669333383283	-0.410012127759527	-0.358520914974348	-0.342982587610919	-0.309034212876413	-0.275417636206863	-0.280910214451428	-0.227014868918981
Phosphatidylcholines_MS2_83	-0.0931931652043691	-0.0778181759102894	-0.043368109278243	-0.120090296132662	-0.0183884392613547	-0.0633355561501447	-0.0420429199907506	-0.0824172529066821	-0.0238457205997995	0.0347028488142205	-0.0350331736803706	0.0624765109268807	0.0584734428278653	0.152154917651922	0.234764083675267	0.142150688206367	0.138981626196151	0.219794379972068	0.217967604451341	0.219971111664884	-0.297545646133769	-0.275857255280371	-0.231624520146719	-0.222756966273639	-0.287250698927855	-0.266867963878803	-0.221535525200312	-0.184310527647613	-0.176367241512238	-0.168975844339137	-0.129049623476879	-0.153868202125485	-0.155842545146	-0.115516272059328	-0.121290653391215	-0.089989151465515	-0.149235479101124	-0.151963518186092	-0.177229137441688	-0.230077870013059	-0.164094018165614	-0.339103058222414	-0.330765976025701	-0.287649259352779	-0.275135109189057	-0.246202998468224	-0.210889171283909	-0.189228626108211	-0.114331999903188
Monoglyceride_MS1_2	-0.0492387322440228	-0.0347944485839409	-0.00889230022895103	-0.0869814877373218	0.019015488935535	-0.0810087266040618	-0.0596699554862515	-0.0963521195040798	-0.0346037341242986	0.0164951558227852	-0.0561236385894854	0.0407491427871047	0.0151326682801268	0.0933257995438362	0.207810813233029	0.110865415856892	0.133446183378294	0.213463923480747	0.202326832531545	0.204360195327514	-0.290327322483519	-0.272591665765959	-0.231763418836363	-0.218088905994398	-0.282223586840069	-0.256456172351492	-0.208955487533709	-0.185032709491326	-0.177743070612751	-0.173001497703216	-0.1491454180231	-0.149797545146063	-0.149209446413915	-0.109444245939495	-0.127691748408268	-0.0907203954451833	-0.140993731978113	-0.148392761093855	-0.166184885358417	-0.209016507899803	-0.14837202723369	-0.330724903408607	-0.314171979232159	-0.26697061064537	-0.255280736431419	-0.231973298108471	-0.196722183814922	-0.20944455467523	-0.143521654127767
Monoglyceride_MS1_4	-0.0518883206141066	-0.0366773771020742	-0.0103700977652583	-0.0927389660004436	0.0205929185633553	-0.0915787447630749	-0.0686145433661221	-0.106345583159982	-0.0408697212514333	0.012834001237454	-0.0681203761412118	0.0350831964363696	0.00551332564195432	0.0880522533055917	0.210133841834405	0.109116319588524	0.136016116158786	0.221283757929017	0.207513035245802	0.210018481223173	-0.304074544118976	-0.285355482766419	-0.2436770825826	-0.228383040913895	-0.296935289001067	-0.268542093149501	-0.218348650269552	-0.195583693239715	-0.187954657386359	-0.184622017578159	-0.160281943254797	-0.157405491685155	-0.155994514065381	-0.114675973446565	-0.135012978960808	-0.0953336545453927	-0.146204440287761	-0.154723158726914	-0.171677850242788	-0.218834477701707	-0.155971369465178	-0.34500966073034	-0.325468306490559	-0.274098371583474	-0.26206136950218	-0.239156355453035	-0.200736162298449	-0.221640284128538	-0.15024235761348
Phosphatidylethanolamines_MS2_69	-0.255762355811002	-0.229755425836293	-0.194732189291394	-0.314847959742826	-0.0994797618406955	-0.308636826401996	-0.255885983424499	-0.290695473842356	-0.190222332585136	-0.0857131094821621	-0.368533821012971	-0.168378073226453	-0.225810892002473	-0.0346059967306143	0.0741022922324932	-0.0136983712654183	0.0437490863456066	0.211012506739087	0.148376559660302	0.166237871549715	-0.408262054748661	-0.363201372463861	-0.340262047948706	-0.30228884965081	-0.44377682385167	-0.3746780652923	-0.303392314110326	-0.311571383831483	-0.299637408549984	-0.349313051943199	-0.279240640200257	-0.233056619153741	-0.210267785892302	-0.169529032481205	-0.192672719125897	-0.128395109774555	-0.157729126889689	-0.17979605535791	-0.164850834175927	-0.355128147980978	-0.28091975795485	-0.409603107266638	-0.331441290213538	-0.207554907287043	-0.19736781494783	-0.205531870143512	-0.0980864340920352	-0.284200036668382	-0.0657109442442569
Lysophosphatidylethanolamines_MS2_85	-0.280120105996766	-0.253464957003435	-0.213652468893208	-0.333813369630504	-0.119538100184542	-0.300542289893	-0.247550388041582	-0.284627129896845	-0.185217992074851	-0.0761702973092278	-0.35864460251115	-0.157052075371892	-0.203292228547125	-0.00288215421182796	0.0898200491687807	0.00353273830221551	0.0475703337698003	0.216168873082411	0.15824995565429	0.17615585456117	-0.414867163922035	-0.367480086847783	-0.342435503721573	-0.30683732562589	-0.449267804434201	-0.382697445492007	-0.312100065351185	-0.313090823444501	-0.300735138433194	-0.349110604917424	-0.270163755269788	-0.236710157787673	-0.215218429649796	-0.173843999797176	-0.190520651157833	-0.128872737097615	-0.163344809370862	-0.183029849500426	-0.17211953327797	-0.368488862642124	-0.290893225145056	-0.417058018650755	-0.342957857349475	-0.220636722217034	-0.209916982768755	-0.214979577690618	-0.107006415175096	-0.275415041979528	-0.0511805480055669
Lysophosphatidylcholines_MS2_68	-0.148912598646367	-0.131602936796178	-0.102997886714807	-0.185008024838578	-0.0515075567551192	-0.160076351513422	-0.128725237291366	-0.159392390971901	-0.0929373783657203	-0.0245397143915336	-0.175843701417554	-0.0505730498280998	-0.077140706182497	0.0429616792981174	0.121667915418113	0.0480054584342907	0.0718117906380927	0.176246810509789	0.148005684571059	0.156658819886571	-0.292789793377774	-0.264627578594098	-0.23775996095049	-0.217701019305889	-0.304580713061714	-0.266426871549625	-0.217852618729959	-0.207231971949758	-0.19895073370048	-0.218090886437542	-0.171804903838702	-0.161113762941921	-0.151820433804086	-0.118598442348251	-0.130813711051332	-0.0906813193400424	-0.126122242520098	-0.136835505295247	-0.139865559295378	-0.244083230097099	-0.186315934828572	-0.309062911436802	-0.27148530518407	-0.200515358158861	-0.191281303352274	-0.183899679336939	-0.123075887548857	-0.196676048281697	-0.0716897833960094
Lysophosphatidylcholines_MS2_67	-0.0934764525594106	-0.073091389753619	-0.0481892262438578	-0.156894469170127	0.013807716398847	-0.202071228576206	-0.164842470695219	-0.202924522507909	-0.112645385454524	-0.0398713273503185	-0.210115354786477	-0.0574856765022028	-0.122017344886401	-0.00252091410594412	0.160979299832152	0.0475031050236456	0.113963861756851	0.240523274110778	0.197698868579583	0.206335133393219	-0.376394632412683	-0.349075329004876	-0.312198178650434	-0.281784771621162	-0.386437746332586	-0.333873728418225	-0.267077163688707	-0.265622729766348	-0.255993848188578	-0.274674062155044	-0.245250706231419	-0.202688136368287	-0.190613449537555	-0.144607767324291	-0.180562502606439	-0.121009758396366	-0.161931763388601	-0.181115821898451	-0.181189713309512	-0.278811094640973	-0.208494685266543	-0.406729771914337	-0.35475074635623	-0.265465549229395	-0.253324672832742	-0.244443070798629	-0.175076777090659	-0.293600261459109	-0.166059361105412
Lysophosphatidylcholines_MS2_65	-0.127171629624134	-0.107400103116915	-0.0829164587248253	-0.18346150026533	-0.0175920758891044	-0.213061786712555	-0.175275059587549	-0.208029940184782	-0.12414822223283	-0.0505059543460804	-0.235657537310609	-0.0855087092436523	-0.142884405101063	-0.0165170385982766	0.116207867791041	0.0219716451944737	0.0808570566703501	0.205715068353909	0.160906130083922	0.171313997178284	-0.344913931068459	-0.315665112412507	-0.287073541015427	-0.257300257177709	-0.361497790834977	-0.3092720028147	-0.248114637760544	-0.250734843610261	-0.241515823327906	-0.267464410468231	-0.230664608560552	-0.189573178528244	-0.175448316284338	-0.135936154625668	-0.165356575026492	-0.110309097569469	-0.142734840959567	-0.161101761296269	-0.156163504081118	-0.269557194989474	-0.206055984206723	-0.363457110663941	-0.308703479664839	-0.218514455153115	-0.208308079476796	-0.205815660188184	-0.132750878193083	-0.261206927592314	-0.121498286733011
Diglyceride_MS2_25	0.161121385744239	0.141517117264443	0.102224312161946	0.195110821408027	0.0562429028871406	0.13287864992182	0.101244129434801	0.143257250593258	0.0704909029032236	-0.00713517627634579	0.128063689180346	-0.00485541988986671	0.00765097210836054	-0.124883662778921	-0.208260069429623	-0.113973994060675	-0.119643156254813	-0.23030298994624	-0.213634199710571	-0.220415319501467	0.347552388789129	0.316506917287323	0.275193887456344	0.258947149097914	0.349530878388476	0.315599624147211	0.261095181723362	0.230835196782652	0.221091132181482	0.229286656589581	0.17289470576323	0.186330112369309	0.181969279890124	0.139324762753784	0.146197312606136	0.105557794641635	0.162011780585448	0.168973741127057	0.186195555632505	0.28577221945071	0.212230355485719	0.379684424581682	0.353137216539038	0.285415848074636	0.272682773963866	0.251332484535391	0.19291755822271	0.219693149414968	0.0955134209911692
Diglyceride_MS2_20	0.132485667070345	0.11382723996451	0.0906107652198635	0.183825383419103	0.0271866250980712	0.20691180917414	0.170677994750112	0.200158631603535	0.122255822661158	0.0517147110922079	0.23329516330657	0.0908752500387986	0.143244471654077	0.0204146671898864	-0.0960076152159295	-0.0124854124955004	-0.0661569235384493	-0.184707711575073	-0.141299102437945	-0.151815818348636	0.318607540550194	0.290065131918948	0.265537380987313	0.237344518604934	0.336598423769961	0.286885469233185	0.230410630628254	0.234265177255824	0.225606280495136	0.252772602743314	0.215223272862642	0.176503311988715	0.16234750358868	0.126806366959654	0.152709845546273	0.101686884650888	0.129801111784533	0.147053495810067	0.140678137643243	0.254084525781211	0.195765646419575	0.332386788430997	0.279229151405407	0.192887473443241	0.183792318217838	0.183534965480653	0.112604175591578	0.238455170978055	0.101139330804112
Diglyceride_MS2_23	-0.00118678789045401	-0.0134558809163861	-0.041205075062041	0.0299991706003061	-0.048865318085705	0.0091287915765395	-0.0039113295407628	0.037828895460718	-0.0160856548823274	-0.056584623177359	-0.0467293721668347	-0.119014229271516	-0.107557437589317	-0.160471990810688	-0.27839552928021	-0.170713363293379	-0.176681985048761	-0.235834748759001	-0.243134477158045	-0.240176847513631	0.280740667780171	0.269166503757879	0.217745497798366	0.212107746476135	0.257014224744397	0.244545345800034	0.201031074416872	0.160627175723385	0.153993960244717	0.130283007280625	0.114751754689124	0.137628607478717	0.144966566058006	0.101676818476778	0.116472543663719	0.086607694142127	0.150926654259583	0.152892565057164	0.185150190963516	0.186624760478318	0.123277895487136	0.337968899745959	0.342343180201045	0.316982169185092	0.303484477219135	0.266139296397725	0.251190495159581	0.19868099323365	0.173945464076658
Triglyceride_MS2_37	-0.249530214002314	-0.260917616821839	-0.252742747178071	-0.148826326514772	-0.275746793168345	0.0965206603874921	0.0797986886539336	0.117795158762103	0.0278955647216472	0.0147236398103306	0.0332593813919477	-0.0582168568250006	0.0727678405890178	0.0888361906701025	-0.2470201298379	-0.0739392604938602	-0.219503010481912	-0.2927431885234	-0.255195981091267	-0.250453753170964	0.34405399921446	0.350752131726093	0.296972371932756	0.264434884700024	0.320790890384121	0.276635046291056	0.205834967459716	0.220053538722827	0.214627899437703	0.193313887275429	0.260931158818781	0.164499911919779	0.161958635117143	0.105049698283621	0.192666835854165	0.122049507973812	0.16378413091678	0.190988839057444	0.19699284567009	0.137438804805503	0.0791820238166019	0.419080213593589	0.383904104516632	0.330600263799583	0.316271091580679	0.293296548816469	0.27659149500782	0.380698939472185	0.402644640829806
Triglyceride_MS2_52	-0.271264835437366	-0.279860978145432	-0.281812205137952	-0.193546203703875	-0.273033153808622	-0.0231115653795966	-0.0274301311948846	0.0189245819964169	-0.0531451189829402	-0.0571531916904988	-0.129459208770307	-0.182856530000081	-0.0959152329761592	-0.0583233380305355	-0.356422143472502	-0.180157143954207	-0.274102153113663	-0.31544922740491	-0.313194052194083	-0.301688292881193	0.320505520178569	0.332169898187347	0.263296743372304	0.247533261378169	0.274710233803043	0.255700373587258	0.195617215642927	0.175026371309312	0.170224449753129	0.121233559094538	0.183806240807351	0.14317887074291	0.153961431245667	0.094349501865475	0.162565858488206	0.1099438926215	0.17682348942803	0.191251572477451	0.22341455572036	0.117373703679286	0.0536196484704964	0.416443406394723	0.419004171936649	0.402103523223374	0.385237472873741	0.339050479329568	0.351401232465137	0.330787811917429	0.401631677748935
Monoglyceride_MS1_11	-0.0424890633924737	-0.0515441397513757	-0.0446417815007245	0.0173731467416037	-0.0880520960716151	0.161373980413816	0.139988749074813	0.150672126747681	0.0940552009403876	0.0707243207079272	0.179370644389339	0.0953842100457897	0.182136572604412	0.149859281049311	-0.00967323903359013	0.0583888154305151	-0.0393999024536619	-0.10851450730953	-0.060859607595757	-0.0664434137372504	0.184438942566778	0.17793845836021	0.16827338068995	0.139552335451734	0.197765442602875	0.154988571357572	0.113860810120457	0.146919535346629	0.143206645581867	0.162797145890113	0.182756369531578	0.100218655552189	0.0864118822360372	0.0640130749060536	0.112505903749972	0.0665387234675691	0.0648347608104568	0.0868045343798656	0.0668552302947124	0.103218978390963	0.0788269057715403	0.194646178186115	0.144201335639622	0.0833707191884316	0.0791868789604178	0.0901224317362359	0.0497063330944874	0.204174521843878	0.149591182106755
Monoglyceride_MS1_13	-0.0252763090607893	-0.0336749552339059	-0.0271154195589631	0.0285526812980566	-0.0698511878577604	0.158125909501599	0.137496571754336	0.145523722356959	0.094302154947969	0.0715111449637906	0.181349492712874	0.102284012573911	0.181494562316303	0.147450626070725	0.00903622971894568	0.0657269644956603	-0.0237352538736666	-0.0889501406921094	-0.0428821619489407	-0.0489542470254351	0.162783670855443	0.155677632210461	0.149876670028452	0.122868029882135	0.178201767541881	0.13767428147834	0.100881134837999	0.133817446391335	0.13043414850747	0.152122494603301	0.167669334319736	0.090139200151679	0.0761665684279466	0.0575318118911498	0.100730414395935	0.0589253186654786	0.0539249508524278	0.0744234259477066	0.053457667591786	0.0950269337277243	0.0745152552604159	0.16756968134717	0.118481991157305	0.0601822668929878	0.0569891680622079	0.0699828236287046	0.0298761480286508	0.180579036230567	0.123179202298541
Triglyceride_MS2_60	0.0592729045330271	0.0467329198144353	0.048981374036047	0.11814868592086	-0.0178461283325273	0.238488130251718	0.206601874085905	0.213620682590242	0.150039285805076	0.107124332781366	0.293692921163083	0.178183217324125	0.264737622802557	0.187364519707488	0.0600224268979008	0.109886228439738	0.0126076582046443	-0.0834880505289597	-0.0200200427020523	-0.0319958074162101	0.200789807701167	0.183137922519974	0.184543055631804	0.149625183381951	0.232456746285019	0.177277825270264	0.133188501538638	0.17642127967545	0.171362995787812	0.213194998479344	0.209021829635067	0.118255400353575	0.0964034393840068	0.0783605897463988	0.120631691504487	0.0705641880184704	0.0579764777642866	0.0829480638399551	0.0505422179428872	0.148355772482131	0.123374342661179	0.189994763553361	0.119641989568062	0.034458304082851	0.0319924433872615	0.056435193426578	-0.00994231614753247	0.199449772686952	0.0846839747148833
Triglyceride_MS2_61	-0.0805559064466712	-0.0907550867903402	-0.072502244022899	0.0031937266870969	-0.133213649666659	0.232113625389155	0.204373961815407	0.210768063051559	0.138939077644441	0.11655823281351	0.267821045474377	0.162655894015033	0.292319195958731	0.263394985583149	0.0443252189119666	0.124056651083157	-0.0238940803238165	-0.110357786373526	-0.0382077656983694	-0.0464789528674683	0.208550315517022	0.203280288311525	0.199715784928583	0.158233973264596	0.231999502214757	0.171738468738813	0.120325594308796	0.179390897004064	0.175598870300938	0.208000869114403	0.246178283675346	0.115637658418462	0.0939632540045618	0.0699552336490549	0.141281604136691	0.0792217080483513	0.0621464816219517	0.0947401999015176	0.0581064106905372	0.103648035441883	0.0824156505245421	0.213039208690327	0.13800532821391	0.0552835501974881	0.0520185943526661	0.075998899189376	0.0220933328286502	0.262641276728939	0.194921575416031
Triglyceride_MS2_53	-0.138429663002064	-0.14873160038911	-0.122920146433951	-0.0378328224307449	-0.187216791223569	0.251976639409284	0.223108587899429	0.229782080120372	0.148269850446029	0.13122419439868	0.284241631226651	0.172928061680476	0.330419579085222	0.31625530719182	0.043641669055568	0.141432030389546	-0.0388223148914034	-0.129937325299329	-0.0477601936936188	-0.0554996546569538	0.230537089213457	0.229236900197633	0.223680521192168	0.175894742972767	0.253338221456018	0.185528562021364	0.126687712777573	0.197181335001852	0.193498524481577	0.225672655196176	0.282735722135722	0.125391591091093	0.101691467135259	0.0733604075025728	0.161889899822152	0.0896742968006994	0.0691921185639212	0.107629906760461	0.0658962476487518	0.0970255997511053	0.0752730715526762	0.240792798335411	0.156899653924371	0.0672240388200428	0.0633950843846203	0.0895962600150779	0.0350553140326453	0.309899138719758	0.252657353188869
Phosphatidylglycerols_MS1_119	-0.213122273696238	-0.216238779183515	-0.181610866859777	-0.129300043799858	-0.217567178760921	0.159039747787592	0.145385376347498	0.14372901867187	0.0899897197931968	0.102054272988078	0.170597468316212	0.11591503847664	0.25571152812408	0.2957012001655	0.0516984541391663	0.127954228243297	-0.0341536845569443	-0.077898093387276	-0.0152727166300034	-0.017518396866207	0.12148050521288	0.132970061815126	0.131749159350356	0.0953111720696403	0.132431451378816	0.0850120401836342	0.0456281764900046	0.111177083911572	0.110734444334403	0.126791961150206	0.20339630034231	0.062085049986854	0.0456770870269545	0.0275275720807274	0.109223156385374	0.0551591215273529	0.0292813747381733	0.0609765884126097	0.0255672745997942	0.000181367468699414	-0.00250685932455472	0.134041157211432	0.0741682428928481	0.0206514187034078	0.0192127026767769	0.0409729292106945	0.0179509519563742	0.23295801491712	0.239660336091033
Ceraminde_MS2_40	0.0045010536345517	-0.00181709569136705	-0.00742179636275301	0.0298195555291436	-0.0262155101129392	0.0633816376862219	0.052010146507172	0.0648724073314637	0.0335396976536842	0.0132494067078673	0.0612883650960091	0.0130837780017871	0.0416476206791685	0.0112659216475507	-0.0597533008277092	-0.0160383100472484	-0.0464701812216532	-0.0862347815341704	-0.0711790713974914	-0.0732003305391882	0.126964315071201	0.120264730873058	0.106579543192516	0.0955953465541668	0.128196769013817	0.110287671680739	0.0868108398654536	0.0883845278677589	0.0854121080064474	0.0891764131746989	0.087136185115178	0.0668678548468274	0.0632040251194538	0.0465975333156665	0.0635924241466331	0.0418569038037139	0.0553851046278033	0.062909862957878	0.062825789862416	0.0845061052464015	0.0615041140285342	0.140546195068206	0.123238087066411	0.0947354222255559	0.0904507532962319	0.0867800507181854	0.0666388583960836	0.108937907265184	0.0763140416057545
Monoglyceride_MS1_17	-0.0655081317993116	-0.0685789468074644	-0.0624938167749755	-0.0341480116463774	-0.0752531764787059	0.0519835915329618	0.0454191166983743	0.0518701359708082	0.0259841301298146	0.022726190291081	0.0466250333531028	0.0170852783925409	0.062593679168065	0.0656719449297035	-0.0298449063587496	0.0118075438360848	-0.0397322964051685	-0.0636058272730667	-0.0451284587774346	-0.045403646251368	0.085197996307826	0.0867119667713004	0.0778213491185185	0.0654443488307458	0.0848340163060759	0.0678166072451527	0.0481976004727866	0.0619648574874372	0.0606980037689646	0.0619725045251226	0.0829786395452387	0.0426684254576397	0.0386945694682901	0.0258158772403046	0.0537022248686914	0.0317851961099047	0.0343945248373863	0.0446404530671526	0.0388769758856296	0.0318980576427655	0.020416858217556	0.0984880108281864	0.0803317415929226	0.0591146320478214	0.056418937489046	0.0570843183289135	0.0471054215374406	0.105940787543918	0.103202880931522
Monoglyceride_MS2_44	-0.183496027014904	-0.189164963097445	-0.176529473893837	-0.115703686111356	-0.192534470581949	0.0720903897912908	0.0624255495215659	0.0807301073034472	0.0262455913705501	0.0255674678081588	0.0391984291150169	-0.012734657672766	0.082448114018363	0.105909185852788	-0.116057406317747	-0.0129562495198221	-0.120346258035213	-0.161667714181608	-0.131411880693322	-0.128750179037495	0.190402045321958	0.197878685619469	0.170296430476581	0.147150434057292	0.179197775446472	0.148832306557784	0.106244984976062	0.126838368172487	0.124334718057319	0.114690878735671	0.168308161568809	0.0905004274557428	0.0866212874775073	0.0545666532336111	0.116359290821642	0.0706059827113631	0.0860961602204494	0.106047505095242	0.102464002804208	0.0592665754098139	0.0308759409137183	0.232205872644038	0.204311853518212	0.169869238551401	0.162437785020876	0.154580966239668	0.144962778078771	0.236891030200396	0.257579405427186
Monoglyceride_MS1_45	-0.202843030078187	-0.208276141912421	-0.190498520251145	-0.127808934528114	-0.210770810886707	0.0914367357685827	0.0806682860362319	0.0963031626690939	0.038828846032925	0.0410562976722362	0.0642595653606319	0.00941208880158927	0.119018492023541	0.148203910834736	-0.0922772269602319	0.0123156815587571	-0.112204196659036	-0.155843917725997	-0.117864558471731	-0.115836967922064	0.188190964657703	0.197170307663157	0.172755367749357	0.14578046057286	0.180154861093209	0.1449446588597	0.100467946270923	0.130775699286408	0.128552463427322	0.122763738891946	0.184675299784352	0.0900414548251461	0.0836946340317731	0.05228532187094	0.121834070979609	0.0717954191765071	0.0804718973116879	0.10383617598867	0.0941701561904137	0.0503092545536017	0.025193115717	0.227373134185668	0.192074232311929	0.152439095889187	0.145676705400644	0.142754994879664	0.130587804095379	0.25060836006181	0.271305906096329
Triglyceride_MS2_64	-0.101965593988949	-0.106909616288172	-0.0951851656173197	-0.0497350276220441	-0.11939459998972	0.0979617599918021	0.086239881307186	0.0944193621639083	0.0521795633383308	0.0468637497627801	0.0962734588256354	0.0461142936933463	0.124131782255974	0.127709532039779	-0.0267141289981834	0.0366917905251252	-0.0520662903038462	-0.0927261098438717	-0.0585447084921499	-0.0599141009767782	0.131918153068272	0.134012217599684	0.123032123673145	0.101274193261996	0.13479168141074	0.104735713279307	0.0731434424550431	0.100590418180378	0.0986580252914034	0.104799528324562	0.13942316226096	0.0673448521740649	0.059121263626139	0.0399920072531307	0.0866409735253045	0.0501033661984895	0.0494393084270392	0.0673810297732064	0.0540324854443348	0.04869780048179	0.0326745680054404	0.149048166467331	0.115147619530493	0.0772913599075669	0.0736507457401058	0.0786084502468918	0.0593771338291882	0.170531355880318	0.160628629716981
So_MS2_22	-0.165403876504272	-0.167337422986871	-0.145112165954914	-0.108151389616158	-0.163413152611394	0.0859969591973033	0.0788277515228125	0.0811936801507823	0.044302055394358	0.0546168128481785	0.0809646631853465	0.0484195446529302	0.141070854898227	0.175309816569228	-0.000272690019675836	0.060938688842214	-0.0461228773910444	-0.0718019323025555	-0.0349963974811496	-0.0347079393996751	0.0929369867474744	0.102548231223525	0.0958645576705523	0.073101973465421	0.0941427479978647	0.0652821938097014	0.0374702659256265	0.0755758402435892	0.0752136391405655	0.0788105056705443	0.134204827034743	0.0447410275961102	0.0363961084404872	0.0207437423525511	0.076895860286001	0.0405480665667554	0.0301575488645348	0.0503701169215321	0.032147299229158	0.000317096814963079	-0.00516878429142641	0.109891604079793	0.0757320463109648	0.0450387186050282	0.0428435933428324	0.0515225912461659	0.0419106952000659	0.166440724117076	0.184254944826357
Ceraminde_MS2_78	0.116273231427101	0.104688963028736	0.120998268790346	0.178788145822689	0.0265927577900533	0.344426646845276	0.304653340884232	0.290461638272841	0.23100967400384	0.187894641331418	0.462021010329946	0.33365628989634	0.444455008179097	0.352517496000635	0.254878998321909	0.258149367182282	0.130015558562293	0.0224340612047696	0.117673932082021	0.09766596841057	0.126485740365701	0.104942816599128	0.138302628134603	0.0919594918634542	0.188430400535871	0.116196897240701	0.0789117599292502	0.162594604964909	0.158846797646513	0.23588674194724	0.230161287206496	0.0923011703993767	0.0560134139518212	0.0563740792696248	0.103410653147613	0.0503203287411148	-0.00501506361360213	0.0287372767426836	-0.0367323170334833	0.116153279709998	0.116172839818139	0.0738494274815459	-0.0305567536676847	-0.140605190798748	-0.136095231195629	-0.0782942224374734	-0.169067178466964	0.161363202649005	-0.00151442093872942
Diglyceride_MS1_35	-0.0198965106816527	-0.0299279622044596	0.00127837664632037	0.0697720069238508	-0.0891805896545316	0.344954059969955	0.307959251381249	0.294742701271763	0.223625518402378	0.198211247509884	0.442973850679075	0.319227746004075	0.475236574158938	0.427143249027916	0.231719337056013	0.269381362552489	0.0884785016639832	-0.0142168914808915	0.0910610168898124	0.0744751406826554	0.149015020577579	0.138800328692013	0.165579092988315	0.11162899072042	0.202932197612318	0.123770189601897	0.076610079933444	0.175713629163851	0.172852970623534	0.240948847794664	0.276308648393051	0.0975595695518776	0.0610970482629517	0.053638410271896	0.130945646514945	0.0636756640903309	0.00573260037070408	0.0477401210843649	-0.0216964288647201	0.0824116977229731	0.0833199513224904	0.113059108227755	0.0022704522560995	-0.108524930531443	-0.105321851586825	-0.0485620109297872	-0.129359326445997	0.235710325657616	0.115220331549328
Diglyceride_MS1_34	0.0171776772605055	0.00881803441723281	0.0368391097259422	0.0897321423769568	-0.0471010882785364	0.318217739329555	0.284660830707115	0.267641336502472	0.210693486454656	0.186950719657536	0.420121824849267	0.312204308506101	0.443612224756701	0.393411872636756	0.250764189353952	0.264985450786074	0.111904802482967	0.0219803577373164	0.117620421944995	0.101053473696226	0.101615449631959	0.0904645314020182	0.122550265803112	0.0751984985176996	0.156195980648451	0.0860686190402618	0.04970429476767	0.141819149949678	0.139659687232663	0.207603403827581	0.23132229511688	0.074010495377691	0.0395039524976693	0.0393339897023315	0.101411770266237	0.0460703270697266	-0.013872602003119	0.022652825491833	-0.0440966596719512	0.0648279462921579	0.0723123739147339	0.0577729907896094	-0.0436033912862383	-0.143226703859024	-0.138456091377765	-0.0815856111723285	-0.157360781158962	0.177283718308942	0.0573822771213397
Ceraminde_MS2_55	0.143622335906111	0.138856340182524	0.166941383822041	0.181096981637545	0.0785005260502136	0.329893968329557	0.297863667169898	0.260555761099576	0.235347861029123	0.212116045118472	0.479756729951659	0.3941826143537	0.485684612456082	0.416150629636826	0.40836926548281	0.343940365400171	0.234166893341338	0.161428404246917	0.255963142205873	0.234096997555535	-0.0384989296478257	-0.0554834696873344	0.00710275847645278	-0.0331738270795436	0.0367645112659524	-0.0250391320256313	-0.0348748227311398	0.0657051312326773	0.0655650596606209	0.155707311558043	0.149799937116571	0.0118677435289813	-0.027493176670428	-0.001277855783311	0.0295985878096658	-0.00228623321814598	-0.0914356125468885	-0.0615024842874804	-0.142326978911935	0.01628420847812	0.0514495447021714	-0.12529240781338	-0.227914142182293	-0.320670902249139	-0.308466377815639	-0.231167258986047	-0.313328608447228	0.0298619200284099	-0.12409356669545
Monogalactosyldiacylglycerol_MS1_105	0.110554096762924	0.106360135425605	0.138310819050377	0.153909135447166	0.0512650780653835	0.32862325410762	0.297573538407336	0.260019378267076	0.232923681358616	0.214613500615206	0.474068217938161	0.391001618502557	0.492785965818877	0.43478236844534	0.405422235732046	0.347853034387294	0.225979108649404	0.155567357645229	0.252248104057734	0.231239151612821	-0.0371509766625958	-0.0511913561416434	0.0103492448902	-0.0315070722004455	0.0362601818604768	-0.0267770403826266	-0.0382864467886134	0.0661957536039532	0.0663670174721857	0.154380881739429	0.158544571732421	0.0110284871134254	-0.0283330885118402	-0.00344141105843937	0.0343296254999749	-0.000376576271426621	-0.0907665613547574	-0.0590045826234486	-0.140948647093626	0.00537929594871606	0.0415663228894978	-0.12047964377668	-0.224299420574787	-0.316502351713301	-0.304455654458773	-0.227144364514801	-0.306385390616966	0.0445527360165375	-0.0983175796673377
Ceraminde_MS2_62	0.114819042189033	0.108126307404916	0.13422765451112	0.163701662418097	0.0452345897808811	0.331577955532778	0.297744727123006	0.268320106898288	0.230771665304259	0.203817893046935	0.467030529132284	0.369173361428485	0.472226898143151	0.402184359384865	0.352249045395103	0.314828596142572	0.192933123359741	0.110375838946765	0.205643972225102	0.185045211666596	0.0178040003678596	0.00107306399528007	0.0528148745280636	0.00992095382329594	0.0870030633110024	0.0214762332318707	0.00158081927001223	0.097939584406766	0.0967670508341203	0.18065099619471	0.180503755328951	0.0382469621177563	0.000209650381440447	0.0168260443051564	0.0567551457656962	0.0164225234887347	-0.0614307981656811	-0.0294157064431352	-0.105120953243781	0.0434879428592828	0.0671924200590246	-0.054953993137911	-0.15807777775722	-0.255620546486596	-0.246173134083397	-0.175976353675243	-0.258767045489524	0.0819306660661738	-0.067636031227386
Ceraminde_MS2_33	-0.0036298357472411	-0.00371245882897114	0.0519503332870094	0.0609579574714097	-0.0378604485645657	0.358206487030956	0.330021916083065	0.279276513656455	0.252441292312675	0.258823162309885	0.513621377486735	0.445042166225303	0.59518506343431	0.585211734713593	0.492912104619173	0.434339323580097	0.253865785387252	0.196092905938206	0.313064076844231	0.29244658552182	-0.0906267294943008	-0.0926945132335369	-0.01838397585713	-0.0698064265678424	-0.0116058885556133	-0.0838914944111521	-0.0946234050420365	0.0441641581430379	0.0468349117589858	0.141007938381879	0.187204468634654	-0.0177070498047624	-0.0628352545659973	-0.0318572566790273	0.0335981099271959	-0.00993294447914555	-0.127531210200246	-0.085648626032159	-0.187177882930291	-0.0720335715224905	-0.0156395990280116	-0.180993354942481	-0.301692850957646	-0.397011234811367	-0.381618664925115	-0.288484040850927	-0.362374681378916	0.0671073148084532	-0.0442659532023947
Ceraminde_MS2_36	0.0110407407879483	0.0111335488608351	0.0555777849363392	0.0599505660924182	-0.0176369480347897	0.290903318902456	0.268045758087933	0.225607740472053	0.20639125575391	0.21081804765534	0.420703897296949	0.366361109226694	0.483482807862528	0.472256716863749	0.410317145253497	0.356374617850004	0.215228594048308	0.169301489422735	0.263550995078318	0.246362741599094	-0.0832858375369286	-0.0858271071652019	-0.0234058316909684	-0.0642818486433928	-0.0176076083349804	-0.0753356474032432	-0.0819154561537941	0.0303784709394467	0.0326311986487001	0.110720581442584	0.144466697570809	-0.0185139576884825	-0.055372762761619	-0.0282621559606767	0.0214597530439699	-0.0116970380712925	-0.108701445450208	-0.0755515569837003	-0.158519650376409	-0.0599535095428092	-0.0125526314447643	-0.159945999690295	-0.257525030802416	-0.334275356299352	-0.321277234083025	-0.244487541518223	-0.305188917173062	0.0417622320208902	-0.0524780996148308
So_MS2_8	-0.0926382286983264	-0.0903794258315647	-0.0348540553573513	-0.0283860109312371	-0.100413772788366	0.274494849554021	0.256062053190085	0.213322953109048	0.190700967090949	0.211577056442174	0.386824270265902	0.344842487195066	0.488818410166948	0.515719611380955	0.39267697128166	0.359039930639576	0.186194896865676	0.151301979147035	0.248542486612939	0.234656495667727	-0.0843768650207768	-0.0772569051625464	-0.0191006396323205	-0.0630250347344976	-0.026484629528726	-0.0852624036197304	-0.0954325289020244	0.0256175514161941	0.0289557379995251	0.0978779192647432	0.162146357448391	-0.0246651854648175	-0.0602154078299934	-0.0370167785835104	0.0316930009590136	-0.00795403976384157	-0.106790486818908	-0.0693766865615745	-0.153382684188003	-0.0973353045148165	-0.046743695522013	-0.148804831286386	-0.246184249999174	-0.31720514570438	-0.304820819297503	-0.230033776615149	-0.278612633310499	0.079675288346568	0.0247594872072265
Ceraminde_MS2_84	0.0468004603824206	0.0387478801851356	0.0762352882371558	0.124686457579661	-0.0263437308961296	0.390107426805385	0.350938823228667	0.321154195714884	0.264310511239876	0.240130796927378	0.530870675037386	0.411987352136612	0.563103339890294	0.504016836665254	0.370872620074494	0.359713579158142	0.182167830758713	0.0826890897444263	0.200170490549997	0.178507717897402	0.0629463497201117	0.0494880990984786	0.10088396553559	0.0451235130577858	0.13660157874917	0.0540642771044886	0.020098047987706	0.139078376806204	0.137623962205785	0.22791240825527	0.25268919721692	0.0617494876571576	0.0177471183820962	0.0279482400869544	0.0957337513325132	0.0363646053017882	-0.0503097517793151	-0.00725053296804377	-0.0954276891248851	0.047574163818057	0.0697309785579093	-0.00601966788973774	-0.130645697506451	-0.248012993646753	-0.239099775210923	-0.161109160563666	-0.253244428857448	0.163490202912757	0.012965115270095
Ceraminde_MS2_27	-0.112240036185011	-0.114003506788949	-0.0571512193517136	-0.0232901463731896	-0.13906685536611	0.334582578065008	0.307567874104711	0.27126659488951	0.224238437770219	0.23461328856814	0.449692692046569	0.372582398387057	0.550520530625136	0.563626148118371	0.371985065122802	0.370800551474855	0.160032393981666	0.0962817154337679	0.210955223976088	0.195281173330513	0.000909085462591237	0.00526717682854323	0.0566298758000797	0.00156100133973012	0.0620868159094964	-0.0134056526001182	-0.041601915557092	0.0896907767870229	0.0912920001689476	0.165785496746084	0.237662146631926	0.0205964888754985	-0.0196181221193135	-0.0074647872283475	0.0808671521767725	0.0220941034927896	-0.0736402891726181	-0.0277714680898099	-0.117341296837942	-0.0491732438830055	-0.0113020204482272	-0.0558957481952074	-0.171806914291086	-0.266790244301163	-0.256784804418531	-0.180201996496279	-0.244292525929032	0.168855717379758	0.0935409215310365
Ceraminde_MS2_41	-0.0334737066784759	-0.0364835193454653	-0.000734808150029759	0.0272648335732019	-0.0662345256034625	0.259132492906338	0.236062827499731	0.21115971852356	0.174824684291322	0.172477550493887	0.351033710258556	0.283514481166737	0.404277079435202	0.392743602067264	0.272984935638632	0.267705136700239	0.124998313868908	0.0688100848311968	0.152878322068694	0.139674542228862	0.0156344650111485	0.0135831552664474	0.0515034209098703	0.011450082423975	0.0640507077294673	0.00736987751913691	-0.0142331598239826	0.0777670459276845	0.0780953718636326	0.137162612720457	0.175292891541531	0.0255048451241029	-0.00488357922903938	0.00390905602519952	0.0615611984903638	0.0191706264322389	-0.048347429171281	-0.0159687420800143	-0.0809036960048549	-0.00898203383095433	0.014575129089757	-0.0299580209110134	-0.116662978348286	-0.191920189883834	-0.184818192307137	-0.128387521377944	-0.183091686151986	0.118170907268812	0.0412616937752298
Ceraminde_MS2_57	0.252531279592804	0.253371095408457	0.267575727009598	0.231001956362046	0.208585733735445	0.211510412066923	0.193407108405153	0.148189364484066	0.170502178620144	0.153785819005373	0.358746486439473	0.331225890064108	0.333490401756254	0.261945866579157	0.425541702034017	0.292831985112822	0.284759711931847	0.259178582738612	0.312994345730082	0.293295707146712	-0.183277699023746	-0.202104958590622	-0.129260927399033	-0.144220323910649	-0.113455459585961	-0.140112687810008	-0.114676874310038	-0.0475756188706987	-0.0455783161153179	0.035059066440541	-0.00911657190189873	-0.0629791230349131	-0.0920456373538761	-0.0454473524362334	-0.0672144722223957	-0.0576697447901024	-0.143354639763628	-0.134206133291638	-0.19778933289918	-0.037922703612772	0.013883250717751	-0.286431007002789	-0.348412261308079	-0.396478256220138	-0.380615368276192	-0.311152080690804	-0.369582677651696	-0.159905251745818	-0.298384454916383
Ceraminde_MS2_51	0.192007303680207	0.194606849816702	0.215036857930321	0.176621573471472	0.163037762754509	0.192747093599914	0.178446132677121	0.132630185594734	0.155764691581639	0.150134571125647	0.328176640884326	0.31246201335349	0.326292706935933	0.279415773676266	0.414242041102144	0.290547055807097	0.268599607994929	0.25325781566017	0.306242334925158	0.28886396414119	-0.192911837196548	-0.205573067745879	-0.134994205506754	-0.150248777249646	-0.128637524006977	-0.153635073021979	-0.128296942485828	-0.0578664613617585	-0.0550345333363162	0.0188740229631156	-0.0079574417216952	-0.0716444521752514	-0.0991302288423983	-0.0538512635377126	-0.0667080513372548	-0.0586976941575293	-0.145137024217763	-0.134601071797854	-0.197587201726652	-0.0654845570346908	-0.0106648013861925	-0.288976290976056	-0.348051025032148	-0.389409935633655	-0.37374470621291	-0.306247912614425	-0.355173448630954	-0.147312978317946	-0.259059917778972
So_MS2_6	-0.0165442452406947	-0.00906022508066834	0.0469934840665411	0.0114874269874157	-0.00890561808725093	0.237590253383151	0.226605511067555	0.167206480769011	0.180125543044391	0.210710436456127	0.374461434706735	0.37186640933088	0.471756377214578	0.501545262551926	0.499151596626665	0.398454505412369	0.273868753292879	0.270744257697496	0.35557722118795	0.340184561482202	-0.227707080092773	-0.220925280623029	-0.140331773288443	-0.172657530231664	-0.160714219915772	-0.203016235846166	-0.185226280421422	-0.0651183960216719	-0.0592248070051387	0.0179388399053029	0.0630750556092592	-0.094129942805091	-0.129173904519867	-0.0829982954194663	-0.0441919975122088	-0.0573222991019535	-0.176030978642429	-0.14790084506044	-0.236592843340591	-0.164661176823375	-0.0882460593549587	-0.321585240957569	-0.406792803896757	-0.456303611494351	-0.437893326366032	-0.352383975097497	-0.39244832044993	-0.0657637491341308	-0.121855922991907
PE.38.1...M.H.._MS1_114	-0.0826172123139085	-0.0720049346660768	-0.0169847010416591	-0.0630132868524457	-0.0474009982479159	0.148069496988498	0.147871764798991	0.0934592205120643	0.117508004837129	0.162988448168143	0.247745825775119	0.278081531065794	0.36119173264597	0.42516578993686	0.41971329936482	0.329829575708691	0.224700761468476	0.249476602082073	0.311907256184869	0.302705976083005	-0.247899629471905	-0.232810722491249	-0.163913911819859	-0.186278789947609	-0.199760772162112	-0.225335644778491	-0.201475438479427	-0.100157395381952	-0.0932164171166701	-0.0390860561533724	0.0179336193994816	-0.113451617010732	-0.138890926394938	-0.0959248751006604	-0.0610931648810553	-0.0648212534181283	-0.168189978679855	-0.146655374090537	-0.218508168736476	-0.199226440143642	-0.124142466202741	-0.322259853447919	-0.381786609288788	-0.403398490497156	-0.386839976746591	-0.317606805807582	-0.331735017558699	-0.0834923380405484	-0.0865747297921798
Sphingomyelin_MS2_82	0.109391155659496	0.109450387860161	0.133210217085605	0.121767218484205	0.0778723029561393	0.209810980432186	0.192379761010499	0.156963606760288	0.156736247752447	0.15056910118252	0.323762494892578	0.287656904766202	0.337937408909227	0.302131231256993	0.340937904039863	0.266159729638986	0.203557735424625	0.172131573330084	0.23372850660829	0.218436614357994	-0.103420220263791	-0.112607030758	-0.0576186635772396	-0.0810908064159646	-0.0475816241453765	-0.0831463628266187	-0.0765090263639031	-0.00272950792707945	-0.001134907630881	0.0643884592305596	0.0597683474834591	-0.0302064451074721	-0.0575041501319949	-0.027973506197994	-0.0157945111056301	-0.0265136671080032	-0.100964646174183	-0.0832368611858337	-0.143496675409662	-0.0358467129769319	0.00380342091864937	-0.176792898014266	-0.243250699544863	-0.296008787306571	-0.284344880700559	-0.224367555361748	-0.274429401116299	-0.043562625044158	-0.141147883005075
Ceraminde_MS2_39	0.0475682703839515	0.0514975243893188	0.0866003471002769	0.0613176293408721	0.0392491865459456	0.190909255049023	0.179424726818537	0.136097998392821	0.145659282200203	0.157707815473071	0.302985710165732	0.290800938515805	0.351778837763122	0.350109327692248	0.378837334814673	0.294842909461673	0.218095751814753	0.206828417250032	0.269411005568635	0.255890684625737	-0.161072953188628	-0.162003106616594	-0.100283785543754	-0.123375057021189	-0.106509306836664	-0.138647546298765	-0.124832596520183	-0.0401130132511798	-0.0365316343739168	0.0265830255848629	0.0425884170169921	-0.0623698588774021	-0.0895190133945562	-0.0538836539938613	-0.0347302475128888	-0.0422141318828976	-0.128887819243916	-0.109852622432199	-0.175463964442702	-0.0959079090266545	-0.0422018915240882	-0.237296942294476	-0.302140700405325	-0.34424829340071	-0.330432259356567	-0.265692486620302	-0.303880989692519	-0.0637974961437358	-0.130406102918651
Phosphatidylglycerols_MS2_103	0.0320608956108001	0.0373877792297305	0.0699000243165278	0.0377513858201191	0.0351782833813486	0.144560868943482	0.138265138132121	0.097406422570814	0.114289026370906	0.131590856582662	0.240057648889539	0.244224159278356	0.290340759556868	0.300308965056686	0.340783352691314	0.257729356803338	0.198266088021281	0.200720166269568	0.250341863273033	0.239555343156499	-0.174439416375007	-0.172633157368368	-0.116088550902694	-0.132991350206697	-0.128536931653019	-0.151085411154067	-0.132804174472476	-0.0599339216342421	-0.0559363282616428	-0.00351791507677956	0.0129945109508447	-0.0730013524104034	-0.0951569081027995	-0.06013428287464	-0.0471737554326557	-0.0478713870642721	-0.126220874812922	-0.11172516882771	-0.168069169321631	-0.109050285360543	-0.056190043206627	-0.242825298465003	-0.293515605439563	-0.321111780256408	-0.30808171828193	-0.251635083652393	-0.277789783453552	-0.083034500371567	-0.128057794809585
Ceraminde_MS2_54	0.0708655368079377	0.0765715286619866	0.115092127083792	0.0763452098936208	0.0661931304790285	0.197880277968735	0.187418982682538	0.135759733044479	0.155642674488189	0.171574196215389	0.326314726579317	0.323737989183461	0.378706532083712	0.378144107873767	0.440949016117158	0.331763429815491	0.26067223343581	0.257039418448549	0.321930457369649	0.306841008083508	-0.213830877806751	-0.214812102196139	-0.141629085624563	-0.163718081399762	-0.152056275637105	-0.182669990784563	-0.160184378229591	-0.0680375528623659	-0.0634386512657392	0.00740343635086271	0.0201059716138386	-0.0866082035127823	-0.116030630826699	-0.0711128497252607	-0.0580097053746848	-0.0591486445039136	-0.158906226004175	-0.140600755259899	-0.21334054092936	-0.122966014915158	-0.0575114590738445	-0.304589938242611	-0.371966755520402	-0.412007285076291	-0.395352262293371	-0.32198516301808	-0.361153007888127	-0.107935124843866	-0.180310260609899
Phosphatidylglycerols_MS1_100	0.0715821715997531	0.0735688237846505	0.112264554063991	0.0961976828465743	0.0469860810673441	0.256573800271301	0.237756799885175	0.19070465807892	0.190331028968758	0.194873447146378	0.392732358580775	0.357660417554799	0.438981980863279	0.42042888507588	0.434549155827001	0.348165596723054	0.247724020774876	0.217227974274016	0.298076268114329	0.280613878119084	-0.143876877191495	-0.148796431048902	-0.0793815987131315	-0.11110628506504	-0.0767930628490436	-0.122362944987572	-0.114513927640966	-0.0130168505624599	-0.0100051817907995	0.068528763609036	0.08328456574331	-0.0480705025642785	-0.0823348028484866	-0.0454953212470383	-0.018084783336586	-0.034829456953775	-0.133593466143769	-0.108253998754939	-0.187110360901325	-0.077718140057258	-0.0225050901230156	-0.231752083008519	-0.316591903095821	-0.379136048501634	-0.364117790934165	-0.28741429301	-0.342738057432586	-0.038630165646943	-0.136348497339872
PE.40.1...M.H.._MS1_117	-0.00122066241309027	0.00410233143733382	0.051317881471633	0.0257246599260159	-0.00197840651055256	0.221901193100579	0.209834598419917	0.159519774492577	0.166290235399807	0.188007068441595	0.344494232783983	0.332930209184734	0.422412651899822	0.439155270751837	0.43306138375048	0.348752833955136	0.237765254379554	0.227255428405511	0.304186065287393	0.28987237392212	-0.180381261993777	-0.17665437707266	-0.107209262578176	-0.137136070298842	-0.120106835810129	-0.160197774853988	-0.147840438160738	-0.0426528597168389	-0.0380626900971845	0.031764541697358	0.0675457716600953	-0.0715536503588476	-0.103232104738905	-0.0646766559184043	-0.0300078073759731	-0.0443051043390688	-0.146670349770831	-0.12115207712871	-0.199315304954027	-0.127148599857371	-0.0638020427728521	-0.262540097343925	-0.340553627901603	-0.389540725232704	-0.373907727208039	-0.298787068621802	-0.338870551909952	-0.0451206788769726	-0.104680918279667
Triglyceride_MS2_26	0.0210297797165404	0.0127694599668207	0.0273396657882019	0.0771761565461666	-0.0350236013692802	0.232002285891954	0.205281344042823	0.200055263721876	0.15031133132239	0.125022394113548	0.29748426974069	0.206621393831779	0.300840728664634	0.252571050556105	0.135334716246203	0.161893772459751	0.0534078654980782	-0.0221870975843217	0.0451794634114048	0.0334674365844924	0.120319956055873	0.109526112147937	0.124364538987663	0.0895936027302403	0.156296494730035	0.103814161084825	0.0706471349848874	0.129431801022805	0.126672159136423	0.172388848154381	0.184249006177539	0.0768819209691719	0.0531610971744551	0.0461136912034406	0.0916582216058592	0.0473673972892371	0.0151601621617353	0.0414181038770159	-0.00113325148056171	0.0811581897763241	0.0756500944069239	0.0973111985755744	0.0250520073970828	-0.0514044518711018	-0.0501813596652583	-0.0153346187680308	-0.0734244823089898	0.157694201877156	0.0638734156299636
Sphingomyelin_MS1_32	0.0263193250211164	0.0198028826703208	0.0357058855317493	0.0743664207111026	-0.0221486825564706	0.216563849744495	0.19275972127975	0.183378278735993	0.143013433152559	0.122759994050617	0.28483385600066	0.207087544175213	0.292074998387338	0.25034780360546	0.157586142077161	0.169417110816243	0.0708275242342937	0.00599077350847401	0.0694617120408397	0.0580019540264202	0.0819333005256586	0.0725025691505784	0.0921928611206396	0.0605471550379263	0.118572290907135	0.0710112991566589	0.0450013528702337	0.103685705880823	0.101760392899179	0.14757507351632	0.158393914084387	0.057224324995493	0.0342090094223599	0.0325710115587452	0.0722693761140997	0.0345826982021498	-0.00232855417263437	0.0216934166973161	-0.0214472531723807	0.0578829821858389	0.0594053493154151	0.0534843242354855	-0.0144376207980004	-0.0834044139019887	-0.0807613883528234	-0.0440671301199231	-0.0974266110591713	0.123235452226822	0.0358685574732541
X.O.acyl..1.hydroxy.fatty.acid_MS2_120	0.012226846950836	0.00713306645640063	0.0202922070762367	0.0517240153745822	-0.0247994693875116	0.169586717691097	0.151032855235226	0.144054151002345	0.111355197487411	0.0962969268321943	0.221408068921192	0.160319956269412	0.229692950038579	0.199344081958532	0.119883732974571	0.132038124441843	0.0515954745026706	0.000722613833802353	0.0509598411145931	0.0422228366250182	0.0675481328959547	0.0607789564180386	0.0754109297811849	0.0501360905646816	0.0955571256308463	0.0578186000982211	0.0365397053593724	0.0831206648710384	0.0816201142887226	0.116754039231596	0.127631354149085	0.0461089014567326	0.0281392069871156	0.0260622482231482	0.0590977394974284	0.0285152577710077	-6.47556385075046e-05	0.0192566763691715	-0.0145152611009062	0.0445855736502327	0.0453709177547136	0.0467238749183323	-0.00679358843846937	-0.0609989197667167	-0.0591088444977576	-0.0307265834615673	-0.0719830365219672	0.102457714593826	0.0365056210153023
Diglyceride_MS1_38	-0.032916806604617	-0.0369742433511263	-0.0128109869002164	0.0198532905100018	-0.064162690531591	0.200844573730658	0.181294768991328	0.168368431625037	0.131803931389059	0.124895581413357	0.26229446264473	0.199835117023646	0.296805712835564	0.282323480696231	0.167637446170382	0.18131051900454	0.0678757264393623	0.0161001953409267	0.0802416148862167	0.0706922832907736	0.0548385051989527	0.0521226745868898	0.0733454012302699	0.0412889147162051	0.0881749688655719	0.0423410273001853	0.0187509182713464	0.084362289497198	0.0836763641093881	0.125166617820468	0.154317088321325	0.0403196109360688	0.0180082843198368	0.0179533793697342	0.0660758087899564	0.0282893233139806	-0.0142729930718417	0.0113645050225853	-0.0340356895089999	0.019045188679047	0.0278254565405822	0.0290890618807873	-0.0373287011274099	-0.0990575449443092	-0.0956603236674472	-0.0578174744655127	-0.101631962749912	0.124244343266107	0.0635461253909091
Diglyceride_MS1_18	-0.0257988865127294	-0.0293564202801533	-0.00592416400655041	0.0226332704383727	-0.0550621695288631	0.192190137772452	0.173756835479089	0.159976818852813	0.127162473510125	0.121107459133636	0.253716213166197	0.195992590631196	0.286670661388738	0.272660646969236	0.170650151671148	0.17883163601234	0.0725125353022319	0.0245934873339376	0.0858871746496941	0.0764950529154159	0.0425413035507561	0.0398370812200782	0.0621172529046011	0.0318928654565838	0.0755977601555956	0.0323601954754215	0.0115703409899764	0.0751172924260144	0.07463705261414	0.115546785288026	0.142265503992215	0.0339761382921488	0.0123610868609128	0.0140359674977903	0.0584124562470278	0.0237548864169262	-0.0190104861309619	0.00515287357093823	-0.0392390895146968	0.013637209106963	0.0240635461143146	0.0153108609527662	-0.0482234787543263	-0.106538724165941	-0.102791348925271	-0.0652684322869643	-0.107199435961698	0.109544744884996	0.0503873636488076
Digalactosyldiacylglycerol._MS2_111	0.0850889955876964	0.0770881301498356	0.08758467121438	0.126753380266256	0.0228731473436462	0.235450598244714	0.20812741621597	0.198445534613352	0.15820502361004	0.127943796801863	0.316566303508995	0.228518710109727	0.302419780702323	0.237688573040282	0.174794382417476	0.175769875792415	0.090337019913633	0.0165052788277187	0.0811902128814079	0.0673756806917173	0.0859459519251151	0.0707358379174589	0.093738291018042	0.0623618033343504	0.128589137901602	0.0794755620566348	0.0543301802780312	0.110845294518298	0.108237143228649	0.161237603406877	0.1556105633033	0.0630812035557526	0.0382916850911516	0.0387977038689968	0.0697288347316266	0.033975385401331	-0.00365348795970537	0.0190836412004954	-0.0254634463178085	0.081062456267396	0.080948097115726	0.049358351690801	-0.0217475471728036	-0.0969853296688762	-0.093867849654492	-0.054364451835847	-0.116851245219129	0.107538763727283	-0.0055884918345367
Ceraminde_MS2_63	0.0766962379522633	0.0704299271813356	0.0871375596639999	0.117704468153374	0.0211517756752518	0.244406938922061	0.218201620231925	0.20156189831048	0.167046788299877	0.143479818004063	0.336178448175724	0.256140781122628	0.335566966314608	0.280349049422036	0.224541906217894	0.211593854901817	0.118574092772187	0.051318960110129	0.120915357354815	0.106333792856503	0.0472382996514965	0.0342201152614552	0.0657944024686664	0.0332435237378695	0.0947938176522709	0.0448705273249129	0.0246269984054603	0.0914318672847159	0.0898413478594108	0.14812430322193	0.148431411836829	0.0445031273168915	0.0174435647141176	0.0241301663458825	0.0568147143170399	0.0229420555918433	-0.0267792947303585	-0.00260674464873731	-0.0545885275292867	0.0519746470277065	0.0619828468934067	0.00147427007559481	-0.0740306937937623	-0.148623075944468	-0.143345938987843	-0.0962760300395526	-0.158237573643876	0.0874856455892146	-0.0228582283205853
Phosphatidylglycerols_MS2_94	0.159701350910719	0.153542277853936	0.15742842808571	0.174485967406825	0.0996155161348343	0.203767318831601	0.18009443802314	0.164931741024953	0.145012662151773	0.113445871787077	0.294970701649922	0.225827117963309	0.260314576810941	0.184113820986001	0.207729834009753	0.171292259519561	0.13067496082838	0.0718467614083114	0.123065400430819	0.108436205284025	0.0198202529596282	0.00114680172391916	0.0328587322768838	0.0110714323457116	0.0655245768162214	0.028835608090239	0.0194448659711751	0.0650053552477563	0.0631441658579147	0.11845711907048	0.090086048557597	0.0316175779178432	0.00902480695395555	0.020694778542171	0.0265592673688269	0.00861284290184746	-0.0319919123161761	-0.0176115256136026	-0.0587122344535346	0.0645675830488147	0.0731755133379191	-0.0309196356826284	-0.0896023637433689	-0.151071171771514	-0.145558603208892	-0.104977788293215	-0.163559859741398	0.0182062428317618	-0.103429320444407
Ceraminde_MS2_79	0.0808683619079815	0.0767467413280139	0.0953244194347868	0.112489327151093	0.0348762467529581	0.225681402299755	0.203064346174269	0.18138806773647	0.158074424262822	0.140919641581858	0.320527302030599	0.256499252078785	0.325466921311079	0.278924116677911	0.251230366151747	0.22095168701477	0.139070514120904	0.0849645523947122	0.150001758769306	0.135781959025934	0.000961526936670537	-0.0102128935081982	0.0271530778333077	-0.00172989026368022	0.0491945571758703	0.00513141152639204	-0.00657983953515015	0.0603681654201045	0.0598063141700828	0.118066784064925	0.11779216852153	0.0207030698254864	-0.00550526735964844	0.00762696543636134	0.0337136821426629	0.00762786488604648	-0.047860696806762	-0.0262654502006053	-0.0790360686633794	0.0231292246205532	0.0416987672727597	-0.0511429690820754	-0.121491850436687	-0.187002561136105	-0.180020636164757	-0.130716569912209	-0.186770186205663	0.046850736124263	-0.0549568534556543
Sphingomyelin_MS2_74	0.0205471909001415	0.0202606816921333	0.0299623542873482	0.0303884207304754	0.00981612736968508	0.0777590647808943	0.0711735513357252	0.0600817621847279	0.0559687369855169	0.0544982049228354	0.114476615290976	0.0987049053624608	0.124263518846341	0.115117414099893	0.110145474163143	0.0922522439980393	0.0612998754209575	0.0478610044744409	0.0716858322358839	0.0666763628121054	-0.0226424713964653	-0.0248906813348471	-0.00782064019677359	-0.0178120943269779	-0.00426547698462351	-0.0189099650082967	-0.0197835825130149	0.00786946472546315	0.00829704711247861	0.0301096266310753	0.0336760285833996	-0.00438800481187726	-0.0141499583537793	-0.00628346585755392	0.00322409621446825	-0.00407274806278674	-0.0290809379695654	-0.0212712158326639	-0.0426412168945698	-0.00997866576989238	0.00200381836702313	-0.0447714741249213	-0.069985161105803	-0.0906288648999173	-0.0871076792183973	-0.0667871442515907	-0.0844343710120073	0.00333763480462096	-0.0275521496957455
Ceraminde_MS2_31	-0.00128416616605961	-0.00261262352100155	0.0143758251738123	0.0251198008833567	-0.0186076701097739	0.129271165089563	0.117794033757857	0.104029774070708	0.0887291973737202	0.0867146553640015	0.179053732936126	0.146841546888	0.201785832097446	0.192573094507159	0.147145346279598	0.137514908118643	0.0722945824150534	0.0453413506315633	0.0864571697642589	0.0793813242547716	-0.00280155418979596	-0.00477775965975613	0.0164095759542583	-0.00259769825384481	0.0230027061770878	-0.00420055276901546	-0.0126352681229	0.0327891971431029	0.0330435661198863	0.0642777999434198	0.0791401432822127	0.00820391850265571	-0.0071845716714802	-0.000657551207488599	0.0243209444986544	0.00558552488975538	-0.0297338162449926	-0.0145325491343336	-0.0474846399352686	-0.00603433809529197	0.00746671781282753	-0.0291365213994675	-0.0719009097494624	-0.108723860636446	-0.104636168378846	-0.0752236821505551	-0.103281625528672	0.0449671651863188	0.00241480560204016
Ceraminde_MS2_47	0.0521986264800822	0.0538787783634775	0.0693280407080506	0.0543562396296587	0.0433712047555932	0.101224552134253	0.0944804213491728	0.0716344130644725	0.0785937755117263	0.0811596364647534	0.164109256151294	0.156164322603575	0.179639594972924	0.169652520990502	0.203337742050982	0.152818671815118	0.122520092139801	0.115111802407132	0.146259319906142	0.138433423644138	-0.0876931926118453	-0.0905217008936641	-0.0568856590627768	-0.0676703087623338	-0.057348630204648	-0.0731197649925071	-0.0641773601869405	-0.0226146271054692	-0.0209428855791671	0.0141188114620443	0.0143463342915299	-0.0330426586531895	-0.0473502515082288	-0.0272399059773734	-0.0229621589510233	-0.0243566239422608	-0.0693066852952476	-0.0608305928859379	-0.0945915310245882	-0.0427199952417101	-0.0149076484036871	-0.130977765568824	-0.164071790250726	-0.186456467119493	-0.17897548761385	-0.144724533553199	-0.16707320662143	-0.0470087084975129	-0.0909295252890974
Ceraminde_MS2_48	0.0485845318699923	0.0506200225007464	0.0643630062648543	0.0474510582924741	0.0432599504277658	0.0828597021787475	0.0779486581203581	0.0566552689409944	0.0659977692271671	0.0697528554850887	0.138719026526528	0.13619062428474	0.153041648033542	0.146118615073848	0.184687561342754	0.135404370593333	0.112916905553901	0.110055961170242	0.135741493712676	0.128982386110861	-0.0895039338970376	-0.0916191397713043	-0.0606447515245171	-0.0688962798550969	-0.0627944759034299	-0.0747850395787334	-0.0644858160595364	-0.0285095357443935	-0.0267819382500602	0.00385071591983367	0.00328156847154413	-0.0354470049860764	-0.0476567065314149	-0.0282508900387402	-0.0268097789290354	-0.025648544874484	-0.0663250567876463	-0.0597884365434437	-0.0893247190449099	-0.0446958298606299	-0.0181284004823823	-0.129174918069165	-0.156441957987788	-0.173382074450354	-0.166379502611299	-0.135941104732867	-0.153890542304569	-0.0532987921284393	-0.0897646744230697
Ceraminde_MS2_46	-0.0290764301850131	-0.0248140046488962	0.00767363994880011	-0.00986128311804883	-0.0219895527616244	0.128606573890439	0.123059076246498	0.0911252706978202	0.0963219498968704	0.115431470356309	0.199679949175185	0.198868542136844	0.259597335702537	0.282124752945169	0.266229948344566	0.216978571918178	0.141780995421866	0.140739133924007	0.188101438461781	0.180284727450325	-0.119490540887168	-0.114162288785687	-0.0716046239071924	-0.0902216105921785	-0.084468903872892	-0.108390504870094	-0.100281468950323	-0.0330840850710097	-0.0297732970042346	0.0106144659894778	0.0410825043737316	-0.0499675378120946	-0.0689401616275223	-0.0451726628109949	-0.0196890931976926	-0.0289246018151054	-0.093441479077691	-0.077002770075236	-0.125524007497152	-0.0938222131095735	-0.0524356000509908	-0.167734196174051	-0.214762494001254	-0.241685950803398	-0.231937492635336	-0.185884368361971	-0.206100241956585	-0.0243361199698438	-0.0484435093497009
Ceraminde_MS2_42	-0.00795124435301467	-0.00800241453991174	0.0203666144997738	0.0258218327745715	-0.0244878054888768	0.179492691586003	0.165416636297785	0.140315328216239	0.126000037872143	0.129729806593628	0.256089968613323	0.221480243389624	0.298788266394099	0.295421898419792	0.244028835802968	0.216938402870676	0.124134699631317	0.095034660962759	0.154024493700191	0.143871247634815	-0.0425551045520789	-0.0431563011915545	-0.00656728164926877	-0.032701292351716	-0.00349220080158195	-0.040089460398228	-0.0461912751030741	0.0237526709645063	0.0250871834328837	0.0716980121413085	0.0965831818892197	-0.00773876025265972	-0.0303017023208848	-0.0154189470268713	0.0188224866917074	-0.00381200481354099	-0.0624115503261451	-0.0410503097218681	-0.0918708644457862	-0.0363848508489181	-0.0085108329695948	-0.0866938958788122	-0.147405627112262	-0.195344592479142	-0.187781543125906	-0.141423798574117	-0.178080623030259	0.0382452022657817	-0.0157904969743912
Ceraminde_MS2_43	-0.0151913263749279	-0.0132383688721455	0.0169789194652294	0.011401941691421	-0.0211159933091629	0.156784334879603	0.14657356799432	0.118041609143471	0.113070892286698	0.123725725510585	0.231740368015145	0.212735886836895	0.28186101138497	0.289794852287735	0.256784786710662	0.218327890697046	0.134232461213138	0.118063069059607	0.171793367953342	0.162598072568982	-0.0796501211899924	-0.0776888253552381	-0.0378772798409538	-0.0604996114109043	-0.0420422041772135	-0.0727836429899293	-0.0720194938177343	-0.00317211682441418	-0.000912994320480408	0.0432873611657153	0.0701495072845248	-0.0278387477656733	-0.0488697016105196	-0.0295225927311408	0.000216652533543077	-0.0159688907311496	-0.0777407990974811	-0.0587149508044165	-0.108743741158045	-0.0630763581258593	-0.0286359368568589	-0.12639432361733	-0.180963620289557	-0.219320140626427	-0.210642821711298	-0.164065470447436	-0.193435922612167	0.00746042848858384	-0.0337144944955774
PE.25.0...M.H.._MS1_97	0.123210275359558	0.121499675916917	0.118422108362683	0.112104958120997	0.09671499283475	0.0712784885066096	0.0628212400353662	0.0527516001945324	0.0567783127848949	0.0410132760716473	0.118864601075111	0.099309170483118	0.0884042357569537	0.04528876761144	0.113175703701637	0.0726292984177641	0.0844826086512176	0.0671423937241275	0.0812017594712908	0.0740358296558367	-0.0321937625786974	-0.0431840731634207	-0.0235253913948342	-0.0270006304876136	-0.00964432615456352	-0.0180606806424086	-0.012209406307421	0.000550750686843442	0.000124959331438018	0.0265357363944405	-0.00199386315908088	-0.00517754341041983	-0.0138648213807665	-0.00154845507160109	-0.0156928004458979	-0.0121621663668591	-0.031807518289417	-0.0309118649855839	-0.0468430443312737	0.0205948428946076	0.0296020470015468	-0.0641207768340167	-0.0823195857884349	-0.101258746367541	-0.0973030093695675	-0.0786057647307943	-0.102788139304373	-0.0497356620131753	-0.111135067758799
X.O.acyl..1.hydroxy.fatty.acid_MS2_116	0.116675408190181	0.115575175294126	0.107643635056524	0.0977601199822101	0.097435453492523	0.0271633909629873	0.0228451446433068	0.0172549534244375	0.0262431027750519	0.0123290321399596	0.0571230294967214	0.0492473929598278	0.0218502223405104	-0.01554071538356	0.06357254177645	0.0273910658715076	0.0588187098463794	0.0512953815009043	0.0518941704539129	0.0472979427685535	-0.0318621654170858	-0.0415245100160215	-0.0291027423748053	-0.0264503131758952	-0.0183737267956826	-0.0177893436928017	-0.00929216320615765	-0.010976262190815	-0.0114012960065774	0.00404965951980304	-0.0273438162653444	-0.00857767661207915	-0.0120725924793522	-0.00210864446419263	-0.0233132141047467	-0.0139310530691744	-0.0220729160491614	-0.0259505069824594	-0.031052030218855	0.019740630352137	0.0245905813772503	-0.0543158916258882	-0.0582859998952736	-0.0645453385372824	-0.0619650699512104	-0.0531148913975188	-0.067122812227705	-0.0625180592836934	-0.107076593388857
Phosphatidylethanolamines_MS2_80	0.066001694208672	0.0622577354245667	0.052079518944452	0.0647619208872067	0.0420949761584107	0.026670820481306	0.0202020092721861	0.0263610314379405	0.0171172616252844	-0.00092696607667001	0.0333929540244678	0.0088510687989653	-0.000101023880356569	-0.0350637602909715	-0.0222846330084338	-0.016981270283784	-0.00509511050625209	-0.0258331692216669	-0.0244414960263745	-0.0268178276114556	0.0509147362284631	0.0424257594993341	0.0382808811412014	0.0370814967638556	0.0545270518248168	0.0498979489839295	0.0434159211832527	0.0356432516748118	0.0337831578639111	0.0388924380323787	0.0182311518032533	0.0296310349536704	0.0283851363877451	0.0238305673400155	0.0171472183579899	0.0138206500536136	0.0226015379003043	0.0219343576374901	0.0247021544755899	0.0568391896031192	0.0449120430274011	0.0504270730416258	0.0462814516524254	0.0339119535328146	0.0323346405516832	0.0301994991828462	0.0165971071388683	0.0165475972715495	-0.0178556051866143
X.O.acyl..1.hydroxy.fatty.acid_MS2_112	-0.0109353365287175	-0.00984588295604964	-0.0130314890398996	-0.0187043724295833	-0.00148150253390289	-0.0430407658728052	-0.0384638396472771	-0.0356068330213518	-0.0292430629738912	-0.0253761927929283	-0.0587539135487029	-0.0446604541619841	-0.0595061629908041	-0.0505443979689522	-0.0387300963317745	-0.0372362684676678	-0.0198626614301545	-0.0080409695892612	-0.0204705088256985	-0.0179721376161876	-0.00909827867853654	-0.00700526673983898	-0.0123730646744363	-0.00649325128586831	-0.0172872591825441	-0.00835366883203222	-0.0045489195289047	-0.0165460059548516	-0.016274250710213	-0.0263341841085205	-0.0271415896074898	-0.0081084675490392	-0.00335170552599841	-0.00432602389925871	-0.0106676396556424	-0.00440043616669604	0.00431792012114677	-9.46825372693731e-05	0.00908819721982553	-0.0087523290871888	-0.010449491524211	-0.00143039605255445	0.0119740841268331	0.0251499656146217	0.0242630008762259	0.0160454547407648	0.026782983164712	-0.0170525083455628	0.00160353428797963
Diglyceride_MS2_21	-0.116602589818474	-0.115554684811277	-0.104115734773866	-0.0934163897925261	-0.0998165075059355	-0.00370901381450458	-0.00128625273450293	0.00113085951327608	-0.00977558251982433	0.0043718763901361	-0.0236581013940516	-0.0205329094999437	0.0166182962176067	0.0530689318478851	-0.0322706655672247	0.000381685181758493	-0.0427464958602046	-0.0392212081270955	-0.032220138977325	-0.0289695546763096	0.0268757224688789	0.0363358151050561	0.0286068103990072	0.0225894814048995	0.0184892260284496	0.0131499912047096	0.00382012928511724	0.0144013078125081	0.0149755041371907	0.00561947253496519	0.0398840534477038	0.00789383066701965	0.00846410942117214	0.000390964444191583	0.0258580828693936	0.0135566379305185	0.0142419013326073	0.0208461070192647	0.0194316756729173	-0.023713807077103	-0.0251019433579259	0.0435839660496372	0.0396916452284917	0.0396301921902242	0.0380117903643192	0.0351222264268584	0.0442225553478059	0.0674364422516937	0.104526972675118
PE.27.0...M.H.._MS1_98	-0.0945288722848127	-0.0906996190200175	-0.0755129229184177	-0.0842128269573897	-0.0687859217231555	-0.0107010152796309	-0.00513706251235949	-0.0125180111228221	-0.00790732628032996	0.0133275224764784	-0.0157591604227548	0.00536053822911935	0.0305172118371765	0.0731593645828387	0.0337309180384533	0.0350783910723949	0.00419081111832566	0.0222863775929677	0.0279669431867218	0.030209287337907	-0.0448315969352816	-0.0342960982895126	-0.0292492245628628	-0.0319927688150955	-0.0471078126036996	-0.0473244613203728	-0.0441990647124174	-0.0279106100796733	-0.025875581156136	-0.0291757589019689	0.00176426544176273	-0.0266832438735308	-0.0273097168417958	-0.0238531215394308	-0.00771968901264327	-0.00982139661037527	-0.0230662433347611	-0.0188090738756618	-0.0262324688048359	-0.0634529210460962	-0.0500811804966921	-0.0437357881152546	-0.0461205853876632	-0.0385648835712291	-0.0368433753541434	-0.0315599078319218	-0.0194020897683319	0.00566195408471534	0.0435393136124707
Monogalactosyldiacylglycerol_MS2_118	-0.228117686419777	-0.223009091366998	-0.187753490065165	-0.18367384447083	-0.187024818996094	0.028730929202631	0.03371886711601	0.0225865881143828	0.0118737692055253	0.0503497895609681	0.0202901795973398	0.0371518570119221	0.12297903171587	0.206428453311586	0.05916828726569	0.0898372987649965	-0.0122910283185117	0.00322354656148115	0.031236204520842	0.0346508311523109	-0.0273290102072898	-0.00615549304533142	-0.00047274697772778	-0.0163237699628846	-0.0293544683146089	-0.0443999519239144	-0.0529101306249304	-0.00728720364324913	-0.0042202179170328	-0.00652685837649574	0.0692996494029433	-0.0208715465271049	-0.0264123620052563	-0.02806521015311	0.0250305827118019	0.00379195659422882	-0.0235152746519141	-0.00661748051750075	-0.0282965776111225	-0.100739309024295	-0.0815881364095228	-0.018619547728867	-0.0402194975415313	-0.044180440768559	-0.0423255974072663	-0.0286878878061127	-0.0150468327699804	0.0893625347136273	0.156184033037386
Monoglyceride_MS1_10	-0.198121224081757	-0.187202721949255	-0.148474059707266	-0.183408321342482	-0.13310137470566	-0.0224302302085103	-0.00786051137472849	-0.033465787787934	-0.0112839090502045	0.0428344730938668	-0.0189775825339104	0.0419135448849441	0.0929255883426097	0.194787486079897	0.139192572965438	0.116362518045778	0.0518501135663057	0.103374601854799	0.117720324932337	0.121606120112231	-0.160600274538005	-0.135783389064325	-0.112658762782717	-0.117403417088724	-0.159322860829092	-0.157285928930116	-0.140567246789265	-0.0960488692842162	-0.0902033227830615	-0.0909865599363323	-0.0221263169172199	-0.0884441615947501	-0.0917567490106506	-0.074142868636653	-0.0433650404120543	-0.0410221059194141	-0.0846441580125147	-0.075918063160512	-0.0996921572819157	-0.177451240147148	-0.134162412786569	-0.172295792977803	-0.179060220576494	-0.157822567765877	-0.150944851626997	-0.130517051666442	-0.101938101313402	-0.0343961761311493	0.0502301202183837
Ceraminde_MS2_49	-0.103840521423824	-0.09876764965424	-0.0720261845914691	-0.0854331560550158	-0.0771815516873606	0.0397699172304418	0.0427059585293047	0.0241963453308234	0.0292722166314511	0.0563872766264461	0.0609407423282992	0.0793403697546583	0.127875990855806	0.176933385231974	0.128984770388029	0.114065746680139	0.0544454745479151	0.0701508368389119	0.0939245092112419	0.0931600232512476	-0.0827401325315092	-0.0706714814297531	-0.050577481926444	-0.0606518465309228	-0.0719939822648306	-0.0818422115574948	-0.0768067410343645	-0.0358356587966331	-0.0327363130048016	-0.0209057260148418	0.0207967148337385	-0.0418191560621713	-0.0496095374461187	-0.0381567333272054	-0.0120624194734401	-0.018516079296854	-0.0548207057851438	-0.0442110974498896	-0.0694666772525414	-0.0935265184002787	-0.0660632491475074	-0.0988765016968006	-0.119374139942294	-0.123131604445518	-0.118021867489369	-0.0959572908536701	-0.0923223750148867	0.00144676820378671	0.0284734415409336
Phosphatidylglycerols_MS1_95	-0.175390746057575	-0.167677120036601	-0.13023264190865	-0.148762802420718	-0.130122597352351	0.0305259818901339	0.0375043003480317	0.0144743104583654	0.0220081038685668	0.0643197335614197	0.0461163425067499	0.0792380642827082	0.146492124084012	0.226747468065292	0.146829141958777	0.135408593545344	0.0529611712770343	0.0813352691180094	0.108818131610925	0.109889672516252	-0.110437813453691	-0.0906311676812099	-0.0680743507859775	-0.0801513964813771	-0.102207230491148	-0.112211301183776	-0.105683788313784	-0.0537517703779681	-0.0492615173322708	-0.0407776590478109	0.0238415863654775	-0.0590581630825005	-0.0670001934792314	-0.0539556754972517	-0.0155854648312289	-0.0240940131949729	-0.0686333446041119	-0.0549170099264939	-0.0847345544230755	-0.137361451881289	-0.101318586035829	-0.124206438880055	-0.145966534163568	-0.144182385128626	-0.138110572749416	-0.113178960603734	-0.100381025024427	0.00965121636200326	0.06523980166167
Ceraminde_MS2_50	-0.435378839689778	-0.426796386703073	-0.354350065748719	-0.338678264995204	-0.366320364429754	0.106044370980641	0.110368155516306	0.08589198404078	0.0566776004318846	0.127135608291679	0.10664129937245	0.122391775407724	0.308172793053133	0.46088452569439	0.156255561953953	0.216482510593658	-0.00412586919041208	0.0118012852873327	0.0809799038583866	0.0848598990054606	-0.0387120371524155	0.00027285493702392	0.0167800128566058	-0.0211950328635483	-0.0336542472101781	-0.0736676281148895	-0.0954485195392981	0.00728284412263003	0.012886632014472	0.0195435018186368	0.169116172785796	-0.0294596027652416	-0.045690817441632	-0.0485087580930751	0.0632775249832855	0.0138904344889432	-0.0487242187677943	-0.0104392703717605	-0.0630494802375539	-0.184763846695919	-0.146220867725225	-0.0295100753436525	-0.0872643557447872	-0.110595581898814	-0.10614963815306	-0.0705206896202956	-0.0563187872903027	0.198255312531252	0.307622134689922
Diglyceride_MS1_28	-0.358745069989354	-0.357312840500552	-0.313882366578425	-0.268817519397211	-0.321677142879887	0.0692401256916737	0.0685581023332437	0.0707432155228169	0.0235827865611943	0.0625789968426627	0.0344050813349526	0.018413278767101	0.167293756568591	0.269315720993531	-0.0299281130596989	0.0727794509924403	-0.100365968508829	-0.110848736785226	-0.0645198170053112	-0.0586853996979992	0.102778698081213	0.129682409501667	0.115023756150125	0.0843649180449811	0.091129052390706	0.0569491019050293	0.0196873246646158	0.0770696209727734	0.0784686259819824	0.0672011063145827	0.180328820334704	0.0400963603790811	0.0329101699944804	0.00877129125138136	0.103531915948264	0.0518539802676211	0.0371716312769101	0.0669908904499057	0.0448121447465399	-0.0618655618770583	-0.062750720791881	0.142268729468947	0.104232109946879	0.0792920716306266	0.0757928049536243	0.0821752751527638	0.0915880502270642	0.250350075114383	0.335938540167801
Diglyceride_MS1_29	-0.38129482674621	-0.375531703420876	-0.328375778786489	-0.306274646151083	-0.32004557718819	0.014803967168335	0.0229598966354019	0.0188273148464372	-0.00868066322730943	0.0458212224205738	-0.0273085166097951	-0.00877273946513454	0.122523175765778	0.251007443208641	-0.0128724740468133	0.0686260384418356	-0.0856878354188138	-0.0674873773046354	-0.0338395663218896	-0.0254272000994455	0.026988616715752	0.0599636445088218	0.0504646381032885	0.0277516066942272	0.0104268346590759	-0.0104343927206864	-0.0334853383290409	0.019937504671301	0.0232956929053779	0.00477399450588573	0.123466459375234	-0.00189824500250583	-0.00504790836608012	-0.0206940540835298	0.0649838509522457	0.0269844933839419	0.00752514483237547	0.0320946893463128	0.0131810350029433	-0.118947077299896	-0.106870836838103	0.0634505795589489	0.0402271521711997	0.0372404456123955	0.0357595757613464	0.0409011911371749	0.0675951959469875	0.18790293908303	0.304979590086544
Phosphatidylglycerols_MS2_104	-0.483765804546997	-0.471240010918518	-0.412837566118893	-0.416893679328759	-0.377555270623935	-0.0705799562457309	-0.0479717806189319	-0.0587084578690762	-0.0645635650067497	0.0203334471946296	-0.137732085290128	-0.0672866052080653	0.0590691179710514	0.24723828042407	-0.0167320831726923	0.0555466562178766	-0.095164506094409	-0.0332643674455629	-0.0153165312284751	-0.000935364009072098	-0.0623918791544713	-0.0150623548773355	-0.0232166169757302	-0.0374543840764229	-0.0923353468216416	-0.0963528889765733	-0.104769277210463	-0.0529135264852632	-0.0464817730067835	-0.0825448978494961	0.0639850761667227	-0.0562187037578423	-0.0525403303901302	-0.0615934463028456	0.0255427924911736	0.000186442347698081	-0.0236022270575734	-0.00317524541899122	-0.0165889146786791	-0.212826389477874	-0.184221265208545	-0.0185451325969054	-0.0211055394503325	0.00855732988631586	0.00868780211454839	0.00872938309917606	0.0666469458598216	0.13926762473418	0.32526219998348
Phosphatidylglycerols_MS1_101	-0.532477419365535	-0.516416470918179	-0.452410964643626	-0.470824116853823	-0.40335494654583	-0.114439486526006	-0.0843821806554742	-0.0989132656858386	-0.0928515523462406	0.00750127770926429	-0.193367448486239	-0.0957834773813854	0.0266749222705576	0.24469649782523	-0.0155135664310353	0.0500943341752376	-0.0972445519079599	-0.0125415324659777	-0.00285324064666503	0.0144645675376161	-0.11140195811373	-0.0569251878387714	-0.0637355874877411	-0.0733658617567056	-0.147762636480265	-0.142840001440882	-0.143081821636264	-0.09208891471138	-0.0840458406537595	-0.128632725858004	0.0311615239582179	-0.0854668753858041	-0.0783513470836411	-0.0834107243935445	0.00349347069599763	-0.0147140906395985	-0.0412383055275918	-0.0231826352155193	-0.0339624302501754	-0.261711069312463	-0.224078834914741	-0.0647597610662751	-0.0565920556486531	-0.00994233345682258	-0.00882589621796045	-0.0110269691353725	0.0627522429168208	0.110447701378955	0.330809220269086
Monogalactosyldiacylglycerol_MS2_115	-0.404593010672741	-0.390353432849311	-0.353267633848228	-0.381375777152376	-0.288567517395077	-0.192703866242757	-0.159512643065304	-0.162569944996521	-0.141481457085283	-0.0603313463851482	-0.288999149220147	-0.183077711738008	-0.135184408377289	0.0423962806008129	-0.110149763519283	-0.0604665558368645	-0.119399079449809	-0.0285462498315154	-0.053952364526665	-0.0352425151123005	-0.103770487164676	-0.0597869464786541	-0.0782801914841915	-0.0697812750935258	-0.150610573777448	-0.123862524583335	-0.1139280015635	-0.108860494337923	-0.102438356313717	-0.159950443557727	-0.0490748659746164	-0.0821467362268254	-0.0648004803242058	-0.0706852025892733	-0.0258368049153198	-0.0222678773514346	-0.0186874081268291	-0.0174037548204604	-0.00132981280026631	-0.208584641596911	-0.18608344497778	-0.0511909910367288	-0.0106222044931266	0.0566916749659965	0.0552451814410103	0.0325338940354508	0.11262745873256	0.0327208338945768	0.236993733403659
Monogalactosylmonoacylglycerol_MS2_86	-0.349337364531813	-0.330119609862877	-0.288568807809614	-0.35380971614341	-0.218366817085767	-0.211393659719936	-0.17224075069917	-0.19270293924038	-0.141271551067733	-0.0489943115922789	-0.280572431727747	-0.140785126934995	-0.122235772431897	0.0623127667274328	0.00643859402768102	-0.00444445856139091	-0.0322955269871569	0.085893298421091	0.0551204837469764	0.0719335550091127	-0.237251345035272	-0.192444764576747	-0.187811885064721	-0.171637748894291	-0.273208132346071	-0.235106705008071	-0.200934802597901	-0.189160732167608	-0.180174765341043	-0.227048783779825	-0.127398523220385	-0.146332570864817	-0.130460536761568	-0.114700826451353	-0.0913486041326924	-0.066733434170924	-0.0867510384994648	-0.0913460683989532	-0.084341218047129	-0.277322625487609	-0.228532239639908	-0.213852882947452	-0.167898768700524	-0.0849069588051823	-0.0802871694345389	-0.0892660005540502	-0.00339781299604731	-0.0903931348183588	0.112627985997431
Monoglyceride_MS1_14	-0.221575275784343	-0.209231736126759	-0.156167222925809	-0.194642294597734	-0.15417607013097	0.0357403829005665	0.0473905500490427	0.00959441201872588	0.0305624663711839	0.0926013120439469	0.0668279076475859	0.124143330044514	0.206395068485303	0.319086399179462	0.243114200871032	0.2061177034534	0.103572017653284	0.152085076264072	0.188076478327836	0.188862456896423	-0.198641058914851	-0.171143509576509	-0.131966641255599	-0.145917427241353	-0.18343623685494	-0.193269698066385	-0.175809862092316	-0.101972125399772	-0.0949011750697594	-0.0794192115250866	0.0054647297420501	-0.103671074424744	-0.115144549982529	-0.089599250480268	-0.0443607956528372	-0.0487103458499019	-0.118296408508764	-0.101472844969324	-0.145720543921101	-0.212897720015102	-0.154101693438242	-0.227884785279602	-0.256011309483427	-0.248155800123957	-0.237670556838365	-0.198507710531087	-0.178973927861786	-0.0298642971125163	0.0459537567815342
Monogalactosyldiacylglycerol_MS2_121	-0.353153098079279	-0.333300705803683	-0.267534215158715	-0.332661569988654	-0.233170981008829	-0.0670458447491904	-0.038557354499842	-0.0816967528335936	-0.0385059206512741	0.058779081126581	-0.0708239440566589	0.0450939380304034	0.12454487859947	0.308600076353223	0.219837003703058	0.180261028683686	0.0788260306949036	0.176833321243858	0.193908189686024	0.20229221530799	-0.288148131531879	-0.243372725397253	-0.206129568170042	-0.210584713470901	-0.291061871259466	-0.281655590584131	-0.249725325101352	-0.17946007447892	-0.169032364901628	-0.176754669433693	-0.0568900718347292	-0.160583501329802	-0.163342017518047	-0.132936872678576	-0.0833591419475809	-0.0750344028930964	-0.14599860035447	-0.13361793304208	-0.169413499851812	-0.316784925520836	-0.241872687865907	-0.30397550201517	-0.307158913125734	-0.261391402433218	-0.24986716535786	-0.219262375996651	-0.162309535151782	-0.072320055043219	0.0877169611263302
PE.43.0...M.H.._MS1_122	-0.0416766403618219	-0.032715715259923	0.00689132849252058	-0.0366859900539066	-0.012117468174962	0.0956324032702149	0.0975147120999332	0.0544327537934267	0.080656048613444	0.115955931373186	0.172592131052809	0.204654635891628	0.253146311590976	0.300372647079905	0.326169355035102	0.245292916023621	0.182071760460296	0.208176742540069	0.24954177546116	0.242672467401711	-0.213655944240234	-0.202764365854866	-0.147976305069427	-0.160996387214616	-0.177182409270954	-0.191186325451785	-0.167056223324403	-0.0948860333709823	-0.0892551138733023	-0.0487650998428731	-0.0123492615354446	-0.0989091349027735	-0.116878717332882	-0.0804241091078635	-0.0628671294133644	-0.0588388013561286	-0.13767559858453	-0.12462211832317	-0.177063812868214	-0.16021636910886	-0.0999721218855298	-0.273960345182568	-0.313242259422394	-0.322966008513729	-0.30962547750036	-0.257565316478248	-0.265157092059405	-0.096118717066978	-0.0977033448837768
Sphingomyelin_MS2_77	-0.0744948677494488	-0.0620493222079954	-0.0238208103223658	-0.0845594561711192	-0.0204753727349734	0.0159021256490375	0.0278532710235365	-0.0144757287018235	0.0281895619325837	0.0766815678403227	0.0683562239252316	0.134566417050424	0.158924332418392	0.232510353021919	0.283553336107671	0.196890044452088	0.161111025640147	0.215793397896182	0.236160003635528	0.233864918447283	-0.25890075069113	-0.241835337009904	-0.191868645366404	-0.194231730564292	-0.235581369814619	-0.232526507236335	-0.197606835257486	-0.141508587577429	-0.134569896625438	-0.110747342414643	-0.0702073056587602	-0.128316774124066	-0.138399503079357	-0.099732196359706	-0.0925275495098256	-0.0751053670294103	-0.145272526063586	-0.139726987067964	-0.179268305554813	-0.199869755424687	-0.135713336303022	-0.30985027748406	-0.325681841340799	-0.30858349021672	-0.295513044072672	-0.254505053002813	-0.239859271974525	-0.142018962207954	-0.102722596012722
PE.44.1...M.H.._MS1_123	-0.121755344185094	-0.106322794959955	-0.0605047575884939	-0.132153766559494	-0.0491817415710678	-0.00595950013962512	0.0111484958707873	-0.0362682097597261	0.0145413956070394	0.076922470616157	0.041960679065271	0.12802825213012	0.15746637021104	0.257490969069009	0.302928424619935	0.21022022974307	0.167335451578433	0.238748660644839	0.257475695316647	0.256956103775397	-0.301684510377909	-0.278233671923475	-0.224550094993698	-0.225553080756236	-0.280925035553886	-0.273736390645838	-0.233021771450466	-0.171330572216022	-0.162913662275953	-0.142831000846223	-0.0874210291614177	-0.152827047021049	-0.161880432830776	-0.119098530745705	-0.107927376360872	-0.0870783616055284	-0.164299676260817	-0.158618588423409	-0.2002259322001	-0.244711129215285	-0.170838998017506	-0.353060296437549	-0.365179727267384	-0.337919016820196	-0.323493234491968	-0.280688355083266	-0.255403615738548	-0.159250975215242	-0.0938993615447735
Monogalactosyldiacylglycerol_MS1_107	-0.106106704825861	-0.0899456304433666	-0.0457911821510603	-0.12421092796443	-0.0311022437366325	-0.0196536040121771	-0.000882301368880411	-0.0496399508886498	0.00742413545449531	0.0705442176693543	0.0289644355911378	0.122301802460806	0.140341419250309	0.239646738365283	0.308169727455253	0.205772076566246	0.175836762438478	0.253133468021053	0.267026185164249	0.266647655357617	-0.321585507726163	-0.298493062803143	-0.242974826650456	-0.240840593801649	-0.301032842954812	-0.289526887521434	-0.244107610277257	-0.186217821248082	-0.17751070706982	-0.158080492712084	-0.107856775834205	-0.162894575308949	-0.170834125054858	-0.125106492827906	-0.120821446233632	-0.0945958928428628	-0.171991751986452	-0.168906290180631	-0.208759931771917	-0.251993359379981	-0.175608324663258	-0.375785982915262	-0.383135444958874	-0.350477053747994	-0.335468477550136	-0.293172184063203	-0.265245324168258	-0.184702673543458	-0.118306101074649
[truncated: 67 more columns]
