# Supplementary material for: Adaptation of the infant gut microbiome during the complementary feeding transition
Source: PLoS One. 2022 Jul 14;17(7):e0270213. doi: 10.1371/journal.pone.0270213 (PMC9282554; doi:10.1371/journal.pone.0270213)
Supplement: S2 File — (ZIP) [file pone.0270213.s002.zip › Final docs/Intermediary docs/MBComp_Lipid_CIM_ME_Corr_3.txt]

	Acidaminococcaceae	Acidaminococcaceae Phascolarctobacterium	Actinomycetaceae Actinomyces	Actinomycetaceae Varibaculum	Alcaligenaceae	Alcaligenaceae Parasutterella	Alcaligenaceae Sutterella	Archaea	Bacillaceae	Bacillaceae Bacillus	Bacillales	Bacteroidaceae	Bacteroidaceae Bacteroides	Bacteroidales	Betaproteobacteria	Bifidobacteriaceae	Bifidobacteriaceae Bifidobacterium	Bifidobacteriaceae Bifidobacterium breve	Bifidobacteriaceae Bifidobacterium longum subsp. longum	Bifidobacteriales	Burkholderiales	Christensenellaceae Christensenellaceae R-7 group	Clostridiaceae Clostridium sensu stricto	Clostridiaceae Sarcina	Clostridiaceae Clostridium neonatale	Clostridiaceae Unclassified	Clostridiales	Clostridiales Family XI Anaerococcus	Coriobacteriaceae	Coriobacteriaceae Atopobium	Coriobacteriaceae Collinsella	Coriobacteriaceae Eggerthella	Desulfovibrionaceae Bilophila	Enterobacteriaceae	Enterobacteriaceae Citrobacter	Enterobacteriaceae Enterobacter	Enterobacteriaceae Enterobacteriaceae bacterium	Enterobacteriaceae Escherichia-Shigella	Enterobacteriaceae Klebsiella	Enterobacteriaceae Salmonella enterica subsp. enterica serovar Paratyphi A	Enterobacteriales	Enterococcaceae	Enterococcaceae Enterococcus	Erysipelotrichaceae	Erysipelotrichaceae Coprobacillus	Erysipelotrichaceae Erysipelatoclostridium	Erysipelotrichaceae Erysipelotrichaceae	Erysipelotrichaceae Faecalitalea	Erysipelotrichaceae Holdemanella
Ceraminde_MS2_48	-0.040860228	-0.014232196	0.11232993	0.126461618	-0.020140362	-0.158577589	-0.022612118	0.142219287	0.187897655	0.306083832	0.083524662	0.191696502	-0.020023297	-0.025733267	0.012906746	0.220428997	0.233781538	0.294578115	0.262497146	0.301806777	0.114796304	0.272030197	-0.369821155	-0.263424993	-0.105201054	-0.269421903	0.065908942	0.237385262	0.289381748	-0.196955367	0.219511023	0.152165994	0.146024699	-0.273184748	0.005408886	0.057819016	-0.211281955	-0.32244529	-0.054200219	-0.195966343	-0.180288451	0.10098686	0.105630069	0.066582315	-0.24270884	-0.040761485	0.006603352	0.089677344	0.331971018
Phosphatidylethanolamines_MS2_102	-0.040743419	-0.018697303	0.109925074	0.122811304	-0.021412513	-0.153618147	-0.026883227	0.137288179	0.189881336	0.302593299	0.086604974	0.183594143	-0.022660113	-0.029571307	0.009651811	0.211070009	0.225625512	0.283254067	0.252911235	0.291743677	0.106735529	0.270838213	-0.362845273	-0.255294583	-0.10092056	-0.261118419	0.06575701	0.231318491	0.280723925	-0.191739318	0.212344303	0.147281238	0.143048058	-0.25863522	0.007567023	0.061166501	-0.203850036	-0.306151951	-0.050388015	-0.185925317	-0.171708516	0.099987812	0.104639381	0.072531745	-0.236976484	-0.043646836	0.01681295	0.086227568	0.326449724
Ceraminde_MS2_47	-0.042192183	-0.005357233	0.121327384	0.133964598	-0.015237527	-0.160607276	-0.012495699	0.149498087	0.166771168	0.287638409	0.063956973	0.204170041	-0.011912755	-0.019295329	0.022349168	0.213946366	0.227013607	0.298621721	0.257826502	0.311949917	0.132920774	0.25646344	-0.377134404	-0.264176971	-0.12627773	-0.270828506	0.085422433	0.248705569	0.302485453	-0.203053328	0.224082248	0.17123595	0.154318239	-0.296236206	0.016194416	0.056679291	-0.22242591	-0.350677214	-0.057662847	-0.220015716	-0.18922306	0.104306282	0.104368164	0.064349583	-0.252015045	-0.036910632	-0.005413508	0.098294473	0.317134697
Triglyceride_MS2_26	-0.03830045	-0.00720274	0.109271561	0.119166395	-0.013923786	-0.140788072	-0.013195712	0.131920824	0.147993036	0.252520712	0.056489684	0.179400502	-0.011533788	-0.019724068	0.019119042	0.182896673	0.195798591	0.259807312	0.222720896	0.274391341	0.116293974	0.22719055	-0.335642096	-0.231039924	-0.114570947	-0.237026002	0.081287073	0.221347471	0.267836274	-0.17977937	0.196571142	0.154174631	0.138377114	-0.258688922	0.019057385	0.054184345	-0.196250926	-0.307329905	-0.049188317	-0.194374097	-0.164665034	0.094007816	0.093074009	0.063379656	-0.224220779	-0.035287392	0.002312324	0.087372223	0.278004657
Ceraminde_MS2_78	-0.039293395	-0.011943722	0.110019386	0.118860414	-0.015570673	-0.13962475	-0.017881485	0.130628073	0.153921079	0.255722077	0.060989477	0.176220349	-0.014489919	-0.024206308	0.016410818	0.178157167	0.192686441	0.255382574	0.218910585	0.271816729	0.111459063	0.23213737	-0.338008741	-0.229093566	-0.113713518	-0.235080046	0.083792899	0.22148259	0.266604837	-0.179530522	0.194723209	0.153775342	0.139341138	-0.251180501	0.022061764	0.059227872	-0.194232278	-0.299467512	-0.046644952	-0.189789278	-0.160499607	0.09569704	0.094663706	0.071401118	-0.224753454	-0.039257991	0.012896661	0.086390434	0.279862145
Phosphatidylethanolamines_MS2_75	-0.043306224	-0.034610517	0.108432026	0.12515916	-0.031497688	-0.168081345	-0.045678442	0.141670294	0.244557283	0.36606191	0.127037493	0.185203317	-0.03787498	-0.042924659	-0.003948625	0.245523556	0.262154538	0.309506766	0.289303976	0.309382049	0.090733125	0.326120506	-0.392942029	-0.28343168	-0.07953635	-0.288898979	0.04270574	0.240122465	0.292434654	-0.204185666	0.229580114	0.134340086	0.14644817	-0.252402844	-0.008512272	0.06983922	-0.209833242	-0.297270565	-0.050808817	-0.169725504	-0.177515681	0.10621598	0.118570658	0.084145106	-0.249570478	-0.05457871	0.037283866	0.08265487	0.387039366
Monoglyceride_MS1_19	-0.059747288	-0.091321874	0.132034548	0.132132847	-0.049183771	-0.15657619	-0.100198311	0.134570926	0.305752029	0.39365762	0.168163021	0.158470298	-0.070218726	-0.099159235	-0.030584369	0.173542138	0.213199328	0.256247998	0.233470768	0.290141381	0.046221317	0.381588927	-0.441621861	-0.260873046	-0.095154083	-0.267253934	0.103633718	0.259885224	0.295787762	-0.211358422	0.212456495	0.154742616	0.172794693	-0.178477787	0.047719886	0.1411486	-0.198299399	-0.225519923	-0.019764534	-0.13742131	-0.132185041	0.135996229	0.141326501	0.196631752	-0.272579924	-0.106978901	0.173159921	0.080801102	0.400394684
Phosphatidylglycerols_MS2_106	-0.051308609	-0.071672563	0.116485458	0.118474627	-0.040307199	-0.141490996	-0.079591668	0.122493381	0.259281528	0.342730477	0.139782104	0.147616899	-0.056335384	-0.079274748	-0.021495444	0.162817186	0.194972359	0.23636865	0.214436442	0.263364872	0.051315471	0.32887778	-0.388494307	-0.235596201	-0.08746804	-0.241306457	0.0885533	0.231421245	0.26602321	-0.188699921	0.192606486	0.139445044	0.152263154	-0.174219795	0.037386495	0.115854801	-0.180742446	-0.217013866	-0.022583791	-0.13226144	-0.125902699	0.117884699	0.122534154	0.159474903	-0.241831688	-0.087348302	0.133177719	0.074194102	0.35147657
Diglyceride_MS1_34	-0.068773049	-0.103795418	0.152839552	0.152221517	-0.055540664	-0.17851152	-0.113607831	0.15458678	0.345834988	0.445648283	0.188838453	0.18232828	-0.079261339	-0.113193416	-0.033687465	0.194582382	0.240317387	0.29138695	0.263648957	0.332100061	0.055071964	0.433193718	-0.505928624	-0.296812852	-0.11298596	-0.304236545	0.123527278	0.298877923	0.339709041	-0.242224712	0.242538659	0.180615035	0.199217525	-0.205973632	0.057973013	0.162477488	-0.227848399	-0.260654004	-0.022389843	-0.160478165	-0.151192776	0.156397027	0.161384148	0.226562016	-0.313031369	-0.122512852	0.198501975	0.093719021	0.453662856
Ceraminde_MS2_57	-0.048324879	-0.112268131	0.081211471	0.105262519	-0.072672837	-0.184201477	-0.132356274	0.122072386	0.438174973	0.556373106	0.282818522	0.136324952	-0.10420764	-0.107155319	-0.070252321	0.310204169	0.33861736	0.327737702	0.356077935	0.300553069	-0.015876915	0.499614452	-0.437550962	-0.325960098	0.029236848	-0.328746527	-0.049989574	0.22260996	0.269080443	-0.207934696	0.240205164	0.049650332	0.131564893	-0.137670715	-0.059108403	0.111373854	-0.178287214	-0.160116458	-0.030065348	-0.045635834	-0.143203437	0.115053045	0.155599101	0.147371462	-0.247108338	-0.104098302	0.15827308	0.045247777	0.555067401
Ceraminde_MS2_84	-0.042738307	-0.101264116	0.07041404	0.093327629	-0.066221119	-0.167016669	-0.11986579	0.109261193	0.399364454	0.507409184	0.259092124	0.121853664	-0.094891668	-0.096076995	-0.064687858	0.286003074	0.310772583	0.298559157	0.326419818	0.270924613	-0.016628468	0.454007495	-0.392667596	-0.296320026	0.032183674	-0.298649708	-0.05269818	0.198212451	0.240665451	-0.186716676	0.217438924	0.039577667	0.116097247	-0.122737975	-0.058691979	0.097962796	-0.159508715	-0.141763381	-0.027855926	-0.037174931	-0.12977313	0.102145552	0.14029946	0.128967655	-0.220745243	-0.092871493	0.140086168	0.039068394	0.506026046
Ceraminde_MS2_62	-0.047119893	-0.139181155	0.06401761	0.085775928	-0.083566282	-0.167419524	-0.160269183	0.098651033	0.474806347	0.57278294	0.319296689	0.096357627	-0.123839753	-0.129111137	-0.093024117	0.289512263	0.322800596	0.288762738	0.333230424	0.258741516	-0.064162306	0.519945847	-0.41149921	-0.30166162	0.06795094	-0.303159393	-0.072995995	0.19218147	0.228372495	-0.186063352	0.213758176	0.012206237	0.113895246	-0.063654958	-0.064527663	0.125783519	-0.142713221	-0.074616199	-0.013462674	0.015227764	-0.105633122	0.109529047	0.155790329	0.172496176	-0.22042915	-0.119834104	0.20918149	0.024360296	0.560418662
Triglyceride_MS2_60	-0.033800088	-0.080265749	0.052632432	0.083720182	-0.060618192	-0.168380556	-0.100427244	0.105914539	0.380321156	0.500103684	0.250081239	0.123637545	-0.084446388	-0.073712181	-0.058161428	0.318666434	0.332892718	0.315445524	0.349984435	0.268739171	-0.008652828	0.432965722	-0.36002352	-0.301644145	0.053081789	-0.303083023	-0.092649942	0.178714434	0.226728563	-0.176610467	0.218869629	0.016839626	0.096890423	-0.138580616	-0.090505687	0.065175367	-0.154797945	-0.152825822	-0.039082711	-0.034835245	-0.142227481	0.084977534	0.128854216	0.077916455	-0.200824599	-0.070522143	0.084986287	0.033473649	0.502703284
Ceraminde_MS2_58	-0.031713613	-0.09694917	0.038288893	0.066433818	-0.066260792	-0.149696038	-0.117046753	0.084852836	0.392512473	0.492875891	0.267068783	0.089817667	-0.09557236	-0.087058186	-0.072540983	0.291051128	0.308378538	0.274822484	0.319688755	0.228039677	-0.043493796	0.431305882	-0.327571533	-0.272333655	0.07897117	-0.272789455	-0.105412212	0.149921454	0.188563116	-0.154024486	0.191218658	-0.010796659	0.080513674	-0.079299731	-0.09064871	0.073468519	-0.12303772	-0.084697688	-0.02540154	0.010717173	-0.109329027	0.077866134	0.124152938	0.093689065	-0.173910797	-0.07946986	0.119267209	0.017061033	0.48729847
Diglyceride_MS1_35	-0.04880445	-0.134288114	0.074591974	0.083470683	-0.073381462	-0.137601701	-0.1496692	0.087438219	0.405643519	0.475122139	0.267038594	0.081825066	-0.110729929	-0.128199347	-0.080693891	0.20274221	0.241279878	0.222185971	0.249060599	0.219467728	-0.05553874	0.446871006	-0.376920928	-0.243966235	0.027264914	-0.246356657	-0.011854307	0.183090627	0.207721248	-0.166430358	0.176659712	0.040274453	0.117091202	-0.043417113	-0.016278176	0.138163918	-0.12655449	-0.059204408	-0.000417973	0.002286493	-0.077088315	0.109712626	0.14042326	0.195674576	-0.20622803	-0.121357838	0.227078512	0.028840294	0.461878784
Ceraminde_MS2_51	-0.033525868	-0.080899114	0.055730966	0.068184248	-0.049148979	-0.115175589	-0.093284926	0.076481243	0.288721775	0.358194893	0.186566619	0.082267556	-0.071649116	-0.077594058	-0.049079445	0.184930174	0.206896941	0.199366748	0.21685325	0.187920938	-0.0174494	0.326870238	-0.286508664	-0.203409231	0.015710501	-0.205342739	-0.021234236	0.144998244	0.171777137	-0.133476364	0.149854017	0.035231834	0.0882009	-0.075231354	-0.027922235	0.082890456	-0.111509032	-0.0899259	-0.013884817	-0.023791962	-0.083447399	0.078232419	0.102768391	0.112749493	-0.161102068	-0.075027988	0.123542521	0.028544566	0.354987921
Lysophosphatidylcholines_MS2_66	-0.032318667	-0.09285493	0.044851844	0.061620847	-0.0572701	-0.120654827	-0.10789863	0.072017287	0.329882197	0.403101381	0.221053274	0.072892848	-0.084200573	-0.086077694	-0.062548144	0.211810721	0.233446997	0.211156837	0.241801291	0.187627363	-0.03910993	0.363382943	-0.290049973	-0.217135453	0.046727299	-0.218217907	-0.054584872	0.136887083	0.164405437	-0.132879339	0.154557306	0.009686352	0.080055914	-0.055336487	-0.04941319	0.083142765	-0.104386247	-0.063716977	-0.012867052	0.004446365	-0.08063922	0.075907496	0.108833525	0.112613769	-0.156436598	-0.080186501	0.135243559	0.018794357	0.39608579
Monoglyceride_MS2_59	-0.028847024	-0.075570941	0.043898535	0.058700657	-0.047626039	-0.109061516	-0.088385388	0.068413941	0.279867572	0.347926512	0.184584448	0.072825856	-0.069271243	-0.070881174	-0.049488777	0.188094098	0.206274664	0.192485787	0.21514071	0.173462183	-0.02314761	0.312975812	-0.260394543	-0.194766119	0.03077584	-0.196049999	-0.040475086	0.127311389	0.153467367	-0.121407813	0.140878129	0.018191769	0.074764765	-0.06487528	-0.040433739	0.070539875	-0.099537598	-0.075076147	-0.014615693	-0.010464437	-0.078556008	0.068217904	0.095339521	0.094519814	-0.143497021	-0.067199423	0.108393156	0.021515563	0.344224387
Sphingomyelin_MS2_82	-0.026019966	-0.070790947	0.037471372	0.054107724	-0.0462438	-0.106921332	-0.083922286	0.06510301	0.27363286	0.342610031	0.182229005	0.069732434	-0.066899694	-0.065470749	-0.048620275	0.193012184	0.20847616	0.191944103	0.21714939	0.167902472	-0.023913254	0.30471055	-0.246656727	-0.192086635	0.038495247	-0.193032076	-0.052104187	0.118486777	0.145109667	-0.115722017	0.137710994	0.009439577	0.067531805	-0.06337905	-0.048738257	0.061862989	-0.094663809	-0.071420074	-0.01632088	-0.005694309	-0.07838644	0.062412182	0.091086117	0.081382942	-0.134599965	-0.061430078	0.095701684	0.018374045	0.339285768
Ceraminde_MS2_63	-0.048118168	-0.112864874	0.085390728	0.087048963	-0.058828212	-0.120675221	-0.123601039	0.087190197	0.32806584	0.386139385	0.2062535	0.08732729	-0.088695761	-0.111735902	-0.059100182	0.149860677	0.187599294	0.189014841	0.196597732	0.204352461	-0.025783258	0.372401552	-0.350218873	-0.208535031	-0.016377534	-0.211944034	0.036409596	0.182888123	0.203999726	-0.156687816	0.157875648	0.072521386	0.121640445	-0.062682461	0.016345923	0.132767715	-0.126998914	-0.085895475	1.29E-05	-0.033346422	-0.073180587	0.107251964	0.124466443	0.189330701	-0.200136522	-0.109520347	0.204352376	0.039720587	0.377995397
X.O.acyl..1.hydroxy.fatty.acid_MS2_120	-0.038940201	-0.087367151	0.071230323	0.07236044	-0.045633974	-0.098058863	-0.095671317	0.07261993	0.256969827	0.305112136	0.159580634	0.074628816	-0.068494941	-0.087214628	-0.044319395	0.119883418	0.149859952	0.154394196	0.157862724	0.168114118	-0.014522535	0.294500961	-0.283768644	-0.168645136	-0.0194486	-0.171580189	0.034421235	0.150582242	0.168396443	-0.128050638	0.12890866	0.064007304	0.1001874	-0.058741896	0.01563605	0.105566115	-0.105961229	-0.079011863	-0.001528876	-0.034770696	-0.062421642	0.087007567	0.099578679	0.150188745	-0.1638142	-0.086283772	0.158927246	0.034693538	0.299876537
Phosphatidylethanolamines_MS1_24	-0.036763502	-0.047008643	0.078138153	0.112846152	-0.047820077	-0.195745853	-0.06631493	0.140715807	0.342239076	0.492230876	0.208123653	0.181100425	-0.060701764	-0.047037467	-0.029263082	0.354181788	0.362665946	0.376288576	0.389686755	0.332934736	0.056089868	0.418498823	-0.406769385	-0.342742571	0.00128726	-0.346003767	-0.062393807	0.225733662	0.288761123	-0.211587514	0.260723535	0.068954668	0.124341624	-0.241922324	-0.084336051	0.0489213	-0.207470309	-0.272311496	-0.06215637	-0.118260119	-0.196507451	0.095573966	0.132700453	0.048310671	-0.243408894	-0.052172973	0.020868407	0.062913724	0.509693471
Diglyceride_MS2_81	-0.044892608	-0.089494956	0.079607553	0.117643151	-0.070531513	-0.218806069	-0.113635227	0.146012274	0.456822449	0.614639045	0.292443705	0.176313741	-0.096336612	-0.084508032	-0.060890938	0.400540838	0.41797914	0.410792213	0.442928061	0.358874998	0.014982591	0.532146704	-0.470739757	-0.38798446	0.038857885	-0.390726853	-0.092521303	0.244487476	0.308787322	-0.234714027	0.287151585	0.047860353	0.135293022	-0.211041437	-0.101881155	0.080709059	-0.214128256	-0.236493227	-0.055449745	-0.078776222	-0.195512481	0.113022247	0.162971642	0.094805733	-0.269952945	-0.084098358	0.089802588	0.054960461	0.623253806
Diglyceride_MS2_56	-0.03777612	-0.111211383	0.045433329	0.089515926	-0.083594455	-0.208970096	-0.139259844	0.119603069	0.511731267	0.661136215	0.347562322	0.134093266	-0.118011389	-0.098236632	-0.088330678	0.422117607	0.437665319	0.394985008	0.455866527	0.320028799	-0.041001293	0.567629197	-0.431766784	-0.380284598	0.110168215	-0.380687873	-0.162474734	0.199727716	0.258588169	-0.208952143	0.268093371	-0.018975762	0.102075152	-0.13793896	-0.141995906	0.075183863	-0.173952934	-0.145354897	-0.046166156	-0.000426517	-0.166750477	0.09647969	0.161506463	0.088182167	-0.231064893	-0.089612479	0.113409475	0.025305251	0.659075884
Diglyceride_MS1_38	-0.022837008	0.015217383	0.070885696	0.096418887	-0.011618953	-0.143857946	0.004863503	0.120055236	0.148632279	0.271456468	0.06919922	0.170219412	-0.005503337	0.007867112	0.017721905	0.249668694	0.245991976	0.288630306	0.273165297	0.26419404	0.108150857	0.219139015	-0.280823996	-0.244570869	-0.055121911	-0.248375257	-0.008149644	0.179870305	0.234267927	-0.159608478	0.197767191	0.095377233	0.099323788	-0.260457401	-0.046978448	0.003317529	-0.178617778	-0.295585089	-0.064215809	-0.163392534	-0.177318375	0.063806514	0.078331809	-0.015738943	-0.184805493	-0.004667003	-0.071946409	0.068919739	0.299302574
Phosphatidylethanolamines_MS2_76	-0.019977679	0.011909829	0.059613125	0.089231871	-0.015398891	-0.145904174	-0.000305553	0.115197719	0.168686632	0.294856388	0.088070568	0.162777589	-0.011120395	0.007093117	0.010457055	0.270309804	0.264295034	0.296150884	0.290453674	0.260520777	0.095031424	0.235069175	-0.273072308	-0.251422602	-0.030818723	-0.254468332	-0.037110607	0.168717685	0.224097783	-0.155315693	0.198722684	0.073646562	0.089136735	-0.248310074	-0.066412149	-0.00332409	-0.171145688	-0.278106896	-0.065156812	-0.143404847	-0.176093818	0.058081183	0.07885626	-0.026169613	-0.175659646	-0.003224549	-0.075177159	0.060887412	0.320826179
Digalactosyldiacylglycerol._MS2_111	-0.030756355	-0.036258888	0.068721153	0.09012018	-0.033775631	-0.143124854	-0.048979738	0.10801065	0.242759326	0.34929264	0.142581506	0.13873512	-0.042908848	-0.03826539	-0.01782246	0.241923169	0.251693503	0.270113321	0.27211639	0.249155382	0.049066935	0.302352557	-0.312023719	-0.247833918	-0.019486903	-0.250926678	-0.019093949	0.178108885	0.223052941	-0.161251216	0.19192	0.070000911	0.10240328	-0.184432218	-0.043325248	0.046620268	-0.159423101	-0.211426656	-0.043312973	-0.101614805	-0.143947401	0.07769641	0.099836846	0.052044288	-0.189878871	-0.043583358	0.027527706	0.053051409	0.362783209
Diglyceride_MS2_21	-0.020292529	-0.020291965	0.04430146	0.071296289	-0.028707975	-0.131426956	-0.033813771	0.092916456	0.217027855	0.32305086	0.13260137	0.122842451	-0.034640053	-0.019874028	-0.015453566	0.251564387	0.252059374	0.259610518	0.270984237	0.221970347	0.043001848	0.267444658	-0.256113942	-0.2312907	0.009064237	-0.233093427	-0.059256529	0.142136345	0.18705591	-0.136786635	0.175041246	0.036705621	0.074360851	-0.171256858	-0.070746512	0.016549006	-0.137142901	-0.189684694	-0.047256886	-0.080001851	-0.137987172	0.055698159	0.082822037	0.007139415	-0.153531631	-0.023549962	-0.014056899	0.04004885	0.336978663
Sphingomyelin_MS2_74	-0.010027247	0.012560765	0.031171096	0.055655248	-0.010732959	-0.101836281	0.002886611	0.076315004	0.119852331	0.211536479	0.066549357	0.109383436	-0.007255891	0.010740645	0.005800192	0.204469798	0.196369829	0.21210376	0.214348817	0.177313287	0.061897659	0.163223123	-0.17572244	-0.177779763	-0.004698317	-0.179296399	-0.049455066	0.105940635	0.146082118	-0.102340785	0.137773281	0.034842643	0.051603474	-0.170142256	-0.063179552	-0.014310986	-0.113338193	-0.186994795	-0.048430278	-0.089339341	-0.124266927	0.032739588	0.051407465	-0.036790699	-0.111495656	0.004606349	-0.068501268	0.036858479	0.229707155
Sphingomyelin_MS2_77	-0.008406165	-0.000359897	0.019050276	0.045619578	-0.017849919	-0.099581297	-0.01181431	0.066588176	0.150871214	0.239087376	0.09480884	0.092413956	-0.018988906	0.001220865	-0.007645428	0.214195936	0.206680487	0.207356889	0.221778393	0.164151644	0.036509707	0.186706013	-0.16722016	-0.177721209	0.02458362	-0.178342347	-0.076450043	0.091047973	0.128800717	-0.094595238	0.132153314	0.008626057	0.040637286	-0.138303587	-0.078111626	-0.012067967	-0.098415079	-0.14805001	-0.043596769	-0.055982579	-0.112154948	0.028635825	0.053766691	-0.032742569	-0.099492439	-0.001297298	-0.050742888	0.025041918	0.252186618
Ceraminde_MS2_79	-0.01805181	0.018645033	0.054101623	0.097906889	-0.020989479	-0.181574317	0.001048128	0.134595942	0.221886191	0.384511732	0.125458008	0.191937745	-0.015997807	0.016038584	0.007191822	0.366037418	0.352220374	0.377444629	0.38368958	0.314432556	0.104914633	0.297959073	-0.314147813	-0.317649728	-0.003289962	-0.320218714	-0.092087902	0.187320332	0.258315731	-0.181908404	0.245128127	0.057942844	0.090960324	-0.296725827	-0.114502021	-0.023423789	-0.199778945	-0.325608797	-0.0850089	-0.152838732	-0.219030663	0.058570509	0.093026712	-0.062299911	-0.197887761	0.005833733	-0.115901423	0.063707039	0.415729263
Ceraminde_MS2_33	-0.010417828	-0.011457057	0.013094499	0.06682116	-0.040319412	-0.17894362	-0.035192923	0.107379932	0.310591115	0.470380792	0.207786286	0.146367732	-0.047070664	-0.003617019	-0.029880044	0.413479351	0.397323597	0.376853906	0.421444779	0.281008221	0.035119648	0.365245985	-0.28347396	-0.32553788	0.09030984	-0.325201657	-0.187655933	0.140118691	0.207459568	-0.159006296	0.233851155	-0.026242671	0.053550876	-0.214492482	-0.172087784	-0.029067398	-0.158045862	-0.22130888	-0.076470088	-0.056817214	-0.192112703	0.0414571	0.097652199	-0.06995214	-0.159239519	-0.003386018	-0.085710251	0.02816298	0.488713982
Sphingomyelin_MS1_32	-0.024644088	0.033167212	0.088666019	0.101313329	0.004607568	-0.117661216	0.029490169	0.117050238	0.055133141	0.155319516	-0.004751502	0.170699345	0.017915023	0.019411188	0.041322569	0.163601206	0.163082834	0.231645362	0.190309438	0.23760448	0.138287353	0.127907762	-0.250993039	-0.190665465	-0.115191024	-0.195942262	0.066996227	0.181104789	0.22723093	-0.146143196	0.167464687	0.140736633	0.108985195	-0.269587388	0.007024954	0.009054043	-0.175049497	-0.314550355	-0.057272146	-0.20289781	-0.161865166	0.065205512	0.060391629	-0.003571856	-0.178762158	0.001582841	-0.076612523	0.082214829	0.187023562
Ceraminde_MS2_31	-0.016895856	0.038575956	0.066739023	0.085660554	0.00404566	-0.113363372	0.032935195	0.105249675	0.05869412	0.161397981	0.005895036	0.156324602	0.017456359	0.028178478	0.036464071	0.185747089	0.178527823	0.232513488	0.204136365	0.22058481	0.124208739	0.123316681	-0.215859433	-0.187888417	-0.080265694	-0.19187056	0.022244076	0.153349607	0.200276824	-0.130012336	0.159596435	0.105526424	0.08610674	-0.252661024	-0.023240769	-0.011888684	-0.15737847	-0.288780723	-0.060068796	-0.175115156	-0.15776784	0.049153042	0.052109279	-0.035270974	-0.152490919	0.013043923	-0.100589955	0.068839556	0.191754787
Ceraminde_MS2_41	-0.033066447	0.006299314	0.101543145	0.107236227	-0.004425182	-0.116698646	0.003251489	0.117089075	0.090108799	0.178174238	0.018099918	0.162742777	0.001952	-0.007317629	0.028719776	0.137949286	0.148217442	0.215449073	0.172933213	0.23633802	0.119595054	0.162091672	-0.282543719	-0.187775862	-0.123051579	-0.193566319	0.094351135	0.195510294	0.235508926	-0.154266912	0.16541475	0.152269354	0.124112152	-0.241559013	0.031450557	0.042944514	-0.17462879	-0.288357318	-0.044436957	-0.191382363	-0.145558746	0.081123585	0.073732752	0.049244313	-0.19498345	-0.023576064	-0.013938415	0.083016654	0.203815786
Ceraminde_MS2_46	-0.028197697	0.005430869	0.084772327	0.097729556	-0.008847211	-0.122237913	-0.000561137	0.11213928	0.116810215	0.213437326	0.043379087	0.156010033	-0.004074188	-0.0046805	0.020262101	0.175430203	0.180807074	0.23341375	0.20486566	0.235736825	0.105073735	0.184164605	-0.271909468	-0.202222192	-0.08791665	-0.206915198	0.048784806	0.180569812	0.223743819	-0.149713106	0.170451965	0.121032318	0.109087235	-0.23230731	-0.00065746	0.02884562	-0.166976157	-0.27177787	-0.048628404	-0.166939489	-0.14903488	0.071812079	0.07402267	0.026798949	-0.182772822	-0.018172563	-0.028306511	0.072514826	0.237672535
Ceraminde_MS2_49	-0.022514215	0.070536347	0.103773678	0.10785818	0.027560841	-0.096638573	0.07330278	0.119762722	-0.062324158	0.026687218	-0.097075754	0.184785199	0.053441242	0.049262694	0.076116467	0.097376828	0.093402141	0.193518943	0.12362828	0.222402065	0.188652873	0.016998057	-0.212513194	-0.145383689	-0.179254166	-0.152153471	0.132285691	0.182510419	0.226096394	-0.134258558	0.145313586	0.188316681	0.115168897	-0.310318057	0.048889145	-0.005670805	-0.180379401	-0.366742164	-0.060888986	-0.261880064	-0.163974454	0.059997922	0.036213906	-0.024016275	-0.171258402	0.02398496	-0.124612769	0.09983879	0.067841335
Diglyceride_MS2_25	-0.029199751	0.045961761	0.110684873	0.116300784	0.0144463	-0.114823248	0.046029328	0.128512073	0.006433952	0.103141366	-0.049133375	0.189802901	0.03317331	0.02670405	0.059610217	0.127214234	0.129402351	0.221638025	0.159567362	0.248141221	0.17116755	0.08882207	-0.263546127	-0.178906117	-0.165908352	-0.185729444	0.123004828	0.203554432	0.249363024	-0.15508052	0.167677367	0.185572072	0.12848179	-0.303743668	0.042960981	0.016192119	-0.192724932	-0.360020704	-0.058531209	-0.249444403	-0.16951045	0.074691378	0.057215523	0.007530482	-0.196597874	0.003704584	-0.083442348	0.099819004	0.140368188
Ceraminde_MS2_50	-0.035050103	0.053138858	0.130930101	0.141469976	0.014007494	-0.14796605	0.051475974	0.158787802	0.030339001	0.155630087	-0.042452875	0.233623286	0.035504637	0.031100593	0.067809109	0.17973723	0.181117529	0.287924577	0.218310287	0.312007247	0.203579155	0.131095808	-0.330267217	-0.233975667	-0.188189517	-0.241963207	0.130658878	0.249305478	0.308041047	-0.19377255	0.214060811	0.215980757	0.154796828	-0.372425899	0.037809857	0.016869741	-0.237909212	-0.439009628	-0.074347406	-0.297086922	-0.21315458	0.090744898	0.074348743	0.003692081	-0.242539392	0.004109627	-0.104293594	0.11928045	0.200691601
Ceraminde_MS2_36	-0.048398519	-0.019084217	0.139001864	0.124591209	-0.005277343	-0.099977931	-0.016114794	0.120007696	0.072665802	0.129030139	-0.005173571	0.158604071	-0.003231948	-0.038112746	0.029835695	0.038853713	0.067989955	0.156527021	0.090137054	0.224186374	0.120869728	0.148456856	-0.318410429	-0.149695677	-0.187135224	-0.157654785	0.197760076	0.226467144	0.252720478	-0.162605557	0.146043797	0.211573403	0.159549136	-0.218033082	0.111191687	0.099426985	-0.178988901	-0.277320562	-0.0220153	-0.213787313	-0.115851763	0.10935276	0.08269636	0.139006062	-0.22290704	-0.056916358	0.074410976	0.098297157	0.149871815
Ceraminde_MS2_40	-0.050090559	-0.025531094	0.142410194	0.12060091	-0.003799935	-0.082702138	-0.019996876	0.110308874	0.051979403	0.089529759	-0.019610097	0.143127351	-0.002981262	-0.045460449	0.029576151	-0.00913724	0.024834258	0.115777751	0.044065966	0.197681664	0.113201039	0.122731387	-0.30151717	-0.117685522	-0.199863218	-0.125886188	0.225671804	0.218360566	0.236423846	-0.150349395	0.123375574	0.219132918	0.15971705	-0.190706638	0.136023694	0.112521862	-0.164601182	-0.250313682	-0.011024922	-0.206710802	-0.093151157	0.110528951	0.077336952	0.161738956	-0.213367039	-0.064008779	0.100905665	0.096526285	0.107039933
Ceraminde_MS2_42	-0.061876367	-0.046001188	0.168753578	0.140028413	-0.010274041	-0.093536822	-0.039492702	0.124892023	0.082608481	0.118037105	-0.006358808	0.156969595	-0.013818031	-0.068323805	0.025105192	-0.024443349	0.020638568	0.122141407	0.040832919	0.223443249	0.115785258	0.162114802	-0.361422698	-0.132517266	-0.229716544	-0.142083337	0.270725933	0.255993212	0.272794346	-0.175453442	0.138966474	0.254122877	0.189910933	-0.198117381	0.167932911	0.14828089	-0.186044106	-0.266485985	-0.004633334	-0.225846663	-0.095573718	0.134931298	0.096192663	0.215607768	-0.251631622	-0.088217246	0.153283051	0.109420445	0.133990219
Ceraminde_MS2_43	-0.047906226	0.008178467	0.151437027	0.138584156	0.006433893	-0.109697679	0.012539923	0.137152866	0.027952285	0.099132366	-0.045231758	0.190027094	0.017146999	-0.015313225	0.05194288	0.049326979	0.073134621	0.182193084	0.101016862	0.252616918	0.163941358	0.116330099	-0.328464696	-0.162223561	-0.221441981	-0.171216408	0.2183571	0.24660417	0.280753086	-0.17585969	0.162720032	0.242549666	0.170982788	-0.27969372	0.11678566	0.082883554	-0.205235324	-0.348338279	-0.036060395	-0.265965297	-0.145245239	0.110616779	0.077965704	0.111600484	-0.239064991	-0.039667797	0.023944399	0.115271071	0.129828255
Ceraminde_MS2_54	-0.043776449	-0.034579563	0.116532993	0.104057488	-0.013151902	-0.087657632	-0.033416567	0.099007853	0.101091141	0.146106544	0.026041799	0.125418083	-0.016984046	-0.048538931	0.011876436	0.038616068	0.06758137	0.133096467	0.084335922	0.189288313	0.081523638	0.16217046	-0.28508149	-0.134002301	-0.143011756	-0.140443523	0.158683956	0.192972731	0.213129423	-0.140810616	0.125774877	0.168568993	0.136540206	-0.161067211	0.09130855	0.098471531	-0.147187177	-0.20823763	-0.012715567	-0.159249933	-0.089712147	0.097863547	0.079300526	0.139627743	-0.192801787	-0.061803557	0.096163899	0.077714177	0.158941316
Ceraminde_MS2_55	-0.042778072	-0.044931399	0.106249726	0.101910574	-0.022958676	-0.104872473	-0.047916077	0.101945745	0.158597865	0.218632588	0.071141433	0.126824913	-0.030991601	-0.055082935	-0.002071749	0.093408711	0.120277489	0.17051308	0.13728801	0.207866928	0.064546072	0.218972367	-0.305321002	-0.168958611	-0.107048132	-0.174536698	0.112731292	0.193701566	0.219458441	-0.150337764	0.14599315	0.141835327	0.131406217	-0.158357386	0.057835137	0.094557841	-0.151018386	-0.199875068	-0.017696681	-0.137015244	-0.100947837	0.097389846	0.090706736	0.131379798	-0.197957625	-0.065280915	0.097446311	0.070296113	0.229475534
Ceraminde_MS2_39	-0.026475919	-0.004996603	0.077851509	0.074512433	-0.003224856	-0.068790766	-0.004872578	0.075786096	0.05198304	0.097217795	0.003849022	0.102431157	-0.000718632	-0.015547709	0.01857768	0.053827325	0.066982253	0.11721295	0.081857909	0.146767633	0.076602557	0.099255026	-0.193130537	-0.106841153	-0.100659414	-0.11128918	0.096042161	0.135656929	0.156418819	-0.101485225	0.098984231	0.117725149	0.091599585	-0.145887216	0.047717539	0.047194894	-0.113025617	-0.180081364	-0.020542663	-0.12978302	-0.082590283	0.061680566	0.050323696	0.062852494	-0.134301719	-0.02678623	0.022129359	0.058271793	0.11187789
Diglyceride_MS1_28	-0.023714774	0.102553415	0.127904203	0.115549787	0.052613224	-0.062189757	0.114553822	0.117898432	-0.201233828	-0.139527065	-0.206869588	0.190717726	0.090474661	0.071902668	0.113144579	-0.015397758	-0.017297375	0.121202373	0.014116488	0.189920378	0.238260817	-0.117037318	-0.168466708	-0.073645297	-0.264878716	-0.082493198	0.233950428	0.184782089	0.218961718	-0.116401104	0.106314767	0.25283726	0.127729307	-0.334951473	0.120054846	-0.004857015	-0.179007115	-0.405808406	-0.055072131	-0.324482591	-0.149024497	0.059795079	0.009115333	-0.018543461	-0.162782094	0.038421168	-0.14663438	0.120158679	-0.090924763
Monogalactosyldiacylglycerol_MS2_110	-0.022744035	0.087183434	0.116295683	0.106741164	0.043837088	-0.06327459	0.096899442	0.109843204	-0.160616997	-0.100153346	-0.171890564	0.175369623	0.076319693	0.060245894	0.097744168	0.001264548	0.000323301	0.122617158	0.029045711	0.181592927	0.211285821	-0.083269986	-0.167072774	-0.079771449	-0.233019208	-0.087709271	0.203775503	0.172856821	0.205481589	-0.111921851	0.104892401	0.225657424	0.118256006	-0.304172968	0.10260065	-0.000997249	-0.166488065	-0.367855617	-0.050729996	-0.290052169	-0.139129343	0.057300053	0.01430941	-0.012433308	-0.154359732	0.03064166	-0.125908764	0.108419313	-0.056861525
So_MS2_8	-0.019718507	0.059894113	0.092867183	0.083458709	0.031440923	-0.047773379	0.067621842	0.084120413	-0.115276796	-0.072591818	-0.126834502	0.132239748	0.054591685	0.039182214	0.071912283	-0.007392908	-0.005164121	0.088624017	0.016169727	0.138340168	0.157384688	-0.05618747	-0.135969677	-0.05942098	-0.181678332	-0.065666049	0.164763912	0.136330882	0.159541065	-0.087704322	0.079298514	0.176771513	0.094834036	-0.225688041	0.086095307	0.008432737	-0.127388485	-0.275142763	-0.035304307	-0.219822518	-0.101957827	0.048200576	0.014238017	0.004861624	-0.122521224	0.016830287	-0.079724839	0.083513632	-0.04098324
So_MS2_6	-0.014786483	0.050864926	0.072427914	0.066804827	0.025433771	-0.041328934	0.056502105	0.06881504	-0.090562883	-0.052193435	-0.100047012	0.108804004	0.044609631	0.034518894	0.058260424	0.00484751	0.004945822	0.079324584	0.022665379	0.11521821	0.128174285	-0.04249317	-0.109168851	-0.053474143	-0.141830353	-0.058368024	0.12412989	0.109076776	0.129529431	-0.071556391	0.067523269	0.138609919	0.074430911	-0.186909373	0.062231735	0.001836134	-0.104190044	-0.226120804	-0.031093814	-0.177291894	-0.086618713	0.037031071	0.011366663	-0.004165964	-0.098206944	0.016548436	-0.072973085	0.066810034	-0.025952456
Phosphatidylglycerols_MS1_101	-0.002617581	0.069295895	0.042760782	0.048882925	0.027965952	-0.04236894	0.071795228	0.059100675	-0.094319024	-0.042702137	-0.093297102	0.101264051	0.050377339	0.056771366	0.058131126	0.053413213	0.040569139	0.099108741	0.058438828	0.105548558	0.122832502	-0.053141733	-0.064115638	-0.061402589	-0.097372111	-0.064630419	0.056765135	0.076063154	0.102304248	-0.054768451	0.066809758	0.093964453	0.043838336	-0.188212705	0.012505401	-0.038069432	-0.089791645	-0.217113799	-0.042538744	-0.154223312	-0.095618097	0.013137939	-0.001177458	-0.066058409	-0.06650118	0.040989036	-0.131643806	0.052686714	-0.014483967
Diglyceride_MS1_29	-0.012990877	0.027764696	0.054215061	0.051716108	0.012964429	-0.038911976	0.03043455	0.054003037	-0.035631444	-0.002722215	-0.051317319	0.081977538	0.024098811	0.016935003	0.035418836	0.021169528	0.023019847	0.073014867	0.03607947	0.096031561	0.08613959	0.000687598	-0.100296848	-0.055457116	-0.094952996	-0.058958316	0.081903347	0.087462948	0.104041078	-0.060985204	0.060014008	0.097418108	0.058551093	-0.135016347	0.039188717	0.008147045	-0.081375816	-0.1630507	-0.022788961	-0.123265445	-0.067180271	0.032126924	0.016995536	0.006378198	-0.081515449	0.004894851	-0.039726427	0.048150014	0.015001903
Triglyceride_MS2_37	-0.009271814	0.014984807	0.037830267	0.028754301	0.011604705	-0.006124393	0.019588582	0.024615833	-0.052409621	-0.05035349	-0.053834187	0.037697601	0.018595437	0.006773357	0.024997688	-0.037047988	-0.031901133	0.004106226	-0.026224971	0.03338914	0.050971934	-0.034036796	-0.042316601	-0.000507667	-0.076167445	-0.003022539	0.081996795	0.04642447	0.048935316	-0.025106987	0.014075191	0.071343048	0.036658567	-0.06220769	0.050667353	0.015316677	-0.037423959	-0.08083741	-0.004413985	-0.075130596	-0.020896837	0.020220899	0.003127532	0.0223503	-0.040583127	-0.001129668	-0.005301451	0.029694951	-0.041540501
X.O.acyl..1.hydroxy.fatty.acid_MS2_112	-0.018161369	-0.02844397	0.040737719	0.036556257	-0.012616507	-0.035620371	-0.029427277	0.034125025	0.073396277	0.088645742	0.03767947	0.038488625	-0.018877623	-0.031487345	-0.007658294	0.022693533	0.036612038	0.051615961	0.041092459	0.069821055	0.011386792	0.093047409	-0.11795271	-0.057255745	-0.036821516	-0.059294629	0.047284531	0.071315984	0.07735852	-0.054523344	0.048987536	0.05078162	0.050533393	-0.039140292	0.028508781	0.047289201	-0.050287582	-0.053424225	-0.000128683	-0.038531481	-0.026599513	0.039923712	0.037306435	0.068232108	-0.073904472	-0.033917481	0.062302791	0.023238939	0.089228812
Phosphatidylethanolamines_MS2_69	0.014548633	0.088715051	0.002778339	0.002204254	0.043134568	0.023013253	0.096053257	0.00626221	-0.202314277	-0.196583385	-0.153355807	0.034038769	0.069934058	0.078437919	0.064607026	-0.044209998	-0.064555169	-0.020060914	-0.056325222	-0.012150244	0.096061151	-0.190921409	0.090230307	0.049873357	-0.074235379	0.048566915	0.046019027	-0.015012211	-0.008193766	0.02384202	-0.021684689	0.048087326	-0.011607454	-0.100440461	0.018527462	-0.068676826	-0.011719209	-0.113674248	-0.02492364	-0.098228534	-0.030576906	-0.028582529	-0.049496661	-0.104207625	0.029284028	0.066048761	-0.156159348	0.023632399	-0.174666017
Lysophosphatidylethanolamines_MS2_85	0.006906093	0.062623062	0.014916506	0.002122976	0.037864922	0.04087608	0.072882557	-0.003666696	-0.196585372	-0.218271776	-0.150226181	0.012400925	0.058317955	0.051681043	0.054827796	-0.109684725	-0.117503448	-0.072142273	-0.114062187	-0.039766417	0.07414857	-0.191024795	0.084672984	0.08360954	-0.091362541	0.081729796	0.092206553	-0.013274135	-0.019032883	0.030439412	-0.045785612	0.062844541	-0.001021275	-0.052158322	0.060020833	-0.031379077	0.003370626	-0.066757353	-0.00468355	-0.081742438	0.004003303	-0.016176994	-0.04516031	-0.043760534	0.027556491	0.04080293	-0.084423517	0.022014421	-0.204178752
Monoglyceride_MS2_44	-0.048497089	-0.038000833	0.135676015	0.093762787	0.003258409	-0.01845704	-0.024910371	0.067378164	-0.027552267	-0.052105366	-0.068889216	0.079772952	0.001486042	-0.058761475	0.028257947	-0.15758198	-0.113860439	-0.024474504	-0.10553522	0.091600303	0.080436847	0.019646512	-0.20860193	-0.002630121	-0.218174957	-0.010636807	0.286147275	0.166152308	0.157177964	-0.093251219	0.037673862	0.217972084	0.14023391	-0.088317532	0.196640953	0.135781342	-0.100914141	-0.142280143	0.02289645	-0.164484498	-0.013521368	0.099323082	0.04909489	0.20692455	-0.156682224	-0.074857846	0.16257885	0.080459917	-0.045918007
Phosphatidylethanolamines_MS2_80	-0.034331007	-0.036105045	0.091628263	0.06019673	-0.000850678	-0.005823742	-0.026784663	0.039513705	-0.010889855	-0.036904456	-0.039562208	0.042523114	-0.004951518	-0.049457024	0.013060077	-0.124387159	-0.091192703	-0.034445787	-0.087795772	0.049001169	0.041403841	0.01704003	-0.138254083	0.009570669	-0.144837505	0.004242664	0.199894252	0.107805406	0.097245588	-0.058075074	0.015849673	0.144443504	0.09432205	-0.036657516	0.141264455	0.102625674	-0.059045593	-0.071543331	0.022753688	-0.097384025	0.004753949	0.069086827	0.034311977	0.157714576	-0.102045902	-0.058959955	0.134573094	0.050579519	-0.036318662
Monoglyceride_MS1_45	-0.040484006	-0.050865194	0.104490729	0.064010404	-0.002694854	0.004781213	-0.039058993	0.036459076	-0.0141329	-0.057440015	-0.044694854	0.033707827	-0.009939356	-0.065740639	0.010113668	-0.171287394	-0.129361902	-0.067246649	-0.128275006	0.035807239	0.034156343	0.012523835	-0.147566046	0.031082512	-0.166004469	0.025049859	0.240481956	0.115172682	0.096888265	-0.057241013	0.002316638	0.163460783	0.106042255	-0.014024238	0.174649626	0.128626825	-0.054403493	-0.052281408	0.035143766	-0.096860763	0.024118166	0.079773246	0.037543849	0.199516359	-0.10863036	-0.075330107	0.179922956	0.053520864	-0.060696364
PE.38.1...M.H.._MS1_114	0.017242154	0.04679237	-0.035055939	-0.00157401	0.00256975	-0.053849144	0.03682374	0.024105844	0.03905683	0.111414039	0.033476144	0.047943204	0.012459874	0.051589922	0.008611039	0.189539383	0.160801946	0.14543587	0.171345731	0.076180158	0.032093913	0.051056964	-0.006528451	-0.103827643	0.068602112	-0.101837271	-0.13991537	-0.002783151	0.02926024	-0.02288041	0.06998735	-0.055250641	-0.027104479	-0.101584684	-0.11882207	-0.083473432	-0.036066278	-0.093691471	-0.04794595	-0.015874378	-0.084449213	-0.026924544	0.000963594	-0.137010121	-0.001181356	0.051053072	-0.15284816	-0.003007173	0.126472884
Diglyceride_MS1_18	0.011909371	0.042307649	-0.018165928	0.001375108	0.008661302	-0.029648456	0.037668627	0.01721619	-0.009559809	0.03519925	-0.005888449	0.036606217	0.019045195	0.043137279	0.016385389	0.105640711	0.085642297	0.085352324	0.09361909	0.046647223	0.036997081	0.000645488	0.006270762	-0.055574469	0.025356883	-0.054736352	-0.072216854	-0.000637316	0.019920754	-0.012114208	0.04016125	-0.021432474	-0.015536832	-0.080464812	-0.06565323	-0.05946228	-0.026142765	-0.078920504	-0.032955611	-0.029185125	-0.057016551	-0.019052645	-0.006424669	-0.096550523	0.000729562	0.040452568	-0.115646161	0.003701814	0.048124809
Monoglyceride_MS2_5	0.014724021	0.008361171	-0.045707558	-0.020491343	-0.010325312	-0.028607423	-0.001087008	-0.003467782	0.076133948	0.11537256	0.069426423	-0.001283969	-0.011875776	0.01757147	-0.017893786	0.136842348	0.118894926	0.081785434	0.12030756	0.021921283	-0.024944727	0.069521017	0.016544939	-0.063285639	0.097203171	-0.060337531	-0.139102353	-0.03151645	-0.015611929	0.001732374	0.032301148	-0.083955506	-0.039074438	-0.006596394	-0.103451602	-0.051499553	0.005805168	0.01167269	-0.022003051	0.050662388	-0.03112734	-0.026327115	0.002982473	-0.083429482	0.024011765	0.023733816	-0.069017586	-0.023907993	0.115980823
Diglyceride_MS2_20	0.00644879	-0.01199422	-0.03665837	0.011355215	-0.035053373	-0.112215397	-0.032798472	0.045010569	0.245694723	0.354259648	0.1843832	0.060375035	-0.043949498	0.001781211	-0.04075658	0.323156842	0.302492296	0.251584158	0.313514749	0.151066819	-0.022593116	0.262789961	-0.129403856	-0.215831856	0.143272689	-0.212742249	-0.221998512	0.037587559	0.082039126	-0.07519151	0.140584999	-0.097401409	-0.00963845	-0.088062686	-0.17745662	-0.049689674	-0.065192855	-0.07215979	-0.051317572	0.036747423	-0.111844185	-0.000644476	0.055596821	-0.092129256	-0.055611386	0.009597519	-0.077576294	-0.013017985	0.35965416
Phosphatidylglycerols_MS1_100	0.016058199	0.011385641	-0.05282133	-0.00710953	-0.021675038	-0.08280377	-0.00638575	0.025121513	0.168848647	0.260947582	0.13497641	0.039693507	-0.024166621	0.024415309	-0.027194383	0.279198275	0.251678731	0.202339853	0.26035074	0.102721231	-0.016812907	0.176026813	-0.052181243	-0.164160629	0.14116736	-0.160486335	-0.220677764	-0.001671138	0.036567589	-0.039854272	0.102319618	-0.108645058	-0.03432641	-0.071017116	-0.173674541	-0.0747606	-0.036225288	-0.050901776	-0.049101014	0.042619496	-0.092000165	-0.02264304	0.027845179	-0.126981221	-0.012121622	0.03151516	-0.115872385	-0.020810876	0.26769717
PE.25.0...M.H.._MS1_97	0.015374656	-0.00991956	-0.062160294	-0.01538559	-0.032296684	-0.082494749	-0.029745123	0.016118123	0.215738196	0.302945456	0.174253201	0.02126619	-0.041711054	0.006901004	-0.045437034	0.288155918	0.263975762	0.197847327	0.269194823	0.091979394	-0.048660554	0.215339634	-0.055374802	-0.167628665	0.171652239	-0.16312837	-0.244710236	-0.011886108	0.023019636	-0.035854506	0.098832637	-0.13399532	-0.041279831	-0.032092312	-0.185351511	-0.063544778	-0.022192999	-0.004940159	-0.041445972	0.080783294	-0.077126153	-0.022178544	0.035290378	-0.109235943	-0.005753158	0.018310042	-0.080950066	-0.032899589	0.302851522
Monoglyceride_MS1_15	0.022397524	-0.00466058	-0.081371472	-0.030995976	-0.031327408	-0.072842326	-0.02536481	0.002480882	0.207975405	0.292081629	0.176090467	0.004213868	-0.040355967	0.014750192	-0.048433855	0.293360195	0.263915464	0.186097139	0.266974953	0.068088635	-0.061614898	0.19882006	-0.015665785	-0.154366146	0.198388581	-0.148771342	-0.276731572	-0.04033274	-0.006944294	-0.016719469	0.084312595	-0.163163016	-0.062681487	-0.010789973	-0.205551379	-0.08071979	-0.001868962	0.024127133	-0.041387485	0.106189159	-0.067359909	-0.037379847	0.024833497	-0.134376258	0.022092832	0.028425153	-0.099098927	-0.04522313	0.290289257
Monoglyceride_MS1_13	0.031886069	0.02039669	-0.098932894	-0.039297067	-0.024464446	-0.076616759	-0.002002006	0.001468435	0.185436079	0.284739579	0.163944291	0.010412746	-0.027501716	0.040864016	-0.03944723	0.332274187	0.290940417	0.209496623	0.296303207	0.070755478	-0.048459215	0.17584598	0.015954077	-0.163732156	0.217799153	-0.157292215	-0.3185511	-0.057990801	-0.017374707	-0.008496299	0.089277142	-0.18439723	-0.081562214	-0.035553331	-0.240125694	-0.117532422	-0.000711079	0.003445355	-0.055343322	0.102922856	-0.085050599	-0.055219728	0.0128903	-0.192046576	0.040465719	0.053956637	-0.163554454	-0.049234546	0.28833092
Triglyceride_MS2_53	-0.016366545	-0.062415572	0.011845069	0.03264041	-0.043882352	-0.091725108	-0.076337918	0.045849453	0.256893424	0.320003147	0.180112512	0.045890818	-0.063568078	-0.053890807	-0.051341249	0.194561178	0.202929119	0.171736906	0.208574626	0.13278052	-0.040157494	0.275876347	-0.189388794	-0.170035338	0.071917628	-0.169549477	-0.091831575	0.078886833	0.102820016	-0.088147822	0.115439727	-0.028317005	0.038328609	-0.034055018	-0.07333324	0.038409637	-0.06602621	-0.031892625	-0.015721174	0.027305444	-0.063648934	0.041341676	0.075376537	0.047314182	-0.095376195	-0.04701911	0.070361803	0.002019161	0.314524212
Sphingomyelines_MS2_108	-0.021767389	-0.076104167	0.021988013	0.038184166	-0.047945638	-0.091603134	-0.089300997	0.047785928	0.271965373	0.328454531	0.18839704	0.044422549	-0.070911584	-0.068159799	-0.056320251	0.177219873	0.191981384	0.162928769	0.196677515	0.1346184	-0.046469333	0.291949784	-0.210120319	-0.168335543	0.061456233	-0.168334769	-0.070062647	0.090506937	0.111216173	-0.094581082	0.115325135	-0.016232597	0.049607527	-0.023388532	-0.055689704	0.058420433	-0.068706675	-0.023724173	-0.008928287	0.02772552	-0.056196248	0.051754715	0.082976076	0.078389223	-0.107528919	-0.061047874	0.104703047	0.004816851	0.320310636
Phosphatidylglycerols_MS1_95	-0.008132078	-0.035665391	0.00063292	0.023298922	-0.031725103	-0.07897475	-0.048100587	0.038645911	0.197411727	0.259499523	0.139912923	0.043764158	-0.044062136	-0.028283448	-0.036004496	0.18450274	0.184295354	0.157704353	0.19068591	0.113691015	-0.022923382	0.213772781	-0.139856328	-0.147384167	0.068502784	-0.146567182	-0.098771992	0.056763324	0.081299421	-0.069383468	0.099814551	-0.033566449	0.021801469	-0.046585353	-0.080280267	0.009733704	-0.055928982	-0.043086425	-0.021977829	0.017292427	-0.064942437	0.024213683	0.055441487	0.004472056	-0.069778464	-0.023284279	0.018177672	0.000526083	0.258691422
Triglyceride_MS2_61	-0.015078891	-0.08247846	-0.005216949	0.02732206	-0.060428233	-0.115749074	-0.10277367	0.047504441	0.349879442	0.432790152	0.253761779	0.042902828	-0.087821344	-0.067589529	-0.075732532	0.273945243	0.280191627	0.223038526	0.285275809	0.155868769	-0.072447855	0.365814778	-0.218307534	-0.219944589	0.130656565	-0.21802027	-0.162970492	0.076987979	0.107906983	-0.100319555	0.142810739	-0.072766528	0.029105904	-0.019891636	-0.123602984	0.035684026	-0.067563304	-0.007878406	-0.020721607	0.068744668	-0.075466454	0.040660597	0.093255325	0.040131091	-0.10070824	-0.055262811	0.081119439	-0.011672543	0.422709959
Triglyceride_MS2_64	-0.005457955	-0.057353457	-0.020658683	0.010269144	-0.046674509	-0.08867555	-0.07477514	0.029669902	0.273138718	0.342142449	0.203841195	0.025571339	-0.067155244	-0.043393947	-0.061051376	0.234930354	0.233743165	0.179164306	0.237073537	0.111957937	-0.063627448	0.28043538	-0.144142182	-0.172238759	0.127526273	-0.169781328	-0.162579106	0.040134403	0.06602541	-0.067237169	0.107839996	-0.08258488	0.005456718	-0.008829333	-0.12143942	0.009020558	-0.041683318	0.006803779	-0.020205529	0.070906188	-0.059390032	0.018982322	0.066055318	0.002459937	-0.059562205	-0.032120101	0.038407937	-0.018209179	0.334232503
Phosphatidylethanolamines_MS1_109	-0.018746315	-0.140599667	-0.022500706	0.000825204	-0.08198368	-0.08636584	-0.161481417	0.010330062	0.421900795	0.463150316	0.319471263	-0.025193455	-0.126977074	-0.118366272	-0.117665522	0.217283687	0.23842282	0.146170437	0.23081167	0.086784171	-0.157952843	0.411821668	-0.194867535	-0.17503757	0.181386854	-0.171540192	-0.175086394	0.038362149	0.048409025	-0.069863503	0.097126941	-0.120427088	0.011803943	0.114030244	-0.111721341	0.080676976	-0.010879614	0.142112381	0.014313498	0.168653844	-0.004388965	0.042295032	0.100549856	0.114740779	-0.068522264	-0.095687143	0.201243214	-0.04292996	0.432075961
Phosphatidylcholines_MS2_83	-0.024531563	-0.134322741	0.003300929	0.004298878	-0.065675483	-0.042713169	-0.145572948	-0.001359525	0.312547277	0.309530492	0.233311704	-0.040385749	-0.105899187	-0.119762913	-0.095894818	0.075212277	0.106998235	0.044506255	0.096201943	0.03458041	-0.137273434	0.300308663	-0.156715459	-0.088041616	0.103134845	-0.086490793	-0.06184498	0.036664696	0.028915665	-0.046895514	0.044031302	-0.061558916	0.026631397	0.135808896	-0.024847768	0.107773407	0.0056332	0.152462553	0.034990246	0.135318311	0.036665046	0.049286878	0.080211514	0.162484941	-0.058213242	-0.102147593	0.236818931	-0.029870424	0.278029238
So_MS2_22	-0.023023674	-0.047278194	0.049219247	0.028818459	-0.011687875	-2.82E-05	-0.043028109	0.013694937	0.039470958	0.013903402	0.014155652	0.004352219	-0.022000301	-0.051913775	-0.01133068	-0.079264268	-0.053497128	-0.034802156	-0.055608341	0.014619603	-0.009286743	0.048199581	-0.088576352	0.008622456	-0.062309208	0.006056539	0.107425269	0.056381228	0.044445083	-0.030454128	0.001970582	0.066576829	0.052878636	0.023767275	0.082622753	0.080261538	-0.019862373	0.008964981	0.024932388	-0.019836454	0.023469256	0.04491771	0.028915544	0.124401161	-0.056558022	-0.05330452	0.128818799	0.018996029	0.006264043
Monoglyceride_MS1_9	-0.028412495	-0.079352573	0.04845223	0.028917711	-0.027712267	-0.010581005	-0.07803617	0.012835194	0.116162504	0.090544887	0.071914853	-0.005998939	-0.047750787	-0.08020239	-0.034934231	-0.058203505	-0.025301374	-0.022826283	-0.030063363	0.022593276	-0.043355633	0.121508356	-0.124723902	-0.013440398	-0.034570282	-0.015536059	0.088636388	0.063636862	0.050096449	-0.041089248	0.012750198	0.049054482	0.057800689	0.057136184	0.073875786	0.104662999	-0.01769777	0.046981285	0.032940291	0.014696073	0.032028421	0.055772469	0.047980035	0.161100172	-0.069184683	-0.077141743	0.183983476	0.010891569	0.075257067
X.O.acyl..1.hydroxy.fatty.acid_MS2_116	-0.029545751	-0.105502201	0.03585866	0.026460807	-0.046342913	-0.035836554	-0.110420399	0.016075208	0.218060623	0.21050387	0.150769235	-0.008627583	-0.075581577	-0.100172152	-0.0617554	0.016651084	0.050100438	0.027346247	0.04452808	0.048465846	-0.078227912	0.221163613	-0.164686243	-0.064960736	0.020367729	-0.065823601	0.025525936	0.067757434	0.060277431	-0.057183421	0.041740968	0.009585801	0.053837177	0.074503996	0.029992633	0.110446916	-0.021491785	0.073087729	0.030361521	0.056023042	0.02210969	0.059909979	0.069880766	0.166954377	-0.080916121	-0.091537738	0.209133904	-0.001419566	0.189569494
X.O.acyl..1.hydroxy.fatty.acid_MS2_113	-0.018591571	-0.072857335	0.020226977	0.009713489	-0.029264157	-0.008037481	-0.074504759	-0.000722152	0.126639649	0.106893452	0.089706246	-0.022355674	-0.049379324	-0.069185384	-0.041965001	-0.022523557	0.001499993	-0.01542699	-0.004993708	0.005193396	-0.061388604	0.122272405	-0.084167971	-0.015379877	0.012474674	-0.015786523	0.027353433	0.030010402	0.018591112	-0.022878248	0.006475613	0.002791096	0.029060675	0.075927092	0.031733922	0.077285548	0.002657963	0.077175278	0.02814874	0.0501487	0.034294197	0.035747017	0.039031274	0.119235383	-0.03784979	-0.062582214	0.152064129	-0.00607511	0.090079058
Lysophosphatidylcholines_MS2_73	0.001708673	-0.084016026	-0.052226501	-0.038664128	-0.047284606	-0.011835591	-0.095895337	-0.035276039	0.221431518	0.217654647	0.186137634	-0.071954375	-0.076016259	-0.065516265	-0.080396449	0.089221987	0.096672698	0.016230464	0.083645996	-0.030386563	-0.136420761	0.189777635	-0.013898578	-0.041480016	0.156770557	-0.037178102	-0.146139235	-0.04844596	-0.055398437	0.01328453	0.001331619	-0.130290466	-0.039535676	0.15109668	-0.084261362	0.028387557	0.055312636	0.185341804	0.0223358	0.169797936	0.046161402	-0.00562716	0.03330886	0.043763186	0.030018167	-0.046056288	0.117718313	-0.056076318	0.19048706
Lysophosphatidylcholines_MS2_72	-0.005367907	-0.113624375	-0.043909711	-0.041355453	-0.054882291	0.005210711	-0.123332602	-0.047273357	0.238508683	0.20781436	0.199153008	-0.097388757	-0.091289192	-0.094692778	-0.094274365	0.030619954	0.05043683	-0.033862604	0.031992762	-0.059651053	-0.165409811	0.199198826	-0.018624271	-0.010480659	0.149446791	-0.006467188	-0.110235733	-0.050347668	-0.0699294	0.021072524	-0.022500222	-0.123942471	-0.032126732	0.206752862	-0.049198724	0.065485258	0.073622346	0.241772149	0.043168879	0.195739914	0.082523445	0.005572975	0.038920259	0.103862095	0.030927398	-0.072649748	0.19295854	-0.061069718	0.171546772
Fatty.Acids_MS2_93	0.018405096	0.039773019	-0.036008561	-0.029776708	0.016604272	0.027766622	0.040747825	-0.025002138	-0.085123926	-0.090576277	-0.049480247	-0.022628653	0.026343061	0.041239455	0.016072728	-0.00844902	-0.025181531	-0.032561934	-0.026789679	-0.052338858	0.006902824	-0.098592303	0.108721709	0.044948459	0.025675919	0.046607352	-0.044351222	-0.060772313	-0.062004624	0.046039558	-0.037140617	-0.039627375	-0.045364975	0.009230463	-0.031003582	-0.055566166	0.036447838	0.019758559	-0.007521621	0.016430906	0.010226113	-0.039036528	-0.03741952	-0.082320221	0.064551733	0.041447545	-0.086109966	-0.015985981	-0.086683555
Monoglyceride_MS1_16	0.029105066	0.053217048	-0.063019529	-0.048741746	0.018986939	0.033938202	0.052183916	-0.038650982	-0.094513143	-0.095560275	-0.04685011	-0.037157603	0.030864656	0.058120153	0.014801208	0.017899241	-0.008810898	-0.031044902	-0.011678796	-0.072982494	-0.003104116	-0.116972935	0.157858035	0.050512014	0.06395069	0.053684328	-0.097519086	-0.095732046	-0.095095191	0.067106464	-0.047367978	-0.079918131	-0.07444703	0.021510933	-0.068158137	-0.087026592	0.05672224	0.042000033	-0.013304265	0.04321583	0.011988668	-0.060981531	-0.050996446	-0.130094234	0.098654041	0.060736577	-0.128321091	-0.030682521	-0.09157565
Monoglyceride_MS1_17	0.023274822	0.002011057	-0.072995526	-0.055566612	-0.007393429	0.020451381	-0.004352309	-0.046129144	0.03048056	0.028155303	0.050737088	-0.061986877	-0.011595763	0.014422783	-0.02602384	0.055986439	0.038785427	-0.01587003	0.030542399	-0.070125454	-0.065839559	-0.001528381	0.115110731	0.019242116	0.122529133	0.023696726	-0.143673487	-0.096327197	-0.09896887	0.057808869	-0.035636945	-0.122448907	-0.075859984	0.08662517	-0.092157333	-0.054094692	0.069345253	0.118389416	-3.03E-06	0.112343649	0.030459842	-0.049688943	-0.023764606	-0.080287424	0.089979916	0.025502518	-0.044520295	-0.049771203	0.018618321
Fatty.Acids_MS2_90	0.020679168	-0.017391494	-0.071778457	-0.069941619	-0.006865314	0.061225653	-0.018749339	-0.073128353	-0.00433128	-0.050868655	0.029721053	-0.105275093	-0.015686472	-0.005423948	-0.032319121	-0.048174201	-0.054631189	-0.110915998	-0.07081454	-0.137364636	-0.094556142	-0.051512801	0.160008063	0.09274152	0.107821763	0.097102929	-0.094127594	-0.123031529	-0.145290383	0.090234684	-0.090370993	-0.118383107	-0.081680791	0.163101888	-0.043711068	-0.024967184	0.109605575	0.197663997	0.026822051	0.143974054	0.087517969	-0.04993535	-0.035778967	-0.029277939	0.118702938	0.007887332	0.021138308	-0.059582578	-0.070139584
Monoglyceride_MS1_14	-0.000254456	-0.030571436	-0.01395204	-0.019588063	-0.01065025	0.022691424	-0.030491517	-0.026050771	0.0302373	0.002669676	0.031379632	-0.044768694	-0.020084684	-0.026170243	-0.02297311	-0.040358569	-0.03288883	-0.054197811	-0.040937938	-0.050129186	-0.050701137	0.012685627	0.028461415	0.035656612	0.031394816	0.036748318	-0.008854619	-0.030836715	-0.04432374	0.024816649	-0.034070918	-0.031821326	-0.015438411	0.083597744	0.006495465	0.021803565	0.039480065	0.094273166	0.021195465	0.061834831	0.045987307	-0.00338882	-0.00065685	0.037412789	0.027640316	-0.019993866	0.064348324	-0.020541288	-0.009703275
Triglyceride_MS2_52	-0.001413665	-0.021636331	-0.003146288	-0.020334161	0.000631866	0.049350962	-0.016087519	-0.034494985	-0.041139047	-0.0930582	-0.023142934	-0.054284639	-0.004750883	-0.021488384	-0.008304802	-0.119081975	-0.107796096	-0.112659616	-0.117534184	-0.08339201	-0.036754489	-0.060820411	0.060901954	0.087941283	-0.01033958	0.08809847	0.049538725	-0.037551679	-0.060642581	0.041928354	-0.066661039	-0.002422356	-0.011738214	0.094012854	0.051193485	0.029975705	0.051446588	0.099149706	0.031173875	0.043079883	0.068478981	-0.003740364	-0.016134717	0.053584411	0.039676619	-0.018310772	0.07243868	-0.014380071	-0.104828823
Monoglyceride_MS1_10	0.004713558	-0.039959044	-0.032499322	-0.043930582	-0.010787819	0.05618372	-0.037977952	-0.056176022	0.008152871	-0.049387142	0.025594711	-0.089054314	-0.023509755	-0.032899172	-0.031900024	-0.096569068	-0.087201362	-0.122640309	-0.102472082	-0.114176622	-0.084146466	-0.027680086	0.092246074	0.091620167	0.051676462	0.093792074	-0.012455821	-0.074874545	-0.101942898	0.062714845	-0.080895196	-0.060091132	-0.039946583	0.154353541	0.014946985	0.024496206	0.084469127	0.17491119	0.038268047	0.109548334	0.091191728	-0.017778236	-0.016719228	0.046529772	0.071825266	-0.022703285	0.091006724	-0.039553729	-0.070055704
Lysophosphatidylcholines_MS2_70	0.006094809	-0.034754219	-0.032367909	-0.05065068	-0.003904883	0.078223696	-0.029465858	-0.067791694	-0.038620467	-0.11503928	-0.007140544	-0.103793309	-0.014555364	-0.029353035	-0.024928919	-0.149341993	-0.138550631	-0.16840564	-0.15617865	-0.146916589	-0.08274113	-0.079822548	0.127716071	0.1324546	0.034940368	0.13443258	0.015190927	-0.090260836	-0.125057113	0.081588401	-0.109138589	-0.052188297	-0.045237107	0.173836519	0.038408476	0.026159008	0.101424832	0.193946218	0.046358595	0.109644952	0.112255787	-0.022925407	-0.030086321	0.052116287	0.090267254	-0.019965876	0.095441416	-0.040823777	-0.136744793
PE.27.0...M.H.._MS1_98	0.009135749	0.141653077	0.039297932	0.071523303	0.046405838	-0.098404759	0.138992274	0.10475533	-0.127635939	-0.000586829	-0.126382095	0.185805448	0.088447193	0.125656589	0.096880949	0.207209106	0.166767113	0.246162913	0.20116246	0.208314968	0.211360781	-0.057453706	-0.092906606	-0.159258788	-0.102263098	-0.162760304	-0.009400344	0.109702864	0.171295183	-0.095268729	0.145906646	0.104535937	0.045343886	-0.356723876	-0.062411979	-0.119305441	-0.158930772	-0.395066003	-0.098097012	-0.24681028	-0.20247106	-0.001283735	-0.004722376	-0.20049157	-0.097226073	0.100980789	-0.312495233	0.077746142	0.053281996
Ceraminde_MS2_27	0.003858799	0.105791693	0.034401569	0.075418464	0.023649478	-0.129884136	0.096596205	0.113257724	-0.00486118	0.141304188	-0.034928593	0.187553367	0.054046802	0.095793368	0.06576276	0.284356318	0.248328975	0.30350039	0.282144943	0.245522119	0.173730923	0.065808147	-0.157346419	-0.221011342	-0.051887113	-0.223619383	-0.06353955	0.127043656	0.194854216	-0.121529015	0.183103957	0.072955178	0.051267202	-0.339961707	-0.099833692	-0.100669963	-0.17036172	-0.371651301	-0.098711834	-0.207705365	-0.214135393	0.011607508	0.025845852	-0.175558717	-0.123172954	0.076809769	-0.266763475	0.068551424	0.188396642
Phosphatidylglycerols_MS2_104	-0.009590412	0.084121665	0.06950314	0.08443057	0.028501025	-0.091671888	0.083793845	0.103387657	-0.063106993	0.033069056	-0.085596416	0.166674592	0.056006689	0.067690925	0.0717172	0.137145001	0.121086869	0.200419252	0.149670294	0.199780714	0.172690899	0.004972474	-0.156686668	-0.143846614	-0.126809714	-0.148640622	0.060904716	0.140237255	0.186691761	-0.11017918	0.135758291	0.13501911	0.079265265	-0.293307017	-0.000933833	-0.043354916	-0.15594741	-0.336652171	-0.068144186	-0.22476566	-0.162723391	0.033668917	0.021935992	-0.081532827	-0.130829369	0.045944867	-0.173268874	0.08058864	0.073713677
Phosphatidylglycerols_MS1_119	-0.000887338	0.067052814	0.032418695	0.055875977	0.016209517	-0.085200491	0.062175723	0.078496981	-0.008206298	0.084776043	-0.030035588	0.127978219	0.036175164	0.058877669	0.045678151	0.171907053	0.151506568	0.194565059	0.174161996	0.165736869	0.119992219	0.041267967	-0.116129587	-0.142679476	-0.05094407	-0.144984098	-0.019225555	0.094455552	0.137834344	-0.085332436	0.12113737	0.064193266	0.043473244	-0.228368292	-0.049806824	-0.056168596	-0.118076587	-0.253111951	-0.062638762	-0.148287962	-0.140229247	0.014478981	0.019662097	-0.099940876	-0.091031117	0.045194899	-0.163114099	0.050755761	0.116079888
Phosphatidylethanolamines_MS1_99	0.030038662	0.159509209	-0.019823278	0.036669217	0.041781589	-0.108200851	0.148715668	0.085980868	-0.087862062	0.066864698	-0.077680532	0.166200212	0.084543667	0.153349182	0.08268941	0.319408772	0.257300283	0.295729567	0.290677864	0.196320437	0.181371231	-0.032801249	-0.027118583	-0.190701949	0.002725368	-0.1906263	-0.155489914	0.049747851	0.122495307	-0.069598761	0.152857759	0.005672837	-0.011950472	-0.341939218	-0.167590024	-0.184531271	-0.130578238	-0.357219302	-0.116838521	-0.18161742	-0.217097568	-0.041976253	-0.017659561	-0.302545021	-0.043146019	0.135588901	-0.397617348	0.045320021	0.120391052
Phosphatidylglycerols_MS2_94	0.02845696	0.106390392	-0.03957759	0.002493198	0.026061059	-0.059218541	0.097637708	0.03732375	-0.055678371	0.04128487	-0.038872627	0.083559277	0.052987225	0.10654772	0.04612549	0.219616536	0.172883192	0.179269158	0.191314562	0.096832635	0.095264859	-0.032271665	0.031091749	-0.110105422	0.0431637	-0.108470494	-0.14895007	-0.005474646	0.039774616	-0.02090159	0.081767333	-0.039352549	-0.036517023	-0.188940223	-0.138934234	-0.140441002	-0.057076056	-0.187477075	-0.075066267	-0.078186913	-0.12719979	-0.046649698	-0.022858513	-0.226636407	0.008090177	0.098776004	-0.276196848	0.01134581	0.072720745
Monogalactosyldiacylglycerol_MS2_121	0.037639251	0.191890235	-0.021609839	0.016745119	0.069073019	-0.042688377	0.191370586	0.053897862	-0.255503774	-0.151130328	-0.196318443	0.13069302	0.122798219	0.179572381	0.113915795	0.168669847	0.105644516	0.166347647	0.133974476	0.102028106	0.202379824	-0.213933542	0.09223583	-0.068538737	-0.05348837	-0.069092867	-0.076099094	0.001179617	0.054166224	-0.011156227	0.070150453	0.032479959	-0.031555358	-0.306157254	-0.103305046	-0.196041834	-0.084197885	-0.324181345	-0.099886935	-0.197248629	-0.164821053	-0.063686257	-0.065075467	-0.311597316	0.016427847	0.157489109	-0.41909304	0.044838548	-0.09630578
Monogalactosyldiacylglycerol_MS2_118	0.051279384	0.23044143	-0.043483366	-0.000779173	0.08575429	-0.023629509	0.231432315	0.040403217	-0.337004996	-0.233483058	-0.249005646	0.123426101	0.149672635	0.217510654	0.133733014	0.160757121	0.083952824	0.146805765	0.112817168	0.07040746	0.222074002	-0.301482446	0.171189237	-0.036082355	-0.048166766	-0.035803453	-0.098480531	-0.037600232	0.016380527	0.019627374	0.046023869	0.015033384	-0.061093451	-0.318333487	-0.121507525	-0.24172006	-0.064946371	-0.331936485	-0.109264143	-0.202962519	-0.165215206	-0.092060656	-0.09513375	-0.379931972	0.05959874	0.193621141	-0.498080532	0.038863014	-0.172613873
Monogalactosyldiacylglycerol_MS2_115	0.059460768	0.203309398	-0.08125704	-0.043197194	0.077033266	0.020719838	0.20450842	-0.008796255	-0.327165588	-0.265021144	-0.222173205	0.047918083	0.131325844	0.197792392	0.106459125	0.102787523	0.028988157	0.056088769	0.045408667	-0.025099579	0.149926721	-0.323468661	0.260923113	0.033532735	0.012473445	0.036239365	-0.135733272	-0.110415988	-0.076168655	0.076139356	-0.018957048	-0.051851988	-0.104893558	-0.192067544	-0.129184914	-0.235852809	0.009005301	-0.184789378	-0.08227441	-0.103409972	-0.094482244	-0.114994841	-0.112322472	-0.364004305	0.129115705	0.183260204	-0.443836268	0.000946644	-0.220557802
PE.40.1...M.H.._MS1_117	0.050308412	0.140831721	-0.098366793	-0.007965992	0.014082637	-0.137762517	0.115123089	0.06188686	0.069790041	0.263411151	0.065287327	0.129217051	0.044955624	0.152687666	0.032657004	0.501151546	0.419628411	0.382627795	0.448585075	0.195486199	0.097908798	0.101413847	0.007547733	-0.26614461	0.178544414	-0.260743854	-0.375207863	-0.017356716	0.069040625	-0.052307591	0.179855	-0.147693269	-0.079997654	-0.282263852	-0.32011416	-0.238840354	-0.092992672	-0.261242462	-0.132230955	-0.051600558	-0.228210634	-0.080620188	-0.008157815	-0.389847036	0.00889682	0.149851208	-0.438739456	-0.007478185	0.306771335
PE.43.0...M.H.._MS1_122	0.041978687	0.120523162	-0.081722908	-0.000954347	0.009786587	-0.130660268	0.09705783	0.061515038	0.078963928	0.255981651	0.067941985	0.122465866	0.036076351	0.130864361	0.027006118	0.45632091	0.385582548	0.354038319	0.412305839	0.188356783	0.088535688	0.110635644	-0.01496258	-0.25053661	0.1558877	-0.245995883	-0.330854234	-0.003165565	0.075618972	-0.056895668	0.170864009	-0.125239851	-0.063241027	-0.259367857	-0.283942844	-0.205971805	-0.092224598	-0.242640998	-0.118767252	-0.051412983	-0.209708069	-0.065327037	-0.000106915	-0.337867825	-0.005148699	0.128105309	-0.382052595	-0.003165958	0.294782505
Monogalactosyldiacylglycerol_MS1_105	0.030278609	0.100272963	-0.055434351	0.018032402	0.003667116	-0.140211367	0.077963007	0.075374866	0.107078641	0.280862877	0.079469069	0.135362113	0.025685899	0.108144034	0.02285882	0.438016778	0.378477783	0.357731504	0.406011081	0.212157648	0.091054821	0.147153337	-0.072786704	-0.263012511	0.125227961	-0.259843613	-0.284345403	0.033502742	0.110564313	-0.080871537	0.184794731	-0.08993469	-0.033407488	-0.265470403	-0.250754808	-0.170093111	-0.112607519	-0.257492419	-0.111878207	-0.070355691	-0.210843857	-0.041238709	0.017995532	-0.283636776	-0.042289274	0.104013683	-0.329300558	0.009590166	0.318016906
Phosphatidylglycerols_MS2_103	0.05464466	0.108912987	-0.128423931	-0.036742538	-0.001024412	-0.120350264	0.08044069	0.0309539	0.126531624	0.300609157	0.121613854	0.077656108	0.018723957	0.128584106	0.001221606	0.496597839	0.417991281	0.34541783	0.438197594	0.144590336	0.032685794	0.136048407	0.045933248	-0.244327679	0.243974804	-0.236775781	-0.427839518	-0.062557185	0.013293772	-0.023118472	0.150522857	-0.209718594	-0.109820107	-0.189002266	-0.344346355	-0.230117964	-0.045959866	-0.150196361	-0.114834359	0.034299984	-0.185195053	-0.092804361	-0.008334723	-0.373267667	0.048217377	0.134649028	-0.387159277	-0.038252748	0.330101336
PE.44.1...M.H.._MS1_123	0.069481516	0.141714838	-0.156829202	-0.061152946	0.013351302	-0.095268883	0.114514775	0.009686452	0.051429172	0.218699248	0.076936157	0.058056213	0.041277973	0.162241739	0.015354464	0.482470765	0.390682055	0.313373404	0.409363611	0.098739903	0.039066784	0.049670795	0.137290832	-0.202934042	0.261430376	-0.194107916	-0.45879377	-0.112752512	-0.038864151	0.0159769	0.11721075	-0.239586559	-0.146457745	-0.17985733	-0.365532403	-0.274315591	-0.014973305	-0.132897092	-0.119877156	0.046536847	-0.174513198	-0.124554183	-0.040075974	-0.438343622	0.101919814	0.16826675	-0.455783684	-0.050870027	0.25129522
Monogalactosyldiacylglycerol_MS1_107	0.044519972	0.017925188	-0.143878873	-0.059642623	-0.03966062	-0.107052589	-0.014540846	-0.002808346	0.283581008	0.420269329	0.249806666	0.004882336	-0.047417199	0.048601409	-0.06461786	0.470544207	0.414162206	0.291200433	0.419883893	0.093229495	-0.08436916	0.266099653	0.021645164	-0.231031228	0.321424564	-0.221558611	-0.459541859	-0.087124427	-0.031898003	-0.009456433	0.123084787	-0.27204474	-0.11836393	-0.029654295	-0.343055282	-0.159500231	0.006567972	0.028765767	-0.073719377	0.164213394	-0.111497661	-0.077531588	0.021609837	-0.260850134	0.060590183	0.069192612	-0.212042614	-0.075433511	0.421800157
Monoglyceride_MS1_1	0.039968899	0.02773409	-0.109017138	-0.094953013	0.008545921	0.073501781	0.025265619	-0.088653691	-0.071847901	-0.107503085	-0.008143579	-0.113105697	0.010570134	0.041675596	-0.015538748	-0.016300804	-0.043228478	-0.107775856	-0.058317395	-0.165068687	-0.079652668	-0.127400543	0.25119296	0.109414194	0.141772822	0.115540963	-0.159343567	-0.174474496	-0.190825286	0.124244823	-0.106995204	-0.161758322	-0.125372632	0.146827014	-0.09407489	-0.09045151	0.131978399	0.191469657	0.009834985	0.151821355	0.077429508	-0.088756092	-0.067893764	-0.129169346	0.172804937	0.054737249	-0.086539652	-0.072906221	-0.119815909
Monoglyceride_MS1_3	0.045926598	0.029859313	-0.125898791	-0.111577048	0.01004633	0.090114312	0.027644431	-0.105853984	-0.087871842	-0.134585745	-0.012382283	-0.13609007	0.011873961	0.045901047	-0.01860217	-0.031905243	-0.061752105	-0.136488792	-0.080168126	-0.199259835	-0.09545361	-0.153968344	0.296245742	0.135771732	0.161932323	0.142841526	-0.177981036	-0.205100752	-0.226431446	0.147752053	-0.130575987	-0.186425135	-0.145719016	0.17905752	-0.102710711	-0.101123935	0.157587204	0.230995436	0.01465141	0.179259717	0.096558286	-0.102724936	-0.080113478	-0.143253313	0.203454072	0.061253359	-0.09225781	-0.08546755	-0.149983442
Monoglyceride_MS1_4	0.035137645	-0.035384235	-0.126497604	-0.116899063	-0.018446867	0.087341577	-0.040841429	-0.117958645	0.035662622	-0.028731331	0.082615667	-0.171634338	-0.035880702	-0.012780797	-0.063327066	-0.035829003	-0.048536555	-0.152786715	-0.074833468	-0.211447872	-0.167709682	-0.042411174	0.248842162	0.125392335	0.205325631	0.133250413	-0.191373388	-0.202335694	-0.234341439	0.141358966	-0.132892783	-0.215735737	-0.138906996	0.268987267	-0.098740944	-0.045558936	0.177217574	0.330245004	0.03968853	0.253320992	0.134496908	-0.083160795	-0.05061684	-0.056822454	0.191887312	0.011397201	0.032971756	-0.103706002	-0.061679978
Monoglyceride_MS1_2	0.039136062	-0.022166486	-0.131262982	-0.123204766	-0.010896099	0.100337982	-0.025857826	-0.125023055	-0.005763228	-0.077053606	0.054241032	-0.177600441	-0.024480392	-0.000616273	-0.054391075	-0.058171583	-0.074062245	-0.174447377	-0.100849022	-0.230826663	-0.159875873	-0.086802249	0.282180667	0.149051507	0.198167944	0.156985828	-0.184914919	-0.21708045	-0.251472983	0.155851813	-0.149244125	-0.215304406	-0.147800364	0.270315751	-0.093705355	-0.057262367	0.187351445	0.331998945	0.039781617	0.249098988	0.141157521	-0.092255985	-0.063718451	-0.073245996	0.209161393	0.022487018	0.012168356	-0.104790303	-0.108362284
Diglyceride_MS1_30	0.027934843	0.030690092	-0.066447779	-0.073374008	0.021762111	0.09549778	0.036831792	-0.080525387	-0.154385735	-0.218910817	-0.082477733	-0.101996538	0.028271119	0.035253537	0.007661824	-0.13056985	-0.14427823	-0.170223037	-0.158692789	-0.175634221	-0.043572363	-0.20035645	0.23626788	0.160685619	0.047350715	0.16397252	-0.03398637	-0.142118405	-0.169511596	0.119432246	-0.130057113	-0.080181385	-0.089069223	0.131996648	-0.004065472	-0.053125906	0.119063775	0.15805514	0.023835581	0.091155529	0.09454727	-0.066668532	-0.072965634	-0.068716051	0.148327503	0.04115955	-0.046314	-0.047050772	-0.228338529
Diglyceride_MS2_23	0.016932609	0.020455696	-0.035127422	-0.057627001	0.025571689	0.1087115	0.031990064	-0.0753803	-0.187599911	-0.274484597	-0.11641446	-0.098537433	0.03166592	0.019471297	0.015895587	-0.209624679	-0.210627013	-0.214046194	-0.225700484	-0.181886311	-0.0301735	-0.228046171	0.212581616	0.19198702	-0.01261068	0.193341332	0.0530074	-0.115950432	-0.152546529	0.112551538	-0.144267756	-0.026142239	-0.060411894	0.13509694	0.06044475	-0.015679635	0.11113337	0.149168119	0.037783867	0.059751068	0.111645366	-0.046217948	-0.069832885	-0.009045198	0.126033572	0.021783602	0.005577056	-0.031110961	-0.284841797
Monogalactosylmonoacylglycerol_MS2_86	0.015220621	-0.017428419	-0.050689159	-0.069326772	0.005386733	0.102245413	-0.010390504	-0.086834934	-0.093359683	-0.182654313	-0.039615855	-0.124969117	-0.000923242	-0.011507393	-0.017188848	-0.178172514	-0.173851702	-0.207305218	-0.194021433	-0.189575113	-0.084464182	-0.144856935	0.195481639	0.173226685	0.043867419	0.176024454	0.004203379	-0.128034768	-0.167872639	0.113165979	-0.141192955	-0.071124173	-0.070205937	0.194794643	0.033709932	0.003155169	0.129357719	0.220817638	0.048278884	0.12408372	0.130213708	-0.043568407	-0.052868372	0.019804031	0.130650654	-0.001666822	0.063829794	-0.051029975	-0.204282418
LPMe_MS2_92	0.029293417	-0.011189711	-0.0911217	-0.103922205	0.006203997	0.126527536	-0.005654464	-0.118824917	-0.10763988	-0.208656048	-0.033557809	-0.166831939	-0.000615441	0.000446083	-0.026144084	-0.177702642	-0.18265194	-0.242252802	-0.208518973	-0.247190527	-0.117885756	-0.179652801	0.281573073	0.208028943	0.100758448	0.213161763	-0.059033027	-0.190568308	-0.236032405	0.156461113	-0.177356793	-0.133567252	-0.115624598	0.251357989	-0.003918072	-0.027690697	0.177107127	0.29445747	0.052187819	0.184142159	0.158179879	-0.074781548	-0.074794264	-0.024287779	0.19172203	0.01568445	0.037682466	-0.07881921	-0.235620956
Lysophosphatidylcholines_MS2_71	0.019075577	-0.008690573	-0.054320893	-0.087841524	0.019244871	0.153327451	0.00536958	-0.11631266	-0.192034769	-0.325258587	-0.106684322	-0.163549819	0.016474639	-0.005556028	-0.004923709	-0.295394239	-0.287912459	-0.313038158	-0.314271287	-0.268382194	-0.088338376	-0.258042378	0.279972681	0.266614272	0.014486026	0.269247812	0.058743379	-0.16803987	-0.226119185	0.158865236	-0.207445113	-0.061135687	-0.085957556	0.248154527	0.082338068	0.006777023	0.172590909	0.275314457	0.067909635	0.133947891	0.181612207	-0.05696851	-0.08308926	0.032466857	0.176833446	0.003471214	0.077691654	-0.057474881	-0.350617398
Lysophosphatidylcholines_MS2_68	0.023991165	-0.006567251	-0.070429902	-0.093343285	0.014110127	0.137809907	0.00337115	-0.114560234	-0.154532345	-0.269134724	-0.074820333	-0.160083121	0.010420016	0.000171844	-0.012625094	-0.23411727	-0.233427816	-0.272781416	-0.258646995	-0.252451128	-0.096938177	-0.221446153	0.277329904	0.234284453	0.052524435	0.237997618	0.003036642	-0.175327197	-0.225814386	0.154834389	-0.189050589	-0.092422163	-0.098440372	0.240342035	0.040087011	-0.01215821	0.170280049	0.273972852	0.057977503	0.151209526	0.165154557	-0.065094877	-0.078934965	0.001099409	0.180785656	0.011503789	0.051398594	-0.065438188	-0.293894471
Monoglyceride_MS1_7	0.007818118	-0.057706837	-0.048742914	-0.070657621	-0.012060656	0.099321031	-0.052544466	-0.092505032	-0.017225949	-0.116817967	0.017980411	-0.144453833	-0.030123397	-0.048105938	-0.044018273	-0.180991347	-0.165632568	-0.215626029	-0.190320724	-0.193986566	-0.126797707	-0.074925404	0.161786521	0.165180301	0.067068255	0.168325921	-0.000179414	-0.12287876	-0.168990036	0.106913686	-0.140752054	-0.085447301	-0.063475567	0.246783417	0.038465811	0.038963413	0.138775297	0.277534789	0.063449561	0.166010786	0.152006146	-0.02983894	-0.033647124	0.07530317	0.120209948	-0.033174476	0.14205756	-0.06062086	-0.14889805
Lysophosphatidylcholines_MS2_87	0.01315025	-0.065230623	-0.070207579	-0.085670169	-0.01900344	0.099114606	-0.063151291	-0.104141088	0.016952645	-0.080080048	0.051387783	-0.162308005	-0.040834683	-0.050876293	-0.05810951	-0.150861235	-0.139154627	-0.209682621	-0.166435292	-0.206993395	-0.153886801	-0.049910718	0.181094556	0.158799027	0.111889555	0.163381774	-0.051025904	-0.146667515	-0.192579762	0.118118806	-0.143852095	-0.126427504	-0.083562425	0.276177746	0.005608906	0.028403597	0.156550827	0.317307004	0.063857852	0.206496174	0.159182631	-0.040990305	-0.033983814	0.059202206	0.140415418	-0.031576038	0.14073	-0.076727628	-0.116480937
cPA_MS2_89	0.012306087	-0.074779936	-0.070648556	-0.094943513	-0.017964918	0.123728552	-0.069736509	-0.120553522	-0.006878357	-0.129665845	0.036918773	-0.18795019	-0.04203456	-0.060682939	-0.060941143	-0.211661702	-0.194364595	-0.265869067	-0.226257839	-0.247675339	-0.169854252	-0.082909977	0.211010405	0.203042324	0.103856414	0.207618462	-0.023546505	-0.164157977	-0.221439925	0.138489463	-0.176846442	-0.125126667	-0.088446653	0.320304739	0.032754484	0.043169174	0.180986699	0.363332285	0.079037107	0.224892011	0.192416596	-0.042520534	-0.042373687	0.085616591	0.159262267	-0.040140559	0.175267622	-0.082815623	-0.171478147
Lysophosphatidylcholines_MS2_65	0.013805642	-0.082103149	-0.0804343	-0.098435096	-0.025151179	0.112420767	-0.08019251	-0.120172842	0.034695676	-0.07772344	0.070473818	-0.189261884	-0.052353404	-0.064887293	-0.071724666	-0.171391365	-0.156129211	-0.240329178	-0.188156548	-0.23722007	-0.184240169	-0.042997627	0.200848713	0.179275662	0.133455846	0.184615463	-0.060804432	-0.167071234	-0.220560454	0.133874543	-0.163993196	-0.148238895	-0.094717942	0.325504653	0.006093532	0.038646038	0.180826943	0.373636001	0.075618327	0.244611463	0.185743803	-0.044572139	-0.035176592	0.077208702	0.158834374	-0.041785783	0.174888476	-0.089816093	-0.121310487
Lysophosphatidylethanolamines_MS2_96	0.002040901	-0.068934777	-0.041118407	-0.046002418	-0.028643647	0.037079098	-0.071946089	-0.055185433	0.101051099	0.054100563	0.097136653	-0.095734375	-0.050958256	-0.056480969	-0.058016819	-0.04287702	-0.030368762	-0.088200329	-0.047339413	-0.096397856	-0.11991977	0.062078968	0.054764399	0.052150759	0.097266143	0.055301627	-0.059319087	-0.070527361	-0.094737642	0.049419972	-0.05967642	-0.092236865	-0.04110492	0.179768646	-0.015715644	0.037598163	0.083983899	0.207824898	0.040143638	0.149878216	0.089342959	-0.011335801	0.003977708	0.064571924	0.06064198	-0.040981977	0.128672065	-0.050838216	0.026749262
Lysophosphatidylcholines_MS2_67	0.011747489	-0.079252499	-0.075348293	-0.081953797	-0.031238071	0.073598428	-0.081978114	-0.094710859	0.090292676	0.013714365	0.10572633	-0.153014074	-0.05817599	-0.061271611	-0.07366539	-0.083981743	-0.073076011	-0.157575794	-0.099023275	-0.173733973	-0.168742042	0.02629805	0.140368977	0.109636062	0.145542015	0.114847391	-0.09562116	-0.134273247	-0.172341795	0.098493204	-0.112497808	-0.14772897	-0.081467031	0.269398228	-0.028379718	0.029477268	0.143157427	0.314330279	0.057135197	0.222887912	0.14043617	-0.035765975	-0.015910749	0.057516841	0.122848473	-0.039184903	0.147527773	-0.080749528	-0.024199867
Lysophosphatidylethanolamines_MS2_88	-0.010730594	-0.117069553	-0.02363411	-0.047068144	-0.040727718	0.062824633	-0.11632037	-0.071667047	0.128406729	0.03865211	0.116372391	-0.132963127	-0.075280626	-0.104554253	-0.079223802	-0.139089005	-0.105681104	-0.16689188	-0.130880057	-0.138813821	-0.163177773	0.078996678	0.039657528	0.099941201	0.079153575	0.102384971	0.005829906	-0.0677921	-0.112034229	0.058226812	-0.095359114	-0.075434526	-0.024762807	0.264341618	0.045348817	0.100514036	0.109219473	0.291903422	0.073572728	0.185588042	0.14578888	0.009680712	0.014776329	0.166000761	0.056560007	-0.085468564	0.252631549	-0.05611399	-0.002849567
Lysophosphatidylethanolamines_MS2_91	-0.006019611	-0.08363548	-0.018869072	-0.048623397	-0.020716558	0.086289091	-0.077587728	-0.076095069	0.023689016	-0.078465194	0.03765842	-0.129710948	-0.044541688	-0.076447849	-0.051036513	-0.19701904	-0.168420935	-0.207739483	-0.192257085	-0.16429196	-0.126724444	-0.024388857	0.09093369	0.146780938	0.035352186	0.148413033	0.049651324	-0.07961915	-0.127360201	0.077633986	-0.122344071	-0.047100456	-0.028788034	0.241328444	0.074172935	0.081672938	0.114721252	0.262511503	0.071451718	0.147178457	0.15013896	-0.001231441	-0.010714242	0.139661352	0.075802772	-0.062675731	0.206269864	-0.046661152	-0.11296815
Monoglyceride_MS1_11	-0.01096461	-0.080503076	-0.003172476	-0.029292101	-0.022115398	0.060487985	-0.075915196	-0.053061432	0.046809605	-0.033845745	0.046357326	-0.09704566	-0.044509229	-0.07523077	-0.046337859	-0.156471907	-0.127855483	-0.156959024	-0.146534717	-0.115215471	-0.104268734	0.012535393	0.0374085	0.103700445	0.019653913	0.104457886	0.05513638	-0.044018203	-0.082135622	0.047383326	-0.086463702	-0.024577624	-0.008109382	0.191408571	0.070360548	0.08428704	0.080403375	0.204938312	0.060124407	0.112967304	0.117710644	0.011958739	0.003673653	0.139933837	0.039728583	-0.06422784	0.194787384	-0.03223737	-0.062926016
Phosphatidylethanolamines_MS2_12	-0.011545436	-0.080044365	-0.000679681	-0.029006591	-0.020579223	0.064817192	-0.07451668	-0.054285848	0.036323688	-0.04875839	0.038111175	-0.098688423	-0.042552889	-0.075504885	-0.044316988	-0.170495337	-0.140796139	-0.167073044	-0.159817029	-0.120468565	-0.102457212	0.001779832	0.041157571	0.112298608	0.012118445	0.112869003	0.066192612	-0.044256968	-0.084164363	0.049686717	-0.091752396	-0.01892482	-0.006686221	0.193859724	0.07889277	0.087064436	0.082142736	0.206307625	0.062233436	0.109945461	0.121893142	0.01265971	0.001716048	0.144810909	0.040792256	-0.064971913	0.198586745	-0.031031085	-0.077932732
[truncated: 67 more columns]
