# Supplementary material for: Adaptation of the infant gut microbiome during the complementary feeding transition
Source: PLoS One. 2022 Jul 14;17(7):e0270213. doi: 10.1371/journal.pone.0270213 (PMC9282554; doi:10.1371/journal.pone.0270213)
Supplement: S2 File — (ZIP) [file pone.0270213.s002.zip › Final docs/Intermediary docs/MBComp_ME_sPLSDA_VIP.txt]

Taxon	comp1	comp2	comp3	SUM	VIPSig	VIP Rank
Acidaminococcaceae	0	1.784406075	1.6345988	3.419004875	*	27
Acidaminococcaceae.Phascolarctobacterium	0	1.063105052	1.004443005	2.067548057	*	40
Actinomycetaceae.Actinomyces	1.483045281	1.409560891	1.301235427	4.193841599	*	21
Actinomycetaceae.Varibaculum	0.117903832	0.085403867	0.515620387	0.718928086
Alcaligenaceae	0	1.526548594	1.728310271	3.254858865	*	30
Alcaligenaceae.Parasutterella	1.097500187	2.776747996	2.641357315	6.515605497	*	5
Alcaligenaceae.Sutterella	0	0.434826076	0.580366878	1.015192955	*	61
Archaea	0.343383093	1.083560324	1.040214674	2.46715809	*	36
Bacillaceae	2.153374422	1.85962678	1.695994994	5.708996196	*	11
Bacillaceae.Bacillus	2.077332192	1.98221844	1.808886213	5.868436846	*	10
Bacillales	2.21268772	1.602764594	1.46377615	5.279228464	*	14
Bacteroidaceae	0.245505675	0.177832507	1.173638883	1.596977065	*	49
Bacteroidaceae.Bacteroides	0	0	0.816526445	0.816526445
Bacteroidales	0	0	0.374545882	0.374545882
Betaproteobacteria	0	0.422097208	1.123586272	1.54568348	*	53
Bifidobacteriaceae	0	0	0.311437818	0.311437818
Bifidobacteriaceae.Bifidobacterium	0	0	0.060281929	0.060281929
Bifidobacteriaceae.Bifidobacterium.breve	0	0	0.131012064	0.131012064
Bifidobacteriaceae.Bifidobacterium.longum.subsp..longum	1.343225039	0.977198535	1.061427334	3.381850908	*	29
Bifidobacteriales	1.301433848	0.942696104	0.889723318	3.13385327	*	31
Burkholderiales	0	0	0.780082204	0.780082204
Christensenellaceae.Christensenellaceae.R.7.group	2.5202142	1.94714858	1.782032362	6.249395142	*	7
Clostridiaceae..Clostridium.sensu.stricto	0.720250803	2.712206658	2.474134163	5.906591624	*	9
Clostridiaceae..Sarcina	0	0.233428685	0.619580191	0.853008876
Clostridiaceae.Clostridium.neonatale	0.50720047	0.367391634	0.587640541	1.462232644	*	54
Clostridiaceae.Unclassified	0	0	0.582438837	0.582438837
Clostridiales	1.247221749	0.903427467	0.824896815	2.975546031	*	32
Clostridiales.Family.XI..Anaerococcus	0	0	0.108647016	0.108647016
Coriobacteriaceae	0	0	0.247091043	0.247091043
Coriobacteriaceae.Atopobium	0	0.037886092	0.835345607	0.873231699
Coriobacteriaceae.Collinsella	0.360097438	0.635435981	0.758957519	1.754490938	*	44
Coriobacteriaceae.Eggerthella	0	0	0.005383	0.005383
Desulfovibrionaceae.Bilophila	0	0	0.168509324	0.168509324
Enterobacteriaceae	2.520834561	1.82597135	1.672341724	6.019147634	*	8
Enterobacteriaceae.Citrobacter	0.680775524	0.537805638	0.491828166	1.710409328	*	45
Enterobacteriaceae.Enterobacter	0.197843385	0.143308235	0.279932565	0.621084185
Enterobacteriaceae.Enterobacteriaceae.bacterium	0.280672309	0.203305525	0.393367572	0.877345406
Enterobacteriaceae.Escherichia.Shigella	1.603902092	1.161789557	1.136108803	3.901800452	*	22
Enterobacteriaceae.Klebsiella	0	0	0.081245409	0.081245409
Enterobacteriaceae.Salmonella.enterica.subsp..enterica.serovar.Paratyphi.A	2.685192233	1.947065334	1.776906442	6.409164009	*	6
Enterobacteriales	0	0	0.54712134	0.54712134
Enterococcaceae	0	0	0.037029094	0.037029094
Enterococcaceae.Enterococcus	0	0	0.012546901	0.012546901
Erysipelotrichaceae	0	1.218419945	1.139886005	2.35830595	*	37
Erysipelotrichaceae.Coprobacillus	0	0.506908868	0.46876758	0.975676448
Erysipelotrichaceae.Erysipelatoclostridium	0	0.773094873	0.854362706	1.62745758	*	48
Erysipelotrichaceae.Erysipelotrichaceae	1.929618985	1.397723213	1.274677609	4.602019807	*	18
Erysipelotrichaceae.Faecalitalea	0	0	0.431985441	0.431985441
Erysipelotrichaceae.Holdemanella	2.024152587	1.756627839	1.607660916	5.388441341	*	12
Erysipelotrichaceae.Turicibacter	0.380939628	0.27593435	0.303836906	0.960710884
Firmicutes.Unclassified	0	0.484941392	0.445397143	0.930338535
Fusobacteriaceae.Fusobacterium	0	0	0.83330025	0.83330025
Gammaproteobacteria.Unclassified	0.512727377	0.371395059	0.3892846	1.273407037	*	57
Lachnospiraceae	0	0	0.053416683	0.053416683
Lachnospiraceae.Anaerostipes	0	0.82719782	0.763124892	1.590322712	*	51
Lachnospiraceae.Blautia	0.433378628	0.313918641	0.547543473	1.294840742	*	55
Lachnospiraceae.Coprococcus	3.335237798	2.415885897	2.228201396	7.979325092	*	1
Lachnospiraceae.Dorea	0	1.173069386	1.087852913	2.260922299	*	38
Lachnospiraceae.Eubacterium.rectale	0	0	0.440753769	0.440753769
Lachnospiraceae.Fusicatenibacter	0	0	0.208371812	0.208371812
Lachnospiraceae.Hungatella	0.518701327	1.335744488	1.625187155	3.47963297	*	25
Lachnospiraceae.Lachnoclostridium	0	0.501210944	0.586067297	1.087278241	*	60
Lachnospiraceae.Lachnospira	0	0	0.722272114	0.722272114
Lachnospiraceae.Lachnospiraceae..UCG.008..NK4A136..NK4A136..NC2004..ND3007.	1.559125668	1.129355669	1.030475709	3.718957045	*	23
Lachnospiraceae.Roseburia	0	0	0.56537578	0.56537578
Lachnospiraceae.Ruminococcus.gauvreauii	0	0.292086849	0.473298864	0.765385714
Lachnospiraceae.Ruminococcus.gnavus	0	0	0.034980561	0.034980561
Lachnospiraceae.Sellimonas	1.390397266	1.007136927	1.003781258	3.401315452	*	28
Lachnospiraceae.Tyzzerella	0.992080437	0.759391371	0.725190825	2.476662632	*	35
Lactobacillaceae	0.122067877	0.088420101	0.660275593	0.870763571
Lactobacillaceae.Lactobacillus	0	0	0.153970453	0.153970453
Lactobacillaceae.Lactobacillus.rhamnosus	1.958132744	1.649457331	1.504433302	5.112023377	*	16
Lactobacillales	0	0	0.304523898	0.304523898
Micrococcaceae.Rothia	0	0	0.08279694	0.08279694
Moraxellaceae	1.537610053	1.744513	1.591613679	4.873736733	*	17
Moraxellaceae.Acinetobacter	1.939778978	1.799463429	1.644928931	5.384171339	*	13
Negativicutes	0	0	0.614989171	0.614989171
Pasteurellaceae	0	0	0.565324235	0.565324235
Pasteurellaceae.Haemophilus	0	0	0.539746428	0.539746428
Peptostreptococcaceae	0	0.870452695	0.802215844	1.672668538	*	47
Peptostreptococcaceae.Intestinibacter	0	1.008207548	0.919816504	1.928024051	*	42
Peptostreptococcaceae.Peptoclostridium	0	0.9089996	0.979199329	1.888198929	*	43
Porphyromonadaceae.Barnesiella	0.007850354	0.005686419	0.145188761	0.158725534
Porphyromonadaceae.Parabacteroides	0	0	0.05818738	0.05818738
Prevotellaceae	0	0	0.176551088	0.176551088
Prevotellaceae.Prevotella	0	0	0.192281556	0.192281556
Pseudomonadaceae.Pseudomonas	1.893507094	1.736783155	1.588169148	5.218459396	*	15
Rikenellaceae.Alistipes	0	0.11137367	0.717368996	0.828742666
Ruminococcaceae	3.005238601	2.176850346	2.004255337	7.186344284	*	2
Ruminococcaceae.Butyricicoccus	2.208190281	2.367640214	2.185194518	6.761025013	*	3
Ruminococcaceae.Faecalibacterium	2.641280279	2.069638724	1.891388797	6.602307801	*	4
Ruminococcaceae.Flavonifractor	0	0.847514204	0.831045078	1.678559282	*	46
Ruminococcaceae.Ruminiclostridium	0	0	0.289662281	0.289662281
Ruminococcaceae.Ruminococcaceae	1.834172716	1.328586525	1.224137612	4.386896854	*	20
Ruminococcaceae.Ruminococcus	0.647226024	1.456503517	1.350549384	3.454278925	*	26
Ruminococcaceae.Subdoligranulum	1.446027954	1.047433122	1.075975608	3.569436684	*	24
Selenomonadales	0.113577749	0.08227026	0.223595393	0.419443401
Staphylococcaceae.Staphylococcus	1.330642325	1.671561411	1.531207905	4.533411642	*	19
Streptococcaceae	0	0.663452729	0.618004051	1.28145678	*	56
Streptococcaceae.Lactococcus	0	0.830908877	0.759970265	1.590879142	*	50
Streptococcaceae.Streptococcus	0	0	0.111850832	0.111850832
Streptomycetaceae.Streptomyces	0	0	0.036546599	0.036546599
Unclassified.Actinobacteria	0	0	0.598304238	0.598304238
Unclassified.Bacilli	0	0	0.070210833	0.070210833
Unclassified.Bacteria	0	0.820858407	0.749283402	1.570141808	*	52
Unclassified.Bacteroidetes	0	0	0.399003983	0.399003983
Unclassified.Clostridia	0.32956979	0.238724509	0.222933394	0.791227693
Unclassified.Proteobacteria	0.822258641	0.595604624	0.587141297	2.005004563	*	41
Unknown	1.076713729	0.789511886	0.800937959	2.667163574	*	34
Veillonellaceae	0	0	0.545840771	0.545840771
Veillonellaceae.Dialister	0	1.435206602	1.325015908	2.76022251	*	33
Veillonellaceae.Megamonas	0.23387567	0.324045224	0.319575553	0.877496447
Veillonellaceae.Megasphaera	0	1.076176269	1.072898844	2.149075113	*	39
Veillonellaceae.Veillonella	0.516477882	0.374111745	0.382472024	1.273061651	*	58
Verrucomicrobiaceae.Akkermansia	0	0.104993781	1.119710157	1.224703938	*	59
Vibrionaceae.Vibrio	0	0	0.010511957	0.010511957
