# Supplementary material for: Adaptation of the infant gut microbiome during the complementary feeding transition
Source: PLoS One. 2022 Jul 14;17(7):e0270213. doi: 10.1371/journal.pone.0270213 (PMC9282554; doi:10.1371/journal.pone.0270213)
Supplement: S2 File — (ZIP) [file pone.0270213.s002.zip › Final docs/Intermediary docs/MBComp_sPLSDA_VIP.txt]

"comp1" "comp2"
"Acidaminococcaceae" 0.0247244022865566 0.0281814519758659
"Acidaminococcaceae.Phascolarctobacterium" 0 0.161029733094728
"Actinomycetaceae.Actinomyces" 0.237926796006929 0.15136535179116
"Actinomycetaceae.Varibaculum" 0.428555584056136 0.2726404416459
"Alcaligenaceae" 0 0
"Alcaligenaceae.Parasutterella" 0 0
"Alcaligenaceae.Sutterella" 2.76489447081126 1.75898314634385
"Archaea" 0 0.824208518956375
"Bacillaceae" 1.74096314539935 1.12985125221214
"Bacillaceae.Bacillus" 3.09307247448519 1.96776492212491
"Bacillales" 2.0853645938759 1.32667673697276
"Bacteroidaceae" 0.844522076983406 0.944051006007819
"Bacteroidaceae.Bacteroides" 0 1.6358527196616
"Bacteroidales" 0.841786496098818 0.535531563713971
"Betaproteobacteria" 0 0
"Bifidobacteriaceae" 0.515695779708308 0.328077687855266
"Bifidobacteriaceae.Bifidobacterium" 1.44879512964613 1.3668171886728
"Bifidobacteriaceae.Bifidobacterium.breve" 0.836104991973185 0.531917078565125
"Bifidobacteriaceae.Bifidobacterium.longum.subsp..longum" 0 0
"Bifidobacteriales" 0.162300529925811 1.82155613835705
"Burkholderiales" 0 0.170078504342367
"Christensenellaceae.Christensenellaceae.R.7.group" 2.50524899863677 1.59380070831561
"Clostridiaceae..Sarcina" 0 0.873421630103459
"Clostridiaceae..Clostridium.sensu.stricto" 0 0
"Clostridiaceae.Clostridium.neonatale" 0 0
"Clostridiaceae.Unclassified" 0 0.495370111299463
"Clostridiales" 0 0.921677408343648
"Clostridiales.Family.XI..Anaerococcus" 0 0.843678385879808
"Coriobacteriaceae" 0 1.4432867830694
"Coriobacteriaceae.Atopobium" 0 0.655243264765879
"Coriobacteriaceae.Collinsella" 0 2.71043882716974
"Coriobacteriaceae.Eggerthella" 0 0
"Desulfovibrionaceae.Bilophila" 0 0
"Enterobacteriaceae" 0 0
"Enterobacteriaceae.Citrobacter" 0 1.02639725615619
"Enterobacteriaceae.Enterobacter" 0 2.74279993690065
"Enterobacteriaceae.Escherichia.Shigella" 0 0
"Enterobacteriaceae.Klebsiella" 0 0.295973838706054
"Enterobacteriaceae.Enterobacteriaceae.bacterium" 0 0
"Enterobacteriaceae.Salmonella.enterica.subsp..enterica.serovar.Paratyphi.A" 0 0
"Enterobacteriales" 0.104372900074425 0.066400426527699
"Enterococcaceae" 0.285510859830599 0.181637598050102
"Enterococcaceae.Enterococcus" 0.0576069061720642 0.0366486237139969
"Erysipelotrichaceae" 0.581934371028538 0.370217656306089
"Erysipelotrichaceae.Coprobacillus" 0 0
"Erysipelotrichaceae.Erysipelatoclostridium" 0.482911884874176 0.307221080453599
"Erysipelotrichaceae.Erysipelotrichaceae" 0 1.42484825710135
"Erysipelotrichaceae.Faecalitalea" 0 0
"Erysipelotrichaceae.Holdemanella" 3.23562876464106 2.05845703151161
"Erysipelotrichaceae.Turicibacter" 0 0.717287673257509
"Firmicutes.Unclassified" 0.370430895023305 0.235662412475323
"Fusobacteriaceae.Fusobacterium" 2.51299745404083 1.59873015593461
"Gammaproteobacteria.Unclassified" 0 0
"Lachnospiraceae" 0 0
"Lachnospiraceae.Eubacterium.rectale" 0 0.839796078118545
"Lachnospiraceae.Ruminococcus.gauvreauii" 0 0.932616946242345
"Lachnospiraceae.Anaerostipes" 0 0.447839523720333
"Lachnospiraceae.Blautia" 0 1.73476209395732
"Lachnospiraceae.Coprococcus" 0 0
"Lachnospiraceae.Dorea" 0.670818812744954 0.426764564913955
"Lachnospiraceae.Fusicatenibacter" 0 0.0831701125576651
"Lachnospiraceae.Hungatella" 0.521995195792409 1.29325773988182
"Lachnospiraceae.Lachnoclostridium" 0 1.69305128941021
"Lachnospiraceae.Lachnospira" 0 0.634750684682194
"Lachnospiraceae.Lachnospiraceae..UCG.008..NK4A136..NK4A136..NC2004..ND3007." 0.0113634606793201 0.416996356117476
"Lachnospiraceae.Roseburia" 1.10710240091747 0.704321443385595
"Lachnospiraceae.Sellimonas" 0 0
"Lachnospiraceae.Tyzzerella" 0.644010353031576 1.38231883717122
"Lachnospiraceae.Ruminococcus.gnavus" 0.246596266129781 0.156880734745127
"Lactobacillaceae" 0.649406646927658 0.413142475826304
"Lactobacillaceae.Lactobacillus" 0 2.0530156236554
"Lactobacillaceae.Lactobacillus.rhamnosus" 0 0.642936843145721
"Lactobacillales" 0.515759165485174 0.328118012907235
"Micrococcaceae.Rothia" 0 0
"Moraxellaceae" 2.52432445915921 1.60593622159538
"Moraxellaceae.Acinetobacter" 3.24538820078369 2.06466583400802
"Negativicutes" 2.55201610963781 1.62355322181023
"Pasteurellaceae" 0 1.63890417590053
"Pasteurellaceae.Haemophilus" 0 1.31470800877668
"Peptostreptococcaceae" 0.283816384924529 1.42887392960855
"Peptostreptococcaceae.Intestinibacter" 0 0.43474484515019
"Peptostreptococcaceae.Peptoclostridium" 0 0.630452889097973
"Porphyromonadaceae.Barnesiella" 0 0
"Porphyromonadaceae.Parabacteroides" 0 0.780551741123821
"Prevotellaceae" 0.873220078494841 0.555529123204041
"Prevotellaceae.Prevotella" 0.928684898166168 0.59081498458024
"Pseudomonadaceae.Pseudomonas" 3.21026156594407 2.04231881160882
"Rikenellaceae.Alistipes" 0.208393488676222 0.904547497321937
"Ruminococcaceae" 0 0
"Ruminococcaceae.Butyricicoccus" 0 1.13691546691732
"Ruminococcaceae.Faecalibacterium" 0.75481106865943 0.480199140496007
"Ruminococcaceae.Flavonifractor" 0 0
"Ruminococcaceae.Ruminiclostridium" 0.156948979928468 0.0998485162614655
"Ruminococcaceae.Ruminococcaceae" 0 0.61385031040548
"Ruminococcaceae.Ruminococcus" 0.667646612474089 0.42474646011025
"Ruminococcaceae.Subdoligranulum" 0 0
"Selenomonadales" 0 0.822908806943645
"Staphylococcaceae.Staphylococcus" 2.89396061605587 1.84109303395277
"Streptococcaceae" 0 0
"Streptococcaceae.Lactococcus" 0 0.987598542839634
"Streptococcaceae.Streptococcus" 0.506405862439568 1.61689063643134
"Streptomycetaceae.Streptomyces" 0.265267112306622 0.62450515042916
"Unclassified.Actinobacteria" 2.37350156256879 1.50998502490922
"Unclassified.Bacilli" 0 0
"Unclassified.Bacteria" 0 2.05007693105737
"Unclassified.Bacteroidetes" 1.60155182902746 1.01888253059759
"Unclassified.Clostridia" 0 0
"Unclassified.Proteobacteria" 0 0
"Unknown" 0.452875024096285 0.288112093678461
"Veillonellaceae" 2.16441856308345 1.37696965084548
"Veillonellaceae.Dialister" 1.17284294793268 0.746144563744058
"Veillonellaceae.Megamonas" 0.0183970131393581 0.220575040145158
"Veillonellaceae.Megasphaera" 0 0.700819505714731
"Veillonellaceae.Veillonella" 0 0
"Verrucomicrobiaceae.Akkermansia" 0 0
"Vibrionaceae.Vibrio" 0 1.224732068655
