# Supplementary material for: Adaptation of the infant gut microbiome during the complementary feeding transition
Source: PLoS One. 2022 Jul 14;17(7):e0270213. doi: 10.1371/journal.pone.0270213 (PMC9282554; doi:10.1371/journal.pone.0270213)
Supplement: S2 File — (ZIP) [file pone.0270213.s002.zip › Final docs/Intermediary docs/MBComp_Timeseries_permutation_ANOVA_2000_BaseMid.txt]

Taxon	Baseline.mean	Baseline.sem	Midpoint.mean	Midpoint.sem	treatment.p.value	treatment.fdr
Bacillaceae	0.000499233	0.000359056	7.76E-05	7.76E-05	0.00049975	0.003410059
Christensenellaceae.Christensenellaceae.R.7.group	0.00223533	0.001844949	0.000790623	0.000342897	0.00049975	0.003410059
Clostridiaceae.Clostridium.neonatale	0.022203672	0.009310103	0.000225259	0.000157955	0.00049975	0.003410059
Clostridiales	1.223608888	0.274774574	4.07587564	0.827332718	0.00049975	0.003410059
Enterobacteriaceae	16.40416311	3.146416465	3.823665284	0.602346262	0.00049975	0.003410059
Enterobacteriaceae.Escherichia.Shigella	7.214674376	1.594570665	2.100605212	0.385698398	0.00049975	0.003410059
Enterobacteriaceae.Enterobacteriaceae.bacterium	0.012948231	0.003806504	0.003789147	0.001370573	0.00049975	0.003410059
Enterobacteriaceae.Salmonella.enterica.subsp..enterica.serovar.Paratyphi.A	0.08496865	0.018168365	0.020173039	0.004557702	0.00049975	0.003410059
Enterobacteriales	0.046128834	0.010780311	0.004148596	0.001018923	0.00049975	0.003410059
Erysipelotrichaceae.Erysipelotrichaceae	0.003472257	0.002402694	0.002180896	0.000747676	0.00049975	0.003410059
Gammaproteobacteria.Unclassified	0.840550524	0.157464914	0.183644826	0.029090649	0.00049975	0.003410059
Lachnospiraceae	1.886066843	0.694251377	11.00127619	2.286574789	0.00049975	0.003410059
Lachnospiraceae.Coprococcus	0.002220816	0.001238743	0.007188536	0.00625202	0.00049975	0.003410059
Lachnospiraceae.Lachnospiraceae..UCG.008..NK4A136..NK4A136..NC2004..ND3007.	0.008428434	0.002882413	0.04262849	0.020495708	0.00049975	0.003410059
Ruminococcaceae	0.175079322	0.071696994	0.767600482	0.281304987	0.00049975	0.003410059
Ruminococcaceae.Faecalibacterium	0.011013646	0.007318361	1.111636228	0.573090155	0.00049975	0.003410059
Unclassified.Clostridia	0.010747263	0.002974989	0.058209132	0.010747372	0.00049975	0.003410059
Ruminococcaceae.Butyricicoccus	0.03554436	0.03554436	0.006191798	0.004152573	0.0009995	0.006441222
Bacillaceae.Bacillus	0.005465801	0.0014529	0.003643998	0.001975657	0.0014993	0.007561687
Bacillales	0.004699072	0.001635563	0.010489476	0.005797944	0.0014993	0.007561687
Moraxellaceae.Acinetobacter	0.00061512	0.000478821	0.000463554	0.000279386	0.0014993	0.007561687
Peptostreptococcaceae.Intestinibacter	0.00232206	0.001826704	0.063619015	0.012122005	0.0014993	0.007561687
Veillonellaceae	0.172937632	0.047715939	1.363318672	0.304128981	0.0014993	0.007561687
Clostridiaceae..Clostridium.sensu.stricto	8.298650346	3.193798723	1.573402812	0.391543016	0.001999	0.00927536
Lachnospiraceae.Blautia	0.548594624	0.374740131	2.954873594	0.909960973	0.001999	0.00927536
Erysipelotrichaceae.Holdemanella	0.000480526	0.000376358	0.000374808	0.000272935	0.0024988	0.010735585
Ruminococcaceae.Subdoligranulum	0.001064879	0.000603816	0.310402202	0.177026677	0.0024988	0.010735585
Bifidobacteriales	0.017092772	0.003557235	0.008816868	0.003009621	0.0029985	0.011994
Ruminococcaceae.Ruminococcus	0.001948685	0.0014135	0.103512661	0.057631685	0.0029985	0.011994
Lachnospiraceae.Tyzzerella	0.002601269	0.002253182	0.022699125	0.01240159	0.0034983	0.01352676
Ruminococcaceae.Ruminococcaceae	0.006922996	0.004087876	0.025191156	0.024550787	0.003998	0.014960258
Peptostreptococcaceae.Peptoclostridium	0.017928077	0.012086433	0.157911234	0.04626502	0.0069965	0.025362313
Lachnospiraceae.Sellimonas	0.001500496	0.001046653	0.002926932	0.00167053	0.0094953	0.033377418
Vibrionaceae.Vibrio	0.020819258	0.00505294	0.008709402	0.001645395	0.010995	0.037036222
Erysipelotrichaceae.Turicibacter	0.0001821	0.0001821	0.002639876	0.001128167	0.011494	0.037036222
Micrococcaceae.Rothia	0.046872738	0.012046318	0.016652931	0.00434679	0.011494	0.037036222
Pseudomonadaceae.Pseudomonas	0.001417665	0.000590854	0.000434398	0.000348496	0.011994	0.037602811
Firmicutes.Unclassified	0.281357851	0.045978616	0.90734336	0.249562584	0.012994	0.039665895
Peptostreptococcaceae	0.057052461	0.027176909	0.384187046	0.10744434	0.013993	0.041620205
Bifidobacteriaceae.Bifidobacterium.longum.subsp..longum	0.549086328	0.130865677	0.330516568	0.062092483	0.014993	0.04241922
Lachnospiraceae.Roseburia	0.002304482	0.001073398	0.394501969	0.213911917	0.014993	0.04241922
Unclassified.Proteobacteria	0.041756867	0.009462741	0.01443555	0.003345963	0.016992	0.046930286
Alcaligenaceae.Parasutterella	0.022926698	0.022125511	0.052013336	0.04168761	0.018491	0.049882698
Lachnospiraceae.Anaerostipes	0.004106576	0.003637206	0.674763567	0.319443595	0.021989	0.057971
Staphylococcaceae.Staphylococcus	0.035269414	0.008306394	0.019873518	0.016471229	0.031984	0.081916174
Lactobacillaceae.Lactobacillus.rhamnosus	0.004517052	0.003967469	0.015418484	0.005961445	0.032484	0.081916174
Moraxellaceae	0.00786094	0.002381767	0.00172984	0.000645217	0.03948	0.09744
Alcaligenaceae	0.001038332	0.001038332	0.007086672	0.003835599	0.043978	0.106280167
Betaproteobacteria	0.003454934	0.001531396	0.007965362	0.002185411	0.050975	0.12067551
Coriobacteriaceae.Eggerthella	0.033077035	0.015496262	0.15992138	0.056875573	0.078461	0.179597569
Bifidobacteriaceae.Bifidobacterium.breve	0.124595418	0.061643698	0.040879149	0.015443629	0.078961	0.179597569
Lachnospiraceae.Hungatella	0.021261484	0.017845664	0.0763226	0.021728661	0.087956	0.194696151
Negativicutes	0.002510718	0.001032427	0.008967326	0.001915296	0.088956	0.194696151
Enterobacteriaceae.Citrobacter	0.021710115	0.006732321	0.013910771	0.004499505	0.092454	0.194993891
Pasteurellaceae	0.011393103	0.006117932	0.091074306	0.042816769	0.092454	0.194993891
Lachnospiraceae.Fusicatenibacter	0.003404941	0.001659576	0.095217561	0.066231253	0.10445	0.212564912
Porphyromonadaceae.Barnesiella	0.000459296	0.000459296	0.005181572	0.004926964	0.10445	0.212564912
Pasteurellaceae.Haemophilus	0.024176964	0.015708466	0.243289472	0.117923868	0.10995	0.2199
Coriobacteriaceae.Atopobium	0.017590072	0.014114724	0.001008444	0.000531432	0.11344	0.223034576
Enterobacteriaceae.Klebsiella	0.578487157	0.486770546	0.058742982	0.029008234	0.11744	0.227050667
Ruminococcaceae.Ruminiclostridium	0.010236877	0.005486338	0.050123976	0.035529968	0.12094	0.227210323
Lachnospiraceae.Eubacterium.rectale	0.003862649	0.003582042	0.02038936	0.009105853	0.12144	0.227210323
Alcaligenaceae.Sutterella	0.000459296	0.000459296	0.126006076	0.074131728	0.12794	0.235572063
Veillonellaceae.Megasphaera	0.019645513	0.009870952	0.445488636	0.178736671	0.13743	0.249091875
Selenomonadales	0.013765342	0.005280777	0.064177354	0.03249695	0.14943	0.266675077
Unclassified.Actinobacteria	0.983411853	0.173731007	0.719069028	0.131580304	0.15492	0.269691594
Erysipelotrichaceae.Coprobacillus	0	0	0.01086949	0.00563469	0.15642	0.269691594
Veillonellaceae.Dialister	0.00191702	0.001510006	0.167292841	0.122292257	0.15842	0.269691594
Lactobacillaceae	0.001565803	0.0006949	0.031852184	0.021446754	0.16042	0.269691594
Rikenellaceae.Alistipes	0.003960069	0.002567952	0.102332393	0.062629215	0.16492	0.273296
Unclassified.Bacteria	1.41641756	0.217122475	1.84710584	0.242346558	0.17991	0.293937465
Bifidobacteriaceae.Bifidobacterium	1.581204086	0.325599312	1.042081816	0.244267147	0.1949	0.314005556
Ruminococcaceae.Flavonifractor	0.047683368	0.024882346	0.071015519	0.018223643	0.21739	0.345441644
Acidaminococcaceae	0.003650932	0.001381386	0.010473471	0.003879646	0.22239	0.347056533
Veillonellaceae.Veillonella	3.552650424	1.172139151	6.08127584	1.124880763	0.22439	0.347056533
Actinomycetaceae.Varibaculum	0.021520616	0.012172771	0.010038886	0.005046206	0.23338	0.353845195
Lactobacillaceae.Lactobacillus	0.391447197	0.143656605	1.938174507	1.050870001	0.23488	0.353845195
Veillonellaceae.Megamonas	0.046579232	0.044246606	3.03034126	2.032736385	0.24038	0.357488205
Clostridiaceae.Unclassified	0.69580932	0.236927127	0.087109073	0.024164635	0.24588	0.360151
Unclassified.Bacilli	0.028352824	0.008209863	0.047944628	0.010893525	0.24838	0.360151
Unknown	0.127048864	0.047121003	0.067582002	0.022021335	0.25487	0.364999012
Erysipelotrichaceae.Erysipelatoclostridium	2.687560436	2.019332271	0.454396496	0.106249831	0.26987	0.381767317
Lachnospiraceae.Dorea	0.000821549	0.000572988	0.203532913	0.156162699	0.28036	0.391828434
Actinomycetaceae.Actinomyces	0.067155361	0.032685841	0.076296373	0.023650403	0.29985	0.414078571
Bacteroidaceae	0.031338296	0.013392549	0.023718206	0.006914191	0.35932	0.480426667
Streptococcaceae.Streptococcus	0.737879352	0.214317635	1.308486988	0.440605408	0.35932	0.480426667
Coriobacteriaceae.Collinsella	1.288159464	0.677179774	0.932570638	0.471369067	0.36032	0.480426667
Bifidobacteriaceae	36.81836117	6.502941038	30.68249149	4.676375567	0.38131	0.502635909
Fusobacteriaceae.Fusobacterium	0.012967561	0.009012704	0.044493474	0.023844427	0.3918	0.506275556
Clostridiaceae..Sarcina	0.02665492	0.02665492	0.000356854	0.000199489	0.3928	0.506275556
Unclassified.Bacteroidetes	0.018010252	0.006525559	0.050076427	0.023174041	0.4043	0.515371429
Archaea	0.005576446	0.004146464	0.002277739	0.00117476	0.41179	0.519213478
Desulfovibrionaceae.Bilophila	0.003168572	0.002170371	0.016182604	0.010595158	0.43628	0.544177204
Streptococcaceae	0.00561174	0.00198572	0.013937046	0.007636084	0.47326	0.583980632
Clostridiales.Family.XI..Anaerococcus	0.032021493	0.030173112	0.001694054	0.000658889	0.47826	0.583980632
Bacteroidales	1.127923671	0.465707291	2.332688053	0.904356669	0.50375	0.608697917
Lachnospiraceae.Lachnoclostridium	0.268902857	0.197713018	0.372476504	0.101749086	0.51174	0.611977732
Lachnospiraceae.Ruminococcus.gauvreauii	0	0	0.025643705	0.024387232	0.52874	0.62585551
Coriobacteriaceae	0.151962408	0.05734511	0.28872876	0.145619285	0.53873	0.631239192
Prevotellaceae	0.002861714	0.002104618	0.052446475	0.043474896	0.55122	0.6394152
Enterobacteriaceae.Enterobacter	0.01547181	0.009424904	0.003362026	0.001423074	0.56022	0.640524706
Bacteroidaceae.Bacteroides	5.456978388	2.42276661	8.738376615	2.551852952	0.56322	0.640524706
Prevotellaceae.Prevotella	0.013015249	0.006718379	0.541733744	0.518961472	0.6017	0.674473077
Lactobacillales	0.175129616	0.080197502	0.260124504	0.053367654	0.6047	0.674473077
Streptomycetaceae.Streptomyces	0.108264824	0.023262356	0.097459171	0.013747081	0.65717	0.726016381
Burkholderiales	0.004393416	0.001536506	0.00664875	0.002057532	0.66367	0.726280377
Porphyromonadaceae.Parabacteroides	0.224239584	0.13703143	0.59049477	0.42724106	0.71514	0.775291963
Lachnospiraceae.Lachnospira	0.00270213	0.001817117	0.796891608	0.776377537	0.75212	0.802017615
Acidaminococcaceae.Phascolarctobacterium	0.032067257	0.026118004	0.065887298	0.040811651	0.75362	0.802017615
Enterococcaceae.Enterococcus	0.411819844	0.240990585	0.367507887	0.088357449	0.85507	0.901710182
Streptococcaceae.Lactococcus	0.000721493	0.000408259	0.331344657	0.330742907	0.91804	0.95497
Verrucomicrobiaceae.Akkermansia	1.022167026	0.920539277	0.435407362	0.246678282	0.92204	0.95497
Lachnospiraceae.Ruminococcus.gnavus	0.014428974	0.010421309	0.01821613	0.012666927	0.95552	0.980887788
Enterococcaceae	0.274668914	0.211171674	0.285172476	0.060550024	0.96902	0.986020351
Erysipelotrichaceae	0.477344021	0.340772789	0.534778847	0.111605451	0.9965	1
Erysipelotrichaceae.Faecalitalea	0.02239016	0.02239016	0.003425318	0.001290522	1	1
