# Supplementary material for: Adaptation of the infant gut microbiome during the complementary feeding transition
Source: PLoS One. 2022 Jul 14;17(7):e0270213. doi: 10.1371/journal.pone.0270213 (PMC9282554; doi:10.1371/journal.pone.0270213)
Supplement: S2 File — (ZIP) [file pone.0270213.s002.zip › Final docs/Intermediary docs/MBComp_Timeseries_permutation_ANOVA_2000_MidEnd.txt]

Taxon	Baseline.mean	Baseline.sem	Midpoint.mean	Midpoint.sem	Endpoint.mean	Endpoint.sem	treatment.p.value	treatment.fdr
Clostridiaceae.Clostridium.neonatale	NA	NA	0.000225259	0.000157955	0	0	0.00049975	0.003410059
Clostridiales	NA	NA	4.07587564	0.827332718	6.1330644	0.71196889	0.00049975	0.003410059
Enterobacteriaceae	NA	NA	3.823665284	0.602346262	1.865044521	0.386927862	0.00049975	0.003410059
Enterobacteriaceae.Escherichia.Shigella	NA	NA	2.100605212	0.385698398	1.092287768	0.280610844	0.00049975	0.003410059
Enterobacteriaceae.Salmonella.enterica.subsp..enterica.serovar.Paratyphi.A	NA	NA	0.020173039	0.004557702	0.005989218	0.001984603	0.00049975	0.003410059
Enterobacteriales	NA	NA	0.004148596	0.001018923	0.003425568	0.001223886	0.00049975	0.003410059
Erysipelotrichaceae.Erysipelotrichaceae	NA	NA	0.002180896	0.000747676	0.151238124	0.063995745	0.00049975	0.003410059
Gammaproteobacteria.Unclassified	NA	NA	0.183644826	0.029090649	0.129102452	0.024690662	0.00049975	0.003410059
Lachnospiraceae	NA	NA	11.00127619	2.286574789	13.7104386	1.515062512	0.00049975	0.003410059
Lachnospiraceae.Blautia	NA	NA	2.954873594	0.909960973	4.80921616	0.986871382	0.00049975	0.003410059
Lachnospiraceae.Coprococcus	NA	NA	0.007188536	0.00625202	0.062685592	0.015393259	0.00049975	0.003410059
Lachnospiraceae.Lachnospiraceae..UCG.008..NK4A136..NK4A136..NC2004..ND3007.	NA	NA	0.04262849	0.020495708	0.189110204	0.06720374	0.00049975	0.003410059
Peptostreptococcaceae.Intestinibacter	NA	NA	0.063619015	0.012122005	0.07074553	0.017992253	0.00049975	0.003410059
Ruminococcaceae	NA	NA	0.767600482	0.281304987	2.057638628	0.30879976	0.00049975	0.003410059
Ruminococcaceae.Butyricicoccus	NA	NA	0.006191798	0.004152573	0.30525053	0.118703791	0.00049975	0.003410059
Ruminococcaceae.Faecalibacterium	NA	NA	1.111636228	0.573090155	3.618855176	0.679033393	0.00049975	0.003410059
Unclassified.Clostridia	NA	NA	0.058209132	0.010747372	0.076799656	0.00912137	0.00049975	0.003410059
Bacillaceae	NA	NA	7.76E-05	7.76E-05	0.018920754	0.007596743	0.0009995	0.005270091
Bacillaceae.Bacillus	NA	NA	0.003643998	0.001975657	0.202265557	0.081762719	0.0009995	0.005270091
Bacillales	NA	NA	0.010489476	0.005797944	0.058783139	0.018258727	0.0009995	0.005270091
Christensenellaceae.Christensenellaceae.R.7.group	NA	NA	0.000790623	0.000342897	0.095330333	0.034559999	0.0009995	0.005270091
Erysipelotrichaceae.Holdemanella	NA	NA	0.000374808	0.000272935	0.06263833	0.026022446	0.0009995	0.005270091
Bifidobacteriales	NA	NA	0.008816868	0.003009621	0.002741982	0.000980585	0.0014993	0.006956752
Ruminococcaceae.Ruminococcaceae	NA	NA	0.025191156	0.024550787	0.159853844	0.054136621	0.0014993	0.006956752
Ruminococcaceae.Subdoligranulum	NA	NA	0.310402202	0.177026677	0.961076036	0.270687671	0.0014993	0.006956752
Enterobacteriaceae.Enterobacteriaceae.bacterium	NA	NA	0.003789147	0.001370573	0.001682231	0.000889574	0.001999	0.008281571
Lachnospiraceae.Tyzzerella	NA	NA	0.022699125	0.01240159	0.079989155	0.030825034	0.001999	0.008281571
Veillonellaceae	NA	NA	1.363318672	0.304128981	1.042755072	0.237923879	0.001999	0.008281571
Moraxellaceae.Acinetobacter	NA	NA	0.000463554	0.000279386	0.3753195	0.160481388	0.0024988	0.0099952
Clostridiaceae..Clostridium.sensu.stricto	NA	NA	1.573402812	0.391543016	0.807551435	0.29819964	0.0029985	0.011220194
Peptostreptococcaceae.Peptoclostridium	NA	NA	0.157911234	0.04626502	0.11756797	0.027803288	0.0029985	0.011220194
Ruminococcaceae.Ruminococcus	NA	NA	0.103512661	0.057631685	0.466746172	0.233323977	0.0044978	0.016304525
Firmicutes.Unclassified	NA	NA	0.90734336	0.249562584	0.79058852	0.117105396	0.005997	0.021080364
Pseudomonadaceae.Pseudomonas	NA	NA	0.000434398	0.000348496	0.124817836	0.053964068	0.0069965	0.023870412
Lachnospiraceae.Sellimonas	NA	NA	0.002926932	0.00167053	0.013877924	0.005284144	0.007996	0.026501029
Vibrionaceae.Vibrio	NA	NA	0.008709402	0.001645395	0.007746266	0.002452086	0.009995	0.032206111
Lachnospiraceae.Roseburia	NA	NA	0.394501969	0.213911917	0.675252557	0.189389271	0.010495	0.032903243
Micrococcaceae.Rothia	NA	NA	0.016652931	0.00434679	0.017116705	0.005530287	0.010995	0.033563684
Peptostreptococcaceae	NA	NA	0.384187046	0.10744434	0.365532734	0.107533121	0.011994	0.035674462
Bifidobacteriaceae.Bifidobacterium.longum.subsp..longum	NA	NA	0.330516568	0.062092483	0.189608164	0.037261989	0.012494	0.0362326
Erysipelotrichaceae.Turicibacter	NA	NA	0.002639876	0.001128167	0.01558758	0.009526099	0.015492	0.043831024
Unclassified.Proteobacteria	NA	NA	0.01443555	0.003345963	0.025753586	0.006138684	0.01999	0.055210476
Alcaligenaceae.Parasutterella	NA	NA	0.052013336	0.04168761	0.305053802	0.135058353	0.021489	0.057970326
Lachnospiraceae.Anaerostipes	NA	NA	0.674763567	0.319443595	0.54695198	0.107444335	0.023988	0.063241091
Staphylococcaceae.Staphylococcus	NA	NA	0.019873518	0.016471229	0.133316059	0.056176636	0.029485	0.076005778
Lactobacillaceae.Lactobacillus.rhamnosus	NA	NA	0.015418484	0.005961445	0.001315244	0.000731642	0.032484	0.081916174
Moraxellaceae	NA	NA	0.00172984	0.000645217	0.018920704	0.008276014	0.03948	0.09744
Betaproteobacteria	NA	NA	0.007965362	0.002185411	0.011511102	0.002968291	0.044478	0.1074885
Alcaligenaceae	NA	NA	0.007086672	0.003835599	0.015105649	0.006029599	0.053973	0.127772816
Bifidobacteriaceae.Bifidobacterium.breve	NA	NA	0.040879149	0.015443629	0.025373882	0.010445627	0.072464	0.167092314
Coriobacteriaceae.Eggerthella	NA	NA	0.15992138	0.056875573	0.120088283	0.041216765	0.073463	0.167092314
Lachnospiraceae.Hungatella	NA	NA	0.0763226	0.021728661	0.04058388	0.012238979	0.081959	0.182831615
Enterobacteriaceae.Citrobacter	NA	NA	0.013910771	0.004499505	0.006448335	0.001866877	0.087456	0.190016593
Pasteurellaceae.Haemophilus	NA	NA	0.243289472	0.117923868	0.132338606	0.045787697	0.088456	0.190016593
Negativicutes	NA	NA	0.008967326	0.001915296	0.008999112	0.003440415	0.090455	0.190777818
Pasteurellaceae	NA	NA	0.091074306	0.042816769	0.049048192	0.016251857	0.094453	0.195652643
Porphyromonadaceae.Barnesiella	NA	NA	0.005181572	0.004926964	0.015243356	0.007447356	0.10695	0.2159
Coriobacteriaceae.Atopobium	NA	NA	0.001008444	0.000531432	0.00084656	0.00084656	0.10795	0.2159
Lachnospiraceae.Fusicatenibacter	NA	NA	0.095217561	0.066231253	0.14844068	0.056750872	0.11244	0.221068475
Lachnospiraceae.Eubacterium.rectale	NA	NA	0.02038936	0.009105853	0.016423164	0.003852524	0.11494	0.222217333
Ruminococcaceae.Ruminiclostridium	NA	NA	0.050123976	0.035529968	0.098958729	0.043292429	0.12494	0.237500645
Enterobacteriaceae.Klebsiella	NA	NA	0.058742982	0.029008234	0.022085552	0.016094186	0.12694	0.237500645
Alcaligenaceae.Sutterella	NA	NA	0.126006076	0.074131728	0.050861794	0.019219365	0.13643	0.251204444
Veillonellaceae.Dialister	NA	NA	0.167292841	0.122292257	0.374964512	0.208838983	0.14693	0.262966957
Veillonellaceae.Megasphaera	NA	NA	0.445488636	0.178736671	1.092176299	0.77093384	0.14793	0.262966957
Lactobacillaceae	NA	NA	0.031852184	0.021446754	0.005930454	0.003293055	0.15292	0.262966957
Erysipelotrichaceae.Coprobacillus	NA	NA	0.01086949	0.00563469	0.014865798	0.008139273	0.15492	0.262966957
Selenomonadales	NA	NA	0.064177354	0.03249695	0.024999517	0.005345511	0.15542	0.262966957
Rikenellaceae.Alistipes	NA	NA	0.102332393	0.062629215	0.085636064	0.029660225	0.15642	0.262966957
Unclassified.Actinobacteria	NA	NA	0.719069028	0.131580304	0.618169452	0.094306239	0.16092	0.266667429
Unclassified.Bacteria	NA	NA	1.84710584	0.242346558	2.01297804	0.233152958	0.17541	0.286585352
Bifidobacteriaceae.Bifidobacterium	NA	NA	1.042081816	0.244267147	0.938117864	0.212593203	0.2009	0.323672222
Acidaminococcaceae	1	1	0.010473471	0.003879646	0.008304029	0.002414776	0.2069	0.328772603
Lactobacillaceae.Lactobacillus	NA	NA	1.938174507	1.050870001	1.052022111	0.372445942	0.22439	0.344779474
Veillonellaceae.Veillonella	NA	NA	6.08127584	1.124880763	3.914002844	1.01295436	0.22439	0.344779474
Ruminococcaceae.Flavonifractor	NA	NA	0.071015519	0.018223643	0.108065708	0.028594479	0.22589	0.344779474
Actinomycetaceae.Varibaculum	NA	NA	0.010038886	0.005046206	0.003544608	0.002051879	0.23788	0.357251
Unknown	NA	NA	0.067582002	0.022021335	0.174654764	0.056080075	0.24088	0.357251
Veillonellaceae.Megamonas	NA	NA	3.03034126	2.032736385	0.44914371	0.234974621	0.24538	0.357251
Clostridiaceae.Unclassified	NA	NA	0.087109073	0.024164635	0.40254248	0.376498719	0.24638	0.357251
Unclassified.Bacilli	NA	NA	0.047944628	0.010893525	0.053250137	0.013657869	0.25937	0.371443457
Erysipelotrichaceae.Erysipelatoclostridium	NA	NA	0.454396496	0.106249831	0.43961386	0.088586503	0.27186	0.384582439
Actinomycetaceae.Actinomyces	NA	NA	0.076296373	0.023650403	0.026588386	0.006078782	0.28436	0.397418795
Lachnospiraceae.Dorea	NA	NA	0.203532913	0.156162699	0.136711999	0.04155016	0.29535	0.407864286
Streptococcaceae.Streptococcus	NA	NA	1.308486988	0.440605408	1.856414896	0.749671571	0.31034	0.423522824
Bacteroidaceae	NA	NA	0.023718206	0.006914191	0.011869638	0.006281545	0.34383	0.463770698
Coriobacteriaceae.Collinsella	NA	NA	0.932570638	0.471369067	2.426026349	1.012514152	0.36932	0.492426667
Unclassified.Bacteroidetes	NA	NA	0.050076427	0.023174041	0.037939747	0.014202513	0.38431	0.506590455
Fusobacteriaceae.Fusobacterium	NA	NA	0.044493474	0.023844427	0.071431485	0.042890752	0.3928	0.511431111
Bifidobacteriaceae	NA	NA	30.68249149	4.676375567	26.78520161	3.590654376	0.3968	0.511431111
Clostridiaceae..Sarcina	NA	NA	0.000356854	0.000199489	0.30379598	0.300821997	0.41079	0.523626522
Archaea	NA	NA	0.002277739	0.00117476	0.011361914	0.006743404	0.41529	0.523626522
Desulfovibrionaceae.Bilophila	NA	NA	0.016182604	0.010595158	0.010345585	0.004248816	0.43028	0.536693333
Clostridiales.Family.XI..Anaerococcus	NA	NA	0.001694054	0.000658889	0.001967266	0.000977624	0.45627	0.563056596
Streptococcaceae	NA	NA	0.013937046	0.007636084	0.014999206	0.005818383	0.48126	0.587643789
Lachnospiraceae.Ruminococcus.gauvreauii	NA	NA	0.025643705	0.024387232	0.011029428	0.008879344	0.50775	0.605733061
Bacteroidales	NA	NA	2.332688053	0.904356669	1.602133413	0.628007968	0.50875	0.605733061
Lachnospiraceae.Lachnoclostridium	NA	NA	0.372476504	0.101749086	0.522090864	0.113945575	0.51174	0.605733061
Bacteroidaceae.Bacteroides	NA	NA	8.738376615	2.551852952	6.152495522	1.455343105	0.54473	0.6336268
Coriobacteriaceae	NA	NA	0.28872876	0.145619285	0.323458424	0.092721924	0.54623	0.6336268
Enterobacteriaceae.Enterobacter	NA	NA	0.003362026	0.001423074	0.01458977	0.008943114	0.55172	0.633658614
Prevotellaceae	NA	NA	0.052446475	0.043474896	0.031812831	0.016143284	0.57421	0.653023137
Prevotellaceae.Prevotella	NA	NA	0.541733744	0.518961472	0.430817957	0.2600769	0.58271	0.656255922
Lactobacillales	NA	NA	0.260124504	0.053367654	0.174841008	0.061842086	0.5962	0.664992308
Burkholderiales	NA	NA	0.00664875	0.002057532	0.005355056	0.001623979	0.65267	0.721044952
Streptomycetaceae.Streptomyces	NA	NA	0.097459171	0.013747081	0.085723014	0.013855986	0.67666	0.740495849
Acidaminococcaceae.Phascolarctobacterium	NA	NA	0.065887298	0.040811651	0.047094154	0.018182885	0.73513	0.794417407
Porphyromonadaceae.Parabacteroides	NA	NA	0.59049477	0.42724106	0.245953996	0.166634976	0.73963	0.794417407
Lachnospiraceae.Lachnospira	NA	NA	0.796891608	0.776377537	0.281772112	0.156578832	0.76262	0.811595596
Enterococcaceae.Enterococcus	NA	NA	0.367507887	0.088357449	0.239671957	0.135524893	0.85957	0.906455636
Streptococcaceae.Lactococcus	NA	NA	0.331344657	0.330742907	0.039861657	0.014405766	0.92704	0.960148571
Verrucomicrobiaceae.Akkermansia	NA	NA	0.435407362	0.246678282	0.94055099	0.478633967	0.92704	0.960148571
Lachnospiraceae.Ruminococcus.gnavus	NA	NA	0.01821613	0.012666927	0.01181459	0.004523779	0.95602	0.979915088
Enterococcaceae	NA	NA	0.285172476	0.060550024	0.180616256	0.117089283	0.96302	0.979915088
Erysipelotrichaceae	NA	NA	0.534778847	0.111605451	0.503975048	0.100366687	0.9995	1
Erysipelotrichaceae.Faecalitalea	NA	NA	0.003425318	0.001290522	0.010155093	0.009065715	1	1
