# Supplementary material for: Adaptation of the infant gut microbiome during the complementary feeding transition
Source: PLoS One. 2022 Jul 14;17(7):e0270213. doi: 10.1371/journal.pone.0270213 (PMC9282554; doi:10.1371/journal.pone.0270213)
Supplement: S2 File — (ZIP) [file pone.0270213.s002.zip › Final docs/Intermediary docs/Metaxa2shannon.txt]

	sequences per sample	iteration	ICF001_CF1	ICF001_CF3	ICF001_CF6	ICF004_CF1	ICF004_CF3	ICF004_CF6	ICF005_CF1	ICF005_CF3	ICF005_CF6	ICF006_CF1	ICF006_CF3	ICF006_CF6	ICF007_CF1	ICF007_CF3	ICF007_CF6	ICF008_CF1	ICF008_CF3	ICF008_CF6	ICF014_CF1	ICF014_CF3	ICF014_CF6	ICF015_CF1	ICF015_CF3	ICF015_CF6	ICF017_CF1	ICF017_CF3	ICF017_CF6	ICF019_CF1	ICF019_CF3	ICF019_CF6	ICF020_CF1	ICF020_CF3	ICF020_CF6	ICF021_CF1	ICF021_CF3	ICF021_CF6	ICF023_CF1	ICF023_CF3	ICF023_CF6	ICF025_CF1	ICF025_CF3	ICF025_CF6	ICF026_CF1	ICF026_CF3	ICF026_CF6	ICF027_CF1	ICF027_CF3
alpha_rarefaction_10_0.txt	10	0	2.17095059445	1.35677964945	1.77095059445	1.15677964945	2.32192809489	2.16096404744	2.12192809489	2.44643934467	1.84643934467	2.52192809489	2.52192809489	2.64643934467	1.84643934467	1.57095059445	2.64643934467	0.921928094887	1.35677964945	2.92192809489	1.77095059445	2.92192809489	2.84643934467	2.17095059445	1.35677964945	2.52192809489	2.04643934467	2.92192809489	2.64643934467	1.35677964945	1.77095059445	1.84643934467	0.468995593589	2.44643934467	2.17095059445	1.97095059445	2.17095059445	3.12192809489	2.32192809489	2.12192809489	1.76096404744	1.57095059445	2.16096404744	2.44643934467	2.52192809489	2.64643934467	3.12192809489	2.84643934467	2.72192809489
alpha_rarefaction_10_1.txt	10	1	1.96096404744	1.57095059445	2.32192809489	1.77095059445	2.64643934467	2.32192809489	2.64643934467	2.32192809489	2.37095059445	1.92192809489	2.37095059445	2.64643934467	2.12192809489	0.921928094887	1.96096404744	0.921928094887	1.35677964945	1.35677964945	2.32192809489	2.72192809489	2.32192809489	1.96096404744	1.57095059445	2.92192809489	1.96096404744	2.52192809489	2.44643934467	0.468995593589	2.16096404744	2.64643934467	0.468995593589	2.16096404744	3.32192809489	2.12192809489	2.72192809489	2.92192809489	1.37095059445	2.32192809489	2.52192809489	1.96096404744	1.68547529723	2.64643934467	0.921928094887	2.92192809489	3.12192809489	2.32192809489	2.92192809489
alpha_rarefaction_10_2.txt	10	2	1.84643934467	2.92192809489	2.32192809489	2.12192809489	1.77095059445	1.96096404744	1.96096404744	1.36096404744	2.72192809489	2.32192809489	1.68547529723	2.32192809489	1.84643934467	2.44643934467	3.12192809489	1.15677964945	1.77095059445	2.12192809489	1.15677964945	2.92192809489	2.16096404744	1.96096404744	1.35677964945	2.72192809489	1.77095059445	3.12192809489	2.92192809489	1.96096404744	1.35677964945	1.68547529723	0.921928094887	2.72192809489	2.72192809489	2.17095059445	2.32192809489	2.84643934467	1.68547529723	2.16096404744	1.96096404744	2.44643934467	2.64643934467	2.32192809489	1.77095059445	3.12192809489	2.44643934467	2.04643934467	3.12192809489
alpha_rarefaction_10_3.txt	10	3	2.17095059445	0.921928094887	2.32192809489	1.84643934467	2.64643934467	2.16096404744	2.32192809489	2.16096404744	2.64643934467	1.84643934467	1.29546184424	2.44643934467	1.57095059445	1.77095059445	2.92192809489	0.468995593589	2.16096404744	2.32192809489	2.32192809489	2.92192809489	2.72192809489	1.76096404744	2.16096404744	2.92192809489	0.921928094887	2.64643934467	3.12192809489	1.77095059445	1.96096404744	1.84643934467	1.35677964945	2.32192809489	1.84643934467	2.44643934467	2.92192809489	3.12192809489	1.72192809489	1.35677964945	2.16096404744	1.68547529723	1.35677964945	3.12192809489	2.16096404744	2.92192809489	3.32192809489	2.37095059445	2.44643934467
alpha_rarefaction_10_4.txt	10	4	2.04643934467	1.96096404744	2.64643934467	2.44643934467	2.92192809489	2.32192809489	2.84643934467	2.32192809489	2.64643934467	2.17095059445	2.17095059445	3.12192809489	1.68547529723	1.29546184424	2.32192809489	0.468995593589	1.35677964945	1.68547529723	1.77095059445	2.92192809489	2.44643934467	1.76096404744	2.32192809489	3.12192809489	1.35677964945	3.12192809489	2.44643934467	0.921928094887	1.77095059445	2.64643934467	0.468995593589	2.32192809489	2.44643934467	1.89546184424	2.72192809489	2.72192809489	2.16096404744	2.12192809489	2.04643934467	2.16096404744	1.57095059445	2.52192809489	1.35677964945	2.64643934467	3.12192809489	1.57095059445	2.32192809489
alpha_rarefaction_10_5.txt	10	5	2.24643934467	1.96096404744	2.32192809489	2.52192809489	2.32192809489	2.72192809489	2.44643934467	2.44643934467	2.37095059445	2.32192809489	1.57095059445	2.84643934467	1.36096404744	0.468995593589	2.44643934467	1.35677964945	2.92192809489	2.04643934467	0.921928094887	2.72192809489	1.77095059445	2.04643934467	1.96096404744	2.84643934467	1.29546184424	2.72192809489	2.64643934467	1.35677964945	2.64643934467	2.04643934467	1.15677964945	2.37095059445	2.44643934467	2.72192809489	3.12192809489	2.72192809489	2.12192809489	2.12192809489	1.77095059445	1.84643934467	0.468995593589	2.92192809489	1.15677964945	1.96096404744	3.32192809489	1.76096404744	2.32192809489
alpha_rarefaction_10_6.txt	10	6	2.12192809489	1.77095059445	2.72192809489	2.37095059445	2.16096404744	2.52192809489	2.64643934467	2.44643934467	3.32192809489	2.37095059445	1.57095059445	2.72192809489	1.52192809489	1.35677964945	2.04643934467	0.921928094887	1.96096404744	2.64643934467	1.57095059445	2.64643934467	2.64643934467	2.92192809489	0.921928094887	2.72192809489	1.68547529723	2.37095059445	2.84643934467	1.96096404744	-0.0	2.44643934467	-0.0	2.52192809489	2.64643934467	2.72192809489	2.64643934467	2.64643934467	2.12192809489	1.57095059445	1.77095059445	1.68547529723	2.16096404744	2.84643934467	1.35677964945	2.72192809489	2.92192809489	2.17095059445	2.64643934467
alpha_rarefaction_10_7.txt	10	7	2.92192809489	1.35677964945	2.44643934467	2.16096404744	3.12192809489	1.96096404744	2.84643934467	2.16096404744	2.84643934467	2.24643934467	2.04643934467	3.12192809489	1.76096404744	2.32192809489	2.32192809489	1.37095059445	0.921928094887	2.64643934467	1.57095059445	3.12192809489	2.92192809489	1.77095059445	1.57095059445	2.32192809489	1.68547529723	2.64643934467	2.64643934467	1.15677964945	2.16096404744	2.92192809489	0.468995593589	2.44643934467	2.32192809489	2.04643934467	1.52192809489	2.32192809489	1.96096404744	2.32192809489	1.15677964945	2.04643934467	2.44643934467	2.32192809489	1.35677964945	2.72192809489	2.92192809489	1.96096404744	2.04643934467
alpha_rarefaction_10_8.txt	10	8	1.84643934467	1.77095059445	2.16096404744	1.96096404744	2.04643934467	2.32192809489	2.92192809489	2.04643934467	2.84643934467	1.72192809489	1.57095059445	2.52192809489	1.84643934467	1.57095059445	3.12192809489	1.35677964945	1.15677964945	1.36096404744	1.15677964945	3.12192809489	2.64643934467	1.15677964945	0.721928094887	2.16096404744	1.84643934467	2.52192809489	2.92192809489	0.468995593589	1.35677964945	2.92192809489	1.77095059445	2.64643934467	2.04643934467	2.52192809489	2.64643934467	2.64643934467	2.12192809489	2.64643934467	2.32192809489	2.32192809489	2.52192809489	2.64643934467	1.77095059445	2.44643934467	2.52192809489	1.92192809489	2.84643934467
alpha_rarefaction_10_9.txt	10	9	2.64643934467	1.35677964945	2.37095059445	1.72192809489	2.64643934467	2.16096404744	2.72192809489	2.37095059445	2.37095059445	2.64643934467	1.72192809489	2.92192809489	1.84643934467	2.92192809489	2.72192809489	0.921928094887	0.921928094887	1.15677964945	1.36096404744	2.44643934467	2.12192809489	2.12192809489	1.77095059445	3.12192809489	2.04643934467	2.72192809489	3.32192809489	0.921928094887	2.64643934467	1.84643934467	0.468995593589	2.44643934467	2.92192809489	2.52192809489	2.12192809489	2.52192809489	1.96096404744	1.96096404744	2.64643934467	1.84643934467	1.68547529723	2.84643934467	0.921928094887	2.72192809489	2.92192809489	2.17095059445	2.72192809489
alpha_rarefaction_128_0.txt	128	0	3.31297059998	2.76982173359	3.2942526983	3.0214460069	3.27274761034	3.68158136952	3.21339713071	3.79613882711	3.77453291622	2.96843738065	2.57750281851	3.74513550284	2.30028980418	3.19985731762	3.62077873226	1.63014950593	1.96776984985	2.67581462389	2.28266132463	4.17149923358	3.83606162595	2.94781062972	2.39228780854	4.30072198417	1.94106215978	3.61979608186	4.32705404733	1.63448757381	2.30970619902	3.36195883241	1.52472163749	2.85848304782	3.50176612209	2.82224172813	3.56723445688	3.92701052406	2.47582656467	2.96051452708	2.95757537817	2.42584126819	2.61570869724	3.79367875854	2.21904682731	4.01938976147	4.44020494513	2.84415527297	3.17284350269
alpha_rarefaction_128_1.txt	128	1	3.09997747316	3.01392417498	3.15865263753	2.87740534036	3.34828092059	3.95696575921	3.32262749498	3.69867438677	3.8818634455	2.74306370186	3.00577646729	4.01191458003	2.63182005326	3.16287403389	3.074625489	1.47784663749	2.37520145686	2.78590197118	2.54944741933	4.28147745051	3.94276628742	3.45104113455	2.17622052459	4.21830472608	2.01044489218	4.06623311226	4.22269553094	1.66284505625	2.59722920699	2.94020098008	0.727804716148	3.06570200376	4.04091963129	2.65890908712	3.32354246094	3.59540857095	2.59222853594	2.68686636096	2.98356894405	2.16870264018	2.55201164207	3.74282371943	2.25525347981	3.69852135835	4.66682884139	2.8845084787	3.29714999963
alpha_rarefaction_128_2.txt	128	2	3.62957272312	2.5021879155	3.46729491696	2.65754032996	3.35843752148	3.61361686468	3.22094528108	3.60200115263	3.96707548836	2.53730930889	2.79939393125	4.07493097337	2.320160888	3.03609802081	3.76942874935	1.31725024108	1.9363977996	2.94179429116	2.21786521955	4.21163495439	3.69618047466	3.61595409999	2.53536965517	4.10256100895	2.27757302872	4.11819421381	4.32514089173	1.4837441961	2.45148664083	3.47772953406	1.07916958939	2.95868653708	3.89880902134	2.67857255301	3.49937762363	4.10761444807	2.59119657238	2.96365545613	2.8257954104	2.25648037143	2.63902738383	3.87382777361	2.69026991362	4.27985311428	4.33819274888	2.81519068649	3.69283121672
alpha_rarefaction_128_3.txt	128	3	3.50138235314	2.83917051392	3.14380405634	2.80548872172	3.43785459981	3.45046315317	3.3973890562	3.7018434882	4.08877006649	2.6751389777	3.06168212641	3.9905787546	2.67114253896	3.45464906083	3.49548879441	1.05782740255	2.23262381612	2.7992291286	2.22939908735	4.22590106652	3.81098232719	2.79299464089	2.6200000269	4.09611751041	2.21137780782	4.05395419687	4.29573234713	1.70956289002	2.77675313577	3.14895710528	1.3140104232	2.99230258016	3.74606277829	2.71793212641	3.73803371537	3.89893007475	2.77128930354	2.67280756445	3.1389185492	2.12905948189	2.54652432421	3.93527355699	2.54786732745	4.03068573714	4.45950134263	2.90816539871	3.44079565687
alpha_rarefaction_128_4.txt	128	4	2.910471083	2.78055837989	3.00115691781	2.70418405937	3.42644840388	3.73255368125	3.28912592189	3.5162917464	4.12157980452	2.90253972741	3.25452458629	4.18008897176	2.55525723173	3.307826259	3.79814499755	1.50726182698	2.09916418694	2.70901282839	2.6205715268	3.84044526793	3.50331545445	2.97965720956	2.11941893334	4.10536684975	2.54182936195	4.14719919819	4.44174009125	1.77393939881	2.61909457797	3.22727172239	1.2179151905	3.02160537596	3.5540408172	2.94485993609	3.73437842994	4.32245546724	2.9311029639	2.83043700711	2.59677038317	2.159808331	2.64970689715	4.10537814685	1.95889699288	3.55916248686	4.34430635427	2.76389775294	3.39546226757
alpha_rarefaction_128_5.txt	128	5	3.19017828626	2.82026950667	2.93379653474	2.68241953718	2.98087927805	3.31747063977	3.12551245221	3.55018979556	4.00010413991	2.38130305422	2.93802073644	3.86966105215	2.17236525028	3.29435432766	3.69041980158	1.42401946735	2.35083045399	2.93754188941	2.40954589005	4.47664386619	3.76383223787	3.33500906253	2.42551906325	3.96761312057	2.36255134126	4.22710511752	4.05944899193	1.82462207113	2.207217288	3.36355662006	1.00422387897	3.42637849038	3.80844937917	3.05685486475	3.27092008656	3.8486771412	2.39124743475	2.74787364447	2.81414568601	2.17005862255	2.71873812042	3.97764885715	2.35029095665	3.95732290683	4.57573685819	2.65518034737	3.2731088154
alpha_rarefaction_128_6.txt	128	6	3.36853243797	2.74603786746	3.53835374203	2.70729349408	3.20992274272	3.98305810732	3.11440304708	3.43460709408	3.99144166763	2.41701087035	2.75021739201	3.8317060671	2.70435679019	3.14714933903	3.50545659472	1.25371799875	2.22816788737	2.79001290016	2.75533884054	4.32329527669	3.93763186304	3.20335614837	2.56969465393	3.90042917716	2.18675245979	4.00952923706	4.18751729456	1.42420843206	2.69325929223	3.16201464297	1.43418188285	3.12803789052	3.89507291746	2.94136989611	3.41352969928	3.75224588797	2.84926979947	2.63159156442	2.96420491057	1.99372857658	2.39133417571	3.68792514403	2.18512277015	4.21106972651	4.44240751484	2.37572048443	3.01905850075
alpha_rarefaction_128_7.txt	128	7	2.90578379551	3.03850956888	3.38250218775	2.6212041324	3.17490843008	4.03930622139	3.31499585314	3.75239976542	4.11427253448	2.66640274499	2.61797704594	3.97248649944	2.57147616583	3.32000095597	3.34376405525	1.37061286459	2.17332765293	2.79886183346	2.5327314224	4.25450208604	3.40391169389	3.25368368801	2.2913983319	4.076210115	2.06786651106	4.06900143975	4.24122509355	1.92914584915	2.29259078153	2.98768213276	1.27451763189	3.04544775475	3.91606011088	2.92401285885	3.8513564116	4.2994837199	2.45305987166	3.11856364701	2.91148057716	2.04255463004	2.67631159939	3.80351065235	2.3855151544	4.20924843026	4.52682531697	2.5740026279	3.4528252197
alpha_rarefaction_128_8.txt	128	8	3.3744898817	2.91019911694	3.10128190935	2.48027343289	3.28524019589	3.49975858663	3.17107934343	3.67922636519	3.81191680699	2.70452068737	2.65225725132	3.90436784637	2.82143726564	2.87017837904	3.26812219903	1.24911584128	2.28650347981	3.23409361826	2.17267008534	4.4850044435	4.04719897461	3.23505764457	2.15625098578	4.37982886866	2.36782738137	4.06787160778	4.33044931018	1.91248065907	2.40876569107	3.40012865119	1.14867228277	3.38333895458	3.67818833617	2.57961656284	3.65388793124	4.26928224081	2.86906481457	2.97789358946	3.29185157006	2.57650226144	2.35857902002	3.74427110407	2.69694767122	3.79266290188	4.74908919306	2.86088150187	3.57196523092
alpha_rarefaction_128_9.txt	128	9	3.16641598787	2.61890637539	2.99028139448	2.79583665333	3.39882519482	3.46767043762	3.19586197629	3.9446808143	3.6311601838	2.57150024237	3.07762520836	3.91332586471	2.51417424396	3.17769042478	3.31273780729	1.45666501222	1.89647837862	3.13450308326	2.56610430411	4.30027850334	3.8170474281	3.28236279366	2.21120565606	3.97154256557	1.9930555453	3.97592221455	4.29536406696	2.10392289905	2.15498642934	3.18691033437	0.729680108835	3.05884762809	3.75131567998	3.05903830204	3.08797512934	3.92746415825	2.79015892769	2.50700250892	2.38170586811	2.04297741427	2.3707264428	3.87542351854	2.18590296913	3.76290360085	4.76197126783	2.79886136692	3.27682433669
alpha_rarefaction_246_0.txt	246	0	3.29166991851	2.63840607467	3.3031259723	2.85924353406	3.47255146625	3.46266384148	3.08388152704	3.73320536047	3.97855219904	2.68972638595	3.11571404633	4.11787159578	2.52546308415	3.4754002416	3.44498606359	1.46692589486	2.11095269176	2.83593736161	2.51806520843	4.22459538875	3.71985321367	3.37688809859	2.65534243029	4.38821876535	2.47353225512	4.1768178166	4.2299974867	1.86663826566	2.54829422346	3.40778852802	1.31129132942	3.17747304432	3.82179258387	2.83050271513	3.42984384874	4.11145871066	2.94267518972	2.70101448332	2.80697923199	2.55517917524	2.87372674294	3.71050443433	2.29838758813	4.26198529341	4.40898488301	2.62434528114	3.55436849544
alpha_rarefaction_246_1.txt	246	1	3.20316381093	2.67951068392	3.41054220305	2.89774262216	3.22152814921	3.5638808243	3.33116836365	3.71498183352	3.89040589503	2.76100742569	2.87130686911	3.81197844758	2.37346661233	3.44692731146	3.56316564089	1.20367801892	2.26591802292	2.82904083215	2.71814532837	4.43166121903	4.05811746684	3.3692551086	2.47771487337	4.37123522112	2.14550923589	4.15364368113	4.3218834136	1.91255980759	2.67258163374	3.25640766719	1.34943928461	3.23468952668	3.99925333888	2.94227065844	3.58942331754	4.3374583481	2.49326403692	2.74587134283	3.04485064978	2.51389580481	2.67498495373	4.00421630337	2.39905879953	4.06939948119	4.64069588771	2.84776087064	3.37485095781
alpha_rarefaction_246_2.txt	246	2	3.42915824596	2.96937467257	3.33500460074	2.8828510021	3.24857994852	4.17626286958	3.12587755337	3.7606885671	4.03455151575	2.72751378808	2.91718477367	4.22514236045	2.68906599118	3.40401574049	3.81742221232	1.47078094088	2.40408618216	3.02182865236	2.52588350252	4.50111280135	4.08686537658	3.72820180769	2.4763591186	4.27316709719	2.40073322393	4.12550148517	4.2670063598	2.05130409345	2.51657423657	2.90173583646	1.26057205583	3.10792912316	3.78240504954	3.11123323811	3.55036420704	4.43219909239	2.47928749735	2.92748572071	2.967201435	2.2694858847	2.61247133275	3.94883686586	2.52920109883	4.12860715907	4.70443244371	2.61157170955	3.52646588658
alpha_rarefaction_246_3.txt	246	3	3.15465901455	2.92983294715	3.26802252454	2.88275866059	3.3163895182	3.70732198213	3.41129312827	3.66889987437	3.9507912456	2.71182310343	2.78704662392	4.09282086547	2.59011778094	3.42547902014	3.55633899633	1.7133615541	2.60789098704	2.90910449933	2.71566698845	4.39445327854	4.01810526766	3.32036768443	2.39112599075	4.52469690606	2.16397273891	4.16853684712	4.26999480522	1.77935290501	2.84493172713	3.2272044695	1.42361949227	3.15192703901	3.74815970002	2.91512028597	3.32075295853	4.06328149908	2.57019555838	2.92661473647	2.79905845954	2.35686999953	2.6755215505	3.81183612018	2.65763056668	3.97135956795	4.6268597017	2.79186678143	3.36351312394
alpha_rarefaction_246_4.txt	246	4	2.99898528333	3.04417661515	3.2105171745	2.81125785864	3.6083219009	3.85616109568	3.03863254185	3.90862473835	4.16325703169	2.71925577683	2.85906929617	3.89963354815	2.62602499482	3.28439079851	3.70989143028	1.55016561978	2.36037241677	2.83351172115	2.5397124486	4.56502816367	3.78780514792	3.29848800103	2.15284456701	4.54695549724	2.30615983359	4.27262403915	4.47171116998	1.66727348846	2.77668986071	3.18507242076	1.18824597083	3.3174224209	3.82636044417	2.94558181593	3.6459624245	4.32561533021	2.75123165509	2.8851501836	2.93399422739	2.41421453494	2.76405933898	3.98219169584	2.22210419633	4.16247280452	4.5394926938	2.74908531887	3.54687431673
alpha_rarefaction_246_5.txt	246	5	3.20533723012	2.98032362328	3.19738813117	3.01217678407	3.38639077376	3.8954041097	3.35057474244	3.62745949821	4.097050126	2.84953794363	2.69376259496	4.07165012343	2.771682718	3.33830681983	3.52825735251	1.61047838615	2.31870794726	3.14121396346	2.50681898302	4.34540766174	4.21611969297	3.27226851591	2.38995523787	4.09108597125	2.23894916896	4.25003700554	4.2417710269	2.02028252961	2.28506855569	3.56644474762	1.12554022124	3.11895761612	3.74738730803	2.76530650348	3.68997475928	4.38985316656	2.77165006995	3.02515413613	2.66350480053	2.55044488943	2.62514357488	4.00938865621	2.4834960232	4.17290708032	4.64461671636	2.73051296254	3.55468546877
alpha_rarefaction_246_6.txt	246	6	3.5807225287	3.02830204913	3.37701272545	2.78441786086	3.39751588552	3.77911106173	3.34719826512	3.58719997909	4.25660599596	2.85101147773	2.715136145	4.14801321165	2.59506231659	3.63661741893	3.32464616804	1.42965142404	2.18835651946	2.98104668001	2.261551623	4.17431349825	4.02843117335	3.48908208291	2.38972616918	4.33035231005	2.06374679601	4.38728609247	4.25402317682	2.05661271942	2.43671078923	3.39983594705	1.08865509428	3.49836331124	3.77537485676	2.9224219455	3.47043521369	4.2608118389	2.53097453936	3.04438980158	2.85915025509	2.53999525959	2.56990862823	3.96372645462	2.29846383363	3.9926968978	4.62710980163	2.79131999781	3.62059251255
alpha_rarefaction_246_7.txt	246	7	3.21756232034	3.00316005795	3.54897926413	2.89607681673	3.62346667023	3.75136346406	3.32245314842	3.58876196861	4.21007262328	2.61745851327	3.07020468527	4.27986535782	2.52708432817	3.34287851798	3.56536144293	1.29088368972	1.83017456688	2.91525027052	2.62200390662	4.36180202956	3.90094876943	3.37864185381	2.30395463705	4.39843947427	2.36280523331	4.23901195816	4.38437220404	1.86229104205	2.80018506835	3.15866690676	1.0488359533	3.15381964557	3.74633509148	2.92962501186	3.42693323566	4.10534114616	2.71436793837	2.72879573961	2.86948214695	2.42802943842	2.63167914385	3.92565609325	2.29311520532	4.04535885077	4.51544480261	2.92777410201	3.44086272566
alpha_rarefaction_246_8.txt	246	8	3.08124651189	2.68059874078	3.47518887895	2.94054872699	3.4580365129	3.88733864415	3.2248061499	3.97131563447	4.00888265366	2.98257513556	2.68498204237	3.99089895625	2.41048990745	3.45165783396	3.47171164604	1.82302971908	2.30134080263	2.80645230587	2.55019639262	4.38687641279	4.08079663875	3.37184470136	2.28784657925	4.36601362692	2.19386394548	4.26541321788	4.41022025791	2.06923354728	2.50112861839	3.01527330021	1.37288387863	3.25421560181	3.84978844229	2.83443668318	3.36410174346	4.34198763764	2.50222403552	2.98645230155	2.86506201411	2.40356356867	2.46036035233	3.64408145044	2.58756279148	3.8843898963	4.69525939504	2.62775581789	3.53723803641
alpha_rarefaction_246_9.txt	246	9	3.02613095098	3.12708706087	3.21217280252	3.03099878341	3.46817842543	3.79398863041	3.10393748388	3.81939371334	3.99715820306	2.78415052566	3.1105954859	4.23590511717	2.57805189795	3.58195381605	3.69422912817	1.40476734352	2.36339490768	3.06095978997	2.62412616169	4.38188962806	3.95551784359	3.16881203366	2.45340704009	4.30962050178	2.60533896995	4.31985853818	4.30960635048	1.62857886505	2.52081327865	3.15810927715	1.28795159334	3.1696588412	3.90413399155	3.05437385979	3.66152295033	4.21284091016	2.83026923672	2.8092631025	3.2001077512	2.0970315694	2.62744451791	3.81670841674	2.35999522037	4.0948862171	4.47397075776	2.61441192662	3.60335064521
alpha_rarefaction_364_0.txt	364	0	3.37576831281	3.14378086936	3.46146065567	3.06985364474	3.48674332888	3.64906001145	3.34973101008	3.88874933089	3.9509606527	2.725101489	3.20590581795	4.06211763291	2.47978664881	3.32579434255	3.52343418749	1.65627459903	2.28906444993	3.09296021258	2.42984733583	4.43585795098	3.96379397796	3.35643307068	2.45308496965	4.36655474805	2.28829534679	4.10763589141	4.43896674839	1.84150496203	2.50636561875	3.33461995165	1.10796052208	3.40414824244	3.76013846566	2.9626091138	3.45915803535	4.33387009863	2.56340802129	2.98482713036	2.60991074601	2.29748663385	2.70494648094	4.01658486409	2.23337632261	4.01242651149	4.63786058012	2.71252716919	3.61490255266
alpha_rarefaction_364_1.txt	364	1	3.34928708253	3.03286625429	3.26196110396	3.04315727377	3.60736043206	3.64394186975	3.28188824459	3.63627122897	4.03232723751	2.60214502645	2.85979039489	4.07718319204	2.35675450531	3.23712959688	3.55505247639	1.5804781675	2.30470406727	3.23533218494	2.59999670047	4.50647166065	3.94260921987	3.25664446191	2.31420645763	4.42996715729	2.12184127174	4.52111061841	4.53540812617	1.7427295312	2.66347720854	3.18561395791	1.24354955653	3.41250887081	3.87625723094	2.95729433776	3.61894512649	4.32888078159	2.63130939426	2.76123116656	3.0206195431	2.47388771932	2.5542187243	3.88524603073	2.51513017341	4.11926765579	4.57790746644	2.80151791687	3.17378721808
alpha_rarefaction_364_2.txt	364	2	3.18287472071	2.98885763505	3.37270226224	2.90933191678	3.4497676792	4.01421750078	3.40531884293	3.69216349835	4.08085360755	2.80919902725	3.02864652009	3.94030038199	2.67899688524	3.27985166093	3.62620151909	1.45631738574	1.96928239795	2.95091889223	2.62560716241	4.37808636182	4.00387063895	3.52347008204	2.23032434043	4.3422633107	2.27384346627	4.3884228786	4.32350844469	1.70657720723	2.57298638758	3.24252446395	1.29032123354	3.35240626774	3.97357353158	2.95129198341	3.53373902584	4.12930021429	2.59521417802	2.7640766507	2.86823537964	2.31873550984	2.49987728962	3.8633380917	2.65055736678	3.97860626096	4.6608125877	2.67080035173	3.67719411755
alpha_rarefaction_364_3.txt	364	3	3.23894461493	3.10602270894	3.51344850727	2.90402167711	3.37257929494	3.94695917695	3.23297220765	3.83769036457	4.14392910461	2.85694883302	2.91024010767	4.11394322258	2.53309448603	3.63511252099	3.58205211206	1.44873440936	2.46793998111	2.97919889441	2.58609051832	4.48645926433	3.8992166158	3.37441849754	2.55360850046	4.44109966737	2.10098347042	4.25677169512	4.33656418149	1.98825691542	2.53272457905	3.1384153993	1.29490148203	3.31304614126	3.9380565472	2.86152639527	3.57161251808	4.33069870573	2.58892960761	2.91891825634	3.0517814437	2.54083502631	2.51395218243	4.08463453704	2.19598310915	4.24650784226	4.63333844522	2.76484815113	3.6801244511
alpha_rarefaction_364_4.txt	364	4	3.00707409625	2.92223219978	3.26942846322	2.99865966525	3.60693859604	3.85376095323	3.29334022604	3.85821321097	4.15948988823	2.77126536097	2.7056296097	3.98678364838	2.6341698884	3.44205443035	3.60458472814	1.40553299401	2.6880684465	3.13165727869	2.68953386636	4.50768907588	4.0976514675	3.49982225817	2.54947640719	4.35160934112	2.34873792846	4.23996224787	4.33548133087	1.91951785808	2.58698918512	3.30944942026	1.40320797548	3.39591262202	3.79542004608	2.7275571638	3.52439530606	4.24519048696	2.52321548983	2.97968280702	3.20353769621	2.54517307465	2.71797340265	4.21975830938	2.48291210709	4.08708617927	4.67991401068	2.79103494228	3.65903069257
alpha_rarefaction_364_5.txt	364	5	3.19362241122	2.99967238083	3.48891851673	2.88065980317	3.52180036477	3.68984561494	3.17930564984	3.65413379931	4.2162166346	2.73852142969	2.98463166844	3.94141518422	2.66631693179	3.45518045715	3.60504221209	1.4693307106	2.48190368168	3.0624427175	2.62271809149	4.53746631021	3.76635242968	3.32452059202	2.37765495912	4.26305757924	2.42543877876	4.27263349573	4.31996847367	1.69571489312	2.6378300114	3.1974800963	1.47258604136	3.30941055642	3.8298064957	2.94519326944	3.45549612409	4.34612284486	2.85334458201	2.96630242501	2.57515094427	2.31403912053	2.37434321132	3.94713750419	2.439460927	4.06941466802	4.52610427323	2.77077444498	3.52673179932
alpha_rarefaction_364_6.txt	364	6	3.40308873686	3.08490211018	3.37374539349	2.64341334012	3.53628834412	4.13096291821	3.32741433476	3.748823694	4.07546633472	2.64520231918	3.08611676412	4.03270367899	2.5871250575	3.50362366761	3.58304490923	1.3991723551	2.6546064786	2.95733941084	2.46162090814	4.40399082271	4.00471137222	3.38328546812	2.35138999986	4.39698791778	2.472643086	4.19246948401	4.39500806457	1.66287737284	2.48213387748	3.18564750626	1.21728495427	3.40413921066	3.96655386664	2.81661356543	3.71421536241	4.17494166087	2.65144185122	2.92171488154	2.90962199511	2.17932773094	2.68419766569	3.72666008337	2.30458602719	4.07187440738	4.68276639949	2.89736610426	3.75510063746
alpha_rarefaction_364_7.txt	364	7	3.12750742727	2.96218032438	3.52964037259	2.95183361954	3.3969828134	3.91792637172	3.43721292347	3.8422664583	3.94872189291	2.76895396349	2.97005126547	3.97712961031	2.52974883444	3.64945287338	3.77137595275	1.3250044655	2.29866269553	3.01418377985	2.69148000811	4.36127325263	4.04613711658	3.44758564829	2.66316414803	4.17300559617	2.23963532729	4.3125497286	4.3030401351	1.782896948	2.60102685363	3.23297386687	1.13571202284	2.91006188992	3.69996821421	2.9038111346	3.421102215	4.35761640792	2.70084856021	2.88066620274	3.06510692267	2.42376579333	2.7229090495	4.13093381742	2.2918739003	3.95663715982	4.69494710835	2.68608443482	3.6044571263
alpha_rarefaction_364_8.txt	364	8	3.3688362455	2.9584186955	3.35095793426	2.77236307364	3.59828746516	3.90859928354	3.29579432105	3.68020699692	3.94092625494	2.87044173314	2.8923465361	3.95930671257	2.50580156015	3.51616048716	3.70860705234	1.26346309554	2.36058497669	2.93775779446	2.72765752773	4.43736878461	4.00013718902	3.35754546281	2.37928061957	4.55398617868	2.37323273475	4.34502110326	4.37144990903	2.10139482692	2.55298705746	3.16768726772	1.33071178095	3.25425854647	3.8479219608	2.89524367638	3.45956915199	4.16358470746	2.7331056036	2.76081186927	3.06687626849	2.28700382488	2.77337960845	4.10230440652	2.49174716853	4.11160007642	4.67489829996	2.76655212733	3.36037573808
alpha_rarefaction_364_9.txt	364	9	3.26490910981	3.00680904867	3.06143906469	2.89283729543	3.31717369122	3.78578903791	3.27581661788	3.89033319603	4.0995126704	2.70490267472	2.68130615459	3.91520824429	2.59875372762	3.63158744753	3.41320783438	1.25718620122	2.36202938069	2.89319116383	2.72620634115	4.29587892312	4.09541715052	3.41631681982	2.52471509949	4.25385839392	2.11742825318	4.36130305263	4.44693348167	1.67806418793	2.51388441764	3.37989262983	1.343142072	3.36061241264	3.92175205159	2.80880664192	3.43488689792	4.24948890873	2.61224194773	3.02646299949	2.99134040282	2.58861036534	2.47823061093	3.9677496235	2.55086789707	4.13792451346	4.65048926578	2.72176379669	3.71533945864
alpha_rarefaction_482_0.txt	482	0	3.32989551188	3.04502461588	3.24201355583	2.90584625034	3.53085506584	3.85297478859	3.41553879067	3.82696012329	4.00504683375	2.82100672015	3.21074666987	3.8951560252	2.61250060832	3.55660627535	3.79098783043	1.41885882657	2.49969997189	3.0666086965	2.64493939198	4.39575732545	4.11152737953	3.35180539261	2.6240045694	4.27027802682	2.16705788079	4.33215825179	4.47001214678	1.99556847954	2.69128916626	3.19062924004	1.29181571501	3.49560229211	3.86214575873	3.12652621907	3.50957673026	4.27043497884	2.70093948324	2.95577095983	2.9977858464	2.59578304219	2.72720240199	4.05536860099	2.37436750449	4.08532489454	4.74274769201	2.84650843983	3.4337864574
alpha_rarefaction_482_1.txt	482	1	3.2033555925	2.81293047036	3.30577066766	2.88083987076	3.48062684644	4.05959834991	3.31867509421	4.02362158217	3.94142110233	2.81088468793	2.92260648131	3.95284018293	2.61014675202	3.54605236702	3.92281329565	1.34760359889	2.44465249648	3.03120218553	2.47050236001	4.45825521971	3.90150550253	3.32148189318	2.56054235731	4.17945523048	2.43203351346	4.28984751379	4.3438599796	2.06885499776	2.55009372317	3.27244114355	1.05117514146	3.25707504624	4.03030028746	3.0001265603	3.68349193092	4.51761687219	2.9056133483	2.97030531473	3.11371504114	2.57880250071	2.72577581969	4.02196229179	2.63513795147	4.08432912161	4.73441630439	2.97231223007	3.29850255989
alpha_rarefaction_482_2.txt	482	2	3.23384811061	3.01561788625	3.39648447282	2.85386175015	3.36678362683	3.79346080748	3.35092305984	3.7842994779	4.09968546523	2.94627683386	3.02939361803	4.18504253155	2.60821963853	3.35846596873	3.5463414231	1.32798537169	2.69598067977	3.20867040151	2.55203912543	4.45784950022	3.94206370649	3.59086069154	2.43138905444	4.44491790237	2.26292756861	4.31432325203	4.32386917303	1.99971922519	2.75674874335	3.27154380915	1.38533680935	3.42286437256	3.87741961128	2.80907287299	3.6780050098	4.27811484908	2.71083548453	2.99267869279	2.96641720156	2.28826872061	2.63537131186	3.96338127698	2.427828833	3.97817921507	4.60234524134	2.76164435646	3.39502925157
alpha_rarefaction_482_3.txt	482	3	3.16893248548	3.0846083563	3.28720335161	2.97083679039	3.37210468405	3.58994804663	3.4072913018	3.72428242761	4.12905832375	2.75649449154	3.12139807894	3.98448344605	2.74058211342	3.41268638721	3.78498962657	1.51575093338	2.34882662363	3.15032728454	2.52285014839	4.49575823236	4.01012794446	3.4459655697	2.61749181856	4.42015290398	2.29865881925	4.23146385315	4.45638389954	1.86676878116	2.67717420538	3.2619619164	1.35780917688	3.4629788668	4.04434759489	2.8218888483	3.69563809534	4.42504886061	2.58336967775	2.90226969661	2.79345322626	2.53098124327	2.68538006998	4.18887069692	2.40192540228	4.16755920179	4.82508308615	2.84439140543	3.51228373628
alpha_rarefaction_482_4.txt	482	4	3.26350220895	3.01594357875	3.52195329717	3.10377617933	3.59506522203	3.81767632637	3.35954576401	3.67997313	4.05857846681	2.85721126607	2.92855943278	4.17144347658	2.63470638866	3.40427635895	3.57912290667	1.58829550031	2.45755648947	2.93574299351	2.37895185624	4.45634661914	4.11970659897	3.44601719826	2.48864148358	4.30287706865	2.15901062316	4.21938071412	4.45284742245	1.91276875232	2.65425827525	3.35873274319	1.26540993915	3.27958991892	3.95263400754	2.90484102971	3.63540637917	4.35522414881	2.89484732869	2.98989748867	2.93125321268	2.54199900806	2.76910440338	3.92094819672	2.43215873631	4.08142157108	4.71719565367	2.8132473006	3.72101136981
alpha_rarefaction_482_5.txt	482	5	3.20214763052	2.79175283032	3.49433923456	2.83008044812	3.47362422685	3.91328709249	3.25361195397	3.91555931278	4.02856521566	2.83960778633	3.17994718804	4.0765558927	2.60396747129	3.4731152536	3.60655017748	1.58456016911	2.39983282827	3.09251875161	2.49096579899	4.34066101951	3.863286582	3.46628905483	2.48340555706	4.31647008643	2.42605668372	4.37334672676	4.42143267064	1.97422800048	2.84236895727	3.2337700369	1.20339903417	3.37098192127	3.82497586006	2.93705818434	3.5502525187	4.33956204974	2.80367710043	2.88794443858	2.94163369987	2.46027678295	2.72815575019	4.03396776128	2.44720694332	4.06383582556	4.77617914637	2.78899361475	3.48742035212
alpha_rarefaction_482_6.txt	482	6	3.12212581545	2.90649935151	3.42888074194	2.96487614396	3.36005115068	3.92387532006	3.30504889355	3.88973814261	4.05613497651	2.78829615708	3.03123692161	4.05635483641	2.49187908099	3.47875630614	3.62545097883	1.58875134808	2.41660702291	2.9719132621	2.80112698619	4.57444076737	3.9747636947	3.16697160561	2.48349140913	4.30176908503	2.34327195737	4.16607863339	4.46205712426	2.14712292175	2.72031767006	3.36221194149	1.24737563455	3.43063258547	4.03155688207	2.83575312836	3.62041857626	4.14234651257	2.66560164974	2.86928069273	2.98615761043	2.35581549222	2.77893434509	3.8046376396	2.36336721594	4.13040143352	4.78302444282	2.76861664367	3.55708206698
alpha_rarefaction_482_7.txt	482	7	3.28089497113	3.02101675856	3.57291395053	2.97668111072	3.59626073164	3.95860794415	3.311016352	3.73515083952	4.24766313476	2.74153396488	2.78290488541	4.0795713187	2.61274317929	3.63772236816	3.55431116386	1.37582544162	2.42243004974	3.03037709645	2.62918716325	4.31888103485	4.0203667002	3.3323194906	2.59379097268	4.40789698085	2.16975799119	4.14355923029	4.41027856819	1.95750787773	2.69895080811	3.27025288332	1.27950010329	3.19792790643	3.95098114081	2.78216979453	3.61071307558	4.25708062919	2.71111969427	2.96664394554	2.91955886146	2.53754139134	2.53361783145	4.00799753001	2.34461450488	4.13599092201	4.74399333724	3.05938528097	3.42776920701
alpha_rarefaction_482_8.txt	482	8	3.24534299066	2.93722691636	3.45532649759	3.00205127189	3.26492384675	3.97200225777	3.23076538779	3.84836600174	3.9930036851	2.87827747501	2.92076161845	4.15921784641	2.61889851282	3.41544075412	3.61499704725	1.57065656716	2.50182198648	3.03589246642	2.64918101623	4.49140597136	4.02751619494	3.34560288825	2.63627810851	4.13967067556	2.26379215901	4.16909660718	4.44457166026	1.88355901231	2.4965467321	3.29411059194	1.28547022859	3.43338830897	3.94757664731	2.97154631755	3.52102747592	4.1122123333	2.95608880973	3.18014642847	3.04098727229	2.36882944889	2.64584671512	4.04223984559	2.60778171748	4.25910370233	4.73885767142	2.81410693572	3.40791450832
alpha_rarefaction_482_9.txt	482	9	3.21793005886	3.09182324932	3.41067870624	2.96275825768	3.60094044651	3.8073141407	3.24014551984	3.87932593143	4.0047899186	2.75685472278	3.04455578329	4.0570527631	2.61665982384	3.49628433681	3.8238530685	1.42973555046	2.33739279077	3.19028453333	2.35535298944	4.48335719365	4.10023488913	3.40652406774	2.49205269067	4.23242776791	2.18441422476	4.23056895022	4.4644842234	1.96026136279	2.69162353437	3.31473322419	1.38196099278	3.22462370136	3.91691670337	2.9448854035	3.52851583831	4.49230009174	2.64087417637	3.01149974207	2.98281955462	2.25853758306	2.65578170881	4.00828875834	2.34681037062	4.09196595621	4.92397550161	2.83911076178	3.49182581036
alpha_rarefaction_600_0.txt	600	0	3.27091427137	3.06327252398	3.41898287531	2.97631217803	3.48466905045	3.95159788945	3.26901425247	3.89244777716	4.29009777844	2.76632968894	2.93728670171	4.19733123671	2.53848809734	3.34655842539	3.47466391151	1.50369701388	2.26785460084	2.94912576436	2.61057423832	4.5518181844	4.04404275601	3.30799526441	2.64755528227	4.24462520693	2.35375685779	4.22435639647	4.35166184894	1.85567348836	2.63586208549	3.37827163466	1.32765323915	3.51368886613	3.89580551807	3.0340404849	3.45000889261	4.38223612038	2.74287952822	2.78316825924	3.26077598049	2.42652506197	2.70792289454	3.90816647006	2.4584284722	4.08353171087	4.71946521111	2.86964357713	3.57963559011
alpha_rarefaction_600_1.txt	600	1	3.07267285587	2.88556719275	3.51524807495	2.93417482799	3.52853340014	3.89678959089	3.38153636465	3.6637602306	4.14512912263	2.88229876963	3.02443558867	4.08741860682	2.53387743019	3.57890098934	3.76353490638	1.41115927241	2.4847264557	3.11099223599	2.53412516633	4.37620846199	3.99820505778	3.52899171654	2.47711975068	4.35799255554	2.29242196266	4.292347866	4.32318433305	1.81624465586	2.7503220821	3.40904271582	1.16594322239	3.35629874667	3.8814754314	2.93404164688	3.62832703565	4.50721696405	2.74856115871	2.97123723838	2.94144473194	2.52494983377	2.58311860326	4.01864581121	2.48495202	4.03892569235	4.83329710769	2.78387647578	3.72160486602
alpha_rarefaction_600_2.txt	600	2	3.26815865323	3.11892174462	3.31184671858	2.75880561777	3.56511724941	3.84458977052	3.2116091273	3.82495092337	4.17842841838	2.67558668197	2.96058588088	4.15053613343	2.61556359612	3.40204176888	3.60774472138	1.44891275317	2.48924964071	3.05596799708	2.83084380641	4.55886469062	4.06325688588	3.27982608761	2.56056875956	4.2491549804	2.34805467431	4.12852587893	4.41938731001	1.91217919467	2.70470884669	3.2207011391	1.250190147	3.40029349201	4.05361766767	2.99862865042	3.46240423663	4.44139688632	2.69986159658	2.86815532368	2.9589735741	2.38254993229	2.62780654278	4.07405061818	2.52792997809	4.08693457496	4.86148709253	2.91529880345	3.62232729941
alpha_rarefaction_600_3.txt	600	3	3.29134953396	2.96800510767	3.48395766272	3.04374386249	3.52813987685	3.94222569336	3.30802266139	3.70011057659	4.11558276111	2.78981230674	3.05187266397	4.14419136484	2.61547147931	3.39042561445	3.72464951277	1.45280828543	2.35399379232	3.16612474969	2.43341744167	4.56558932214	4.00630848	3.38187967521	2.42029640759	4.39621186901	2.24777983606	4.23050745301	4.35924434726	2.02748421832	2.6390264338	3.18983552549	1.18512321763	3.20735579775	3.87562894777	2.87099315649	3.49038600557	4.37407809102	2.9936318836	2.99721087238	2.90170945786	2.56690802065	2.55650839178	3.82975261259	2.61801163145	4.18830045829	4.76577764371	2.80758985688	3.66179628105
alpha_rarefaction_600_4.txt	600	4	3.35558112525	3.05439053715	3.44394014127	2.9681466234	3.45406024179	3.79135711382	3.25279890968	4.01740850456	4.13924506695	2.7667315706	3.01043239286	4.33705868765	2.57681258701	3.49369483085	3.73913214545	1.30830467827	2.36425840881	3.25524626332	2.73599576199	4.45381442649	4.00316690821	3.44379719872	2.53781821568	4.36482228038	2.2504654848	4.37921228605	4.43177072594	1.96045368484	2.51176983297	3.13669426247	1.28475674105	3.34049638778	3.99878307027	2.79291467904	3.70174047484	4.33881395077	2.66522526341	2.91939931176	3.05903613194	2.44234112157	2.62338051313	3.97791813306	2.54560019745	4.05003727176	4.74075233786	2.80720707179	3.74510436357
alpha_rarefaction_600_5.txt	600	5	3.20268240545	2.90141541793	3.35721895302	2.7502606507	3.39621402704	3.83012230116	3.51345239869	3.80555125082	4.17580640413	2.7845650285	2.98120614252	4.20779588187	2.66124447072	3.44527470422	3.62843948691	1.4007611423	2.53466775077	3.11083766842	2.84060357974	4.46210549861	4.07935763692	3.44269137516	2.55700734802	4.34639743466	2.21632247325	4.22578240568	4.53447682939	1.96481967564	2.57955474324	3.20022298294	1.34254699893	3.36489370558	3.96849926215	2.88668987847	3.59396256409	4.41732932286	2.68864707631	2.88863273842	2.99104134492	2.59376993367	2.62653530745	4.07938371852	2.52240646223	4.19830526113	4.7576084193	2.86907151903	3.6494516974
alpha_rarefaction_600_6.txt	600	6	3.44740797283	2.90566288811	3.46313564912	2.8186758901	3.47595552735	3.96908722338	3.42073664676	3.76622943627	4.2454280602	2.79217275149	3.03287390613	3.91765002336	2.60899679484	3.39102503414	3.74851192406	1.27342473724	2.32588662675	2.95537547344	2.59313685605	4.49144099539	3.91872733216	3.43894231407	2.45656473042	4.34366360903	2.32160442128	4.30966099284	4.35774512722	1.9107902697	2.53522253107	3.31982599662	1.03678351484	3.40018957015	3.80407572461	2.94715554413	3.57275587889	4.37578391587	2.90865185283	3.01116881567	2.80035616339	2.41890056534	2.77550406117	3.96545251967	2.57732120788	4.25135661708	4.76834693267	2.7907491846	3.59480622804
alpha_rarefaction_600_7.txt	600	7	3.37002132625	2.96494268563	3.50620202504	2.92075943248	3.48695449713	3.96519209203	3.31295454669	3.90001967869	4.14501193863	2.78821995841	3.06015083839	4.1233887551	2.51518473354	3.57782887239	3.70035610195	1.39604394029	2.47296646041	2.86847179472	2.49341386239	4.37245141954	4.01874121064	3.22179642009	2.58930823627	4.40044314148	2.29152207143	4.373971063	4.38144128212	1.84125750776	2.51230948336	3.25735297209	1.27322643122	3.19940331942	3.8653938637	2.98442354498	3.48367015148	4.76972049854	2.91818870691	3.04844796337	2.93929092929	2.55238798697	2.57837132238	3.99565687511	2.6426225819	4.12773047026	4.85910361712	2.74869140813	3.65465430792
alpha_rarefaction_600_8.txt	600	8	3.30901869696	2.87834905233	3.33583989818	2.81000385767	3.60641505833	3.78685121835	3.44889378725	3.72987856681	4.11365382376	2.88370456391	3.04741994158	4.27462856878	2.58199159209	3.63985521504	3.68200302523	1.4649287804	2.48887950914	3.26825294722	2.48482934773	4.55120428782	4.08977267236	3.27421180434	2.64133316072	4.46777459627	2.30115111358	4.30931529424	4.31675413646	1.84077438537	2.46514592306	3.23754477112	1.30408579221	3.33658415836	3.80599668492	2.98635659418	3.58638942278	4.52012645152	2.63025677278	3.03138150444	3.20384195537	2.51717623702	2.64892425671	4.05431641109	2.49599433491	4.26822355155	4.79760643245	2.79637959421	3.68582037092
alpha_rarefaction_600_9.txt	600	9	3.29015241244	2.9677996398	3.39022206805	2.84473634367	3.45380544873	3.86320528629	3.35994766542	3.79834244926	4.23994202092	2.8647165257	3.10971724453	4.18880589305	2.62738691047	3.60549258599	3.84301432342	1.4107043781	2.50557824861	3.1353749812	2.43590667116	4.42242350595	3.92032003987	3.44161723908	2.5290340239	4.48340460449	2.32968256345	4.42546554046	4.27474324851	1.80621262679	2.81155841531	3.13649720516	1.33599746676	3.38021259446	4.02231348211	2.82284310612	3.66852001541	4.3193268423	2.86632568095	3.04234039973	2.96587120379	2.48157498197	2.77555347733	3.85306430457	2.48067077878	4.05119803132	4.62087918106	2.86415872713	3.65928191275
alpha_rarefaction_718_0.txt	718	0	3.12819782378	3.01862778228	3.48453489139	2.95495551494	3.41182088329	3.93115936799	3.46560457733	3.81369953752	4.10829459917	2.79725975758	2.85063434734	4.26535185572	2.70319226535	3.64574742865	3.74678619949	1.44312087454	2.43851457491	3.00495487964	2.60777580985	4.57436757043	4.06323645975	3.416860658	2.3643552619	4.43411373083	2.38536627711	4.23671007172	4.6175225169	1.9171659341	2.83376348039	3.225777524	1.22044245598	3.5079338266	4.06989162408	3.04265066247	3.51964479626	4.3286095809	2.94328376741	2.98233656202	3.01541972052	2.5863716713	2.541008085	4.04186500952	2.46886111013	4.20037203546	4.8182322587	2.82720504841	3.56663810052
alpha_rarefaction_718_1.txt	718	1	3.37786541329	2.98667847624	3.48662968079	3.0306678057	3.40536493985	3.80740702096	3.32002657432	3.94134774792	4.18546403245	2.69363042915	3.1136739724	4.07215143544	2.53005689696	3.5154821499	3.72336236186	1.47683325757	2.54777481756	3.21003149579	2.47723090547	4.42817036413	4.14610745915	3.41366903381	2.5765778711	4.43324212122	2.26564553516	4.38690883634	4.4563441661	1.94413250076	2.67272579921	3.30952427544	1.21158065454	3.3394787209	3.88829865876	2.91840448262	3.60349881221	4.43857888194	2.81756959537	3.0663628662	2.74770227266	2.39743412307	2.76828581258	3.92783740598	2.41279913159	4.24097510926	4.73676674544	2.89659447449	3.5236718648
alpha_rarefaction_718_2.txt	718	2	3.33844047573	3.10801466879	3.58285316226	2.87937160893	3.54464707365	3.84993328685	3.20819198744	3.78955919285	4.14141851431	2.74254565267	3.05901012662	4.15754915827	2.57131795953	3.44919751807	3.64815392937	1.52286852155	2.47785172002	2.99931771304	2.61570208463	4.41948133732	4.04293135932	3.3604292351	2.41853335022	4.38237414577	2.35070550753	4.28183934458	4.42279118712	2.05334461993	2.79324022184	3.29318823992	1.32551952852	3.31249333744	4.01336959591	2.94231722054	3.6658919381	4.2078985105	2.67437514007	2.78618664829	2.97859615222	2.53693178107	2.79916696762	3.90645319261	2.52142951332	4.13339082325	4.74000626544	2.79435757049	3.6687897133
alpha_rarefaction_718_3.txt	718	3	3.24169466258	3.06589108568	3.49696745681	2.80950838178	3.48564296742	3.98209416622	3.33539796125	3.82029074553	4.0836746733	2.87545377841	3.0230603197	4.06934561812	2.56538254489	3.39101285167	3.8860274663	1.41511233317	2.20664016053	3.11270978611	2.61478610991	4.57263904369	4.07949722985	3.3694020342	2.69766042206	4.46586530893	2.291498274	4.40730557215	4.57699377369	1.97623170854	2.68810611501	3.20755338668	1.34467266168	3.26489763521	4.0390039931	2.80295181563	3.65709484445	4.43311497925	2.72863841836	2.88492558324	2.86821270273	2.4053054628	2.73546459076	4.05032903094	2.59131122417	4.21866323398	4.82234818158	2.95993989384	3.64800552283
alpha_rarefaction_718_4.txt	718	4	3.35060514654	2.98560751493	3.5775626548	3.00044210948	3.39276437671	3.864302479	3.4207856556	3.81357898727	4.02600645682	2.84656284188	3.11346531466	4.09266264346	2.66390620992	3.62863553073	3.57548590476	1.56471237991	2.43452476144	3.12453022776	2.56311445726	4.53354468402	4.13965508137	3.46364411366	2.48743910861	4.41867645725	2.29942408676	4.43580731956	4.35354183875	2.03128619372	2.76297520484	3.17687893888	1.1834900297	3.29027184278	4.0364411526	2.87487063854	3.49485777672	4.44052533338	2.7867599409	2.87463027271	3.12253462244	2.49648424499	2.61235034178	3.92820337632	2.46041307136	4.18343306763	4.79502935094	2.77538298049	3.61637680477
alpha_rarefaction_718_5.txt	718	5	3.29941628014	2.97495524726	3.40975281298	3.03562273143	3.63755404273	3.65097170943	3.34416812528	3.79886499489	4.17861408176	2.84930785371	2.86660085604	4.14130836827	2.50275908423	3.50618077451	3.79984371126	1.56729678295	2.41520357769	3.13163717109	2.52045450749	4.55223313573	4.00737450601	3.22889414082	2.45852850047	4.25904218587	2.29154854763	4.2441872173	4.44983195923	2.0572068853	2.67507665096	3.27739504287	1.24367215332	3.31507444477	3.99000036029	2.97243820957	3.50881806069	4.26548324813	2.74550914957	3.0609632168	2.96501746012	2.50265726052	2.65479654894	4.01191789216	2.48394774765	4.10306449501	4.83469358186	2.83715905683	3.64134185587
alpha_rarefaction_718_6.txt	718	6	3.27673776225	3.12517222065	3.55383115812	2.9285434162	3.550020446	3.81655851641	3.46201565193	3.8483394014	4.148954274	2.72438269819	2.92836188022	4.14245789598	2.63529797301	3.55552464289	3.67572320086	1.39720179318	2.46346426338	3.05654493771	2.49891449576	4.57088620642	4.01089681502	3.35021823283	2.5137641168	4.37387660888	2.271191818	4.37999541712	4.44172958208	1.81951320917	2.58573356947	3.3135079903	1.29765054198	3.45822204813	3.99046181486	2.99886846399	3.64179538859	4.22366568742	2.8150156746	2.76233093519	2.97259686745	2.49424223907	2.70780166335	4.07365032486	2.46721939553	4.2879167966	4.75218619391	2.83819225649	3.51042521258
alpha_rarefaction_718_7.txt	718	7	3.3483994696	3.01666668452	3.45518097477	2.98494012159	3.59622296994	3.91645485372	3.3131074091	3.83076939717	4.02682474698	2.91012295528	3.13782628952	4.08166617643	2.54759336437	3.45756707167	3.63283664057	1.48179067519	2.53643106862	3.03006914361	2.53039674758	4.61409489328	4.03961134257	3.33259356256	2.44080853743	4.32229192683	2.38291331394	4.30259672712	4.53253079777	1.92260975848	2.71994341132	3.37429362925	1.40197733823	3.45361441276	3.98379868792	2.89024154076	3.62240336444	4.37761177879	2.76251816885	2.97613051676	3.04645013111	2.42805511396	2.61746853423	3.97014651315	2.59109267293	4.10966087987	4.82380349115	2.83261190328	3.68615582789
alpha_rarefaction_718_8.txt	718	8	3.26967430608	3.15476163116	3.50621276438	2.91202312796	3.47443920566	3.73108521648	3.33078603525	3.92435712131	4.27014734321	2.71005618859	3.01986968216	3.99220899902	2.49087145183	3.50795702775	3.756693223	1.44453050751	2.42188185349	3.07333092988	2.52193255582	4.4974873107	4.17933762858	3.2984544919	2.40053989975	4.36875200461	2.3214245664	4.27608067545	4.44115534299	1.82569052578	2.6849722204	3.28299538858	1.34597100741	3.30832831664	3.9420184735	2.98869627756	3.49984868319	4.40812289713	2.89509234678	3.04829017817	2.98883810287	2.5648692621	2.72753573432	3.9328586446	2.57549964355	4.06256105568	4.79995364594	2.76651594977	3.69899468764
alpha_rarefaction_718_9.txt	718	9	3.29089204229	2.96163128332	3.38091268575	2.91023492384	3.56509351062	4.07490204968	3.43537394578	3.87299885721	4.00042618264	2.86770121808	2.91462696625	4.11901794396	2.7036576034	3.46594363851	3.75546639704	1.3053360055	2.28270012347	3.11305783087	2.67513426538	4.53904751767	4.04856719044	3.55247008743	2.55735760793	4.52970655036	2.32135900424	4.20650685933	4.42997931276	1.98131881745	2.83760216552	3.2560753986	1.24357925816	3.36315138233	4.00671223721	3.05188970754	3.55703953128	4.39139810239	2.68559762815	3.11212272256	3.22049060537	2.29667153385	2.55222866244	3.89460435547	2.50232243852	4.21614475624	4.72739655163	2.68698957062	3.85188097418
alpha_rarefaction_836_0.txt	836	0	3.24764806668	2.93446201281	3.66215127027	3.02784128179	3.55484606907	3.86904245694	3.42703052851	3.84446666401	4.00780740145	2.8012759421	2.96868305258	4.1284989864	2.68482319006	3.52465272456	3.60074400874	1.5811394097	2.39581095949	3.06076617385	2.55657621562	4.44983296391	3.97209492702	3.46540638072	2.56044453097	4.44636440342	2.37430446635	4.33476761863	4.35751965897	1.9947070813	2.57660068803	3.18033790998	1.42519554489	3.37475374703	3.91731167833	2.91569218892	3.60767725312	4.57440280217	2.79442881912	3.00792954575	3.12459112582	2.4218588877	2.82890555084	4.01666248667	2.50684481292	4.10210776652	4.89115592988	2.87954367751	3.68893754404
alpha_rarefaction_836_1.txt	836	1	3.34739258895	3.1194883481	3.50649781272	2.91364751251	3.64601628603	3.81691823522	3.38207044155	3.95576100514	4.18684372541	2.78354059458	3.05541667119	4.13467875458	2.63999506815	3.52696661504	3.6699804465	1.40687007251	2.36314083069	3.2636362752	2.55852138795	4.48048785637	4.09833054877	3.4811073679	2.40147371513	4.37098838781	2.22265250831	4.32040670321	4.46255736564	1.84316470607	2.63028115114	3.29072942873	1.28375364322	3.30702098211	3.96014851918	2.91418477857	3.61991952475	4.53876569358	2.82457512402	3.04930964621	2.99298074894	2.49159446369	2.62004081436	3.9335203771	2.56347838384	4.1703683487	4.78272011424	2.96154557427	3.52828483228
alpha_rarefaction_836_2.txt	836	2	3.17795156174	3.09626472522	3.4771892065	2.875217481	3.58310236209	3.86407702387	3.43565205809	3.83191059824	4.2728884715	2.78688208473	3.03084682978	4.17279554524	2.57241262703	3.50307460275	3.60790886238	1.44023865135	2.44308609839	2.97407156386	2.50568933235	4.44481599031	4.03643464924	3.44571003876	2.57163109872	4.47345684591	2.34760948123	4.29739695004	4.40018631356	1.82797285626	2.76399390901	3.31894998842	1.22109644988	3.31314526786	3.95902484672	2.98776176514	3.68882500417	4.52231214606	2.81263951167	2.99031976517	2.93900422109	2.42798503749	2.56723364654	3.9154245267	2.51871679972	4.13180397432	4.84157060821	2.98308663618	3.47665163306
alpha_rarefaction_836_3.txt	836	3	3.29852156891	3.1342368883	3.5368370388	3.01312930152	3.47003054211	3.84345023358	3.3295339447	3.82845080652	4.12459086561	2.8617613935	2.88599036554	4.14343991242	2.61128051251	3.48550081948	3.74963425829	1.48230862706	2.51571652855	3.13379108823	2.50949092234	4.51284775662	4.21511278915	3.36856963339	2.48281110298	4.40739249677	2.32789747748	4.31613381826	4.44394809236	1.91413763221	2.71619488455	3.24950058352	1.25782172015	3.34780532656	3.96433102379	2.91784729416	3.60426010716	4.45027928474	2.78323457256	2.99861232989	2.97960589806	2.55566904433	2.77002440892	4.06197267779	2.52889644652	4.22352676053	4.89804094447	2.91104808611	3.66861320934
alpha_rarefaction_836_4.txt	836	4	3.3969217657	3.06791056928	3.36927740054	3.03444204951	3.44165006723	3.9158764652	3.29242542016	3.92344677411	4.18746068075	2.87016862182	3.13204465715	4.11593964995	2.53857748451	3.49505856183	3.78597524646	1.45488136592	2.3997704074	3.22072316223	2.72890137017	4.54139019504	4.04875150811	3.43767420857	2.60261629232	4.43193759536	2.32693887228	4.34851176821	4.33781164554	1.93744569369	2.7622393515	3.29090041393	1.25072690004	3.45436889841	3.97783400716	2.86484386802	3.66449302597	4.31101157616	2.71771463313	2.9581111612	3.04744203563	2.45799457504	2.62030122025	4.09104249069	2.61073411217	4.0684858503	4.8300725528	2.81354620109	3.51671715205
alpha_rarefaction_836_5.txt	836	5	3.30788794225	3.12798512251	3.42259401911	3.01421921092	3.46167402696	3.88051512946	3.30272113273	3.87702594032	4.09468366548	2.83693395608	3.05122392679	4.25679960949	2.50971064676	3.36596669468	3.78236631781	1.5130507401	2.45357262125	3.03224104824	2.48381635996	4.45957161917	4.10288672953	3.38243226724	2.56869379864	4.3337513857	2.21431080112	4.4748018544	4.47625321206	1.84290257032	2.67865780134	3.19215449828	1.36255636247	3.27844335628	3.90148551022	2.92053649971	3.65244646563	4.41918989295	2.84437745246	3.15489260313	2.78290788245	2.58358841762	2.94714070573	4.0355107609	2.51034881059	4.13713714415	4.75783799347	2.86907713078	3.58934208056
alpha_rarefaction_836_6.txt	836	6	3.34433736738	3.06803854424	3.45928436731	2.94480992533	3.640143708	3.82244572947	3.35969517569	3.85127673126	4.13663567527	2.8721968917	2.98341413071	4.18853639725	2.5651888442	3.50425157391	3.85072743774	1.42846520626	2.39409232269	3.17196544068	2.61172436951	4.50920288598	4.10446978309	3.31198727116	2.80423592933	4.50501877047	2.26269393575	4.3103194175	4.41505405669	2.11686738811	2.68212600425	3.32507452928	1.2768121426	3.36984558706	3.92926761539	2.95593818824	3.56518140305	4.33130173502	2.74172922084	2.89805988796	3.00486622811	2.42454492383	2.7970340019	4.06250220793	2.52726802888	4.00583055554	4.87649345218	2.82246063028	3.71591741627
alpha_rarefaction_836_7.txt	836	7	3.26213075418	2.97440213328	3.49842306992	2.78422515871	3.51199415416	3.94639245353	3.30566178504	3.94377488909	4.18610786195	2.74842264579	2.98975601257	4.19125346427	2.69165360065	3.52089813354	3.66060237419	1.37543626348	2.40704479906	3.10571168604	2.44187650141	4.61648983569	4.09242539504	3.47292949057	2.60262925672	4.42322944907	2.27515205751	4.42448406427	4.51115988865	1.89448518435	2.77670751217	3.28079339175	1.27982585603	3.2736689519	3.96256285788	3.13334626939	3.73408874919	4.4525307376	2.64458485744	3.05226079729	2.96105537361	2.37087986102	2.6505989867	3.9274009343	2.59165329396	4.12603138757	4.73521597903	2.8705676089	3.65815576723
alpha_rarefaction_836_8.txt	836	8	3.18990328648	2.82413263671	3.52306917876	2.98231111812	3.57888753555	3.85537097279	3.44788251122	3.7175501023	4.17667941207	2.79213270617	3.00410109671	4.24684203792	2.58941011497	3.55090177059	3.74370339921	1.46067523521	2.50382879134	3.05662832701	2.58800689256	4.5039287397	4.09448722609	3.27791114347	2.62179871344	4.48929726459	2.36277638521	4.34753965633	4.4223557797	1.78769311406	2.84375075966	3.32332113027	1.23878014848	3.23295873308	3.980362598	2.94924217076	3.54689340316	4.42026117705	2.86326882648	3.00113218129	3.05624289601	2.47130987151	2.62642317705	3.9849784423	2.68171421577	4.07226153367	4.77655041539	2.81117447664	3.633065889
alpha_rarefaction_836_9.txt	836	9	3.22547638657	3.06372823373	3.51754937654	2.95882889202	3.60680318277	3.90044179828	3.24931479814	3.89111379862	4.10670450223	2.89156531203	3.07409795336	4.10131210597	2.62159098177	3.50835150666	3.73493700943	1.57861821236	2.33617889866	3.23562718011	2.74529222018	4.57942116662	4.01588358403	3.32764917356	2.51657957251	4.37844070682	2.21612950032	4.32561508128	4.46211554952	2.00613175428	2.79498728458	3.24305689062	1.21425963284	3.40977965415	3.92908884235	2.85427870749	3.57587959084	4.42164014806	2.76218285047	3.04057730184	3.06230651827	2.48445179998	2.68562969576	4.00682552049	2.5790578782	4.19194163718	4.5774781599	2.82800299319	3.59263616703
alpha_rarefaction_954_0.txt	954	0	3.30855438656	2.99280772472	3.33545973835	3.02703226417	3.45170726605	3.97803862701	3.2750019583	3.83059446751	4.04338377921	2.79794922991	3.02705926558	4.18869258981	2.56748903133	3.38816775165	3.74922864715	1.43745097296	2.522671484	3.00095052585	2.67892424905	4.39980763411	4.10264063715	3.51789586387	2.52191218065	4.36735107602	2.27773442094	4.46014850846	4.39924551534	1.83877580739	2.69848864594	3.31400567771	1.34098922126	3.37095316015	3.9523962076	2.94059293178	3.68579574399	4.4020501531	2.77623502814	3.14952444318	3.00314507535	2.39258847822	2.78301070659	3.94250885897	2.49230775242	4.21265550218	4.80550021469	2.81390448235	3.74447652833
alpha_rarefaction_954_1.txt	954	1	3.32074608033	3.07472623396	3.46735744669	2.94711124423	3.50312890335	3.92273167223	3.3078605917	3.85895679113	4.0942120436	2.85034144943	2.98450420601	4.19914175387	2.52505853345	3.53706768895	3.79990842894	1.30167526503	2.35038333259	3.10443447485	2.51937518919	4.61375931508	4.05293876903	3.37343409135	2.62596830555	4.3994222478	2.23961292707	4.26069805417	4.44802982366	2.00272165807	2.77179611104	3.22980071844	1.29477051223	3.27634316467	4.03967825888	2.85029278887	3.63320785827	4.43687933693	2.64116988008	2.99738675237	2.93779510484	2.46295913537	2.77445892283	4.07017927747	2.57694826118	4.166457329	4.85083234262	2.85686036627	3.59685474407
alpha_rarefaction_954_2.txt	954	2	3.31643012049	2.91284740141	3.51081604443	2.93664510098	3.51902550508	3.91834548353	3.42021945763	3.85438432312	4.23420732608	2.83354215978	3.10429259488	4.1343570305	2.53575755282	3.41669356905	3.71606982719	1.46347824171	2.60310384335	3.23518036437	2.58533490474	4.49960778449	4.0181073616	3.41268926828	2.59965474633	4.44754202205	2.31766191851	4.36037914361	4.62569117558	1.95753360353	2.7508337235	3.31824424895	1.19062619382	3.40331465853	3.79343597335	2.94285171837	3.59657976186	4.49513248701	2.73936251344	2.94004183433	2.97312188071	2.38877759864	2.75284624386	4.06731926849	2.54185849148	4.12848149793	4.67057723497	2.82620353328	3.64013792426
alpha_rarefaction_954_3.txt	954	3	3.38738690466	3.10957832955	3.30249649431	2.86611688579	3.52409005223	3.73803922492	3.40839958573	3.89599886546	4.20341244965	2.8083198366	3.20610331144	4.04464661519	2.6512557297	3.39830204983	3.75107152382	1.44778518647	2.40167561286	3.12064478093	2.59777373956	4.39574244015	4.12109778652	3.33624921989	2.39674597701	4.4420811185	2.28428352671	4.39380625984	4.44207236429	1.91604768856	2.67054579338	3.25364626606	1.40056160451	3.42827647184	4.05754119615	2.96441606222	3.65762119012	4.44407458809	2.79608976514	2.98817108185	2.90474527849	2.53468956083	2.76208961857	3.96922158939	2.59954595126	4.15975081934	4.81333864712	2.86348667105	3.67239226884
alpha_rarefaction_954_4.txt	954	4	3.219487338	2.88743138175	3.47221928116	2.89834712662	3.47210726857	4.02234050901	3.33050479946	3.91059377389	4.24298182882	2.82981577384	2.93173638298	4.08678220844	2.58109764311	3.66975113837	3.75242687215	1.5776874747	2.45098541147	3.1214316868	2.66632441658	4.55395255593	4.13206661869	3.42392868512	2.4693491331	4.36966567382	2.30934228941	4.30251964127	4.40236021076	1.86826159932	2.65619469483	3.3463643299	1.28040840124	3.39937029459	3.869952751	2.99380989483	3.50254251577	4.33265887423	2.82388405946	2.9312721232	3.05582891911	2.55862256521	2.75350553056	4.09763961229	2.5210754485	4.23298627783	4.83287189689	2.8497669625	3.67493644806
alpha_rarefaction_954_5.txt	954	5	3.34843887534	3.0935536432	3.37546281203	2.98618330246	3.65840667384	3.94812489306	3.39590024625	3.88834904918	4.14416041594	2.79256130737	3.06906308051	4.27891731807	2.57552476188	3.47663174365	3.67674741439	1.41141283425	2.42511391004	3.07985568653	2.64974740863	4.50332134684	4.12671816755	3.36632537751	2.42404994744	4.39189862847	2.28154868078	4.42319046412	4.40283296012	1.92160071986	2.59414274914	3.30730532423	1.1904636974	3.29353525772	3.92637001919	2.96449073616	3.56516199975	4.37944156045	2.7314309256	2.95342871803	3.09587841123	2.60415694539	2.6279443932	4.06988404324	2.55834898517	4.1603486141	4.73291615692	2.89991110024	3.54022502824
alpha_rarefaction_954_6.txt	954	6	3.24556246544	3.02028103242	3.38825900136	2.94631905801	3.48271463368	3.81656068332	3.40890631454	3.8533315508	4.16542105602	2.79378353866	2.92990480553	4.09758141676	2.72400479173	3.58958366664	3.71356288789	1.54618759439	2.4507402832	3.09567530555	2.63732619262	4.45537736285	4.13700160029	3.50504628942	2.53743744875	4.43539098984	2.35058650958	4.44072876123	4.48006972963	1.97104098123	2.61033821663	3.21021518284	1.18714437143	3.3731608487	3.98498581785	2.99759127316	3.672267248	4.34277993913	2.71153805421	2.95142849975	2.9897761688	2.48130514129	2.70438587726	4.06552066106	2.57844300013	4.18780662557	4.87684611118	2.85229298502	3.59580856677
alpha_rarefaction_954_7.txt	954	7	3.33014042551	3.10300649925	3.51453976031	2.94535794179	3.56594189603	3.86210299387	3.33418796797	3.77884051303	4.15587003059	2.883708384	3.03690957444	4.19283239602	2.68551790155	3.53612138846	3.64117463171	1.59153762876	2.53578236645	3.14347900286	2.59259839156	4.54403113852	4.04536469666	3.35325776967	2.56582984896	4.43862245715	2.31249007536	4.26729678122	4.39638445484	1.92198400759	2.62020131569	3.29478188423	1.24698960145	3.34560614328	4.05144457853	2.97116401196	3.66267921157	4.52214526884	2.73401017854	3.09313335425	3.04071660309	2.44174199004	2.79165190401	4.02994074488	2.48830953777	4.10898221697	4.71159020053	2.87690274502	3.54535038344
alpha_rarefaction_954_8.txt	954	8	3.26707196495	3.05501967958	3.41220705582	3.00012259959	3.59458937351	3.7870846981	3.34068794785	3.80501582108	4.15254382354	2.86388604034	3.02524673064	4.26143376461	2.63474464964	3.45289390211	3.73307837882	1.45292640529	2.40580763324	2.97836480158	2.52619923219	4.49305761381	4.02108350529	3.55835662624	2.62987243637	4.49373515078	2.37330806902	4.33591831321	4.55489971923	1.7496157058	2.75850817287	3.24800553546	1.31493152946	3.38204567345	3.94521340908	2.9817950907	3.66568376548	4.5771097176	2.71691011524	3.06918255599	3.02943042746	2.45333575212	2.71817851041	3.96763612484	2.51528901025	4.1889992971	4.8850187201	2.87498083068	3.69167459132
alpha_rarefaction_954_9.txt	954	9	3.27668193287	2.97953569937	3.38249093798	2.9679864758	3.46550540942	3.89152102608	3.45266630403	3.85262611124	4.13341836746	2.85032379817	3.10718567788	4.259108918	2.64488817887	3.53047581297	3.65561898294	1.41306449109	2.39504566887	3.12045873048	2.57713938314	4.49725445482	4.1197045015	3.37068946889	2.47148365807	4.4939506633	2.17832069726	4.31192213092	4.5001038219	1.78972096244	2.74166916433	3.2790758701	1.30699911279	3.4828482064	4.02527510322	2.98532707265	3.59363370558	4.37263524148	2.78448337218	2.92023281711	2.9006726973	2.50404567954	2.80209815186	4.08447226066	2.48597953187	4.14359659209	4.67863292655	2.97975861645	3.56579470982
alpha_rarefaction_1072_0.txt	1072	0	3.33508785654	3.10802828953	3.55329213938	2.8441081545	3.54960669113	3.89354182844	3.37763385696	3.79374498758	4.31080189773	2.84741067076	3.10280825087	4.16216201796	2.66116190248	3.47689640915	3.71062291787	1.38220040164	2.64818297734	3.08144606234	2.67784037355	4.51040179252	4.03408308129	3.35003622384	2.39767041847	4.44343689236	2.22636891339	4.40323840898	4.44755259132	2.04045488268	2.66537788909	3.27475786444	1.37819605188	3.37889274148	3.93672043682	3.00418216628	3.60511851015	4.40248445186	2.76650767374	3.13584511194	2.9755442503	2.42455618507	2.83818619731	3.93925215296	2.54873087853	4.0208145482	4.87628794444	2.93133454022	3.54596179386
alpha_rarefaction_1072_1.txt	1072	1	3.25088279852	2.933721928	3.54037560023	3.03644241741	3.4219233715	3.8651190867	3.39652142534	3.82913041493	4.16359993589	2.88145551989	3.07055454873	4.05463201761	2.58310758552	3.48569920274	3.59166767147	1.41219469222	2.34974138036	3.07745742115	2.58367919666	4.52182109223	4.03689307026	3.44247262457	2.61838243572	4.52049714747	2.34551050389	4.25334681261	4.40727954053	1.84130981764	2.67145218295	3.25336245994	1.34972279701	3.34413050717	3.97677739233	2.96340207113	3.74431924926	4.60112891318	2.82578885657	2.97946126924	2.9324620686	2.62060566683	2.70448385313	4.01977326501	2.52554142218	4.22830500063	4.8540300863	2.89695276135	3.6897400002
alpha_rarefaction_1072_2.txt	1072	2	3.31737109668	3.07711627482	3.47647948146	2.84479792379	3.44653417068	3.88253745563	3.29814992709	3.8893632791	4.13249326592	2.81074308658	3.1108674703	4.17991165188	2.72885530258	3.55596688302	3.7567654511	1.53327086901	2.43879270725	3.06832007643	2.59869545325	4.53853255709	4.17208629081	3.46433082778	2.45606291528	4.36143187363	2.30668503432	4.30888525753	4.56164221937	1.83886961116	2.64180719469	3.22134542694	1.34710871189	3.30126732178	3.8769903627	2.92199376967	3.50610256127	4.48863733062	2.87794442736	3.09712115134	3.04663331836	2.44374607484	2.70901916186	3.96074465304	2.51432118861	4.14089690144	4.7943227592	2.92463512004	3.73418041647
alpha_rarefaction_1072_3.txt	1072	3	3.22720274053	3.06704042676	3.53184943208	2.96953931568	3.59005669452	3.86967185681	3.37978120709	3.84127295802	4.19034603892	2.73190885147	3.03948331383	4.22988783528	2.62572557935	3.6096302007	3.69617770656	1.55764466261	2.40732908423	3.08123201629	2.72263639998	4.54705300731	4.02889576473	3.29784376223	2.48471863557	4.37532094651	2.34384054809	4.31933505872	4.4718071758	1.91130282264	2.70368095657	3.27548343662	1.2983872358	3.3053489537	3.88034236334	2.97434373711	3.59156042973	4.37598808476	2.88581520742	2.99351318287	3.06207140494	2.4359600532	2.69502133185	3.98398660652	2.53978576142	4.20913999307	4.87762564675	2.81786471286	3.70936694934
alpha_rarefaction_1072_4.txt	1072	4	3.44799423054	2.98777760155	3.60561832009	3.00474417023	3.60630788475	4.00010267363	3.36558799401	3.82613403855	4.16542635345	2.90676962342	3.0779640226	4.18487225872	2.64359420049	3.55277040007	3.51215406807	1.50067950372	2.32025886132	2.97264837257	2.77030477143	4.56108372611	4.08136071738	3.34213821393	2.55180080487	4.51923267384	2.3415013971	4.3941809758	4.44719763089	1.91378560863	2.80872964091	3.31915697845	1.26317286525	3.43055509373	3.97634401954	2.9624768184	3.63266484567	4.39098161866	2.79457710341	3.11771380129	3.08497850139	2.60227637825	2.7459923448	4.15012717216	2.57552982399	4.18718157644	4.78753348649	2.82065124515	3.53637319
alpha_rarefaction_1072_5.txt	1072	5	3.18827229922	2.8470867509	3.51861864831	2.91348900118	3.60575943983	3.76925190809	3.33514224285	3.91892452104	4.25766422716	2.84265544158	3.02872645349	4.0682919299	2.62860155635	3.48506027383	3.7605845297	1.38838666092	2.40226730557	3.10329134492	2.70021950474	4.58256044024	4.06724024101	3.45196991863	2.55729630836	4.38340710924	2.27063905781	4.5080218601	4.6227874173	1.91711064093	2.6421999556	3.33758440845	1.20401877653	3.46235271442	3.95903671425	2.89339882797	3.64515546974	4.49185871121	2.78290602516	2.9079771766	3.08488457448	2.5361330995	2.69456057754	4.15517523392	2.52312407165	4.15328830192	4.71216251558	2.78827803492	3.64343387755
alpha_rarefaction_1072_6.txt	1072	6	3.35761611286	2.89102561709	3.53545670668	2.93561877434	3.50455326198	3.80328412432	3.36767868683	3.8382041543	4.11517797524	2.84498923746	3.15242718883	4.06619923896	2.67497000232	3.55844331921	3.82058635602	1.42454773129	2.38561035192	3.10299011084	2.64253164783	4.591684661	4.12685930599	3.4827547947	2.52677358903	4.30750598564	2.31247322996	4.30663164591	4.47673642916	1.85163046931	2.50947934794	3.28944054965	1.31902571215	3.39383096336	4.02541301945	2.98785264337	3.69600810913	4.53708471099	2.76558276291	3.01782016914	3.02029589686	2.62242242269	2.79363107227	4.00605014797	2.53096265923	4.04300383251	4.78836190269	2.86808104763	3.77654341892
alpha_rarefaction_1072_7.txt	1072	7	3.24940705981	3.13545530429	3.40201621226	2.95336408939	3.53952041981	3.933629088	3.4750508519	3.86037041104	4.18420523146	2.89432256924	2.96167184101	4.11234128088	2.63000710879	3.508819493	3.7142580475	1.50414557249	2.51600414362	3.14065560824	2.55171889509	4.52732056472	4.19815863159	3.36423641656	2.40671000153	4.48274850891	2.26663898779	4.4161591227	4.41796279487	1.94304812051	2.63778660913	3.2186966954	1.21407886085	3.45144653802	3.93529677356	3.05622921817	3.64019508238	4.45568566143	2.76638193574	3.00910761467	3.04054195456	2.4549675483	2.83679839827	3.97118028942	2.51622975948	4.13323848967	4.76982482421	2.86241404944	3.62936821903
alpha_rarefaction_1072_8.txt	1072	8	3.3778388269	3.12381649623	3.61115735556	2.96711601823	3.58977675773	3.86319599289	3.34826582501	3.94808340526	4.15039072651	2.84304564482	3.10620081833	4.10401028874	2.60984760228	3.66066593388	3.69710973018	1.49273047609	2.47291703098	3.11707097643	2.54373134216	4.51370698519	4.13303103958	3.48459986438	2.66369767037	4.46310694402	2.28798854606	4.22235819279	4.53939873101	1.93716468285	2.75022539632	3.40723777753	1.3217431605	3.26103398676	3.90785534997	2.91997806472	3.68050350951	4.49899338526	2.79391638683	3.09537902381	2.99578423708	2.49248822815	2.67840071182	4.03240666186	2.54324649201	4.1348308362	4.7774159089	2.82174511383	3.76209533663
alpha_rarefaction_1072_9.txt	1072	9	3.39903375247	3.03928992445	3.55820586362	2.94242833585	3.50737671703	3.98319892117	3.35768616883	3.78238509989	4.26051876513	2.83757367211	3.07801951224	4.21607616091	2.68059380009	3.64010891642	3.82451136627	1.44002664033	2.41349097422	3.21704839945	2.57207881219	4.50591705986	4.03335283842	3.38262151609	2.54654056827	4.45495872297	2.23228789954	4.454107759	4.53478604932	1.97915530369	2.73715092281	3.27139862864	1.30896436102	3.36767391527	4.05901932483	2.99876882085	3.77872241934	4.43524677412	2.77430125989	3.00937803322	3.18381044146	2.41240622923	2.72145988687	4.01584188543	2.56428335434	4.14792624893	4.82983491257	2.85351933391	3.67190276174
alpha_rarefaction_1190_0.txt	1190	0	3.21189751615	3.07823031161	3.3723155631	2.97997397266	3.53612293114	3.83114484983	3.36751833631	3.91937558618	4.1447227043	2.8281786708	3.09374813662	4.12540238409	2.62483607084	3.51058995055	3.68233816737	1.49993048323	2.34195200099	3.03431489971	2.61755401273	4.59331977387	4.03184733971	3.39137470501	2.57643691371	4.36182754139	2.27122359307	4.38336435844	4.49990604282	1.95485908469	2.83088285603	3.34058561716	1.28325981235	3.39184214186	4.02757681023	2.83566008342	3.56649613264	4.48052179305	2.92949078516	3.01759886478	2.97746426926	2.43529799865	2.78254317446	4.08052248543	2.55323154245	4.20694443409	4.81612391093	2.85404620414	3.61720944025
alpha_rarefaction_1190_1.txt	1190	1	3.30326049882	3.00942215042	3.48203281041	2.83695661485	3.51697027863	3.9127164905	3.42594852632	3.8638047255	4.27260566344	2.89943667442	3.0147716622	4.22032659896	2.63131601608	3.51500244186	3.62710855141	1.5384587088	2.33431069109	3.13908277972	2.59293852903	4.44210213967	4.05027178514	3.57702894797	2.64702570702	4.46828078124	2.21451390355	4.44390825539	4.49758541513	2.04177043622	2.70840743488	3.26931242703	1.18498221034	3.36354098811	4.06788325335	3.02102500192	3.61499882222	4.47301262841	2.81683080971	2.94693070816	3.0057721273	2.50767486774	2.76374073659	4.04040214991	2.55323154245	4.18072867886	4.9113377648	2.86604803835	3.66585110369
alpha_rarefaction_1190_2.txt	1190	2	3.26891188769	2.91513256865	3.44393163926	2.9560579562	3.48650355012	3.87572378406	3.38650678568	3.93474598965	4.27330923104	2.84383000802	2.97840911076	4.13266687881	2.6578183737	3.5021270227	3.82462278765	1.45228790288	2.50450889844	3.06528530657	2.67938885992	4.40738929144	4.09168095	3.45168088264	2.64505684358	4.54914726701	2.28376338317	4.3003906556	4.48722398796	1.95839942855	2.83748297405	3.38582758459	1.27919355305	3.3065257048	3.95554089018	2.92918126385	3.60773101495	4.47406108898	2.71707453326	3.02501424526	2.9330675382	2.49124850303	2.76306848835	4.05304757883	2.54908215667	4.20503877624	4.74799698079	2.85453695014	3.55403519575
alpha_rarefaction_1190_3.txt	1190	3	3.18973017225	2.96365594141	3.48476887658	3.03761905799	3.59309425159	3.99232688117	3.41989388608	3.80946927829	4.1945569584	2.8083484328	3.14999378632	4.17767011981	2.5474158691	3.56603061854	3.70385273161	1.39029811326	2.40507006459	3.18074593301	2.67817528567	4.51852601377	4.18643947039	3.43149903205	2.61825400351	4.45341150384	2.3080561397	4.45710095427	4.47681029267	1.8385345521	2.71610494764	3.26366846783	1.370634223	3.29517490733	3.98524361894	2.952811636	3.63426677378	4.36186101144	2.7369593294	2.96913078662	3.02909155368	2.46167411691	2.82655641779	4.04064987431	2.55323154245	4.13115595371	4.86698413504	2.8647421862	3.62305481263
alpha_rarefaction_1190_4.txt	1190	4	3.28302275284	2.90251958326	3.51594302627	2.94933551205	3.53718248555	3.91051615644	3.39561723115	3.91697093587	4.27513354804	2.81704063375	3.08715967645	4.18265593339	2.58303435272	3.43994515267	3.68181748726	1.38595333739	2.48529950996	3.02695421036	2.60179943521	4.46587508302	4.21954501523	3.51693462473	2.60888666976	4.48150504048	2.24684684366	4.31451940245	4.49046841293	1.80570050956	2.75271559939	3.2853847848	1.29318361143	3.43684871165	3.92390227109	2.9156963432	3.61512340887	4.33275950638	2.82946328752	3.05974479534	3.00020695429	2.50951317621	2.69390180895	4.02324744929	2.55323154245	4.11582510834	4.70086024829	2.80085758062	3.68145341471
alpha_rarefaction_1190_5.txt	1190	5	3.23749196409	3.04957340541	3.61068258073	3.06280883558	3.54714216489	3.81619085838	3.38611762935	3.94620358842	4.20636555278	2.75768393715	3.09621069439	4.1618945835	2.55596558917	3.50508810054	3.67983483877	1.42462590861	2.44289261219	3.09133025105	2.63011397884	4.53370150055	4.11758651303	3.42061245986	2.43079961696	4.40860914065	2.36052201535	4.42960450614	4.43158557427	1.99564597543	2.58227885966	3.31356536073	1.3699444428	3.41432949394	3.97894636736	2.90487436864	3.49124926024	4.43238491152	2.79900929682	3.00927380545	2.87533468051	2.40460150617	2.71857727565	4.08105931935	2.55323154245	4.14271794935	4.88486982565	2.90226829485	3.6344597339
alpha_rarefaction_1190_6.txt	1190	6	3.37085455954	3.08087004059	3.58432120115	3.03481174194	3.50332792841	3.95681581136	3.34738441725	3.99456463488	4.15180204038	2.82650408689	3.14754064923	4.2307124544	2.58578415696	3.53306091765	3.78363036441	1.5170062312	2.48036887993	2.89616416101	2.61852806595	4.5323295803	4.12835891857	3.31340730352	2.50104219631	4.46240598636	2.15520560825	4.42341358576	4.53563961594	1.90565825672	2.63112160345	3.30994368268	1.25371328443	3.40689824754	3.98976494945	2.94913181433	3.62666477628	4.43188580923	2.81203822895	3.04982827981	3.13835798235	2.44002230896	2.75163477724	4.03325715408	2.55323154245	4.10849167237	4.80251832762	2.8430313423	3.68711837933
alpha_rarefaction_1190_7.txt	1190	7	3.18268110299	3.00273755767	3.56240678821	3.03065504417	3.56275132155	3.88762300321	3.35451874083	3.83287437287	4.15560398518	2.77469608854	3.12265626745	4.13801831271	2.66566845404	3.46346426328	3.69153253064	1.45136311466	2.43140073698	3.0887531378	2.51280787924	4.57159936645	3.99996758754	3.53107985918	2.48069382831	4.41915512425	2.36622117563	4.46483872184	4.52872831239	1.84862033131	2.68978448024	3.21793657417	1.33561833786	3.21438325435	4.01492580497	3.03363309736	3.50869714692	4.40354284949	2.78064386318	2.8285677759	3.0420889878	2.52047891063	2.72245678872	4.08081942809	2.55323154245	4.14641652323	4.80521059367	2.9010254389	3.6176417438
alpha_rarefaction_1190_8.txt	1190	8	3.23745907783	3.15411341478	3.51633004718	2.95721526404	3.45306133814	3.87294023541	3.39805477327	3.94422465343	4.26800205648	2.83504898283	3.04528719092	4.12032125311	2.63674504938	3.55063651102	3.75051252488	1.49793313537	2.38988189687	3.08405628328	2.54310616854	4.52190855164	4.03811750826	3.54573963757	2.52943958314	4.51377475533	2.22930899483	4.36598829418	4.50788618805	1.90722955962	2.65467925381	3.32077497362	1.21762731328	3.3995269746	3.98551459422	2.87490760229	3.5961555086	4.36518437034	2.75163656889	2.95528673464	3.09912028506	2.36471450707	2.73517127	3.95807885721	2.54625850925	4.23760587594	4.86222821961	2.98653835594	3.66612919998
alpha_rarefaction_1190_9.txt	1190	9	3.18404379241	3.18177759262	3.45657437531	2.91400966242	3.55854726322	3.87321451667	3.43696946122	3.828993098	4.2584221638	2.86689000756	3.05280501713	4.19817059315	2.65351665236	3.58610312841	3.68159889712	1.4547868418	2.54343251543	3.05757689692	2.59191085347	4.51981235696	4.03841287648	3.35740797394	2.39822888232	4.4317065954	2.26632444089	4.47742211646	4.4593208503	1.9076466589	2.56892912781	3.19089670621	1.33377652106	3.39681446046	3.93746078262	3.03573400564	3.57075778186	4.38896263236	2.88975490885	3.00833757229	2.9964766478	2.50122740329	2.70913855615	4.03693897935	2.55323154245	4.21225272789	4.82873085999	2.96375737612	3.58525247206
[truncated: 28 more columns]
