# Supplementary material for: Adaptation of the infant gut microbiome during the complementary feeding transition
Source: PLoS One. 2022 Jul 14;17(7):e0270213. doi: 10.1371/journal.pone.0270213 (PMC9282554; doi:10.1371/journal.pone.0270213)
Supplement: S2 File — (ZIP) [file pone.0270213.s002.zip › Final docs/Intermediary docs/shannon_KEGG.txt]

Participant_ID_Timepoint	Participant_ID	Timepoint	Shannon
ICF001_CF1	ICF001	Baseline	7.137845343
ICF001_CF3	ICF001	Midpoint	6.941861704
ICF001_CF6	ICF001	Endpoint	6.878382804
ICF004_CF1	ICF004	Baseline	6.949420672
ICF004_CF3	ICF004	Midpoint	7.225769399
ICF004_CF6	ICF004	Endpoint	6.920446773
ICF005_CF1	ICF005	Baseline	6.944334542
ICF005_CF3	ICF005	Midpoint	7.088654784
ICF005_CF6	ICF005	Endpoint	7.00173481
ICF006_CF1	ICF006	Baseline	7.388812742
ICF006_CF3	ICF006	Midpoint	6.958848892
ICF006_CF6	ICF006	Endpoint	7.028073562
ICF007_CF1	ICF007	Baseline	7.548970477
ICF007_CF3	ICF007	Midpoint	7.09116727
ICF007_CF6	ICF007	Endpoint	6.958991917
ICF008_CF1	ICF008	Baseline	6.486980323
ICF008_CF3	ICF008	Midpoint	6.722041166
ICF008_CF6	ICF008	Endpoint	6.881351353
ICF014_CF1	ICF014	Baseline	6.719486805
ICF014_CF3	ICF014	Midpoint	6.98248059
ICF014_CF6	ICF014	Endpoint	7.124600158
ICF015_CF1	ICF015	Baseline	6.910677548
ICF015_CF3	ICF015	Midpoint	6.638287748
ICF015_CF6	ICF015	Endpoint	7.353172264
ICF017_CF1	ICF017	Baseline	7.634579496
ICF017_CF3	ICF017	Midpoint	7.150276367
ICF017_CF6	ICF017	Endpoint	7.003346699
ICF019_CF1	ICF019	Baseline	6.567243397
ICF019_CF3	ICF019	Midpoint	6.917631201
ICF019_CF6	ICF019	Endpoint	7.011667916
ICF020_CF1	ICF020	Baseline	6.368462998
ICF020_CF3	ICF020	Midpoint	7.050206162
ICF020_CF6	ICF020	Endpoint	6.977310246
ICF021_CF1	ICF021	Baseline	7.358266414
ICF021_CF3	ICF021	Midpoint	6.935636513
ICF021_CF6	ICF021	Endpoint	7.222235563
ICF023_CF1	ICF023	Baseline	7.218715009
ICF023_CF3	ICF023	Midpoint	7.148093021
ICF023_CF6	ICF023	Endpoint	6.894255816
ICF025_CF1	ICF025	Baseline	7.535116874
ICF025_CF3	ICF025	Midpoint	7.118179939
ICF025_CF6	ICF025	Endpoint	7.170108472
ICF026_CF1	ICF026	Baseline	6.637223934
ICF026_CF3	ICF026	Midpoint	7.034265769
ICF026_CF6	ICF026	Endpoint	7.246069576
ICF027_CF1	ICF027	Baseline	7.503157375
ICF027_CF3	ICF027	Midpoint	7.245397822
ICF027_CF6	ICF027	Endpoint	6.622886218
ICF029_CF1	ICF029	Baseline	7.072073221
ICF029_CF3	ICF029	Midpoint	7.100990121
ICF029_CF6	ICF029	Endpoint	7.200293025
ICF030_CF1	ICF030	Baseline	6.982269574
ICF030_CF3	ICF030	Midpoint	6.855723052
ICF030_CF6	ICF030	Endpoint	6.935096596
ICF032_CF1	ICF032	Baseline	7.610642244
ICF032_CF3	ICF032	Midpoint	7.161228287
ICF032_CF6	ICF032	Endpoint	7.027624272
ICF034_CF1	ICF034	Baseline	7.491596327
ICF034_CF3	ICF034	Midpoint	6.98022029
ICF034_CF6	ICF034	Endpoint	7.320980123
ICF035_CF1	ICF035	Baseline	6.546058833
ICF035_CF3	ICF035	Midpoint	7.170445596
ICF035_CF6	ICF035	Endpoint	6.897536373
ICF036_CF1	ICF036	Baseline	7.317911884
ICF036_CF3	ICF036	Midpoint	7.034927137
ICF036_CF6	ICF036	Endpoint	6.925635401
ICF037_CF1	ICF037	Baseline	7.563845699
ICF037_CF3	ICF037	Midpoint	7.134093147
ICF037_CF6	ICF037	Endpoint	6.904310164
ICF038_CF1	ICF038	Baseline	6.65215446
ICF038_CF3	ICF038	Midpoint	6.916517225
ICF038_CF6	ICF038	Endpoint	7.042282903
ICF039_CF1	ICF039	Baseline	6.748344816
ICF039_CF3	ICF039	Midpoint	7.238563319
ICF039_CF6	ICF039	Endpoint	6.662612969
