# Supplementary material for: Adaptation of the infant gut microbiome during the complementary feeding transition
Source: PLoS One. 2022 Jul 14;17(7):e0270213. doi: 10.1371/journal.pone.0270213 (PMC9282554; doi:10.1371/journal.pone.0270213)
Supplement: S2 File — (ZIP) [file pone.0270213.s002.zip › Final docs/Process docs/KEGG_Metabo_BasetoMid_Corr_Process.xlsx]

## Sheet: Combine
	KEGG;Brite Hierarchies;Protein families: genetic information processing;ko03000 Transcription factors;	KEGG;Brite Hierarchies;Protein families: genetic information processing;ko03009 Ribosome biogenesis;	KEGG;Brite Hierarchies;Protein families: genetic information processing;ko03011 Ribosome;	KEGG;Brite Hierarchies;Protein families: genetic information processing;ko03012 Translation factors;	KEGG;Brite Hierarchies;Protein families: genetic information processing;ko03016 Transfer RNA biogenesis;	KEGG;Brite Hierarchies;Protein families: genetic information processing;ko03019 Messenger RNA biogenesis;	KEGG;Brite Hierarchies;Protein families: genetic information processing;ko03021 Transcription machinery;	KEGG;Brite Hierarchies;Protein families: genetic information processing;ko03029 Mitochondrial biogenesis;	KEGG;Brite Hierarchies;Protein families: genetic information processing;ko03032 DNA replication proteins;	KEGG;Brite Hierarchies;Protein families: genetic information processing;ko03036 Chromosome and associated proteins;	KEGG;Brite Hierarchies;Protein families: genetic information processing;ko03051 Proteasome;	KEGG;Brite Hierarchies;Protein families: genetic information processing;ko03110 Chaperones and folding catalysts;	KEGG;Brite Hierarchies;Protein families: genetic information processing;ko03400 DNA repair and recombination proteins;	KEGG;Brite Hierarchies;Protein families: genetic information processing;ko04131 Membrane trafficking;	KEGG;Brite Hierarchies;Protein families: metabolism;ko00194 Photosynthesis proteins;	KEGG;Brite Hierarchies;Protein families: metabolism;ko01001 Protein kinases;	KEGG;Brite Hierarchies;Protein families: metabolism;ko01002 Peptidases;	KEGG;Brite Hierarchies;Protein families: metabolism;ko01003 Glycosyltransferases;	KEGG;Brite Hierarchies;Protein families: metabolism;ko01004 Lipid biosynthesis proteins;	KEGG;Brite Hierarchies;Protein families: metabolism;ko01005 Lipopolysaccharide biosynthesis proteins;	KEGG;Brite Hierarchies;Protein families: metabolism;ko01006 Prenyltransferases;	KEGG;Brite Hierarchies;Protein families: metabolism;ko01007 Amino acid related enzymes;	KEGG;Brite Hierarchies;Protein families: metabolism;ko01008 Polyketide biosynthesis proteins;	KEGG;Brite Hierarchies;Protein families: metabolism;ko01009 Protein phosphatases and associated proteins;	KEGG;Brite Hierarchies;Protein families: metabolism;ko01011 Peptidoglycan biosynthesis and degradation proteins;	KEGG;Brite Hierarchies;Protein families: signaling and cellular processes;ko00536 Glycosaminoglycan binding proteins;	KEGG;Brite Hierarchies;Protein families: signaling and cellular processes;ko00537 Glycosylphosphatidylinositol (GPI)-anchored proteins;	KEGG;Brite Hierarchies;Protein families: signaling and cellular processes;ko01504 Antimicrobial resistance genes;	KEGG;Brite Hierarchies;Protein families: signaling and cellular processes;ko02000 Transporters;	KEGG;Brite Hierarchies;Protein families: signaling and cellular processes;ko02022 Two-component system;	KEGG;Brite Hierarchies;Protein families: signaling and cellular processes;ko02035 Bacterial motility proteins;	KEGG;Brite Hierarchies;Protein families: signaling and cellular processes;ko02042 Bacterial toxins;	KEGG;Brite Hierarchies;Protein families: signaling and cellular processes;ko02044 Secretion system;	KEGG;Brite Hierarchies;Protein families: signaling and cellular processes;ko02048 Prokaryotic defense system;	KEGG;Brite Hierarchies;Protein families: signaling and cellular processes;ko04090 CD molecules;	KEGG;Brite Hierarchies;Protein families: signaling and cellular processes;ko04147 Exosome;	KEGG;Brite Hierarchies;Protein families: signaling and cellular processes;ko04812 Cytoskeleton proteins;	KEGG;Cellular Processes;Cell growth and death;ko04112 Cell cycle - Caulobacter;	KEGG;Cellular Processes;Cell growth and death;ko04214 Apoptosis - fly;	KEGG;Cellular Processes;Cell growth and death;ko04216 Ferroptosis;	KEGG;Cellular Processes;Cell growth and death;ko04217 Necroptosis;	KEGG;Cellular Processes;Cell motility;ko02030 Bacterial chemotaxis;	KEGG;Cellular Processes;Cell motility;ko02040 Flagellar assembly;	KEGG;Cellular Processes;Cellular community - prokaryotes;ko02024 Quorum sensing;	KEGG;Cellular Processes;Cellular community - prokaryotes;ko02025 Biofilm formation - Pseudomonas aeruginosa;	KEGG;Cellular Processes;Cellular community - prokaryotes;ko02026 Biofilm formation - Escherichia coli;	KEGG;Cellular Processes;Cellular community - prokaryotes;ko05111 Biofilm formation - Vibrio cholerae;	KEGG;Cellular Processes;Transport and catabolism;ko04138 Autophagy - yeast;	KEGG;Cellular Processes;Transport and catabolism;ko04142 Lysosome;
Lysophosphatidylethanolamines_MS2_85	0.360163	-0.225105	-0.340809	0.0358577	-0.241487	-0.35896	-0.259749	-0.342509	-0.444916	-0.165716	-0.380291	0.0270872	-0.369749	-0.39973	-0.424546	0.12175	-0.298675	0.376793	-0.190056	0.471421	-0.0782916	-0.268715	0.289128	-0.385144	-0.378743	0.338341	0.0915926	0.395678	0.291905	0.265155	0.33769	-0.161443	0.344072	-0.399534	-0.294211	-0.410742	-0.275854	-0.235599	0.040778	-0.339861	-0.343946	0.347976	0.296512	-0.30446	0.24706	0.309222	0.358568	-0.378551	-0.0800375
Phosphatidylethanolamines_MS2_69	0.351614	-0.224851	-0.332143	0.0360291	-0.23704	-0.357517	-0.249674	-0.33911	-0.437042	-0.170918	-0.381398	0.0248272	-0.369217	-0.39403	-0.408993	0.120657	-0.300083	0.37198	-0.201125	0.458763	-0.0932389	-0.266762	0.287358	-0.370832	-0.373894	0.32201	0.080452	0.380979	0.285595	0.270238	0.339515	-0.168662	0.339488	-0.387156	-0.301724	-0.406965	-0.262943	-0.230415	0.0200778	-0.345817	-0.333733	0.350078	0.300113	-0.302241	0.243595	0.308722	0.351644	-0.375695	-0.0880447
Monogalactosyldiacylglycerol_MS2_110	0.310477	-0.180912	-0.312519	0.0305335	-0.205514	-0.282883	-0.230369	-0.277439	-0.383134	-0.0903503	-0.282713	0.05114	-0.286408	-0.331562	-0.41044	0.091525	-0.216833	0.315666	-0.0806158	0.43447	0.0335895	-0.213368	0.229804	-0.35535	-0.320556	0.336624	0.120437	0.392724	0.247155	0.17253	0.234851	-0.084655	0.283692	-0.365053	-0.171016	-0.326064	-0.277064	-0.198337	0.145239	-0.222025	-0.304816	0.239047	0.197309	-0.255917	0.197542	0.23562	0.315604	-0.312685	0.000432449
Lysophosphatidylcholines_MS2_68	0.223282	-0.0528234	-0.151731	-0.0043004	-0.125164	-0.135265	-0.242302	-0.154256	-0.203755	-0.06345	-0.139346	-0.0506946	-0.13322	-0.196316	-0.23445	0.0802239	-0.115624	0.157076	-0.0254055	0.219489	0.00563635	-0.118767	0.117772	-0.286657	-0.1451	0.256457	0.135794	0.183057	0.182032	0.0778526	0.165812	-0.0163725	0.16699	-0.244011	-0.117202	-0.203534	-0.187535	-0.154005	0.123483	-0.111576	-0.235934	0.176704	0.126619	-0.0777103	0.149465	0.128612	0.152582	-0.121453	-0.0572906
Monogalactosylmonoacylglycerol_MS2_86	0.211332	-0.0361519	-0.126733	-0.0092726	-0.114265	-0.117637	-0.243863	-0.139124	-0.178553	-0.0661503	-0.124603	-0.0688527	-0.115491	-0.178977	-0.204345	0.0804461	-0.106333	0.135805	-0.0276822	0.185737	-0.0106903	-0.107707	0.104346	-0.274687	-0.120982	0.240122	0.133298	0.147103	0.173693	0.0712801	0.16318	-0.0132469	0.152226	-0.224734	-0.119844	-0.189869	-0.170369	-0.148615	0.107257	-0.104642	-0.225635	0.175632	0.123897	-0.0530955	0.144826	0.11734	0.128755	-0.0959461	-0.0742017
Phosphatidylcholines_MS2_83	0.187688	-0.00481802	-0.0813399	-0.0182202	-0.0932817	-0.0830121	-0.244784	-0.109339	-0.131172	-0.0673202	-0.0940438	-0.0994759	-0.08036	-0.145098	-0.150488	0.0793	-0.0860917	0.0954364	-0.0266299	0.124476	-0.0342085	-0.0855699	0.0778822	-0.25179	-0.0757823	0.210917	0.129976	0.083605	0.156682	0.0553851	0.153551	-0.00423503	0.123272	-0.188903	-0.118625	-0.161661	-0.139975	-0.13717	0.083346	-0.0868968	-0.20534	0.16844	0.114353	-0.00759474	0.134146	0.0939766	0.0847428	-0.0480061	-0.100054
X.O.acyl..1.hydroxy.fatty.acid_MS2_113	0.26721	-0.114633	-0.197697	0.00806334	-0.163607	-0.222839	-0.245842	-0.225276	-0.279296	-0.131421	-0.245022	-0.0469502	-0.228649	-0.26908	-0.263853	0.102979	-0.200419	0.23165	-0.133072	0.278762	-0.0896077	-0.178114	0.184389	-0.303538	-0.221533	0.25302	0.0952564	0.213738	0.220423	0.174166	0.25859	-0.0981585	0.23138	-0.279539	-0.229214	-0.287895	-0.189209	-0.183717	0.0237049	-0.230978	-0.265515	0.272653	0.219771	-0.151718	0.19135	0.206109	0.212127	-0.210047	-0.112838
cPA_MS2_89	0.307471	-0.0545654	-0.181302	-0.0134711	-0.166634	-0.175263	-0.353893	-0.205174	-0.259734	-0.104575	-0.18835	-0.10472	-0.17305	-0.262399	-0.290155	0.119196	-0.161094	0.198931	-0.0534355	0.265632	-0.0316267	-0.159553	0.154828	-0.39599	-0.176831	0.342242	0.187429	0.205675	0.253426	0.112532	0.246337	-0.0278587	0.223469	-0.323665	-0.187467	-0.280643	-0.241622	-0.216996	0.138605	-0.163434	-0.326985	0.265209	0.18949	-0.0781253	0.213171	0.175569	0.186182	-0.141601	-0.119066
Lysophosphatidylcholines_MS2_65	0.310405	-0.055089	-0.176348	-0.0144764	-0.16797	-0.180153	-0.35868	-0.209307	-0.259681	-0.116793	-0.197504	-0.114878	-0.178992	-0.266164	-0.281161	0.123743	-0.169889	0.200243	-0.0706301	0.258745	-0.0543121	-0.163736	0.158747	-0.395891	-0.176678	0.336377	0.182104	0.192925	0.256964	0.123956	0.260656	-0.0382091	0.227024	-0.321647	-0.206786	-0.288208	-0.235068	-0.220504	0.11698	-0.178476	-0.328929	0.280999	0.203261	-0.076397	0.21879	0.1824	0.183849	-0.14211	-0.137214
Lysophosphatidylcholines_MS2_67	0.328763	-0.0323594	-0.163216	-0.0240323	-0.170331	-0.167405	-0.405452	-0.206141	-0.251278	-0.12152	-0.18658	-0.149725	-0.164476	-0.267551	-0.279118	0.135398	-0.165302	0.188654	-0.061376	0.244187	-0.0604261	-0.161363	0.151802	-0.430341	-0.158673	0.36246	0.210469	0.173104	0.273437	0.114206	0.273257	-0.0240038	0.227787	-0.335201	-0.214465	-0.294117	-0.246346	-0.237155	0.133708	-0.170856	-0.354181	0.297259	0.208368	-0.0455256	0.233686	0.17869	0.170318	-0.115864	-0.162171
Lysophosphatidylcholines_MS2_72	0.271717	0.0134568	-0.109035	-0.0319309	-0.129465	-0.0970668	-0.372402	-0.142883	-0.174932	-0.0792998	-0.107598	-0.152639	-0.090318	-0.196929	-0.220429	0.113215	-0.102495	0.120606	-0.00353824	0.170544	-0.0189952	-0.110504	0.0963323	-0.378877	-0.0900426	0.323596	0.212426	0.118054	0.226193	0.051583	0.202541	0.0215932	0.166423	-0.276664	-0.142463	-0.218121	-0.213568	-0.199313	0.162009	-0.0917505	-0.303556	0.224135	0.142579	0.0131972	0.190488	0.117097	0.109524	-0.0434959	-0.133152
Lysophosphatidylcholines_MS2_87	0.347418	-0.0347495	-0.182419	-0.0239718	-0.180518	-0.172866	-0.42592	-0.215101	-0.269619	-0.112626	-0.187271	-0.144692	-0.168292	-0.281262	-0.31196	0.138176	-0.164753	0.20069	-0.0415978	0.271982	-0.0321998	-0.167023	0.15732	-0.459995	-0.170886	0.395782	0.232075	0.204364	0.287346	0.106444	0.27193	-0.0114858	0.238976	-0.361547	-0.20199	-0.304147	-0.272886	-0.248506	0.173473	-0.16191	-0.375814	0.295419	0.203455	-0.0523602	0.241844	0.181863	0.186307	-0.124371	-0.147001
Lysophosphatidylethanolamines_MS2_96	0.33377	-0.0221964	-0.170639	-0.0260498	-0.170377	-0.153343	-0.419025	-0.198161	-0.250894	-0.0979862	-0.164103	-0.143511	-0.14733	-0.262993	-0.301395	0.131795	-0.145981	0.183206	-0.0203873	0.256235	-0.0136767	-0.153073	0.142091	-0.449881	-0.153447	0.390449	0.236414	0.195059	0.275682	0.0863527	0.250141	0.00439049	0.222962	-0.349214	-0.177603	-0.283366	-0.268362	-0.239109	0.189855	-0.136579	-0.364519	0.272697	0.182595	-0.0371162	0.230222	0.164216	0.171882	-0.105267	-0.13441
Lysophosphatidylcholines_MS2_70	0.393919	-0.0334516	-0.196048	-0.0298797	-0.20274	-0.193239	-0.489919	-0.242086	-0.298224	-0.136251	-0.213093	-0.17787	-0.188529	-0.316637	-0.339952	0.160413	-0.189307	0.221713	-0.0575465	0.293949	-0.0552274	-0.188764	0.176606	-0.520964	-0.185757	0.44281	0.261429	0.212699	0.327001	0.125128	0.317336	-0.0173861	0.26921	-0.404568	-0.242123	-0.346248	-0.301664	-0.283753	0.180431	-0.190294	-0.426495	0.345572	0.238752	-0.0492689	0.277553	0.207043	0.202341	-0.132403	-0.184254
Phosphatidylethanolamines_MS2_12	0.344728	0.0340077	-0.0976355	-0.0495062	-0.15835	-0.120079	-0.494474	-0.179384	-0.196849	-0.141707	-0.149647	-0.246655	-0.114476	-0.24526	-0.222903	0.159384	-0.147995	0.135511	-0.0589614	0.16119	-0.110819	-0.142416	0.120821	-0.473183	-0.0887061	0.379976	0.254017	0.0736507	0.292043	0.0935301	0.300485	-8.60742e-05	0.208275	-0.328083	-0.244209	-0.28799	-0.235665	-0.260668	0.124971	-0.155649	-0.384443	0.334374	0.221718	0.0491949	0.256532	0.158647	0.107466	-0.0293965	-0.244382
Lysophosphatidylcholines_MS2_66	0.363539	0.0441727	-0.0917434	-0.0554732	-0.164428	-0.12092	-0.530406	-0.1854	-0.198596	-0.154928	-0.154639	-0.274135	-0.11506	-0.254747	-0.222611	0.171347	-0.155391	0.135089	-0.0670806	0.155242	-0.130133	-0.147798	0.123537	-0.500395	-0.083432	0.397656	0.269583	0.0595716	0.309004	0.0988765	0.322579	-0.000384167	0.216374	-0.341421	-0.265743	-0.302837	-0.242801	-0.276838	0.122278	-0.165762	-0.406627	0.359814	0.238199	0.0645607	0.273132	0.16551	0.10326	-0.0194549	-0.27248
Monoglyceride_MS1_9	0.318458	0.0656976	-0.0609143	-0.0569737	-0.136361	-0.079192	-0.490128	-0.144622	-0.151186	-0.125013	-0.106447	-0.2624	-0.0714855	-0.207296	-0.184453	0.152041	-0.11546	0.094434	-0.0322612	0.112051	-0.100179	-0.114943	0.089411	-0.452724	-0.044907	0.361641	0.259784	0.0308006	0.27117	0.061085	0.270653	0.0243533	0.175316	-0.297241	-0.21488	-0.250039	-0.216629	-0.245178	0.134563	-0.116183	-0.363112	0.304852	0.192481	0.0914634	0.238598	0.126045	0.0681906	0.0183258	-0.243398
Lysophosphatidylethanolamines_MS2_88	0.411171	0.0138139	-0.154497	-0.0482835	-0.197192	-0.160682	-0.56056	-0.225476	-0.264473	-0.148125	-0.18659	-0.246426	-0.153536	-0.30471	-0.309349	0.178608	-0.176619	0.186962	-0.049743	0.242432	-0.0830277	-0.176791	0.155887	-0.561021	-0.138894	0.465674	0.299535	0.150343	0.344711	0.107796	0.336616	0.0037448	0.258521	-0.407481	-0.25981	-0.344883	-0.302062	-0.30423	0.186286	-0.176554	-0.454999	0.371846	0.246898	0.0171411	0.29657	0.193517	0.161778	-0.0724727	-0.239061
Monoglyceride_MS2_5	0.166411	-0.079725	-0.181251	0.0144493	-0.106249	-0.121976	-0.134228	-0.128841	-0.200722	0.00230692	-0.104232	0.0490447	-0.118024	-0.16266	-0.259287	0.0369546	-0.0746377	0.156236	0.0389882	0.254464	0.114407	-0.0946836	0.101616	-0.214812	-0.161036	0.224641	0.107469	0.254423	0.128403	0.0356822	0.0714359	0.00984115	0.137411	-0.214473	-0.0116411	-0.145914	-0.185684	-0.102387	0.185155	-0.0477239	-0.172389	0.0696439	0.0486194	-0.124573	0.0914298	0.0940281	0.171034	-0.148323	0.0637948
Phosphatidylethanolamines_MS1_99	0.191517	-0.0553339	-0.17493	0.00435238	-0.111641	-0.107893	-0.190434	-0.126704	-0.19746	0.00462417	-0.0889924	0.0162427	-0.101067	-0.167207	-0.2711	0.0489375	-0.0660919	0.146914	0.0620778	0.250094	0.125433	-0.0923295	0.0942928	-0.26231	-0.145277	0.266322	0.147651	0.247616	0.149671	0.0181293	0.079427	0.0334239	0.140533	-0.238672	-0.00871798	-0.152795	-0.209162	-0.123031	0.224616	-0.0307569	-0.206409	0.0809319	0.0474224	-0.0935325	0.108312	0.0883956	0.16224	-0.122058	0.0481697
Monoglyceride_MS1_3	0.192043	-0.0127772	-0.131542	-0.0106086	-0.0993054	-0.0722033	-0.234047	-0.103177	-0.157002	-0.000416333	-0.057749	-0.0368684	-0.0633912	-0.145044	-0.232103	0.0588232	-0.0478075	0.108356	0.0714795	0.194451	0.103778	-0.0748152	0.0695871	-0.278182	-0.097494	0.270195	0.171497	0.185643	0.15304	-0.00192737	0.0842305	0.0528133	0.121201	-0.226407	-0.0147569	-0.138673	-0.198603	-0.130407	0.22369	-0.011347	-0.215599	0.09077	0.0453965	-0.0337221	0.114582	0.0687794	0.119414	-0.0647956	0.00752757
Monoglyceride_MS1_1	0.172345	-0.00105231	-0.1133	-0.0123911	-0.0862642	-0.0531644	-0.219293	-0.0848398	-0.133155	0.00837155	-0.0376088	-0.0379016	-0.0438222	-0.123532	-0.209069	0.0521357	-0.0319492	0.0882663	0.081235	0.169153	0.107675	-0.0604447	0.0541923	-0.256792	-0.0773853	0.251368	0.165948	0.164412	0.137069	-0.0158351	0.0660669	0.0610683	0.102698	-0.204577	0.000877854	-0.116559	-0.183398	-0.11747	0.220777	0.00655863	-0.196634	0.0720144	0.0295771	-0.0178194	0.101099	0.0522988	0.100272	-0.0448571	0.0119421
Monogalactosyldiacylglycerol_MS2_115	0.108114	-0.0610889	-0.138758	0.0141491	-0.0722164	-0.0815696	-0.0754102	-0.0851758	-0.143668	0.0218201	-0.0619717	0.0591256	-0.0775915	-0.108443	-0.197258	0.0160453	-0.0400785	0.110991	0.0519028	0.193725	0.117463	-0.0608252	0.0672692	-0.142903	-0.118266	0.160904	0.0769049	0.204139	0.0808609	0.0098281	0.0249093	0.0194683	0.0911289	-0.150901	0.0237766	-0.0895911	-0.138237	-0.062525	0.15994	-0.0121516	-0.112136	0.020439	0.0115627	-0.0982479	0.051959	0.056579	0.127578	-0.110345	0.0794657
Monogalactosyldiacylglycerol_MS2_121	0.0861215	-0.023389	-0.126155	0.00786793	-0.051632	-0.0236964	-0.0767891	-0.0402041	-0.105937	0.0841563	0.0149901	0.0726106	-0.0126905	-0.0651712	-0.206772	-0.00265005	0.0241168	0.0690216	0.150544	0.179591	0.219733	-0.0214053	0.0236387	-0.146903	-0.0771625	0.186807	0.119357	0.217046	0.0592057	-0.0684159	-0.0518611	0.089622	0.0520865	-0.144321	0.124376	-0.0323809	-0.158623	-0.045034	0.269176	0.085681	-0.10174	-0.0604717	-0.0664461	-0.0581232	0.0226338	0.00126807	0.101591	-0.0590751	0.144961
Monogalactosyldiacylglycerol_MS1_107	0.0376617	0.0330277	-0.0537286	-0.00608199	-0.0114157	0.0467464	-0.0681464	0.0205735	-0.0210916	0.103811	0.0857165	0.0368122	0.0604504	0.00250208	-0.125808	-0.0132019	0.0758911	-0.00548795	0.182431	0.0820771	0.217705	0.0257269	-0.0306341	-0.104508	0.00320082	0.143572	0.121659	0.126066	0.0216949	-0.116808	-0.0949706	0.123554	-0.00632821	-0.0828643	0.160984	0.0319757	-0.115051	-0.017583	0.263665	0.143875	-0.0607858	-0.101939	-0.10814	0.0194915	-0.00709676	-0.0526935	0.0270374	0.0270628	0.131465
PE.44.1...M.H.._MS1_123	0.0230783	0.0375223	-0.0348007	-0.00721003	-0.0026284	0.0526427	-0.0550523	0.0286497	-0.0037704	0.0945019	0.0868519	0.0279388	0.0649864	0.0143821	-0.0955452	-0.0141522	0.0752747	-0.0174001	0.164496	0.055166	0.190206	0.0307597	-0.0360377	-0.0815504	0.016047	0.116051	0.104914	0.0950942	0.0112072	-0.11009	-0.0914699	0.113117	-0.0160288	-0.0605427	0.147667	0.0398202	-0.0920036	-0.00940403	0.228301	0.135624	-0.04419	-0.0974935	-0.102251	0.0289797	-0.0124538	-0.0554557	0.0111278	0.0374091	0.113998
Lysophosphatidylethanolamines_MS2_91	0.279326	0.0106827	-0.141617	-0.0282697	-0.135026	-0.0898032	-0.374099	-0.140098	-0.192818	-0.0370352	-0.0840241	-0.116971	-0.0787913	-0.199164	-0.275791	0.10226	-0.0782008	0.129175	0.0612737	0.216533	0.070101	-0.104455	0.0912773	-0.403609	-0.103369	0.368324	0.244608	0.183842	0.22791	0.0138246	0.160821	0.0604156	0.16695	-0.305447	-0.077091	-0.206092	-0.255205	-0.198724	0.256878	-0.0427557	-0.316043	0.177573	0.0996997	-0.000606228	0.181287	0.101576	0.131952	-0.0522895	-0.0669824
Sphingomyelines_MS2_108	0.238601	0.0484128	-0.089198	-0.0367953	-0.104038	-0.0394818	-0.357384	-0.0949206	-0.130242	-0.0218852	-0.0333715	-0.137057	-0.0268886	-0.147702	-0.214123	0.0919452	-0.0405014	0.0752577	0.0822425	0.145242	0.0683699	-0.0694696	0.051873	-0.363677	-0.0463422	0.329232	0.239636	0.118291	0.195967	-0.0199676	0.126233	0.0822989	0.122648	-0.255585	-0.0488888	-0.156398	-0.219127	-0.174381	0.247456	-0.00128851	-0.279407	0.143513	0.067829	0.0515583	0.15575	0.0618836	0.0781862	0.00723229	-0.0728911
Phosphatidylethanolamines_MS1_109	0.167541	0.0501375	-0.0958256	-0.0249641	-0.0701749	0.0098004	-0.256726	-0.0414477	-0.0948165	0.0662299	0.0431975	-0.0481419	0.027374	-0.0857956	-0.222901	0.04287	0.0325421	0.0425042	0.185408	0.150847	0.206292	-0.0222753	0.00882578	-0.289946	-0.0280542	0.300327	0.230065	0.168914	0.130396	-0.0986422	0.00129659	0.140127	0.0680907	-0.212602	0.0938634	-0.0679588	-0.215606	-0.11441	0.343966	0.1068	-0.208207	0.00572439	-0.0422188	0.0404665	0.084942	-0.00241568	0.0691532	0.0205521	0.0600323
Phosphatidylglycerols_MS2_106	0.184931	0.0625606	-0.0690724	-0.0339294	-0.074204	0.00282599	-0.29684	-0.0512337	-0.0866314	0.0231185	0.0208038	-0.102243	0.0178567	-0.0963885	-0.187798	0.0638993	0.00726901	0.03775	0.133158	0.115708	0.125967	-0.0332271	0.016208	-0.305627	-0.0147466	0.292047	0.226762	0.111412	0.149329	-0.0669637	0.0546139	0.113781	0.0780485	-0.210117	0.0258295	-0.0939502	-0.197303	-0.133769	0.278923	0.0621474	-0.226125	0.0660042	0.0054169	0.0656697	0.110466	0.0165478	0.0510086	0.0361258	-0.0151299
Monoglyceride_MS1_7	0.12008	0.0848293	-0.0122662	-0.0358465	-0.0355858	0.0452471	-0.23464	-0.00438659	-0.0186721	0.0312954	0.0602011	-0.103842	0.0591009	-0.0367588	-0.103367	0.0450466	0.0377465	-0.0146859	0.128009	0.0348995	0.101944	0.0019145	-0.0199955	-0.221568	0.0367613	0.210394	0.185143	0.0357107	0.097879	-0.0841367	0.0172595	0.11319	0.0275441	-0.132856	0.0441584	-0.036584	-0.13358	-0.0913885	0.223517	0.0863826	-0.158009	0.0273872	-0.0216524	0.100065	0.0710373	-0.0196945	-0.00378293	0.0814536	-0.0194057
Sphingomyelin_MS2_77	0.0625857	0.134648	0.0369648	-0.0438875	0.00633173	0.123588	-0.20308	0.0643682	0.0583159	0.0887127	0.152514	-0.098821	0.142923	0.0380631	-0.0568683	0.0188723	0.112514	-0.0857878	0.209832	-0.0312755	0.172341	0.0583134	-0.0813574	-0.176277	0.107526	0.18394	0.198812	-0.00505183	0.0489914	-0.163075	-0.0699367	0.174537	-0.0379214	-0.0797211	0.140111	0.0479103	-0.111675	-0.0518903	0.283193	0.186151	-0.109325	-0.0635671	-0.10445	0.160994	0.0231223	-0.0904919	-0.0631383	0.158149	0.0295585
Fatty.Acids_MS2_90	0.133603	0.157712	0.039047	-0.0604645	-0.021319	0.109641	-0.322353	0.0345361	0.0353392	0.0480528	0.127254	-0.177433	0.129954	-0.00503091	-0.0778147	0.058281	0.0827816	-0.0730224	0.186932	-0.0272849	0.122154	0.0333877	-0.0637726	-0.27615	0.10894	0.255616	0.253892	-0.0259842	0.111222	-0.142543	0.00389535	0.173178	-0.0012164	-0.138097	0.072593	-0.0101176	-0.148484	-0.109463	0.288793	0.14992	-0.190764	0.0202383	-0.0493849	0.195826	0.0812734	-0.0608807	-0.0607753	0.17447	-0.0506242
LPMe_MS2_92	0.219484	0.047334	-0.0467176	-0.0390887	-0.0936346	-0.0495587	-0.338428	-0.0963013	-0.10482	-0.0749187	-0.0643224	-0.174028	-0.0430542	-0.140493	-0.137258	0.101767	-0.0712609	0.0638137	-0.00471377	0.0841647	-0.0471907	-0.0756434	0.0579241	-0.316718	-0.03052	0.258744	0.187453	0.0332779	0.18589	0.0305404	0.174507	0.0280335	0.118426	-0.209468	-0.130444	-0.166628	-0.157836	-0.167846	0.116156	-0.0653373	-0.251878	0.196997	0.120312	0.063391	0.161062	0.0806403	0.0491253	0.0145352	-0.152299
Lysophosphatidylcholines_MS2_71	0.200159	0.0390903	-0.042525	-0.0347779	-0.0864341	-0.0506801	-0.305419	-0.0914877	-0.0978875	-0.0749975	-0.0663549	-0.159477	-0.0456206	-0.131085	-0.12146	0.0940513	-0.0713774	0.0615376	-0.0158223	0.0761178	-0.0552152	-0.0723751	0.0567633	-0.284913	-0.031255	0.229838	0.164174	0.0269395	0.169954	0.0363719	0.166339	0.0172916	0.110787	-0.189	-0.129567	-0.156462	-0.13935	-0.153313	0.0914378	-0.0700449	-0.228128	0.187193	0.117555	0.0536573	0.148598	0.0787236	0.0463065	0.00829796	-0.145851
Monoglyceride_MS1_4	0.173533	0.0571946	-0.031821	-0.0358426	-0.068759	-0.0152236	-0.284315	-0.0601499	-0.0696519	-0.036086	-0.0195763	-0.141388	-0.00673244	-0.0977493	-0.116852	0.0772298	-0.031312	0.033757	0.0384442	0.0618795	0.00335284	-0.0455421	0.0286975	-0.266231	-0.0060154	0.22677	0.175216	0.0307387	0.1458	-0.00866866	0.112909	0.0540017	0.0812766	-0.171237	-0.0660996	-0.113913	-0.139766	-0.1327	0.143251	-0.0120107	-0.205809	0.130087	0.0669521	0.0722972	0.121965	0.042856	0.0281515	0.0362329	-0.100641
Monoglyceride_MS1_2	0.17023	0.0664958	-0.0177033	-0.0391756	-0.0642663	-0.00754444	-0.289986	-0.0541203	-0.0572758	-0.0413936	-0.0146666	-0.15552	0.000807835	-0.0909202	-0.0999632	0.0795803	-0.0293053	0.0233862	0.0328728	0.0429952	-0.0115692	-0.0414821	0.0231145	-0.263203	0.00660359	0.21934	0.174563	0.00866169	0.14422	-0.00899996	0.116958	0.0533863	0.0755364	-0.162666	-0.0737495	-0.110283	-0.130634	-0.132497	0.130403	-0.0127651	-0.20349	0.135581	0.0702336	0.086586	0.122619	0.0393983	0.0153424	0.0499144	-0.11587
Phosphatidylethanolamines_MS2_102	0.107973	0.138126	0.0456182	-0.0530128	-0.0139527	0.0961056	-0.271934	0.0328658	0.0399777	0.0323653	0.107296	-0.160925	0.112515	0.00100088	-0.0474996	0.051119	0.0681467	-0.0690199	0.145635	-0.0404961	0.0828371	0.0301872	-0.0566424	-0.22516	0.100933	0.203127	0.207741	-0.04348	0.0911433	-0.115418	0.00984772	0.140097	-0.00524898	-0.106007	0.0490296	-0.00681185	-0.113106	-0.090889	0.222358	0.119774	-0.155777	0.0249112	-0.0348982	0.174414	0.0688381	-0.0517703	-0.0618341	0.155781	-0.0589937
Phosphatidylethanolamines_MS2_75	0.0965794	0.175278	0.0966792	-0.0659137	0.00293645	0.128232	-0.296008	0.0574225	0.0864567	0.018229	0.131096	-0.212082	0.144853	0.0277776	0.0104706	0.0589338	0.0803459	-0.109167	0.134608	-0.108314	0.0382727	0.0474314	-0.0799012	-0.218163	0.149395	0.181755	0.211295	-0.120811	0.0855667	-0.123348	0.0192701	0.144553	-0.027994	-0.0770784	0.0293827	0.00951505	-0.0840536	-0.0904123	0.187618	0.125218	-0.149302	0.0393662	-0.028922	0.229778	0.0702792	-0.0682464	-0.109405	0.209451	-0.10913
Lysophosphatidylcholines_MS2_73	0.232234	0.11935	0.0188336	-0.0652649	-0.0786802	0.00731127	-0.427366	-0.0622385	-0.0455058	-0.0826311	-0.0138222	-0.266399	0.0178464	-0.111425	-0.0858489	0.122025	-0.0423253	0.0045869	0.0171742	0.00175829	-0.0759642	-0.0500755	0.0197491	-0.361362	0.0450556	0.282806	0.239425	-0.0600594	0.201003	-0.00475469	0.186924	0.0653052	0.0927142	-0.202885	-0.140223	-0.150619	-0.152768	-0.188393	0.130293	-0.0317063	-0.281003	0.218323	0.118649	0.163425	0.178562	0.0508958	-0.0164275	0.108429	-0.219943
Ceraminde_MS2_58	0.144794	0.187138	0.106694	-0.0774771	-0.0164831	0.109554	-0.375791	0.0309816	0.0719486	-0.0299021	0.0973989	-0.277853	0.124657	-0.00584425	0.0147118	0.0911962	0.0449534	-0.0981369	0.0870488	-0.118216	-0.0356913	0.023958	-0.0611802	-0.277373	0.149518	0.213066	0.233307	-0.156963	0.129644	-0.0882734	0.0913624	0.123064	0.00133594	-0.108309	-0.0486924	-0.0403084	-0.0934685	-0.13156	0.148656	0.073684	-0.201626	0.120195	0.0310181	0.252716	0.115929	-0.0367405	-0.111641	0.216991	-0.191748
Phosphatidylethanolamines_MS1_24	0.196255	0.0672243	0.0142142	-0.0476727	-0.0751937	-0.0379498	-0.334156	-0.0820767	-0.0582997	-0.12096	-0.0725969	-0.228265	-0.0358672	-0.11816	-0.0460577	0.112188	-0.085949	0.031666	-0.0747013	-0.00044688	-0.156815	-0.0693705	0.0483367	-0.274405	0.00918681	0.19167	0.148937	-0.0736969	0.173029	0.0626465	0.213138	-0.00953459	0.10086	-0.156539	-0.199861	-0.162735	-0.0943481	-0.160723	-0.00138868	-0.108363	-0.224902	0.242051	0.160721	0.10297	0.163802	0.0839682	-2.80104e-06	0.0504243	-0.237322
Phosphatidylethanolamines_MS2_76	0.193376	0.0759006	0.0211839	-0.0500003	-0.0713351	-0.0279312	-0.338422	-0.0745781	-0.049209	-0.11572	-0.0613876	-0.233179	-0.0249932	-0.110792	-0.0412233	0.111348	-0.07753	0.0226287	-0.0646643	-0.00931332	-0.150297	-0.0632408	0.0409771	-0.275399	0.0191956	0.193319	0.154977	-0.0807459	0.1707	0.0529279	0.206132	-0.000887301	0.0943354	-0.153417	-0.19109	-0.155051	-0.0940843	-0.159367	0.00770803	-0.0968256	-0.224036	0.235229	0.152962	0.114031	0.161278	0.0761262	-0.00810361	0.0623682	-0.236078
Monoglyceride_MS2_59	0.137377	0.113951	0.088833	-0.0581576	-0.0324451	0.0249112	-0.303547	-0.0233658	0.0272633	-0.109653	-0.012684	-0.256978	0.0278175	-0.0491943	0.0479032	0.0989916	-0.0422779	-0.0397541	-0.0632091	-0.10288	-0.178276	-0.0247739	-0.00155413	-0.209917	0.0847028	0.1252	0.130151	-0.172107	0.127453	0.0281012	0.174582	0.00821425	0.0418795	-0.0815699	-0.175987	-0.0985707	-0.0351271	-0.125715	-0.0382928	-0.0658263	-0.169147	0.204664	0.127323	0.16993	0.129469	0.0355131	-0.074033	0.126798	-0.255869
Diglyceride_MS2_56	0.0742955	0.3445	0.295852	-0.125014	0.0645553	0.272363	-0.440544	0.159384	0.270104	-0.0210598	0.248691	-0.43249	0.293823	0.131266	0.213923	0.0963312	0.145813	-0.275782	0.13359	-0.368485	-0.0990539	0.121276	-0.181784	-0.238661	0.353147	0.146885	0.271105	-0.413986	0.0813693	-0.184116	0.0482973	0.196702	-0.117029	0.00880678	-0.0229799	0.0742269	-0.00189293	-0.105421	0.115746	0.179681	-0.156112	0.0896341	-0.0218771	0.47391	0.0866728	-0.145269	-0.300353	0.444654	-0.299701
Monoglyceride_MS1_19	-0.109803	0.278256	0.272569	-0.0783016	0.133894	0.30849	-0.122466	0.236769	0.319205	0.103991	0.321789	-0.205251	0.328922	0.241677	0.242413	-0.0130405	0.232309	-0.301993	0.21964	-0.354452	0.0720458	0.187681	-0.227704	0.0160032	0.339095	-0.0240256	0.136752	-0.325484	-0.0822792	-0.25172	-0.163934	0.214279	-0.211591	0.149583	0.182459	0.230678	0.0769302	0.0473057	0.140085	0.293344	0.054326	-0.151384	-0.18443	0.370367	-0.0710082	-0.227704	-0.293017	0.392214	-0.0570456
Monoglyceride_MS1_16	-0.0926828	0.309792	0.284718	-0.0894315	0.134343	0.334241	-0.174252	0.248985	0.332906	0.116338	0.351381	-0.235936	0.358517	0.247877	0.235085	-0.00527459	0.252684	-0.321288	0.257238	-0.366562	0.0968868	0.198456	-0.244134	-0.0260025	0.364595	0.0156902	0.180275	-0.335553	-0.0679938	-0.282263	-0.17025	0.248355	-0.21793	0.131886	0.20193	0.236517	0.0549096	0.0323771	0.192083	0.326773	0.0268053	-0.155138	-0.199359	0.409727	-0.0614156	-0.244231	-0.309521	0.429279	-0.0629281
Fatty.Acids_MS2_93	-0.0432378	0.303311	0.253517	-0.0918241	0.108058	0.310104	-0.232547	0.218703	0.291672	0.106635	0.327623	-0.249601	0.335548	0.207723	0.182815	0.0121729	0.232545	-0.291001	0.260122	-0.320666	0.105353	0.175502	-0.222183	-0.0930473	0.337532	0.0769053	0.216356	-0.296156	-0.0278174	-0.272058	-0.138268	0.251548	-0.183988	0.0771684	0.182997	0.195383	0.0108199	-0.00195032	0.229393	0.310411	-0.0270148	-0.1207	-0.176876	0.398759	-0.0291739	-0.220456	-0.279197	0.409044	-0.0730668
Diglyceride_MS2_81	0.0284891	0.277227	0.230362	-0.0945968	0.0664858	0.242174	-0.308566	0.152694	0.23071	0.0286942	0.23771	-0.302421	0.262247	0.133253	0.160507	0.0536825	0.153542	-0.235307	0.162802	-0.287395	-0.00512285	0.119662	-0.166268	-0.161641	0.290275	0.1109	0.217805	-0.30089	0.035874	-0.188675	-0.0234347	0.189476	-0.118709	0.0227201	0.0550219	0.101362	-0.00549393	-0.057432	0.149466	0.199954	-0.0948197	0.00330399	-0.0732245	0.373924	0.0362998	-0.147965	-0.242439	0.362157	-0.171682
Sphingomyelin_MS2_82	-0.0233813	0.290942	0.267175	-0.0941147	0.0959929	0.274774	-0.253752	0.189309	0.279461	0.0431257	0.271055	-0.292554	0.294425	0.179608	0.216459	0.0354173	0.180938	-0.273121	0.168811	-0.340403	-0.00745046	0.147821	-0.194442	-0.0955122	0.325634	0.0513174	0.186964	-0.345715	-0.00629988	-0.207313	-0.0616524	0.193808	-0.158151	0.0799054	0.0818305	0.149076	0.0385571	-0.0219108	0.120446	0.226368	-0.0402873	-0.0372582	-0.102565	0.394037	0.0018238	-0.178451	-0.279398	0.392329	-0.15996
Ceraminde_MS2_31	-0.140365	0.128362	0.135363	-0.0230758	0.104646	0.19297	0.0685103	0.168939	0.197551	0.125534	0.221263	-0.00743272	0.205336	0.184683	0.134309	-0.0581555	0.176494	-0.180459	0.180631	-0.182074	0.140772	0.137212	-0.150734	0.112966	0.182637	-0.0753559	0.0282908	-0.12756	-0.117506	-0.183118	-0.197386	0.140372	-0.161182	0.138063	0.211675	0.202546	0.066169	0.0935461	0.11713	0.23001	0.118948	-0.204175	-0.187719	0.161282	-0.111612	-0.169614	-0.156809	0.19737	0.0921134
Monoglyceride_MS1_17	-0.158844	0.160287	0.159607	-0.030199	0.122526	0.235367	0.0642725	0.202509	0.234569	0.155401	0.271378	-0.014768	0.251499	0.218652	0.15012	-0.0669755	0.216002	-0.21713	0.230138	-0.213163	0.181726	0.16511	-0.182649	0.117284	0.221149	-0.0718687	0.0498454	-0.146567	-0.133443	-0.228243	-0.237885	0.179227	-0.191254	0.153902	0.261045	0.240911	0.0668588	0.105322	0.162927	0.285314	0.129989	-0.245537	-0.229309	0.20031	-0.129035	-0.205877	-0.187136	0.242479	0.112819
Sphingomyelin_MS1_32	-0.252427	0.203513	0.210808	-0.0313204	0.179927	0.326193	0.15174	0.290018	0.327308	0.23663	0.38277	0.0268851	0.347904	0.31851	0.208095	-0.113147	0.310525	-0.2992	0.330295	-0.284974	0.282479	0.237199	-0.256762	0.210209	0.296363	-0.13131	0.0407215	-0.179288	-0.213972	-0.323494	-0.366057	0.246959	-0.278215	0.236541	0.396454	0.358275	0.105838	0.173712	0.227256	0.410348	0.218628	-0.382363	-0.344353	0.249921	-0.206983	-0.295832	-0.251511	0.317513	0.20333
Diglyceride_MS1_38	-0.207837	0.230943	0.221411	-0.0457424	0.166246	0.33027	0.0646341	0.279827	0.323794	0.216287	0.38086	-0.0331027	0.353835	0.299064	0.199948	-0.0874882	0.3018	-0.302644	0.328704	-0.293902	0.257701	0.228528	-0.25475	0.140587	0.310754	-0.0798875	0.0866695	-0.202614	-0.174673	-0.322895	-0.325476	0.257993	-0.261998	0.200748	0.362734	0.329175	0.0807973	0.136291	0.244044	0.401582	0.164177	-0.334768	-0.317595	0.288519	-0.170807	-0.286347	-0.260684	0.344716	0.15081
PE.40.1...M.H.._MS1_117	-0.133402	0.290318	0.249245	-0.0740793	0.147284	0.350362	-0.0936768	0.271652	0.329524	0.187133	0.39189	-0.144916	0.378259	0.274519	0.192264	-0.0435024	0.297256	-0.320451	0.33852	-0.32134	0.222133	0.221224	-0.260729	0.0173294	0.349051	0.0121725	0.174894	-0.253073	-0.108768	-0.334205	-0.263113	0.288315	-0.242011	0.142186	0.314549	0.288016	0.0374727	0.0724049	0.284694	0.400855	0.0698628	-0.259833	-0.28045	0.370644	-0.110566	-0.279776	-0.287411	0.407967	0.0598906
Digalactosyldiacylglycerol._MS2_111	-0.179908	0.300352	0.27997	-0.0728594	0.173071	0.377662	-0.042257	0.303202	0.371077	0.200266	0.42007	-0.133313	0.405071	0.314873	0.240402	-0.0603729	0.320792	-0.352294	0.343309	-0.365944	0.221065	0.245512	-0.28465	0.0774472	0.378213	-0.0414748	0.145954	-0.290038	-0.14673	-0.349783	-0.297543	0.29111	-0.27632	0.192806	0.338789	0.329993	0.0764364	0.104616	0.258607	0.423416	0.11922	-0.296623	-0.306564	0.385511	-0.14177	-0.306023	-0.318282	0.431973	0.072449
Ceraminde_MS2_55	-0.206799	0.300037	0.284435	-0.0690885	0.185904	0.391668	-0.0048715	0.320307	0.386573	0.22036	0.439574	-0.109374	0.419639	0.336289	0.250195	-0.0751035	0.339373	-0.364508	0.362268	-0.373775	0.247093	0.259802	-0.297468	0.11031	0.386239	-0.0633609	0.133329	-0.286992	-0.170278	-0.366773	-0.33067	0.300546	-0.294826	0.214864	0.372066	0.357311	0.0880713	0.125758	0.267829	0.44782	0.14776	-0.33319	-0.333911	0.382904	-0.164431	-0.323766	-0.325619	0.436716	0.103408
Monoglyceride_MS1_15	-0.204328	0.426607	0.440333	-0.117254	0.223187	0.484349	-0.141541	0.380912	0.516605	0.159364	0.502123	-0.305143	0.513871	0.396389	0.413368	-0.0314311	0.363809	-0.481142	0.322189	-0.577066	0.0913861	0.300663	-0.360649	0.0776582	0.53552	-0.0879894	0.175939	-0.530852	-0.154945	-0.384039	-0.266915	0.317157	-0.345951	0.271228	0.282166	0.378645	0.154875	0.0973014	0.172064	0.450256	0.124217	-0.249132	-0.290685	0.570873	-0.130534	-0.36068	-0.469345	0.610267	-0.0872362
Ceraminde_MS2_62	-0.24074	0.365839	0.386968	-0.0913305	0.2228	0.451235	-0.030578	0.369507	0.480633	0.189401	0.481218	-0.201147	0.478326	0.392942	0.375003	-0.0638448	0.36009	-0.442861	0.328405	-0.511705	0.149108	0.293888	-0.341796	0.145056	0.479022	-0.125575	0.122989	-0.443864	-0.190581	-0.374659	-0.313651	0.298793	-0.342605	0.284807	0.328987	0.393214	0.158306	0.135322	0.177909	0.450576	0.175499	-0.307138	-0.320071	0.483427	-0.168281	-0.354666	-0.419724	0.535637	0.00575515
Ceraminde_MS2_84	-0.305777	0.387619	0.419353	-0.0899074	0.260448	0.504854	0.0374284	0.423987	0.539157	0.237959	0.546727	-0.169161	0.534593	0.45697	0.416909	-0.0951227	0.416472	-0.492826	0.383034	-0.558168	0.205686	0.338448	-0.386543	0.215631	0.523431	-0.174713	0.106491	-0.46612	-0.246234	-0.428785	-0.394151	0.334159	-0.398103	0.343778	0.410396	0.468103	0.190248	0.183076	0.204771	0.523041	0.239699	-0.393604	-0.390149	0.508246	-0.220774	-0.409266	-0.459344	0.577311	0.063093
Triglyceride_MS2_61	-0.264859	0.332189	0.384478	-0.0798958	0.225492	0.42233	0.0307547	0.357166	0.473025	0.164764	0.443564	-0.176204	0.44393	0.389248	0.401611	-0.0705116	0.332188	-0.425824	0.268894	-0.513872	0.0966577	0.281778	-0.323651	0.202471	0.456237	-0.18559	0.0638058	-0.453315	-0.209365	-0.331201	-0.297231	0.250295	-0.337895	0.315716	0.290716	0.38606	0.19685	0.153813	0.0920631	0.401233	0.21272	-0.292371	-0.293224	0.444451	-0.178381	-0.333653	-0.40958	0.498406	-0.005294
Diglyceride_MS2_20	-0.316531	0.354069	0.41393	-0.0802412	0.256721	0.469257	0.0803751	0.403326	0.523544	0.204444	0.500061	-0.155146	0.493328	0.442726	0.437443	-0.0948158	0.380024	-0.46961	0.315728	-0.555443	0.142527	0.319474	-0.362235	0.256353	0.496413	-0.222957	0.05425	-0.475558	-0.253428	-0.377872	-0.362448	0.281936	-0.384308	0.363205	0.357316	0.447832	0.222124	0.19121	0.116597	0.462867	0.26263	-0.361978	-0.350881	0.470244	-0.219971	-0.379914	-0.445093	0.537564	0.0383812
Ceraminde_MS2_40	-0.0363801	0.128053	0.155016	-0.0421736	0.0560411	0.119029	-0.0826432	0.089432	0.150748	-0.0165538	0.102406	-0.150824	0.122977	0.0938211	0.162725	0.0180797	0.0622323	-0.135227	0.0109861	-0.204022	-0.087899	0.0660195	-0.0862336	0.0087364	0.160493	-0.0433787	0.0353466	-0.221788	-0.0201141	-0.0571501	-0.000580764	0.0451736	-0.0807374	0.0816986	-0.0176608	0.068273	0.0717674	0.00377266	-0.050525	0.0573705	0.0156598	0.0131816	-0.0130568	0.183474	-0.00356883	-0.0706341	-0.150557	0.181838	-0.12405
Triglyceride_MS2_64	-0.18419	0.150916	0.219536	-0.0319999	0.134418	0.209662	0.0949309	0.192416	0.265109	0.0662916	0.211554	-0.0700175	0.215469	0.221789	0.265337	-0.0497683	0.159025	-0.226096	0.0837879	-0.300247	-0.00677061	0.148945	-0.165693	0.189178	0.236412	-0.181968	-0.0362085	-0.273517	-0.145385	-0.139338	-0.153684	0.085958	-0.190685	0.221627	0.123202	0.21605	0.161635	0.112765	-0.0512306	0.173059	0.170158	-0.153092	-0.138283	0.209189	-0.116797	-0.16825	-0.224854	0.242941	-0.0148075
Triglyceride_MS2_60	-0.251133	0.289749	0.355527	-0.069128	0.206984	0.371075	0.0510453	0.319067	0.430693	0.130883	0.383415	-0.158808	0.387684	0.352537	0.387031	-0.064008	0.285748	-0.382233	0.207387	-0.477769	0.048129	0.249968	-0.285973	0.210714	0.408791	-0.20088	0.0286984	-0.429974	-0.197437	-0.276035	-0.25432	0.20047	-0.30515	0.304619	0.234947	0.345129	0.202443	0.14637	0.0302692	0.33489	0.209758	-0.249424	-0.246553	0.392197	-0.163614	-0.29162	-0.37318	0.440694	-0.0238913
Diglyceride_MS2_25	-0.222091	0.223596	0.291173	-0.0510394	0.173777	0.295709	0.0759076	0.260575	0.353447	0.102344	0.303691	-0.113911	0.307242	0.292541	0.330003	-0.0588126	0.227423	-0.309157	0.150673	-0.393966	0.0249312	0.203388	-0.230064	0.203894	0.327526	-0.194104	-0.00348426	-0.355008	-0.175144	-0.212819	-0.209997	0.14702	-0.252603	0.267378	0.185399	0.286584	0.184158	0.132611	-0.00736731	0.260515	0.193902	-0.207526	-0.197984	0.304741	-0.143743	-0.234784	-0.303277	0.347007	-0.0161436
Ceraminde_MS2_63	-0.253295	0.228286	0.301124	-0.0483807	0.190148	0.316424	0.114278	0.283387	0.376121	0.125771	0.330514	-0.0918473	0.32891	0.320148	0.345329	-0.0749666	0.251627	-0.327905	0.174818	-0.409126	0.053942	0.222241	-0.248047	0.23999	0.342427	-0.218552	-0.0149113	-0.357962	-0.20219	-0.235567	-0.248649	0.160889	-0.276501	0.294181	0.224407	0.320313	0.198418	0.156402	0.00459945	0.291991	0.225925	-0.249656	-0.230727	0.30867	-0.169558	-0.258049	-0.316654	0.359276	0.0160278
Triglyceride_MS2_53	-0.325417	0.308815	0.374931	-0.0639407	0.247822	0.433005	0.137037	0.381821	0.487557	0.206524	0.466728	-0.0991269	0.454235	0.424777	0.40905	-0.106983	0.360238	-0.432979	0.297509	-0.5068	0.154629	0.303066	-0.337925	0.286652	0.449756	-0.24157	0.0190195	-0.421305	-0.263349	-0.353097	-0.36768	0.255755	-0.368325	0.361345	0.359201	0.437175	0.22202	0.204368	0.101022	0.438424	0.282216	-0.372526	-0.347081	0.408068	-0.230611	-0.360234	-0.405402	0.478987	0.0767013
Monoglyceride_MS1_13	-0.276314	0.234035	0.29491	-0.0451342	0.202295	0.341278	0.143632	0.306665	0.389018	0.169468	0.369477	-0.0566287	0.357124	0.344719	0.330781	-0.0944706	0.287729	-0.342421	0.232804	-0.40091	0.127403	0.243425	-0.268455	0.256585	0.351614	-0.214702	-0.00516833	-0.328495	-0.224644	-0.278038	-0.305382	0.196136	-0.298568	0.302497	0.294552	0.357595	0.18846	0.176993	0.0679222	0.348318	0.246289	-0.311755	-0.283448	0.308895	-0.196807	-0.288534	-0.319059	0.369401	0.0780405
Monoglyceride_MS1_11	-0.317321	0.247234	0.331983	-0.0463076	0.226532	0.366369	0.183417	0.335125	0.431924	0.171288	0.391475	-0.0593633	0.3811	0.38157	0.38697	-0.105543	0.304385	-0.374955	0.224221	-0.453746	0.105776	0.26446	-0.29008	0.311243	0.383757	-0.269209	-0.0341575	-0.3796	-0.256893	-0.285296	-0.325412	0.19226	-0.329658	0.352656	0.300869	0.392064	0.231251	0.203493	0.0258555	0.35909	0.2899	-0.332289	-0.296837	0.330167	-0.220758	-0.309454	-0.354077	0.397134	0.0709405
Phosphatidylglycerols_MS1_101	-0.100526	-0.210681	-0.1854	0.0858263	-0.0135441	-0.130467	0.348372	-0.0574282	-0.138229	0.0779236	-0.0959587	0.332292	-0.140119	-0.0333752	-0.135282	-0.0962224	-0.0353388	0.144303	-0.00710053	0.22858	0.161356	-0.0389475	0.0793252	0.204774	-0.202736	-0.115124	-0.176123	0.28989	-0.100348	0.0553935	-0.122884	-0.0791459	0.0303253	0.0290931	0.11956	0.0212228	0.0062451	0.110746	-0.00292456	-0.0308151	0.1513	-0.157891	-0.0682166	-0.299546	-0.106993	0.0411868	0.176779	-0.263149	0.282416
Phosphatidylglycerols_MS2_104	-0.142315	-0.18797	-0.146106	0.0824338	0.0135907	-0.0932509	0.381262	-0.0206489	-0.088646	0.0921009	-0.0579206	0.328937	-0.102329	0.0105883	-0.0834742	-0.10947	-0.00568402	0.103407	0.00610557	0.173795	0.161315	-0.0104788	0.0489561	0.252555	-0.161739	-0.159071	-0.192078	0.241825	-0.13391	0.0312624	-0.156615	-0.0668546	-0.00733297	0.0769027	0.145656	0.0653455	0.0416708	0.137945	-0.018687	0.000510277	0.192467	-0.192589	-0.096634	-0.267808	-0.134393	0.00939803	0.136628	-0.223411	0.286686
Diglyceride_MS1_29	-0.250695	-0.0891968	-0.0319858	0.0634291	0.0946701	0.0506799	0.432401	0.10637	0.0673337	0.172377	0.101733	0.309988	0.0495375	0.151136	0.0374191	-0.149377	0.119651	-0.036499	0.120682	0.0196333	0.236882	0.0913702	-0.0636012	0.345667	-0.0183579	-0.230864	-0.181001	0.121934	-0.222998	-0.0945729	-0.291253	0.0263773	-0.129516	0.191002	0.283065	0.214353	0.105856	0.208092	0.0376256	0.157896	0.286128	-0.330589	-0.223763	-0.140067	-0.215286	-0.11374	0.00977605	-0.0702132	0.332821
Ceraminde_MS2_50	-0.291018	-0.0389056	0.0115805	0.0532908	0.128356	0.121793	0.440467	0.16536	0.133516	0.22212	0.185194	0.303622	0.126282	0.213009	0.0724756	-0.16766	0.186027	-0.0997769	0.198175	-0.0375405	0.300871	0.139987	-0.118066	0.368083	0.046735	-0.239099	-0.155831	0.0856344	-0.257347	-0.167576	-0.362802	0.0864852	-0.183947	0.227771	0.365837	0.283755	0.116304	0.23471	0.102016	0.248441	0.315989	-0.404264	-0.294645	-0.0782377	-0.250351	-0.175718	-0.0432676	0.00342809	0.369625
Diglyceride_MS1_28	-0.306092	-0.0130041	0.0881244	0.0400601	0.145072	0.128906	0.425135	0.174165	0.185142	0.151016	0.163393	0.219844	0.127327	0.229932	0.185369	-0.145869	0.156447	-0.134577	0.0965513	-0.142928	0.143858	0.140058	-0.12325	0.404644	0.0936848	-0.313969	-0.198853	-0.0549064	-0.260836	-0.116252	-0.294002	0.0323105	-0.196317	0.284118	0.256952	0.273422	0.192234	0.232107	-0.0559042	0.178763	0.335031	-0.3252	-0.226763	-0.0255137	-0.234075	-0.161368	-0.102861	0.0472345	0.241862
Triglyceride_MS2_52	-0.204408	0.020306	0.100507	0.0150293	0.105914	0.1048	0.252146	0.12865	0.15597	0.0774851	0.117423	0.0944533	0.103174	0.166667	0.171667	-0.084734	0.104119	-0.117363	0.0411037	-0.150428	0.0413686	0.100867	-0.0949165	0.266822	0.098544	-0.223756	-0.129518	-0.10534	-0.17019	-0.0728958	-0.171959	0.0167631	-0.14196	0.207578	0.136367	0.18378	0.151672	0.14767	-0.0791463	0.10866	0.219969	-0.187085	-0.131643	0.0281368	-0.145891	-0.112084	-0.105368	0.0721425	0.103612
Triglyceride_MS2_37	-0.31938	0.120191	0.213113	-0.00296497	0.190345	0.255007	0.312061	0.261773	0.315439	0.168972	0.286946	0.085141	0.262124	0.313815	0.28933	-0.129935	0.238679	-0.26101	0.170139	-0.30268	0.135522	0.208237	-0.212709	0.365349	0.244178	-0.2956	-0.116811	-0.217801	-0.265611	-0.209382	-0.321445	0.118619	-0.270042	0.32452	0.291805	0.342688	0.213945	0.223627	-0.00747521	0.280292	0.319713	-0.341375	-0.272387	0.155492	-0.234227	-0.243076	-0.232869	0.227622	0.165944
Triglyceride_MS2_26	-0.300897	0.0771821	0.132911	0.0138935	0.16748	0.224692	0.336888	0.236494	0.250888	0.215196	0.277666	0.167333	0.234685	0.282362	0.184786	-0.14637	0.242735	-0.210299	0.229429	-0.194149	0.249467	0.193448	-0.190578	0.339122	0.18087	-0.239042	-0.0970429	-0.0844455	-0.257895	-0.22801	-0.361901	0.141957	-0.244323	0.271279	0.360826	0.333112	0.151309	0.223255	0.100071	0.309778	0.303068	-0.390875	-0.309963	0.0843612	-0.242245	-0.236013	-0.163901	0.161926	0.269213
Phosphatidylglycerols_MS1_119	-0.253581	0.0221898	0.0918983	0.0235956	0.129371	0.141759	0.322104	0.167578	0.179354	0.146318	0.176121	0.161607	0.144371	0.210762	0.157911	-0.120949	0.160098	-0.140241	0.124448	-0.140791	0.152294	0.135694	-0.126835	0.314857	0.110673	-0.237247	-0.13073	-0.0609083	-0.21631	-0.134986	-0.26681	0.0642263	-0.181037	0.233917	0.247458	0.248673	0.148019	0.190073	0.00385003	0.193311	0.268268	-0.291661	-0.216295	0.0196789	-0.197331	-0.160547	-0.109409	0.0816922	0.206974
Monoglyceride_MS2_44	-0.311609	0.032967	0.114407	0.0275712	0.160496	0.181104	0.390986	0.210534	0.22421	0.186467	0.225436	0.197488	0.185278	0.262835	0.191653	-0.149556	0.203945	-0.177147	0.165073	-0.17436	0.198852	0.170857	-0.160788	0.382349	0.141223	-0.285145	-0.152865	-0.0735796	-0.266146	-0.175329	-0.335083	0.088095	-0.226026	0.285828	0.31475	0.310715	0.17758	0.233569	0.0195372	0.248969	0.327737	-0.365795	-0.273905	0.0305772	-0.244035	-0.203308	-0.13753	0.107519	0.260026
Monoglyceride_MS1_45	-0.341225	0.0643965	0.153259	0.0204139	0.184084	0.22268	0.399825	0.246714	0.272272	0.202663	0.268918	0.182527	0.228729	0.303006	0.234286	-0.157863	0.236741	-0.219701	0.189587	-0.226721	0.206811	0.199299	-0.193005	0.40802	0.186268	-0.308681	-0.150708	-0.119692	-0.289663	-0.206994	-0.365835	0.110891	-0.260802	0.320723	0.343526	0.350673	0.200395	0.251338	0.0240997	0.287736	0.352981	-0.396342	-0.303308	0.0728779	-0.263853	-0.236625	-0.178602	0.155761	0.260487
PE.27.0...M.H.._MS1_98	0.00555228	-0.0451242	-0.13011	0.0259274	-0.0191852	-0.00118629	0.0553522	-0.00188534	-0.0779444	0.140069	0.05367	0.164698	0.00989929	-0.0127779	-0.189696	-0.0494803	0.0664301	0.0510386	0.192811	0.17788	0.294954	0.0111593	-0.00114334	-0.0387318	-0.0754622	0.114207	0.0658362	0.247816	-0.0121152	-0.103304	-0.146144	0.10243	0.00709336	-0.0814467	0.216457	0.0394493	-0.12385	0.0208719	0.283747	0.141193	-0.0113231	-0.166733	-0.140132	-0.0936848	-0.0460124	-0.0391219	0.0981994	-0.0723935	0.24733
Phosphatidylglycerols_MS2_103	-0.134299	0.0759393	0.0127698	0.00335786	0.0836296	0.178102	0.127329	0.157734	0.118022	0.240742	0.252566	0.145206	0.198783	0.164785	-0.0357961	-0.101321	0.223023	-0.123855	0.333819	-0.0157	0.388434	0.139054	-0.141851	0.084953	0.102947	0.0181082	0.0742946	0.0976725	-0.12715	-0.259285	-0.31665	0.216548	-0.147153	0.0655221	0.388932	0.227951	-0.0397942	0.111972	0.349135	0.336953	0.11121	-0.341907	-0.299941	0.0629703	-0.150117	-0.193359	-0.0603573	0.116947	0.307398
Monoglyceride_MS1_14	-0.0700862	0.0582583	-0.0365596	0.00340564	0.0467776	0.138612	0.0608206	0.113	0.0558461	0.228052	0.214106	0.138023	0.160269	0.107598	-0.111055	-0.0804172	0.192098	-0.0761344	0.333799	0.0551262	0.401836	0.10511	-0.10767	0.00157995	0.0575446	0.0959603	0.115316	0.160872	-0.0754975	-0.240577	-0.274845	0.215443	-0.0986462	-0.00780064	0.363799	0.170862	-0.098531	0.0687664	0.395499	0.310052	0.0433105	-0.297869	-0.269012	0.0359582	-0.109162	-0.157632	-0.0120258	0.0782639	0.301278
PE.43.0...M.H.._MS1_122	-0.0441876	0.102927	-0.0142118	-0.0132966	0.0468293	0.171599	-0.0159529	0.127478	0.0763427	0.235197	0.248838	0.0856729	0.197796	0.114034	-0.112496	-0.0657484	0.213915	-0.103176	0.372336	0.0308228	0.417253	0.117328	-0.128163	-0.0567789	0.0946482	0.14614	0.171951	0.134497	-0.0529112	-0.274382	-0.272041	0.254932	-0.105327	-0.0300776	0.375101	0.173482	-0.123243	0.0451599	0.449946	0.344945	0.00353747	-0.290179	-0.278762	0.0938558	-0.0912757	-0.175758	-0.0382734	0.131134	0.277245
Ceraminde_MS2_46	-0.118319	0.141193	0.0711633	-0.0209349	0.0950438	0.227386	0.0406854	0.185823	0.169084	0.230812	0.295312	0.0579256	0.251658	0.187611	0.00874827	-0.0806612	0.246393	-0.175443	0.351054	-0.088709	0.358822	0.159933	-0.174379	0.038986	0.169987	0.043803	0.123664	0.0131458	-0.109619	-0.288776	-0.300335	0.249066	-0.167425	0.067677	0.375163	0.238099	-0.0374146	0.0899288	0.361164	0.363818	0.0800948	-0.317001	-0.297326	0.153888	-0.130652	-0.217531	-0.118363	0.201146	0.241603
So_MS2_6	-0.128111	0.180007	0.0961647	-0.0310296	0.110606	0.273269	0.0185284	0.219212	0.205804	0.261389	0.349376	0.0409458	0.302204	0.219154	0.0193158	-0.0856051	0.28801	-0.213939	0.407807	-0.119494	0.403841	0.187935	-0.207862	0.0275133	0.212247	0.0613758	0.158098	-0.00630111	-0.118276	-0.338991	-0.337941	0.295134	-0.195666	0.0747981	0.425333	0.273434	-0.0450369	0.0947812	0.420109	0.423954	0.0797058	-0.354481	-0.338959	0.201536	-0.142362	-0.254894	-0.150261	0.253271	0.257966
Ceraminde_MS2_49	-0.0865582	0.0240546	0.00147421	0.00842159	0.0472511	0.0847782	0.103207	0.0816347	0.0593004	0.126551	0.123752	0.0987978	0.0939426	0.0894836	-0.0131395	-0.0613958	0.112574	-0.0587787	0.162849	-0.00380147	0.200216	0.0717904	-0.0700132	0.074487	0.0434585	-0.0158416	0.0142188	0.0580722	-0.0805277	-0.12629	-0.173098	0.0999641	-0.0793547	0.0490679	0.204877	0.124703	-0.00721508	0.0722272	0.161382	0.167895	0.0800104	-0.188678	-0.158416	0.0125483	-0.0901517	-0.0985531	-0.0252504	0.0441872	0.174034
Monoglyceride_MS1_10	-0.0606365	0.0895732	0.0193643	-0.0121983	0.052476	0.147755	0.0108273	0.116162	0.0899967	0.174614	0.202284	0.0559186	0.166569	0.111812	-0.0407011	-0.055144	0.171457	-0.10255	0.270413	-0.0191361	0.29146	0.102955	-0.112122	-0.00629213	0.096943	0.0712115	0.109822	0.058038	-0.060805	-0.209928	-0.214323	0.187869	-0.101143	0.0133196	0.281024	0.153298	-0.0607777	0.0507264	0.303835	0.264433	0.031454	-0.227552	-0.215469	0.0901873	-0.0831966	-0.146297	-0.0567077	0.121898	0.195883
Phosphatidylglycerols_MS1_95	-0.105548	0.100125	0.0558381	-0.0120988	0.0778604	0.172003	0.0583658	0.145189	0.133195	0.17727	0.223629	0.0579468	0.189435	0.150126	0.0169965	-0.0682231	0.188141	-0.134609	0.260466	-0.0716861	0.270183	0.124417	-0.133568	0.0548883	0.127709	0.0113893	0.0760549	0.00805643	-0.0964161	-0.216223	-0.236893	0.182039	-0.133416	0.066984	0.288804	0.189808	-0.0150869	0.0804199	0.258311	0.274688	0.0799857	-0.251157	-0.230149	0.107949	-0.110039	-0.167486	-0.0910319	0.146991	0.192138
Ceraminde_MS2_48	-0.0575209	0.139876	0.0790025	-0.0313766	0.0661941	0.18439	-0.0460208	0.139508	0.139687	0.152037	0.227711	-0.0210958	0.204086	0.134351	0.0199346	-0.0376136	0.181789	-0.147741	0.257817	-0.0965411	0.234021	0.118822	-0.136909	-0.0229923	0.155072	0.0658077	0.129808	-0.0348137	-0.0531693	-0.218433	-0.189833	0.196637	-0.120394	0.0324804	0.247745	0.161019	-0.0377289	0.0381607	0.271703	0.267367	0.0194964	-0.195096	-0.19959	0.164345	-0.0689708	-0.161044	-0.112028	0.190217	0.12262
Ceraminde_MS2_47	-0.0744933	0.148762	0.0873631	-0.0316843	0.0768379	0.202705	-0.0307905	0.156614	0.156753	0.170001	0.250884	-0.0121035	0.223783	0.153392	0.027904	-0.0467682	0.201554	-0.163403	0.281197	-0.108126	0.258449	0.133127	-0.151691	-0.00766958	0.169342	0.0578348	0.130855	-0.0378816	-0.0680366	-0.239295	-0.216545	0.212409	-0.137073	0.046257	0.277398	0.184122	-0.0330365	0.0508216	0.290194	0.294552	0.0350093	-0.223641	-0.224085	0.174073	-0.0840335	-0.179387	-0.123533	0.204983	0.143124
Phosphatidylglycerols_MS2_94	-0.199791	0.0993166	0.0677328	0.00154559	0.122766	0.223285	0.189947	0.206619	0.186248	0.25446	0.296655	0.14703	0.243351	0.226098	0.0444601	-0.121848	0.257784	-0.177327	0.337086	-0.093804	0.374819	0.176232	-0.180142	0.167605	0.155051	-0.0597569	0.0362809	0.0272196	-0.179602	-0.282178	-0.360214	0.221353	-0.199271	0.141282	0.416012	0.28861	0.020395	0.155337	0.304532	0.36852	0.179236	-0.387282	-0.333256	0.0977261	-0.191589	-0.232929	-0.114551	0.163501	0.31067
Diglyceride_MS1_18	-0.26047	0.141991	0.136676	-0.00703304	0.165111	0.28457	0.227513	0.264819	0.268285	0.270667	0.35692	0.12745	0.305606	0.294709	0.132099	-0.137887	0.302948	-0.245727	0.353554	-0.18886	0.363318	0.220838	-0.229205	0.234661	0.226052	-0.125484	0.0163882	-0.0610364	-0.227341	-0.318803	-0.404704	0.240679	-0.25802	0.215108	0.447491	0.354573	0.0769139	0.192819	0.274686	0.41455	0.237393	-0.431662	-0.371563	0.158163	-0.228986	-0.282113	-0.183861	0.234525	0.302712
So_MS2_8	-0.241128	0.175722	0.128696	-0.0163489	0.164303	0.321558	0.175092	0.283981	0.274456	0.317989	0.410677	0.122212	0.350021	0.304426	0.087294	-0.13962	0.346581	-0.264052	0.444909	-0.172191	0.458491	0.240077	-0.253867	0.176424	0.247272	-0.0537779	0.0855317	-0.0261489	-0.214637	-0.38299	-0.447402	0.308108	-0.268504	0.179448	0.521543	0.374958	0.0253634	0.180512	0.401294	0.491278	0.203209	-0.475503	-0.423674	0.192643	-0.229004	-0.31513	-0.188433	0.27134	0.348142
Ceraminde_MS2_41	-0.270263	0.235973	0.188802	-0.0325914	0.195876	0.391136	0.155934	0.33865	0.346772	0.34428	0.484141	0.0822795	0.424116	0.361032	0.142028	-0.145297	0.400469	-0.331946	0.495928	-0.250771	0.4788	0.283536	-0.305714	0.186494	0.322403	-0.0635195	0.112519	-0.0964037	-0.23712	-0.440704	-0.489255	0.356214	-0.318009	0.216354	0.567325	0.430275	0.0445327	0.19493	0.433005	0.55942	0.220672	-0.515292	-0.468824	0.272456	-0.248816	-0.367897	-0.253488	0.357313	0.341562
Ceraminde_MS2_42	-0.1861	0.183465	0.148297	-0.0293689	0.140963	0.288572	0.0868971	0.245975	0.257687	0.240049	0.35242	0.0350095	0.31277	0.260326	0.111589	-0.0969208	0.288361	-0.247423	0.354148	-0.195756	0.329791	0.205261	-0.223961	0.119088	0.244771	-0.0377489	0.0924561	-0.0899892	-0.16237	-0.318379	-0.340471	0.259673	-0.229354	0.152837	0.396235	0.305804	0.0318182	0.131469	0.308579	0.401349	0.147144	-0.356557	-0.32971	0.215907	-0.170143	-0.265594	-0.1938	0.273919	0.223453
Ceraminde_MS2_36	-0.242248	0.244918	0.204516	-0.0410523	0.185497	0.378271	0.10586	0.321903	0.343264	0.303008	0.457515	0.0308402	0.409215	0.341119	0.160101	-0.122112	0.372345	-0.328097	0.449315	-0.270207	0.408706	0.267656	-0.293196	0.155874	0.326938	-0.0558045	0.118156	-0.137557	-0.210064	-0.409243	-0.433212	0.332917	-0.30026	0.204775	0.501263	0.396336	0.0499128	0.169009	0.383577	0.514718	0.191222	-0.452427	-0.420172	0.291557	-0.21783	-0.344545	-0.261656	0.365449	0.271788
Ceraminde_MS2_51	-0.0224254	0.184405	0.119746	-0.0519298	0.0625536	0.202681	-0.139591	0.141438	0.162291	0.118486	0.233404	-0.108967	0.223475	0.129533	0.0504129	-0.00767537	0.175253	-0.172156	0.239479	-0.146278	0.173126	0.118027	-0.14551	-0.0808065	0.194715	0.0959048	0.169166	-0.10627	-0.0191708	-0.215087	-0.139615	0.202364	-0.116342	0.0179963	0.194812	0.139469	-0.0397512	0.00302767	0.253768	0.253125	-0.0264395	-0.134951	-0.163882	0.230261	-0.0325523	-0.157435	-0.147923	0.243682	0.0369024
PE.38.1...M.H.._MS1_114	-0.0641746	0.208416	0.146632	-0.0539807	0.0895297	0.247573	-0.105167	0.183383	0.207894	0.155525	0.287474	-0.0951568	0.271203	0.176738	0.0792486	-0.0276076	0.220345	-0.21301	0.287205	-0.183406	0.218354	0.152476	-0.181632	-0.0414976	0.233378	0.0708414	0.168552	-0.126017	-0.0549053	-0.261061	-0.197739	0.235939	-0.157492	0.0556741	0.256681	0.194029	-0.0222037	0.0329334	0.285079	0.312697	0.0120074	-0.196535	-0.216895	0.258741	-0.0671003	-0.200389	-0.180933	0.283428	0.0748316
Ceraminde_MS2_57	-0.0396014	0.215769	0.114535	-0.0552741	0.0785485	0.257682	-0.139011	0.18317	0.187151	0.195511	0.313649	-0.077499	0.286786	0.16755	0.0148121	-0.0305195	0.244694	-0.205186	0.359411	-0.135851	0.309003	0.156383	-0.186921	-0.0944824	0.224288	0.139525	0.221485	-0.0615365	-0.0387987	-0.303449	-0.229839	0.283695	-0.151339	0.0107105	0.317742	0.197244	-0.0777322	0.0200308	0.397439	0.364734	-0.0217029	-0.231469	-0.255361	0.257991	-0.0643138	-0.21465	-0.159695	0.28416	0.129539
Ceraminde_MS2_54	-0.0796921	0.201322	0.111383	-0.0453489	0.093716	0.264598	-0.0701319	0.199379	0.198558	0.219489	0.327418	-0.030646	0.293166	0.191218	0.024411	-0.0533525	0.261415	-0.211045	0.373303	-0.135502	0.339778	0.170063	-0.1962	-0.037892	0.221739	0.0996546	0.190151	-0.0465033	-0.074113	-0.315157	-0.272585	0.284586	-0.17151	0.0428431	0.357395	0.229889	-0.0580011	0.0528762	0.39608	0.385564	0.0244695	-0.280111	-0.287287	0.236131	-0.0976143	-0.231095	-0.159269	0.272957	0.177464
Ceraminde_MS2_39	-0.0688499	0.213995	0.128304	-0.0520335	0.0924785	0.266719	-0.0990959	0.197599	0.206565	0.200114	0.322389	-0.0639059	0.294701	0.18813	0.0424011	-0.0415738	0.253018	-0.21808	0.353817	-0.157115	0.303293	0.167201	-0.196237	-0.0522114	0.234266	0.101437	0.195922	-0.0789754	-0.0627735	-0.305186	-0.24744	0.277655	-0.1686	0.0422009	0.326919	0.218883	-0.0516919	0.0410304	0.37189	0.36969	0.0114548	-0.250976	-0.266459	0.256989	-0.0835953	-0.225279	-0.17261	0.288703	0.138161
Phosphatidylglycerols_MS1_100	-0.188012	0.199151	0.10055	-0.0261822	0.144075	0.333658	0.0872621	0.276841	0.249542	0.347329	0.435978	0.105113	0.368922	0.282252	0.013954	-0.127115	0.366126	-0.256965	0.519049	-0.126546	0.538434	0.238337	-0.257481	0.0786383	0.245359	0.0495045	0.168458	0.0284628	-0.173697	-0.426326	-0.456031	0.364235	-0.251565	0.110121	0.564666	0.359999	-0.0483192	0.144181	0.528955	0.539671	0.134712	-0.482904	-0.447283	0.214028	-0.203971	-0.323641	-0.170758	0.287319	0.373984
Ceraminde_MS2_79	-0.23277	0.262653	0.201325	-0.045972	0.185438	0.397662	0.0790646	0.332136	0.347248	0.326925	0.485317	0.0274836	0.432384	0.346616	0.138355	-0.122951	0.394811	-0.338131	0.495637	-0.262898	0.456459	0.277791	-0.306176	0.126608	0.338554	-0.0198693	0.153252	-0.121088	-0.203842	-0.442067	-0.454934	0.367286	-0.306065	0.187269	0.538741	0.407115	0.0242786	0.162891	0.447356	0.553914	0.174137	-0.474667	-0.446697	0.309957	-0.217949	-0.361685	-0.264799	0.38505	0.294219
Monogalactosyldiacylglycerol_MS1_105	-0.279082	0.293225	0.227826	-0.0486603	0.216247	0.454319	0.114834	0.383262	0.398823	0.379908	0.556302	0.0479972	0.493551	0.402453	0.161042	-0.147919	0.454527	-0.386392	0.567811	-0.298892	0.529263	0.320573	-0.351235	0.164545	0.383853	-0.0373223	0.162568	-0.132554	-0.244442	-0.50632	-0.532174	0.417418	-0.355095	0.224628	0.626129	0.474362	0.0350081	0.197	0.507227	0.636646	0.214695	-0.556704	-0.518881	0.344357	-0.259671	-0.416843	-0.300874	0.433517	0.351279
Ceraminde_MS2_33	-0.280366	0.29663	0.238477	-0.0505882	0.218136	0.454541	0.111706	0.383739	0.40547	0.368844	0.55214	0.035396	0.492846	0.403983	0.176876	-0.144311	0.449379	-0.390705	0.55218	-0.313537	0.505565	0.319925	-0.351319	0.168914	0.390004	-0.0475705	0.156478	-0.152666	-0.244171	-0.498025	-0.520995	0.408973	-0.356086	0.232005	0.609085	0.471771	0.0456302	0.195957	0.483782	0.625413	0.216585	-0.54395	-0.507973	0.351609	-0.256562	-0.413942	-0.308948	0.439232	0.331874
Monogalactosyldiacylglycerol_MS2_118	-0.0913758	-0.0442271	-0.0255445	0.0274697	0.0309676	0.00949077	0.169818	0.0328239	0.0125936	0.0673233	0.0304796	0.130107	0.00883199	0.0492306	-0.000521244	-0.058066	0.0405555	-0.0024527	0.0460755	0.0252189	0.0985751	0.0291659	-0.0170097	0.129075	-0.0204192	-0.0824811	-0.0704335	0.0657063	-0.0824019	-0.0318213	-0.110731	0.00711292	-0.0421918	0.0646595	0.109679	0.0754939	0.0330755	0.0781763	0.0204922	0.0559376	0.106331	-0.126806	-0.0842809	-0.0682169	-0.0811012	-0.0374371	0.0165723	-0.0416264	0.137207
Diglyceride_MS2_21	-0.0747595	0.0106685	0.0461736	0.00356171	0.0399285	0.0381364	0.0876636	0.0468864	0.0624616	0.0177473	0.0386457	0.0221746	0.0367148	0.0615282	0.0765064	-0.0271478	0.0328805	-0.0464174	0.000554791	-0.0678687	-0.00690559	0.0358205	-0.0343891	0.0999636	0.0413763	-0.0899049	-0.0520615	-0.0566723	-0.0610025	-0.0187714	-0.0516548	-0.001578	-0.0521235	0.0815471	0.0334692	0.0638736	0.0643786	0.0521663	-0.0499418	0.0289551	0.0808661	-0.0556305	-0.0374267	0.0171044	-0.0496427	-0.0378108	-0.0455633	0.0315269	0.0193202
X.O.acyl..1.hydroxy.fatty.acid_MS2_120	-0.237889	0.13649	0.180344	-0.0151787	0.154664	0.242315	0.190674	0.229893	0.269949	0.164986	0.277643	0.0414496	0.254054	0.263633	0.212352	-0.0996375	0.226982	-0.23491	0.203323	-0.249857	0.165898	0.185233	-0.195607	0.240028	0.227516	-0.180356	-0.0329025	-0.172516	-0.199042	-0.219283	-0.282049	0.149731	-0.228483	0.235582	0.280547	0.2907	0.136311	0.164552	0.084126	0.283902	0.223971	-0.296502	-0.252898	0.172005	-0.182171	-0.223421	-0.204658	0.229514	0.146522
So_MS2_22	-0.176948	0.0942952	0.127307	-0.0088328	0.112925	0.173866	0.148999	0.166768	0.194077	0.12259	0.200541	0.0390243	0.18217	0.192157	0.152259	-0.0754639	0.165071	-0.168189	0.148207	-0.177143	0.125156	0.13454	-0.141057	0.181445	0.161238	-0.135488	-0.029067	-0.11901	-0.148455	-0.158795	-0.209519	0.107221	-0.166489	0.173494	0.208156	0.213339	0.100286	0.123463	0.060819	0.206689	0.168158	-0.221008	-0.186696	0.117992	-0.136199	-0.162372	-0.145267	0.161042	0.114393
Diglyceride_MS2_23	-0.1535	0.110456	0.132315	-0.0167173	0.106155	0.178603	0.101936	0.163143	0.193006	0.115631	0.203402	0.00853735	0.18834	0.183293	0.145455	-0.062773	0.163784	-0.171377	0.153611	-0.180816	0.1191	0.131637	-0.141873	0.142854	0.170117	-0.105109	-0.00145064	-0.12865	-0.128062	-0.162935	-0.192199	0.117352	-0.159262	0.1534	0.196341	0.200345	0.0844555	0.104003	0.0776514	0.207611	0.138759	-0.200249	-0.176917	0.139861	-0.118193	-0.160003	-0.150404	0.177393	0.0910975
X.O.acyl..1.hydroxy.fatty.acid_MS2_112	0.0971949	-0.0133845	-0.0403569	-0.00731736	-0.0510355	-0.0583878	-0.11851	-0.0669189	-0.0734746	-0.0553012	-0.0709692	-0.0557028	-0.0595942	-0.0833445	-0.0652793	0.0451826	-0.0633418	0.0582149	-0.0484517	0.0605702	-0.0554529	-0.0539919	0.0514225	-0.11902	-0.0479581	0.090741	0.0475585	0.0307706	0.082551	0.0538481	0.101524	-0.026639	0.0716166	-0.0912266	-0.0938425	-0.0968862	-0.0581669	-0.0720226	-0.000883109	-0.0760767	-0.10186	0.110451	0.0829329	-0.0144503	0.0748872	0.0637112	0.0469536	-0.0379076	-0.0743637
X.O.acyl..1.hydroxy.fatty.acid_MS2_116	0.0641693	0.0812107	0.0578211	-0.0353468	-0.00734568	0.0411829	-0.167401	0.00876508	0.0348941	-0.0336982	0.0283597	-0.137854	0.0458219	-0.00582011	0.0265696	0.046298	0.00582258	-0.0430032	0.00749958	-0.0674636	-0.056127	0.00500649	-0.0216141	-0.115179	0.0677112	0.0774939	0.0893591	-0.0941187	0.0593949	-0.0192623	0.0623318	0.0352022	0.00400401	-0.0391208	-0.053599	-0.0274436	-0.025565	-0.0606654	0.0237093	0.00705588	-0.0868435	0.0772826	0.0358501	0.114132	0.0577339	-0.00599385	-0.055298	0.0953964	-0.114645
PE.25.0...M.H.._MS1_97	-0.0157031	0.0439839	0.0105616	-0.00837237	0.0191397	0.0633752	-0.0148321	0.0468402	0.0372733	0.0692764	0.085089	0.0102614	0.0717412	0.0429407	-0.0190034	-0.0175927	0.0705371	-0.0441275	0.11395	-0.0100969	0.117672	0.0415938	-0.0469541	-0.0181654	0.0441982	0.0415499	0.0566586	0.019316	-0.0169511	-0.0886078	-0.0815555	0.0818737	-0.0391484	-0.00233425	0.111276	0.0583238	-0.031261	0.0131076	0.132164	0.109828	0.00116922	-0.0855835	-0.0851197	0.0467361	-0.02711	-0.0597337	-0.0260276	0.0576022	0.0710901
Phosphatidylethanolamines_MS2_80	0.0348911	0.0583521	0.00779974	-0.0191797	-0.00125097	0.0527224	-0.0972736	0.0251252	0.0181181	0.0441211	0.0679107	-0.0402623	0.0620319	0.0115473	-0.0395865	0.00892755	0.0507703	-0.0329639	0.102493	-0.00153614	0.0900978	0.0238234	-0.0339964	-0.0898169	0.0422918	0.0953641	0.0970273	0.012109	0.0268841	-0.0762996	-0.032983	0.0831793	-0.0124986	-0.0461702	0.0690391	0.0178349	-0.0608392	-0.0271109	0.143525	0.0873621	-0.0568068	-0.0305592	-0.0495896	0.0678618	0.0128894	-0.0393177	-0.0209465	0.0661788	0.0213455
Diglyceride_MS1_30	-0.0536161	0.107681	0.107321	-0.0287689	0.0571564	0.125351	-0.0320284	0.0988197	0.13001	0.0487733	0.132844	-0.0694975	0.133519	0.10248	0.0977376	-0.0111814	0.0977935	-0.122026	0.0932149	-0.140382	0.0390462	0.0786504	-0.0935469	0.0196609	0.134653	-0.018152	0.047917	-0.124582	-0.0415965	-0.104717	-0.0773785	0.0870945	-0.0896277	0.0669445	0.0847206	0.100716	0.0344336	0.027061	0.0584983	0.123955	0.0327792	-0.0739565	-0.0829397	0.142379	-0.0369098	-0.0956252	-0.116474	0.153901	-0.00903903
Sphingomyelin_MS2_74	-0.0871167	0.143645	0.132486	-0.0344889	0.0832279	0.18196	-0.0183901	0.14622	0.177494	0.0992691	0.203452	-0.0606211	0.195349	0.151754	0.112557	-0.0302768	0.155908	-0.168845	0.168949	-0.173086	0.112124	0.118631	-0.13724	0.0374193	0.180776	-0.0185208	0.0710108	-0.135082	-0.0713828	-0.170451	-0.146493	0.142025	-0.133238	0.0918719	0.167557	0.160088	0.0349008	0.0512205	0.129548	0.206713	0.0578739	-0.146498	-0.150577	0.183693	-0.0695652	-0.148308	-0.151541	0.206598	0.039952
Ceraminde_MS2_43	-0.0727492	0.184724	0.16155	-0.0494587	0.088078	0.214028	-0.077409	0.163386	0.204482	0.101428	0.234817	-0.109846	0.230697	0.16397	0.126793	-0.0184554	0.175138	-0.198707	0.194035	-0.20796	0.112529	0.132219	-0.158163	-0.000780754	0.219725	0.0106167	0.111453	-0.17346	-0.0577364	-0.196992	-0.143319	0.171407	-0.144484	0.0843872	0.171725	0.167144	0.0253419	0.0354545	0.159418	0.233659	0.0325056	-0.138709	-0.15694	0.238707	-0.0574023	-0.165998	-0.182569	0.257898	0.0112477
Ceraminde_MS2_27	-0.388595	0.220754	0.221892	-0.0147771	0.249304	0.427821	0.328565	0.397198	0.412158	0.387945	0.529358	0.166952	0.458198	0.442737	0.220903	-0.199177	0.446246	-0.375511	0.507375	-0.305959	0.507899	0.329668	-0.343941	0.352041	0.34974	-0.198604	0.0199573	-0.123564	-0.337074	-0.466162	-0.587024	0.349791	-0.387181	0.330357	0.64322	0.525573	0.128765	0.284299	0.379197	0.604744	0.353917	-0.624489	-0.538997	0.251775	-0.335645	-0.418226	-0.288763	0.363029	0.420649
Ceraminde_MS2_78	-0.336405	0.326691	0.316748	-0.0584095	0.255399	0.491628	0.150722	0.424394	0.481429	0.34431	0.574289	-0.00420897	0.526515	0.457839	0.291696	-0.148917	0.460786	-0.447478	0.504985	-0.423105	0.418745	0.347607	-0.382333	0.248189	0.451701	-0.142006	0.107232	-0.273721	-0.284857	-0.489992	-0.51977	0.386103	-0.400882	0.315844	0.576029	0.511822	0.127458	0.226911	0.373504	0.614862	0.276438	-0.539053	-0.499584	0.403242	-0.279433	-0.436361	-0.378369	0.495277	0.271874
Diglyceride_MS1_35	-0.431309	0.248698	0.310508	-0.0256246	0.280104	0.448896	0.348205	0.423265	0.483898	0.328739	0.523793	0.0979127	0.473081	0.481974	0.354953	-0.18941	0.431307	-0.42547	0.413146	-0.429638	0.359509	0.343403	-0.361841	0.424469	0.409002	-0.302693	-0.0401161	-0.275564	-0.363758	-0.425598	-0.542978	0.298767	-0.418593	0.413952	0.554963	0.540434	0.223965	0.301952	0.213335	0.551046	0.402706	-0.572461	-0.490306	0.30702	-0.339622	-0.419319	-0.361402	0.415542	0.309594
Diglyceride_MS1_34	-0.385979	0.262414	0.308182	-0.0355087	0.262057	0.440405	0.273643	0.404513	0.467273	0.307302	0.50981	0.0525786	0.465589	0.454428	0.336036	-0.165822	0.414738	-0.416173	0.404849	-0.42207	0.336766	0.328116	-0.350985	0.359559	0.408047	-0.253439	-0.00272442	-0.281681	-0.324545	-0.416074	-0.50065	0.301397	-0.395257	0.374385	0.518878	0.504967	0.196736	0.265933	0.225938	0.532744	0.350466	-0.524391	-0.459796	0.326867	-0.30405	-0.401971	-0.357263	0.424271	0.266042
TRUE	TRUE	TRUE	TRUE	TRUE	TRUE	TRUE	TRUE	TRUE	TRUE	TRUE	TRUE	TRUE	TRUE	TRUE	TRUE	TRUE	TRUE	TRUE	TRUE	TRUE	TRUE	TRUE	TRUE	TRUE	TRUE	TRUE	TRUE	TRUE	TRUE	TRUE	TRUE	TRUE	TRUE	TRUE	TRUE	TRUE	TRUE	TRUE	TRUE	TRUE	TRUE	TRUE	TRUE	TRUE	TRUE	TRUE	TRUE	TRUE	TRUE
	KEGG;Brite Hierarchies;Protein families: genetic information processing;ko03000 Transcription factors;	KEGG;Brite Hierarchies;Protein families: genetic information processing;ko03009 Ribosome biogenesis;	KEGG;Brite Hierarchies;Protein families: genetic information processing;ko03011 Ribosome;	KEGG;Brite Hierarchies;Protein families: genetic information processing;ko03012 Translation factors;	KEGG;Brite Hierarchies;Protein families: genetic information processing;ko03016 Transfer RNA biogenesis;	KEGG;Brite Hierarchies;Protein families: genetic information processing;ko03019 Messenger RNA biogenesis;	KEGG;Brite Hierarchies;Protein families: genetic information processing;ko03021 Transcription machinery;	KEGG;Brite Hierarchies;Protein families: genetic information processing;ko03029 Mitochondrial biogenesis;	KEGG;Brite Hierarchies;Protein families: genetic information processing;ko03032 DNA replication proteins;	KEGG;Brite Hierarchies;Protein families: genetic information processing;ko03036 Chromosome and associated proteins;	KEGG;Brite Hierarchies;Protein families: genetic information processing;ko03051 Proteasome;	KEGG;Brite Hierarchies;Protein families: genetic information processing;ko03110 Chaperones and folding catalysts;	KEGG;Brite Hierarchies;Protein families: genetic information processing;ko03400 DNA repair and recombination proteins;	KEGG;Brite Hierarchies;Protein families: genetic information processing;ko04131 Membrane trafficking;	KEGG;Brite Hierarchies;Protein families: metabolism;ko00194 Photosynthesis proteins;	KEGG;Brite Hierarchies;Protein families: metabolism;ko01001 Protein kinases;	KEGG;Brite Hierarchies;Protein families: metabolism;ko01002 Peptidases;	KEGG;Brite Hierarchies;Protein families: metabolism;ko01003 Glycosyltransferases;	KEGG;Brite Hierarchies;Protein families: metabolism;ko01004 Lipid biosynthesis proteins;	KEGG;Brite Hierarchies;Protein families: metabolism;ko01005 Lipopolysaccharide biosynthesis proteins;	KEGG;Brite Hierarchies;Protein families: metabolism;ko01006 Prenyltransferases;	KEGG;Brite Hierarchies;Protein families: metabolism;ko01007 Amino acid related enzymes;	KEGG;Brite Hierarchies;Protein families: metabolism;ko01008 Polyketide biosynthesis proteins;	KEGG;Brite Hierarchies;Protein families: metabolism;ko01009 Protein phosphatases and associated proteins;	KEGG;Brite Hierarchies;Protein families: metabolism;ko01011 Peptidoglycan biosynthesis and degradation proteins;	KEGG;Brite Hierarchies;Protein families: signaling and cellular processes;ko00536 Glycosaminoglycan binding proteins;	KEGG;Brite Hierarchies;Protein families: signaling and cellular processes;ko00537 Glycosylphosphatidylinositol (GPI)-anchored proteins;	KEGG;Brite Hierarchies;Protein families: signaling and cellular processes;ko01504 Antimicrobial resistance genes;	KEGG;Brite Hierarchies;Protein families: signaling and cellular processes;ko02000 Transporters;	KEGG;Brite Hierarchies;Protein families: signaling and cellular processes;ko02022 Two-component system;	KEGG;Brite Hierarchies;Protein families: signaling and cellular processes;ko02035 Bacterial motility proteins;	KEGG;Brite Hierarchies;Protein families: signaling and cellular processes;ko02042 Bacterial toxins;	KEGG;Brite Hierarchies;Protein families: signaling and cellular processes;ko02044 Secretion system;	KEGG;Brite Hierarchies;Protein families: signaling and cellular processes;ko02048 Prokaryotic defense system;	KEGG;Brite Hierarchies;Protein families: signaling and cellular processes;ko04090 CD molecules;	KEGG;Brite Hierarchies;Protein families: signaling and cellular processes;ko04147 Exosome;	KEGG;Brite Hierarchies;Protein families: signaling and cellular processes;ko04812 Cytoskeleton proteins;	KEGG;Cellular Processes;Cell growth and death;ko04112 Cell cycle - Caulobacter;	KEGG;Cellular Processes;Cell growth and death;ko04214 Apoptosis - fly;	KEGG;Cellular Processes;Cell growth and death;ko04216 Ferroptosis;	KEGG;Cellular Processes;Cell growth and death;ko04217 Necroptosis;	KEGG;Cellular Processes;Cell motility;ko02030 Bacterial chemotaxis;	KEGG;Cellular Processes;Cell motility;ko02040 Flagellar assembly;	KEGG;Cellular Processes;Cellular community - prokaryotes;ko02024 Quorum sensing;	KEGG;Cellular Processes;Cellular community - prokaryotes;ko02025 Biofilm formation - Pseudomonas aeruginosa;	KEGG;Cellular Processes;Cellular community - prokaryotes;ko02026 Biofilm formation - Escherichia coli;	KEGG;Cellular Processes;Cellular community - prokaryotes;ko05111 Biofilm formation - Vibrio cholerae;	KEGG;Cellular Processes;Transport and catabolism;ko04138 Autophagy - yeast;	KEGG;Cellular Processes;Transport and catabolism;ko04142 Lysosome;
M246T902	0.228992	-0.193687	-0.258547	-0.0745938	-0.219383	-0.283628	-0.225152	-0.304936	-0.341272	-0.0591729	-0.239214	-0.0334266	-0.274249	-0.207712	-0.322411	0.221753	-0.192571	0.352306	-0.127731	0.310051	-0.0550947	-0.21765	0.246881	-0.215147	-0.254934	0.155034	0.10206	0.241802	0.31346	0.242069	0.32957	-0.118542	0.277818	-0.25804	-0.216105	-0.290472	-0.224986	-0.219686	0.0445784	-0.210173	-0.323369	0.316171	0.368972	-0.0911014	0.281474	0.299321	0.329446	-0.250114	-0.0811491
M366T887	0.22532	-0.172137	-0.263483	-0.0394816	-0.195209	-0.27557	-0.217944	-0.29265	-0.3425	-0.0681563	-0.262106	-0.0171292	-0.270114	-0.233428	-0.315865	0.192168	-0.180068	0.355168	-0.146948	0.319189	-0.0458379	-0.201154	0.225036	-0.240827	-0.246096	0.153317	0.101764	0.251172	0.285946	0.234113	0.335993	-0.135091	0.273153	-0.25657	-0.222244	-0.293735	-0.238368	-0.210461	0.0395877	-0.226825	-0.315244	0.327799	0.368628	-0.122011	0.264505	0.289867	0.320737	-0.270255	-0.0877957
M206T897	0.20423	-0.207305	-0.263266	-0.10565	-0.23351	-0.271483	-0.202429	-0.307152	-0.340181	-0.0206865	-0.201482	0.00380733	-0.265059	-0.179242	-0.338433	0.250282	-0.162841	0.347965	-0.0689021	0.308499	-0.00763132	-0.222203	0.257467	-0.17397	-0.251547	0.171999	0.134777	0.251555	0.304178	0.234253	0.308823	-0.0739609	0.27565	-0.232662	-0.166041	-0.263118	-0.222384	-0.222174	0.0734586	-0.161708	-0.316981	0.280292	0.358162	-0.0781929	0.276662	0.297968	0.346254	-0.228908	-0.0149642
M331T951	0.190762	-0.19017	-0.2718	-0.0804197	-0.213812	-0.258736	-0.185911	-0.295889	-0.342548	-0.0146279	-0.211819	0.0372581	-0.25783	-0.196445	-0.339369	0.230704	-0.137409	0.350809	-0.0658363	0.319237	0.0222863	-0.206915	0.238961	-0.185818	-0.241501	0.177919	0.148661	0.26701	0.271362	0.223258	0.308582	-0.0739154	0.270808	-0.221481	-0.15266	-0.256451	-0.236981	-0.214024	0.0803151	-0.160538	-0.306753	0.27935	0.354829	-0.107154	0.257188	0.288294	0.345173	-0.243218	0.00522602
M309T949	0.148911	-0.192812	-0.287924	-0.0963679	-0.214901	-0.233879	-0.143723	-0.290653	-0.346271	0.0389377	-0.176123	0.115208	-0.241792	-0.178577	-0.363097	0.250025	-0.0777629	0.350989	0.00990607	0.329984	0.10959	-0.2001	0.236949	-0.147009	-0.229946	0.206107	0.203685	0.295825	0.231493	0.205137	0.285052	-0.0188395	0.26587	-0.181248	-0.0789812	-0.218248	-0.24932	-0.211339	0.12343	-0.100295	-0.291833	0.236031	0.341213	-0.118912	0.235206	0.28002	0.368051	-0.232117	0.106698
M471T938	0.147535	-0.15715	-0.254721	-0.0563953	-0.175787	-0.213916	-0.140651	-0.254112	-0.309415	0.00752676	-0.187272	0.083079	-0.220124	-0.184269	-0.311307	0.196355	-0.084981	0.316146	-0.0341592	0.297341	0.0696037	-0.170828	0.198327	-0.164309	-0.204577	0.172193	0.160299	0.25972	0.204702	0.185566	0.268925	-0.0498863	0.236913	-0.177324	-0.10416	-0.212823	-0.227323	-0.184127	0.0900233	-0.124952	-0.261812	0.236394	0.310731	-0.122536	0.207982	0.247699	0.314631	-0.225779	0.0507086
M310T950	0.19427	-0.188723	-0.325894	-0.0498636	-0.211399	-0.273771	-0.183557	-0.319373	-0.396057	-0.00490584	-0.258767	0.101469	-0.282318	-0.253308	-0.390598	0.231471	-0.11248	0.406211	-0.0678953	0.383736	0.0786476	-0.21072	0.242093	-0.231477	-0.259011	0.214418	0.195195	0.332488	0.253864	0.236338	0.351975	-0.0828579	0.301534	-0.233332	-0.149872	-0.281031	-0.296185	-0.231038	0.104766	-0.179919	-0.333266	0.316754	0.399962	-0.171887	0.26072	0.313278	0.393804	-0.302141	0.0431138
M506T862	0.0395671	-0.134557	-0.132282	-0.131234	-0.148748	-0.101276	-0.0444718	-0.152194	-0.155958	0.0814676	-0.000502838	0.0824313	-0.103887	-0.0105498	-0.196798	0.191296	-0.0114779	0.151633	0.108769	0.137729	0.102709	-0.119166	0.151099	0.0210975	-0.11232	0.119802	0.13819	0.137045	0.128962	0.0938053	0.0945934	0.0728707	0.125124	-0.0507645	0.0393472	-0.0590208	-0.0938345	-0.112224	0.102154	0.0408553	-0.135765	0.0449414	0.142495	0.00243595	0.123217	0.138856	0.202905	-0.0521025	0.147078
M164T675	0.159022	-0.133325	-0.102372	-0.0878629	-0.152374	-0.178047	-0.164138	-0.177917	-0.161747	-0.062814	-0.108029	-0.121023	-0.157678	-0.0703423	-0.148226	0.146493	-0.174674	0.167434	-0.0981491	0.124821	-0.127221	-0.144503	0.164414	-0.0938937	-0.152834	0.0526856	-0.00142905	0.0737555	0.243671	0.151067	0.171995	-0.0791073	0.149921	-0.167596	-0.164301	-0.17266	-0.0735218	-0.127854	-0.00950996	-0.128804	-0.18828	0.174322	0.194741	0.0247914	0.191103	0.172688	0.156571	-0.0952902	-0.123389
M273T688	0.181119	-0.115758	-0.125009	-0.0383028	-0.133285	-0.193668	-0.180868	-0.184147	-0.188224	-0.0935163	-0.168145	-0.11889	-0.176154	-0.127837	-0.157031	0.115209	-0.185521	0.197993	-0.154374	0.158773	-0.139285	-0.13843	0.151548	-0.157036	-0.161896	0.054886	-0.00771834	0.0984905	0.236823	0.162064	0.211867	-0.125674	0.165166	-0.194686	-0.207563	-0.208591	-0.106895	-0.13153	-0.0240368	-0.183663	-0.204343	0.225644	0.225258	-0.0242601	0.192851	0.183376	0.162956	-0.146168	-0.164094
M209T641	0.0833783	-0.0595507	-0.0405791	-0.0359741	-0.0686107	-0.0870083	-0.0859152	-0.0813237	-0.0708596	-0.0434443	-0.0576524	-0.0777295	-0.0751477	-0.0354597	-0.0592588	0.0608307	-0.0960206	0.0743689	-0.0652913	0.0519797	-0.0829454	-0.0671041	0.0747858	-0.052156	-0.0718738	0.0151791	-0.0169359	0.0238757	0.121554	0.072994	0.0832682	-0.0508061	0.0684271	-0.0866168	-0.0947228	-0.0880567	-0.0284755	-0.058139	-0.0167918	-0.0744609	-0.088622	0.0899371	0.0907615	0.0159161	0.0923706	0.0797689	0.0633233	-0.0448129	-0.0847235
M224T893	0.231614	-0.18699	-0.117652	-0.131945	-0.214476	-0.24954	-0.241267	-0.241228	-0.204136	-0.104853	-0.140855	-0.214594	-0.215	-0.0796875	-0.181336	0.200583	-0.269436	0.212185	-0.154888	0.14617	-0.222308	-0.202777	0.229837	-0.122295	-0.20999	0.05227	-0.0341385	0.0698313	0.358474	0.210887	0.229141	-0.120439	0.198924	-0.239845	-0.249176	-0.241261	-0.0759934	-0.173038	-0.0336089	-0.187117	-0.256836	0.23957	0.257975	0.0640423	0.271873	0.234004	0.194305	-0.11223	-0.212756
M507T861	0.138042	-0.0518908	-0.137831	0.0497508	-0.0604631	-0.146619	-0.12822	-0.136362	-0.180659	-0.084153	-0.199777	-0.0282186	-0.145173	-0.178684	-0.140944	0.0383794	-0.109669	0.192336	-0.156986	0.177794	-0.0612739	-0.0817241	0.0821329	-0.195271	-0.121611	0.0607985	0.0197184	0.131298	0.127493	0.120811	0.202817	-0.133523	0.139105	-0.157369	-0.172798	-0.183958	-0.141521	-0.0967323	-0.0139949	-0.185271	-0.161397	0.219559	0.202275	-0.110848	0.123575	0.141654	0.140283	-0.184339	-0.119622
M527T902	0.0713148	-0.026937	-0.127905	0.0533736	-0.030399	-0.0894168	-0.0604164	-0.094861	-0.14853	-0.0280115	-0.146677	0.0574512	-0.0989343	-0.147414	-0.128	0.0242713	-0.0263928	0.156077	-0.0750488	0.158473	0.0336209	-0.0465534	0.0468551	-0.142563	-0.0803072	0.0715749	0.0630239	0.137098	0.0459993	0.0746882	0.146762	-0.0720587	0.103253	-0.0898725	-0.0792642	-0.116563	-0.134173	-0.067783	0.0221424	-0.109028	-0.10975	0.147117	0.149609	-0.122833	0.0665335	0.0986742	0.125052	-0.153425	-0.0131766
M311T815	0.0610267	-0.0122517	-0.11042	0.0633933	-0.0139939	-0.0734159	-0.0500417	-0.0749778	-0.126791	-0.0309655	-0.13782	0.052863	-0.0829803	-0.138916	-0.104499	0.00520243	-0.0193965	0.134192	-0.0771254	0.138758	0.0286664	-0.0318963	0.029293	-0.135841	-0.0646025	0.0586201	0.0506664	0.11976	0.0277301	0.0605884	0.12922	-0.0722196	0.0858288	-0.0778101	-0.0742138	-0.10273	-0.120075	-0.0533032	0.0141957	-0.103991	-0.0901761	0.133079	0.127827	-0.119024	0.0494417	0.0797621	0.100977	-0.140959	-0.0196511
M854T888	0.127143	-0.0876668	-0.202998	0.0195455	-0.0986906	-0.165635	-0.116017	-0.182652	-0.245035	-0.0300896	-0.199811	0.0615353	-0.173495	-0.19501	-0.225799	0.0988042	-0.0702416	0.254448	-0.0886687	0.245722	0.0355904	-0.110542	0.121563	-0.187488	-0.151691	0.12205	0.104343	0.209209	0.132293	0.140727	0.232403	-0.0885041	0.181486	-0.153661	-0.121641	-0.188693	-0.196748	-0.131377	0.0458139	-0.150039	-0.199427	0.223114	0.250366	-0.143022	0.14514	0.183451	0.225204	-0.215951	-0.0111321
M150T682	0.0864449	-0.0561839	-0.187732	0.043195	-0.0624375	-0.123511	-0.0732634	-0.143427	-0.214588	-0.00927536	-0.177749	0.105801	-0.138262	-0.184772	-0.199953	0.0659548	-0.0203481	0.222615	-0.0592352	0.226138	0.0810326	-0.0763344	0.0829702	-0.168318	-0.117017	0.117114	0.115907	0.203386	0.0688327	0.105287	0.195776	-0.0663105	0.149912	-0.112239	-0.0760764	-0.148023	-0.188687	-0.103301	0.0551833	-0.117111	-0.15734	0.183398	0.20946	-0.158916	0.0985748	0.145409	0.19695	-0.200687	0.0320502
M247T773	0.0869271	-0.0620589	-0.154794	0.0178451	-0.0695554	-0.117746	-0.077977	-0.133047	-0.183353	-0.014806	-0.146649	0.0619269	-0.125777	-0.146599	-0.17111	0.071826	-0.0399968	0.190039	-0.0564032	0.186417	0.0429942	-0.0783472	0.0864605	-0.137416	-0.109498	0.0954231	0.0870582	0.162345	0.0870204	0.100361	0.170181	-0.0593514	0.133533	-0.107332	-0.0790758	-0.134581	-0.150938	-0.095815	0.0406281	-0.10432	-0.1446	0.160776	0.184095	-0.113823	0.101447	0.133608	0.170151	-0.162397	0.00789086
M714T879	0.0896553	-0.0633231	-0.174744	0.0269172	-0.0707175	-0.124859	-0.0787704	-0.143281	-0.203717	-0.0116372	-0.163591	0.0832073	-0.135957	-0.166654	-0.190772	0.0742233	-0.0330189	0.211077	-0.0574268	0.210135	0.0616376	-0.0814268	0.0896285	-0.153696	-0.117294	0.108889	0.103578	0.185961	0.083713	0.106544	0.186891	-0.0627317	0.145875	-0.113032	-0.07933	-0.144708	-0.172209	-0.10323	0.0493723	-0.111833	-0.155879	0.175229	0.201816	-0.135698	0.104846	0.144247	0.189026	-0.18356	0.0204687
M876T888	0.0957742	-0.0475937	-0.146807	0.0411714	-0.0539477	-0.117607	-0.0853592	-0.123672	-0.176497	-0.0367166	-0.165559	0.0428121	-0.124546	-0.161144	-0.153949	0.0472575	-0.0516109	0.18499	-0.0896366	0.181353	0.0177014	-0.0691266	0.0725336	-0.159151	-0.104846	0.0819574	0.0657994	0.15228	0.0825222	0.0986538	0.175515	-0.0842588	0.1281	-0.116118	-0.103892	-0.144283	-0.148824	-0.0885055	0.0223836	-0.129443	-0.140233	0.175718	0.182085	-0.1225	0.0961766	0.126722	0.152152	-0.171205	-0.0293279
M513T889	0.0853301	-0.0441722	-0.155658	0.0460815	-0.0496003	-0.111305	-0.0737444	-0.121939	-0.181651	-0.0247822	-0.164733	0.0693344	-0.121791	-0.165858	-0.162306	0.0465317	-0.0331366	0.189737	-0.0751466	0.190469	0.0445855	-0.0647586	0.0682875	-0.157991	-0.101777	0.0911565	0.0824517	0.165846	0.0666027	0.0938382	0.174322	-0.0747557	0.12838	-0.107094	-0.0871368	-0.137573	-0.1587	-0.0874561	0.0336541	-0.119507	-0.137167	0.17028	0.182162	-0.135864	0.0880642	0.124891	0.159713	-0.176677	-0.00335174
M512T889	0.0491793	-0.0504355	-0.101036	-0.00775715	-0.0561519	-0.0745825	-0.0449414	-0.090434	-0.118611	0.00557295	-0.0769152	0.0486361	-0.0798003	-0.0792723	-0.11837	0.0638414	-0.019228	0.121454	-0.012056	0.118436	0.0415451	-0.0567031	0.0653688	-0.0690417	-0.0723541	0.0682142	0.0676972	0.106509	0.0605085	0.0646987	0.102121	-0.0194357	0.0873378	-0.061687	-0.0330799	-0.0775464	-0.0939194	-0.0655226	0.0373974	-0.0473625	-0.0940029	0.0895978	0.116233	-0.0618481	0.0687089	0.0888797	0.118561	-0.0934086	0.0290412
M658T896	0.0165894	-0.0358305	-0.0578488	-0.0209785	-0.0394448	-0.0366811	-0.0154277	-0.0522291	-0.0653241	0.0209707	-0.0240817	0.0423049	-0.0405813	-0.0292911	-0.0734425	0.0505716	0.00155668	0.0653239	0.0210639	0.0643837	0.0434903	-0.0348664	0.042801	-0.0179465	-0.0394077	0.045603	0.052221	0.0627753	0.0317033	0.0331093	0.0469836	0.0103996	0.0479413	-0.0230876	0.0044223	-0.0306381	-0.0499511	-0.0382613	0.0340524	-0.00337966	-0.0500431	0.0328623	0.0597981	-0.0261251	0.0374025	0.049547	0.0740731	-0.0408321	0.0461661
M303T461	-0.0101962	-0.00650908	-0.0302677	-0.000300955	-0.00632876	-0.0020869	0.0121454	-0.0136208	-0.0272224	0.0241347	-0.00528244	0.0511228	-0.00833487	-0.0148872	-0.034629	0.0151793	0.0271536	0.0265692	0.0282554	0.0324859	0.0522472	-0.00466042	0.00741165	-0.00284934	-0.00767973	0.0273069	0.0401897	0.0385205	-0.0128712	0.00318723	0.0122042	0.0176334	0.0150253	0.00622596	0.0261214	0.000712938	-0.0291049	-0.0103091	0.0269721	0.0141162	-0.0108673	0.00154365	0.0181586	-0.026448	-5.24209e-05	0.0125743	0.0337246	-0.0196657	0.0522555
M269T579	0.0180612	-0.00538952	-0.0585368	0.0286592	-0.00565432	-0.0284886	-0.0124003	-0.0343676	-0.0628951	-0.000967122	-0.0587879	0.0481032	-0.0358037	-0.0643755	-0.0570375	0.00603487	0.00763916	0.0656311	-0.0180129	0.0711311	0.0384445	-0.0126809	0.0124036	-0.0571393	-0.0277886	0.0361889	0.0397482	0.0668334	0.000929773	0.0240873	0.0569299	-0.0211201	0.0401998	-0.0268186	-0.0163665	-0.0398077	-0.0627177	-0.024687	0.0184252	-0.0351974	-0.0393753	0.0537061	0.0585562	-0.0631084	0.0170503	0.0360389	0.0549572	-0.0668868	0.0178102
M138T599	-0.0430127	-0.000899485	-0.000852302	-0.0212211	0.000626999	0.0298867	0.042001	0.0132393	0.011684	0.0495691	0.046833	0.0605504	0.0234626	0.0316921	-0.00810128	0.0160483	0.0533509	-0.0155944	0.0740234	-0.00709429	0.0714285	0.00952618	-0.0050859	0.0492782	0.0174499	0.0172884	0.0412162	0.0106175	-0.0373286	-0.0226091	-0.0353428	0.0557273	-0.014283	0.0436011	0.0718689	0.0447998	0.00355307	0.00852135	0.0353024	0.0638825	0.0233361	-0.0527724	-0.0266599	0.00398584	-0.0245809	-0.0164145	0.00779398	0.0261138	0.0892917
M146T660	-0.0436794	0.0263206	-0.0414077	0.0418711	0.0316076	0.0290104	0.0507617	0.0127217	-0.0244348	0.0430302	-0.0127744	0.119245	0.0119979	-0.0371418	-0.0325681	-0.0201011	0.0825792	0.0238675	0.0465932	0.0455202	0.11613	0.0268523	-0.0295218	-0.0129906	0.0163964	0.0378919	0.0690945	0.0634959	-0.0806852	-0.0231236	0.00150279	0.0278161	0.000188005	0.0362323	0.0635534	0.0234845	-0.0507208	0.00858067	0.0435616	0.0288777	0.0154452	-0.0127772	0.0027342	-0.0751992	-0.0421103	-0.0113723	0.0279767	-0.0370384	0.102155
M421T899	0.275536	-0.148074	-0.262312	0.0219547	-0.170365	-0.303315	-0.263674	-0.293938	-0.3533	-0.141539	-0.341281	-0.0827768	-0.292979	-0.295457	-0.293503	0.14009	-0.236753	0.372484	-0.261097	0.331549	-0.132024	-0.195185	0.207784	-0.326211	-0.257002	0.125948	0.0446047	0.241244	0.305523	0.25294	0.383333	-0.22252	0.283202	-0.309058	-0.320145	-0.351542	-0.25131	-0.209691	-0.01291	-0.32366	-0.333476	0.403387	0.39755	-0.153716	0.27713	0.298061	0.296708	-0.319044	-0.211802
M422T899	0.275839	-0.132408	-0.307481	0.069321	-0.152183	-0.309552	-0.257054	-0.303831	-0.395534	-0.140161	-0.393118	-0.0222073	-0.309166	-0.356844	-0.328695	0.120689	-0.209115	0.417291	-0.275777	0.387614	-0.082295	-0.187009	0.19547	-0.378935	-0.264607	0.152992	0.080332	0.298195	0.273477	0.257722	0.421286	-0.240694	0.303841	-0.3173	-0.322245	-0.372827	-0.306139	-0.216637	0.00257768	-0.349989	-0.348535	0.440248	0.432267	-0.224653	0.268447	0.311029	0.328432	-0.378252	-0.187123
M469T944	0.319227	-0.193396	-0.258876	-0.0315823	-0.222436	-0.347328	-0.313278	-0.334596	-0.368029	-0.161516	-0.337384	-0.158129	-0.324672	-0.274513	-0.308356	0.190556	-0.30376	0.387188	-0.280881	0.327126	-0.202327	-0.238978	0.259319	-0.318149	-0.292846	0.120753	0.0181797	0.221929	0.392694	0.29048	0.404853	-0.234019	0.309406	-0.349718	-0.365539	-0.384876	-0.234099	-0.238965	-0.0276116	-0.343147	-0.373927	0.427166	0.426728	-0.100027	0.334254	0.335462	0.316079	-0.305793	-0.265302
M454T860	0.361773	-0.117142	-0.317035	0.138761	-0.138271	-0.36781	-0.337862	-0.326864	-0.428271	-0.245193	-0.50976	-0.125792	-0.358183	-0.445879	-0.315999	0.069965	-0.306357	0.459287	-0.438715	0.417527	-0.213562	-0.196888	0.192919	-0.502071	-0.297421	0.122286	0.00327144	0.292308	0.33	0.300914	0.503873	-0.365764	0.33478	-0.407057	-0.472034	-0.469873	-0.330629	-0.230944	-0.0686843	-0.493336	-0.395157	0.560629	0.493277	-0.261616	0.308672	0.342498	0.31464	-0.452816	-0.367364
M162T637	0.251557	-0.0193492	-0.0438546	0.108827	-0.0301747	-0.194128	-0.244161	-0.113461	-0.118721	-0.260119	-0.285119	-0.297688	-0.162576	-0.205986	-0.01371	-0.05455	-0.292013	0.140813	-0.398207	0.0943153	-0.358758	-0.0776242	0.0582273	-0.294316	-0.127131	-0.0589966	-0.186088	-0.00528763	0.226819	0.150817	0.236253	-0.304746	0.117521	-0.260666	-0.396835	-0.274619	-0.0638117	-0.0765282	-0.169249	-0.361347	-0.168699	0.322662	0.19697	-0.0507745	0.163179	0.129553	0.0154279	-0.183174	-0.459459
M254T668	0.256296	-0.0269131	-0.141006	0.146742	-0.0370784	-0.223165	-0.239874	-0.161348	-0.215542	-0.234058	-0.356868	-0.182524	-0.207652	-0.295836	-0.111585	-0.0379198	-0.247827	0.24003	-0.387021	0.207975	-0.253834	-0.0916274	0.073869	-0.362187	-0.162078	0.0102692	-0.0971384	0.111475	0.20464	0.176796	0.310146	-0.308929	0.175041	-0.279652	-0.383076	-0.314673	-0.166024	-0.11146	-0.119143	-0.384012	-0.219384	0.381704	0.277943	-0.154856	0.175699	0.178607	0.109524	-0.279881	-0.379564
M100T674	0.0963524	0.0434463	-0.0636708	0.145939	0.0457793	-0.0699249	-0.0813465	-0.0324319	-0.085195	-0.121097	-0.199698	-0.042813	-0.0721989	-0.180261	-0.0226769	-0.0910294	-0.0742183	0.0992378	-0.208888	0.10069	-0.089193	0.0045025	-0.0253661	-0.20916	-0.0423031	-0.00502872	-0.0472547	0.0611788	0.017164	0.0512389	0.13895	-0.16883	0.0565051	-0.110499	-0.174655	-0.135323	-0.0948168	-0.0204211	-0.0653308	-0.198787	-0.0666414	0.182629	0.108171	-0.134011	0.0291545	0.0465786	0.0166749	-0.1592	-0.179218
M634T869	0.0853984	0.072533	-0.0210265	0.166272	0.0777806	-0.0429597	-0.0708341	0.00728732	-0.0371042	-0.139798	-0.186187	-0.0751561	-0.0424779	-0.162531	0.0331427	-0.132616	-0.076279	0.0514886	-0.229795	0.0539608	-0.123639	0.0318847	-0.0594308	-0.200628	-0.0126955	-0.0399525	-0.0879697	0.0149275	-0.00787673	0.0266414	0.106096	-0.180724	0.0208508	-0.0949619	-0.181647	-0.114716	-0.0591605	0.00874988	-0.092754	-0.20076	-0.0294278	0.161603	0.0646631	-0.118035	0.000464901	0.00929941	-0.0398356	-0.132026	-0.218131
M163T641	0.250926	-0.0402883	-0.231738	0.167474	-0.0501732	-0.245315	-0.227207	-0.206712	-0.303824	-0.194381	-0.406524	-0.0628262	-0.245506	-0.365655	-0.208026	-0.00990528	-0.196026	0.329134	-0.352385	0.311142	-0.139113	-0.107052	0.0934536	-0.406783	-0.19318	0.0806307	-0.00250607	0.22199	0.181881	0.197866	0.369315	-0.294196	0.227132	-0.286997	-0.350188	-0.340325	-0.258079	-0.144911	-0.0614394	-0.384669	-0.263685	0.420973	0.347887	-0.243695	0.186048	0.223484	0.202915	-0.359147	-0.279577
M309T861	0.142327	0.0229881	-0.160782	0.182615	0.0229981	-0.132047	-0.119231	-0.101769	-0.19557	-0.133103	-0.302216	0.0121411	-0.142757	-0.286186	-0.121151	-0.0698032	-0.0841678	0.214609	-0.252021	0.219502	-0.0503022	-0.0288991	0.00906431	-0.308119	-0.099844	0.0524334	0.00821152	0.167108	0.0448826	0.103562	0.243589	-0.213105	0.13205	-0.170439	-0.221311	-0.21529	-0.195902	-0.0701393	-0.0419766	-0.269552	-0.145397	0.284306	0.216553	-0.226522	0.0748779	0.118228	0.112845	-0.270692	-0.172538
M210T640	0.0297111	-0.0116056	0.129635	-0.068315	-0.0162555	0.00660492	-0.0440749	0.0387522	0.116107	-0.0610188	0.0799876	-0.208626	0.035847	0.117233	0.12427	-0.00306532	-0.108829	-0.117915	-0.0498297	-0.149059	-0.196493	-0.00600877	0.00605456	0.0760549	0.0226117	-0.0995148	-0.143895	-0.166442	0.0840905	-0.00822386	-0.0745192	-0.0193107	-0.0580226	-0.00972824	-0.0648171	0.0210807	0.141406	0.0288458	-0.0851456	-0.00169227	0.0390391	-0.0478871	-0.0831327	0.161305	0.0195905	-0.0407586	-0.117019	0.124463	-0.161669
M143T603	0.0503905	-0.00552507	0.0816219	-0.025285	-0.00944155	-0.0176614	-0.0584627	0.0150636	0.0640169	-0.0755143	0.0141837	-0.174905	0.00523939	0.0486308	0.0842208	-0.0153256	-0.107208	-0.0621629	-0.0871833	-0.08768	-0.175736	-0.0100165	0.00647843	0.00976308	0.00164822	-0.0752914	-0.120808	-0.11172	0.0790502	0.0112451	-0.0201184	-0.0543319	-0.0259822	-0.0384155	-0.0943195	-0.0202366	0.0853026	0.0122075	-0.0798342	-0.0493553	0.00753363	0.00978048	-0.0323059	0.096573	0.0296885	-0.01382	-0.0795569	0.057585	-0.167981
M192T640	0.0277763	0.0646252	0.169306	0.032996	0.0678579	0.0410407	-0.0352652	0.103097	0.164126	-0.120813	0.0309913	-0.238915	0.0684024	0.0738261	0.204703	-0.115784	-0.108774	-0.160699	-0.142472	-0.181853	-0.247581	0.0539825	-0.0739934	0.0148315	0.0667945	-0.150239	-0.20843	-0.205594	0.0166668	-0.0427645	-0.0849565	-0.0887297	-0.102259	-0.00710007	-0.114824	0.0197245	0.154589	0.0769998	-0.141178	-0.0632989	0.0881152	-0.0272331	-0.12275	0.117181	-0.036575	-0.0954035	-0.202375	0.105208	-0.256622
M657T876	0.00594812	-0.0367259	0.0447304	-0.0778429	-0.041816	-0.00478343	-0.0157257	-0.00524974	0.0375305	0.00581087	0.067281	-0.0735032	0.00844005	0.0794388	0.0240979	0.0477999	-0.0403335	-0.0413198	0.029497	-0.0583182	-0.0570737	-0.025327	0.0344365	0.0709146	-0.00377067	-0.0226566	-0.0330194	-0.0602768	0.059431	0.00555889	-0.0381171	0.0306498	-0.0122401	0.00330492	0.00461408	0.0196907	0.0619788	-0.00428703	-0.0100212	0.0374419	0.00318387	-0.0418247	-0.0284966	0.0948024	0.0270729	-0.000301703	-0.0187381	0.071854	-0.0191158
M142T603	-0.0596116	-0.02939	0.0539289	-0.101446	-0.0313647	0.0459811	0.0484673	0.0247667	0.0665658	0.0726658	0.137417	0.00743852	0.0503129	0.128437	0.0267714	0.0588629	0.0375291	-0.0758581	0.130747	-0.0798493	0.0387333	-0.0035621	0.0171211	0.143183	0.0296138	-0.00640612	0.0166704	-0.0559057	-0.00286612	-0.0340155	-0.0974166	0.107715	-0.0422848	0.0707404	0.107034	0.0898572	0.0753097	0.0160216	0.0341256	0.128864	0.0470038	-0.123184	-0.0782613	0.102734	-0.0169523	-0.0341498	-0.0221649	0.115457	0.100581
M200T950	-0.0750512	0.00564162	0.137014	-0.0936119	0.00671255	0.0876709	0.0600554	0.0869594	0.156022	0.0440855	0.18052	-0.0687171	0.100741	0.182349	0.124484	0.00716125	0.0208705	-0.165957	0.106073	-0.173833	-0.0355947	0.0323234	-0.0266246	0.179419	0.0759686	-0.0700622	-0.0598088	-0.14987	-0.0238171	-0.0716911	-0.162363	0.0980513	-0.103553	0.0965365	0.0967758	0.129084	0.152663	0.061567	-0.0135038	0.13731	0.107808	-0.170156	-0.157328	0.158952	-0.0542807	-0.0941782	-0.119263	0.182176	0.0311566
M147T803	-0.137756	0.0790075	0.190934	-0.0324262	0.0896726	0.167554	0.126383	0.175665	0.235403	0.0512047	0.211282	-0.0334615	0.172653	0.20052	0.20761	-0.0817352	0.087651	-0.246179	0.118326	-0.235111	-0.00337201	0.105746	-0.113423	0.201159	0.148903	-0.106808	-0.0798835	-0.193088	-0.136862	-0.140987	-0.234615	0.109789	-0.176062	0.163216	0.14657	0.197283	0.188143	0.125859	-0.0268726	0.171166	0.196409	-0.234239	-0.24676	0.140258	-0.144771	-0.178191	-0.206892	0.216984	0.0504954
M133T453	-0.104116	-0.0840325	-0.0452675	-0.160831	-0.0887133	0.0366879	0.0943007	-0.0366215	-0.0232603	0.186711	0.167756	0.182744	0.0227393	0.124255	-0.106894	0.160636	0.131971	0.00800354	0.28224	0.0183713	0.231852	-0.0409084	0.0733965	0.186933	-0.00451679	0.0975368	0.171564	0.0689501	-0.0200068	-0.0186226	-0.0756194	0.212051	0.0125376	0.104736	0.231206	0.111837	-0.00600942	-0.0308254	0.147596	0.223695	0.00467173	-0.152104	-0.022834	0.0565135	-0.000382482	0.018384	0.111392	0.0845312	0.322857
M202T940	-0.114613	-0.0681972	-0.0722033	-0.127232	-0.0702536	0.0425123	0.109623	-0.0350302	-0.0445601	0.195267	0.141443	0.235163	0.0202999	0.0883662	-0.125969	0.143308	0.163245	0.0304316	0.283752	0.0510453	0.278238	-0.0286679	0.0580106	0.159714	-0.00190782	0.115745	0.200313	0.106072	-0.0553324	-0.0236269	-0.0601053	0.208528	0.0192767	0.110206	0.243681	0.10872	-0.0402176	-0.0296739	0.162219	0.217395	0.00418925	-0.139239	-0.00951935	0.00749168	-0.0163608	0.0187689	0.127739	0.0505292	0.353835
M144T527	-0.163416	-0.00598111	0.0479887	-0.109905	-0.00135367	0.125071	0.153923	0.0707151	0.0939502	0.176156	0.220073	0.164356	0.110247	0.173126	0.0175977	0.0608388	0.174687	-0.110402	0.278992	-0.0876432	0.212701	0.0381183	-0.0206199	0.228139	0.0809936	0.0302168	0.109887	-0.0225549	-0.121069	-0.0961108	-0.172931	0.21711	-0.0818636	0.173585	0.265635	0.190303	0.0697126	0.0472231	0.108889	0.257332	0.111444	-0.232574	-0.141804	0.0775567	-0.0939505	-0.0841272	-0.0161735	0.153941	0.297597
M155T661	-0.144266	-0.00509152	-0.00417386	-0.0738426	-0.000180099	0.0992844	0.140709	0.0425702	0.0376678	0.168008	0.158289	0.204285	0.0777387	0.107287	-0.0295983	0.05693	0.179131	-0.0509244	0.250912	-0.0226349	0.241322	0.0303135	-0.0148694	0.166833	0.0572748	0.0595532	0.140265	0.0369768	-0.123496	-0.0748693	-0.118126	0.188855	-0.04659	0.146186	0.242541	0.150263	0.0113095	0.027208	0.120095	0.215963	0.0768547	-0.177487	-0.0881863	0.0143012	-0.0809368	-0.0534833	0.0286902	0.0879007	0.302381
M244T466	-0.094514	-0.0318294	-0.0180255	-0.0863574	-0.0315231	0.0525726	0.089645	0.0038778	0.00649077	0.133363	0.122441	0.146747	0.038969	0.0865915	-0.0500191	0.0797108	0.118474	-0.0171848	0.200283	-0.00216046	0.178909	-0.00242641	0.0201123	0.132662	0.0211697	0.0585787	0.117119	0.0395873	-0.0565065	-0.0364271	-0.0737453	0.15057	-0.0139844	0.0954535	0.178866	0.0995283	0.0020524	-0.000164342	0.10044	0.165465	0.0321965	-0.124609	-0.0430585	0.0253915	-0.0324341	-0.0146955	0.0512371	0.0647498	0.235464
M136T659	-0.113715	-0.0150492	0.0173111	-0.0859561	-0.0127643	0.0798047	0.107195	0.0356387	0.0484613	0.134258	0.152426	0.132317	0.0678285	0.116724	-0.00941069	0.0593099	0.127458	-0.060402	0.208922	-0.044111	0.167748	0.0172447	-0.00216639	0.160124	0.0469646	0.0357482	0.0956385	0.00268692	-0.0785367	-0.0598478	-0.111355	0.160757	-0.0449845	0.119119	0.194268	0.128946	0.035427	0.0227817	0.0893801	0.185803	0.0658601	-0.158924	-0.0849083	0.0482216	-0.0570393	-0.0461749	0.0106217	0.0993305	0.230124
M92T889	-0.197763	-0.00859694	0.128739	-0.169919	-0.00437096	0.167927	0.178797	0.115074	0.182314	0.19493	0.322131	0.108783	0.162955	0.279852	0.089234	0.0702888	0.17331	-0.20424	0.331918	-0.189377	0.176225	0.0504028	-0.0289365	0.329887	0.119182	-0.0130237	0.0677196	-0.1138	-0.120168	-0.131113	-0.262012	0.268057	-0.137759	0.22086	0.309918	0.257498	0.161058	0.07864	0.0959082	0.329484	0.167142	-0.324374	-0.227693	0.177374	-0.115992	-0.132862	-0.0841278	0.260043	0.300844
M207T626	-0.303932	0.0748095	0.160593	-0.102268	0.0917595	0.276293	0.291333	0.214762	0.254134	0.250531	0.372189	0.234679	0.251753	0.297398	0.14962	-0.0166566	0.308041	-0.279352	0.407992	-0.230861	0.303799	0.139991	-0.130295	0.372461	0.207709	-0.0206522	0.104812	-0.119103	-0.289863	-0.222263	-0.35131	0.324261	-0.216081	0.327622	0.429404	0.360254	0.172999	0.149978	0.123849	0.412259	0.27373	-0.422454	-0.328179	0.125162	-0.237991	-0.229133	-0.151274	0.290643	0.419224
M146T664	-0.165749	0.0430514	0.100788	-0.0586665	0.0523178	0.154548	0.157843	0.12417	0.151708	0.131531	0.210719	0.111712	0.143299	0.172587	0.0956812	-0.0133396	0.161491	-0.165625	0.218411	-0.141005	0.150221	0.0790039	-0.0743269	0.210127	0.118256	-0.0213014	0.0439931	-0.0808291	-0.155775	-0.124798	-0.200767	0.17539	-0.125783	0.18051	0.230495	0.200941	0.107701	0.0869698	0.059617	0.225773	0.156284	-0.236872	-0.18968	0.0808973	-0.131968	-0.131949	-0.0961727	0.170272	0.215402
M407T728	-0.161982	0.0403066	0.0171233	-0.0201438	0.0505733	0.130927	0.162385	0.0853415	0.0688574	0.151796	0.145236	0.212185	0.105385	0.0913129	0.0134302	-0.0043695	0.200863	-0.080419	0.224037	-0.0424813	0.240666	0.0698162	-0.0646965	0.147452	0.0898337	0.0373116	0.119433	0.0202334	-0.179092	-0.103828	-0.136376	0.168523	-0.0774269	0.164214	0.240575	0.165862	0.0182375	0.0587011	0.101185	0.203064	0.114273	-0.184106	-0.120486	-0.0131699	-0.124001	-0.0916139	-0.0175113	0.0841552	0.281634
M465T627	-0.345883	0.135737	0.124377	-0.00687688	0.161676	0.316014	0.344866	0.250335	0.238258	0.266939	0.324493	0.352848	0.27167	0.226149	0.141517	-0.0878565	0.394275	-0.261088	0.409446	-0.184681	0.407227	0.192498	-0.194819	0.319259	0.239128	0.00228895	0.154114	-0.0583048	-0.403377	-0.256902	-0.34288	0.316511	-0.227978	0.360461	0.468186	0.375528	0.114198	0.175849	0.146512	0.4063	0.304044	-0.415025	-0.331573	0.0148371	-0.303481	-0.258519	-0.150568	0.230092	0.483919
M173T627	-0.388985	0.198769	0.146644	0.0625788	0.232964	0.371258	0.393803	0.312676	0.279884	0.267376	0.320769	0.39877	0.3173	0.210423	0.191246	-0.166102	0.451203	-0.301824	0.404232	-0.207064	0.444987	0.251213	-0.266054	0.307961	0.289867	-0.0163645	0.149229	-0.0684641	-0.499479	-0.305466	-0.37818	0.311488	-0.273212	0.403173	0.497356	0.41373	0.117719	0.221249	0.138843	0.413855	0.362968	-0.44255	-0.382407	-0.0300877	-0.373799	-0.315595	-0.205189	0.228684	0.499133
M146T663	-0.345643	0.0818117	0.0118507	-0.0375453	0.103679	0.272146	0.348442	0.16894	0.122416	0.333422	0.295413	0.483184	0.213652	0.175387	0.0023389	-0.00139377	0.440761	-0.146779	0.485678	-0.0624111	0.54243	0.144018	-0.131957	0.301522	0.182386	0.0983753	0.279452	0.0728516	-0.386473	-0.214852	-0.273841	0.362286	-0.150375	0.346964	0.520217	0.345552	0.0139454	0.115586	0.230715	0.431519	0.230753	-0.380716	-0.237086	-0.0517485	-0.260536	-0.18243	-0.0118163	0.15756	0.625659
M128T663	-0.385939	0.0999925	0.0464757	-0.0444663	0.124797	0.314534	0.386886	0.208195	0.170045	0.357469	0.346169	0.499243	0.254251	0.21876	0.0397078	-0.0165692	0.476521	-0.197408	0.528434	-0.107153	0.56643	0.169706	-0.158562	0.350696	0.217402	0.0836663	0.277748	0.0417316	-0.42884	-0.2499	-0.32807	0.397995	-0.18874	0.391839	0.569799	0.396384	0.0480272	0.143473	0.236224	0.481332	0.27644	-0.439609	-0.291942	-0.029485	-0.298468	-0.222699	-0.0495193	0.203167	0.662791
M160T645	-0.429499	0.131702	0.138086	-0.0593359	0.160089	0.377102	0.424602	0.281267	0.275661	0.36067	0.4298	0.450506	0.323319	0.305233	0.13944	-0.0545016	0.489212	-0.306701	0.554501	-0.216959	0.528655	0.210469	-0.203567	0.429174	0.276838	0.0257244	0.220814	-0.0567067	-0.468132	-0.303421	-0.42359	0.427935	-0.263592	0.447706	0.606595	0.469014	0.138559	0.196165	0.208309	0.536343	0.355655	-0.528164	-0.395416	0.0431037	-0.350375	-0.296239	-0.148177	0.298491	0.646302
M159T644	-0.46291	0.129587	0.122153	-0.0705736	0.159265	0.396209	0.458597	0.28413	0.269711	0.404267	0.455951	0.516623	0.33483	0.316523	0.117519	-0.0388379	0.538463	-0.303497	0.615294	-0.204784	0.601875	0.215677	-0.204935	0.457906	0.28512	0.0503949	0.267593	-0.0299653	-0.501034	-0.317225	-0.440109	0.471737	-0.265841	0.479363	0.665954	0.49835	0.125413	0.197348	0.244313	0.583718	0.366144	-0.560929	-0.403852	0.0301773	-0.367779	-0.301469	-0.127075	0.304213	0.729934
M277T669	-0.349606	0.117284	-0.0428263	0.0441199	0.1442	0.27275	0.36307	0.1685	0.0744773	0.328901	0.219676	0.566286	0.199667	0.0861736	-0.0318081	-0.0473099	0.483646	-0.0947118	0.455361	0.0077312	0.607846	0.167198	-0.164098	0.222538	0.181752	0.127698	0.320365	0.144689	-0.446349	-0.216789	-0.227042	0.329758	-0.131586	0.340225	0.514819	0.32031	-0.0584549	0.115754	0.244897	0.390014	0.221354	-0.331299	-0.199299	-0.156776	-0.285112	-0.176278	0.0166385	0.0752735	0.650299
M114T679	-0.391553	0.152019	0.0338601	0.0421755	0.183051	0.331525	0.401185	0.236488	0.165447	0.332288	0.286847	0.53497	0.262127	0.153611	0.0553449	-0.0890532	0.503068	-0.188555	0.476606	-0.0836729	0.584269	0.208706	-0.210793	0.284495	0.237161	0.0787739	0.274655	0.0644755	-0.492646	-0.267214	-0.309346	0.353855	-0.198482	0.391984	0.549724	0.384849	0.0146565	0.164831	0.221935	0.436188	0.293913	-0.407138	-0.290147	-0.105214	-0.337499	-0.24391	-0.0703834	0.15184	0.640709
M132T679	-0.410029	0.166101	0.00445086	0.0704424	0.199903	0.341847	0.424308	0.23857	0.143877	0.351735	0.269141	0.601201	0.262757	0.123084	0.0316383	-0.100933	0.545084	-0.166655	0.494002	-0.0498887	0.64675	0.221364	-0.225349	0.266639	0.241646	0.102315	0.313818	0.106211	-0.534054	-0.275394	-0.299101	0.362082	-0.192662	0.405304	0.5769	0.389547	-0.0207686	0.166103	0.245076	0.442728	0.296069	-0.403655	-0.279794	-0.154301	-0.356823	-0.244781	-0.0494287	0.121576	0.691585
M154T659	-0.247621	0.0620441	-0.0327856	-0.00112028	0.0788067	0.186104	0.254375	0.105417	0.047926	0.247751	0.176215	0.399398	0.13632	0.0816721	-0.0365464	-0.00287282	0.338667	-0.063978	0.3481	0.00444364	0.435721	0.102639	-0.094867	0.181379	0.11938	0.0986333	0.237304	0.103027	-0.295022	-0.146139	-0.164667	0.253872	-0.0858798	0.242079	0.377829	0.23103	-0.0358371	0.0714765	0.184951	0.296032	0.147485	-0.246063	-0.137327	-0.0889822	-0.187152	-0.113805	0.0275476	0.0676814	0.480614
M146T579	-0.281827	0.0756152	-0.0391374	0.00760598	0.0952821	0.212918	0.290423	0.122259	0.0533521	0.279109	0.193802	0.45803	0.155349	0.085702	-0.0406002	-0.0103747	0.387661	-0.0711477	0.390354	0.00813117	0.497445	0.120391	-0.112869	0.199008	0.137355	0.112014	0.269853	0.120069	-0.341647	-0.167569	-0.184713	0.283975	-0.0981535	0.274892	0.427306	0.26104	-0.0447045	0.0830963	0.20901	0.331648	0.168952	-0.275907	-0.155294	-0.109309	-0.216411	-0.131074	0.0298321	0.0711404	0.544304
M244T624	-0.31178	0.0662139	0.0527785	-0.0666692	0.0843653	0.253262	0.308873	0.165809	0.150507	0.294438	0.306959	0.380621	0.209003	0.207517	0.0388269	0.00656473	0.373214	-0.174259	0.442849	-0.10718	0.441698	0.127427	-0.11458	0.312261	0.174354	0.0612781	0.215815	0.0134014	-0.325835	-0.200402	-0.28025	0.336545	-0.156765	0.319873	0.466484	0.329537	0.0609033	0.113924	0.190042	0.406565	0.224741	-0.373124	-0.246656	0.0110872	-0.23165	-0.179848	-0.0447623	0.191488	0.534814
M204T624	-0.311844	0.0850696	0.0662271	-0.0432026	0.105092	0.26236	0.310271	0.183148	0.165802	0.278191	0.297187	0.367931	0.218357	0.200019	0.0623219	-0.021731	0.370772	-0.188319	0.418852	-0.119489	0.424197	0.142439	-0.134596	0.299329	0.186225	0.0459997	0.19608	-0.000819233	-0.340863	-0.209507	-0.285181	0.319049	-0.169572	0.320652	0.452791	0.33015	0.0680431	0.126885	0.173971	0.391578	0.238336	-0.369672	-0.259083	0.00434985	-0.245466	-0.194829	-0.0693037	0.190211	0.507368
M204T692	-0.281153	0.0870452	0.0298094	-0.00772601	0.106768	0.232546	0.28431	0.158628	0.121584	0.251967	0.233866	0.372088	0.18626	0.139869	0.0328494	-0.0323341	0.352818	-0.140202	0.368279	-0.0706582	0.415698	0.133864	-0.129507	0.235223	0.162939	0.0594575	0.200627	0.0370027	-0.328683	-0.185823	-0.232164	0.275897	-0.139286	0.283844	0.407183	0.283784	0.0250804	0.109832	0.167272	0.335928	0.205015	-0.309149	-0.21073	-0.0429907	-0.227158	-0.16714	-0.0414393	0.132438	0.474199
M222T624	-0.296208	0.0770667	0.023971	-0.0278607	0.0963425	0.238692	0.298187	0.154966	0.11916	0.277314	0.256342	0.398111	0.190266	0.156146	0.019282	-0.0123056	0.372061	-0.13982	0.406401	-0.0684285	0.448164	0.129614	-0.121135	0.260134	0.163392	0.0723942	0.223939	0.0463619	-0.333598	-0.189379	-0.243037	0.304486	-0.13848	0.298943	0.439173	0.299698	0.0241255	0.106602	0.187192	0.366337	0.206862	-0.330235	-0.214789	-0.0365721	-0.228762	-0.165827	-0.0273809	0.143643	0.518427
M86T723	-0.192087	-0.00533064	-0.127638	-0.0359813	0.00348243	0.103292	0.200139	0.00517269	-0.0684956	0.255831	0.115314	0.427483	0.0523052	0.0223149	-0.157277	0.0828675	0.304096	0.0542511	0.345035	0.113629	0.461665	0.0323128	-0.0120123	0.130286	0.0393275	0.165244	0.299857	0.198575	-0.20901	-0.0738212	-0.0664195	0.243147	0.0050615	0.176063	0.343431	0.153302	-0.117087	-0.00131901	0.222305	0.257207	0.0462225	-0.162724	-0.0204439	-0.124179	-0.103173	-0.0171379	0.150303	-0.00964562	0.505829
M105T722	-0.109596	-0.0820076	-0.201521	-0.0833448	-0.0835539	0.0036176	0.11605	-0.10064	-0.173494	0.233932	0.051341	0.38939	-0.0397043	-0.0261883	-0.258523	0.171304	0.222728	0.16212	0.305333	0.201401	0.420433	-0.0497765	0.0824181	0.0753863	-0.0494137	0.209584	0.321359	0.261347	-0.0820793	0.0114854	0.0361704	0.208246	0.0964524	0.0865062	0.266401	0.0576572	-0.174686	-0.0776287	0.231768	0.192748	-0.0640068	-0.0645216	0.0977756	-0.1265	0.00215955	0.0853185	0.255583	-0.0744027	0.466004
M266T862	-0.137707	-0.0686938	-0.1702	-0.0906895	-0.0682445	0.0351053	0.142222	-0.0697926	-0.13322	0.248342	0.0915853	0.391631	-0.00823802	0.0103607	-0.225139	0.159266	0.244003	0.119614	0.333657	0.161883	0.428857	-0.0308529	0.0626799	0.114212	-0.0225256	0.194059	0.313256	0.230955	-0.109767	-0.0147173	-0.00680083	0.23295	0.065547	0.118853	0.299354	0.0956904	-0.143433	-0.0556391	0.2316	0.228587	-0.028564	-0.109489	0.0537508	-0.10341	-0.0250719	0.0537132	0.222241	-0.0357254	0.485241
M185T723	-0.142653	-0.0571091	-0.0971242	-0.110444	-0.0564477	0.0597415	0.141199	-0.0297077	-0.0593035	0.226343	0.140737	0.308273	0.0275785	0.0725017	-0.148476	0.138691	0.213932	0.0442727	0.320484	0.0772336	0.351531	-0.0156161	0.044783	0.159663	0.00675274	0.140677	0.245363	0.144127	-0.100469	-0.0369288	-0.0619384	0.232127	0.020127	0.134123	0.287713	0.125833	-0.0687202	-0.026337	0.19215	0.241954	0.0126213	-0.151985	-0.0085645	-0.0319784	-0.0394153	0.0134725	0.147888	0.0331248	0.422942
M133T678	-0.20264	-0.0239246	-0.0814326	-0.0933478	-0.0175879	0.116112	0.203008	0.0170904	-0.0225856	0.267753	0.18217	0.379146	0.0740809	0.0954346	-0.124312	0.10993	0.287839	0.00457273	0.380494	0.0539101	0.427837	0.0244855	0.00172862	0.198968	0.0503617	0.142276	0.273845	0.142323	-0.182584	-0.0833706	-0.114446	0.27731	-0.0188963	0.195073	0.364088	0.186391	-0.0590162	0.00678852	0.215909	0.301683	0.0663648	-0.21456	-0.0622574	-0.0476407	-0.0985096	-0.0332895	0.12103	0.0592402	0.503681
M141T656	-0.219277	0.0153757	-0.0626536	-0.0476408	0.0263913	0.144505	0.223009	0.0546916	0.00512945	0.255099	0.17254	0.387354	0.0988839	0.0828932	-0.0869348	0.0572819	0.308075	-0.0218008	0.359395	0.0360871	0.429002	0.059018	-0.0416149	0.183918	0.0791992	0.123275	0.256703	0.127702	-0.231739	-0.109211	-0.131578	0.261388	-0.0462344	0.212052	0.364479	0.201383	-0.0525251	0.0344371	0.200403	0.292509	0.0996446	-0.222087	-0.0913203	-0.0709069	-0.136568	-0.0669728	0.0809115	0.057144	0.488082
M168T641	-0.216252	0.0192435	-0.0176496	-0.0621718	0.0297982	0.154383	0.215974	0.0753799	0.0484916	0.236869	0.199741	0.326849	0.116923	0.120289	-0.0405725	0.0472696	0.281251	-0.0657736	0.344935	-0.0155338	0.371821	0.0645301	-0.0484923	0.208993	0.0933429	0.0890861	0.210495	0.0724819	-0.217239	-0.118563	-0.161374	0.25631	-0.0711616	0.215523	0.349248	0.2144	-0.00581908	0.0496703	0.172838	0.294985	0.120343	-0.242816	-0.125535	-0.0235982	-0.139559	-0.0877787	0.0363095	0.0984622	0.440109
M123T655	-0.227267	0.0169207	-0.0209183	-0.0694475	0.0276859	0.160657	0.226742	0.0761796	0.0482721	0.251796	0.211628	0.345752	0.12124	0.127724	-0.0467699	0.0546386	0.296025	-0.0666511	0.366727	-0.0141546	0.393859	0.065189	-0.0474564	0.221905	0.0960181	0.096314	0.224697	0.0786842	-0.225686	-0.12301	-0.168728	0.272443	-0.0725388	0.226373	0.369456	0.22522	-0.0073801	0.049928	0.184473	0.312648	0.124091	-0.255794	-0.129748	-0.0236351	-0.144253	-0.0896236	0.0424724	0.103694	0.467367
M292T815	-0.0730088	-0.0417441	-0.178021	-0.0134209	-0.0405805	-0.00413595	0.0836796	-0.0779389	-0.156686	0.159049	-0.0132601	0.317979	-0.0424169	-0.074209	-0.20764	0.0987401	0.174952	0.151381	0.192437	0.188019	0.32901	-0.0268688	0.0452411	0.00224747	-0.041103	0.166643	0.249861	0.229091	-0.0835943	0.0128792	0.0600133	0.12372	0.0848033	0.0500985	0.177311	0.0186446	-0.168582	-0.0594462	0.170756	0.105541	-0.0579593	-0.00902399	0.0987988	-0.150272	-0.00554673	0.0703729	0.202522	-0.104922	0.336907
M76T689	-0.148408	0.00177547	-0.0880341	-0.0235902	0.00905839	0.0841678	0.15439	0.0121467	-0.0419392	0.190827	0.0909212	0.318179	0.0460135	0.0210953	-0.107968	0.0546939	0.230752	0.0311499	0.25838	0.0764512	0.343844	0.0301294	-0.0160178	0.101301	0.0360474	0.118373	0.219549	0.141179	-0.163914	-0.0612462	-0.0575669	0.182724	-0.00361199	0.137216	0.259909	0.121038	-0.0813601	0.00502402	0.163419	0.195518	0.0429102	-0.128416	-0.0247389	-0.0906581	-0.0843118	-0.020776	0.102547	-0.00130754	0.376733
M162T776	-0.0977934	0.00782531	-0.0759547	0.00390558	0.0136766	0.0532028	0.104545	0.00437803	-0.0443289	0.126139	0.0389871	0.233993	0.0240407	-0.0108716	-0.0849061	0.0277491	0.163289	0.0382672	0.164111	0.0727091	0.24648	0.0234511	-0.0158986	0.0454175	0.0209595	0.0886592	0.158811	0.115733	-0.1213	-0.0386642	-0.0228395	0.11292	0.00565456	0.0872362	0.17037	0.0713238	-0.0755514	0.000776807	0.113724	0.118135	0.0225281	-0.0698595	-0.00262475	-0.088421	-0.059379	-0.00879094	0.0799176	-0.0246569	0.25793
M111T673	-0.123703	0.0320286	-0.0888652	0.0367307	0.0417719	0.0758644	0.134696	0.0221856	-0.0464866	0.142732	0.0311758	0.291885	0.0377332	-0.0309575	-0.0881462	0.00250989	0.208174	0.0405048	0.180194	0.0876145	0.300988	0.0466245	-0.042944	0.0358647	0.0377802	0.100255	0.185635	0.140161	-0.174034	-0.0577055	-0.0282652	0.121725	-0.00311385	0.109891	0.200815	0.0876045	-0.0964333	0.0134946	0.129363	0.129705	0.0404318	-0.0791212	-0.0110405	-0.129696	-0.090889	-0.0248286	0.0802126	-0.0415467	0.301238
M96T603	-0.126641	0.0196288	-0.0827986	0.0125682	0.0279952	0.0755689	0.135151	0.0181628	-0.0411586	0.152747	0.052292	0.285412	0.0395314	-0.00931417	-0.0895722	0.0210151	0.205491	0.0336969	0.199469	0.0776336	0.300206	0.0385773	-0.0313293	0.0587525	0.0358085	0.100886	0.187507	0.131964	-0.161521	-0.0565337	-0.0385469	0.137875	-0.00397585	0.11466	0.212139	0.0959804	-0.0847723	0.0102769	0.134609	0.147473	0.0400812	-0.0939239	-0.0166273	-0.107712	-0.0842366	-0.0228577	0.0829911	-0.0235565	0.312609
M252T758	-0.135446	0.0247538	-0.0959246	0.0230694	0.0342486	0.0802128	0.145851	0.0185658	-0.0507561	0.16284	0.0462357	0.315483	0.0399002	-0.0212591	-0.100883	0.0175838	0.224648	0.0432932	0.209578	0.0923932	0.329138	0.0434992	-0.0367365	0.0528279	0.0375712	0.111962	0.205955	0.150582	-0.179283	-0.0601053	-0.0347518	0.143389	-0.00124439	0.121253	0.225898	0.098942	-0.100077	0.010427	0.145949	0.152337	0.0409066	-0.0937648	-0.0122593	-0.128196	-0.0923802	-0.0229213	0.0931716	-0.0357908	0.337446
M310T815	-0.140418	0.037044	-0.130003	0.0571146	0.0486845	0.0793244	0.155997	0.0131023	-0.0810394	0.169455	0.0122481	0.368502	0.0306805	-0.0642761	-0.127992	0.00403988	0.252037	0.0750911	0.206743	0.133821	0.375108	0.0512576	-0.0472333	0.0183786	0.0342124	0.134205	0.237573	0.194774	-0.208544	-0.0594429	-0.0103112	0.135857	0.012378	0.120282	0.232632	0.0881994	-0.141128	0.00651758	0.161566	0.139659	0.0326397	-0.072042	0.0105762	-0.1818	-0.102313	-0.0154426	0.117581	-0.0776633	0.366278
M265T772	-0.139707	0.0291736	-0.144581	0.0520489	0.0401624	0.072888	0.155667	0.00179197	-0.0963489	0.177891	0.00869174	0.384242	0.0226136	-0.0703827	-0.146405	0.0162898	0.257001	0.0901879	0.216532	0.149622	0.391611	0.0441585	-0.038103	0.0163842	0.0262139	0.146665	0.253518	0.21151	-0.204828	-0.0533407	-0.00104068	0.141779	0.0229199	0.117904	0.238784	0.08382	-0.153836	-0.00184488	0.17236	0.142783	0.0224208	-0.0673045	0.02333	-0.189441	-0.0957328	-0.00489435	0.136022	-0.086765	0.384006
M434T662	-0.0965197	0.00644276	-0.192262	0.0594825	0.0141046	0.0239155	0.115085	-0.0468054	-0.158061	0.157166	-0.0503631	0.379723	-0.0259846	-0.123615	-0.198527	0.0380478	0.223519	0.155124	0.175715	0.209397	0.378423	0.0134293	-0.00551935	-0.0401733	-0.0158915	0.170907	0.266439	0.257402	-0.159758	-0.0124347	0.0640385	0.106065	0.0708045	0.0684355	0.189465	0.0261067	-0.200491	-0.0365459	0.173499	0.0900332	-0.0327109	0.000126059	0.0908224	-0.221712	-0.0523279	0.0445428	0.188301	-0.143908	0.356019
M435T662	-0.129733	0.0331752	-0.172119	0.076664	0.0447127	0.0604605	0.149333	-0.0108593	-0.125613	0.171369	-0.0275606	0.406318	0.00621018	-0.10891	-0.169388	0.00915715	0.260387	0.121427	0.197684	0.184575	0.406544	0.0426912	-0.0386432	-0.0201225	0.0151932	0.161121	0.268319	0.243381	-0.209922	-0.0433548	0.0287331	0.1236	0.0404929	0.10333	0.224673	0.061967	-0.186035	-0.0107461	0.176667	0.11772	0.0056061	-0.0362266	0.0512337	-0.227006	-0.0914071	0.00955795	0.157461	-0.124384	0.383798
M308T812	-0.139982	0.0656423	-0.134818	0.105353	0.0805372	0.0866868	0.160196	0.0284046	-0.0825377	0.151048	-0.0225404	0.380561	0.0339385	-0.100605	-0.116782	-0.037165	0.261148	0.0791874	0.172068	0.144886	0.376714	0.0720143	-0.0756083	-0.0204447	0.0442444	0.128673	0.230618	0.203895	-0.23976	-0.0675271	0.00133681	0.107218	0.00708047	0.117106	0.215398	0.0789875	-0.157525	0.0181675	0.149798	0.11017	0.0412562	-0.0511367	0.0121226	-0.221291	-0.121797	-0.0266419	0.103623	-0.10585	0.345137
M166T525	-0.139912	0.0628998	-0.169841	0.118226	0.0780924	0.0773717	0.163341	0.0116713	-0.116962	0.16231	-0.0466153	0.424347	0.0186003	-0.131777	-0.152331	-0.0305877	0.279097	0.114327	0.178896	0.185554	0.41722	0.0673454	-0.0701844	-0.0430324	0.0323287	0.154272	0.264217	0.246353	-0.249186	-0.0590364	0.0266086	0.107817	0.0272485	0.111927	0.223079	0.0662632	-0.194209	0.00591844	0.16918	0.104423	0.0238961	-0.0318717	0.0402692	-0.258644	-0.118235	-0.00960708	0.137799	-0.139698	0.377297
M217T760	-0.176765	0.0748676	-0.102822	0.0870743	0.0916157	0.123198	0.194185	0.059892	-0.0395365	0.177847	0.0319805	0.39304	0.0697368	-0.0525625	-0.0863696	-0.0403722	0.29176	0.032811	0.219933	0.102214	0.399005	0.0900227	-0.0925011	0.0336926	0.0733134	0.117232	0.231543	0.174152	-0.27059	-0.0971925	-0.0504425	0.147004	-0.0260649	0.158646	0.265063	0.127321	-0.123117	0.0403301	0.15821	0.162874	0.0802814	-0.10964	-0.0376013	-0.191788	-0.151296	-0.0600878	0.073576	-0.0578982	0.384981
M173T662	-0.198318	0.0786405	-0.119984	0.0914132	0.0969138	0.135454	0.217565	0.0619299	-0.0494798	0.204385	0.0380558	0.445616	0.0752534	-0.0576128	-0.10436	-0.0371911	0.32848	0.0416036	0.253679	0.119117	0.453583	0.0966795	-0.0980359	0.0409003	0.0786406	0.136442	0.266147	0.200414	-0.299614	-0.106293	-0.0546106	0.169876	-0.0251662	0.177665	0.301443	0.142384	-0.141023	0.0413182	0.182496	0.186826	0.0858452	-0.123532	-0.0380275	-0.21419	-0.165793	-0.0628052	0.090266	-0.0654116	0.440443
M187T640	-0.26572	0.0958823	-0.0937968	0.0744092	0.11815	0.194661	0.283238	0.10591	-0.00222045	0.262063	0.112647	0.509788	0.127234	-0.00155845	-0.0799816	-0.041121	0.401991	-0.0109393	0.344354	0.0791212	0.531732	0.127504	-0.126873	0.115751	0.122072	0.138333	0.297916	0.185595	-0.367902	-0.153763	-0.125357	0.240619	-0.0680581	0.248847	0.397924	0.218534	-0.113072	0.0719293	0.214518	0.275386	0.142426	-0.211205	-0.103367	-0.198132	-0.218594	-0.109699	0.0650283	-0.0111723	0.540922
M246T593	-0.214557	0.0717608	-0.160115	0.0925318	0.0905702	0.135148	0.236579	0.0458377	-0.084572	0.23829	0.0321202	0.517571	0.0660585	-0.0772738	-0.149733	-0.0186722	0.368274	0.0757346	0.293641	0.162013	0.527107	0.0924478	-0.0903549	0.0380806	0.0703174	0.173148	0.321292	0.252303	-0.320911	-0.1041	-0.0402167	0.195024	-0.00669042	0.188558	0.339514	0.145745	-0.180035	0.0290429	0.219583	0.207844	0.0736385	-0.123748	-0.0158422	-0.251083	-0.168681	-0.0480508	0.134263	-0.0912305	0.513786
M182T548	-0.247381	0.0963945	-0.144594	0.108817	0.118911	0.169659	0.270621	0.078387	-0.0569796	0.254716	0.0531943	0.54902	0.0956814	-0.065059	-0.126187	-0.044309	0.406612	0.046874	0.317959	0.142305	0.560149	0.119714	-0.12096	0.0568318	0.0989597	0.167128	0.327923	0.243597	-0.370168	-0.133127	-0.0723403	0.213843	-0.0337154	0.222505	0.376162	0.179951	-0.169778	0.0523402	0.22585	0.235897	0.108778	-0.158156	-0.0513189	-0.259284	-0.205855	-0.0798137	0.108991	-0.0750106	0.546515
M265T806	-0.212495	0.0281989	-0.176358	0.0319268	0.0423569	0.11634	0.229949	0.0115122	-0.106037	0.269633	0.0640284	0.525385	0.049632	-0.0469078	-0.189298	0.0449319	0.363628	0.094121	0.344294	0.173375	0.54734	0.0584185	-0.0449639	0.0767247	0.0466432	0.197221	0.351296	0.266608	-0.279271	-0.0852353	-0.0382214	0.233837	0.015368	0.187059	0.365384	0.147966	-0.180733	0.00333292	0.247516	0.243168	0.0480425	-0.138207	0.00229411	-0.218505	-0.13632	-0.0193244	0.176946	-0.0742029	0.560597
M115T864	-0.158979	0.0477493	-0.187444	0.0937332	0.0622724	0.0819247	0.181604	0.00111342	-0.130259	0.198868	-0.0233126	0.469704	0.018883	-0.118357	-0.180828	-0.000816424	0.3083	0.1251	0.231264	0.19991	0.470372	0.0593346	-0.0562781	-0.015962	0.0287362	0.178652	0.304214	0.270388	-0.256384	-0.0605153	0.0197269	0.145891	0.034627	0.12968	0.266906	0.0831448	-0.205441	-0.0025318	0.200907	0.142949	0.0205207	-0.0540335	0.0434744	-0.259372	-0.118044	-0.00217556	0.166669	-0.133985	0.444187
M126T793	-0.135718	0.003479	-0.213755	0.0469054	0.0126514	0.0455095	0.155186	-0.0449441	-0.167824	0.209398	-0.021321	0.46074	-0.0137535	-0.11257	-0.227233	0.0573332	0.282677	0.161699	0.24791	0.226882	0.467602	0.0189716	-0.00642621	-0.00794514	-0.00723356	0.20198	0.324113	0.292141	-0.198841	-0.0278676	0.0466037	0.157765	0.0698515	0.105184	0.259888	0.0595761	-0.218744	-0.0362587	0.217422	0.145417	-0.0218926	-0.0369404	0.0831964	-0.239552	-0.0722814	0.0398908	0.21596	-0.139687	0.456943
M264T806	-0.152986	0.00641075	-0.202339	0.0378627	0.0163595	0.0613512	0.171312	-0.0325662	-0.151308	0.223897	0.00299915	0.470859	0.00126136	-0.091996	-0.217234	0.0581244	0.298628	0.143576	0.27244	0.210827	0.482374	0.0261181	-0.0126746	0.016511	0.00473275	0.19959	0.328443	0.282421	-0.213123	-0.0405587	0.0245897	0.1776	0.0566815	0.124238	0.284684	0.0812349	-0.20593	-0.0276312	0.223915	0.17066	-0.00578825	-0.0631143	0.062846	-0.228223	-0.0849878	0.0264685	0.20609	-0.119759	0.479925
M351T824	-0.152378	0.0287461	-0.227862	0.0863627	0.0416031	0.0616808	0.176573	-0.030043	-0.173737	0.21512	-0.0411971	0.507564	-0.00552039	-0.141769	-0.229591	0.0274858	0.317041	0.168643	0.247169	0.245098	0.508239	0.040639	-0.03315	-0.0301723	0.00576626	0.210567	0.343023	0.316075	-0.244944	-0.0420338	0.0500362	0.153661	0.0646709	0.118192	0.274591	0.065487	-0.242217	-0.0254022	0.225759	0.142078	-0.00931029	-0.0334986	0.0815337	-0.284315	-0.0990494	0.0275903	0.215298	-0.164311	0.481488
M265T685	-0.164921	0.0226067	-0.206874	0.0603477	0.0348863	0.0736876	0.185784	-0.0206665	-0.150342	0.227765	-0.00491506	0.496887	0.00914066	-0.105399	-0.214561	0.039083	0.319798	0.143037	0.273624	0.216972	0.505287	0.0406432	-0.0303225	0.00701605	0.0149793	0.202383	0.337538	0.292536	-0.242193	-0.051286	0.0224054	0.176828	0.0504296	0.134533	0.295398	0.0880494	-0.215997	-0.0189922	0.227935	0.171435	0.00507285	-0.0651333	0.0573936	-0.251576	-0.10309	0.0160589	0.201679	-0.13014	0.494365
M218T938	-0.157724	0.00878298	-0.2326	0.0543034	0.0196973	0.0581542	0.179404	-0.0425414	-0.179094	0.235878	-0.0176881	0.516434	-0.00839716	-0.120603	-0.246083	0.0585779	0.321236	0.171953	0.280756	0.245964	0.524686	0.0267469	-0.0134394	-0.00332608	-0.00160669	0.222084	0.360115	0.320739	-0.23046	-0.0373495	0.0437188	0.179631	0.0710879	0.124302	0.296383	0.0741019	-0.239018	-0.0349908	0.242196	0.168153	-0.0162618	-0.049449	0.0836822	-0.265677	-0.0880361	0.0370218	0.233293	-0.149883	0.513466
M546T867	0.215909	-0.128963	-0.288908	0.0375398	-0.14643	-0.26171	-0.199891	-0.274026	-0.359478	-0.0796123	-0.317697	0.0381196	-0.267233	-0.298579	-0.318175	0.134762	-0.144177	0.375653	-0.180352	0.355377	-0.00604718	-0.168773	0.182156	-0.301406	-0.232298	0.161654	0.11755	0.289391	0.223525	0.22042	0.358667	-0.166501	0.271681	-0.253888	-0.228421	-0.304031	-0.281725	-0.196401	0.0392651	-0.260849	-0.305025	0.357827	0.378984	-0.201759	0.230012	0.277071	0.317981	-0.325324	-0.0836235
M482T868	0.192053	-0.0894108	-0.262312	0.0764142	-0.102035	-0.226262	-0.173603	-0.23054	-0.322008	-0.0863756	-0.313775	0.0464661	-0.235057	-0.298486	-0.274197	0.0836267	-0.11914	0.338689	-0.19034	0.327082	-0.00210087	-0.131748	0.13695	-0.302801	-0.19792	0.139799	0.0997594	0.266873	0.170491	0.188935	0.329811	-0.173011	0.237429	-0.228415	-0.217606	-0.278591	-0.266215	-0.164644	0.0253736	-0.257804	-0.263977	0.336947	0.339078	-0.215607	0.187181	0.236872	0.271541	-0.315176	-0.0913893
M118T557	0.169512	-0.117161	-0.310575	0.0452442	-0.131199	-0.230516	-0.150603	-0.260828	-0.365586	-0.029099	-0.296806	0.132725	-0.248203	-0.298594	-0.340015	0.135133	-0.0723818	0.379186	-0.113725	0.37449	0.0934432	-0.150571	0.165378	-0.279091	-0.214629	0.191067	0.176398	0.327684	0.162585	0.196329	0.339364	-0.119981	0.264123	-0.210891	-0.155015	-0.266687	-0.30524	-0.187786	0.0818588	-0.209231	-0.284528	0.321074	0.365584	-0.236634	0.195534	0.262627	0.337402	-0.328745	0.0195624
M514T888	0.127727	-0.0961458	-0.274743	0.0415569	-0.106895	-0.185913	-0.110419	-0.218829	-0.316018	-0.00559718	-0.246547	0.149965	-0.205716	-0.256059	-0.300139	0.11627	-0.0347262	0.326693	-0.0719867	0.328583	0.118169	-0.122335	0.135617	-0.230784	-0.177458	0.175203	0.173864	0.295756	0.116366	0.159294	0.28377	-0.0850593	0.223767	-0.16452	-0.104901	-0.214529	-0.270822	-0.15789	0.086557	-0.15969	-0.236348	0.261372	0.308565	-0.216194	0.154694	0.219879	0.296985	-0.283265	0.0562853
M137T677	0.206663	-0.0938938	-0.333299	0.111021	-0.106337	-0.255027	-0.181216	-0.26856	-0.395902	-0.0806648	-0.379375	0.115388	-0.27401	-0.373454	-0.343379	0.0904616	-0.100362	0.415422	-0.202303	0.41238	0.0562167	-0.143863	0.148898	-0.366313	-0.227714	0.185837	0.153965	0.349802	0.163034	0.213559	0.393345	-0.19131	0.283052	-0.253677	-0.226631	-0.319748	-0.342375	-0.19207	0.0525562	-0.291758	-0.306847	0.394392	0.405256	-0.293906	0.202144	0.276684	0.33796	-0.393484	-0.056654
M259T866	0.0466236	-0.0754431	-0.190883	-0.00471376	-0.0822964	-0.102098	-0.0367958	-0.143468	-0.208206	0.0496392	-0.116483	0.160644	-0.121101	-0.137554	-0.219944	0.107676	0.0257468	0.211112	0.0317298	0.218916	0.151956	-0.0813644	0.0969976	-0.102033	-0.109124	0.140445	0.163371	0.213953	0.052708	0.0908939	0.159834	0.00306733	0.143221	-0.0709397	0.00205624	-0.102984	-0.180749	-0.104689	0.0980489	-0.040676	-0.143981	0.124671	0.188308	-0.13614	0.0887878	0.139992	0.218176	-0.16414	0.13244
M259T880	0.0347913	-0.0516562	-0.181031	0.0228674	-0.0555853	-0.0840321	-0.0228111	-0.120779	-0.192388	0.0443883	-0.12157	0.169982	-0.105744	-0.145328	-0.19907	0.0765256	0.0409809	0.195989	0.0221026	0.209584	0.157288	-0.0601561	0.07063	-0.110259	-0.091394	0.130689	0.156048	0.207352	0.0208662	0.0746342	0.149122	-0.00440501	0.126897	-0.0591028	0.00547461	-0.0926449	-0.178284	-0.0880511	0.0908573	-0.0439968	-0.123555	0.118856	0.170798	-0.151817	0.0647871	0.119578	0.19556	-0.165889	0.127892
M855T888	0.121604	-0.0539709	-0.23281	0.0854075	-0.0605157	-0.158489	-0.102666	-0.17299	-0.268517	-0.0383738	-0.252818	0.114818	-0.176458	-0.256896	-0.237008	0.0541327	-0.0391345	0.281098	-0.116762	0.286016	0.0751649	-0.0864456	0.0891055	-0.244174	-0.144746	0.134923	0.124261	0.250811	0.0816538	0.13316	0.258987	-0.115887	0.186479	-0.154912	-0.127706	-0.202406	-0.241504	-0.123911	0.0492694	-0.181611	-0.19709	0.254702	0.267529	-0.216981	0.119737	0.178659	0.232013	-0.270283	-0.00303398
M117T659	0.0995427	-0.05822	-0.237349	0.0704916	-0.064333	-0.145315	-0.0812472	-0.170279	-0.266956	-0.00929147	-0.227897	0.150221	-0.166886	-0.24049	-0.247246	0.0681576	-0.0105158	0.27732	-0.0738072	0.286494	0.11695	-0.0846768	0.0906222	-0.21732	-0.138606	0.147856	0.150681	0.260828	0.0650212	0.123688	0.242877	-0.0838524	0.182496	-0.132904	-0.0878268	-0.18007	-0.242624	-0.122579	0.071339	-0.146148	-0.188495	0.227759	0.257457	-0.215206	0.109962	0.173872	0.242239	-0.258065	0.0495021
M266T858	0.0641935	-0.0325811	-0.204023	0.0784416	-0.0350884	-0.10443	-0.0464272	-0.128642	-0.221178	0.00449188	-0.191475	0.162776	-0.128152	-0.210176	-0.206234	0.0405902	0.0216758	0.229653	-0.0482745	0.245579	0.133515	-0.0547317	0.0573006	-0.183787	-0.103019	0.12989	0.142701	0.231051	0.0187645	0.089135	0.195732	-0.0617823	0.144459	-0.0937687	-0.0507284	-0.136702	-0.213328	-0.0927023	0.0699336	-0.111137	-0.143287	0.180267	0.206119	-0.20373	0.0697867	0.132636	0.200214	-0.222804	0.0712938
M871T888	0.0752836	-0.0236169	-0.239203	0.115263	-0.0249319	-0.117951	-0.0523479	-0.141901	-0.257632	-0.00455688	-0.240124	0.194152	-0.147441	-0.262402	-0.233725	0.0264634	0.0289959	0.268809	-0.0741936	0.290645	0.154859	-0.0533539	0.0524984	-0.233234	-0.114828	0.147806	0.161663	0.272588	0.00677081	0.0997448	0.233436	-0.086643	0.16524	-0.110981	-0.0683601	-0.163827	-0.255808	-0.101935	0.0748838	-0.14446	-0.162348	0.220301	0.240368	-0.256132	0.0716542	0.148615	0.225377	-0.272948	0.0711182
M262T905	0.0911002	-0.101261	-0.286851	0.022138	-0.110998	-0.164542	-0.0741084	-0.215103	-0.31765	0.0426223	-0.210765	0.214996	-0.191378	-0.235399	-0.320507	0.137089	0.0157099	0.324932	-0.00253199	0.335111	0.192585	-0.1183	0.136528	-0.191932	-0.167875	0.199313	0.221235	0.318198	0.0851119	0.14392	0.260935	-0.0340192	0.219132	-0.12881	-0.0390694	-0.179655	-0.278366	-0.156212	0.124617	-0.103776	-0.223447	0.220551	0.295306	-0.220842	0.13732	0.213065	0.316951	-0.269238	0.145765
M136T520	0.0550654	-0.044466	-0.271046	0.0881303	-0.0467961	-0.117767	-0.0323146	-0.161681	-0.28511	0.0409965	-0.220426	0.257898	-0.153623	-0.255772	-0.279397	0.0659496	0.0658191	0.29356	-0.0115325	0.320464	0.226926	-0.0663827	0.0730599	-0.208435	-0.124644	0.18445	0.218188	0.313616	-0.000508179	0.102584	0.234612	-0.0423617	0.181706	-0.0938139	-0.0166768	-0.149777	-0.280051	-0.117237	0.117665	-0.102095	-0.1739	0.201721	0.254675	-0.266511	0.0758006	0.164669	0.271259	-0.276595	0.157397
M116T659	0.108349	-0.0660338	-0.29756	0.0917553	-0.072306	-0.16842	-0.0847784	-0.203804	-0.329047	0.00231084	-0.275366	0.212737	-0.198702	-0.297055	-0.30871	0.0809883	0.0088477	0.341156	-0.0730507	0.357436	0.172731	-0.0970746	0.104291	-0.262243	-0.16401	0.189504	0.201546	0.331507	0.0597256	0.143962	0.292705	-0.0908962	0.221079	-0.15041	-0.087114	-0.210264	-0.305313	-0.146933	0.0992159	-0.165792	-0.224406	0.269632	0.311662	-0.276542	0.123348	0.208103	0.301685	-0.319074	0.089702
M245T933	0.104785	-0.0824302	-0.32172	0.0757793	-0.0899783	-0.176774	-0.0811731	-0.223041	-0.353418	0.0239187	-0.272543	0.244634	-0.210074	-0.300028	-0.341828	0.107764	0.0221005	0.364464	-0.044759	0.382125	0.208215	-0.110197	0.122131	-0.256091	-0.176645	0.212992	0.233684	0.35992	0.065202	0.152627	0.303225	-0.0717689	0.237847	-0.1493	-0.0670371	-0.21176	-0.324611	-0.161331	0.122531	-0.150397	-0.239988	0.269619	0.330077	-0.284804	0.13381	0.225273	0.335108	-0.32857	0.131619
M162T641	0.156233	-0.0132797	-0.286446	0.193021	-0.0156589	-0.183272	-0.125112	-0.182488	-0.326159	-0.0904077	-0.375084	0.144253	-0.210524	-0.379106	-0.261177	-0.0125915	-0.043171	0.346744	-0.218833	0.363021	0.0756804	-0.0685182	0.0570633	-0.372531	-0.159147	0.147186	0.126236	0.3133	0.050753	0.150005	0.338482	-0.202688	0.216678	-0.201036	-0.20031	-0.268805	-0.318517	-0.129258	0.029491	-0.284639	-0.225587	0.354	0.32862	-0.33049	0.114123	0.197326	0.250388	-0.379259	-0.062501
M188T863	0.096814	0.0123327	-0.281419	0.203537	0.014948	-0.132204	-0.0638524	-0.145091	-0.300866	-0.0416611	-0.334363	0.22616	-0.170301	-0.358689	-0.25148	-0.0297803	0.0338596	0.318163	-0.149558	0.350928	0.164186	-0.0349679	0.0225223	-0.332533	-0.122152	0.158439	0.167039	0.323517	-0.0267056	0.108647	0.292307	-0.151469	0.185898	-0.141747	-0.118412	-0.211062	-0.317406	-0.103101	0.061991	-0.220937	-0.18005	0.29384	0.284451	-0.349598	0.0611373	0.159158	0.238179	-0.358375	0.0326563
M292T589	0.115869	-0.0405163	-0.379092	0.176122	-0.0428156	-0.185453	-0.0800432	-0.225645	-0.407646	-0.00124698	-0.373522	0.311762	-0.232343	-0.409953	-0.372661	0.0475865	0.0494394	0.42479	-0.108035	0.459408	0.2514	-0.0860265	0.0858254	-0.361971	-0.181797	0.236505	0.260603	0.432415	0.0109212	0.15724	0.366259	-0.129917	0.261549	-0.172173	-0.100768	-0.255294	-0.403872	-0.162242	0.122933	-0.220891	-0.256563	0.343027	0.379021	-0.401951	0.113694	0.235609	0.359676	-0.427989	0.122366
M183T641	0.0497355	-0.00597994	-0.332236	0.177167	-0.00276216	-0.116834	-0.0152429	-0.162621	-0.338638	0.0377662	-0.30292	0.351866	-0.169008	-0.353629	-0.318424	0.0166252	0.11462	0.351525	-0.0424841	0.398572	0.301736	-0.0411271	0.0381842	-0.294338	-0.125472	0.21798	0.265277	0.394072	-0.0670403	0.100333	0.285916	-0.0764425	0.202765	-0.100361	-0.0205001	-0.176798	-0.360518	-0.117419	0.134844	-0.146053	-0.184387	0.255184	0.296501	-0.382534	0.0486175	0.171768	0.304015	-0.367164	0.187835
M252T641	0.0626726	-0.036117	-0.347279	0.142518	-0.0364827	-0.138888	-0.0306895	-0.19179	-0.360568	0.0474404	-0.296223	0.346139	-0.188399	-0.34477	-0.347682	0.0569845	0.0992235	0.37246	-0.0265419	0.413027	0.301288	-0.0676989	0.0714957	-0.283474	-0.147859	0.232936	0.278852	0.406028	-0.0294143	0.120383	0.299679	-0.0644986	0.224146	-0.113661	-0.0209841	-0.188726	-0.366205	-0.138861	0.146923	-0.139434	-0.210306	0.261559	0.319413	-0.365453	0.0779374	0.197958	0.335348	-0.366327	0.199979
M265T624	0.0488436	-0.0406216	-0.360152	0.135158	-0.0407484	-0.133609	-0.0164963	-0.195522	-0.369563	0.0696267	-0.286343	0.380653	-0.186984	-0.34224	-0.364866	0.0691949	0.122065	0.380178	0.0036435	0.42477	0.339229	-0.0687056	0.0750599	-0.271802	-0.147845	0.248704	0.305459	0.424344	-0.0414522	0.117212	0.296515	-0.0431946	0.227717	-0.101254	0.00688638	-0.178092	-0.376996	-0.142018	0.166836	-0.117798	-0.210287	0.249516	0.32124	-0.373782	0.0735551	0.200326	0.352223	-0.367499	0.243059
M264T772	-0.0675291	-0.042407	-0.276138	0.0363369	-0.0398251	-0.0317976	0.088338	-0.122259	-0.253864	0.179894	-0.0939398	0.434921	-0.0869784	-0.1731	-0.302519	0.105195	0.220446	0.251633	0.194159	0.304235	0.433055	-0.0360001	0.0541103	-0.0755685	-0.0738362	0.234192	0.336358	0.347671	-0.112675	0.0372062	0.137099	0.111826	0.141158	0.0297307	0.185824	-0.0242215	-0.2746	-0.0916411	0.217412	0.0748722	-0.10683	0.0557243	0.180394	-0.263713	0.00263597	0.116891	0.292973	-0.208617	0.410235
M256T615	-0.0767011	-0.0207401	-0.310446	0.0834952	-0.0148059	-0.0268812	0.103967	-0.120697	-0.282052	0.185029	-0.133598	0.496205	-0.0921381	-0.22353	-0.325325	0.0795227	0.255466	0.281761	0.187172	0.346905	0.485103	-0.0202995	0.0335964	-0.116823	-0.0716656	0.255323	0.368487	0.394183	-0.155529	0.0325958	0.160751	0.100524	0.150782	0.0323312	0.193859	-0.0329373	-0.319158	-0.0903791	0.23195	0.0592279	-0.109214	0.0781738	0.199895	-0.328307	-0.0162965	0.118354	0.312206	-0.255692	0.439847
M433T629	-0.0853871	-0.0233263	-0.316902	0.0784597	-0.0172432	-0.0230988	0.112749	-0.122193	-0.286087	0.198359	-0.1264	0.515869	-0.0905151	-0.22062	-0.3344	0.0867176	0.269002	0.284972	0.205669	0.352411	0.507031	-0.0206297	0.0354668	-0.108585	-0.0710566	0.263999	0.383588	0.403725	-0.16277	0.0301726	0.157622	0.113761	0.152055	0.0403534	0.210932	-0.0256972	-0.324274	-0.0917396	0.243497	0.0729685	-0.108351	0.0697877	0.199725	-0.331938	-0.0192936	0.118995	0.321141	-0.254948	0.465304
M264T904	-0.0753525	0.00700848	-0.267093	0.107121	0.0152348	-0.00884492	0.102188	-0.0855416	-0.237035	0.153097	-0.131417	0.445588	-0.0692404	-0.212665	-0.267619	0.0356211	0.237503	0.238057	0.146965	0.301362	0.429871	0.00320892	0.00255797	-0.120103	-0.0475586	0.215615	0.316166	0.344141	-0.168061	0.0148867	0.137231	0.0742688	0.119409	0.0355801	0.167197	-0.024581	-0.283393	-0.0642391	0.194965	0.0406392	-0.0790781	0.0709889	0.163785	-0.311042	-0.0368632	0.0863158	0.254059	-0.234228	0.376356
M179T856	-0.1077	0.0225632	-0.245821	0.106306	0.0333674	0.0239098	0.13386	-0.0562406	-0.205038	0.173524	-0.0967175	0.466989	-0.0392146	-0.185254	-0.243431	0.0225382	0.269932	0.203909	0.18081	0.273291	0.456536	0.0240546	-0.0192726	-0.0866093	-0.0210619	0.208129	0.3205	0.327242	-0.205375	-0.0121551	0.0987915	0.101632	0.0919457	0.0705496	0.207559	0.0135116	-0.263439	-0.0434501	0.202292	0.0781507	-0.0450585	0.0281841	0.124852	-0.301868	-0.0676842	0.0564608	0.229216	-0.205094	0.410926
M246T631	-0.109711	0.0158442	-0.300263	0.1214	0.0269168	0.0101673	0.140465	-0.0830592	-0.258215	0.195083	-0.129222	0.537431	-0.0623509	-0.229467	-0.300385	0.0370426	0.299843	0.257798	0.197969	0.335662	0.523246	0.0154798	-0.00866632	-0.116331	-0.0396987	0.249486	0.375651	0.393435	-0.219329	0.000709916	0.135654	0.107657	0.123254	0.0648216	0.224496	-0.00346151	-0.319302	-0.0631759	0.235312	0.074711	-0.0718115	0.0540312	0.167475	-0.356832	-0.0616759	0.0832553	0.284235	-0.254445	0.467338
M407T651	-0.0906667	0.0226786	-0.312886	0.147466	0.0340176	-0.00420399	0.124138	-0.0905595	-0.275294	0.172336	-0.166846	0.528617	-0.0769766	-0.263214	-0.305875	0.0215919	0.28476	0.277506	0.158797	0.355282	0.505858	0.0150662	-0.0119117	-0.155569	-0.0487887	0.249057	0.367023	0.40537	-0.214118	0.0114193	0.162673	0.0759892	0.134941	0.043098	0.191046	-0.0297987	-0.3374	-0.0680364	0.223272	0.0371092	-0.0856814	0.0890785	0.189043	-0.381288	-0.0546881	0.0933085	0.288692	-0.284543	0.433441
M105T615	0.0043834	-0.00261599	-0.262419	0.126908	0.00146843	-0.0669899	0.0223782	-0.115671	-0.256992	0.067956	-0.203768	0.326824	-0.113614	-0.256034	-0.255841	0.0219923	0.134154	0.264221	0.0230179	0.308773	0.295169	-0.0225981	0.0231237	-0.195439	-0.0835734	0.184841	0.241235	0.319361	-0.0859631	0.0598259	0.197408	-0.0178814	0.147378	-0.0439871	0.0402794	-0.103719	-0.282236	-0.084299	0.133414	-0.0661112	-0.125283	0.160063	0.211757	-0.301471	0.0164439	0.1207	0.243991	-0.270386	0.217804
M258T778	-0.0273344	-0.00354521	-0.284315	0.121292	0.00200317	-0.0501465	0.055503	-0.115199	-0.269107	0.110455	-0.185306	0.398442	-0.105333	-0.253096	-0.282635	0.0358081	0.184794	0.274001	0.0801351	0.328491	0.37235	-0.0173602	0.0212517	-0.174472	-0.0773519	0.212722	0.291531	0.353147	-0.120714	0.0478295	0.187036	0.0222688	0.148682	-0.015036	0.0971609	-0.0787053	-0.302435	-0.0847965	0.17057	-0.0237878	-0.11805	0.133653	0.209038	-0.322869	-0.000520328	0.118262	0.269601	-0.272783	0.302071
M259T930	-0.0569109	0.0279124	-0.24135	0.136506	0.037332	-0.00922374	0.0845274	-0.0677614	-0.214966	0.111173	-0.153942	0.39207	-0.0646288	-0.223995	-0.228125	-0.00288017	0.206146	0.218724	0.0878815	0.278394	0.367724	0.0162462	-0.017847	-0.147453	-0.0388484	0.183948	0.266953	0.310971	-0.164559	0.0123913	0.139113	0.0318571	0.105679	0.0192899	0.119488	-0.0391084	-0.265575	-0.0504412	0.156732	-0.000613091	-0.069342	0.0910575	0.153192	-0.307636	-0.0418107	0.0722602	0.214055	-0.23581	0.298875
M70T659	-0.0722374	0.0292989	-0.250944	0.136238	0.0396134	-0.000280815	0.100697	-0.0659856	-0.219646	0.130208	-0.146226	0.425842	-0.0598559	-0.223623	-0.239098	0.00106337	0.230542	0.222406	0.113168	0.287103	0.403676	0.020213	-0.0206749	-0.138825	-0.034788	0.196159	0.28963	0.326305	-0.182922	0.00578091	0.133865	0.049529	0.105242	0.0333003	0.145687	-0.0270907	-0.274988	-0.049522	0.173283	0.0182938	-0.0646768	0.078831	0.150928	-0.319006	-0.0513346	0.0697704	0.224338	-0.237428	0.337185
M125T915	-0.0689109	0.069413	-0.222339	0.18779	0.0835789	0.0166305	0.10029	-0.030239	-0.18813	0.0917247	-0.170764	0.394053	-0.041889	-0.242119	-0.188575	-0.0603146	0.221076	0.193826	0.0562557	0.261562	0.360791	0.0513231	-0.0627711	-0.170269	-0.0109887	0.162339	0.244427	0.29528	-0.21184	-0.0117306	0.126254	0.00789077	0.0792065	0.0314424	0.110831	-0.0294016	-0.260137	-0.0226927	0.136325	-0.0186777	-0.0376965	0.0904225	0.126703	-0.333661	-0.0786944	0.0392879	0.171617	-0.242266	0.271738
M204T911	-0.0678969	0.0446879	-0.266905	0.170697	0.056831	-0.00243211	0.100321	-0.0648409	-0.234669	0.119277	-0.17967	0.443627	-0.0660314	-0.25921	-0.245415	-0.0215069	0.237518	0.239555	0.0889462	0.30953	0.413214	0.029404	-0.034353	-0.174241	-0.0352251	0.201077	0.29451	0.346626	-0.200812	0.00651907	0.153452	0.0281219	0.111218	0.0253996	0.131961	-0.0414176	-0.298615	-0.0483172	0.170576	-0.00677765	-0.0685451	0.103076	0.165012	-0.356127	-0.0587956	0.071385	0.228593	-0.268849	0.328868
M175T925	-0.101936	0.0772901	-0.253792	0.20032	0.0941158	0.0348182	0.136949	-0.0280457	-0.208141	0.132379	-0.167664	0.481647	-0.0352049	-0.257177	-0.219993	-0.0580886	0.280616	0.212391	0.105978	0.293912	0.450118	0.062693	-0.0729723	-0.165578	-0.00355357	0.194781	0.301442	0.342065	-0.260324	-0.0252484	0.124254	0.0406063	0.08284	0.0596575	0.166205	-0.00878904	-0.293949	-0.0218216	0.175184	0.0147705	-0.0307514	0.0734901	0.129963	-0.376446	-0.102134	0.0364449	0.20062	-0.260764	0.359347
M107T930	-0.0123272	0.0168993	-0.280753	0.159236	0.0241023	-0.0535746	0.0434189	-0.10609	-0.267671	0.0787465	-0.220683	0.377773	-0.108248	-0.283016	-0.265497	0.000809524	0.169416	0.275552	0.0297284	0.330877	0.341402	-0.00550241	0.0025055	-0.213734	-0.0742039	0.198203	0.266346	0.3478	-0.127587	0.0484266	0.202379	-0.0165661	0.146149	-0.0311646	0.0592973	-0.0979693	-0.308015	-0.07742	0.146775	-0.0648054	-0.116866	0.162441	0.213939	-0.344316	-0.00614509	0.112998	0.250942	-0.294705	0.250969
M166T502	-0.0203738	0.0409603	-0.289209	0.198034	0.0512929	-0.0424987	0.0556294	-0.0923365	-0.270751	0.0739872	-0.244239	0.40519	-0.102671	-0.311704	-0.261673	-0.0306553	0.189826	0.280181	0.0152636	0.343813	0.361584	0.0136383	-0.0222187	-0.2401	-0.0635809	0.199875	0.272435	0.362749	-0.162832	0.0380592	0.208454	-0.0301714	0.141192	-0.0259613	0.0594907	-0.0986103	-0.325752	-0.0671967	0.145884	-0.0782949	-0.106951	0.172338	0.213381	-0.381883	-0.0272747	0.102182	0.244535	-0.31781	0.254126
M241T910	-0.0368463	0.025168	-0.327035	0.183678	0.0350122	-0.044837	0.0733481	-0.11282	-0.304565	0.113521	-0.238608	0.472501	-0.112487	-0.319188	-0.309773	0.000678116	0.226471	0.312194	0.0661136	0.382298	0.433841	0.00302132	-0.0057693	-0.230116	-0.0747422	0.237774	0.32909	0.410835	-0.174203	0.0425458	0.21854	0.00407323	0.16084	-0.0138572	0.102955	-0.0919706	-0.358778	-0.08283	0.186301	-0.0477528	-0.121415	0.165008	0.234382	-0.405527	-0.0241845	0.120027	0.292152	-0.333958	0.333569
M203T911	-0.0493614	0.0227133	-0.319445	0.170148	0.0326217	-0.0349338	0.0844446	-0.106947	-0.293791	0.127292	-0.216606	0.479656	-0.102779	-0.299929	-0.305725	0.00793513	0.237264	0.299885	0.0894772	0.370612	0.44585	0.00475163	-0.00563415	-0.207327	-0.0681526	0.23793	0.334631	0.404092	-0.180006	0.0349939	0.201857	0.0228633	0.152972	0.000169117	0.123824	-0.0754243	-0.34844	-0.0789131	0.193588	-0.0251829	-0.111837	0.143643	0.220587	-0.392685	-0.0301658	0.112773	0.28857	-0.31654	0.354713
M199T930	-0.0817686	0.111973	0.130106	0.0764197	0.125267	0.123577	0.0826854	0.15132	0.1636	-0.0178869	0.0686514	-0.026286	0.122144	0.0641026	0.17554	-0.144022	0.0591686	-0.16492	-0.0098709	-0.147155	-0.0286403	0.11231	-0.134133	0.0526498	0.120154	-0.0952337	-0.0881336	-0.12752	-0.143368	-0.108598	-0.134132	0.00283268	-0.132241	0.0948607	0.0445705	0.107721	0.104348	0.11011	-0.0562705	0.0425287	0.149619	-0.109201	-0.165642	0.0256228	-0.132126	-0.14409	-0.180093	0.0937752	-0.0398323
M201T930	-0.188856	0.172392	0.239352	0.0688819	0.194543	0.244102	0.184825	0.270449	0.308347	0.0332146	0.203831	-0.00273279	0.239644	0.1829	0.298292	-0.203172	0.147994	-0.317074	0.0873896	-0.284055	0.0139475	0.190844	-0.218331	0.181327	0.223455	-0.150229	-0.113371	-0.229863	-0.262536	-0.209417	-0.287749	0.0869366	-0.247158	0.21588	0.165975	0.246428	0.208766	0.195221	-0.0564214	0.167268	0.283726	-0.268568	-0.326212	0.0904243	-0.242171	-0.264563	-0.304007	0.22297	0.0337948
M149T805	-0.275283	0.215299	0.177159	0.127377	0.246547	0.303417	0.281907	0.298475	0.278146	0.119169	0.203557	0.206029	0.269933	0.138687	0.247963	-0.231142	0.298574	-0.289307	0.188576	-0.218896	0.222045	0.238644	-0.269002	0.181344	0.258214	-0.0864078	0.00850607	-0.129415	-0.405631	-0.256429	-0.301879	0.152012	-0.255099	0.291202	0.293838	0.302623	0.133263	0.214128	0.0240307	0.237975	0.319891	-0.311221	-0.335681	-0.0246255	-0.319997	-0.291578	-0.26104	0.177347	0.226856
M191T447	-0.25001	0.177487	0.134552	0.0998198	0.204311	0.263658	0.256135	0.248716	0.224879	0.127499	0.183925	0.216463	0.230552	0.120049	0.189608	-0.181809	0.280772	-0.235839	0.195732	-0.171196	0.234014	0.201376	-0.224137	0.167199	0.219031	-0.0542962	0.0392104	-0.0874492	-0.358814	-0.221298	-0.259512	0.154116	-0.211993	0.261745	0.282425	0.269194	0.099681	0.177862	0.0442178	0.227365	0.271292	-0.278003	-0.282293	-0.0315264	-0.276813	-0.244453	-0.201106	0.148473	0.243944
M148T805	-0.248882	0.188594	0.130701	0.119979	0.21668	0.265365	0.257033	0.253494	0.222088	0.119801	0.167854	0.222334	0.230447	0.103307	0.192188	-0.197991	0.284186	-0.231901	0.180848	-0.164393	0.23535	0.209061	-0.234872	0.149572	0.221916	-0.055409	0.0374605	-0.0817027	-0.370791	-0.223497	-0.252724	0.141658	-0.212621	0.259239	0.274493	0.263863	0.0910862	0.181562	0.039904	0.214035	0.273183	-0.26753	-0.279506	-0.0492472	-0.283728	-0.247531	-0.204836	0.134905	0.235472
M118T777	-0.211055	0.208155	0.193523	0.138094	0.235917	0.259798	0.216409	0.279985	0.274402	0.0467614	0.154315	0.0944919	0.23962	0.115361	0.270034	-0.243948	0.208745	-0.280851	0.0866915	-0.227621	0.0989724	0.219249	-0.254003	0.129216	0.233325	-0.120299	-0.0638155	-0.164699	-0.335693	-0.223147	-0.262578	0.0779039	-0.239708	0.228974	0.189029	0.243519	0.147536	0.202196	-0.0323576	0.154383	0.288757	-0.246601	-0.307114	-0.00303411	-0.27806	-0.26982	-0.281205	0.160685	0.0878424
M146T803	-0.267219	0.261757	0.192677	0.197719	0.297612	0.315796	0.279133	0.33093	0.296271	0.0746031	0.157038	0.18575	0.280966	0.0970193	0.290021	-0.302342	0.291819	-0.30318	0.117361	-0.227	0.185759	0.272353	-0.315829	0.127152	0.278594	-0.11472	-0.0313753	-0.144776	-0.441616	-0.270649	-0.294144	0.0974177	-0.274044	0.282109	0.249583	0.288854	0.131079	0.238786	-0.0130399	0.184792	0.340605	-0.282145	-0.347046	-0.0623929	-0.348402	-0.317296	-0.306424	0.151064	0.157528
M130T806	-0.192492	0.22395	0.143774	0.196495	0.253637	0.239607	0.205671	0.262197	0.22237	0.028606	0.0790658	0.135578	0.21134	0.0359811	0.233338	-0.269424	0.21631	-0.224473	0.0414049	-0.162782	0.124093	0.222825	-0.263529	0.0522321	0.21669	-0.0970205	-0.040888	-0.106247	-0.353371	-0.207617	-0.206027	0.0360388	-0.210201	0.201492	0.157437	0.201399	0.0859712	0.189968	-0.0291798	0.100006	0.261399	-0.184548	-0.257126	-0.0810914	-0.275905	-0.247547	-0.248053	0.0855123	0.0790565
M128T802	-0.235998	0.228969	0.167808	0.172255	0.26043	0.277652	0.246445	0.289904	0.259106	0.0680086	0.139238	0.166539	0.246718	0.0858025	0.252624	-0.263646	0.258438	-0.265331	0.10655	-0.198118	0.167018	0.23872	-0.276529	0.113239	0.244418	-0.0989714	-0.0246638	-0.125237	-0.388545	-0.237797	-0.258626	0.0880477	-0.240097	0.248947	0.222174	0.254743	0.114084	0.209128	-0.00922489	0.16478	0.29886	-0.249126	-0.304426	-0.0552235	-0.306049	-0.278123	-0.267025	0.132762	0.14302
M84T806	-0.229738	0.224544	0.152212	0.175799	0.255547	0.268117	0.241295	0.278441	0.241578	0.0681189	0.125209	0.176663	0.235793	0.0708622	0.236003	-0.258205	0.257946	-0.247198	0.102897	-0.179456	0.17523	0.232779	-0.270011	0.100006	0.235183	-0.0889652	-0.0142699	-0.108105	-0.383895	-0.229625	-0.243062	0.083479	-0.228034	0.240541	0.217232	0.24335	0.0984025	0.200856	-0.00402117	0.15617	0.286399	-0.234871	-0.287634	-0.0686295	-0.298571	-0.266527	-0.250681	0.116458	0.147357
M147T808	-0.121685	0.250944	0.157943	0.265892	0.280741	0.201353	0.138898	0.261505	0.218519	-0.0736016	-0.0155222	0.0255142	0.183035	-0.0316905	0.2732	-0.333751	0.127976	-0.212362	-0.112501	-0.161359	-0.0110607	0.227028	-0.281817	-0.0504919	0.202323	-0.142343	-0.130464	-0.13635	-0.314096	-0.181501	-0.150423	-0.0797879	-0.200986	0.129861	0.0214082	0.126326	0.0839213	0.191758	-0.106302	-0.026848	0.238809	-0.0896639	-0.225679	-0.103072	-0.253835	-0.238326	-0.289074	0.0351589	-0.100598
M173T983	0.020645	0.191742	-0.00262742	0.317162	0.212384	0.0439826	0.00777499	0.109495	0.0136234	-0.151532	-0.229599	0.0185742	0.0244665	-0.227668	0.106782	-0.284539	0.0233542	0.00458598	-0.26558	0.0425923	-0.0523488	0.137157	-0.189995	-0.258518	0.0689298	-0.0648438	-0.0907494	0.0209168	-0.183195	-0.0510904	0.0708348	-0.212958	-0.045736	-0.0347904	-0.150065	-0.0689842	-0.0796656	0.0836019	-0.108417	-0.216726	0.0616185	0.144219	-0.0019289	-0.232008	-0.121596	-0.081296	-0.123687	-0.169306	-0.203285
M148T958	-0.0440562	0.177508	-0.000852759	0.263169	0.198958	0.0856975	0.0687795	0.122834	0.03268	-0.0691408	-0.143012	0.102824	0.058557	-0.162912	0.0904401	-0.241973	0.0987859	-0.0215292	-0.139038	0.0259296	0.0530298	0.142157	-0.184905	-0.166473	0.0908501	-0.0370492	-0.0266277	0.0316514	-0.224798	-0.0815445	0.01193	-0.116432	-0.0652571	0.0321611	-0.0346753	0.00268666	-0.0659975	0.0914084	-0.0506295	-0.107428	0.0931424	0.0551333	-0.0433089	-0.207213	-0.149721	-0.101262	-0.106527	-0.116536	-0.0606078
M175T980	-0.00715039	0.156333	0.0158555	0.238477	0.17375	0.0571202	0.0279268	0.104892	0.0356595	-0.101256	-0.147415	0.0255435	0.0409176	-0.150504	0.100779	-0.225158	0.0390423	-0.0234474	-0.177786	0.00915104	-0.0241734	0.118893	-0.159648	-0.170279	0.0718133	-0.0564563	-0.0684009	0.000460391	-0.164186	-0.0584114	0.0244928	-0.142003	-0.0556108	-0.00129367	-0.0858187	-0.0243633	-0.043258	0.0789295	-0.0785049	-0.137191	0.0720206	0.0774663	-0.0311759	-0.166122	-0.114044	-0.0839586	-0.113925	-0.104889	-0.13219
M169T958	-0.0111738	0.156409	-0.00816322	0.248519	0.174402	0.0542102	0.0343455	0.095954	0.013472	-0.0902357	-0.161618	0.0616677	0.0330482	-0.17104	0.0768404	-0.222092	0.0568634	-0.000968271	-0.168566	0.0366557	0.0100435	0.118114	-0.158473	-0.18353	0.066153	-0.0379472	-0.0423206	0.0307236	-0.17629	-0.055414	0.0389709	-0.138299	-0.0437551	-0.000849985	-0.0750023	-0.0293136	-0.0687901	0.0723071	-0.0629063	-0.137045	0.0631534	0.0868859	-0.0146429	-0.193687	-0.115357	-0.0748323	-0.0911344	-0.127189	-0.103492
M182T704	-0.0659728	0.201571	-0.0278748	0.304586	0.226993	0.102104	0.0964609	0.133185	0.0156004	-0.0531526	-0.165847	0.173078	0.0640438	-0.199522	0.0740349	-0.267314	0.146244	-0.003644	-0.128084	0.0581321	0.117264	0.16322	-0.210179	-0.190802	0.101598	-0.0169479	0.00966754	0.072408	-0.278839	-0.0953522	0.0202418	-0.113387	-0.0647894	0.0486351	-0.00828228	0.00946652	-0.102417	0.0987895	-0.0308241	-0.104937	0.102206	0.0590864	-0.0379422	-0.265043	-0.178142	-0.109305	-0.0936741	-0.150262	-0.013259
M165T704	-0.105351	0.258976	0.0220336	0.353213	0.291408	0.159626	0.138097	0.202718	0.0823835	-0.0606483	-0.146316	0.177417	0.118164	-0.184884	0.148106	-0.340756	0.182412	-0.0704242	-0.135703	0.00289765	0.117753	0.218936	-0.277315	-0.179086	0.156967	-0.0548567	-0.0222499	0.0269794	-0.356018	-0.146039	-0.0339672	-0.116127	-0.122412	0.0921448	0.0133019	0.0556532	-0.0672637	0.149438	-0.0530257	-0.0908497	0.169692	0.0162196	-0.107884	-0.271602	-0.243615	-0.174625	-0.170833	-0.121004	-0.0245
M213T962	-0.0902679	0.242724	-0.0307302	0.36029	0.273692	0.131275	0.126444	0.165156	0.0247208	-0.052507	-0.185815	0.219829	0.0843543	-0.229556	0.0902006	-0.318406	0.187956	-0.0113705	-0.136192	0.0646718	0.155647	0.199337	-0.254828	-0.215377	0.127762	-0.0182844	0.0190884	0.0861627	-0.344322	-0.121242	0.0132795	-0.122557	-0.0833624	0.0699843	0.00744465	0.02378	-0.119233	0.122163	-0.0299182	-0.109778	0.130449	0.0561888	-0.0548448	-0.314883	-0.220996	-0.137228	-0.113806	-0.171412	0.00370613
M120T780	-0.137606	0.147209	-0.0533567	0.196661	0.169696	0.129773	0.161256	0.112534	0.00550881	0.0714509	-0.0497694	0.292402	0.0827447	-0.112297	0.00790511	-0.16222	0.234871	-0.00390827	0.0613539	0.0647585	0.269875	0.13806	-0.163588	-0.0622093	0.101643	0.0450919	0.121102	0.11333	-0.294217	-0.110516	-0.0350502	0.0294698	-0.0602742	0.12131	0.147703	0.0877285	-0.101796	0.0809538	0.0661175	0.0469649	0.109388	-0.0468226	-0.0584658	-0.223687	-0.181075	-0.100831	-0.0244937	-0.0890544	0.201083
M156T952	-0.109036	0.151025	-0.0515119	0.215268	0.172836	0.111223	0.133691	0.10626	-0.000634137	0.036016	-0.0833394	0.251295	0.0683222	-0.135627	0.0163101	-0.177637	0.199547	0.00507112	0.00817671	0.0685671	0.220596	0.134217	-0.163548	-0.0979118	0.0917618	0.031716	0.0912934	0.10509	-0.272337	-0.096828	-0.0116537	-0.0106037	-0.0524074	0.092317	0.0977889	0.0576782	-0.104035	0.0771855	0.0404422	0.00171716	0.0957307	-0.0105615	-0.0420632	-0.228664	-0.167053	-0.0920252	-0.0329201	-0.10767	0.137937
M167T670	-0.113449	0.155686	-0.06023	0.224924	0.178332	0.113681	0.139576	0.106825	-0.00728418	0.0402478	-0.0902602	0.269563	0.0680091	-0.145989	0.00971916	-0.182226	0.210808	0.0119558	0.0109453	0.0788688	0.237322	0.138076	-0.168203	-0.105004	0.0928429	0.0381393	0.101724	0.117279	-0.284181	-0.0988406	-0.00760111	-0.00999623	-0.0504486	0.0951508	0.103789	0.0578418	-0.114828	0.0775602	0.0462138	0.00162044	0.0959626	-0.00792646	-0.0383592	-0.243888	-0.172497	-0.0920872	-0.0271793	-0.117682	0.150431
M88T847	-0.203439	0.22874	0.0419302	0.249076	0.261133	0.224331	0.227558	0.225023	0.127016	0.0654091	0.007452	0.281293	0.175426	-0.0604677	0.135267	-0.264979	0.285432	-0.126955	0.0647709	-0.0441994	0.258679	0.221378	-0.262182	-0.0163216	0.191947	-0.0222404	0.0622798	0.0212195	-0.403968	-0.193088	-0.138355	0.0395983	-0.159065	0.196855	0.190476	0.172946	-0.0246181	0.162648	0.0298974	0.0873136	0.222111	-0.134382	-0.183527	-0.203817	-0.281	-0.208516	-0.155196	-0.0163611	0.184456
M132T845	-0.21841	0.262098	0.0512953	0.290705	0.298608	0.24745	0.246043	0.254397	0.144391	0.0574145	-0.00485919	0.297794	0.194181	-0.0768955	0.160468	-0.308883	0.30717	-0.143091	0.0489856	-0.0517563	0.268626	0.250401	-0.298594	-0.0329828	0.21476	-0.0333909	0.0546427	0.0170346	-0.448761	-0.214059	-0.148731	0.0267974	-0.178931	0.211134	0.193365	0.184059	-0.0261132	0.18424	0.0208147	0.0792177	0.247783	-0.137897	-0.203508	-0.231109	-0.313501	-0.234498	-0.183034	-0.024381	0.178576
M134T847	-0.187302	0.243183	0.0473592	0.277049	0.276488	0.218701	0.21331	0.230887	0.129241	0.0359476	-0.0212879	0.255311	0.171507	-0.0828262	0.151077	-0.291812	0.266177	-0.126653	0.019483	-0.0449171	0.224411	0.228653	-0.274866	-0.0481909	0.192739	-0.0366698	0.0366193	0.0126375	-0.402911	-0.190324	-0.125076	0.00526293	-0.160533	0.180283	0.154058	0.154665	-0.0259512	0.167587	0.0071518	0.0508923	0.221201	-0.108993	-0.178853	-0.216096	-0.281858	-0.211325	-0.171901	-0.032234	0.134565
M116T847	-0.189842	0.233502	0.026578	0.270615	0.266182	0.21251	0.216537	0.216875	0.108638	0.0509672	-0.02416	0.28303	0.162288	-0.0906099	0.12512	-0.275364	0.278022	-0.106541	0.0376045	-0.0227611	0.253576	0.220522	-0.2639	-0.0488711	0.18346	-0.0180239	0.0620675	0.0374735	-0.402361	-0.184036	-0.114398	0.0167453	-0.147182	0.180394	0.167775	0.15176	-0.0443265	0.157139	0.0246355	0.0590788	0.20922	-0.105655	-0.163075	-0.228487	-0.275638	-0.198439	-0.146069	-0.0442738	0.16578
M72T667	0.0334112	0.0346644	-0.138731	0.139257	0.0396761	-0.0462412	-0.0133578	-0.04931	-0.140803	-0.023528	-0.179944	0.137891	-0.0704372	-0.197629	-0.110412	-0.0511923	0.0414432	0.150475	-0.0839022	0.17568	0.101129	0.00738623	-0.0197002	-0.182441	-0.04251	0.0747967	0.0846567	0.166038	-0.0556906	0.0365227	0.139919	-0.0841952	0.078538	-0.0573468	-0.0520336	-0.0960239	-0.16626	-0.0345177	0.0281144	-0.115571	-0.0696539	0.144799	0.128539	-0.204894	0.00178399	0.0592008	0.101212	-0.190883	0.0209594
M76T809	-0.0337639	0.0810983	-0.106534	0.166019	0.0932458	0.0232627	0.0556893	0.0150515	-0.0843756	0.0126457	-0.132224	0.200792	-0.0104009	-0.167852	-0.0640054	-0.0979281	0.118687	0.091102	-0.0293883	0.134097	0.1687	0.0602669	-0.07836	-0.138909	0.0146125	0.0633919	0.0993585	0.147228	-0.152183	-0.0216739	0.0727838	-0.0417889	0.0241207	0.0124706	0.0253053	-0.0248941	-0.143249	0.0114523	0.0426502	-0.0542014	0.000916676	0.0716896	0.0559484	-0.216463	-0.0715354	-0.00411327	0.0516448	-0.154049	0.0909583
M343T863	-0.0277906	0.0238117	-0.153459	0.100422	0.0301622	-0.00992041	0.0464149	-0.0421347	-0.138442	0.057101	-0.113454	0.239032	-0.0446039	-0.15522	-0.140373	-0.0134791	0.122208	0.1421	0.0343568	0.179689	0.219398	0.0128275	-0.0162726	-0.110657	-0.0257501	0.111897	0.159577	0.196544	-0.103562	0.0104009	0.0970637	0.00364324	0.0684039	0.00331727	0.0584029	-0.0350999	-0.172033	-0.0310592	0.0899874	-0.0186029	-0.0464374	0.0719007	0.102213	-0.203551	-0.0258894	0.0464374	0.130958	-0.159934	0.167731
M238T862	-0.0115132	0.0273909	-0.182572	0.128097	0.034034	-0.0273072	0.0340211	-0.0577948	-0.171137	0.0441484	-0.157283	0.254268	-0.0652694	-0.19944	-0.164128	-0.0220331	0.118547	0.177341	0.00550527	0.217576	0.225882	0.0094259	-0.0153807	-0.154965	-0.0400769	0.125192	0.170135	0.228871	-0.103206	0.0242479	0.133126	-0.0222588	0.0891669	-0.0178651	0.0343935	-0.0640296	-0.206368	-0.0419979	0.0902685	-0.0528932	-0.0676757	0.111385	0.135425	-0.243014	-0.0174968	0.0643196	0.153184	-0.202682	0.156365
M508T862	0.00730107	0.0913254	-0.0513372	0.174499	0.102119	0.0106954	0.0113391	0.0314889	-0.0415152	-0.0557223	-0.145139	0.0760128	-0.0080555	-0.155381	0.00177488	-0.1309	0.0410121	0.0513082	-0.116996	0.0786915	0.0368562	0.0621879	-0.0870574	-0.157217	0.0185	0.00552627	0.00576523	0.0717328	-0.107157	-0.0148871	0.0687522	-0.10103	0.005028	-0.021581	-0.0585162	-0.0492567	-0.0916846	0.0246818	-0.0237216	-0.111376	0.00751647	0.0954167	0.0373056	-0.168328	-0.0571028	-0.0172688	-0.0121594	-0.13059	-0.0488024
M116T961	-0.062941	0.127909	-0.0187849	0.183917	0.144849	0.0794092	0.0819253	0.0909799	0.015015	-0.00955042	-0.0832843	0.140464	0.0519358	-0.112223	0.0425935	-0.16235	0.119416	-0.00928849	-0.0454637	0.0342922	0.110145	0.108517	-0.136256	-0.0979646	0.0729923	-0.00193738	0.0267938	0.0520312	-0.195932	-0.0715834	-0.00385206	-0.0451097	-0.0478613	0.0520939	0.0298135	0.0275952	-0.0641527	0.0668551	-0.00212391	-0.0358728	0.0761468	0.0123082	-0.03664	-0.167541	-0.125363	-0.0773084	-0.0552766	-0.083606	0.035547
M188T639	-0.0602621	0.152893	0.00547508	0.213141	0.172098	0.0910626	0.0804142	0.11581	0.0407381	-0.0359545	-0.0942677	0.111632	0.0655049	-0.117909	0.0804203	-0.201269	0.109327	-0.0333015	-0.082609	0.0109218	0.0750247	0.12823	-0.162877	-0.113483	0.0895408	-0.0277932	-0.00792521	0.0246973	-0.211134	-0.0835545	-0.0128637	-0.071454	-0.0674288	0.0512958	0.00597066	0.0279723	-0.0480155	0.0854526	-0.0289595	-0.0582645	0.0956023	0.016434	-0.0564671	-0.169255	-0.142343	-0.0989411	-0.0941703	-0.0803647	-0.0119681
M84T958	-0.0168145	0.13579	-0.079396	0.247969	0.152929	0.034703	0.0442222	0.0546121	-0.0565929	-0.0506713	-0.188231	0.155304	0.00216732	-0.21373	-0.00469739	-0.184958	0.0967884	0.0687551	-0.126776	0.115506	0.103581	0.0988359	-0.133108	-0.204622	0.0381965	0.0209411	0.0372054	0.11663	-0.184837	-0.0363266	0.0815105	-0.115074	-0.000485601	-0.0044608	-0.0406838	-0.0455155	-0.136976	0.0416616	-0.0115421	-0.125665	0.0252453	0.109777	0.0402674	-0.251322	-0.101007	-0.0353819	-0.0111082	-0.180423	-0.0134626
M130T958	-0.0493363	0.169536	-0.0679458	0.280947	0.191456	0.0708349	0.0797031	0.0908941	-0.031995	-0.0396065	-0.180368	0.193592	0.0316672	-0.215682	0.0199801	-0.223588	0.139183	0.0437996	-0.113518	0.102335	0.139788	0.132487	-0.172539	-0.200297	0.0691865	0.0148918	0.0438299	0.113892	-0.24479	-0.0672948	0.0551137	-0.105732	-0.0277385	0.0279247	-0.0093534	-0.0153803	-0.134693	0.0678415	-0.00784464	-0.107848	0.061861	0.0837408	0.00740555	-0.27506	-0.144176	-0.0695095	-0.0385029	-0.175892	0.0143669
M147T958	-0.0532949	0.16804	-0.0698411	0.277631	0.189974	0.0727125	0.0835518	0.0904675	-0.0328518	-0.0336021	-0.175943	0.201151	0.032787	-0.212988	0.0166866	-0.219929	0.144714	0.0442253	-0.104815	0.103554	0.148612	0.132179	-0.171446	-0.195384	0.0696561	0.0182022	0.0498598	0.116925	-0.247389	-0.0685212	0.0528261	-0.0993321	-0.0276475	0.0317614	-0.00156332	-0.0116058	-0.135773	0.0674022	-0.00296917	-0.101031	0.0626171	0.0791012	0.00652368	-0.275125	-0.145369	-0.0695365	-0.0351967	-0.174222	0.0253434
M85T863	0.0515866	0.0878171	-0.180513	0.253212	0.0987948	-0.0527104	-0.0191439	-0.0406748	-0.180636	-0.0685095	-0.288635	0.177939	-0.0879142	-0.309871	-0.118756	-0.131238	0.054475	0.197576	-0.174345	0.238038	0.113505	0.03937	-0.0675067	-0.298531	-0.041255	0.0811239	0.0861186	0.219198	-0.109964	0.0379012	0.200324	-0.161444	0.0929058	-0.0858468	-0.107051	-0.143757	-0.233785	-0.0268589	0.0093156	-0.203681	-0.078601	0.224494	0.168596	-0.317926	-0.02273	0.0600652	0.103075	-0.287631	-0.0256856
M190T921	0.018888	0.0500547	-0.234237	0.203969	0.0589784	-0.0541964	0.0129013	-0.0760956	-0.227711	0.0084843	-0.254163	0.282938	-0.0996329	-0.296889	-0.197021	-0.0613543	0.114217	0.239956	-0.0679033	0.288128	0.233075	0.015132	-0.0300122	-0.25515	-0.0594676	0.143204	0.181167	0.287801	-0.118293	0.0442971	0.202785	-0.0860217	0.121915	-0.0581368	-0.0206203	-0.120901	-0.273814	-0.0541764	0.0816221	-0.131776	-0.0998851	0.193295	0.193868	-0.332503	-0.0130996	0.0889413	0.181934	-0.292571	0.119203
M139T659	-0.0520559	0.100787	-0.159631	0.214972	0.116733	0.0294905	0.0818829	0.0103394	-0.128404	0.0345388	-0.174351	0.298155	-0.0187789	-0.227736	-0.107607	-0.116212	0.174519	0.136591	-0.0165925	0.196803	0.257513	0.0752702	-0.0967428	-0.181273	0.0140321	0.101906	0.15824	0.218521	-0.207647	-0.0264784	0.10225	-0.0405882	0.0415133	0.0216245	0.0529212	-0.0307533	-0.206413	0.00786747	0.0751618	-0.0589797	-0.00585108	0.0929385	0.0847582	-0.299664	-0.0935778	0.00306186	0.0909068	-0.213284	0.156947
M61T447	-0.019735	0.0739955	-0.166314	0.190659	0.0858598	-0.00320677	0.0471111	-0.0195719	-0.147497	0.0177356	-0.185773	0.255677	-0.044811	-0.228606	-0.123835	-0.0879423	0.131546	0.156485	-0.0383793	0.205627	0.215364	0.0471833	-0.0647046	-0.190306	-0.0125641	0.102525	0.144682	0.216289	-0.15346	0.00107796	0.126823	-0.0561665	0.0640871	-0.0103226	0.0168683	-0.06055	-0.206252	-0.0135549	0.0657785	-0.0821078	-0.0374431	0.120145	0.113077	-0.278617	-0.0555989	0.0316796	0.109455	-0.218375	0.119523
M303T894	-0.0117117	0.0788088	-0.169958	0.203906	0.090972	-0.00826196	0.0403392	-0.0208292	-0.152839	0.006399	-0.202407	0.250279	-0.0498929	-0.243311	-0.123451	-0.0973781	0.124776	0.163055	-0.0573854	0.212286	0.205894	0.0485692	-0.0681463	-0.207954	-0.0150884	0.100566	0.138743	0.219497	-0.152696	0.0045959	0.137488	-0.071294	0.0675368	-0.0193568	0.00130915	-0.0714778	-0.212828	-0.0141827	0.0589004	-0.0994262	-0.0417592	0.135097	0.120659	-0.289271	-0.0540818	0.0342491	0.108542	-0.230888	0.102163
M164T594	-0.0512639	0.173987	-0.169837	0.337248	0.198238	0.0490746	0.0927291	0.050524	-0.130081	-0.0127823	-0.261413	0.326778	-0.00936429	-0.31842	-0.0769042	-0.221728	0.197107	0.144831	-0.105016	0.222573	0.259715	0.128635	-0.169577	-0.278711	0.0404982	0.0863687	0.138769	0.239347	-0.287089	-0.0478027	0.130223	-0.113359	0.0266679	0.0141472	0.00897433	-0.0531865	-0.246066	0.0384198	0.0442033	-0.13348	0.0173697	0.144786	0.0868227	-0.39826	-0.143738	-0.0266847	0.0532681	-0.283051	0.101685
M167T600	-0.0536324	0.144851	-0.162922	0.286211	0.165824	0.043415	0.0901249	0.0364293	-0.126035	0.00760576	-0.222345	0.314608	-0.0107631	-0.27804	-0.0866754	-0.179243	0.189128	0.137912	-0.0666399	0.208584	0.258913	0.108097	-0.141092	-0.235492	0.0317038	0.0913176	0.145777	0.228034	-0.256274	-0.0410325	0.115269	-0.081612	0.0302829	0.0196397	0.0293647	-0.0410291	-0.227011	0.0275914	0.0566944	-0.100133	0.0106008	0.119933	0.0824231	-0.355522	-0.125109	-0.0169463	0.065915	-0.251094	0.125431
M120T600	-0.0676587	0.15113	-0.168566	0.292424	0.173426	0.0538998	0.105323	0.0424683	-0.126685	0.0208086	-0.218235	0.342677	-0.0041035	-0.28013	-0.090897	-0.183125	0.211019	0.137989	-0.049857	0.213802	0.287641	0.115679	-0.148963	-0.231374	0.0384326	0.0987363	0.161678	0.238819	-0.277212	-0.049398	0.109494	-0.0701339	0.026728	0.0325852	0.0497519	-0.0300518	-0.234202	0.0317357	0.0677838	-0.0869403	0.0182699	0.109942	0.0774087	-0.368226	-0.137466	-0.0230025	0.0692077	-0.253375	0.15354
M166T600	-0.0734604	0.156879	-0.166865	0.298044	0.180005	0.0601799	0.111649	0.0486285	-0.122661	0.0230569	-0.216805	0.34988	0.000962688	-0.280515	-0.0869765	-0.189599	0.218697	0.133887	-0.0471308	0.211803	0.294524	0.121456	-0.155699	-0.230526	0.0437454	0.097982	0.163282	0.238717	-0.287745	-0.0547604	0.104965	-0.0682238	0.0221319	0.0383298	0.055565	-0.0247403	-0.234057	0.0361738	0.0687516	-0.083581	0.0245383	0.105336	0.0718423	-0.372537	-0.144962	-0.0288094	0.0648105	-0.2527	0.159027
M130T652	-0.190292	0.0896694	-0.0411233	0.0740196	0.107507	0.152151	0.203186	0.0998882	0.0261975	0.166494	0.0782205	0.336781	0.106165	0.00126232	-0.0203369	-0.0618233	0.27916	-0.034538	0.218603	0.0299548	0.348445	0.108843	-0.113985	0.0765747	0.104017	0.0741874	0.180996	0.103532	-0.276243	-0.122608	-0.103409	0.153363	-0.0691009	0.18068	0.267661	0.161318	-0.0611005	0.0693977	0.129944	0.183039	0.122238	-0.15391	-0.0966255	-0.136573	-0.1724	-0.100184	0.00897405	0.00191123	0.34719
M145T663	-0.250198	0.104734	0.00604644	0.0467437	0.12568	0.210438	0.259056	0.149074	0.0914268	0.211452	0.163172	0.363391	0.162392	0.0746485	0.0244132	-0.0667341	0.331665	-0.105128	0.297021	-0.0337273	0.390429	0.137832	-0.141163	0.161049	0.149858	0.059038	0.187086	0.061134	-0.328237	-0.169869	-0.184066	0.217842	-0.120362	0.247582	0.349387	0.238148	-0.0104028	0.103964	0.146179	0.267665	0.183518	-0.246223	-0.173681	-0.094297	-0.220244	-0.152458	-0.0354139	0.0748946	0.416272
M160T896	-0.114057	0.116315	0.0217387	0.121468	0.133177	0.121663	0.126039	0.118095	0.0681056	0.0451665	0.0155845	0.157225	0.0952987	-0.0225637	0.0675181	-0.131153	0.15802	-0.0690373	0.0508599	-0.0249211	0.148408	0.115132	-0.134845	0.00404683	0.102192	-0.00755747	0.0411649	0.0126681	-0.214636	-0.10397	-0.0794751	0.0336993	-0.0848173	0.110934	0.114338	0.0991767	-0.0110526	0.0851077	0.0234773	0.060088	0.119076	-0.0815862	-0.100418	-0.102194	-0.149135	-0.110465	-0.0777182	-0.0014126	0.115092
M174T839	-0.117913	0.0883908	-0.0139972	0.0926385	0.102904	0.107174	0.129459	0.0869268	0.0312177	0.0779914	0.0221614	0.2016	0.076978	-0.0239768	0.0167244	-0.0867134	0.174966	-0.0339061	0.0947316	0.011174	0.198993	0.0926609	-0.10456	0.0160064	0.0814089	0.0277705	0.0887982	0.0539467	-0.201447	-0.0891923	-0.0637298	0.0637557	-0.0584809	0.111395	0.143921	0.0963768	-0.0382983	0.0618076	0.0586165	0.0843368	0.0938122	-0.0821188	-0.0719493	-0.110194	-0.130267	-0.0827651	-0.0261371	-0.0133733	0.177333
M279T728	-0.145596	0.0738021	-0.0219838	0.0602667	0.0878647	0.120296	0.155235	0.0836761	0.0298736	0.121326	0.0615794	0.246818	0.0862318	0.00451492	-0.00347082	-0.0555365	0.209811	-0.0360689	0.160017	0.0127425	0.255105	0.0878405	-0.0931609	0.0592687	0.084624	0.0484594	0.127654	0.0682355	-0.213446	-0.0975548	-0.0847446	0.112825	-0.0595863	0.139313	0.199981	0.125775	-0.0385588	0.0584721	0.0919957	0.137262	0.0999428	-0.120227	-0.0819363	-0.0996579	-0.135967	-0.0833632	-0.00524456	0.00703804	0.253104
M191T958	-0.101008	0.0999076	-0.095313	0.15895	0.116478	0.0792446	0.122977	0.0535162	-0.0515475	0.0731505	-0.0709922	0.284126	0.0354839	-0.128213	-0.0532838	-0.103058	0.200388	0.0535401	0.0606886	0.112014	0.263642	0.0910983	-0.107621	-0.0771873	0.0540187	0.075334	0.14431	0.150845	-0.227251	-0.0663429	0.0136823	0.0263836	-0.0108847	0.0811185	0.123196	0.0450214	-0.132057	0.0380706	0.0815199	0.0290602	0.0510701	-0.00591699	0.00247355	-0.219623	-0.124651	-0.0449726	0.0392353	-0.116553	0.202586
M174T664	-0.124078	0.0664497	-0.0966609	0.0953515	0.0801784	0.0848803	0.140835	0.0400415	-0.0499722	0.122138	-0.0112607	0.310188	0.0413132	-0.0759723	-0.0767389	-0.0466274	0.221319	0.0470903	0.140191	0.103117	0.306693	0.0716724	-0.0770716	-0.0113179	0.0496182	0.0953539	0.179964	0.153784	-0.213106	-0.0674872	-0.0135111	0.0882891	-0.00869828	0.106679	0.18191	0.0766959	-0.118238	0.0270831	0.116952	0.095059	0.0503781	-0.0538714	-0.00816228	-0.179464	-0.114777	-0.0377713	0.0653995	-0.0769786	0.279339
M72T646	-0.0682899	0.0425825	-0.103785	0.0869478	0.0516835	0.0364107	0.0835928	0.00400792	-0.0760394	0.0769016	-0.0515358	0.236384	0.0025687	-0.0976818	-0.0880816	-0.0305691	0.150325	0.0763242	0.0751823	0.117331	0.226344	0.0401261	-0.0446405	-0.0508649	0.0142181	0.0864354	0.143825	0.147151	-0.141417	-0.0281963	0.0316728	0.0398895	0.0214792	0.0506363	0.105329	0.0215234	-0.121943	0.00185525	0.0875937	0.0345055	0.0065776	0.00415554	0.0352046	-0.164525	-0.0650439	-0.000942952	0.0789739	-0.099204	0.191901
M121T660	-0.073726	0.0465068	-0.096041	0.086853	0.0561149	0.043322	0.0886749	0.0115238	-0.0664524	0.0783234	-0.0439004	0.234982	0.00962631	-0.0904479	-0.0792389	-0.0349783	0.153871	0.0663748	0.0788585	0.107957	0.225879	0.0449131	-0.0499445	-0.0437528	0.0204884	0.0818247	0.140166	0.139369	-0.147587	-0.034069	0.0224767	0.0434495	0.0141867	0.0570523	0.110587	0.0291929	-0.114607	0.00726121	0.0860326	0.0405283	0.0147385	-0.00471918	0.025228	-0.159702	-0.0713293	-0.00845041	0.0700979	-0.0910737	0.193027
M217T614	-0.182485	0.171299	-0.124428	0.248993	0.199384	0.15181	0.215924	0.111553	-0.0477032	0.125382	-0.0816738	0.450499	0.082471	-0.17502	-0.0549199	-0.176455	0.334229	0.0492373	0.115748	0.144509	0.42236	0.161327	-0.188786	-0.0930169	0.108513	0.105118	0.21979	0.213082	-0.384092	-0.127154	-0.0131623	0.0593085	-0.0434694	0.154426	0.219788	0.101726	-0.183503	0.0794718	0.127057	0.0727339	0.11087	-0.0447677	-0.0327018	-0.330519	-0.220971	-0.0983227	0.0325578	-0.154068	0.332966
M151T519	-0.261579	0.193648	-0.0873012	0.229272	0.226545	0.22348	0.292636	0.167204	0.0142248	0.18991	0.00851172	0.51816	0.146576	-0.105326	-0.0189251	-0.184611	0.417598	-0.0188832	0.21894	0.0904515	0.506465	0.199546	-0.225241	-0.00303419	0.162311	0.102162	0.250299	0.188124	-0.464183	-0.184931	-0.100351	0.140629	-0.0979388	0.238777	0.330603	0.193006	-0.144636	0.118376	0.160298	0.176123	0.181056	-0.150164	-0.114653	-0.306766	-0.284701	-0.157222	-0.00433744	-0.0855429	0.443601
M137T500	-0.269701	0.152183	-0.13074	0.180603	0.181514	0.205971	0.299065	0.125842	-0.0304787	0.238758	0.0282749	0.575146	0.124768	-0.0962871	-0.0853704	-0.118525	0.440578	0.0227379	0.287146	0.132293	0.57442	0.167468	-0.181336	0.0245493	0.135415	0.148723	0.314302	0.238196	-0.443318	-0.166351	-0.0860958	0.188864	-0.0649905	0.243353	0.376814	0.195011	-0.174488	0.0873028	0.20942	0.217935	0.149351	-0.159627	-0.0815645	-0.307269	-0.258533	-0.121366	0.0637023	-0.0919418	0.532681
M230T648	-0.190342	0.109841	-0.198012	0.183345	0.132643	0.120696	0.222314	0.044923	-0.124142	0.195541	-0.0639808	0.540853	0.043935	-0.173653	-0.161687	-0.0792422	0.368042	0.12173	0.210715	0.218111	0.526831	0.112098	-0.122426	-0.0636685	0.0640641	0.179045	0.319324	0.297598	-0.352722	-0.0953863	0.0182584	0.124944	0.011912	0.155571	0.282971	0.0968345	-0.238066	0.0296418	0.201273	0.126381	0.0572657	-0.0481877	0.0263245	-0.342309	-0.179308	-0.0393781	0.141298	-0.175566	0.464334
M231T648	-0.198589	0.114546	-0.205377	0.190606	0.138309	0.126201	0.231813	0.0473574	-0.128346	0.203721	-0.0657609	0.562732	0.0463403	-0.179934	-0.167543	-0.0826881	0.383326	0.125792	0.219784	0.226124	0.548267	0.117005	-0.127768	-0.065465	0.067191	0.18596	0.33205	0.309003	-0.36752	-0.0997634	0.0181349	0.130479	0.011772	0.162499	0.295052	0.101505	-0.247051	0.0312812	0.209392	0.132198	0.0602896	-0.0510321	0.0265041	-0.355669	-0.187095	-0.0416033	0.14633	-0.181881	0.48346
M132T864	-0.20829	0.113114	-0.125897	0.144683	0.135705	0.151715	0.232899	0.0837846	-0.0483111	0.19412	0.00739327	0.474853	0.084992	-0.0938129	-0.0926049	-0.0832693	0.352484	0.0426281	0.229673	0.130647	0.472812	0.124196	-0.13371	0.00593582	0.095113	0.133854	0.267645	0.213902	-0.346549	-0.12165	-0.0492109	0.148746	-0.0351558	0.184478	0.298057	0.142199	-0.159899	0.0575743	0.176768	0.166682	0.102059	-0.111137	-0.0427698	-0.260965	-0.195438	-0.0804602	0.0751102	-0.0930881	0.436479
M138T500	-0.166669	0.105092	-0.174098	0.175124	0.126064	0.108265	0.196025	0.0444873	-0.108364	0.165426	-0.0661123	0.476534	0.039894	-0.16251	-0.137341	-0.0822403	0.324855	0.107028	0.173851	0.193482	0.461126	0.104716	-0.116121	-0.0671134	0.0595219	0.154548	0.276836	0.262497	-0.318424	-0.0862852	0.0189211	0.100698	0.00829685	0.13549	0.242494	0.0823617	-0.212707	0.0298613	0.172275	0.10186	0.0532703	-0.0363154	0.0228196	-0.311118	-0.163195	-0.0383783	0.118666	-0.161622	0.399601
M133T864	-0.16008	0.107805	-0.151552	0.171466	0.128442	0.10987	0.187653	0.0536568	-0.0880381	0.150023	-0.0588029	0.439359	0.0462509	-0.148344	-0.112886	-0.0901111	0.305342	0.0869171	0.157079	0.1687	0.424093	0.106843	-0.119633	-0.0612522	0.0647922	0.135246	0.24866	0.23378	-0.307492	-0.0885007	0.00841803	0.0909239	-0.00264086	0.132024	0.225997	0.0833983	-0.190096	0.0367664	0.154027	0.0948924	0.0611002	-0.0400058	0.00884305	-0.288796	-0.162256	-0.0471371	0.0950655	-0.144644	0.364549
M205T924	-0.161417	0.102957	-0.160587	0.167538	0.12326	0.107145	0.18919	0.0472497	-0.0970021	0.157246	-0.0591162	0.451586	0.0422483	-0.150858	-0.124562	-0.0819546	0.310621	0.0955924	0.166121	0.178171	0.437225	0.102888	-0.114254	-0.0605072	0.0605938	0.143638	0.260187	0.244556	-0.306789	-0.0856822	0.0126954	0.096834	0.00326437	0.132352	0.232733	0.0825323	-0.197813	0.0319774	0.162125	0.0994121	0.055773	-0.0392303	0.0156122	-0.293405	-0.159242	-0.0413249	0.106742	-0.149223	0.379139
M133T645	-0.158932	0.14771	-0.0736243	0.197409	0.171403	0.140113	0.184262	0.111161	-0.00790296	0.100773	-0.0428261	0.347861	0.086192	-0.116957	-0.0148779	-0.154145	0.27216	0.00817886	0.0989785	0.0847438	0.328024	0.142003	-0.16556	-0.0535729	0.104582	0.067417	0.159648	0.142953	-0.320715	-0.117754	-0.037611	0.055057	-0.0566509	0.139857	0.186236	0.102166	-0.121794	0.0794051	0.0934183	0.0730164	0.112114	-0.0605885	-0.0559839	-0.245835	-0.193012	-0.100516	-0.00286299	-0.0972718	0.261527
M247T490	-0.224207	0.179845	-0.0306066	0.19691	0.208822	0.206462	0.248272	0.170784	0.0568399	0.141469	0.0264673	0.391102	0.146965	-0.0623721	0.0344345	-0.181632	0.337738	-0.0608444	0.166368	0.0281304	0.381645	0.184629	-0.210371	0.0131749	0.158384	0.0520172	0.168021	0.108827	-0.396762	-0.172587	-0.115045	0.109555	-0.112332	0.210385	0.267214	0.178888	-0.0817208	0.12173	0.107795	0.148012	0.181095	-0.146564	-0.134689	-0.228099	-0.255732	-0.161156	-0.0535573	-0.038988	0.330575
M90T766	-0.220659	0.174415	-0.0719066	0.210213	0.203369	0.192352	0.248276	0.148566	0.0149735	0.152297	-0.00332299	0.437425	0.126519	-0.0992685	-0.00815603	-0.17188	0.35408	-0.0180104	0.171191	0.0763185	0.42399	0.176667	-0.201276	-0.0147265	0.141977	0.0815568	0.205259	0.157861	-0.402521	-0.159995	-0.0829561	0.107972	-0.0867163	0.200912	0.271869	0.160796	-0.124455	0.105526	0.128944	0.138267	0.157831	-0.120939	-0.0990905	-0.269863	-0.247964	-0.138641	-0.012365	-0.0792576	0.363295
M175T741	-0.177702	0.112826	-0.0544963	0.123485	0.133003	0.147195	0.195601	0.104185	0.0121741	0.140294	0.0295293	0.341608	0.0979813	-0.0463568	-0.0185413	-0.098653	0.276487	-0.017059	0.170786	0.0523057	0.340636	0.122023	-0.13452	0.024261	0.104085	0.0717436	0.172783	0.119738	-0.29406	-0.120542	-0.0767915	0.114018	-0.0638817	0.164252	0.235116	0.137482	-0.0857604	0.0732464	0.115518	0.138932	0.117966	-0.11634	-0.0800376	-0.180643	-0.180559	-0.100103	0.00461573	-0.0381253	0.3132
M106T832	-0.225339	0.141301	-0.0216207	0.130414	0.165869	0.197523	0.242888	0.151411	0.0614478	0.166216	0.0758612	0.372433	0.14393	-0.0105789	0.0216663	-0.1261	0.324797	-0.0690696	0.213763	0.0101834	0.377497	0.15697	-0.172394	0.0679578	0.145859	0.0579152	0.175577	0.0936087	-0.354289	-0.162522	-0.133045	0.148989	-0.106762	0.215595	0.290906	0.19282	-0.0568799	0.106927	0.122801	0.189147	0.170945	-0.176892	-0.139105	-0.171932	-0.229906	-0.147399	-0.0369761	0.00189844	0.358042
M91T766	-0.209205	0.135737	-0.070435	0.153109	0.159925	0.172678	0.231344	0.121743	0.00856008	0.164913	0.0268217	0.410813	0.113267	-0.0638776	-0.0263206	-0.119885	0.329577	-0.0138949	0.198212	0.069499	0.407922	0.145346	-0.160822	0.0203917	0.121797	0.0880122	0.208137	0.148975	-0.351448	-0.141509	-0.0849678	0.131048	-0.0725609	0.192216	0.276131	0.158763	-0.108866	0.0856145	0.137827	0.159255	0.137094	-0.131445	-0.0894942	-0.22339	-0.214311	-0.11641	0.00937928	-0.0536753	0.371615
M161T810	-0.236115	0.140265	-0.068152	0.146576	0.165926	0.193625	0.258066	0.134352	0.0192012	0.19174	0.0528389	0.446281	0.130118	-0.0468805	-0.0258352	-0.117428	0.36271	-0.0266259	0.238101	0.0626981	0.448795	0.155293	-0.169344	0.0471101	0.135662	0.0952736	0.229337	0.15277	-0.379131	-0.157927	-0.107793	0.161121	-0.0844981	0.219564	0.317512	0.186629	-0.105595	0.094186	0.155982	0.194957	0.154976	-0.163023	-0.10887	-0.223661	-0.233372	-0.130352	0.00838159	-0.0385305	0.420732
M153T521	-0.358512	0.232022	0.0216594	0.191443	0.270944	0.32996	0.381697	0.269369	0.153158	0.244398	0.156086	0.522944	0.254026	0.029889	0.0929525	-0.215279	0.48858	-0.166179	0.325577	-0.0483465	0.535258	0.259279	-0.285787	0.140715	0.25224	0.0502579	0.22437	0.0812737	-0.551438	-0.273025	-0.25127	0.233193	-0.202901	0.350989	0.448634	0.326342	-0.0328919	0.19101	0.162889	0.307229	0.300793	-0.310405	-0.266548	-0.217109	-0.373386	-0.263069	-0.11536	0.0548633	0.515531
M130T447	-0.271413	0.202199	0.0316669	0.179813	0.234359	0.261663	0.291224	0.226736	0.133889	0.163042	0.101494	0.382565	0.203885	0.00843567	0.0998997	-0.202569	0.368291	-0.141902	0.212926	-0.0496068	0.384652	0.217127	-0.244246	0.085518	0.206509	0.0190974	0.145405	0.0459651	-0.439839	-0.218675	-0.194378	0.151588	-0.169581	0.266169	0.320857	0.246436	-0.0188067	0.161685	0.102512	0.21049	0.245104	-0.227841	-0.216315	-0.178103	-0.301903	-0.218569	-0.118505	0.0359139	0.354599
M233T651	-0.273845	0.195068	0.00441094	0.180685	0.226996	0.254627	0.295381	0.211472	0.107248	0.177982	0.0907958	0.418947	0.192369	-0.00852853	0.0690771	-0.189365	0.384094	-0.115352	0.228467	-0.0193456	0.420806	0.210379	-0.235343	0.0768365	0.196238	0.0415019	0.175797	0.0789857	-0.444144	-0.211766	-0.178124	0.160087	-0.153335	0.265012	0.333982	0.240339	-0.0451666	0.150369	0.122016	0.214513	0.231047	-0.218954	-0.195548	-0.201029	-0.297102	-0.203943	-0.08833	0.0151029	0.388961
M189T516	-0.275615	0.158787	0.00531985	0.121474	0.186722	0.244895	0.291779	0.190227	0.104444	0.204122	0.132246	0.411945	0.186721	0.033385	0.0496089	-0.136286	0.376817	-0.115814	0.275058	-0.0274949	0.426743	0.183948	-0.199123	0.123632	0.182423	0.0526651	0.190594	0.0740439	-0.407449	-0.201041	-0.190057	0.197679	-0.144163	0.269489	0.358769	0.251318	-0.0298533	0.134221	0.140608	0.252479	0.218383	-0.243869	-0.194148	-0.156846	-0.272859	-0.187889	-0.0656268	0.0462572	0.422713
M159T499	-0.285822	0.178031	-0.0384764	0.168942	0.209251	0.247514	0.309047	0.186574	0.067045	0.214631	0.089003	0.48617	0.177669	-0.0228772	0.0160761	-0.157384	0.417585	-0.0765169	0.273728	0.0256855	0.491677	0.197388	-0.216624	0.079497	0.181122	0.0816489	0.233455	0.1321	-0.452031	-0.203368	-0.160887	0.189518	-0.128967	0.271874	0.371648	0.240662	-0.0835925	0.131612	0.162057	0.238455	0.211234	-0.218521	-0.167543	-0.229475	-0.290273	-0.181439	-0.0358998	-0.00799509	0.46462
M190T447	-0.260449	0.173595	-0.0248664	0.167085	0.203135	0.231502	0.282204	0.181349	0.0723336	0.185174	0.0767737	0.432657	0.168396	-0.0233625	0.0308481	-0.160642	0.377881	-0.0802732	0.23468	0.0135391	0.435015	0.189063	-0.209615	0.0661394	0.172826	0.0636985	0.198855	0.109242	-0.420194	-0.191234	-0.151093	0.162215	-0.12638	0.248486	0.329972	0.220422	-0.0696223	0.128388	0.136872	0.208689	0.201625	-0.198236	-0.161797	-0.210751	-0.272907	-0.175285	-0.0494463	-0.00593411	0.404965
M172T447	-0.258148	0.180628	-0.0232898	0.178621	0.210838	0.232427	0.280807	0.185575	0.0740087	0.177413	0.0679692	0.42907	0.169137	-0.0312149	0.0366341	-0.171731	0.375937	-0.081187	0.22215	0.0134194	0.428645	0.193851	-0.216493	0.05614	0.17522	0.0595473	0.192531	0.107617	-0.424961	-0.19264	-0.148452	0.152529	-0.128444	0.245895	0.321621	0.216916	-0.070889	0.131647	0.130795	0.198868	0.203798	-0.192051	-0.162215	-0.217462	-0.276538	-0.178399	-0.0557626	-0.0113666	0.392926
[truncated: 135 more columns]

## Sheet: Color
	KEGG;Brite Hierarchies;Protein families: genetic information processing;ko03000 Transcription factors;	KEGG;Brite Hierarchies;Protein families: genetic information processing;ko03009 Ribosome biogenesis;	KEGG;Brite Hierarchies;Protein families: genetic information processing;ko03011 Ribosome;	KEGG;Brite Hierarchies;Protein families: genetic information processing;ko03012 Translation factors;	KEGG;Brite Hierarchies;Protein families: genetic information processing;ko03016 Transfer RNA biogenesis;	KEGG;Brite Hierarchies;Protein families: genetic information processing;ko03019 Messenger RNA biogenesis;	KEGG;Brite Hierarchies;Protein families: genetic information processing;ko03021 Transcription machinery;	KEGG;Brite Hierarchies;Protein families: genetic information processing;ko03029 Mitochondrial biogenesis;	KEGG;Brite Hierarchies;Protein families: genetic information processing;ko03032 DNA replication proteins;	KEGG;Brite Hierarchies;Protein families: genetic information processing;ko03036 Chromosome and associated proteins;	KEGG;Brite Hierarchies;Protein families: genetic information processing;ko03051 Proteasome;	KEGG;Brite Hierarchies;Protein families: genetic information processing;ko03110 Chaperones and folding catalysts;	KEGG;Brite Hierarchies;Protein families: genetic information processing;ko03400 DNA repair and recombination proteins;	KEGG;Brite Hierarchies;Protein families: genetic information processing;ko04131 Membrane trafficking;	KEGG;Brite Hierarchies;Protein families: metabolism;ko00194 Photosynthesis proteins;	KEGG;Brite Hierarchies;Protein families: metabolism;ko01001 Protein kinases;	KEGG;Brite Hierarchies;Protein families: metabolism;ko01002 Peptidases;	KEGG;Brite Hierarchies;Protein families: metabolism;ko01003 Glycosyltransferases;	KEGG;Brite Hierarchies;Protein families: metabolism;ko01004 Lipid biosynthesis proteins;	KEGG;Brite Hierarchies;Protein families: metabolism;ko01005 Lipopolysaccharide biosynthesis proteins;	KEGG;Brite Hierarchies;Protein families: metabolism;ko01006 Prenyltransferases;	KEGG;Brite Hierarchies;Protein families: metabolism;ko01007 Amino acid related enzymes;	KEGG;Brite Hierarchies;Protein families: metabolism;ko01008 Polyketide biosynthesis proteins;	KEGG;Brite Hierarchies;Protein families: metabolism;ko01009 Protein phosphatases and associated proteins;	KEGG;Brite Hierarchies;Protein families: metabolism;ko01011 Peptidoglycan biosynthesis and degradation proteins;	KEGG;Brite Hierarchies;Protein families: signaling and cellular processes;ko00536 Glycosaminoglycan binding proteins;	KEGG;Brite Hierarchies;Protein families: signaling and cellular processes;ko00537 Glycosylphosphatidylinositol (GPI)-anchored proteins;	KEGG;Brite Hierarchies;Protein families: signaling and cellular processes;ko01504 Antimicrobial resistance genes;	KEGG;Brite Hierarchies;Protein families: signaling and cellular processes;ko02000 Transporters;	KEGG;Brite Hierarchies;Protein families: signaling and cellular processes;ko02022 Two-component system;	KEGG;Brite Hierarchies;Protein families: signaling and cellular processes;ko02035 Bacterial motility proteins;	KEGG;Brite Hierarchies;Protein families: signaling and cellular processes;ko02042 Bacterial toxins;	KEGG;Brite Hierarchies;Protein families: signaling and cellular processes;ko02044 Secretion system;	KEGG;Brite Hierarchies;Protein families: signaling and cellular processes;ko02048 Prokaryotic defense system;	KEGG;Brite Hierarchies;Protein families: signaling and cellular processes;ko04090 CD molecules;	KEGG;Brite Hierarchies;Protein families: signaling and cellular processes;ko04147 Exosome;	KEGG;Brite Hierarchies;Protein families: signaling and cellular processes;ko04812 Cytoskeleton proteins;	KEGG;Cellular Processes;Cell growth and death;ko04112 Cell cycle - Caulobacter;	KEGG;Cellular Processes;Cell growth and death;ko04214 Apoptosis - fly;	KEGG;Cellular Processes;Cell growth and death;ko04216 Ferroptosis;	KEGG;Cellular Processes;Cell growth and death;ko04217 Necroptosis;	KEGG;Cellular Processes;Cell motility;ko02030 Bacterial chemotaxis;	KEGG;Cellular Processes;Cell motility;ko02040 Flagellar assembly;	KEGG;Cellular Processes;Cellular community - prokaryotes;ko02024 Quorum sensing;	KEGG;Cellular Processes;Cellular community - prokaryotes;ko02025 Biofilm formation - Pseudomonas aeruginosa;	KEGG;Cellular Processes;Cellular community - prokaryotes;ko02026 Biofilm formation - Escherichia coli;	KEGG;Cellular Processes;Cellular community - prokaryotes;ko05111 Biofilm formation - Vibrio cholerae;	KEGG;Cellular Processes;Transport and catabolism;ko04138 Autophagy - yeast;	KEGG;Cellular Processes;Transport and catabolism;ko04142 Lysosome;
Lysophosphatidylethanolamines_MS2_85	0.360163	-0.225105	-0.340809	0.0358577	-0.241487	-0.35896	-0.259749	-0.342509	-0.444916	-0.165716	-0.380291	0.0270872	-0.369749	-0.39973	-0.424546	0.12175	-0.298675	0.376793	-0.190056	0.471421	-0.0782916	-0.268715	0.289128	-0.385144	-0.378743	0.338341	0.0915926	0.395678	0.291905	0.265155	0.33769	-0.161443	0.344072	-0.399534	-0.294211	-0.410742	-0.275854	-0.235599	0.040778	-0.339861	-0.343946	0.347976	0.296512	-0.30446	0.24706	0.309222	0.358568	-0.378551	-0.0800375
Phosphatidylethanolamines_MS2_69	0.351614	-0.224851	-0.332143	0.0360291	-0.23704	-0.357517	-0.249674	-0.33911	-0.437042	-0.170918	-0.381398	0.0248272	-0.369217	-0.39403	-0.408993	0.120657	-0.300083	0.37198	-0.201125	0.458763	-0.0932389	-0.266762	0.287358	-0.370832	-0.373894	0.32201	0.080452	0.380979	0.285595	0.270238	0.339515	-0.168662	0.339488	-0.387156	-0.301724	-0.406965	-0.262943	-0.230415	0.0200778	-0.345817	-0.333733	0.350078	0.300113	-0.302241	0.243595	0.308722	0.351644	-0.375695	-0.0880447
Monogalactosyldiacylglycerol_MS2_110	0.310477	-0.180912	-0.312519	0.0305335	-0.205514	-0.282883	-0.230369	-0.277439	-0.383134	-0.0903503	-0.282713	0.05114	-0.286408	-0.331562	-0.41044	0.091525	-0.216833	0.315666	-0.0806158	0.43447	0.0335895	-0.213368	0.229804	-0.35535	-0.320556	0.336624	0.120437	0.392724	0.247155	0.17253	0.234851	-0.084655	0.283692	-0.365053	-0.171016	-0.326064	-0.277064	-0.198337	0.145239	-0.222025	-0.304816	0.239047	0.197309	-0.255917	0.197542	0.23562	0.315604	-0.312685	0.000432449
Lysophosphatidylcholines_MS2_68	0.223282	-0.0528234	-0.151731	-0.0043004	-0.125164	-0.135265	-0.242302	-0.154256	-0.203755	-0.06345	-0.139346	-0.0506946	-0.13322	-0.196316	-0.23445	0.0802239	-0.115624	0.157076	-0.0254055	0.219489	0.00563635	-0.118767	0.117772	-0.286657	-0.1451	0.256457	0.135794	0.183057	0.182032	0.0778526	0.165812	-0.0163725	0.16699	-0.244011	-0.117202	-0.203534	-0.187535	-0.154005	0.123483	-0.111576	-0.235934	0.176704	0.126619	-0.0777103	0.149465	0.128612	0.152582	-0.121453	-0.0572906
Monogalactosylmonoacylglycerol_MS2_86	0.211332	-0.0361519	-0.126733	-0.0092726	-0.114265	-0.117637	-0.243863	-0.139124	-0.178553	-0.0661503	-0.124603	-0.0688527	-0.115491	-0.178977	-0.204345	0.0804461	-0.106333	0.135805	-0.0276822	0.185737	-0.0106903	-0.107707	0.104346	-0.274687	-0.120982	0.240122	0.133298	0.147103	0.173693	0.0712801	0.16318	-0.0132469	0.152226	-0.224734	-0.119844	-0.189869	-0.170369	-0.148615	0.107257	-0.104642	-0.225635	0.175632	0.123897	-0.0530955	0.144826	0.11734	0.128755	-0.0959461	-0.0742017
Phosphatidylcholines_MS2_83	0.187688	-0.00481802	-0.0813399	-0.0182202	-0.0932817	-0.0830121	-0.244784	-0.109339	-0.131172	-0.0673202	-0.0940438	-0.0994759	-0.08036	-0.145098	-0.150488	0.0793	-0.0860917	0.0954364	-0.0266299	0.124476	-0.0342085	-0.0855699	0.0778822	-0.25179	-0.0757823	0.210917	0.129976	0.083605	0.156682	0.0553851	0.153551	-0.00423503	0.123272	-0.188903	-0.118625	-0.161661	-0.139975	-0.13717	0.083346	-0.0868968	-0.20534	0.16844	0.114353	-0.00759474	0.134146	0.0939766	0.0847428	-0.0480061	-0.100054
X.O.acyl..1.hydroxy.fatty.acid_MS2_113	0.26721	-0.114633	-0.197697	0.00806334	-0.163607	-0.222839	-0.245842	-0.225276	-0.279296	-0.131421	-0.245022	-0.0469502	-0.228649	-0.26908	-0.263853	0.102979	-0.200419	0.23165	-0.133072	0.278762	-0.0896077	-0.178114	0.184389	-0.303538	-0.221533	0.25302	0.0952564	0.213738	0.220423	0.174166	0.25859	-0.0981585	0.23138	-0.279539	-0.229214	-0.287895	-0.189209	-0.183717	0.0237049	-0.230978	-0.265515	0.272653	0.219771	-0.151718	0.19135	0.206109	0.212127	-0.210047	-0.112838
cPA_MS2_89	0.307471	-0.0545654	-0.181302	-0.0134711	-0.166634	-0.175263	-0.353893	-0.205174	-0.259734	-0.104575	-0.18835	-0.10472	-0.17305	-0.262399	-0.290155	0.119196	-0.161094	0.198931	-0.0534355	0.265632	-0.0316267	-0.159553	0.154828	-0.39599	-0.176831	0.342242	0.187429	0.205675	0.253426	0.112532	0.246337	-0.0278587	0.223469	-0.323665	-0.187467	-0.280643	-0.241622	-0.216996	0.138605	-0.163434	-0.326985	0.265209	0.18949	-0.0781253	0.213171	0.175569	0.186182	-0.141601	-0.119066
Lysophosphatidylcholines_MS2_65	0.310405	-0.055089	-0.176348	-0.0144764	-0.16797	-0.180153	-0.35868	-0.209307	-0.259681	-0.116793	-0.197504	-0.114878	-0.178992	-0.266164	-0.281161	0.123743	-0.169889	0.200243	-0.0706301	0.258745	-0.0543121	-0.163736	0.158747	-0.395891	-0.176678	0.336377	0.182104	0.192925	0.256964	0.123956	0.260656	-0.0382091	0.227024	-0.321647	-0.206786	-0.288208	-0.235068	-0.220504	0.11698	-0.178476	-0.328929	0.280999	0.203261	-0.076397	0.21879	0.1824	0.183849	-0.14211	-0.137214
Lysophosphatidylcholines_MS2_67	0.328763	-0.0323594	-0.163216	-0.0240323	-0.170331	-0.167405	-0.405452	-0.206141	-0.251278	-0.12152	-0.18658	-0.149725	-0.164476	-0.267551	-0.279118	0.135398	-0.165302	0.188654	-0.061376	0.244187	-0.0604261	-0.161363	0.151802	-0.430341	-0.158673	0.36246	0.210469	0.173104	0.273437	0.114206	0.273257	-0.0240038	0.227787	-0.335201	-0.214465	-0.294117	-0.246346	-0.237155	0.133708	-0.170856	-0.354181	0.297259	0.208368	-0.0455256	0.233686	0.17869	0.170318	-0.115864	-0.162171
Lysophosphatidylcholines_MS2_72	0.271717	0.0134568	-0.109035	-0.0319309	-0.129465	-0.0970668	-0.372402	-0.142883	-0.174932	-0.0792998	-0.107598	-0.152639	-0.090318	-0.196929	-0.220429	0.113215	-0.102495	0.120606	-0.00353824	0.170544	-0.0189952	-0.110504	0.0963323	-0.378877	-0.0900426	0.323596	0.212426	0.118054	0.226193	0.051583	0.202541	0.0215932	0.166423	-0.276664	-0.142463	-0.218121	-0.213568	-0.199313	0.162009	-0.0917505	-0.303556	0.224135	0.142579	0.0131972	0.190488	0.117097	0.109524	-0.0434959	-0.133152
Lysophosphatidylcholines_MS2_87	0.347418	-0.0347495	-0.182419	-0.0239718	-0.180518	-0.172866	-0.42592	-0.215101	-0.269619	-0.112626	-0.187271	-0.144692	-0.168292	-0.281262	-0.31196	0.138176	-0.164753	0.20069	-0.0415978	0.271982	-0.0321998	-0.167023	0.15732	-0.459995	-0.170886	0.395782	0.232075	0.204364	0.287346	0.106444	0.27193	-0.0114858	0.238976	-0.361547	-0.20199	-0.304147	-0.272886	-0.248506	0.173473	-0.16191	-0.375814	0.295419	0.203455	-0.0523602	0.241844	0.181863	0.186307	-0.124371	-0.147001
Lysophosphatidylethanolamines_MS2_96	0.33377	-0.0221964	-0.170639	-0.0260498	-0.170377	-0.153343	-0.419025	-0.198161	-0.250894	-0.0979862	-0.164103	-0.143511	-0.14733	-0.262993	-0.301395	0.131795	-0.145981	0.183206	-0.0203873	0.256235	-0.0136767	-0.153073	0.142091	-0.449881	-0.153447	0.390449	0.236414	0.195059	0.275682	0.0863527	0.250141	0.00439049	0.222962	-0.349214	-0.177603	-0.283366	-0.268362	-0.239109	0.189855	-0.136579	-0.364519	0.272697	0.182595	-0.0371162	0.230222	0.164216	0.171882	-0.105267	-0.13441
Lysophosphatidylcholines_MS2_70	0.393919	-0.0334516	-0.196048	-0.0298797	-0.20274	-0.193239	-0.489919	-0.242086	-0.298224	-0.136251	-0.213093	-0.17787	-0.188529	-0.316637	-0.339952	0.160413	-0.189307	0.221713	-0.0575465	0.293949	-0.0552274	-0.188764	0.176606	-0.520964	-0.185757	0.44281	0.261429	0.212699	0.327001	0.125128	0.317336	-0.0173861	0.26921	-0.404568	-0.242123	-0.346248	-0.301664	-0.283753	0.180431	-0.190294	-0.426495	0.345572	0.238752	-0.0492689	0.277553	0.207043	0.202341	-0.132403	-0.184254
Phosphatidylethanolamines_MS2_12	0.344728	0.0340077	-0.0976355	-0.0495062	-0.15835	-0.120079	-0.494474	-0.179384	-0.196849	-0.141707	-0.149647	-0.246655	-0.114476	-0.24526	-0.222903	0.159384	-0.147995	0.135511	-0.0589614	0.16119	-0.110819	-0.142416	0.120821	-0.473183	-0.0887061	0.379976	0.254017	0.0736507	0.292043	0.0935301	0.300485	-8.60742e-05	0.208275	-0.328083	-0.244209	-0.28799	-0.235665	-0.260668	0.124971	-0.155649	-0.384443	0.334374	0.221718	0.0491949	0.256532	0.158647	0.107466	-0.0293965	-0.244382
Lysophosphatidylcholines_MS2_66	0.363539	0.0441727	-0.0917434	-0.0554732	-0.164428	-0.12092	-0.530406	-0.1854	-0.198596	-0.154928	-0.154639	-0.274135	-0.11506	-0.254747	-0.222611	0.171347	-0.155391	0.135089	-0.0670806	0.155242	-0.130133	-0.147798	0.123537	-0.500395	-0.083432	0.397656	0.269583	0.0595716	0.309004	0.0988765	0.322579	-0.000384167	0.216374	-0.341421	-0.265743	-0.302837	-0.242801	-0.276838	0.122278	-0.165762	-0.406627	0.359814	0.238199	0.0645607	0.273132	0.16551	0.10326	-0.0194549	-0.27248
Monoglyceride_MS1_9	0.318458	0.0656976	-0.0609143	-0.0569737	-0.136361	-0.079192	-0.490128	-0.144622	-0.151186	-0.125013	-0.106447	-0.2624	-0.0714855	-0.207296	-0.184453	0.152041	-0.11546	0.094434	-0.0322612	0.112051	-0.100179	-0.114943	0.089411	-0.452724	-0.044907	0.361641	0.259784	0.0308006	0.27117	0.061085	0.270653	0.0243533	0.175316	-0.297241	-0.21488	-0.250039	-0.216629	-0.245178	0.134563	-0.116183	-0.363112	0.304852	0.192481	0.0914634	0.238598	0.126045	0.0681906	0.0183258	-0.243398
Lysophosphatidylethanolamines_MS2_88	0.411171	0.0138139	-0.154497	-0.0482835	-0.197192	-0.160682	-0.56056	-0.225476	-0.264473	-0.148125	-0.18659	-0.246426	-0.153536	-0.30471	-0.309349	0.178608	-0.176619	0.186962	-0.049743	0.242432	-0.0830277	-0.176791	0.155887	-0.561021	-0.138894	0.465674	0.299535	0.150343	0.344711	0.107796	0.336616	0.0037448	0.258521	-0.407481	-0.25981	-0.344883	-0.302062	-0.30423	0.186286	-0.176554	-0.454999	0.371846	0.246898	0.0171411	0.29657	0.193517	0.161778	-0.0724727	-0.239061
Monoglyceride_MS2_5	0.166411	-0.079725	-0.181251	0.0144493	-0.106249	-0.121976	-0.134228	-0.128841	-0.200722	0.00230692	-0.104232	0.0490447	-0.118024	-0.16266	-0.259287	0.0369546	-0.0746377	0.156236	0.0389882	0.254464	0.114407	-0.0946836	0.101616	-0.214812	-0.161036	0.224641	0.107469	0.254423	0.128403	0.0356822	0.0714359	0.00984115	0.137411	-0.214473	-0.0116411	-0.145914	-0.185684	-0.102387	0.185155	-0.0477239	-0.172389	0.0696439	0.0486194	-0.124573	0.0914298	0.0940281	0.171034	-0.148323	0.0637948
Phosphatidylethanolamines_MS1_99	0.191517	-0.0553339	-0.17493	0.00435238	-0.111641	-0.107893	-0.190434	-0.126704	-0.19746	0.00462417	-0.0889924	0.0162427	-0.101067	-0.167207	-0.2711	0.0489375	-0.0660919	0.146914	0.0620778	0.250094	0.125433	-0.0923295	0.0942928	-0.26231	-0.145277	0.266322	0.147651	0.247616	0.149671	0.0181293	0.079427	0.0334239	0.140533	-0.238672	-0.00871798	-0.152795	-0.209162	-0.123031	0.224616	-0.0307569	-0.206409	0.0809319	0.0474224	-0.0935325	0.108312	0.0883956	0.16224	-0.122058	0.0481697
Monoglyceride_MS1_3	0.192043	-0.0127772	-0.131542	-0.0106086	-0.0993054	-0.0722033	-0.234047	-0.103177	-0.157002	-0.000416333	-0.057749	-0.0368684	-0.0633912	-0.145044	-0.232103	0.0588232	-0.0478075	0.108356	0.0714795	0.194451	0.103778	-0.0748152	0.0695871	-0.278182	-0.097494	0.270195	0.171497	0.185643	0.15304	-0.00192737	0.0842305	0.0528133	0.121201	-0.226407	-0.0147569	-0.138673	-0.198603	-0.130407	0.22369	-0.011347	-0.215599	0.09077	0.0453965	-0.0337221	0.114582	0.0687794	0.119414	-0.0647956	0.00752757
Monoglyceride_MS1_1	0.172345	-0.00105231	-0.1133	-0.0123911	-0.0862642	-0.0531644	-0.219293	-0.0848398	-0.133155	0.00837155	-0.0376088	-0.0379016	-0.0438222	-0.123532	-0.209069	0.0521357	-0.0319492	0.0882663	0.081235	0.169153	0.107675	-0.0604447	0.0541923	-0.256792	-0.0773853	0.251368	0.165948	0.164412	0.137069	-0.0158351	0.0660669	0.0610683	0.102698	-0.204577	0.000877854	-0.116559	-0.183398	-0.11747	0.220777	0.00655863	-0.196634	0.0720144	0.0295771	-0.0178194	0.101099	0.0522988	0.100272	-0.0448571	0.0119421
Monogalactosyldiacylglycerol_MS2_115	0.108114	-0.0610889	-0.138758	0.0141491	-0.0722164	-0.0815696	-0.0754102	-0.0851758	-0.143668	0.0218201	-0.0619717	0.0591256	-0.0775915	-0.108443	-0.197258	0.0160453	-0.0400785	0.110991	0.0519028	0.193725	0.117463	-0.0608252	0.0672692	-0.142903	-0.118266	0.160904	0.0769049	0.204139	0.0808609	0.0098281	0.0249093	0.0194683	0.0911289	-0.150901	0.0237766	-0.0895911	-0.138237	-0.062525	0.15994	-0.0121516	-0.112136	0.020439	0.0115627	-0.0982479	0.051959	0.056579	0.127578	-0.110345	0.0794657
Monogalactosyldiacylglycerol_MS2_121	0.0861215	-0.023389	-0.126155	0.00786793	-0.051632	-0.0236964	-0.0767891	-0.0402041	-0.105937	0.0841563	0.0149901	0.0726106	-0.0126905	-0.0651712	-0.206772	-0.00265005	0.0241168	0.0690216	0.150544	0.179591	0.219733	-0.0214053	0.0236387	-0.146903	-0.0771625	0.186807	0.119357	0.217046	0.0592057	-0.0684159	-0.0518611	0.089622	0.0520865	-0.144321	0.124376	-0.0323809	-0.158623	-0.045034	0.269176	0.085681	-0.10174	-0.0604717	-0.0664461	-0.0581232	0.0226338	0.00126807	0.101591	-0.0590751	0.144961
Monogalactosyldiacylglycerol_MS1_107	0.0376617	0.0330277	-0.0537286	-0.00608199	-0.0114157	0.0467464	-0.0681464	0.0205735	-0.0210916	0.103811	0.0857165	0.0368122	0.0604504	0.00250208	-0.125808	-0.0132019	0.0758911	-0.00548795	0.182431	0.0820771	0.217705	0.0257269	-0.0306341	-0.104508	0.00320082	0.143572	0.121659	0.126066	0.0216949	-0.116808	-0.0949706	0.123554	-0.00632821	-0.0828643	0.160984	0.0319757	-0.115051	-0.017583	0.263665	0.143875	-0.0607858	-0.101939	-0.10814	0.0194915	-0.00709676	-0.0526935	0.0270374	0.0270628	0.131465
PE.44.1...M.H.._MS1_123	0.0230783	0.0375223	-0.0348007	-0.00721003	-0.0026284	0.0526427	-0.0550523	0.0286497	-0.0037704	0.0945019	0.0868519	0.0279388	0.0649864	0.0143821	-0.0955452	-0.0141522	0.0752747	-0.0174001	0.164496	0.055166	0.190206	0.0307597	-0.0360377	-0.0815504	0.016047	0.116051	0.104914	0.0950942	0.0112072	-0.11009	-0.0914699	0.113117	-0.0160288	-0.0605427	0.147667	0.0398202	-0.0920036	-0.00940403	0.228301	0.135624	-0.04419	-0.0974935	-0.102251	0.0289797	-0.0124538	-0.0554557	0.0111278	0.0374091	0.113998
Lysophosphatidylethanolamines_MS2_91	0.279326	0.0106827	-0.141617	-0.0282697	-0.135026	-0.0898032	-0.374099	-0.140098	-0.192818	-0.0370352	-0.0840241	-0.116971	-0.0787913	-0.199164	-0.275791	0.10226	-0.0782008	0.129175	0.0612737	0.216533	0.070101	-0.104455	0.0912773	-0.403609	-0.103369	0.368324	0.244608	0.183842	0.22791	0.0138246	0.160821	0.0604156	0.16695	-0.305447	-0.077091	-0.206092	-0.255205	-0.198724	0.256878	-0.0427557	-0.316043	0.177573	0.0996997	-0.000606228	0.181287	0.101576	0.131952	-0.0522895	-0.0669824
Sphingomyelines_MS2_108	0.238601	0.0484128	-0.089198	-0.0367953	-0.104038	-0.0394818	-0.357384	-0.0949206	-0.130242	-0.0218852	-0.0333715	-0.137057	-0.0268886	-0.147702	-0.214123	0.0919452	-0.0405014	0.0752577	0.0822425	0.145242	0.0683699	-0.0694696	0.051873	-0.363677	-0.0463422	0.329232	0.239636	0.118291	0.195967	-0.0199676	0.126233	0.0822989	0.122648	-0.255585	-0.0488888	-0.156398	-0.219127	-0.174381	0.247456	-0.00128851	-0.279407	0.143513	0.067829	0.0515583	0.15575	0.0618836	0.0781862	0.00723229	-0.0728911
Phosphatidylethanolamines_MS1_109	0.167541	0.0501375	-0.0958256	-0.0249641	-0.0701749	0.0098004	-0.256726	-0.0414477	-0.0948165	0.0662299	0.0431975	-0.0481419	0.027374	-0.0857956	-0.222901	0.04287	0.0325421	0.0425042	0.185408	0.150847	0.206292	-0.0222753	0.00882578	-0.289946	-0.0280542	0.300327	0.230065	0.168914	0.130396	-0.0986422	0.00129659	0.140127	0.0680907	-0.212602	0.0938634	-0.0679588	-0.215606	-0.11441	0.343966	0.1068	-0.208207	0.00572439	-0.0422188	0.0404665	0.084942	-0.00241568	0.0691532	0.0205521	0.0600323
Phosphatidylglycerols_MS2_106	0.184931	0.0625606	-0.0690724	-0.0339294	-0.074204	0.00282599	-0.29684	-0.0512337	-0.0866314	0.0231185	0.0208038	-0.102243	0.0178567	-0.0963885	-0.187798	0.0638993	0.00726901	0.03775	0.133158	0.115708	0.125967	-0.0332271	0.016208	-0.305627	-0.0147466	0.292047	0.226762	0.111412	0.149329	-0.0669637	0.0546139	0.113781	0.0780485	-0.210117	0.0258295	-0.0939502	-0.197303	-0.133769	0.278923	0.0621474	-0.226125	0.0660042	0.0054169	0.0656697	0.110466	0.0165478	0.0510086	0.0361258	-0.0151299
Monoglyceride_MS1_7	0.12008	0.0848293	-0.0122662	-0.0358465	-0.0355858	0.0452471	-0.23464	-0.00438659	-0.0186721	0.0312954	0.0602011	-0.103842	0.0591009	-0.0367588	-0.103367	0.0450466	0.0377465	-0.0146859	0.128009	0.0348995	0.101944	0.0019145	-0.0199955	-0.221568	0.0367613	0.210394	0.185143	0.0357107	0.097879	-0.0841367	0.0172595	0.11319	0.0275441	-0.132856	0.0441584	-0.036584	-0.13358	-0.0913885	0.223517	0.0863826	-0.158009	0.0273872	-0.0216524	0.100065	0.0710373	-0.0196945	-0.00378293	0.0814536	-0.0194057
Sphingomyelin_MS2_77	0.0625857	0.134648	0.0369648	-0.0438875	0.00633173	0.123588	-0.20308	0.0643682	0.0583159	0.0887127	0.152514	-0.098821	0.142923	0.0380631	-0.0568683	0.0188723	0.112514	-0.0857878	0.209832	-0.0312755	0.172341	0.0583134	-0.0813574	-0.176277	0.107526	0.18394	0.198812	-0.00505183	0.0489914	-0.163075	-0.0699367	0.174537	-0.0379214	-0.0797211	0.140111	0.0479103	-0.111675	-0.0518903	0.283193	0.186151	-0.109325	-0.0635671	-0.10445	0.160994	0.0231223	-0.0904919	-0.0631383	0.158149	0.0295585
Fatty.Acids_MS2_90	0.133603	0.157712	0.039047	-0.0604645	-0.021319	0.109641	-0.322353	0.0345361	0.0353392	0.0480528	0.127254	-0.177433	0.129954	-0.00503091	-0.0778147	0.058281	0.0827816	-0.0730224	0.186932	-0.0272849	0.122154	0.0333877	-0.0637726	-0.27615	0.10894	0.255616	0.253892	-0.0259842	0.111222	-0.142543	0.00389535	0.173178	-0.0012164	-0.138097	0.072593	-0.0101176	-0.148484	-0.109463	0.288793	0.14992	-0.190764	0.0202383	-0.0493849	0.195826	0.0812734	-0.0608807	-0.0607753	0.17447	-0.0506242
LPMe_MS2_92	0.219484	0.047334	-0.0467176	-0.0390887	-0.0936346	-0.0495587	-0.338428	-0.0963013	-0.10482	-0.0749187	-0.0643224	-0.174028	-0.0430542	-0.140493	-0.137258	0.101767	-0.0712609	0.0638137	-0.00471377	0.0841647	-0.0471907	-0.0756434	0.0579241	-0.316718	-0.03052	0.258744	0.187453	0.0332779	0.18589	0.0305404	0.174507	0.0280335	0.118426	-0.209468	-0.130444	-0.166628	-0.157836	-0.167846	0.116156	-0.0653373	-0.251878	0.196997	0.120312	0.063391	0.161062	0.0806403	0.0491253	0.0145352	-0.152299
Lysophosphatidylcholines_MS2_71	0.200159	0.0390903	-0.042525	-0.0347779	-0.0864341	-0.0506801	-0.305419	-0.0914877	-0.0978875	-0.0749975	-0.0663549	-0.159477	-0.0456206	-0.131085	-0.12146	0.0940513	-0.0713774	0.0615376	-0.0158223	0.0761178	-0.0552152	-0.0723751	0.0567633	-0.284913	-0.031255	0.229838	0.164174	0.0269395	0.169954	0.0363719	0.166339	0.0172916	0.110787	-0.189	-0.129567	-0.156462	-0.13935	-0.153313	0.0914378	-0.0700449	-0.228128	0.187193	0.117555	0.0536573	0.148598	0.0787236	0.0463065	0.00829796	-0.145851
Monoglyceride_MS1_4	0.173533	0.0571946	-0.031821	-0.0358426	-0.068759	-0.0152236	-0.284315	-0.0601499	-0.0696519	-0.036086	-0.0195763	-0.141388	-0.00673244	-0.0977493	-0.116852	0.0772298	-0.031312	0.033757	0.0384442	0.0618795	0.00335284	-0.0455421	0.0286975	-0.266231	-0.0060154	0.22677	0.175216	0.0307387	0.1458	-0.00866866	0.112909	0.0540017	0.0812766	-0.171237	-0.0660996	-0.113913	-0.139766	-0.1327	0.143251	-0.0120107	-0.205809	0.130087	0.0669521	0.0722972	0.121965	0.042856	0.0281515	0.0362329	-0.100641
Monoglyceride_MS1_2	0.17023	0.0664958	-0.0177033	-0.0391756	-0.0642663	-0.00754444	-0.289986	-0.0541203	-0.0572758	-0.0413936	-0.0146666	-0.15552	0.000807835	-0.0909202	-0.0999632	0.0795803	-0.0293053	0.0233862	0.0328728	0.0429952	-0.0115692	-0.0414821	0.0231145	-0.263203	0.00660359	0.21934	0.174563	0.00866169	0.14422	-0.00899996	0.116958	0.0533863	0.0755364	-0.162666	-0.0737495	-0.110283	-0.130634	-0.132497	0.130403	-0.0127651	-0.20349	0.135581	0.0702336	0.086586	0.122619	0.0393983	0.0153424	0.0499144	-0.11587
Phosphatidylethanolamines_MS2_102	0.107973	0.138126	0.0456182	-0.0530128	-0.0139527	0.0961056	-0.271934	0.0328658	0.0399777	0.0323653	0.107296	-0.160925	0.112515	0.00100088	-0.0474996	0.051119	0.0681467	-0.0690199	0.145635	-0.0404961	0.0828371	0.0301872	-0.0566424	-0.22516	0.100933	0.203127	0.207741	-0.04348	0.0911433	-0.115418	0.00984772	0.140097	-0.00524898	-0.106007	0.0490296	-0.00681185	-0.113106	-0.090889	0.222358	0.119774	-0.155777	0.0249112	-0.0348982	0.174414	0.0688381	-0.0517703	-0.0618341	0.155781	-0.0589937
Phosphatidylethanolamines_MS2_75	0.0965794	0.175278	0.0966792	-0.0659137	0.00293645	0.128232	-0.296008	0.0574225	0.0864567	0.018229	0.131096	-0.212082	0.144853	0.0277776	0.0104706	0.0589338	0.0803459	-0.109167	0.134608	-0.108314	0.0382727	0.0474314	-0.0799012	-0.218163	0.149395	0.181755	0.211295	-0.120811	0.0855667	-0.123348	0.0192701	0.144553	-0.027994	-0.0770784	0.0293827	0.00951505	-0.0840536	-0.0904123	0.187618	0.125218	-0.149302	0.0393662	-0.028922	0.229778	0.0702792	-0.0682464	-0.109405	0.209451	-0.10913
Lysophosphatidylcholines_MS2_73	0.232234	0.11935	0.0188336	-0.0652649	-0.0786802	0.00731127	-0.427366	-0.0622385	-0.0455058	-0.0826311	-0.0138222	-0.266399	0.0178464	-0.111425	-0.0858489	0.122025	-0.0423253	0.0045869	0.0171742	0.00175829	-0.0759642	-0.0500755	0.0197491	-0.361362	0.0450556	0.282806	0.239425	-0.0600594	0.201003	-0.00475469	0.186924	0.0653052	0.0927142	-0.202885	-0.140223	-0.150619	-0.152768	-0.188393	0.130293	-0.0317063	-0.281003	0.218323	0.118649	0.163425	0.178562	0.0508958	-0.0164275	0.108429	-0.219943
Ceraminde_MS2_58	0.144794	0.187138	0.106694	-0.0774771	-0.0164831	0.109554	-0.375791	0.0309816	0.0719486	-0.0299021	0.0973989	-0.277853	0.124657	-0.00584425	0.0147118	0.0911962	0.0449534	-0.0981369	0.0870488	-0.118216	-0.0356913	0.023958	-0.0611802	-0.277373	0.149518	0.213066	0.233307	-0.156963	0.129644	-0.0882734	0.0913624	0.123064	0.00133594	-0.108309	-0.0486924	-0.0403084	-0.0934685	-0.13156	0.148656	0.073684	-0.201626	0.120195	0.0310181	0.252716	0.115929	-0.0367405	-0.111641	0.216991	-0.191748
Phosphatidylethanolamines_MS1_24	0.196255	0.0672243	0.0142142	-0.0476727	-0.0751937	-0.0379498	-0.334156	-0.0820767	-0.0582997	-0.12096	-0.0725969	-0.228265	-0.0358672	-0.11816	-0.0460577	0.112188	-0.085949	0.031666	-0.0747013	-0.00044688	-0.156815	-0.0693705	0.0483367	-0.274405	0.00918681	0.19167	0.148937	-0.0736969	0.173029	0.0626465	0.213138	-0.00953459	0.10086	-0.156539	-0.199861	-0.162735	-0.0943481	-0.160723	-0.00138868	-0.108363	-0.224902	0.242051	0.160721	0.10297	0.163802	0.0839682	-2.80104e-06	0.0504243	-0.237322
Phosphatidylethanolamines_MS2_76	0.193376	0.0759006	0.0211839	-0.0500003	-0.0713351	-0.0279312	-0.338422	-0.0745781	-0.049209	-0.11572	-0.0613876	-0.233179	-0.0249932	-0.110792	-0.0412233	0.111348	-0.07753	0.0226287	-0.0646643	-0.00931332	-0.150297	-0.0632408	0.0409771	-0.275399	0.0191956	0.193319	0.154977	-0.0807459	0.1707	0.0529279	0.206132	-0.000887301	0.0943354	-0.153417	-0.19109	-0.155051	-0.0940843	-0.159367	0.00770803	-0.0968256	-0.224036	0.235229	0.152962	0.114031	0.161278	0.0761262	-0.00810361	0.0623682	-0.236078
Monoglyceride_MS2_59	0.137377	0.113951	0.088833	-0.0581576	-0.0324451	0.0249112	-0.303547	-0.0233658	0.0272633	-0.109653	-0.012684	-0.256978	0.0278175	-0.0491943	0.0479032	0.0989916	-0.0422779	-0.0397541	-0.0632091	-0.10288	-0.178276	-0.0247739	-0.00155413	-0.209917	0.0847028	0.1252	0.130151	-0.172107	0.127453	0.0281012	0.174582	0.00821425	0.0418795	-0.0815699	-0.175987	-0.0985707	-0.0351271	-0.125715	-0.0382928	-0.0658263	-0.169147	0.204664	0.127323	0.16993	0.129469	0.0355131	-0.074033	0.126798	-0.255869
Diglyceride_MS2_56	0.0742955	0.3445	0.295852	-0.125014	0.0645553	0.272363	-0.440544	0.159384	0.270104	-0.0210598	0.248691	-0.43249	0.293823	0.131266	0.213923	0.0963312	0.145813	-0.275782	0.13359	-0.368485	-0.0990539	0.121276	-0.181784	-0.238661	0.353147	0.146885	0.271105	-0.413986	0.0813693	-0.184116	0.0482973	0.196702	-0.117029	0.00880678	-0.0229799	0.0742269	-0.00189293	-0.105421	0.115746	0.179681	-0.156112	0.0896341	-0.0218771	0.47391	0.0866728	-0.145269	-0.300353	0.444654	-0.299701
Monoglyceride_MS1_19	-0.109803	0.278256	0.272569	-0.0783016	0.133894	0.30849	-0.122466	0.236769	0.319205	0.103991	0.321789	-0.205251	0.328922	0.241677	0.242413	-0.0130405	0.232309	-0.301993	0.21964	-0.354452	0.0720458	0.187681	-0.227704	0.0160032	0.339095	-0.0240256	0.136752	-0.325484	-0.0822792	-0.25172	-0.163934	0.214279	-0.211591	0.149583	0.182459	0.230678	0.0769302	0.0473057	0.140085	0.293344	0.054326	-0.151384	-0.18443	0.370367	-0.0710082	-0.227704	-0.293017	0.392214	-0.0570456
Monoglyceride_MS1_16	-0.0926828	0.309792	0.284718	-0.0894315	0.134343	0.334241	-0.174252	0.248985	0.332906	0.116338	0.351381	-0.235936	0.358517	0.247877	0.235085	-0.00527459	0.252684	-0.321288	0.257238	-0.366562	0.0968868	0.198456	-0.244134	-0.0260025	0.364595	0.0156902	0.180275	-0.335553	-0.0679938	-0.282263	-0.17025	0.248355	-0.21793	0.131886	0.20193	0.236517	0.0549096	0.0323771	0.192083	0.326773	0.0268053	-0.155138	-0.199359	0.409727	-0.0614156	-0.244231	-0.309521	0.429279	-0.0629281
Fatty.Acids_MS2_93	-0.0432378	0.303311	0.253517	-0.0918241	0.108058	0.310104	-0.232547	0.218703	0.291672	0.106635	0.327623	-0.249601	0.335548	0.207723	0.182815	0.0121729	0.232545	-0.291001	0.260122	-0.320666	0.105353	0.175502	-0.222183	-0.0930473	0.337532	0.0769053	0.216356	-0.296156	-0.0278174	-0.272058	-0.138268	0.251548	-0.183988	0.0771684	0.182997	0.195383	0.0108199	-0.00195032	0.229393	0.310411	-0.0270148	-0.1207	-0.176876	0.398759	-0.0291739	-0.220456	-0.279197	0.409044	-0.0730668
Diglyceride_MS2_81	0.0284891	0.277227	0.230362	-0.0945968	0.0664858	0.242174	-0.308566	0.152694	0.23071	0.0286942	0.23771	-0.302421	0.262247	0.133253	0.160507	0.0536825	0.153542	-0.235307	0.162802	-0.287395	-0.00512285	0.119662	-0.166268	-0.161641	0.290275	0.1109	0.217805	-0.30089	0.035874	-0.188675	-0.0234347	0.189476	-0.118709	0.0227201	0.0550219	0.101362	-0.00549393	-0.057432	0.149466	0.199954	-0.0948197	0.00330399	-0.0732245	0.373924	0.0362998	-0.147965	-0.242439	0.362157	-0.171682
Sphingomyelin_MS2_82	-0.0233813	0.290942	0.267175	-0.0941147	0.0959929	0.274774	-0.253752	0.189309	0.279461	0.0431257	0.271055	-0.292554	0.294425	0.179608	0.216459	0.0354173	0.180938	-0.273121	0.168811	-0.340403	-0.00745046	0.147821	-0.194442	-0.0955122	0.325634	0.0513174	0.186964	-0.345715	-0.00629988	-0.207313	-0.0616524	0.193808	-0.158151	0.0799054	0.0818305	0.149076	0.0385571	-0.0219108	0.120446	0.226368	-0.0402873	-0.0372582	-0.102565	0.394037	0.0018238	-0.178451	-0.279398	0.392329	-0.15996
Ceraminde_MS2_31	-0.140365	0.128362	0.135363	-0.0230758	0.104646	0.19297	0.0685103	0.168939	0.197551	0.125534	0.221263	-0.00743272	0.205336	0.184683	0.134309	-0.0581555	0.176494	-0.180459	0.180631	-0.182074	0.140772	0.137212	-0.150734	0.112966	0.182637	-0.0753559	0.0282908	-0.12756	-0.117506	-0.183118	-0.197386	0.140372	-0.161182	0.138063	0.211675	0.202546	0.066169	0.0935461	0.11713	0.23001	0.118948	-0.204175	-0.187719	0.161282	-0.111612	-0.169614	-0.156809	0.19737	0.0921134
Monoglyceride_MS1_17	-0.158844	0.160287	0.159607	-0.030199	0.122526	0.235367	0.0642725	0.202509	0.234569	0.155401	0.271378	-0.014768	0.251499	0.218652	0.15012	-0.0669755	0.216002	-0.21713	0.230138	-0.213163	0.181726	0.16511	-0.182649	0.117284	0.221149	-0.0718687	0.0498454	-0.146567	-0.133443	-0.228243	-0.237885	0.179227	-0.191254	0.153902	0.261045	0.240911	0.0668588	0.105322	0.162927	0.285314	0.129989	-0.245537	-0.229309	0.20031	-0.129035	-0.205877	-0.187136	0.242479	0.112819
Sphingomyelin_MS1_32	-0.252427	0.203513	0.210808	-0.0313204	0.179927	0.326193	0.15174	0.290018	0.327308	0.23663	0.38277	0.0268851	0.347904	0.31851	0.208095	-0.113147	0.310525	-0.2992	0.330295	-0.284974	0.282479	0.237199	-0.256762	0.210209	0.296363	-0.13131	0.0407215	-0.179288	-0.213972	-0.323494	-0.366057	0.246959	-0.278215	0.236541	0.396454	0.358275	0.105838	0.173712	0.227256	0.410348	0.218628	-0.382363	-0.344353	0.249921	-0.206983	-0.295832	-0.251511	0.317513	0.20333
Diglyceride_MS1_38	-0.207837	0.230943	0.221411	-0.0457424	0.166246	0.33027	0.0646341	0.279827	0.323794	0.216287	0.38086	-0.0331027	0.353835	0.299064	0.199948	-0.0874882	0.3018	-0.302644	0.328704	-0.293902	0.257701	0.228528	-0.25475	0.140587	0.310754	-0.0798875	0.0866695	-0.202614	-0.174673	-0.322895	-0.325476	0.257993	-0.261998	0.200748	0.362734	0.329175	0.0807973	0.136291	0.244044	0.401582	0.164177	-0.334768	-0.317595	0.288519	-0.170807	-0.286347	-0.260684	0.344716	0.15081
PE.40.1...M.H.._MS1_117	-0.133402	0.290318	0.249245	-0.0740793	0.147284	0.350362	-0.0936768	0.271652	0.329524	0.187133	0.39189	-0.144916	0.378259	0.274519	0.192264	-0.0435024	0.297256	-0.320451	0.33852	-0.32134	0.222133	0.221224	-0.260729	0.0173294	0.349051	0.0121725	0.174894	-0.253073	-0.108768	-0.334205	-0.263113	0.288315	-0.242011	0.142186	0.314549	0.288016	0.0374727	0.0724049	0.284694	0.400855	0.0698628	-0.259833	-0.28045	0.370644	-0.110566	-0.279776	-0.287411	0.407967	0.0598906
Digalactosyldiacylglycerol._MS2_111	-0.179908	0.300352	0.27997	-0.0728594	0.173071	0.377662	-0.042257	0.303202	0.371077	0.200266	0.42007	-0.133313	0.405071	0.314873	0.240402	-0.0603729	0.320792	-0.352294	0.343309	-0.365944	0.221065	0.245512	-0.28465	0.0774472	0.378213	-0.0414748	0.145954	-0.290038	-0.14673	-0.349783	-0.297543	0.29111	-0.27632	0.192806	0.338789	0.329993	0.0764364	0.104616	0.258607	0.423416	0.11922	-0.296623	-0.306564	0.385511	-0.14177	-0.306023	-0.318282	0.431973	0.072449
Ceraminde_MS2_55	-0.206799	0.300037	0.284435	-0.0690885	0.185904	0.391668	-0.0048715	0.320307	0.386573	0.22036	0.439574	-0.109374	0.419639	0.336289	0.250195	-0.0751035	0.339373	-0.364508	0.362268	-0.373775	0.247093	0.259802	-0.297468	0.11031	0.386239	-0.0633609	0.133329	-0.286992	-0.170278	-0.366773	-0.33067	0.300546	-0.294826	0.214864	0.372066	0.357311	0.0880713	0.125758	0.267829	0.44782	0.14776	-0.33319	-0.333911	0.382904	-0.164431	-0.323766	-0.325619	0.436716	0.103408
Monoglyceride_MS1_15	-0.204328	0.426607	0.440333	-0.117254	0.223187	0.484349	-0.141541	0.380912	0.516605	0.159364	0.502123	-0.305143	0.513871	0.396389	0.413368	-0.0314311	0.363809	-0.481142	0.322189	-0.577066	0.0913861	0.300663	-0.360649	0.0776582	0.53552	-0.0879894	0.175939	-0.530852	-0.154945	-0.384039	-0.266915	0.317157	-0.345951	0.271228	0.282166	0.378645	0.154875	0.0973014	0.172064	0.450256	0.124217	-0.249132	-0.290685	0.570873	-0.130534	-0.36068	-0.469345	0.610267	-0.0872362
Ceraminde_MS2_62	-0.24074	0.365839	0.386968	-0.0913305	0.2228	0.451235	-0.030578	0.369507	0.480633	0.189401	0.481218	-0.201147	0.478326	0.392942	0.375003	-0.0638448	0.36009	-0.442861	0.328405	-0.511705	0.149108	0.293888	-0.341796	0.145056	0.479022	-0.125575	0.122989	-0.443864	-0.190581	-0.374659	-0.313651	0.298793	-0.342605	0.284807	0.328987	0.393214	0.158306	0.135322	0.177909	0.450576	0.175499	-0.307138	-0.320071	0.483427	-0.168281	-0.354666	-0.419724	0.535637	0.00575515
Ceraminde_MS2_84	-0.305777	0.387619	0.419353	-0.0899074	0.260448	0.504854	0.0374284	0.423987	0.539157	0.237959	0.546727	-0.169161	0.534593	0.45697	0.416909	-0.0951227	0.416472	-0.492826	0.383034	-0.558168	0.205686	0.338448	-0.386543	0.215631	0.523431	-0.174713	0.106491	-0.46612	-0.246234	-0.428785	-0.394151	0.334159	-0.398103	0.343778	0.410396	0.468103	0.190248	0.183076	0.204771	0.523041	0.239699	-0.393604	-0.390149	0.508246	-0.220774	-0.409266	-0.459344	0.577311	0.063093
Triglyceride_MS2_61	-0.264859	0.332189	0.384478	-0.0798958	0.225492	0.42233	0.0307547	0.357166	0.473025	0.164764	0.443564	-0.176204	0.44393	0.389248	0.401611	-0.0705116	0.332188	-0.425824	0.268894	-0.513872	0.0966577	0.281778	-0.323651	0.202471	0.456237	-0.18559	0.0638058	-0.453315	-0.209365	-0.331201	-0.297231	0.250295	-0.337895	0.315716	0.290716	0.38606	0.19685	0.153813	0.0920631	0.401233	0.21272	-0.292371	-0.293224	0.444451	-0.178381	-0.333653	-0.40958	0.498406	-0.005294
Diglyceride_MS2_20	-0.316531	0.354069	0.41393	-0.0802412	0.256721	0.469257	0.0803751	0.403326	0.523544	0.204444	0.500061	-0.155146	0.493328	0.442726	0.437443	-0.0948158	0.380024	-0.46961	0.315728	-0.555443	0.142527	0.319474	-0.362235	0.256353	0.496413	-0.222957	0.05425	-0.475558	-0.253428	-0.377872	-0.362448	0.281936	-0.384308	0.363205	0.357316	0.447832	0.222124	0.19121	0.116597	0.462867	0.26263	-0.361978	-0.350881	0.470244	-0.219971	-0.379914	-0.445093	0.537564	0.0383812
Ceraminde_MS2_40	-0.0363801	0.128053	0.155016	-0.0421736	0.0560411	0.119029	-0.0826432	0.089432	0.150748	-0.0165538	0.102406	-0.150824	0.122977	0.0938211	0.162725	0.0180797	0.0622323	-0.135227	0.0109861	-0.204022	-0.087899	0.0660195	-0.0862336	0.0087364	0.160493	-0.0433787	0.0353466	-0.221788	-0.0201141	-0.0571501	-0.000580764	0.0451736	-0.0807374	0.0816986	-0.0176608	0.068273	0.0717674	0.00377266	-0.050525	0.0573705	0.0156598	0.0131816	-0.0130568	0.183474	-0.00356883	-0.0706341	-0.150557	0.181838	-0.12405
Triglyceride_MS2_64	-0.18419	0.150916	0.219536	-0.0319999	0.134418	0.209662	0.0949309	0.192416	0.265109	0.0662916	0.211554	-0.0700175	0.215469	0.221789	0.265337	-0.0497683	0.159025	-0.226096	0.0837879	-0.300247	-0.00677061	0.148945	-0.165693	0.189178	0.236412	-0.181968	-0.0362085	-0.273517	-0.145385	-0.139338	-0.153684	0.085958	-0.190685	0.221627	0.123202	0.21605	0.161635	0.112765	-0.0512306	0.173059	0.170158	-0.153092	-0.138283	0.209189	-0.116797	-0.16825	-0.224854	0.242941	-0.0148075
Triglyceride_MS2_60	-0.251133	0.289749	0.355527	-0.069128	0.206984	0.371075	0.0510453	0.319067	0.430693	0.130883	0.383415	-0.158808	0.387684	0.352537	0.387031	-0.064008	0.285748	-0.382233	0.207387	-0.477769	0.048129	0.249968	-0.285973	0.210714	0.408791	-0.20088	0.0286984	-0.429974	-0.197437	-0.276035	-0.25432	0.20047	-0.30515	0.304619	0.234947	0.345129	0.202443	0.14637	0.0302692	0.33489	0.209758	-0.249424	-0.246553	0.392197	-0.163614	-0.29162	-0.37318	0.440694	-0.0238913
Diglyceride_MS2_25	-0.222091	0.223596	0.291173	-0.0510394	0.173777	0.295709	0.0759076	0.260575	0.353447	0.102344	0.303691	-0.113911	0.307242	0.292541	0.330003	-0.0588126	0.227423	-0.309157	0.150673	-0.393966	0.0249312	0.203388	-0.230064	0.203894	0.327526	-0.194104	-0.00348426	-0.355008	-0.175144	-0.212819	-0.209997	0.14702	-0.252603	0.267378	0.185399	0.286584	0.184158	0.132611	-0.00736731	0.260515	0.193902	-0.207526	-0.197984	0.304741	-0.143743	-0.234784	-0.303277	0.347007	-0.0161436
Ceraminde_MS2_63	-0.253295	0.228286	0.301124	-0.0483807	0.190148	0.316424	0.114278	0.283387	0.376121	0.125771	0.330514	-0.0918473	0.32891	0.320148	0.345329	-0.0749666	0.251627	-0.327905	0.174818	-0.409126	0.053942	0.222241	-0.248047	0.23999	0.342427	-0.218552	-0.0149113	-0.357962	-0.20219	-0.235567	-0.248649	0.160889	-0.276501	0.294181	0.224407	0.320313	0.198418	0.156402	0.00459945	0.291991	0.225925	-0.249656	-0.230727	0.30867	-0.169558	-0.258049	-0.316654	0.359276	0.0160278
Triglyceride_MS2_53	-0.325417	0.308815	0.374931	-0.0639407	0.247822	0.433005	0.137037	0.381821	0.487557	0.206524	0.466728	-0.0991269	0.454235	0.424777	0.40905	-0.106983	0.360238	-0.432979	0.297509	-0.5068	0.154629	0.303066	-0.337925	0.286652	0.449756	-0.24157	0.0190195	-0.421305	-0.263349	-0.353097	-0.36768	0.255755	-0.368325	0.361345	0.359201	0.437175	0.22202	0.204368	0.101022	0.438424	0.282216	-0.372526	-0.347081	0.408068	-0.230611	-0.360234	-0.405402	0.478987	0.0767013
Monoglyceride_MS1_13	-0.276314	0.234035	0.29491	-0.0451342	0.202295	0.341278	0.143632	0.306665	0.389018	0.169468	0.369477	-0.0566287	0.357124	0.344719	0.330781	-0.0944706	0.287729	-0.342421	0.232804	-0.40091	0.127403	0.243425	-0.268455	0.256585	0.351614	-0.214702	-0.00516833	-0.328495	-0.224644	-0.278038	-0.305382	0.196136	-0.298568	0.302497	0.294552	0.357595	0.18846	0.176993	0.0679222	0.348318	0.246289	-0.311755	-0.283448	0.308895	-0.196807	-0.288534	-0.319059	0.369401	0.0780405
Monoglyceride_MS1_11	-0.317321	0.247234	0.331983	-0.0463076	0.226532	0.366369	0.183417	0.335125	0.431924	0.171288	0.391475	-0.0593633	0.3811	0.38157	0.38697	-0.105543	0.304385	-0.374955	0.224221	-0.453746	0.105776	0.26446	-0.29008	0.311243	0.383757	-0.269209	-0.0341575	-0.3796	-0.256893	-0.285296	-0.325412	0.19226	-0.329658	0.352656	0.300869	0.392064	0.231251	0.203493	0.0258555	0.35909	0.2899	-0.332289	-0.296837	0.330167	-0.220758	-0.309454	-0.354077	0.397134	0.0709405
Phosphatidylglycerols_MS1_101	-0.100526	-0.210681	-0.1854	0.0858263	-0.0135441	-0.130467	0.348372	-0.0574282	-0.138229	0.0779236	-0.0959587	0.332292	-0.140119	-0.0333752	-0.135282	-0.0962224	-0.0353388	0.144303	-0.00710053	0.22858	0.161356	-0.0389475	0.0793252	0.204774	-0.202736	-0.115124	-0.176123	0.28989	-0.100348	0.0553935	-0.122884	-0.0791459	0.0303253	0.0290931	0.11956	0.0212228	0.0062451	0.110746	-0.00292456	-0.0308151	0.1513	-0.157891	-0.0682166	-0.299546	-0.106993	0.0411868	0.176779	-0.263149	0.282416
Phosphatidylglycerols_MS2_104	-0.142315	-0.18797	-0.146106	0.0824338	0.0135907	-0.0932509	0.381262	-0.0206489	-0.088646	0.0921009	-0.0579206	0.328937	-0.102329	0.0105883	-0.0834742	-0.10947	-0.00568402	0.103407	0.00610557	0.173795	0.161315	-0.0104788	0.0489561	0.252555	-0.161739	-0.159071	-0.192078	0.241825	-0.13391	0.0312624	-0.156615	-0.0668546	-0.00733297	0.0769027	0.145656	0.0653455	0.0416708	0.137945	-0.018687	0.000510277	0.192467	-0.192589	-0.096634	-0.267808	-0.134393	0.00939803	0.136628	-0.223411	0.286686
Diglyceride_MS1_29	-0.250695	-0.0891968	-0.0319858	0.0634291	0.0946701	0.0506799	0.432401	0.10637	0.0673337	0.172377	0.101733	0.309988	0.0495375	0.151136	0.0374191	-0.149377	0.119651	-0.036499	0.120682	0.0196333	0.236882	0.0913702	-0.0636012	0.345667	-0.0183579	-0.230864	-0.181001	0.121934	-0.222998	-0.0945729	-0.291253	0.0263773	-0.129516	0.191002	0.283065	0.214353	0.105856	0.208092	0.0376256	0.157896	0.286128	-0.330589	-0.223763	-0.140067	-0.215286	-0.11374	0.00977605	-0.0702132	0.332821
Ceraminde_MS2_50	-0.291018	-0.0389056	0.0115805	0.0532908	0.128356	0.121793	0.440467	0.16536	0.133516	0.22212	0.185194	0.303622	0.126282	0.213009	0.0724756	-0.16766	0.186027	-0.0997769	0.198175	-0.0375405	0.300871	0.139987	-0.118066	0.368083	0.046735	-0.239099	-0.155831	0.0856344	-0.257347	-0.167576	-0.362802	0.0864852	-0.183947	0.227771	0.365837	0.283755	0.116304	0.23471	0.102016	0.248441	0.315989	-0.404264	-0.294645	-0.0782377	-0.250351	-0.175718	-0.0432676	0.00342809	0.369625
Diglyceride_MS1_28	-0.306092	-0.0130041	0.0881244	0.0400601	0.145072	0.128906	0.425135	0.174165	0.185142	0.151016	0.163393	0.219844	0.127327	0.229932	0.185369	-0.145869	0.156447	-0.134577	0.0965513	-0.142928	0.143858	0.140058	-0.12325	0.404644	0.0936848	-0.313969	-0.198853	-0.0549064	-0.260836	-0.116252	-0.294002	0.0323105	-0.196317	0.284118	0.256952	0.273422	0.192234	0.232107	-0.0559042	0.178763	0.335031	-0.3252	-0.226763	-0.0255137	-0.234075	-0.161368	-0.102861	0.0472345	0.241862
Triglyceride_MS2_52	-0.204408	0.020306	0.100507	0.0150293	0.105914	0.1048	0.252146	0.12865	0.15597	0.0774851	0.117423	0.0944533	0.103174	0.166667	0.171667	-0.084734	0.104119	-0.117363	0.0411037	-0.150428	0.0413686	0.100867	-0.0949165	0.266822	0.098544	-0.223756	-0.129518	-0.10534	-0.17019	-0.0728958	-0.171959	0.0167631	-0.14196	0.207578	0.136367	0.18378	0.151672	0.14767	-0.0791463	0.10866	0.219969	-0.187085	-0.131643	0.0281368	-0.145891	-0.112084	-0.105368	0.0721425	0.103612
Triglyceride_MS2_37	-0.31938	0.120191	0.213113	-0.00296497	0.190345	0.255007	0.312061	0.261773	0.315439	0.168972	0.286946	0.085141	0.262124	0.313815	0.28933	-0.129935	0.238679	-0.26101	0.170139	-0.30268	0.135522	0.208237	-0.212709	0.365349	0.244178	-0.2956	-0.116811	-0.217801	-0.265611	-0.209382	-0.321445	0.118619	-0.270042	0.32452	0.291805	0.342688	0.213945	0.223627	-0.00747521	0.280292	0.319713	-0.341375	-0.272387	0.155492	-0.234227	-0.243076	-0.232869	0.227622	0.165944
Triglyceride_MS2_26	-0.300897	0.0771821	0.132911	0.0138935	0.16748	0.224692	0.336888	0.236494	0.250888	0.215196	0.277666	0.167333	0.234685	0.282362	0.184786	-0.14637	0.242735	-0.210299	0.229429	-0.194149	0.249467	0.193448	-0.190578	0.339122	0.18087	-0.239042	-0.0970429	-0.0844455	-0.257895	-0.22801	-0.361901	0.141957	-0.244323	0.271279	0.360826	0.333112	0.151309	0.223255	0.100071	0.309778	0.303068	-0.390875	-0.309963	0.0843612	-0.242245	-0.236013	-0.163901	0.161926	0.269213
Phosphatidylglycerols_MS1_119	-0.253581	0.0221898	0.0918983	0.0235956	0.129371	0.141759	0.322104	0.167578	0.179354	0.146318	0.176121	0.161607	0.144371	0.210762	0.157911	-0.120949	0.160098	-0.140241	0.124448	-0.140791	0.152294	0.135694	-0.126835	0.314857	0.110673	-0.237247	-0.13073	-0.0609083	-0.21631	-0.134986	-0.26681	0.0642263	-0.181037	0.233917	0.247458	0.248673	0.148019	0.190073	0.00385003	0.193311	0.268268	-0.291661	-0.216295	0.0196789	-0.197331	-0.160547	-0.109409	0.0816922	0.206974
Monoglyceride_MS2_44	-0.311609	0.032967	0.114407	0.0275712	0.160496	0.181104	0.390986	0.210534	0.22421	0.186467	0.225436	0.197488	0.185278	0.262835	0.191653	-0.149556	0.203945	-0.177147	0.165073	-0.17436	0.198852	0.170857	-0.160788	0.382349	0.141223	-0.285145	-0.152865	-0.0735796	-0.266146	-0.175329	-0.335083	0.088095	-0.226026	0.285828	0.31475	0.310715	0.17758	0.233569	0.0195372	0.248969	0.327737	-0.365795	-0.273905	0.0305772	-0.244035	-0.203308	-0.13753	0.107519	0.260026
Monoglyceride_MS1_45	-0.341225	0.0643965	0.153259	0.0204139	0.184084	0.22268	0.399825	0.246714	0.272272	0.202663	0.268918	0.182527	0.228729	0.303006	0.234286	-0.157863	0.236741	-0.219701	0.189587	-0.226721	0.206811	0.199299	-0.193005	0.40802	0.186268	-0.308681	-0.150708	-0.119692	-0.289663	-0.206994	-0.365835	0.110891	-0.260802	0.320723	0.343526	0.350673	0.200395	0.251338	0.0240997	0.287736	0.352981	-0.396342	-0.303308	0.0728779	-0.263853	-0.236625	-0.178602	0.155761	0.260487
PE.27.0...M.H.._MS1_98	0.00555228	-0.0451242	-0.13011	0.0259274	-0.0191852	-0.00118629	0.0553522	-0.00188534	-0.0779444	0.140069	0.05367	0.164698	0.00989929	-0.0127779	-0.189696	-0.0494803	0.0664301	0.0510386	0.192811	0.17788	0.294954	0.0111593	-0.00114334	-0.0387318	-0.0754622	0.114207	0.0658362	0.247816	-0.0121152	-0.103304	-0.146144	0.10243	0.00709336	-0.0814467	0.216457	0.0394493	-0.12385	0.0208719	0.283747	0.141193	-0.0113231	-0.166733	-0.140132	-0.0936848	-0.0460124	-0.0391219	0.0981994	-0.0723935	0.24733
Phosphatidylglycerols_MS2_103	-0.134299	0.0759393	0.0127698	0.00335786	0.0836296	0.178102	0.127329	0.157734	0.118022	0.240742	0.252566	0.145206	0.198783	0.164785	-0.0357961	-0.101321	0.223023	-0.123855	0.333819	-0.0157	0.388434	0.139054	-0.141851	0.084953	0.102947	0.0181082	0.0742946	0.0976725	-0.12715	-0.259285	-0.31665	0.216548	-0.147153	0.0655221	0.388932	0.227951	-0.0397942	0.111972	0.349135	0.336953	0.11121	-0.341907	-0.299941	0.0629703	-0.150117	-0.193359	-0.0603573	0.116947	0.307398
Monoglyceride_MS1_14	-0.0700862	0.0582583	-0.0365596	0.00340564	0.0467776	0.138612	0.0608206	0.113	0.0558461	0.228052	0.214106	0.138023	0.160269	0.107598	-0.111055	-0.0804172	0.192098	-0.0761344	0.333799	0.0551262	0.401836	0.10511	-0.10767	0.00157995	0.0575446	0.0959603	0.115316	0.160872	-0.0754975	-0.240577	-0.274845	0.215443	-0.0986462	-0.00780064	0.363799	0.170862	-0.098531	0.0687664	0.395499	0.310052	0.0433105	-0.297869	-0.269012	0.0359582	-0.109162	-0.157632	-0.0120258	0.0782639	0.301278
PE.43.0...M.H.._MS1_122	-0.0441876	0.102927	-0.0142118	-0.0132966	0.0468293	0.171599	-0.0159529	0.127478	0.0763427	0.235197	0.248838	0.0856729	0.197796	0.114034	-0.112496	-0.0657484	0.213915	-0.103176	0.372336	0.0308228	0.417253	0.117328	-0.128163	-0.0567789	0.0946482	0.14614	0.171951	0.134497	-0.0529112	-0.274382	-0.272041	0.254932	-0.105327	-0.0300776	0.375101	0.173482	-0.123243	0.0451599	0.449946	0.344945	0.00353747	-0.290179	-0.278762	0.0938558	-0.0912757	-0.175758	-0.0382734	0.131134	0.277245
Ceraminde_MS2_46	-0.118319	0.141193	0.0711633	-0.0209349	0.0950438	0.227386	0.0406854	0.185823	0.169084	0.230812	0.295312	0.0579256	0.251658	0.187611	0.00874827	-0.0806612	0.246393	-0.175443	0.351054	-0.088709	0.358822	0.159933	-0.174379	0.038986	0.169987	0.043803	0.123664	0.0131458	-0.109619	-0.288776	-0.300335	0.249066	-0.167425	0.067677	0.375163	0.238099	-0.0374146	0.0899288	0.361164	0.363818	0.0800948	-0.317001	-0.297326	0.153888	-0.130652	-0.217531	-0.118363	0.201146	0.241603
So_MS2_6	-0.128111	0.180007	0.0961647	-0.0310296	0.110606	0.273269	0.0185284	0.219212	0.205804	0.261389	0.349376	0.0409458	0.302204	0.219154	0.0193158	-0.0856051	0.28801	-0.213939	0.407807	-0.119494	0.403841	0.187935	-0.207862	0.0275133	0.212247	0.0613758	0.158098	-0.00630111	-0.118276	-0.338991	-0.337941	0.295134	-0.195666	0.0747981	0.425333	0.273434	-0.0450369	0.0947812	0.420109	0.423954	0.0797058	-0.354481	-0.338959	0.201536	-0.142362	-0.254894	-0.150261	0.253271	0.257966
Ceraminde_MS2_49	-0.0865582	0.0240546	0.00147421	0.00842159	0.0472511	0.0847782	0.103207	0.0816347	0.0593004	0.126551	0.123752	0.0987978	0.0939426	0.0894836	-0.0131395	-0.0613958	0.112574	-0.0587787	0.162849	-0.00380147	0.200216	0.0717904	-0.0700132	0.074487	0.0434585	-0.0158416	0.0142188	0.0580722	-0.0805277	-0.12629	-0.173098	0.0999641	-0.0793547	0.0490679	0.204877	0.124703	-0.00721508	0.0722272	0.161382	0.167895	0.0800104	-0.188678	-0.158416	0.0125483	-0.0901517	-0.0985531	-0.0252504	0.0441872	0.174034
Monoglyceride_MS1_10	-0.0606365	0.0895732	0.0193643	-0.0121983	0.052476	0.147755	0.0108273	0.116162	0.0899967	0.174614	0.202284	0.0559186	0.166569	0.111812	-0.0407011	-0.055144	0.171457	-0.10255	0.270413	-0.0191361	0.29146	0.102955	-0.112122	-0.00629213	0.096943	0.0712115	0.109822	0.058038	-0.060805	-0.209928	-0.214323	0.187869	-0.101143	0.0133196	0.281024	0.153298	-0.0607777	0.0507264	0.303835	0.264433	0.031454	-0.227552	-0.215469	0.0901873	-0.0831966	-0.146297	-0.0567077	0.121898	0.195883
Phosphatidylglycerols_MS1_95	-0.105548	0.100125	0.0558381	-0.0120988	0.0778604	0.172003	0.0583658	0.145189	0.133195	0.17727	0.223629	0.0579468	0.189435	0.150126	0.0169965	-0.0682231	0.188141	-0.134609	0.260466	-0.0716861	0.270183	0.124417	-0.133568	0.0548883	0.127709	0.0113893	0.0760549	0.00805643	-0.0964161	-0.216223	-0.236893	0.182039	-0.133416	0.066984	0.288804	0.189808	-0.0150869	0.0804199	0.258311	0.274688	0.0799857	-0.251157	-0.230149	0.107949	-0.110039	-0.167486	-0.0910319	0.146991	0.192138
Ceraminde_MS2_48	-0.0575209	0.139876	0.0790025	-0.0313766	0.0661941	0.18439	-0.0460208	0.139508	0.139687	0.152037	0.227711	-0.0210958	0.204086	0.134351	0.0199346	-0.0376136	0.181789	-0.147741	0.257817	-0.0965411	0.234021	0.118822	-0.136909	-0.0229923	0.155072	0.0658077	0.129808	-0.0348137	-0.0531693	-0.218433	-0.189833	0.196637	-0.120394	0.0324804	0.247745	0.161019	-0.0377289	0.0381607	0.271703	0.267367	0.0194964	-0.195096	-0.19959	0.164345	-0.0689708	-0.161044	-0.112028	0.190217	0.12262
Ceraminde_MS2_47	-0.0744933	0.148762	0.0873631	-0.0316843	0.0768379	0.202705	-0.0307905	0.156614	0.156753	0.170001	0.250884	-0.0121035	0.223783	0.153392	0.027904	-0.0467682	0.201554	-0.163403	0.281197	-0.108126	0.258449	0.133127	-0.151691	-0.00766958	0.169342	0.0578348	0.130855	-0.0378816	-0.0680366	-0.239295	-0.216545	0.212409	-0.137073	0.046257	0.277398	0.184122	-0.0330365	0.0508216	0.290194	0.294552	0.0350093	-0.223641	-0.224085	0.174073	-0.0840335	-0.179387	-0.123533	0.204983	0.143124
Phosphatidylglycerols_MS2_94	-0.199791	0.0993166	0.0677328	0.00154559	0.122766	0.223285	0.189947	0.206619	0.186248	0.25446	0.296655	0.14703	0.243351	0.226098	0.0444601	-0.121848	0.257784	-0.177327	0.337086	-0.093804	0.374819	0.176232	-0.180142	0.167605	0.155051	-0.0597569	0.0362809	0.0272196	-0.179602	-0.282178	-0.360214	0.221353	-0.199271	0.141282	0.416012	0.28861	0.020395	0.155337	0.304532	0.36852	0.179236	-0.387282	-0.333256	0.0977261	-0.191589	-0.232929	-0.114551	0.163501	0.31067
Diglyceride_MS1_18	-0.26047	0.141991	0.136676	-0.00703304	0.165111	0.28457	0.227513	0.264819	0.268285	0.270667	0.35692	0.12745	0.305606	0.294709	0.132099	-0.137887	0.302948	-0.245727	0.353554	-0.18886	0.363318	0.220838	-0.229205	0.234661	0.226052	-0.125484	0.0163882	-0.0610364	-0.227341	-0.318803	-0.404704	0.240679	-0.25802	0.215108	0.447491	0.354573	0.0769139	0.192819	0.274686	0.41455	0.237393	-0.431662	-0.371563	0.158163	-0.228986	-0.282113	-0.183861	0.234525	0.302712
So_MS2_8	-0.241128	0.175722	0.128696	-0.0163489	0.164303	0.321558	0.175092	0.283981	0.274456	0.317989	0.410677	0.122212	0.350021	0.304426	0.087294	-0.13962	0.346581	-0.264052	0.444909	-0.172191	0.458491	0.240077	-0.253867	0.176424	0.247272	-0.0537779	0.0855317	-0.0261489	-0.214637	-0.38299	-0.447402	0.308108	-0.268504	0.179448	0.521543	0.374958	0.0253634	0.180512	0.401294	0.491278	0.203209	-0.475503	-0.423674	0.192643	-0.229004	-0.31513	-0.188433	0.27134	0.348142
Ceraminde_MS2_41	-0.270263	0.235973	0.188802	-0.0325914	0.195876	0.391136	0.155934	0.33865	0.346772	0.34428	0.484141	0.0822795	0.424116	0.361032	0.142028	-0.145297	0.400469	-0.331946	0.495928	-0.250771	0.4788	0.283536	-0.305714	0.186494	0.322403	-0.0635195	0.112519	-0.0964037	-0.23712	-0.440704	-0.489255	0.356214	-0.318009	0.216354	0.567325	0.430275	0.0445327	0.19493	0.433005	0.55942	0.220672	-0.515292	-0.468824	0.272456	-0.248816	-0.367897	-0.253488	0.357313	0.341562
Ceraminde_MS2_42	-0.1861	0.183465	0.148297	-0.0293689	0.140963	0.288572	0.0868971	0.245975	0.257687	0.240049	0.35242	0.0350095	0.31277	0.260326	0.111589	-0.0969208	0.288361	-0.247423	0.354148	-0.195756	0.329791	0.205261	-0.223961	0.119088	0.244771	-0.0377489	0.0924561	-0.0899892	-0.16237	-0.318379	-0.340471	0.259673	-0.229354	0.152837	0.396235	0.305804	0.0318182	0.131469	0.308579	0.401349	0.147144	-0.356557	-0.32971	0.215907	-0.170143	-0.265594	-0.1938	0.273919	0.223453
Ceraminde_MS2_36	-0.242248	0.244918	0.204516	-0.0410523	0.185497	0.378271	0.10586	0.321903	0.343264	0.303008	0.457515	0.0308402	0.409215	0.341119	0.160101	-0.122112	0.372345	-0.328097	0.449315	-0.270207	0.408706	0.267656	-0.293196	0.155874	0.326938	-0.0558045	0.118156	-0.137557	-0.210064	-0.409243	-0.433212	0.332917	-0.30026	0.204775	0.501263	0.396336	0.0499128	0.169009	0.383577	0.514718	0.191222	-0.452427	-0.420172	0.291557	-0.21783	-0.344545	-0.261656	0.365449	0.271788
Ceraminde_MS2_51	-0.0224254	0.184405	0.119746	-0.0519298	0.0625536	0.202681	-0.139591	0.141438	0.162291	0.118486	0.233404	-0.108967	0.223475	0.129533	0.0504129	-0.00767537	0.175253	-0.172156	0.239479	-0.146278	0.173126	0.118027	-0.14551	-0.0808065	0.194715	0.0959048	0.169166	-0.10627	-0.0191708	-0.215087	-0.139615	0.202364	-0.116342	0.0179963	0.194812	0.139469	-0.0397512	0.00302767	0.253768	0.253125	-0.0264395	-0.134951	-0.163882	0.230261	-0.0325523	-0.157435	-0.147923	0.243682	0.0369024
PE.38.1...M.H.._MS1_114	-0.0641746	0.208416	0.146632	-0.0539807	0.0895297	0.247573	-0.105167	0.183383	0.207894	0.155525	0.287474	-0.0951568	0.271203	0.176738	0.0792486	-0.0276076	0.220345	-0.21301	0.287205	-0.183406	0.218354	0.152476	-0.181632	-0.0414976	0.233378	0.0708414	0.168552	-0.126017	-0.0549053	-0.261061	-0.197739	0.235939	-0.157492	0.0556741	0.256681	0.194029	-0.0222037	0.0329334	0.285079	0.312697	0.0120074	-0.196535	-0.216895	0.258741	-0.0671003	-0.200389	-0.180933	0.283428	0.0748316
Ceraminde_MS2_57	-0.0396014	0.215769	0.114535	-0.0552741	0.0785485	0.257682	-0.139011	0.18317	0.187151	0.195511	0.313649	-0.077499	0.286786	0.16755	0.0148121	-0.0305195	0.244694	-0.205186	0.359411	-0.135851	0.309003	0.156383	-0.186921	-0.0944824	0.224288	0.139525	0.221485	-0.0615365	-0.0387987	-0.303449	-0.229839	0.283695	-0.151339	0.0107105	0.317742	0.197244	-0.0777322	0.0200308	0.397439	0.364734	-0.0217029	-0.231469	-0.255361	0.257991	-0.0643138	-0.21465	-0.159695	0.28416	0.129539
Ceraminde_MS2_54	-0.0796921	0.201322	0.111383	-0.0453489	0.093716	0.264598	-0.0701319	0.199379	0.198558	0.219489	0.327418	-0.030646	0.293166	0.191218	0.024411	-0.0533525	0.261415	-0.211045	0.373303	-0.135502	0.339778	0.170063	-0.1962	-0.037892	0.221739	0.0996546	0.190151	-0.0465033	-0.074113	-0.315157	-0.272585	0.284586	-0.17151	0.0428431	0.357395	0.229889	-0.0580011	0.0528762	0.39608	0.385564	0.0244695	-0.280111	-0.287287	0.236131	-0.0976143	-0.231095	-0.159269	0.272957	0.177464
Ceraminde_MS2_39	-0.0688499	0.213995	0.128304	-0.0520335	0.0924785	0.266719	-0.0990959	0.197599	0.206565	0.200114	0.322389	-0.0639059	0.294701	0.18813	0.0424011	-0.0415738	0.253018	-0.21808	0.353817	-0.157115	0.303293	0.167201	-0.196237	-0.0522114	0.234266	0.101437	0.195922	-0.0789754	-0.0627735	-0.305186	-0.24744	0.277655	-0.1686	0.0422009	0.326919	0.218883	-0.0516919	0.0410304	0.37189	0.36969	0.0114548	-0.250976	-0.266459	0.256989	-0.0835953	-0.225279	-0.17261	0.288703	0.138161
Phosphatidylglycerols_MS1_100	-0.188012	0.199151	0.10055	-0.0261822	0.144075	0.333658	0.0872621	0.276841	0.249542	0.347329	0.435978	0.105113	0.368922	0.282252	0.013954	-0.127115	0.366126	-0.256965	0.519049	-0.126546	0.538434	0.238337	-0.257481	0.0786383	0.245359	0.0495045	0.168458	0.0284628	-0.173697	-0.426326	-0.456031	0.364235	-0.251565	0.110121	0.564666	0.359999	-0.0483192	0.144181	0.528955	0.539671	0.134712	-0.482904	-0.447283	0.214028	-0.203971	-0.323641	-0.170758	0.287319	0.373984
Ceraminde_MS2_79	-0.23277	0.262653	0.201325	-0.045972	0.185438	0.397662	0.0790646	0.332136	0.347248	0.326925	0.485317	0.0274836	0.432384	0.346616	0.138355	-0.122951	0.394811	-0.338131	0.495637	-0.262898	0.456459	0.277791	-0.306176	0.126608	0.338554	-0.0198693	0.153252	-0.121088	-0.203842	-0.442067	-0.454934	0.367286	-0.306065	0.187269	0.538741	0.407115	0.0242786	0.162891	0.447356	0.553914	0.174137	-0.474667	-0.446697	0.309957	-0.217949	-0.361685	-0.264799	0.38505	0.294219
Monogalactosyldiacylglycerol_MS1_105	-0.279082	0.293225	0.227826	-0.0486603	0.216247	0.454319	0.114834	0.383262	0.398823	0.379908	0.556302	0.0479972	0.493551	0.402453	0.161042	-0.147919	0.454527	-0.386392	0.567811	-0.298892	0.529263	0.320573	-0.351235	0.164545	0.383853	-0.0373223	0.162568	-0.132554	-0.244442	-0.50632	-0.532174	0.417418	-0.355095	0.224628	0.626129	0.474362	0.0350081	0.197	0.507227	0.636646	0.214695	-0.556704	-0.518881	0.344357	-0.259671	-0.416843	-0.300874	0.433517	0.351279
Ceraminde_MS2_33	-0.280366	0.29663	0.238477	-0.0505882	0.218136	0.454541	0.111706	0.383739	0.40547	0.368844	0.55214	0.035396	0.492846	0.403983	0.176876	-0.144311	0.449379	-0.390705	0.55218	-0.313537	0.505565	0.319925	-0.351319	0.168914	0.390004	-0.0475705	0.156478	-0.152666	-0.244171	-0.498025	-0.520995	0.408973	-0.356086	0.232005	0.609085	0.471771	0.0456302	0.195957	0.483782	0.625413	0.216585	-0.54395	-0.507973	0.351609	-0.256562	-0.413942	-0.308948	0.439232	0.331874
Monogalactosyldiacylglycerol_MS2_118	-0.0913758	-0.0442271	-0.0255445	0.0274697	0.0309676	0.00949077	0.169818	0.0328239	0.0125936	0.0673233	0.0304796	0.130107	0.00883199	0.0492306	-0.000521244	-0.058066	0.0405555	-0.0024527	0.0460755	0.0252189	0.0985751	0.0291659	-0.0170097	0.129075	-0.0204192	-0.0824811	-0.0704335	0.0657063	-0.0824019	-0.0318213	-0.110731	0.00711292	-0.0421918	0.0646595	0.109679	0.0754939	0.0330755	0.0781763	0.0204922	0.0559376	0.106331	-0.126806	-0.0842809	-0.0682169	-0.0811012	-0.0374371	0.0165723	-0.0416264	0.137207
Diglyceride_MS2_21	-0.0747595	0.0106685	0.0461736	0.00356171	0.0399285	0.0381364	0.0876636	0.0468864	0.0624616	0.0177473	0.0386457	0.0221746	0.0367148	0.0615282	0.0765064	-0.0271478	0.0328805	-0.0464174	0.000554791	-0.0678687	-0.00690559	0.0358205	-0.0343891	0.0999636	0.0413763	-0.0899049	-0.0520615	-0.0566723	-0.0610025	-0.0187714	-0.0516548	-0.001578	-0.0521235	0.0815471	0.0334692	0.0638736	0.0643786	0.0521663	-0.0499418	0.0289551	0.0808661	-0.0556305	-0.0374267	0.0171044	-0.0496427	-0.0378108	-0.0455633	0.0315269	0.0193202
X.O.acyl..1.hydroxy.fatty.acid_MS2_120	-0.237889	0.13649	0.180344	-0.0151787	0.154664	0.242315	0.190674	0.229893	0.269949	0.164986	0.277643	0.0414496	0.254054	0.263633	0.212352	-0.0996375	0.226982	-0.23491	0.203323	-0.249857	0.165898	0.185233	-0.195607	0.240028	0.227516	-0.180356	-0.0329025	-0.172516	-0.199042	-0.219283	-0.282049	0.149731	-0.228483	0.235582	0.280547	0.2907	0.136311	0.164552	0.084126	0.283902	0.223971	-0.296502	-0.252898	0.172005	-0.182171	-0.223421	-0.204658	0.229514	0.146522
So_MS2_22	-0.176948	0.0942952	0.127307	-0.0088328	0.112925	0.173866	0.148999	0.166768	0.194077	0.12259	0.200541	0.0390243	0.18217	0.192157	0.152259	-0.0754639	0.165071	-0.168189	0.148207	-0.177143	0.125156	0.13454	-0.141057	0.181445	0.161238	-0.135488	-0.029067	-0.11901	-0.148455	-0.158795	-0.209519	0.107221	-0.166489	0.173494	0.208156	0.213339	0.100286	0.123463	0.060819	0.206689	0.168158	-0.221008	-0.186696	0.117992	-0.136199	-0.162372	-0.145267	0.161042	0.114393
Diglyceride_MS2_23	-0.1535	0.110456	0.132315	-0.0167173	0.106155	0.178603	0.101936	0.163143	0.193006	0.115631	0.203402	0.00853735	0.18834	0.183293	0.145455	-0.062773	0.163784	-0.171377	0.153611	-0.180816	0.1191	0.131637	-0.141873	0.142854	0.170117	-0.105109	-0.00145064	-0.12865	-0.128062	-0.162935	-0.192199	0.117352	-0.159262	0.1534	0.196341	0.200345	0.0844555	0.104003	0.0776514	0.207611	0.138759	-0.200249	-0.176917	0.139861	-0.118193	-0.160003	-0.150404	0.177393	0.0910975
X.O.acyl..1.hydroxy.fatty.acid_MS2_112	0.0971949	-0.0133845	-0.0403569	-0.00731736	-0.0510355	-0.0583878	-0.11851	-0.0669189	-0.0734746	-0.0553012	-0.0709692	-0.0557028	-0.0595942	-0.0833445	-0.0652793	0.0451826	-0.0633418	0.0582149	-0.0484517	0.0605702	-0.0554529	-0.0539919	0.0514225	-0.11902	-0.0479581	0.090741	0.0475585	0.0307706	0.082551	0.0538481	0.101524	-0.026639	0.0716166	-0.0912266	-0.0938425	-0.0968862	-0.0581669	-0.0720226	-0.000883109	-0.0760767	-0.10186	0.110451	0.0829329	-0.0144503	0.0748872	0.0637112	0.0469536	-0.0379076	-0.0743637
X.O.acyl..1.hydroxy.fatty.acid_MS2_116	0.0641693	0.0812107	0.0578211	-0.0353468	-0.00734568	0.0411829	-0.167401	0.00876508	0.0348941	-0.0336982	0.0283597	-0.137854	0.0458219	-0.00582011	0.0265696	0.046298	0.00582258	-0.0430032	0.00749958	-0.0674636	-0.056127	0.00500649	-0.0216141	-0.115179	0.0677112	0.0774939	0.0893591	-0.0941187	0.0593949	-0.0192623	0.0623318	0.0352022	0.00400401	-0.0391208	-0.053599	-0.0274436	-0.025565	-0.0606654	0.0237093	0.00705588	-0.0868435	0.0772826	0.0358501	0.114132	0.0577339	-0.00599385	-0.055298	0.0953964	-0.114645
PE.25.0...M.H.._MS1_97	-0.0157031	0.0439839	0.0105616	-0.00837237	0.0191397	0.0633752	-0.0148321	0.0468402	0.0372733	0.0692764	0.085089	0.0102614	0.0717412	0.0429407	-0.0190034	-0.0175927	0.0705371	-0.0441275	0.11395	-0.0100969	0.117672	0.0415938	-0.0469541	-0.0181654	0.0441982	0.0415499	0.0566586	0.019316	-0.0169511	-0.0886078	-0.0815555	0.0818737	-0.0391484	-0.00233425	0.111276	0.0583238	-0.031261	0.0131076	0.132164	0.109828	0.00116922	-0.0855835	-0.0851197	0.0467361	-0.02711	-0.0597337	-0.0260276	0.0576022	0.0710901
Phosphatidylethanolamines_MS2_80	0.0348911	0.0583521	0.00779974	-0.0191797	-0.00125097	0.0527224	-0.0972736	0.0251252	0.0181181	0.0441211	0.0679107	-0.0402623	0.0620319	0.0115473	-0.0395865	0.00892755	0.0507703	-0.0329639	0.102493	-0.00153614	0.0900978	0.0238234	-0.0339964	-0.0898169	0.0422918	0.0953641	0.0970273	0.012109	0.0268841	-0.0762996	-0.032983	0.0831793	-0.0124986	-0.0461702	0.0690391	0.0178349	-0.0608392	-0.0271109	0.143525	0.0873621	-0.0568068	-0.0305592	-0.0495896	0.0678618	0.0128894	-0.0393177	-0.0209465	0.0661788	0.0213455
Diglyceride_MS1_30	-0.0536161	0.107681	0.107321	-0.0287689	0.0571564	0.125351	-0.0320284	0.0988197	0.13001	0.0487733	0.132844	-0.0694975	0.133519	0.10248	0.0977376	-0.0111814	0.0977935	-0.122026	0.0932149	-0.140382	0.0390462	0.0786504	-0.0935469	0.0196609	0.134653	-0.018152	0.047917	-0.124582	-0.0415965	-0.104717	-0.0773785	0.0870945	-0.0896277	0.0669445	0.0847206	0.100716	0.0344336	0.027061	0.0584983	0.123955	0.0327792	-0.0739565	-0.0829397	0.142379	-0.0369098	-0.0956252	-0.116474	0.153901	-0.00903903
Sphingomyelin_MS2_74	-0.0871167	0.143645	0.132486	-0.0344889	0.0832279	0.18196	-0.0183901	0.14622	0.177494	0.0992691	0.203452	-0.0606211	0.195349	0.151754	0.112557	-0.0302768	0.155908	-0.168845	0.168949	-0.173086	0.112124	0.118631	-0.13724	0.0374193	0.180776	-0.0185208	0.0710108	-0.135082	-0.0713828	-0.170451	-0.146493	0.142025	-0.133238	0.0918719	0.167557	0.160088	0.0349008	0.0512205	0.129548	0.206713	0.0578739	-0.146498	-0.150577	0.183693	-0.0695652	-0.148308	-0.151541	0.206598	0.039952
Ceraminde_MS2_43	-0.0727492	0.184724	0.16155	-0.0494587	0.088078	0.214028	-0.077409	0.163386	0.204482	0.101428	0.234817	-0.109846	0.230697	0.16397	0.126793	-0.0184554	0.175138	-0.198707	0.194035	-0.20796	0.112529	0.132219	-0.158163	-0.000780754	0.219725	0.0106167	0.111453	-0.17346	-0.0577364	-0.196992	-0.143319	0.171407	-0.144484	0.0843872	0.171725	0.167144	0.0253419	0.0354545	0.159418	0.233659	0.0325056	-0.138709	-0.15694	0.238707	-0.0574023	-0.165998	-0.182569	0.257898	0.0112477
Ceraminde_MS2_27	-0.388595	0.220754	0.221892	-0.0147771	0.249304	0.427821	0.328565	0.397198	0.412158	0.387945	0.529358	0.166952	0.458198	0.442737	0.220903	-0.199177	0.446246	-0.375511	0.507375	-0.305959	0.507899	0.329668	-0.343941	0.352041	0.34974	-0.198604	0.0199573	-0.123564	-0.337074	-0.466162	-0.587024	0.349791	-0.387181	0.330357	0.64322	0.525573	0.128765	0.284299	0.379197	0.604744	0.353917	-0.624489	-0.538997	0.251775	-0.335645	-0.418226	-0.288763	0.363029	0.420649
Ceraminde_MS2_78	-0.336405	0.326691	0.316748	-0.0584095	0.255399	0.491628	0.150722	0.424394	0.481429	0.34431	0.574289	-0.00420897	0.526515	0.457839	0.291696	-0.148917	0.460786	-0.447478	0.504985	-0.423105	0.418745	0.347607	-0.382333	0.248189	0.451701	-0.142006	0.107232	-0.273721	-0.284857	-0.489992	-0.51977	0.386103	-0.400882	0.315844	0.576029	0.511822	0.127458	0.226911	0.373504	0.614862	0.276438	-0.539053	-0.499584	0.403242	-0.279433	-0.436361	-0.378369	0.495277	0.271874
Diglyceride_MS1_35	-0.431309	0.248698	0.310508	-0.0256246	0.280104	0.448896	0.348205	0.423265	0.483898	0.328739	0.523793	0.0979127	0.473081	0.481974	0.354953	-0.18941	0.431307	-0.42547	0.413146	-0.429638	0.359509	0.343403	-0.361841	0.424469	0.409002	-0.302693	-0.0401161	-0.275564	-0.363758	-0.425598	-0.542978	0.298767	-0.418593	0.413952	0.554963	0.540434	0.223965	0.301952	0.213335	0.551046	0.402706	-0.572461	-0.490306	0.30702	-0.339622	-0.419319	-0.361402	0.415542	0.309594
Diglyceride_MS1_34	-0.385979	0.262414	0.308182	-0.0355087	0.262057	0.440405	0.273643	0.404513	0.467273	0.307302	0.50981	0.0525786	0.465589	0.454428	0.336036	-0.165822	0.414738	-0.416173	0.404849	-0.42207	0.336766	0.328116	-0.350985	0.359559	0.408047	-0.253439	-0.00272442	-0.281681	-0.324545	-0.416074	-0.50065	0.301397	-0.395257	0.374385	0.518878	0.504967	0.196736	0.265933	0.225938	0.532744	0.350466	-0.524391	-0.459796	0.326867	-0.30405	-0.401971	-0.357263	0.424271	0.266042
M246T902	0.228992	-0.193687	-0.258547	-0.0745938	-0.219383	-0.283628	-0.225152	-0.304936	-0.341272	-0.0591729	-0.239214	-0.0334266	-0.274249	-0.207712	-0.322411	0.221753	-0.192571	0.352306	-0.127731	0.310051	-0.0550947	-0.21765	0.246881	-0.215147	-0.254934	0.155034	0.10206	0.241802	0.31346	0.242069	0.32957	-0.118542	0.277818	-0.25804	-0.216105	-0.290472	-0.224986	-0.219686	0.0445784	-0.210173	-0.323369	0.316171	0.368972	-0.0911014	0.281474	0.299321	0.329446	-0.250114	-0.0811491
M366T887	0.22532	-0.172137	-0.263483	-0.0394816	-0.195209	-0.27557	-0.217944	-0.29265	-0.3425	-0.0681563	-0.262106	-0.0171292	-0.270114	-0.233428	-0.315865	0.192168	-0.180068	0.355168	-0.146948	0.319189	-0.0458379	-0.201154	0.225036	-0.240827	-0.246096	0.153317	0.101764	0.251172	0.285946	0.234113	0.335993	-0.135091	0.273153	-0.25657	-0.222244	-0.293735	-0.238368	-0.210461	0.0395877	-0.226825	-0.315244	0.327799	0.368628	-0.122011	0.264505	0.289867	0.320737	-0.270255	-0.0877957
M206T897	0.20423	-0.207305	-0.263266	-0.10565	-0.23351	-0.271483	-0.202429	-0.307152	-0.340181	-0.0206865	-0.201482	0.00380733	-0.265059	-0.179242	-0.338433	0.250282	-0.162841	0.347965	-0.0689021	0.308499	-0.00763132	-0.222203	0.257467	-0.17397	-0.251547	0.171999	0.134777	0.251555	0.304178	0.234253	0.308823	-0.0739609	0.27565	-0.232662	-0.166041	-0.263118	-0.222384	-0.222174	0.0734586	-0.161708	-0.316981	0.280292	0.358162	-0.0781929	0.276662	0.297968	0.346254	-0.228908	-0.0149642
M331T951	0.190762	-0.19017	-0.2718	-0.0804197	-0.213812	-0.258736	-0.185911	-0.295889	-0.342548	-0.0146279	-0.211819	0.0372581	-0.25783	-0.196445	-0.339369	0.230704	-0.137409	0.350809	-0.0658363	0.319237	0.0222863	-0.206915	0.238961	-0.185818	-0.241501	0.177919	0.148661	0.26701	0.271362	0.223258	0.308582	-0.0739154	0.270808	-0.221481	-0.15266	-0.256451	-0.236981	-0.214024	0.0803151	-0.160538	-0.306753	0.27935	0.354829	-0.107154	0.257188	0.288294	0.345173	-0.243218	0.00522602
M309T949	0.148911	-0.192812	-0.287924	-0.0963679	-0.214901	-0.233879	-0.143723	-0.290653	-0.346271	0.0389377	-0.176123	0.115208	-0.241792	-0.178577	-0.363097	0.250025	-0.0777629	0.350989	0.00990607	0.329984	0.10959	-0.2001	0.236949	-0.147009	-0.229946	0.206107	0.203685	0.295825	0.231493	0.205137	0.285052	-0.0188395	0.26587	-0.181248	-0.0789812	-0.218248	-0.24932	-0.211339	0.12343	-0.100295	-0.291833	0.236031	0.341213	-0.118912	0.235206	0.28002	0.368051	-0.232117	0.106698
M471T938	0.147535	-0.15715	-0.254721	-0.0563953	-0.175787	-0.213916	-0.140651	-0.254112	-0.309415	0.00752676	-0.187272	0.083079	-0.220124	-0.184269	-0.311307	0.196355	-0.084981	0.316146	-0.0341592	0.297341	0.0696037	-0.170828	0.198327	-0.164309	-0.204577	0.172193	0.160299	0.25972	0.204702	0.185566	0.268925	-0.0498863	0.236913	-0.177324	-0.10416	-0.212823	-0.227323	-0.184127	0.0900233	-0.124952	-0.261812	0.236394	0.310731	-0.122536	0.207982	0.247699	0.314631	-0.225779	0.0507086
M310T950	0.19427	-0.188723	-0.325894	-0.0498636	-0.211399	-0.273771	-0.183557	-0.319373	-0.396057	-0.00490584	-0.258767	0.101469	-0.282318	-0.253308	-0.390598	0.231471	-0.11248	0.406211	-0.0678953	0.383736	0.0786476	-0.21072	0.242093	-0.231477	-0.259011	0.214418	0.195195	0.332488	0.253864	0.236338	0.351975	-0.0828579	0.301534	-0.233332	-0.149872	-0.281031	-0.296185	-0.231038	0.104766	-0.179919	-0.333266	0.316754	0.399962	-0.171887	0.26072	0.313278	0.393804	-0.302141	0.0431138
M506T862	0.0395671	-0.134557	-0.132282	-0.131234	-0.148748	-0.101276	-0.0444718	-0.152194	-0.155958	0.0814676	-0.000502838	0.0824313	-0.103887	-0.0105498	-0.196798	0.191296	-0.0114779	0.151633	0.108769	0.137729	0.102709	-0.119166	0.151099	0.0210975	-0.11232	0.119802	0.13819	0.137045	0.128962	0.0938053	0.0945934	0.0728707	0.125124	-0.0507645	0.0393472	-0.0590208	-0.0938345	-0.112224	0.102154	0.0408553	-0.135765	0.0449414	0.142495	0.00243595	0.123217	0.138856	0.202905	-0.0521025	0.147078
M164T675	0.159022	-0.133325	-0.102372	-0.0878629	-0.152374	-0.178047	-0.164138	-0.177917	-0.161747	-0.062814	-0.108029	-0.121023	-0.157678	-0.0703423	-0.148226	0.146493	-0.174674	0.167434	-0.0981491	0.124821	-0.127221	-0.144503	0.164414	-0.0938937	-0.152834	0.0526856	-0.00142905	0.0737555	0.243671	0.151067	0.171995	-0.0791073	0.149921	-0.167596	-0.164301	-0.17266	-0.0735218	-0.127854	-0.00950996	-0.128804	-0.18828	0.174322	0.194741	0.0247914	0.191103	0.172688	0.156571	-0.0952902	-0.123389
M273T688	0.181119	-0.115758	-0.125009	-0.0383028	-0.133285	-0.193668	-0.180868	-0.184147	-0.188224	-0.0935163	-0.168145	-0.11889	-0.176154	-0.127837	-0.157031	0.115209	-0.185521	0.197993	-0.154374	0.158773	-0.139285	-0.13843	0.151548	-0.157036	-0.161896	0.054886	-0.00771834	0.0984905	0.236823	0.162064	0.211867	-0.125674	0.165166	-0.194686	-0.207563	-0.208591	-0.106895	-0.13153	-0.0240368	-0.183663	-0.204343	0.225644	0.225258	-0.0242601	0.192851	0.183376	0.162956	-0.146168	-0.164094
M209T641	0.0833783	-0.0595507	-0.0405791	-0.0359741	-0.0686107	-0.0870083	-0.0859152	-0.0813237	-0.0708596	-0.0434443	-0.0576524	-0.0777295	-0.0751477	-0.0354597	-0.0592588	0.0608307	-0.0960206	0.0743689	-0.0652913	0.0519797	-0.0829454	-0.0671041	0.0747858	-0.052156	-0.0718738	0.0151791	-0.0169359	0.0238757	0.121554	0.072994	0.0832682	-0.0508061	0.0684271	-0.0866168	-0.0947228	-0.0880567	-0.0284755	-0.058139	-0.0167918	-0.0744609	-0.088622	0.0899371	0.0907615	0.0159161	0.0923706	0.0797689	0.0633233	-0.0448129	-0.0847235
M224T893	0.231614	-0.18699	-0.117652	-0.131945	-0.214476	-0.24954	-0.241267	-0.241228	-0.204136	-0.104853	-0.140855	-0.214594	-0.215	-0.0796875	-0.181336	0.200583	-0.269436	0.212185	-0.154888	0.14617	-0.222308	-0.202777	0.229837	-0.122295	-0.20999	0.05227	-0.0341385	0.0698313	0.358474	0.210887	0.229141	-0.120439	0.198924	-0.239845	-0.249176	-0.241261	-0.0759934	-0.173038	-0.0336089	-0.187117	-0.256836	0.23957	0.257975	0.0640423	0.271873	0.234004	0.194305	-0.11223	-0.212756
M507T861	0.138042	-0.0518908	-0.137831	0.0497508	-0.0604631	-0.146619	-0.12822	-0.136362	-0.180659	-0.084153	-0.199777	-0.0282186	-0.145173	-0.178684	-0.140944	0.0383794	-0.109669	0.192336	-0.156986	0.177794	-0.0612739	-0.0817241	0.0821329	-0.195271	-0.121611	0.0607985	0.0197184	0.131298	0.127493	0.120811	0.202817	-0.133523	0.139105	-0.157369	-0.172798	-0.183958	-0.141521	-0.0967323	-0.0139949	-0.185271	-0.161397	0.219559	0.202275	-0.110848	0.123575	0.141654	0.140283	-0.184339	-0.119622
M527T902	0.0713148	-0.026937	-0.127905	0.0533736	-0.030399	-0.0894168	-0.0604164	-0.094861	-0.14853	-0.0280115	-0.146677	0.0574512	-0.0989343	-0.147414	-0.128	0.0242713	-0.0263928	0.156077	-0.0750488	0.158473	0.0336209	-0.0465534	0.0468551	-0.142563	-0.0803072	0.0715749	0.0630239	0.137098	0.0459993	0.0746882	0.146762	-0.0720587	0.103253	-0.0898725	-0.0792642	-0.116563	-0.134173	-0.067783	0.0221424	-0.109028	-0.10975	0.147117	0.149609	-0.122833	0.0665335	0.0986742	0.125052	-0.153425	-0.0131766
M311T815	0.0610267	-0.0122517	-0.11042	0.0633933	-0.0139939	-0.0734159	-0.0500417	-0.0749778	-0.126791	-0.0309655	-0.13782	0.052863	-0.0829803	-0.138916	-0.104499	0.00520243	-0.0193965	0.134192	-0.0771254	0.138758	0.0286664	-0.0318963	0.029293	-0.135841	-0.0646025	0.0586201	0.0506664	0.11976	0.0277301	0.0605884	0.12922	-0.0722196	0.0858288	-0.0778101	-0.0742138	-0.10273	-0.120075	-0.0533032	0.0141957	-0.103991	-0.0901761	0.133079	0.127827	-0.119024	0.0494417	0.0797621	0.100977	-0.140959	-0.0196511
M854T888	0.127143	-0.0876668	-0.202998	0.0195455	-0.0986906	-0.165635	-0.116017	-0.182652	-0.245035	-0.0300896	-0.199811	0.0615353	-0.173495	-0.19501	-0.225799	0.0988042	-0.0702416	0.254448	-0.0886687	0.245722	0.0355904	-0.110542	0.121563	-0.187488	-0.151691	0.12205	0.104343	0.209209	0.132293	0.140727	0.232403	-0.0885041	0.181486	-0.153661	-0.121641	-0.188693	-0.196748	-0.131377	0.0458139	-0.150039	-0.199427	0.223114	0.250366	-0.143022	0.14514	0.183451	0.225204	-0.215951	-0.0111321
M150T682	0.0864449	-0.0561839	-0.187732	0.043195	-0.0624375	-0.123511	-0.0732634	-0.143427	-0.214588	-0.00927536	-0.177749	0.105801	-0.138262	-0.184772	-0.199953	0.0659548	-0.0203481	0.222615	-0.0592352	0.226138	0.0810326	-0.0763344	0.0829702	-0.168318	-0.117017	0.117114	0.115907	0.203386	0.0688327	0.105287	0.195776	-0.0663105	0.149912	-0.112239	-0.0760764	-0.148023	-0.188687	-0.103301	0.0551833	-0.117111	-0.15734	0.183398	0.20946	-0.158916	0.0985748	0.145409	0.19695	-0.200687	0.0320502
M247T773	0.0869271	-0.0620589	-0.154794	0.0178451	-0.0695554	-0.117746	-0.077977	-0.133047	-0.183353	-0.014806	-0.146649	0.0619269	-0.125777	-0.146599	-0.17111	0.071826	-0.0399968	0.190039	-0.0564032	0.186417	0.0429942	-0.0783472	0.0864605	-0.137416	-0.109498	0.0954231	0.0870582	0.162345	0.0870204	0.100361	0.170181	-0.0593514	0.133533	-0.107332	-0.0790758	-0.134581	-0.150938	-0.095815	0.0406281	-0.10432	-0.1446	0.160776	0.184095	-0.113823	0.101447	0.133608	0.170151	-0.162397	0.00789086
M714T879	0.0896553	-0.0633231	-0.174744	0.0269172	-0.0707175	-0.124859	-0.0787704	-0.143281	-0.203717	-0.0116372	-0.163591	0.0832073	-0.135957	-0.166654	-0.190772	0.0742233	-0.0330189	0.211077	-0.0574268	0.210135	0.0616376	-0.0814268	0.0896285	-0.153696	-0.117294	0.108889	0.103578	0.185961	0.083713	0.106544	0.186891	-0.0627317	0.145875	-0.113032	-0.07933	-0.144708	-0.172209	-0.10323	0.0493723	-0.111833	-0.155879	0.175229	0.201816	-0.135698	0.104846	0.144247	0.189026	-0.18356	0.0204687
M876T888	0.0957742	-0.0475937	-0.146807	0.0411714	-0.0539477	-0.117607	-0.0853592	-0.123672	-0.176497	-0.0367166	-0.165559	0.0428121	-0.124546	-0.161144	-0.153949	0.0472575	-0.0516109	0.18499	-0.0896366	0.181353	0.0177014	-0.0691266	0.0725336	-0.159151	-0.104846	0.0819574	0.0657994	0.15228	0.0825222	0.0986538	0.175515	-0.0842588	0.1281	-0.116118	-0.103892	-0.144283	-0.148824	-0.0885055	0.0223836	-0.129443	-0.140233	0.175718	0.182085	-0.1225	0.0961766	0.126722	0.152152	-0.171205	-0.0293279
M513T889	0.0853301	-0.0441722	-0.155658	0.0460815	-0.0496003	-0.111305	-0.0737444	-0.121939	-0.181651	-0.0247822	-0.164733	0.0693344	-0.121791	-0.165858	-0.162306	0.0465317	-0.0331366	0.189737	-0.0751466	0.190469	0.0445855	-0.0647586	0.0682875	-0.157991	-0.101777	0.0911565	0.0824517	0.165846	0.0666027	0.0938382	0.174322	-0.0747557	0.12838	-0.107094	-0.0871368	-0.137573	-0.1587	-0.0874561	0.0336541	-0.119507	-0.137167	0.17028	0.182162	-0.135864	0.0880642	0.124891	0.159713	-0.176677	-0.00335174
M512T889	0.0491793	-0.0504355	-0.101036	-0.00775715	-0.0561519	-0.0745825	-0.0449414	-0.090434	-0.118611	0.00557295	-0.0769152	0.0486361	-0.0798003	-0.0792723	-0.11837	0.0638414	-0.019228	0.121454	-0.012056	0.118436	0.0415451	-0.0567031	0.0653688	-0.0690417	-0.0723541	0.0682142	0.0676972	0.106509	0.0605085	0.0646987	0.102121	-0.0194357	0.0873378	-0.061687	-0.0330799	-0.0775464	-0.0939194	-0.0655226	0.0373974	-0.0473625	-0.0940029	0.0895978	0.116233	-0.0618481	0.0687089	0.0888797	0.118561	-0.0934086	0.0290412
M658T896	0.0165894	-0.0358305	-0.0578488	-0.0209785	-0.0394448	-0.0366811	-0.0154277	-0.0522291	-0.0653241	0.0209707	-0.0240817	0.0423049	-0.0405813	-0.0292911	-0.0734425	0.0505716	0.00155668	0.0653239	0.0210639	0.0643837	0.0434903	-0.0348664	0.042801	-0.0179465	-0.0394077	0.045603	0.052221	0.0627753	0.0317033	0.0331093	0.0469836	0.0103996	0.0479413	-0.0230876	0.0044223	-0.0306381	-0.0499511	-0.0382613	0.0340524	-0.00337966	-0.0500431	0.0328623	0.0597981	-0.0261251	0.0374025	0.049547	0.0740731	-0.0408321	0.0461661
M303T461	-0.0101962	-0.00650908	-0.0302677	-0.000300955	-0.00632876	-0.0020869	0.0121454	-0.0136208	-0.0272224	0.0241347	-0.00528244	0.0511228	-0.00833487	-0.0148872	-0.034629	0.0151793	0.0271536	0.0265692	0.0282554	0.0324859	0.0522472	-0.00466042	0.00741165	-0.00284934	-0.00767973	0.0273069	0.0401897	0.0385205	-0.0128712	0.00318723	0.0122042	0.0176334	0.0150253	0.00622596	0.0261214	0.000712938	-0.0291049	-0.0103091	0.0269721	0.0141162	-0.0108673	0.00154365	0.0181586	-0.026448	-5.24209e-05	0.0125743	0.0337246	-0.0196657	0.0522555
M269T579	0.0180612	-0.00538952	-0.0585368	0.0286592	-0.00565432	-0.0284886	-0.0124003	-0.0343676	-0.0628951	-0.000967122	-0.0587879	0.0481032	-0.0358037	-0.0643755	-0.0570375	0.00603487	0.00763916	0.0656311	-0.0180129	0.0711311	0.0384445	-0.0126809	0.0124036	-0.0571393	-0.0277886	0.0361889	0.0397482	0.0668334	0.000929773	0.0240873	0.0569299	-0.0211201	0.0401998	-0.0268186	-0.0163665	-0.0398077	-0.0627177	-0.024687	0.0184252	-0.0351974	-0.0393753	0.0537061	0.0585562	-0.0631084	0.0170503	0.0360389	0.0549572	-0.0668868	0.0178102
M138T599	-0.0430127	-0.000899485	-0.000852302	-0.0212211	0.000626999	0.0298867	0.042001	0.0132393	0.011684	0.0495691	0.046833	0.0605504	0.0234626	0.0316921	-0.00810128	0.0160483	0.0533509	-0.0155944	0.0740234	-0.00709429	0.0714285	0.00952618	-0.0050859	0.0492782	0.0174499	0.0172884	0.0412162	0.0106175	-0.0373286	-0.0226091	-0.0353428	0.0557273	-0.014283	0.0436011	0.0718689	0.0447998	0.00355307	0.00852135	0.0353024	0.0638825	0.0233361	-0.0527724	-0.0266599	0.00398584	-0.0245809	-0.0164145	0.00779398	0.0261138	0.0892917
M146T660	-0.0436794	0.0263206	-0.0414077	0.0418711	0.0316076	0.0290104	0.0507617	0.0127217	-0.0244348	0.0430302	-0.0127744	0.119245	0.0119979	-0.0371418	-0.0325681	-0.0201011	0.0825792	0.0238675	0.0465932	0.0455202	0.11613	0.0268523	-0.0295218	-0.0129906	0.0163964	0.0378919	0.0690945	0.0634959	-0.0806852	-0.0231236	0.00150279	0.0278161	0.000188005	0.0362323	0.0635534	0.0234845	-0.0507208	0.00858067	0.0435616	0.0288777	0.0154452	-0.0127772	0.0027342	-0.0751992	-0.0421103	-0.0113723	0.0279767	-0.0370384	0.102155
M421T899	0.275536	-0.148074	-0.262312	0.0219547	-0.170365	-0.303315	-0.263674	-0.293938	-0.3533	-0.141539	-0.341281	-0.0827768	-0.292979	-0.295457	-0.293503	0.14009	-0.236753	0.372484	-0.261097	0.331549	-0.132024	-0.195185	0.207784	-0.326211	-0.257002	0.125948	0.0446047	0.241244	0.305523	0.25294	0.383333	-0.22252	0.283202	-0.309058	-0.320145	-0.351542	-0.25131	-0.209691	-0.01291	-0.32366	-0.333476	0.403387	0.39755	-0.153716	0.27713	0.298061	0.296708	-0.319044	-0.211802
M422T899	0.275839	-0.132408	-0.307481	0.069321	-0.152183	-0.309552	-0.257054	-0.303831	-0.395534	-0.140161	-0.393118	-0.0222073	-0.309166	-0.356844	-0.328695	0.120689	-0.209115	0.417291	-0.275777	0.387614	-0.082295	-0.187009	0.19547	-0.378935	-0.264607	0.152992	0.080332	0.298195	0.273477	0.257722	0.421286	-0.240694	0.303841	-0.3173	-0.322245	-0.372827	-0.306139	-0.216637	0.00257768	-0.349989	-0.348535	0.440248	0.432267	-0.224653	0.268447	0.311029	0.328432	-0.378252	-0.187123
M469T944	0.319227	-0.193396	-0.258876	-0.0315823	-0.222436	-0.347328	-0.313278	-0.334596	-0.368029	-0.161516	-0.337384	-0.158129	-0.324672	-0.274513	-0.308356	0.190556	-0.30376	0.387188	-0.280881	0.327126	-0.202327	-0.238978	0.259319	-0.318149	-0.292846	0.120753	0.0181797	0.221929	0.392694	0.29048	0.404853	-0.234019	0.309406	-0.349718	-0.365539	-0.384876	-0.234099	-0.238965	-0.0276116	-0.343147	-0.373927	0.427166	0.426728	-0.100027	0.334254	0.335462	0.316079	-0.305793	-0.265302
M454T860	0.361773	-0.117142	-0.317035	0.138761	-0.138271	-0.36781	-0.337862	-0.326864	-0.428271	-0.245193	-0.50976	-0.125792	-0.358183	-0.445879	-0.315999	0.069965	-0.306357	0.459287	-0.438715	0.417527	-0.213562	-0.196888	0.192919	-0.502071	-0.297421	0.122286	0.00327144	0.292308	0.33	0.300914	0.503873	-0.365764	0.33478	-0.407057	-0.472034	-0.469873	-0.330629	-0.230944	-0.0686843	-0.493336	-0.395157	0.560629	0.493277	-0.261616	0.308672	0.342498	0.31464	-0.452816	-0.367364
M162T637	0.251557	-0.0193492	-0.0438546	0.108827	-0.0301747	-0.194128	-0.244161	-0.113461	-0.118721	-0.260119	-0.285119	-0.297688	-0.162576	-0.205986	-0.01371	-0.05455	-0.292013	0.140813	-0.398207	0.0943153	-0.358758	-0.0776242	0.0582273	-0.294316	-0.127131	-0.0589966	-0.186088	-0.00528763	0.226819	0.150817	0.236253	-0.304746	0.117521	-0.260666	-0.396835	-0.274619	-0.0638117	-0.0765282	-0.169249	-0.361347	-0.168699	0.322662	0.19697	-0.0507745	0.163179	0.129553	0.0154279	-0.183174	-0.459459
M254T668	0.256296	-0.0269131	-0.141006	0.146742	-0.0370784	-0.223165	-0.239874	-0.161348	-0.215542	-0.234058	-0.356868	-0.182524	-0.207652	-0.295836	-0.111585	-0.0379198	-0.247827	0.24003	-0.387021	0.207975	-0.253834	-0.0916274	0.073869	-0.362187	-0.162078	0.0102692	-0.0971384	0.111475	0.20464	0.176796	0.310146	-0.308929	0.175041	-0.279652	-0.383076	-0.314673	-0.166024	-0.11146	-0.119143	-0.384012	-0.219384	0.381704	0.277943	-0.154856	0.175699	0.178607	0.109524	-0.279881	-0.379564
M100T674	0.0963524	0.0434463	-0.0636708	0.145939	0.0457793	-0.0699249	-0.0813465	-0.0324319	-0.085195	-0.121097	-0.199698	-0.042813	-0.0721989	-0.180261	-0.0226769	-0.0910294	-0.0742183	0.0992378	-0.208888	0.10069	-0.089193	0.0045025	-0.0253661	-0.20916	-0.0423031	-0.00502872	-0.0472547	0.0611788	0.017164	0.0512389	0.13895	-0.16883	0.0565051	-0.110499	-0.174655	-0.135323	-0.0948168	-0.0204211	-0.0653308	-0.198787	-0.0666414	0.182629	0.108171	-0.134011	0.0291545	0.0465786	0.0166749	-0.1592	-0.179218
M634T869	0.0853984	0.072533	-0.0210265	0.166272	0.0777806	-0.0429597	-0.0708341	0.00728732	-0.0371042	-0.139798	-0.186187	-0.0751561	-0.0424779	-0.162531	0.0331427	-0.132616	-0.076279	0.0514886	-0.229795	0.0539608	-0.123639	0.0318847	-0.0594308	-0.200628	-0.0126955	-0.0399525	-0.0879697	0.0149275	-0.00787673	0.0266414	0.106096	-0.180724	0.0208508	-0.0949619	-0.181647	-0.114716	-0.0591605	0.00874988	-0.092754	-0.20076	-0.0294278	0.161603	0.0646631	-0.118035	0.000464901	0.00929941	-0.0398356	-0.132026	-0.218131
M163T641	0.250926	-0.0402883	-0.231738	0.167474	-0.0501732	-0.245315	-0.227207	-0.206712	-0.303824	-0.194381	-0.406524	-0.0628262	-0.245506	-0.365655	-0.208026	-0.00990528	-0.196026	0.329134	-0.352385	0.311142	-0.139113	-0.107052	0.0934536	-0.406783	-0.19318	0.0806307	-0.00250607	0.22199	0.181881	0.197866	0.369315	-0.294196	0.227132	-0.286997	-0.350188	-0.340325	-0.258079	-0.144911	-0.0614394	-0.384669	-0.263685	0.420973	0.347887	-0.243695	0.186048	0.223484	0.202915	-0.359147	-0.279577
M309T861	0.142327	0.0229881	-0.160782	0.182615	0.0229981	-0.132047	-0.119231	-0.101769	-0.19557	-0.133103	-0.302216	0.0121411	-0.142757	-0.286186	-0.121151	-0.0698032	-0.0841678	0.214609	-0.252021	0.219502	-0.0503022	-0.0288991	0.00906431	-0.308119	-0.099844	0.0524334	0.00821152	0.167108	0.0448826	0.103562	0.243589	-0.213105	0.13205	-0.170439	-0.221311	-0.21529	-0.195902	-0.0701393	-0.0419766	-0.269552	-0.145397	0.284306	0.216553	-0.226522	0.0748779	0.118228	0.112845	-0.270692	-0.172538
M210T640	0.0297111	-0.0116056	0.129635	-0.068315	-0.0162555	0.00660492	-0.0440749	0.0387522	0.116107	-0.0610188	0.0799876	-0.208626	0.035847	0.117233	0.12427	-0.00306532	-0.108829	-0.117915	-0.0498297	-0.149059	-0.196493	-0.00600877	0.00605456	0.0760549	0.0226117	-0.0995148	-0.143895	-0.166442	0.0840905	-0.00822386	-0.0745192	-0.0193107	-0.0580226	-0.00972824	-0.0648171	0.0210807	0.141406	0.0288458	-0.0851456	-0.00169227	0.0390391	-0.0478871	-0.0831327	0.161305	0.0195905	-0.0407586	-0.117019	0.124463	-0.161669
M143T603	0.0503905	-0.00552507	0.0816219	-0.025285	-0.00944155	-0.0176614	-0.0584627	0.0150636	0.0640169	-0.0755143	0.0141837	-0.174905	0.00523939	0.0486308	0.0842208	-0.0153256	-0.107208	-0.0621629	-0.0871833	-0.08768	-0.175736	-0.0100165	0.00647843	0.00976308	0.00164822	-0.0752914	-0.120808	-0.11172	0.0790502	0.0112451	-0.0201184	-0.0543319	-0.0259822	-0.0384155	-0.0943195	-0.0202366	0.0853026	0.0122075	-0.0798342	-0.0493553	0.00753363	0.00978048	-0.0323059	0.096573	0.0296885	-0.01382	-0.0795569	0.057585	-0.167981
M192T640	0.0277763	0.0646252	0.169306	0.032996	0.0678579	0.0410407	-0.0352652	0.103097	0.164126	-0.120813	0.0309913	-0.238915	0.0684024	0.0738261	0.204703	-0.115784	-0.108774	-0.160699	-0.142472	-0.181853	-0.247581	0.0539825	-0.0739934	0.0148315	0.0667945	-0.150239	-0.20843	-0.205594	0.0166668	-0.0427645	-0.0849565	-0.0887297	-0.102259	-0.00710007	-0.114824	0.0197245	0.154589	0.0769998	-0.141178	-0.0632989	0.0881152	-0.0272331	-0.12275	0.117181	-0.036575	-0.0954035	-0.202375	0.105208	-0.256622
M657T876	0.00594812	-0.0367259	0.0447304	-0.0778429	-0.041816	-0.00478343	-0.0157257	-0.00524974	0.0375305	0.00581087	0.067281	-0.0735032	0.00844005	0.0794388	0.0240979	0.0477999	-0.0403335	-0.0413198	0.029497	-0.0583182	-0.0570737	-0.025327	0.0344365	0.0709146	-0.00377067	-0.0226566	-0.0330194	-0.0602768	0.059431	0.00555889	-0.0381171	0.0306498	-0.0122401	0.00330492	0.00461408	0.0196907	0.0619788	-0.00428703	-0.0100212	0.0374419	0.00318387	-0.0418247	-0.0284966	0.0948024	0.0270729	-0.000301703	-0.0187381	0.071854	-0.0191158
M142T603	-0.0596116	-0.02939	0.0539289	-0.101446	-0.0313647	0.0459811	0.0484673	0.0247667	0.0665658	0.0726658	0.137417	0.00743852	0.0503129	0.128437	0.0267714	0.0588629	0.0375291	-0.0758581	0.130747	-0.0798493	0.0387333	-0.0035621	0.0171211	0.143183	0.0296138	-0.00640612	0.0166704	-0.0559057	-0.00286612	-0.0340155	-0.0974166	0.107715	-0.0422848	0.0707404	0.107034	0.0898572	0.0753097	0.0160216	0.0341256	0.128864	0.0470038	-0.123184	-0.0782613	0.102734	-0.0169523	-0.0341498	-0.0221649	0.115457	0.100581
M200T950	-0.0750512	0.00564162	0.137014	-0.0936119	0.00671255	0.0876709	0.0600554	0.0869594	0.156022	0.0440855	0.18052	-0.0687171	0.100741	0.182349	0.124484	0.00716125	0.0208705	-0.165957	0.106073	-0.173833	-0.0355947	0.0323234	-0.0266246	0.179419	0.0759686	-0.0700622	-0.0598088	-0.14987	-0.0238171	-0.0716911	-0.162363	0.0980513	-0.103553	0.0965365	0.0967758	0.129084	0.152663	0.061567	-0.0135038	0.13731	0.107808	-0.170156	-0.157328	0.158952	-0.0542807	-0.0941782	-0.119263	0.182176	0.0311566
M147T803	-0.137756	0.0790075	0.190934	-0.0324262	0.0896726	0.167554	0.126383	0.175665	0.235403	0.0512047	0.211282	-0.0334615	0.172653	0.20052	0.20761	-0.0817352	0.087651	-0.246179	0.118326	-0.235111	-0.00337201	0.105746	-0.113423	0.201159	0.148903	-0.106808	-0.0798835	-0.193088	-0.136862	-0.140987	-0.234615	0.109789	-0.176062	0.163216	0.14657	0.197283	0.188143	0.125859	-0.0268726	0.171166	0.196409	-0.234239	-0.24676	0.140258	-0.144771	-0.178191	-0.206892	0.216984	0.0504954
M133T453	-0.104116	-0.0840325	-0.0452675	-0.160831	-0.0887133	0.0366879	0.0943007	-0.0366215	-0.0232603	0.186711	0.167756	0.182744	0.0227393	0.124255	-0.106894	0.160636	0.131971	0.00800354	0.28224	0.0183713	0.231852	-0.0409084	0.0733965	0.186933	-0.00451679	0.0975368	0.171564	0.0689501	-0.0200068	-0.0186226	-0.0756194	0.212051	0.0125376	0.104736	0.231206	0.111837	-0.00600942	-0.0308254	0.147596	0.223695	0.00467173	-0.152104	-0.022834	0.0565135	-0.000382482	0.018384	0.111392	0.0845312	0.322857
M202T940	-0.114613	-0.0681972	-0.0722033	-0.127232	-0.0702536	0.0425123	0.109623	-0.0350302	-0.0445601	0.195267	0.141443	0.235163	0.0202999	0.0883662	-0.125969	0.143308	0.163245	0.0304316	0.283752	0.0510453	0.278238	-0.0286679	0.0580106	0.159714	-0.00190782	0.115745	0.200313	0.106072	-0.0553324	-0.0236269	-0.0601053	0.208528	0.0192767	0.110206	0.243681	0.10872	-0.0402176	-0.0296739	0.162219	0.217395	0.00418925	-0.139239	-0.00951935	0.00749168	-0.0163608	0.0187689	0.127739	0.0505292	0.353835
M144T527	-0.163416	-0.00598111	0.0479887	-0.109905	-0.00135367	0.125071	0.153923	0.0707151	0.0939502	0.176156	0.220073	0.164356	0.110247	0.173126	0.0175977	0.0608388	0.174687	-0.110402	0.278992	-0.0876432	0.212701	0.0381183	-0.0206199	0.228139	0.0809936	0.0302168	0.109887	-0.0225549	-0.121069	-0.0961108	-0.172931	0.21711	-0.0818636	0.173585	0.265635	0.190303	0.0697126	0.0472231	0.108889	0.257332	0.111444	-0.232574	-0.141804	0.0775567	-0.0939505	-0.0841272	-0.0161735	0.153941	0.297597
M155T661	-0.144266	-0.00509152	-0.00417386	-0.0738426	-0.000180099	0.0992844	0.140709	0.0425702	0.0376678	0.168008	0.158289	0.204285	0.0777387	0.107287	-0.0295983	0.05693	0.179131	-0.0509244	0.250912	-0.0226349	0.241322	0.0303135	-0.0148694	0.166833	0.0572748	0.0595532	0.140265	0.0369768	-0.123496	-0.0748693	-0.118126	0.188855	-0.04659	0.146186	0.242541	0.150263	0.0113095	0.027208	0.120095	0.215963	0.0768547	-0.177487	-0.0881863	0.0143012	-0.0809368	-0.0534833	0.0286902	0.0879007	0.302381
M244T466	-0.094514	-0.0318294	-0.0180255	-0.0863574	-0.0315231	0.0525726	0.089645	0.0038778	0.00649077	0.133363	0.122441	0.146747	0.038969	0.0865915	-0.0500191	0.0797108	0.118474	-0.0171848	0.200283	-0.00216046	0.178909	-0.00242641	0.0201123	0.132662	0.0211697	0.0585787	0.117119	0.0395873	-0.0565065	-0.0364271	-0.0737453	0.15057	-0.0139844	0.0954535	0.178866	0.0995283	0.0020524	-0.000164342	0.10044	0.165465	0.0321965	-0.124609	-0.0430585	0.0253915	-0.0324341	-0.0146955	0.0512371	0.0647498	0.235464
M136T659	-0.113715	-0.0150492	0.0173111	-0.0859561	-0.0127643	0.0798047	0.107195	0.0356387	0.0484613	0.134258	0.152426	0.132317	0.0678285	0.116724	-0.00941069	0.0593099	0.127458	-0.060402	0.208922	-0.044111	0.167748	0.0172447	-0.00216639	0.160124	0.0469646	0.0357482	0.0956385	0.00268692	-0.0785367	-0.0598478	-0.111355	0.160757	-0.0449845	0.119119	0.194268	0.128946	0.035427	0.0227817	0.0893801	0.185803	0.0658601	-0.158924	-0.0849083	0.0482216	-0.0570393	-0.0461749	0.0106217	0.0993305	0.230124
M92T889	-0.197763	-0.00859694	0.128739	-0.169919	-0.00437096	0.167927	0.178797	0.115074	0.182314	0.19493	0.322131	0.108783	0.162955	0.279852	0.089234	0.0702888	0.17331	-0.20424	0.331918	-0.189377	0.176225	0.0504028	-0.0289365	0.329887	0.119182	-0.0130237	0.0677196	-0.1138	-0.120168	-0.131113	-0.262012	0.268057	-0.137759	0.22086	0.309918	0.257498	0.161058	0.07864	0.0959082	0.329484	0.167142	-0.324374	-0.227693	0.177374	-0.115992	-0.132862	-0.0841278	0.260043	0.300844
M207T626	-0.303932	0.0748095	0.160593	-0.102268	0.0917595	0.276293	0.291333	0.214762	0.254134	0.250531	0.372189	0.234679	0.251753	0.297398	0.14962	-0.0166566	0.308041	-0.279352	0.407992	-0.230861	0.303799	0.139991	-0.130295	0.372461	0.207709	-0.0206522	0.104812	-0.119103	-0.289863	-0.222263	-0.35131	0.324261	-0.216081	0.327622	0.429404	0.360254	0.172999	0.149978	0.123849	0.412259	0.27373	-0.422454	-0.328179	0.125162	-0.237991	-0.229133	-0.151274	0.290643	0.419224
M146T664	-0.165749	0.0430514	0.100788	-0.0586665	0.0523178	0.154548	0.157843	0.12417	0.151708	0.131531	0.210719	0.111712	0.143299	0.172587	0.0956812	-0.0133396	0.161491	-0.165625	0.218411	-0.141005	0.150221	0.0790039	-0.0743269	0.210127	0.118256	-0.0213014	0.0439931	-0.0808291	-0.155775	-0.124798	-0.200767	0.17539	-0.125783	0.18051	0.230495	0.200941	0.107701	0.0869698	0.059617	0.225773	0.156284	-0.236872	-0.18968	0.0808973	-0.131968	-0.131949	-0.0961727	0.170272	0.215402
M407T728	-0.161982	0.0403066	0.0171233	-0.0201438	0.0505733	0.130927	0.162385	0.0853415	0.0688574	0.151796	0.145236	0.212185	0.105385	0.0913129	0.0134302	-0.0043695	0.200863	-0.080419	0.224037	-0.0424813	0.240666	0.0698162	-0.0646965	0.147452	0.0898337	0.0373116	0.119433	0.0202334	-0.179092	-0.103828	-0.136376	0.168523	-0.0774269	0.164214	0.240575	0.165862	0.0182375	0.0587011	0.101185	0.203064	0.114273	-0.184106	-0.120486	-0.0131699	-0.124001	-0.0916139	-0.0175113	0.0841552	0.281634
M465T627	-0.345883	0.135737	0.124377	-0.00687688	0.161676	0.316014	0.344866	0.250335	0.238258	0.266939	0.324493	0.352848	0.27167	0.226149	0.141517	-0.0878565	0.394275	-0.261088	0.409446	-0.184681	0.407227	0.192498	-0.194819	0.319259	0.239128	0.00228895	0.154114	-0.0583048	-0.403377	-0.256902	-0.34288	0.316511	-0.227978	0.360461	0.468186	0.375528	0.114198	0.175849	0.146512	0.4063	0.304044	-0.415025	-0.331573	0.0148371	-0.303481	-0.258519	-0.150568	0.230092	0.483919
M173T627	-0.388985	0.198769	0.146644	0.0625788	0.232964	0.371258	0.393803	0.312676	0.279884	0.267376	0.320769	0.39877	0.3173	0.210423	0.191246	-0.166102	0.451203	-0.301824	0.404232	-0.207064	0.444987	0.251213	-0.266054	0.307961	0.289867	-0.0163645	0.149229	-0.0684641	-0.499479	-0.305466	-0.37818	0.311488	-0.273212	0.403173	0.497356	0.41373	0.117719	0.221249	0.138843	0.413855	0.362968	-0.44255	-0.382407	-0.0300877	-0.373799	-0.315595	-0.205189	0.228684	0.499133
M146T663	-0.345643	0.0818117	0.0118507	-0.0375453	0.103679	0.272146	0.348442	0.16894	0.122416	0.333422	0.295413	0.483184	0.213652	0.175387	0.0023389	-0.00139377	0.440761	-0.146779	0.485678	-0.0624111	0.54243	0.144018	-0.131957	0.301522	0.182386	0.0983753	0.279452	0.0728516	-0.386473	-0.214852	-0.273841	0.362286	-0.150375	0.346964	0.520217	0.345552	0.0139454	0.115586	0.230715	0.431519	0.230753	-0.380716	-0.237086	-0.0517485	-0.260536	-0.18243	-0.0118163	0.15756	0.625659
M128T663	-0.385939	0.0999925	0.0464757	-0.0444663	0.124797	0.314534	0.386886	0.208195	0.170045	0.357469	0.346169	0.499243	0.254251	0.21876	0.0397078	-0.0165692	0.476521	-0.197408	0.528434	-0.107153	0.56643	0.169706	-0.158562	0.350696	0.217402	0.0836663	0.277748	0.0417316	-0.42884	-0.2499	-0.32807	0.397995	-0.18874	0.391839	0.569799	0.396384	0.0480272	0.143473	0.236224	0.481332	0.27644	-0.439609	-0.291942	-0.029485	-0.298468	-0.222699	-0.0495193	0.203167	0.662791
M160T645	-0.429499	0.131702	0.138086	-0.0593359	0.160089	0.377102	0.424602	0.281267	0.275661	0.36067	0.4298	0.450506	0.323319	0.305233	0.13944	-0.0545016	0.489212	-0.306701	0.554501	-0.216959	0.528655	0.210469	-0.203567	0.429174	0.276838	0.0257244	0.220814	-0.0567067	-0.468132	-0.303421	-0.42359	0.427935	-0.263592	0.447706	0.606595	0.469014	0.138559	0.196165	0.208309	0.536343	0.355655	-0.528164	-0.395416	0.0431037	-0.350375	-0.296239	-0.148177	0.298491	0.646302
M159T644	-0.46291	0.129587	0.122153	-0.0705736	0.159265	0.396209	0.458597	0.28413	0.269711	0.404267	0.455951	0.516623	0.33483	0.316523	0.117519	-0.0388379	0.538463	-0.303497	0.615294	-0.204784	0.601875	0.215677	-0.204935	0.457906	0.28512	0.0503949	0.267593	-0.0299653	-0.501034	-0.317225	-0.440109	0.471737	-0.265841	0.479363	0.665954	0.49835	0.125413	0.197348	0.244313	0.583718	0.366144	-0.560929	-0.403852	0.0301773	-0.367779	-0.301469	-0.127075	0.304213	0.729934
M277T669	-0.349606	0.117284	-0.0428263	0.0441199	0.1442	0.27275	0.36307	0.1685	0.0744773	0.328901	0.219676	0.566286	0.199667	0.0861736	-0.0318081	-0.0473099	0.483646	-0.0947118	0.455361	0.0077312	0.607846	0.167198	-0.164098	0.222538	0.181752	0.127698	0.320365	0.144689	-0.446349	-0.216789	-0.227042	0.329758	-0.131586	0.340225	0.514819	0.32031	-0.0584549	0.115754	0.244897	0.390014	0.221354	-0.331299	-0.199299	-0.156776	-0.285112	-0.176278	0.0166385	0.0752735	0.650299
M114T679	-0.391553	0.152019	0.0338601	0.0421755	0.183051	0.331525	0.401185	0.236488	0.165447	0.332288	0.286847	0.53497	0.262127	0.153611	0.0553449	-0.0890532	0.503068	-0.188555	0.476606	-0.0836729	0.584269	0.208706	-0.210793	0.284495	0.237161	0.0787739	0.274655	0.0644755	-0.492646	-0.267214	-0.309346	0.353855	-0.198482	0.391984	0.549724	0.384849	0.0146565	0.164831	0.221935	0.436188	0.293913	-0.407138	-0.290147	-0.105214	-0.337499	-0.24391	-0.0703834	0.15184	0.640709
M132T679	-0.410029	0.166101	0.00445086	0.0704424	0.199903	0.341847	0.424308	0.23857	0.143877	0.351735	0.269141	0.601201	0.262757	0.123084	0.0316383	-0.100933	0.545084	-0.166655	0.494002	-0.0498887	0.64675	0.221364	-0.225349	0.266639	0.241646	0.102315	0.313818	0.106211	-0.534054	-0.275394	-0.299101	0.362082	-0.192662	0.405304	0.5769	0.389547	-0.0207686	0.166103	0.245076	0.442728	0.296069	-0.403655	-0.279794	-0.154301	-0.356823	-0.244781	-0.0494287	0.121576	0.691585
M154T659	-0.247621	0.0620441	-0.0327856	-0.00112028	0.0788067	0.186104	0.254375	0.105417	0.047926	0.247751	0.176215	0.399398	0.13632	0.0816721	-0.0365464	-0.00287282	0.338667	-0.063978	0.3481	0.00444364	0.435721	0.102639	-0.094867	0.181379	0.11938	0.0986333	0.237304	0.103027	-0.295022	-0.146139	-0.164667	0.253872	-0.0858798	0.242079	0.377829	0.23103	-0.0358371	0.0714765	0.184951	0.296032	0.147485	-0.246063	-0.137327	-0.0889822	-0.187152	-0.113805	0.0275476	0.0676814	0.480614
M146T579	-0.281827	0.0756152	-0.0391374	0.00760598	0.0952821	0.212918	0.290423	0.122259	0.0533521	0.279109	0.193802	0.45803	0.155349	0.085702	-0.0406002	-0.0103747	0.387661	-0.0711477	0.390354	0.00813117	0.497445	0.120391	-0.112869	0.199008	0.137355	0.112014	0.269853	0.120069	-0.341647	-0.167569	-0.184713	0.283975	-0.0981535	0.274892	0.427306	0.26104	-0.0447045	0.0830963	0.20901	0.331648	0.168952	-0.275907	-0.155294	-0.109309	-0.216411	-0.131074	0.0298321	0.0711404	0.544304
M244T624	-0.31178	0.0662139	0.0527785	-0.0666692	0.0843653	0.253262	0.308873	0.165809	0.150507	0.294438	0.306959	0.380621	0.209003	0.207517	0.0388269	0.00656473	0.373214	-0.174259	0.442849	-0.10718	0.441698	0.127427	-0.11458	0.312261	0.174354	0.0612781	0.215815	0.0134014	-0.325835	-0.200402	-0.28025	0.336545	-0.156765	0.319873	0.466484	0.329537	0.0609033	0.113924	0.190042	0.406565	0.224741	-0.373124	-0.246656	0.0110872	-0.23165	-0.179848	-0.0447623	0.191488	0.534814
M204T624	-0.311844	0.0850696	0.0662271	-0.0432026	0.105092	0.26236	0.310271	0.183148	0.165802	0.278191	0.297187	0.367931	0.218357	0.200019	0.0623219	-0.021731	0.370772	-0.188319	0.418852	-0.119489	0.424197	0.142439	-0.134596	0.299329	0.186225	0.0459997	0.19608	-0.000819233	-0.340863	-0.209507	-0.285181	0.319049	-0.169572	0.320652	0.452791	0.33015	0.0680431	0.126885	0.173971	0.391578	0.238336	-0.369672	-0.259083	0.00434985	-0.245466	-0.194829	-0.0693037	0.190211	0.507368
M204T692	-0.281153	0.0870452	0.0298094	-0.00772601	0.106768	0.232546	0.28431	0.158628	0.121584	0.251967	0.233866	0.372088	0.18626	0.139869	0.0328494	-0.0323341	0.352818	-0.140202	0.368279	-0.0706582	0.415698	0.133864	-0.129507	0.235223	0.162939	0.0594575	0.200627	0.0370027	-0.328683	-0.185823	-0.232164	0.275897	-0.139286	0.283844	0.407183	0.283784	0.0250804	0.109832	0.167272	0.335928	0.205015	-0.309149	-0.21073	-0.0429907	-0.227158	-0.16714	-0.0414393	0.132438	0.474199
M222T624	-0.296208	0.0770667	0.023971	-0.0278607	0.0963425	0.238692	0.298187	0.154966	0.11916	0.277314	0.256342	0.398111	0.190266	0.156146	0.019282	-0.0123056	0.372061	-0.13982	0.406401	-0.0684285	0.448164	0.129614	-0.121135	0.260134	0.163392	0.0723942	0.223939	0.0463619	-0.333598	-0.189379	-0.243037	0.304486	-0.13848	0.298943	0.439173	0.299698	0.0241255	0.106602	0.187192	0.366337	0.206862	-0.330235	-0.214789	-0.0365721	-0.228762	-0.165827	-0.0273809	0.143643	0.518427
M86T723	-0.192087	-0.00533064	-0.127638	-0.0359813	0.00348243	0.103292	0.200139	0.00517269	-0.0684956	0.255831	0.115314	0.427483	0.0523052	0.0223149	-0.157277	0.0828675	0.304096	0.0542511	0.345035	0.113629	0.461665	0.0323128	-0.0120123	0.130286	0.0393275	0.165244	0.299857	0.198575	-0.20901	-0.0738212	-0.0664195	0.243147	0.0050615	0.176063	0.343431	0.153302	-0.117087	-0.00131901	0.222305	0.257207	0.0462225	-0.162724	-0.0204439	-0.124179	-0.103173	-0.0171379	0.150303	-0.00964562	0.505829
M105T722	-0.109596	-0.0820076	-0.201521	-0.0833448	-0.0835539	0.0036176	0.11605	-0.10064	-0.173494	0.233932	0.051341	0.38939	-0.0397043	-0.0261883	-0.258523	0.171304	0.222728	0.16212	0.305333	0.201401	0.420433	-0.0497765	0.0824181	0.0753863	-0.0494137	0.209584	0.321359	0.261347	-0.0820793	0.0114854	0.0361704	0.208246	0.0964524	0.0865062	0.266401	0.0576572	-0.174686	-0.0776287	0.231768	0.192748	-0.0640068	-0.0645216	0.0977756	-0.1265	0.00215955	0.0853185	0.255583	-0.0744027	0.466004
M266T862	-0.137707	-0.0686938	-0.1702	-0.0906895	-0.0682445	0.0351053	0.142222	-0.0697926	-0.13322	0.248342	0.0915853	0.391631	-0.00823802	0.0103607	-0.225139	0.159266	0.244003	0.119614	0.333657	0.161883	0.428857	-0.0308529	0.0626799	0.114212	-0.0225256	0.194059	0.313256	0.230955	-0.109767	-0.0147173	-0.00680083	0.23295	0.065547	0.118853	0.299354	0.0956904	-0.143433	-0.0556391	0.2316	0.228587	-0.028564	-0.109489	0.0537508	-0.10341	-0.0250719	0.0537132	0.222241	-0.0357254	0.485241
M185T723	-0.142653	-0.0571091	-0.0971242	-0.110444	-0.0564477	0.0597415	0.141199	-0.0297077	-0.0593035	0.226343	0.140737	0.308273	0.0275785	0.0725017	-0.148476	0.138691	0.213932	0.0442727	0.320484	0.0772336	0.351531	-0.0156161	0.044783	0.159663	0.00675274	0.140677	0.245363	0.144127	-0.100469	-0.0369288	-0.0619384	0.232127	0.020127	0.134123	0.287713	0.125833	-0.0687202	-0.026337	0.19215	0.241954	0.0126213	-0.151985	-0.0085645	-0.0319784	-0.0394153	0.0134725	0.147888	0.0331248	0.422942
M133T678	-0.20264	-0.0239246	-0.0814326	-0.0933478	-0.0175879	0.116112	0.203008	0.0170904	-0.0225856	0.267753	0.18217	0.379146	0.0740809	0.0954346	-0.124312	0.10993	0.287839	0.00457273	0.380494	0.0539101	0.427837	0.0244855	0.00172862	0.198968	0.0503617	0.142276	0.273845	0.142323	-0.182584	-0.0833706	-0.114446	0.27731	-0.0188963	0.195073	0.364088	0.186391	-0.0590162	0.00678852	0.215909	0.301683	0.0663648	-0.21456	-0.0622574	-0.0476407	-0.0985096	-0.0332895	0.12103	0.0592402	0.503681
M141T656	-0.219277	0.0153757	-0.0626536	-0.0476408	0.0263913	0.144505	0.223009	0.0546916	0.00512945	0.255099	0.17254	0.387354	0.0988839	0.0828932	-0.0869348	0.0572819	0.308075	-0.0218008	0.359395	0.0360871	0.429002	0.059018	-0.0416149	0.183918	0.0791992	0.123275	0.256703	0.127702	-0.231739	-0.109211	-0.131578	0.261388	-0.0462344	0.212052	0.364479	0.201383	-0.0525251	0.0344371	0.200403	0.292509	0.0996446	-0.222087	-0.0913203	-0.0709069	-0.136568	-0.0669728	0.0809115	0.057144	0.488082
M168T641	-0.216252	0.0192435	-0.0176496	-0.0621718	0.0297982	0.154383	0.215974	0.0753799	0.0484916	0.236869	0.199741	0.326849	0.116923	0.120289	-0.0405725	0.0472696	0.281251	-0.0657736	0.344935	-0.0155338	0.371821	0.0645301	-0.0484923	0.208993	0.0933429	0.0890861	0.210495	0.0724819	-0.217239	-0.118563	-0.161374	0.25631	-0.0711616	0.215523	0.349248	0.2144	-0.00581908	0.0496703	0.172838	0.294985	0.120343	-0.242816	-0.125535	-0.0235982	-0.139559	-0.0877787	0.0363095	0.0984622	0.440109
M123T655	-0.227267	0.0169207	-0.0209183	-0.0694475	0.0276859	0.160657	0.226742	0.0761796	0.0482721	0.251796	0.211628	0.345752	0.12124	0.127724	-0.0467699	0.0546386	0.296025	-0.0666511	0.366727	-0.0141546	0.393859	0.065189	-0.0474564	0.221905	0.0960181	0.096314	0.224697	0.0786842	-0.225686	-0.12301	-0.168728	0.272443	-0.0725388	0.226373	0.369456	0.22522	-0.0073801	0.049928	0.184473	0.312648	0.124091	-0.255794	-0.129748	-0.0236351	-0.144253	-0.0896236	0.0424724	0.103694	0.467367
M292T815	-0.0730088	-0.0417441	-0.178021	-0.0134209	-0.0405805	-0.00413595	0.0836796	-0.0779389	-0.156686	0.159049	-0.0132601	0.317979	-0.0424169	-0.074209	-0.20764	0.0987401	0.174952	0.151381	0.192437	0.188019	0.32901	-0.0268688	0.0452411	0.00224747	-0.041103	0.166643	0.249861	0.229091	-0.0835943	0.0128792	0.0600133	0.12372	0.0848033	0.0500985	0.177311	0.0186446	-0.168582	-0.0594462	0.170756	0.105541	-0.0579593	-0.00902399	0.0987988	-0.150272	-0.00554673	0.0703729	0.202522	-0.104922	0.336907
M76T689	-0.148408	0.00177547	-0.0880341	-0.0235902	0.00905839	0.0841678	0.15439	0.0121467	-0.0419392	0.190827	0.0909212	0.318179	0.0460135	0.0210953	-0.107968	0.0546939	0.230752	0.0311499	0.25838	0.0764512	0.343844	0.0301294	-0.0160178	0.101301	0.0360474	0.118373	0.219549	0.141179	-0.163914	-0.0612462	-0.0575669	0.182724	-0.00361199	0.137216	0.259909	0.121038	-0.0813601	0.00502402	0.163419	0.195518	0.0429102	-0.128416	-0.0247389	-0.0906581	-0.0843118	-0.020776	0.102547	-0.00130754	0.376733
M162T776	-0.0977934	0.00782531	-0.0759547	0.00390558	0.0136766	0.0532028	0.104545	0.00437803	-0.0443289	0.126139	0.0389871	0.233993	0.0240407	-0.0108716	-0.0849061	0.0277491	0.163289	0.0382672	0.164111	0.0727091	0.24648	0.0234511	-0.0158986	0.0454175	0.0209595	0.0886592	0.158811	0.115733	-0.1213	-0.0386642	-0.0228395	0.11292	0.00565456	0.0872362	0.17037	0.0713238	-0.0755514	0.000776807	0.113724	0.118135	0.0225281	-0.0698595	-0.00262475	-0.088421	-0.059379	-0.00879094	0.0799176	-0.0246569	0.25793
M111T673	-0.123703	0.0320286	-0.0888652	0.0367307	0.0417719	0.0758644	0.134696	0.0221856	-0.0464866	0.142732	0.0311758	0.291885	0.0377332	-0.0309575	-0.0881462	0.00250989	0.208174	0.0405048	0.180194	0.0876145	0.300988	0.0466245	-0.042944	0.0358647	0.0377802	0.100255	0.185635	0.140161	-0.174034	-0.0577055	-0.0282652	0.121725	-0.00311385	0.109891	0.200815	0.0876045	-0.0964333	0.0134946	0.129363	0.129705	0.0404318	-0.0791212	-0.0110405	-0.129696	-0.090889	-0.0248286	0.0802126	-0.0415467	0.301238
M96T603	-0.126641	0.0196288	-0.0827986	0.0125682	0.0279952	0.0755689	0.135151	0.0181628	-0.0411586	0.152747	0.052292	0.285412	0.0395314	-0.00931417	-0.0895722	0.0210151	0.205491	0.0336969	0.199469	0.0776336	0.300206	0.0385773	-0.0313293	0.0587525	0.0358085	0.100886	0.187507	0.131964	-0.161521	-0.0565337	-0.0385469	0.137875	-0.00397585	0.11466	0.212139	0.0959804	-0.0847723	0.0102769	0.134609	0.147473	0.0400812	-0.0939239	-0.0166273	-0.107712	-0.0842366	-0.0228577	0.0829911	-0.0235565	0.312609
M252T758	-0.135446	0.0247538	-0.0959246	0.0230694	0.0342486	0.0802128	0.145851	0.0185658	-0.0507561	0.16284	0.0462357	0.315483	0.0399002	-0.0212591	-0.100883	0.0175838	0.224648	0.0432932	0.209578	0.0923932	0.329138	0.0434992	-0.0367365	0.0528279	0.0375712	0.111962	0.205955	0.150582	-0.179283	-0.0601053	-0.0347518	0.143389	-0.00124439	0.121253	0.225898	0.098942	-0.100077	0.010427	0.145949	0.152337	0.0409066	-0.0937648	-0.0122593	-0.128196	-0.0923802	-0.0229213	0.0931716	-0.0357908	0.337446
M310T815	-0.140418	0.037044	-0.130003	0.0571146	0.0486845	0.0793244	0.155997	0.0131023	-0.0810394	0.169455	0.0122481	0.368502	0.0306805	-0.0642761	-0.127992	0.00403988	0.252037	0.0750911	0.206743	0.133821	0.375108	0.0512576	-0.0472333	0.0183786	0.0342124	0.134205	0.237573	0.194774	-0.208544	-0.0594429	-0.0103112	0.135857	0.012378	0.120282	0.232632	0.0881994	-0.141128	0.00651758	0.161566	0.139659	0.0326397	-0.072042	0.0105762	-0.1818	-0.102313	-0.0154426	0.117581	-0.0776633	0.366278
M265T772	-0.139707	0.0291736	-0.144581	0.0520489	0.0401624	0.072888	0.155667	0.00179197	-0.0963489	0.177891	0.00869174	0.384242	0.0226136	-0.0703827	-0.146405	0.0162898	0.257001	0.0901879	0.216532	0.149622	0.391611	0.0441585	-0.038103	0.0163842	0.0262139	0.146665	0.253518	0.21151	-0.204828	-0.0533407	-0.00104068	0.141779	0.0229199	0.117904	0.238784	0.08382	-0.153836	-0.00184488	0.17236	0.142783	0.0224208	-0.0673045	0.02333	-0.189441	-0.0957328	-0.00489435	0.136022	-0.086765	0.384006
M434T662	-0.0965197	0.00644276	-0.192262	0.0594825	0.0141046	0.0239155	0.115085	-0.0468054	-0.158061	0.157166	-0.0503631	0.379723	-0.0259846	-0.123615	-0.198527	0.0380478	0.223519	0.155124	0.175715	0.209397	0.378423	0.0134293	-0.00551935	-0.0401733	-0.0158915	0.170907	0.266439	0.257402	-0.159758	-0.0124347	0.0640385	0.106065	0.0708045	0.0684355	0.189465	0.0261067	-0.200491	-0.0365459	0.173499	0.0900332	-0.0327109	0.000126059	0.0908224	-0.221712	-0.0523279	0.0445428	0.188301	-0.143908	0.356019
M435T662	-0.129733	0.0331752	-0.172119	0.076664	0.0447127	0.0604605	0.149333	-0.0108593	-0.125613	0.171369	-0.0275606	0.406318	0.00621018	-0.10891	-0.169388	0.00915715	0.260387	0.121427	0.197684	0.184575	0.406544	0.0426912	-0.0386432	-0.0201225	0.0151932	0.161121	0.268319	0.243381	-0.209922	-0.0433548	0.0287331	0.1236	0.0404929	0.10333	0.224673	0.061967	-0.186035	-0.0107461	0.176667	0.11772	0.0056061	-0.0362266	0.0512337	-0.227006	-0.0914071	0.00955795	0.157461	-0.124384	0.383798
M308T812	-0.139982	0.0656423	-0.134818	0.105353	0.0805372	0.0866868	0.160196	0.0284046	-0.0825377	0.151048	-0.0225404	0.380561	0.0339385	-0.100605	-0.116782	-0.037165	0.261148	0.0791874	0.172068	0.144886	0.376714	0.0720143	-0.0756083	-0.0204447	0.0442444	0.128673	0.230618	0.203895	-0.23976	-0.0675271	0.00133681	0.107218	0.00708047	0.117106	0.215398	0.0789875	-0.157525	0.0181675	0.149798	0.11017	0.0412562	-0.0511367	0.0121226	-0.221291	-0.121797	-0.0266419	0.103623	-0.10585	0.345137
M166T525	-0.139912	0.0628998	-0.169841	0.118226	0.0780924	0.0773717	0.163341	0.0116713	-0.116962	0.16231	-0.0466153	0.424347	0.0186003	-0.131777	-0.152331	-0.0305877	0.279097	0.114327	0.178896	0.185554	0.41722	0.0673454	-0.0701844	-0.0430324	0.0323287	0.154272	0.264217	0.246353	-0.249186	-0.0590364	0.0266086	0.107817	0.0272485	0.111927	0.223079	0.0662632	-0.194209	0.00591844	0.16918	0.104423	0.0238961	-0.0318717	0.0402692	-0.258644	-0.118235	-0.00960708	0.137799	-0.139698	0.377297
M217T760	-0.176765	0.0748676	-0.102822	0.0870743	0.0916157	0.123198	0.194185	0.059892	-0.0395365	0.177847	0.0319805	0.39304	0.0697368	-0.0525625	-0.0863696	-0.0403722	0.29176	0.032811	0.219933	0.102214	0.399005	0.0900227	-0.0925011	0.0336926	0.0733134	0.117232	0.231543	0.174152	-0.27059	-0.0971925	-0.0504425	0.147004	-0.0260649	0.158646	0.265063	0.127321	-0.123117	0.0403301	0.15821	0.162874	0.0802814	-0.10964	-0.0376013	-0.191788	-0.151296	-0.0600878	0.073576	-0.0578982	0.384981
M173T662	-0.198318	0.0786405	-0.119984	0.0914132	0.0969138	0.135454	0.217565	0.0619299	-0.0494798	0.204385	0.0380558	0.445616	0.0752534	-0.0576128	-0.10436	-0.0371911	0.32848	0.0416036	0.253679	0.119117	0.453583	0.0966795	-0.0980359	0.0409003	0.0786406	0.136442	0.266147	0.200414	-0.299614	-0.106293	-0.0546106	0.169876	-0.0251662	0.177665	0.301443	0.142384	-0.141023	0.0413182	0.182496	0.186826	0.0858452	-0.123532	-0.0380275	-0.21419	-0.165793	-0.0628052	0.090266	-0.0654116	0.440443
M187T640	-0.26572	0.0958823	-0.0937968	0.0744092	0.11815	0.194661	0.283238	0.10591	-0.00222045	0.262063	0.112647	0.509788	0.127234	-0.00155845	-0.0799816	-0.041121	0.401991	-0.0109393	0.344354	0.0791212	0.531732	0.127504	-0.126873	0.115751	0.122072	0.138333	0.297916	0.185595	-0.367902	-0.153763	-0.125357	0.240619	-0.0680581	0.248847	0.397924	0.218534	-0.113072	0.0719293	0.214518	0.275386	0.142426	-0.211205	-0.103367	-0.198132	-0.218594	-0.109699	0.0650283	-0.0111723	0.540922
M246T593	-0.214557	0.0717608	-0.160115	0.0925318	0.0905702	0.135148	0.236579	0.0458377	-0.084572	0.23829	0.0321202	0.517571	0.0660585	-0.0772738	-0.149733	-0.0186722	0.368274	0.0757346	0.293641	0.162013	0.527107	0.0924478	-0.0903549	0.0380806	0.0703174	0.173148	0.321292	0.252303	-0.320911	-0.1041	-0.0402167	0.195024	-0.00669042	0.188558	0.339514	0.145745	-0.180035	0.0290429	0.219583	0.207844	0.0736385	-0.123748	-0.0158422	-0.251083	-0.168681	-0.0480508	0.134263	-0.0912305	0.513786
M182T548	-0.247381	0.0963945	-0.144594	0.108817	0.118911	0.169659	0.270621	0.078387	-0.0569796	0.254716	0.0531943	0.54902	0.0956814	-0.065059	-0.126187	-0.044309	0.406612	0.046874	0.317959	0.142305	0.560149	0.119714	-0.12096	0.0568318	0.0989597	0.167128	0.327923	0.243597	-0.370168	-0.133127	-0.0723403	0.213843	-0.0337154	0.222505	0.376162	0.179951	-0.169778	0.0523402	0.22585	0.235897	0.108778	-0.158156	-0.0513189	-0.259284	-0.205855	-0.0798137	0.108991	-0.0750106	0.546515
M265T806	-0.212495	0.0281989	-0.176358	0.0319268	0.0423569	0.11634	0.229949	0.0115122	-0.106037	0.269633	0.0640284	0.525385	0.049632	-0.0469078	-0.189298	0.0449319	0.363628	0.094121	0.344294	0.173375	0.54734	0.0584185	-0.0449639	0.0767247	0.0466432	0.197221	0.351296	0.266608	-0.279271	-0.0852353	-0.0382214	0.233837	0.015368	0.187059	0.365384	0.147966	-0.180733	0.00333292	0.247516	0.243168	0.0480425	-0.138207	0.00229411	-0.218505	-0.13632	-0.0193244	0.176946	-0.0742029	0.560597
M115T864	-0.158979	0.0477493	-0.187444	0.0937332	0.0622724	0.0819247	0.181604	0.00111342	-0.130259	0.198868	-0.0233126	0.469704	0.018883	-0.118357	-0.180828	-0.000816424	0.3083	0.1251	0.231264	0.19991	0.470372	0.0593346	-0.0562781	-0.015962	0.0287362	0.178652	0.304214	0.270388	-0.256384	-0.0605153	0.0197269	0.145891	0.034627	0.12968	0.266906	0.0831448	-0.205441	-0.0025318	0.200907	0.142949	0.0205207	-0.0540335	0.0434744	-0.259372	-0.118044	-0.00217556	0.166669	-0.133985	0.444187
M126T793	-0.135718	0.003479	-0.213755	0.0469054	0.0126514	0.0455095	0.155186	-0.0449441	-0.167824	0.209398	-0.021321	0.46074	-0.0137535	-0.11257	-0.227233	0.0573332	0.282677	0.161699	0.24791	0.226882	0.467602	0.0189716	-0.00642621	-0.00794514	-0.00723356	0.20198	0.324113	0.292141	-0.198841	-0.0278676	0.0466037	0.157765	0.0698515	0.105184	0.259888	0.0595761	-0.218744	-0.0362587	0.217422	0.145417	-0.0218926	-0.0369404	0.0831964	-0.239552	-0.0722814	0.0398908	0.21596	-0.139687	0.456943
M264T806	-0.152986	0.00641075	-0.202339	0.0378627	0.0163595	0.0613512	0.171312	-0.0325662	-0.151308	0.223897	0.00299915	0.470859	0.00126136	-0.091996	-0.217234	0.0581244	0.298628	0.143576	0.27244	0.210827	0.482374	0.0261181	-0.0126746	0.016511	0.00473275	0.19959	0.328443	0.282421	-0.213123	-0.0405587	0.0245897	0.1776	0.0566815	0.124238	0.284684	0.0812349	-0.20593	-0.0276312	0.223915	0.17066	-0.00578825	-0.0631143	0.062846	-0.228223	-0.0849878	0.0264685	0.20609	-0.119759	0.479925
M351T824	-0.152378	0.0287461	-0.227862	0.0863627	0.0416031	0.0616808	0.176573	-0.030043	-0.173737	0.21512	-0.0411971	0.507564	-0.00552039	-0.141769	-0.229591	0.0274858	0.317041	0.168643	0.247169	0.245098	0.508239	0.040639	-0.03315	-0.0301723	0.00576626	0.210567	0.343023	0.316075	-0.244944	-0.0420338	0.0500362	0.153661	0.0646709	0.118192	0.274591	0.065487	-0.242217	-0.0254022	0.225759	0.142078	-0.00931029	-0.0334986	0.0815337	-0.284315	-0.0990494	0.0275903	0.215298	-0.164311	0.481488
M265T685	-0.164921	0.0226067	-0.206874	0.0603477	0.0348863	0.0736876	0.185784	-0.0206665	-0.150342	0.227765	-0.00491506	0.496887	0.00914066	-0.105399	-0.214561	0.039083	0.319798	0.143037	0.273624	0.216972	0.505287	0.0406432	-0.0303225	0.00701605	0.0149793	0.202383	0.337538	0.292536	-0.242193	-0.051286	0.0224054	0.176828	0.0504296	0.134533	0.295398	0.0880494	-0.215997	-0.0189922	0.227935	0.171435	0.00507285	-0.0651333	0.0573936	-0.251576	-0.10309	0.0160589	0.201679	-0.13014	0.494365
M218T938	-0.157724	0.00878298	-0.2326	0.0543034	0.0196973	0.0581542	0.179404	-0.0425414	-0.179094	0.235878	-0.0176881	0.516434	-0.00839716	-0.120603	-0.246083	0.0585779	0.321236	0.171953	0.280756	0.245964	0.524686	0.0267469	-0.0134394	-0.00332608	-0.00160669	0.222084	0.360115	0.320739	-0.23046	-0.0373495	0.0437188	0.179631	0.0710879	0.124302	0.296383	0.0741019	-0.239018	-0.0349908	0.242196	0.168153	-0.0162618	-0.049449	0.0836822	-0.265677	-0.0880361	0.0370218	0.233293	-0.149883	0.513466
M546T867	0.215909	-0.128963	-0.288908	0.0375398	-0.14643	-0.26171	-0.199891	-0.274026	-0.359478	-0.0796123	-0.317697	0.0381196	-0.267233	-0.298579	-0.318175	0.134762	-0.144177	0.375653	-0.180352	0.355377	-0.00604718	-0.168773	0.182156	-0.301406	-0.232298	0.161654	0.11755	0.289391	0.223525	0.22042	0.358667	-0.166501	0.271681	-0.253888	-0.228421	-0.304031	-0.281725	-0.196401	0.0392651	-0.260849	-0.305025	0.357827	0.378984	-0.201759	0.230012	0.277071	0.317981	-0.325324	-0.0836235
M482T868	0.192053	-0.0894108	-0.262312	0.0764142	-0.102035	-0.226262	-0.173603	-0.23054	-0.322008	-0.0863756	-0.313775	0.0464661	-0.235057	-0.298486	-0.274197	0.0836267	-0.11914	0.338689	-0.19034	0.327082	-0.00210087	-0.131748	0.13695	-0.302801	-0.19792	0.139799	0.0997594	0.266873	0.170491	0.188935	0.329811	-0.173011	0.237429	-0.228415	-0.217606	-0.278591	-0.266215	-0.164644	0.0253736	-0.257804	-0.263977	0.336947	0.339078	-0.215607	0.187181	0.236872	0.271541	-0.315176	-0.0913893
M118T557	0.169512	-0.117161	-0.310575	0.0452442	-0.131199	-0.230516	-0.150603	-0.260828	-0.365586	-0.029099	-0.296806	0.132725	-0.248203	-0.298594	-0.340015	0.135133	-0.0723818	0.379186	-0.113725	0.37449	0.0934432	-0.150571	0.165378	-0.279091	-0.214629	0.191067	0.176398	0.327684	0.162585	0.196329	0.339364	-0.119981	0.264123	-0.210891	-0.155015	-0.266687	-0.30524	-0.187786	0.0818588	-0.209231	-0.284528	0.321074	0.365584	-0.236634	0.195534	0.262627	0.337402	-0.328745	0.0195624
M514T888	0.127727	-0.0961458	-0.274743	0.0415569	-0.106895	-0.185913	-0.110419	-0.218829	-0.316018	-0.00559718	-0.246547	0.149965	-0.205716	-0.256059	-0.300139	0.11627	-0.0347262	0.326693	-0.0719867	0.328583	0.118169	-0.122335	0.135617	-0.230784	-0.177458	0.175203	0.173864	0.295756	0.116366	0.159294	0.28377	-0.0850593	0.223767	-0.16452	-0.104901	-0.214529	-0.270822	-0.15789	0.086557	-0.15969	-0.236348	0.261372	0.308565	-0.216194	0.154694	0.219879	0.296985	-0.283265	0.0562853
M137T677	0.206663	-0.0938938	-0.333299	0.111021	-0.106337	-0.255027	-0.181216	-0.26856	-0.395902	-0.0806648	-0.379375	0.115388	-0.27401	-0.373454	-0.343379	0.0904616	-0.100362	0.415422	-0.202303	0.41238	0.0562167	-0.143863	0.148898	-0.366313	-0.227714	0.185837	0.153965	0.349802	0.163034	0.213559	0.393345	-0.19131	0.283052	-0.253677	-0.226631	-0.319748	-0.342375	-0.19207	0.0525562	-0.291758	-0.306847	0.394392	0.405256	-0.293906	0.202144	0.276684	0.33796	-0.393484	-0.056654
M259T866	0.0466236	-0.0754431	-0.190883	-0.00471376	-0.0822964	-0.102098	-0.0367958	-0.143468	-0.208206	0.0496392	-0.116483	0.160644	-0.121101	-0.137554	-0.219944	0.107676	0.0257468	0.211112	0.0317298	0.218916	0.151956	-0.0813644	0.0969976	-0.102033	-0.109124	0.140445	0.163371	0.213953	0.052708	0.0908939	0.159834	0.00306733	0.143221	-0.0709397	0.00205624	-0.102984	-0.180749	-0.104689	0.0980489	-0.040676	-0.143981	0.124671	0.188308	-0.13614	0.0887878	0.139992	0.218176	-0.16414	0.13244
M259T880	0.0347913	-0.0516562	-0.181031	0.0228674	-0.0555853	-0.0840321	-0.0228111	-0.120779	-0.192388	0.0443883	-0.12157	0.169982	-0.105744	-0.145328	-0.19907	0.0765256	0.0409809	0.195989	0.0221026	0.209584	0.157288	-0.0601561	0.07063	-0.110259	-0.091394	0.130689	0.156048	0.207352	0.0208662	0.0746342	0.149122	-0.00440501	0.126897	-0.0591028	0.00547461	-0.0926449	-0.178284	-0.0880511	0.0908573	-0.0439968	-0.123555	0.118856	0.170798	-0.151817	0.0647871	0.119578	0.19556	-0.165889	0.127892
M855T888	0.121604	-0.0539709	-0.23281	0.0854075	-0.0605157	-0.158489	-0.102666	-0.17299	-0.268517	-0.0383738	-0.252818	0.114818	-0.176458	-0.256896	-0.237008	0.0541327	-0.0391345	0.281098	-0.116762	0.286016	0.0751649	-0.0864456	0.0891055	-0.244174	-0.144746	0.134923	0.124261	0.250811	0.0816538	0.13316	0.258987	-0.115887	0.186479	-0.154912	-0.127706	-0.202406	-0.241504	-0.123911	0.0492694	-0.181611	-0.19709	0.254702	0.267529	-0.216981	0.119737	0.178659	0.232013	-0.270283	-0.00303398
M117T659	0.0995427	-0.05822	-0.237349	0.0704916	-0.064333	-0.145315	-0.0812472	-0.170279	-0.266956	-0.00929147	-0.227897	0.150221	-0.166886	-0.24049	-0.247246	0.0681576	-0.0105158	0.27732	-0.0738072	0.286494	0.11695	-0.0846768	0.0906222	-0.21732	-0.138606	0.147856	0.150681	0.260828	0.0650212	0.123688	0.242877	-0.0838524	0.182496	-0.132904	-0.0878268	-0.18007	-0.242624	-0.122579	0.071339	-0.146148	-0.188495	0.227759	0.257457	-0.215206	0.109962	0.173872	0.242239	-0.258065	0.0495021
M266T858	0.0641935	-0.0325811	-0.204023	0.0784416	-0.0350884	-0.10443	-0.0464272	-0.128642	-0.221178	0.00449188	-0.191475	0.162776	-0.128152	-0.210176	-0.206234	0.0405902	0.0216758	0.229653	-0.0482745	0.245579	0.133515	-0.0547317	0.0573006	-0.183787	-0.103019	0.12989	0.142701	0.231051	0.0187645	0.089135	0.195732	-0.0617823	0.144459	-0.0937687	-0.0507284	-0.136702	-0.213328	-0.0927023	0.0699336	-0.111137	-0.143287	0.180267	0.206119	-0.20373	0.0697867	0.132636	0.200214	-0.222804	0.0712938
M871T888	0.0752836	-0.0236169	-0.239203	0.115263	-0.0249319	-0.117951	-0.0523479	-0.141901	-0.257632	-0.00455688	-0.240124	0.194152	-0.147441	-0.262402	-0.233725	0.0264634	0.0289959	0.268809	-0.0741936	0.290645	0.154859	-0.0533539	0.0524984	-0.233234	-0.114828	0.147806	0.161663	0.272588	0.00677081	0.0997448	0.233436	-0.086643	0.16524	-0.110981	-0.0683601	-0.163827	-0.255808	-0.101935	0.0748838	-0.14446	-0.162348	0.220301	0.240368	-0.256132	0.0716542	0.148615	0.225377	-0.272948	0.0711182
M262T905	0.0911002	-0.101261	-0.286851	0.022138	-0.110998	-0.164542	-0.0741084	-0.215103	-0.31765	0.0426223	-0.210765	0.214996	-0.191378	-0.235399	-0.320507	0.137089	0.0157099	0.324932	-0.00253199	0.335111	0.192585	-0.1183	0.136528	-0.191932	-0.167875	0.199313	0.221235	0.318198	0.0851119	0.14392	0.260935	-0.0340192	0.219132	-0.12881	-0.0390694	-0.179655	-0.278366	-0.156212	0.124617	-0.103776	-0.223447	0.220551	0.295306	-0.220842	0.13732	0.213065	0.316951	-0.269238	0.145765
M136T520	0.0550654	-0.044466	-0.271046	0.0881303	-0.0467961	-0.117767	-0.0323146	-0.161681	-0.28511	0.0409965	-0.220426	0.257898	-0.153623	-0.255772	-0.279397	0.0659496	0.0658191	0.29356	-0.0115325	0.320464	0.226926	-0.0663827	0.0730599	-0.208435	-0.124644	0.18445	0.218188	0.313616	-0.000508179	0.102584	0.234612	-0.0423617	0.181706	-0.0938139	-0.0166768	-0.149777	-0.280051	-0.117237	0.117665	-0.102095	-0.1739	0.201721	0.254675	-0.266511	0.0758006	0.164669	0.271259	-0.276595	0.157397
M116T659	0.108349	-0.0660338	-0.29756	0.0917553	-0.072306	-0.16842	-0.0847784	-0.203804	-0.329047	0.00231084	-0.275366	0.212737	-0.198702	-0.297055	-0.30871	0.0809883	0.0088477	0.341156	-0.0730507	0.357436	0.172731	-0.0970746	0.104291	-0.262243	-0.16401	0.189504	0.201546	0.331507	0.0597256	0.143962	0.292705	-0.0908962	0.221079	-0.15041	-0.087114	-0.210264	-0.305313	-0.146933	0.0992159	-0.165792	-0.224406	0.269632	0.311662	-0.276542	0.123348	0.208103	0.301685	-0.319074	0.089702
M245T933	0.104785	-0.0824302	-0.32172	0.0757793	-0.0899783	-0.176774	-0.0811731	-0.223041	-0.353418	0.0239187	-0.272543	0.244634	-0.210074	-0.300028	-0.341828	0.107764	0.0221005	0.364464	-0.044759	0.382125	0.208215	-0.110197	0.122131	-0.256091	-0.176645	0.212992	0.233684	0.35992	0.065202	0.152627	0.303225	-0.0717689	0.237847	-0.1493	-0.0670371	-0.21176	-0.324611	-0.161331	0.122531	-0.150397	-0.239988	0.269619	0.330077	-0.284804	0.13381	0.225273	0.335108	-0.32857	0.131619
M162T641	0.156233	-0.0132797	-0.286446	0.193021	-0.0156589	-0.183272	-0.125112	-0.182488	-0.326159	-0.0904077	-0.375084	0.144253	-0.210524	-0.379106	-0.261177	-0.0125915	-0.043171	0.346744	-0.218833	0.363021	0.0756804	-0.0685182	0.0570633	-0.372531	-0.159147	0.147186	0.126236	0.3133	0.050753	0.150005	0.338482	-0.202688	0.216678	-0.201036	-0.20031	-0.268805	-0.318517	-0.129258	0.029491	-0.284639	-0.225587	0.354	0.32862	-0.33049	0.114123	0.197326	0.250388	-0.379259	-0.062501
M188T863	0.096814	0.0123327	-0.281419	0.203537	0.014948	-0.132204	-0.0638524	-0.145091	-0.300866	-0.0416611	-0.334363	0.22616	-0.170301	-0.358689	-0.25148	-0.0297803	0.0338596	0.318163	-0.149558	0.350928	0.164186	-0.0349679	0.0225223	-0.332533	-0.122152	0.158439	0.167039	0.323517	-0.0267056	0.108647	0.292307	-0.151469	0.185898	-0.141747	-0.118412	-0.211062	-0.317406	-0.103101	0.061991	-0.220937	-0.18005	0.29384	0.284451	-0.349598	0.0611373	0.159158	0.238179	-0.358375	0.0326563
M292T589	0.115869	-0.0405163	-0.379092	0.176122	-0.0428156	-0.185453	-0.0800432	-0.225645	-0.407646	-0.00124698	-0.373522	0.311762	-0.232343	-0.409953	-0.372661	0.0475865	0.0494394	0.42479	-0.108035	0.459408	0.2514	-0.0860265	0.0858254	-0.361971	-0.181797	0.236505	0.260603	0.432415	0.0109212	0.15724	0.366259	-0.129917	0.261549	-0.172173	-0.100768	-0.255294	-0.403872	-0.162242	0.122933	-0.220891	-0.256563	0.343027	0.379021	-0.401951	0.113694	0.235609	0.359676	-0.427989	0.122366
M183T641	0.0497355	-0.00597994	-0.332236	0.177167	-0.00276216	-0.116834	-0.0152429	-0.162621	-0.338638	0.0377662	-0.30292	0.351866	-0.169008	-0.353629	-0.318424	0.0166252	0.11462	0.351525	-0.0424841	0.398572	0.301736	-0.0411271	0.0381842	-0.294338	-0.125472	0.21798	0.265277	0.394072	-0.0670403	0.100333	0.285916	-0.0764425	0.202765	-0.100361	-0.0205001	-0.176798	-0.360518	-0.117419	0.134844	-0.146053	-0.184387	0.255184	0.296501	-0.382534	0.0486175	0.171768	0.304015	-0.367164	0.187835
M252T641	0.0626726	-0.036117	-0.347279	0.142518	-0.0364827	-0.138888	-0.0306895	-0.19179	-0.360568	0.0474404	-0.296223	0.346139	-0.188399	-0.34477	-0.347682	0.0569845	0.0992235	0.37246	-0.0265419	0.413027	0.301288	-0.0676989	0.0714957	-0.283474	-0.147859	0.232936	0.278852	0.406028	-0.0294143	0.120383	0.299679	-0.0644986	0.224146	-0.113661	-0.0209841	-0.188726	-0.366205	-0.138861	0.146923	-0.139434	-0.210306	0.261559	0.319413	-0.365453	0.0779374	0.197958	0.335348	-0.366327	0.199979
M265T624	0.0488436	-0.0406216	-0.360152	0.135158	-0.0407484	-0.133609	-0.0164963	-0.195522	-0.369563	0.0696267	-0.286343	0.380653	-0.186984	-0.34224	-0.364866	0.0691949	0.122065	0.380178	0.0036435	0.42477	0.339229	-0.0687056	0.0750599	-0.271802	-0.147845	0.248704	0.305459	0.424344	-0.0414522	0.117212	0.296515	-0.0431946	0.227717	-0.101254	0.00688638	-0.178092	-0.376996	-0.142018	0.166836	-0.117798	-0.210287	0.249516	0.32124	-0.373782	0.0735551	0.200326	0.352223	-0.367499	0.243059
M264T772	-0.0675291	-0.042407	-0.276138	0.0363369	-0.0398251	-0.0317976	0.088338	-0.122259	-0.253864	0.179894	-0.0939398	0.434921	-0.0869784	-0.1731	-0.302519	0.105195	0.220446	0.251633	0.194159	0.304235	0.433055	-0.0360001	0.0541103	-0.0755685	-0.0738362	0.234192	0.336358	0.347671	-0.112675	0.0372062	0.137099	0.111826	0.141158	0.0297307	0.185824	-0.0242215	-0.2746	-0.0916411	0.217412	0.0748722	-0.10683	0.0557243	0.180394	-0.263713	0.00263597	0.116891	0.292973	-0.208617	0.410235
M256T615	-0.0767011	-0.0207401	-0.310446	0.0834952	-0.0148059	-0.0268812	0.103967	-0.120697	-0.282052	0.185029	-0.133598	0.496205	-0.0921381	-0.22353	-0.325325	0.0795227	0.255466	0.281761	0.187172	0.346905	0.485103	-0.0202995	0.0335964	-0.116823	-0.0716656	0.255323	0.368487	0.394183	-0.155529	0.0325958	0.160751	0.100524	0.150782	0.0323312	0.193859	-0.0329373	-0.319158	-0.0903791	0.23195	0.0592279	-0.109214	0.0781738	0.199895	-0.328307	-0.0162965	0.118354	0.312206	-0.255692	0.439847
M433T629	-0.0853871	-0.0233263	-0.316902	0.0784597	-0.0172432	-0.0230988	0.112749	-0.122193	-0.286087	0.198359	-0.1264	0.515869	-0.0905151	-0.22062	-0.3344	0.0867176	0.269002	0.284972	0.205669	0.352411	0.507031	-0.0206297	0.0354668	-0.108585	-0.0710566	0.263999	0.383588	0.403725	-0.16277	0.0301726	0.157622	0.113761	0.152055	0.0403534	0.210932	-0.0256972	-0.324274	-0.0917396	0.243497	0.0729685	-0.108351	0.0697877	0.199725	-0.331938	-0.0192936	0.118995	0.321141	-0.254948	0.465304
M264T904	-0.0753525	0.00700848	-0.267093	0.107121	0.0152348	-0.00884492	0.102188	-0.0855416	-0.237035	0.153097	-0.131417	0.445588	-0.0692404	-0.212665	-0.267619	0.0356211	0.237503	0.238057	0.146965	0.301362	0.429871	0.00320892	0.00255797	-0.120103	-0.0475586	0.215615	0.316166	0.344141	-0.168061	0.0148867	0.137231	0.0742688	0.119409	0.0355801	0.167197	-0.024581	-0.283393	-0.0642391	0.194965	0.0406392	-0.0790781	0.0709889	0.163785	-0.311042	-0.0368632	0.0863158	0.254059	-0.234228	0.376356
M179T856	-0.1077	0.0225632	-0.245821	0.106306	0.0333674	0.0239098	0.13386	-0.0562406	-0.205038	0.173524	-0.0967175	0.466989	-0.0392146	-0.185254	-0.243431	0.0225382	0.269932	0.203909	0.18081	0.273291	0.456536	0.0240546	-0.0192726	-0.0866093	-0.0210619	0.208129	0.3205	0.327242	-0.205375	-0.0121551	0.0987915	0.101632	0.0919457	0.0705496	0.207559	0.0135116	-0.263439	-0.0434501	0.202292	0.0781507	-0.0450585	0.0281841	0.124852	-0.301868	-0.0676842	0.0564608	0.229216	-0.205094	0.410926
M246T631	-0.109711	0.0158442	-0.300263	0.1214	0.0269168	0.0101673	0.140465	-0.0830592	-0.258215	0.195083	-0.129222	0.537431	-0.0623509	-0.229467	-0.300385	0.0370426	0.299843	0.257798	0.197969	0.335662	0.523246	0.0154798	-0.00866632	-0.116331	-0.0396987	0.249486	0.375651	0.393435	-0.219329	0.000709916	0.135654	0.107657	0.123254	0.0648216	0.224496	-0.00346151	-0.319302	-0.0631759	0.235312	0.074711	-0.0718115	0.0540312	0.167475	-0.356832	-0.0616759	0.0832553	0.284235	-0.254445	0.467338
M407T651	-0.0906667	0.0226786	-0.312886	0.147466	0.0340176	-0.00420399	0.124138	-0.0905595	-0.275294	0.172336	-0.166846	0.528617	-0.0769766	-0.263214	-0.305875	0.0215919	0.28476	0.277506	0.158797	0.355282	0.505858	0.0150662	-0.0119117	-0.155569	-0.0487887	0.249057	0.367023	0.40537	-0.214118	0.0114193	0.162673	0.0759892	0.134941	0.043098	0.191046	-0.0297987	-0.3374	-0.0680364	0.223272	0.0371092	-0.0856814	0.0890785	0.189043	-0.381288	-0.0546881	0.0933085	0.288692	-0.284543	0.433441
M105T615	0.0043834	-0.00261599	-0.262419	0.126908	0.00146843	-0.0669899	0.0223782	-0.115671	-0.256992	0.067956	-0.203768	0.326824	-0.113614	-0.256034	-0.255841	0.0219923	0.134154	0.264221	0.0230179	0.308773	0.295169	-0.0225981	0.0231237	-0.195439	-0.0835734	0.184841	0.241235	0.319361	-0.0859631	0.0598259	0.197408	-0.0178814	0.147378	-0.0439871	0.0402794	-0.103719	-0.282236	-0.084299	0.133414	-0.0661112	-0.125283	0.160063	0.211757	-0.301471	0.0164439	0.1207	0.243991	-0.270386	0.217804
M258T778	-0.0273344	-0.00354521	-0.284315	0.121292	0.00200317	-0.0501465	0.055503	-0.115199	-0.269107	0.110455	-0.185306	0.398442	-0.105333	-0.253096	-0.282635	0.0358081	0.184794	0.274001	0.0801351	0.328491	0.37235	-0.0173602	0.0212517	-0.174472	-0.0773519	0.212722	0.291531	0.353147	-0.120714	0.0478295	0.187036	0.0222688	0.148682	-0.015036	0.0971609	-0.0787053	-0.302435	-0.0847965	0.17057	-0.0237878	-0.11805	0.133653	0.209038	-0.322869	-0.000520328	0.118262	0.269601	-0.272783	0.302071
M259T930	-0.0569109	0.0279124	-0.24135	0.136506	0.037332	-0.00922374	0.0845274	-0.0677614	-0.214966	0.111173	-0.153942	0.39207	-0.0646288	-0.223995	-0.228125	-0.00288017	0.206146	0.218724	0.0878815	0.278394	0.367724	0.0162462	-0.017847	-0.147453	-0.0388484	0.183948	0.266953	0.310971	-0.164559	0.0123913	0.139113	0.0318571	0.105679	0.0192899	0.119488	-0.0391084	-0.265575	-0.0504412	0.156732	-0.000613091	-0.069342	0.0910575	0.153192	-0.307636	-0.0418107	0.0722602	0.214055	-0.23581	0.298875
M70T659	-0.0722374	0.0292989	-0.250944	0.136238	0.0396134	-0.000280815	0.100697	-0.0659856	-0.219646	0.130208	-0.146226	0.425842	-0.0598559	-0.223623	-0.239098	0.00106337	0.230542	0.222406	0.113168	0.287103	0.403676	0.020213	-0.0206749	-0.138825	-0.034788	0.196159	0.28963	0.326305	-0.182922	0.00578091	0.133865	0.049529	0.105242	0.0333003	0.145687	-0.0270907	-0.274988	-0.049522	0.173283	0.0182938	-0.0646768	0.078831	0.150928	-0.319006	-0.0513346	0.0697704	0.224338	-0.237428	0.337185
M125T915	-0.0689109	0.069413	-0.222339	0.18779	0.0835789	0.0166305	0.10029	-0.030239	-0.18813	0.0917247	-0.170764	0.394053	-0.041889	-0.242119	-0.188575	-0.0603146	0.221076	0.193826	0.0562557	0.261562	0.360791	0.0513231	-0.0627711	-0.170269	-0.0109887	0.162339	0.244427	0.29528	-0.21184	-0.0117306	0.126254	0.00789077	0.0792065	0.0314424	0.110831	-0.0294016	-0.260137	-0.0226927	0.136325	-0.0186777	-0.0376965	0.0904225	0.126703	-0.333661	-0.0786944	0.0392879	0.171617	-0.242266	0.271738
M204T911	-0.0678969	0.0446879	-0.266905	0.170697	0.056831	-0.00243211	0.100321	-0.0648409	-0.234669	0.119277	-0.17967	0.443627	-0.0660314	-0.25921	-0.245415	-0.0215069	0.237518	0.239555	0.0889462	0.30953	0.413214	0.029404	-0.034353	-0.174241	-0.0352251	0.201077	0.29451	0.346626	-0.200812	0.00651907	0.153452	0.0281219	0.111218	0.0253996	0.131961	-0.0414176	-0.298615	-0.0483172	0.170576	-0.00677765	-0.0685451	0.103076	0.165012	-0.356127	-0.0587956	0.071385	0.228593	-0.268849	0.328868
M175T925	-0.101936	0.0772901	-0.253792	0.20032	0.0941158	0.0348182	0.136949	-0.0280457	-0.208141	0.132379	-0.167664	0.481647	-0.0352049	-0.257177	-0.219993	-0.0580886	0.280616	0.212391	0.105978	0.293912	0.450118	0.062693	-0.0729723	-0.165578	-0.00355357	0.194781	0.301442	0.342065	-0.260324	-0.0252484	0.124254	0.0406063	0.08284	0.0596575	0.166205	-0.00878904	-0.293949	-0.0218216	0.175184	0.0147705	-0.0307514	0.0734901	0.129963	-0.376446	-0.102134	0.0364449	0.20062	-0.260764	0.359347
M107T930	-0.0123272	0.0168993	-0.280753	0.159236	0.0241023	-0.0535746	0.0434189	-0.10609	-0.267671	0.0787465	-0.220683	0.377773	-0.108248	-0.283016	-0.265497	0.000809524	0.169416	0.275552	0.0297284	0.330877	0.341402	-0.00550241	0.0025055	-0.213734	-0.0742039	0.198203	0.266346	0.3478	-0.127587	0.0484266	0.202379	-0.0165661	0.146149	-0.0311646	0.0592973	-0.0979693	-0.308015	-0.07742	0.146775	-0.0648054	-0.116866	0.162441	0.213939	-0.344316	-0.00614509	0.112998	0.250942	-0.294705	0.250969
M166T502	-0.0203738	0.0409603	-0.289209	0.198034	0.0512929	-0.0424987	0.0556294	-0.0923365	-0.270751	0.0739872	-0.244239	0.40519	-0.102671	-0.311704	-0.261673	-0.0306553	0.189826	0.280181	0.0152636	0.343813	0.361584	0.0136383	-0.0222187	-0.2401	-0.0635809	0.199875	0.272435	0.362749	-0.162832	0.0380592	0.208454	-0.0301714	0.141192	-0.0259613	0.0594907	-0.0986103	-0.325752	-0.0671967	0.145884	-0.0782949	-0.106951	0.172338	0.213381	-0.381883	-0.0272747	0.102182	0.244535	-0.31781	0.254126
M241T910	-0.0368463	0.025168	-0.327035	0.183678	0.0350122	-0.044837	0.0733481	-0.11282	-0.304565	0.113521	-0.238608	0.472501	-0.112487	-0.319188	-0.309773	0.000678116	0.226471	0.312194	0.0661136	0.382298	0.433841	0.00302132	-0.0057693	-0.230116	-0.0747422	0.237774	0.32909	0.410835	-0.174203	0.0425458	0.21854	0.00407323	0.16084	-0.0138572	0.102955	-0.0919706	-0.358778	-0.08283	0.186301	-0.0477528	-0.121415	0.165008	0.234382	-0.405527	-0.0241845	0.120027	0.292152	-0.333958	0.333569
M203T911	-0.0493614	0.0227133	-0.319445	0.170148	0.0326217	-0.0349338	0.0844446	-0.106947	-0.293791	0.127292	-0.216606	0.479656	-0.102779	-0.299929	-0.305725	0.00793513	0.237264	0.299885	0.0894772	0.370612	0.44585	0.00475163	-0.00563415	-0.207327	-0.0681526	0.23793	0.334631	0.404092	-0.180006	0.0349939	0.201857	0.0228633	0.152972	0.000169117	0.123824	-0.0754243	-0.34844	-0.0789131	0.193588	-0.0251829	-0.111837	0.143643	0.220587	-0.392685	-0.0301658	0.112773	0.28857	-0.31654	0.354713
M199T930	-0.0817686	0.111973	0.130106	0.0764197	0.125267	0.123577	0.0826854	0.15132	0.1636	-0.0178869	0.0686514	-0.026286	0.122144	0.0641026	0.17554	-0.144022	0.0591686	-0.16492	-0.0098709	-0.147155	-0.0286403	0.11231	-0.134133	0.0526498	0.120154	-0.0952337	-0.0881336	-0.12752	-0.143368	-0.108598	-0.134132	0.00283268	-0.132241	0.0948607	0.0445705	0.107721	0.104348	0.11011	-0.0562705	0.0425287	0.149619	-0.109201	-0.165642	0.0256228	-0.132126	-0.14409	-0.180093	0.0937752	-0.0398323
M201T930	-0.188856	0.172392	0.239352	0.0688819	0.194543	0.244102	0.184825	0.270449	0.308347	0.0332146	0.203831	-0.00273279	0.239644	0.1829	0.298292	-0.203172	0.147994	-0.317074	0.0873896	-0.284055	0.0139475	0.190844	-0.218331	0.181327	0.223455	-0.150229	-0.113371	-0.229863	-0.262536	-0.209417	-0.287749	0.0869366	-0.247158	0.21588	0.165975	0.246428	0.208766	0.195221	-0.0564214	0.167268	0.283726	-0.268568	-0.326212	0.0904243	-0.242171	-0.264563	-0.304007	0.22297	0.0337948
M149T805	-0.275283	0.215299	0.177159	0.127377	0.246547	0.303417	0.281907	0.298475	0.278146	0.119169	0.203557	0.206029	0.269933	0.138687	0.247963	-0.231142	0.298574	-0.289307	0.188576	-0.218896	0.222045	0.238644	-0.269002	0.181344	0.258214	-0.0864078	0.00850607	-0.129415	-0.405631	-0.256429	-0.301879	0.152012	-0.255099	0.291202	0.293838	0.302623	0.133263	0.214128	0.0240307	0.237975	0.319891	-0.311221	-0.335681	-0.0246255	-0.319997	-0.291578	-0.26104	0.177347	0.226856
M191T447	-0.25001	0.177487	0.134552	0.0998198	0.204311	0.263658	0.256135	0.248716	0.224879	0.127499	0.183925	0.216463	0.230552	0.120049	0.189608	-0.181809	0.280772	-0.235839	0.195732	-0.171196	0.234014	0.201376	-0.224137	0.167199	0.219031	-0.0542962	0.0392104	-0.0874492	-0.358814	-0.221298	-0.259512	0.154116	-0.211993	0.261745	0.282425	0.269194	0.099681	0.177862	0.0442178	0.227365	0.271292	-0.278003	-0.282293	-0.0315264	-0.276813	-0.244453	-0.201106	0.148473	0.243944
M148T805	-0.248882	0.188594	0.130701	0.119979	0.21668	0.265365	0.257033	0.253494	0.222088	0.119801	0.167854	0.222334	0.230447	0.103307	0.192188	-0.197991	0.284186	-0.231901	0.180848	-0.164393	0.23535	0.209061	-0.234872	0.149572	0.221916	-0.055409	0.0374605	-0.0817027	-0.370791	-0.223497	-0.252724	0.141658	-0.212621	0.259239	0.274493	0.263863	0.0910862	0.181562	0.039904	0.214035	0.273183	-0.26753	-0.279506	-0.0492472	-0.283728	-0.247531	-0.204836	0.134905	0.235472
M118T777	-0.211055	0.208155	0.193523	0.138094	0.235917	0.259798	0.216409	0.279985	0.274402	0.0467614	0.154315	0.0944919	0.23962	0.115361	0.270034	-0.243948	0.208745	-0.280851	0.0866915	-0.227621	0.0989724	0.219249	-0.254003	0.129216	0.233325	-0.120299	-0.0638155	-0.164699	-0.335693	-0.223147	-0.262578	0.0779039	-0.239708	0.228974	0.189029	0.243519	0.147536	0.202196	-0.0323576	0.154383	0.288757	-0.246601	-0.307114	-0.00303411	-0.27806	-0.26982	-0.281205	0.160685	0.0878424
M146T803	-0.267219	0.261757	0.192677	0.197719	0.297612	0.315796	0.279133	0.33093	0.296271	0.0746031	0.157038	0.18575	0.280966	0.0970193	0.290021	-0.302342	0.291819	-0.30318	0.117361	-0.227	0.185759	0.272353	-0.315829	0.127152	0.278594	-0.11472	-0.0313753	-0.144776	-0.441616	-0.270649	-0.294144	0.0974177	-0.274044	0.282109	0.249583	0.288854	0.131079	0.238786	-0.0130399	0.184792	0.340605	-0.282145	-0.347046	-0.0623929	-0.348402	-0.317296	-0.306424	0.151064	0.157528
M130T806	-0.192492	0.22395	0.143774	0.196495	0.253637	0.239607	0.205671	0.262197	0.22237	0.028606	0.0790658	0.135578	0.21134	0.0359811	0.233338	-0.269424	0.21631	-0.224473	0.0414049	-0.162782	0.124093	0.222825	-0.263529	0.0522321	0.21669	-0.0970205	-0.040888	-0.106247	-0.353371	-0.207617	-0.206027	0.0360388	-0.210201	0.201492	0.157437	0.201399	0.0859712	0.189968	-0.0291798	0.100006	0.261399	-0.184548	-0.257126	-0.0810914	-0.275905	-0.247547	-0.248053	0.0855123	0.0790565
M128T802	-0.235998	0.228969	0.167808	0.172255	0.26043	0.277652	0.246445	0.289904	0.259106	0.0680086	0.139238	0.166539	0.246718	0.0858025	0.252624	-0.263646	0.258438	-0.265331	0.10655	-0.198118	0.167018	0.23872	-0.276529	0.113239	0.244418	-0.0989714	-0.0246638	-0.125237	-0.388545	-0.237797	-0.258626	0.0880477	-0.240097	0.248947	0.222174	0.254743	0.114084	0.209128	-0.00922489	0.16478	0.29886	-0.249126	-0.304426	-0.0552235	-0.306049	-0.278123	-0.267025	0.132762	0.14302
M84T806	-0.229738	0.224544	0.152212	0.175799	0.255547	0.268117	0.241295	0.278441	0.241578	0.0681189	0.125209	0.176663	0.235793	0.0708622	0.236003	-0.258205	0.257946	-0.247198	0.102897	-0.179456	0.17523	0.232779	-0.270011	0.100006	0.235183	-0.0889652	-0.0142699	-0.108105	-0.383895	-0.229625	-0.243062	0.083479	-0.228034	0.240541	0.217232	0.24335	0.0984025	0.200856	-0.00402117	0.15617	0.286399	-0.234871	-0.287634	-0.0686295	-0.298571	-0.266527	-0.250681	0.116458	0.147357
M147T808	-0.121685	0.250944	0.157943	0.265892	0.280741	0.201353	0.138898	0.261505	0.218519	-0.0736016	-0.0155222	0.0255142	0.183035	-0.0316905	0.2732	-0.333751	0.127976	-0.212362	-0.112501	-0.161359	-0.0110607	0.227028	-0.281817	-0.0504919	0.202323	-0.142343	-0.130464	-0.13635	-0.314096	-0.181501	-0.150423	-0.0797879	-0.200986	0.129861	0.0214082	0.126326	0.0839213	0.191758	-0.106302	-0.026848	0.238809	-0.0896639	-0.225679	-0.103072	-0.253835	-0.238326	-0.289074	0.0351589	-0.100598
M173T983	0.020645	0.191742	-0.00262742	0.317162	0.212384	0.0439826	0.00777499	0.109495	0.0136234	-0.151532	-0.229599	0.0185742	0.0244665	-0.227668	0.106782	-0.284539	0.0233542	0.00458598	-0.26558	0.0425923	-0.0523488	0.137157	-0.189995	-0.258518	0.0689298	-0.0648438	-0.0907494	0.0209168	-0.183195	-0.0510904	0.0708348	-0.212958	-0.045736	-0.0347904	-0.150065	-0.0689842	-0.0796656	0.0836019	-0.108417	-0.216726	0.0616185	0.144219	-0.0019289	-0.232008	-0.121596	-0.081296	-0.123687	-0.169306	-0.203285
M148T958	-0.0440562	0.177508	-0.000852759	0.263169	0.198958	0.0856975	0.0687795	0.122834	0.03268	-0.0691408	-0.143012	0.102824	0.058557	-0.162912	0.0904401	-0.241973	0.0987859	-0.0215292	-0.139038	0.0259296	0.0530298	0.142157	-0.184905	-0.166473	0.0908501	-0.0370492	-0.0266277	0.0316514	-0.224798	-0.0815445	0.01193	-0.116432	-0.0652571	0.0321611	-0.0346753	0.00268666	-0.0659975	0.0914084	-0.0506295	-0.107428	0.0931424	0.0551333	-0.0433089	-0.207213	-0.149721	-0.101262	-0.106527	-0.116536	-0.0606078
M175T980	-0.00715039	0.156333	0.0158555	0.238477	0.17375	0.0571202	0.0279268	0.104892	0.0356595	-0.101256	-0.147415	0.0255435	0.0409176	-0.150504	0.100779	-0.225158	0.0390423	-0.0234474	-0.177786	0.00915104	-0.0241734	0.118893	-0.159648	-0.170279	0.0718133	-0.0564563	-0.0684009	0.000460391	-0.164186	-0.0584114	0.0244928	-0.142003	-0.0556108	-0.00129367	-0.0858187	-0.0243633	-0.043258	0.0789295	-0.0785049	-0.137191	0.0720206	0.0774663	-0.0311759	-0.166122	-0.114044	-0.0839586	-0.113925	-0.104889	-0.13219
M169T958	-0.0111738	0.156409	-0.00816322	0.248519	0.174402	0.0542102	0.0343455	0.095954	0.013472	-0.0902357	-0.161618	0.0616677	0.0330482	-0.17104	0.0768404	-0.222092	0.0568634	-0.000968271	-0.168566	0.0366557	0.0100435	0.118114	-0.158473	-0.18353	0.066153	-0.0379472	-0.0423206	0.0307236	-0.17629	-0.055414	0.0389709	-0.138299	-0.0437551	-0.000849985	-0.0750023	-0.0293136	-0.0687901	0.0723071	-0.0629063	-0.137045	0.0631534	0.0868859	-0.0146429	-0.193687	-0.115357	-0.0748323	-0.0911344	-0.127189	-0.103492
M182T704	-0.0659728	0.201571	-0.0278748	0.304586	0.226993	0.102104	0.0964609	0.133185	0.0156004	-0.0531526	-0.165847	0.173078	0.0640438	-0.199522	0.0740349	-0.267314	0.146244	-0.003644	-0.128084	0.0581321	0.117264	0.16322	-0.210179	-0.190802	0.101598	-0.0169479	0.00966754	0.072408	-0.278839	-0.0953522	0.0202418	-0.113387	-0.0647894	0.0486351	-0.00828228	0.00946652	-0.102417	0.0987895	-0.0308241	-0.104937	0.102206	0.0590864	-0.0379422	-0.265043	-0.178142	-0.109305	-0.0936741	-0.150262	-0.013259
M165T704	-0.105351	0.258976	0.0220336	0.353213	0.291408	0.159626	0.138097	0.202718	0.0823835	-0.0606483	-0.146316	0.177417	0.118164	-0.184884	0.148106	-0.340756	0.182412	-0.0704242	-0.135703	0.00289765	0.117753	0.218936	-0.277315	-0.179086	0.156967	-0.0548567	-0.0222499	0.0269794	-0.356018	-0.146039	-0.0339672	-0.116127	-0.122412	0.0921448	0.0133019	0.0556532	-0.0672637	0.149438	-0.0530257	-0.0908497	0.169692	0.0162196	-0.107884	-0.271602	-0.243615	-0.174625	-0.170833	-0.121004	-0.0245
M213T962	-0.0902679	0.242724	-0.0307302	0.36029	0.273692	0.131275	0.126444	0.165156	0.0247208	-0.052507	-0.185815	0.219829	0.0843543	-0.229556	0.0902006	-0.318406	0.187956	-0.0113705	-0.136192	0.0646718	0.155647	0.199337	-0.254828	-0.215377	0.127762	-0.0182844	0.0190884	0.0861627	-0.344322	-0.121242	0.0132795	-0.122557	-0.0833624	0.0699843	0.00744465	0.02378	-0.119233	0.122163	-0.0299182	-0.109778	0.130449	0.0561888	-0.0548448	-0.314883	-0.220996	-0.137228	-0.113806	-0.171412	0.00370613
M120T780	-0.137606	0.147209	-0.0533567	0.196661	0.169696	0.129773	0.161256	0.112534	0.00550881	0.0714509	-0.0497694	0.292402	0.0827447	-0.112297	0.00790511	-0.16222	0.234871	-0.00390827	0.0613539	0.0647585	0.269875	0.13806	-0.163588	-0.0622093	0.101643	0.0450919	0.121102	0.11333	-0.294217	-0.110516	-0.0350502	0.0294698	-0.0602742	0.12131	0.147703	0.0877285	-0.101796	0.0809538	0.0661175	0.0469649	0.109388	-0.0468226	-0.0584658	-0.223687	-0.181075	-0.100831	-0.0244937	-0.0890544	0.201083
M156T952	-0.109036	0.151025	-0.0515119	0.215268	0.172836	0.111223	0.133691	0.10626	-0.000634137	0.036016	-0.0833394	0.251295	0.0683222	-0.135627	0.0163101	-0.177637	0.199547	0.00507112	0.00817671	0.0685671	0.220596	0.134217	-0.163548	-0.0979118	0.0917618	0.031716	0.0912934	0.10509	-0.272337	-0.096828	-0.0116537	-0.0106037	-0.0524074	0.092317	0.0977889	0.0576782	-0.104035	0.0771855	0.0404422	0.00171716	0.0957307	-0.0105615	-0.0420632	-0.228664	-0.167053	-0.0920252	-0.0329201	-0.10767	0.137937
M167T670	-0.113449	0.155686	-0.06023	0.224924	0.178332	0.113681	0.139576	0.106825	-0.00728418	0.0402478	-0.0902602	0.269563	0.0680091	-0.145989	0.00971916	-0.182226	0.210808	0.0119558	0.0109453	0.0788688	0.237322	0.138076	-0.168203	-0.105004	0.0928429	0.0381393	0.101724	0.117279	-0.284181	-0.0988406	-0.00760111	-0.00999623	-0.0504486	0.0951508	0.103789	0.0578418	-0.114828	0.0775602	0.0462138	0.00162044	0.0959626	-0.00792646	-0.0383592	-0.243888	-0.172497	-0.0920872	-0.0271793	-0.117682	0.150431
M88T847	-0.203439	0.22874	0.0419302	0.249076	0.261133	0.224331	0.227558	0.225023	0.127016	0.0654091	0.007452	0.281293	0.175426	-0.0604677	0.135267	-0.264979	0.285432	-0.126955	0.0647709	-0.0441994	0.258679	0.221378	-0.262182	-0.0163216	0.191947	-0.0222404	0.0622798	0.0212195	-0.403968	-0.193088	-0.138355	0.0395983	-0.159065	0.196855	0.190476	0.172946	-0.0246181	0.162648	0.0298974	0.0873136	0.222111	-0.134382	-0.183527	-0.203817	-0.281	-0.208516	-0.155196	-0.0163611	0.184456
M132T845	-0.21841	0.262098	0.0512953	0.290705	0.298608	0.24745	0.246043	0.254397	0.144391	0.0574145	-0.00485919	0.297794	0.194181	-0.0768955	0.160468	-0.308883	0.30717	-0.143091	0.0489856	-0.0517563	0.268626	0.250401	-0.298594	-0.0329828	0.21476	-0.0333909	0.0546427	0.0170346	-0.448761	-0.214059	-0.148731	0.0267974	-0.178931	0.211134	0.193365	0.184059	-0.0261132	0.18424	0.0208147	0.0792177	0.247783	-0.137897	-0.203508	-0.231109	-0.313501	-0.234498	-0.183034	-0.024381	0.178576
M134T847	-0.187302	0.243183	0.0473592	0.277049	0.276488	0.218701	0.21331	0.230887	0.129241	0.0359476	-0.0212879	0.255311	0.171507	-0.0828262	0.151077	-0.291812	0.266177	-0.126653	0.019483	-0.0449171	0.224411	0.228653	-0.274866	-0.0481909	0.192739	-0.0366698	0.0366193	0.0126375	-0.402911	-0.190324	-0.125076	0.00526293	-0.160533	0.180283	0.154058	0.154665	-0.0259512	0.167587	0.0071518	0.0508923	0.221201	-0.108993	-0.178853	-0.216096	-0.281858	-0.211325	-0.171901	-0.032234	0.134565
M116T847	-0.189842	0.233502	0.026578	0.270615	0.266182	0.21251	0.216537	0.216875	0.108638	0.0509672	-0.02416	0.28303	0.162288	-0.0906099	0.12512	-0.275364	0.278022	-0.106541	0.0376045	-0.0227611	0.253576	0.220522	-0.2639	-0.0488711	0.18346	-0.0180239	0.0620675	0.0374735	-0.402361	-0.184036	-0.114398	0.0167453	-0.147182	0.180394	0.167775	0.15176	-0.0443265	0.157139	0.0246355	0.0590788	0.20922	-0.105655	-0.163075	-0.228487	-0.275638	-0.198439	-0.146069	-0.0442738	0.16578
M72T667	0.0334112	0.0346644	-0.138731	0.139257	0.0396761	-0.0462412	-0.0133578	-0.04931	-0.140803	-0.023528	-0.179944	0.137891	-0.0704372	-0.197629	-0.110412	-0.0511923	0.0414432	0.150475	-0.0839022	0.17568	0.101129	0.00738623	-0.0197002	-0.182441	-0.04251	0.0747967	0.0846567	0.166038	-0.0556906	0.0365227	0.139919	-0.0841952	0.078538	-0.0573468	-0.0520336	-0.0960239	-0.16626	-0.0345177	0.0281144	-0.115571	-0.0696539	0.144799	0.128539	-0.204894	0.00178399	0.0592008	0.101212	-0.190883	0.0209594
M76T809	-0.0337639	0.0810983	-0.106534	0.166019	0.0932458	0.0232627	0.0556893	0.0150515	-0.0843756	0.0126457	-0.132224	0.200792	-0.0104009	-0.167852	-0.0640054	-0.0979281	0.118687	0.091102	-0.0293883	0.134097	0.1687	0.0602669	-0.07836	-0.138909	0.0146125	0.0633919	0.0993585	0.147228	-0.152183	-0.0216739	0.0727838	-0.0417889	0.0241207	0.0124706	0.0253053	-0.0248941	-0.143249	0.0114523	0.0426502	-0.0542014	0.000916676	0.0716896	0.0559484	-0.216463	-0.0715354	-0.00411327	0.0516448	-0.154049	0.0909583
M343T863	-0.0277906	0.0238117	-0.153459	0.100422	0.0301622	-0.00992041	0.0464149	-0.0421347	-0.138442	0.057101	-0.113454	0.239032	-0.0446039	-0.15522	-0.140373	-0.0134791	0.122208	0.1421	0.0343568	0.179689	0.219398	0.0128275	-0.0162726	-0.110657	-0.0257501	0.111897	0.159577	0.196544	-0.103562	0.0104009	0.0970637	0.00364324	0.0684039	0.00331727	0.0584029	-0.0350999	-0.172033	-0.0310592	0.0899874	-0.0186029	-0.0464374	0.0719007	0.102213	-0.203551	-0.0258894	0.0464374	0.130958	-0.159934	0.167731
M238T862	-0.0115132	0.0273909	-0.182572	0.128097	0.034034	-0.0273072	0.0340211	-0.0577948	-0.171137	0.0441484	-0.157283	0.254268	-0.0652694	-0.19944	-0.164128	-0.0220331	0.118547	0.177341	0.00550527	0.217576	0.225882	0.0094259	-0.0153807	-0.154965	-0.0400769	0.125192	0.170135	0.228871	-0.103206	0.0242479	0.133126	-0.0222588	0.0891669	-0.0178651	0.0343935	-0.0640296	-0.206368	-0.0419979	0.0902685	-0.0528932	-0.0676757	0.111385	0.135425	-0.243014	-0.0174968	0.0643196	0.153184	-0.202682	0.156365
M508T862	0.00730107	0.0913254	-0.0513372	0.174499	0.102119	0.0106954	0.0113391	0.0314889	-0.0415152	-0.0557223	-0.145139	0.0760128	-0.0080555	-0.155381	0.00177488	-0.1309	0.0410121	0.0513082	-0.116996	0.0786915	0.0368562	0.0621879	-0.0870574	-0.157217	0.0185	0.00552627	0.00576523	0.0717328	-0.107157	-0.0148871	0.0687522	-0.10103	0.005028	-0.021581	-0.0585162	-0.0492567	-0.0916846	0.0246818	-0.0237216	-0.111376	0.00751647	0.0954167	0.0373056	-0.168328	-0.0571028	-0.0172688	-0.0121594	-0.13059	-0.0488024
M116T961	-0.062941	0.127909	-0.0187849	0.183917	0.144849	0.0794092	0.0819253	0.0909799	0.015015	-0.00955042	-0.0832843	0.140464	0.0519358	-0.112223	0.0425935	-0.16235	0.119416	-0.00928849	-0.0454637	0.0342922	0.110145	0.108517	-0.136256	-0.0979646	0.0729923	-0.00193738	0.0267938	0.0520312	-0.195932	-0.0715834	-0.00385206	-0.0451097	-0.0478613	0.0520939	0.0298135	0.0275952	-0.0641527	0.0668551	-0.00212391	-0.0358728	0.0761468	0.0123082	-0.03664	-0.167541	-0.125363	-0.0773084	-0.0552766	-0.083606	0.035547
M188T639	-0.0602621	0.152893	0.00547508	0.213141	0.172098	0.0910626	0.0804142	0.11581	0.0407381	-0.0359545	-0.0942677	0.111632	0.0655049	-0.117909	0.0804203	-0.201269	0.109327	-0.0333015	-0.082609	0.0109218	0.0750247	0.12823	-0.162877	-0.113483	0.0895408	-0.0277932	-0.00792521	0.0246973	-0.211134	-0.0835545	-0.0128637	-0.071454	-0.0674288	0.0512958	0.00597066	0.0279723	-0.0480155	0.0854526	-0.0289595	-0.0582645	0.0956023	0.016434	-0.0564671	-0.169255	-0.142343	-0.0989411	-0.0941703	-0.0803647	-0.0119681
M84T958	-0.0168145	0.13579	-0.079396	0.247969	0.152929	0.034703	0.0442222	0.0546121	-0.0565929	-0.0506713	-0.188231	0.155304	0.00216732	-0.21373	-0.00469739	-0.184958	0.0967884	0.0687551	-0.126776	0.115506	0.103581	0.0988359	-0.133108	-0.204622	0.0381965	0.0209411	0.0372054	0.11663	-0.184837	-0.0363266	0.0815105	-0.115074	-0.000485601	-0.0044608	-0.0406838	-0.0455155	-0.136976	0.0416616	-0.0115421	-0.125665	0.0252453	0.109777	0.0402674	-0.251322	-0.101007	-0.0353819	-0.0111082	-0.180423	-0.0134626
M130T958	-0.0493363	0.169536	-0.0679458	0.280947	0.191456	0.0708349	0.0797031	0.0908941	-0.031995	-0.0396065	-0.180368	0.193592	0.0316672	-0.215682	0.0199801	-0.223588	0.139183	0.0437996	-0.113518	0.102335	0.139788	0.132487	-0.172539	-0.200297	0.0691865	0.0148918	0.0438299	0.113892	-0.24479	-0.0672948	0.0551137	-0.105732	-0.0277385	0.0279247	-0.0093534	-0.0153803	-0.134693	0.0678415	-0.00784464	-0.107848	0.061861	0.0837408	0.00740555	-0.27506	-0.144176	-0.0695095	-0.0385029	-0.175892	0.0143669
M147T958	-0.0532949	0.16804	-0.0698411	0.277631	0.189974	0.0727125	0.0835518	0.0904675	-0.0328518	-0.0336021	-0.175943	0.201151	0.032787	-0.212988	0.0166866	-0.219929	0.144714	0.0442253	-0.104815	0.103554	0.148612	0.132179	-0.171446	-0.195384	0.0696561	0.0182022	0.0498598	0.116925	-0.247389	-0.0685212	0.0528261	-0.0993321	-0.0276475	0.0317614	-0.00156332	-0.0116058	-0.135773	0.0674022	-0.00296917	-0.101031	0.0626171	0.0791012	0.00652368	-0.275125	-0.145369	-0.0695365	-0.0351967	-0.174222	0.0253434
M85T863	0.0515866	0.0878171	-0.180513	0.253212	0.0987948	-0.0527104	-0.0191439	-0.0406748	-0.180636	-0.0685095	-0.288635	0.177939	-0.0879142	-0.309871	-0.118756	-0.131238	0.054475	0.197576	-0.174345	0.238038	0.113505	0.03937	-0.0675067	-0.298531	-0.041255	0.0811239	0.0861186	0.219198	-0.109964	0.0379012	0.200324	-0.161444	0.0929058	-0.0858468	-0.107051	-0.143757	-0.233785	-0.0268589	0.0093156	-0.203681	-0.078601	0.224494	0.168596	-0.317926	-0.02273	0.0600652	0.103075	-0.287631	-0.0256856
M190T921	0.018888	0.0500547	-0.234237	0.203969	0.0589784	-0.0541964	0.0129013	-0.0760956	-0.227711	0.0084843	-0.254163	0.282938	-0.0996329	-0.296889	-0.197021	-0.0613543	0.114217	0.239956	-0.0679033	0.288128	0.233075	0.015132	-0.0300122	-0.25515	-0.0594676	0.143204	0.181167	0.287801	-0.118293	0.0442971	0.202785	-0.0860217	0.121915	-0.0581368	-0.0206203	-0.120901	-0.273814	-0.0541764	0.0816221	-0.131776	-0.0998851	0.193295	0.193868	-0.332503	-0.0130996	0.0889413	0.181934	-0.292571	0.119203
M139T659	-0.0520559	0.100787	-0.159631	0.214972	0.116733	0.0294905	0.0818829	0.0103394	-0.128404	0.0345388	-0.174351	0.298155	-0.0187789	-0.227736	-0.107607	-0.116212	0.174519	0.136591	-0.0165925	0.196803	0.257513	0.0752702	-0.0967428	-0.181273	0.0140321	0.101906	0.15824	0.218521	-0.207647	-0.0264784	0.10225	-0.0405882	0.0415133	0.0216245	0.0529212	-0.0307533	-0.206413	0.00786747	0.0751618	-0.0589797	-0.00585108	0.0929385	0.0847582	-0.299664	-0.0935778	0.00306186	0.0909068	-0.213284	0.156947
M61T447	-0.019735	0.0739955	-0.166314	0.190659	0.0858598	-0.00320677	0.0471111	-0.0195719	-0.147497	0.0177356	-0.185773	0.255677	-0.044811	-0.228606	-0.123835	-0.0879423	0.131546	0.156485	-0.0383793	0.205627	0.215364	0.0471833	-0.0647046	-0.190306	-0.0125641	0.102525	0.144682	0.216289	-0.15346	0.00107796	0.126823	-0.0561665	0.0640871	-0.0103226	0.0168683	-0.06055	-0.206252	-0.0135549	0.0657785	-0.0821078	-0.0374431	0.120145	0.113077	-0.278617	-0.0555989	0.0316796	0.109455	-0.218375	0.119523
M303T894	-0.0117117	0.0788088	-0.169958	0.203906	0.090972	-0.00826196	0.0403392	-0.0208292	-0.152839	0.006399	-0.202407	0.250279	-0.0498929	-0.243311	-0.123451	-0.0973781	0.124776	0.163055	-0.0573854	0.212286	0.205894	0.0485692	-0.0681463	-0.207954	-0.0150884	0.100566	0.138743	0.219497	-0.152696	0.0045959	0.137488	-0.071294	0.0675368	-0.0193568	0.00130915	-0.0714778	-0.212828	-0.0141827	0.0589004	-0.0994262	-0.0417592	0.135097	0.120659	-0.289271	-0.0540818	0.0342491	0.108542	-0.230888	0.102163
M164T594	-0.0512639	0.173987	-0.169837	0.337248	0.198238	0.0490746	0.0927291	0.050524	-0.130081	-0.0127823	-0.261413	0.326778	-0.00936429	-0.31842	-0.0769042	-0.221728	0.197107	0.144831	-0.105016	0.222573	0.259715	0.128635	-0.169577	-0.278711	0.0404982	0.0863687	0.138769	0.239347	-0.287089	-0.0478027	0.130223	-0.113359	0.0266679	0.0141472	0.00897433	-0.0531865	-0.246066	0.0384198	0.0442033	-0.13348	0.0173697	0.144786	0.0868227	-0.39826	-0.143738	-0.0266847	0.0532681	-0.283051	0.101685
M167T600	-0.0536324	0.144851	-0.162922	0.286211	0.165824	0.043415	0.0901249	0.0364293	-0.126035	0.00760576	-0.222345	0.314608	-0.0107631	-0.27804	-0.0866754	-0.179243	0.189128	0.137912	-0.0666399	0.208584	0.258913	0.108097	-0.141092	-0.235492	0.0317038	0.0913176	0.145777	0.228034	-0.256274	-0.0410325	0.115269	-0.081612	0.0302829	0.0196397	0.0293647	-0.0410291	-0.227011	0.0275914	0.0566944	-0.100133	0.0106008	0.119933	0.0824231	-0.355522	-0.125109	-0.0169463	0.065915	-0.251094	0.125431
M120T600	-0.0676587	0.15113	-0.168566	0.292424	0.173426	0.0538998	0.105323	0.0424683	-0.126685	0.0208086	-0.218235	0.342677	-0.0041035	-0.28013	-0.090897	-0.183125	0.211019	0.137989	-0.049857	0.213802	0.287641	0.115679	-0.148963	-0.231374	0.0384326	0.0987363	0.161678	0.238819	-0.277212	-0.049398	0.109494	-0.0701339	0.026728	0.0325852	0.0497519	-0.0300518	-0.234202	0.0317357	0.0677838	-0.0869403	0.0182699	0.109942	0.0774087	-0.368226	-0.137466	-0.0230025	0.0692077	-0.253375	0.15354
M166T600	-0.0734604	0.156879	-0.166865	0.298044	0.180005	0.0601799	0.111649	0.0486285	-0.122661	0.0230569	-0.216805	0.34988	0.000962688	-0.280515	-0.0869765	-0.189599	0.218697	0.133887	-0.0471308	0.211803	0.294524	0.121456	-0.155699	-0.230526	0.0437454	0.097982	0.163282	0.238717	-0.287745	-0.0547604	0.104965	-0.0682238	0.0221319	0.0383298	0.055565	-0.0247403	-0.234057	0.0361738	0.0687516	-0.083581	0.0245383	0.105336	0.0718423	-0.372537	-0.144962	-0.0288094	0.0648105	-0.2527	0.159027
M130T652	-0.190292	0.0896694	-0.0411233	0.0740196	0.107507	0.152151	0.203186	0.0998882	0.0261975	0.166494	0.0782205	0.336781	0.106165	0.00126232	-0.0203369	-0.0618233	0.27916	-0.034538	0.218603	0.0299548	0.348445	0.108843	-0.113985	0.0765747	0.104017	0.0741874	0.180996	0.103532	-0.276243	-0.122608	-0.103409	0.153363	-0.0691009	0.18068	0.267661	0.161318	-0.0611005	0.0693977	0.129944	0.183039	0.122238	-0.15391	-0.0966255	-0.136573	-0.1724	-0.100184	0.00897405	0.00191123	0.34719
M145T663	-0.250198	0.104734	0.00604644	0.0467437	0.12568	0.210438	0.259056	0.149074	0.0914268	0.211452	0.163172	0.363391	0.162392	0.0746485	0.0244132	-0.0667341	0.331665	-0.105128	0.297021	-0.0337273	0.390429	0.137832	-0.141163	0.161049	0.149858	0.059038	0.187086	0.061134	-0.328237	-0.169869	-0.184066	0.217842	-0.120362	0.247582	0.349387	0.238148	-0.0104028	0.103964	0.146179	0.267665	0.183518	-0.246223	-0.173681	-0.094297	-0.220244	-0.152458	-0.0354139	0.0748946	0.416272
M160T896	-0.114057	0.116315	0.0217387	0.121468	0.133177	0.121663	0.126039	0.118095	0.0681056	0.0451665	0.0155845	0.157225	0.0952987	-0.0225637	0.0675181	-0.131153	0.15802	-0.0690373	0.0508599	-0.0249211	0.148408	0.115132	-0.134845	0.00404683	0.102192	-0.00755747	0.0411649	0.0126681	-0.214636	-0.10397	-0.0794751	0.0336993	-0.0848173	0.110934	0.114338	0.0991767	-0.0110526	0.0851077	0.0234773	0.060088	0.119076	-0.0815862	-0.100418	-0.102194	-0.149135	-0.110465	-0.0777182	-0.0014126	0.115092
M174T839	-0.117913	0.0883908	-0.0139972	0.0926385	0.102904	0.107174	0.129459	0.0869268	0.0312177	0.0779914	0.0221614	0.2016	0.076978	-0.0239768	0.0167244	-0.0867134	0.174966	-0.0339061	0.0947316	0.011174	0.198993	0.0926609	-0.10456	0.0160064	0.0814089	0.0277705	0.0887982	0.0539467	-0.201447	-0.0891923	-0.0637298	0.0637557	-0.0584809	0.111395	0.143921	0.0963768	-0.0382983	0.0618076	0.0586165	0.0843368	0.0938122	-0.0821188	-0.0719493	-0.110194	-0.130267	-0.0827651	-0.0261371	-0.0133733	0.177333
M279T728	-0.145596	0.0738021	-0.0219838	0.0602667	0.0878647	0.120296	0.155235	0.0836761	0.0298736	0.121326	0.0615794	0.246818	0.0862318	0.00451492	-0.00347082	-0.0555365	0.209811	-0.0360689	0.160017	0.0127425	0.255105	0.0878405	-0.0931609	0.0592687	0.084624	0.0484594	0.127654	0.0682355	-0.213446	-0.0975548	-0.0847446	0.112825	-0.0595863	0.139313	0.199981	0.125775	-0.0385588	0.0584721	0.0919957	0.137262	0.0999428	-0.120227	-0.0819363	-0.0996579	-0.135967	-0.0833632	-0.00524456	0.00703804	0.253104
M191T958	-0.101008	0.0999076	-0.095313	0.15895	0.116478	0.0792446	0.122977	0.0535162	-0.0515475	0.0731505	-0.0709922	0.284126	0.0354839	-0.128213	-0.0532838	-0.103058	0.200388	0.0535401	0.0606886	0.112014	0.263642	0.0910983	-0.107621	-0.0771873	0.0540187	0.075334	0.14431	0.150845	-0.227251	-0.0663429	0.0136823	0.0263836	-0.0108847	0.0811185	0.123196	0.0450214	-0.132057	0.0380706	0.0815199	0.0290602	0.0510701	-0.00591699	0.00247355	-0.219623	-0.124651	-0.0449726	0.0392353	-0.116553	0.202586
M174T664	-0.124078	0.0664497	-0.0966609	0.0953515	0.0801784	0.0848803	0.140835	0.0400415	-0.0499722	0.122138	-0.0112607	0.310188	0.0413132	-0.0759723	-0.0767389	-0.0466274	0.221319	0.0470903	0.140191	0.103117	0.306693	0.0716724	-0.0770716	-0.0113179	0.0496182	0.0953539	0.179964	0.153784	-0.213106	-0.0674872	-0.0135111	0.0882891	-0.00869828	0.106679	0.18191	0.0766959	-0.118238	0.0270831	0.116952	0.095059	0.0503781	-0.0538714	-0.00816228	-0.179464	-0.114777	-0.0377713	0.0653995	-0.0769786	0.279339
M72T646	-0.0682899	0.0425825	-0.103785	0.0869478	0.0516835	0.0364107	0.0835928	0.00400792	-0.0760394	0.0769016	-0.0515358	0.236384	0.0025687	-0.0976818	-0.0880816	-0.0305691	0.150325	0.0763242	0.0751823	0.117331	0.226344	0.0401261	-0.0446405	-0.0508649	0.0142181	0.0864354	0.143825	0.147151	-0.141417	-0.0281963	0.0316728	0.0398895	0.0214792	0.0506363	0.105329	0.0215234	-0.121943	0.00185525	0.0875937	0.0345055	0.0065776	0.00415554	0.0352046	-0.164525	-0.0650439	-0.000942952	0.0789739	-0.099204	0.191901
M121T660	-0.073726	0.0465068	-0.096041	0.086853	0.0561149	0.043322	0.0886749	0.0115238	-0.0664524	0.0783234	-0.0439004	0.234982	0.00962631	-0.0904479	-0.0792389	-0.0349783	0.153871	0.0663748	0.0788585	0.107957	0.225879	0.0449131	-0.0499445	-0.0437528	0.0204884	0.0818247	0.140166	0.139369	-0.147587	-0.034069	0.0224767	0.0434495	0.0141867	0.0570523	0.110587	0.0291929	-0.114607	0.00726121	0.0860326	0.0405283	0.0147385	-0.00471918	0.025228	-0.159702	-0.0713293	-0.00845041	0.0700979	-0.0910737	0.193027
M217T614	-0.182485	0.171299	-0.124428	0.248993	0.199384	0.15181	0.215924	0.111553	-0.0477032	0.125382	-0.0816738	0.450499	0.082471	-0.17502	-0.0549199	-0.176455	0.334229	0.0492373	0.115748	0.144509	0.42236	0.161327	-0.188786	-0.0930169	0.108513	0.105118	0.21979	0.213082	-0.384092	-0.127154	-0.0131623	0.0593085	-0.0434694	0.154426	0.219788	0.101726	-0.183503	0.0794718	0.127057	0.0727339	0.11087	-0.0447677	-0.0327018	-0.330519	-0.220971	-0.0983227	0.0325578	-0.154068	0.332966
M151T519	-0.261579	0.193648	-0.0873012	0.229272	0.226545	0.22348	0.292636	0.167204	0.0142248	0.18991	0.00851172	0.51816	0.146576	-0.105326	-0.0189251	-0.184611	0.417598	-0.0188832	0.21894	0.0904515	0.506465	0.199546	-0.225241	-0.00303419	0.162311	0.102162	0.250299	0.188124	-0.464183	-0.184931	-0.100351	0.140629	-0.0979388	0.238777	0.330603	0.193006	-0.144636	0.118376	0.160298	0.176123	0.181056	-0.150164	-0.114653	-0.306766	-0.284701	-0.157222	-0.00433744	-0.0855429	0.443601
M137T500	-0.269701	0.152183	-0.13074	0.180603	0.181514	0.205971	0.299065	0.125842	-0.0304787	0.238758	0.0282749	0.575146	0.124768	-0.0962871	-0.0853704	-0.118525	0.440578	0.0227379	0.287146	0.132293	0.57442	0.167468	-0.181336	0.0245493	0.135415	0.148723	0.314302	0.238196	-0.443318	-0.166351	-0.0860958	0.188864	-0.0649905	0.243353	0.376814	0.195011	-0.174488	0.0873028	0.20942	0.217935	0.149351	-0.159627	-0.0815645	-0.307269	-0.258533	-0.121366	0.0637023	-0.0919418	0.532681
M230T648	-0.190342	0.109841	-0.198012	0.183345	0.132643	0.120696	0.222314	0.044923	-0.124142	0.195541	-0.0639808	0.540853	0.043935	-0.173653	-0.161687	-0.0792422	0.368042	0.12173	0.210715	0.218111	0.526831	0.112098	-0.122426	-0.0636685	0.0640641	0.179045	0.319324	0.297598	-0.352722	-0.0953863	0.0182584	0.124944	0.011912	0.155571	0.282971	0.0968345	-0.238066	0.0296418	0.201273	0.126381	0.0572657	-0.0481877	0.0263245	-0.342309	-0.179308	-0.0393781	0.141298	-0.175566	0.464334
M231T648	-0.198589	0.114546	-0.205377	0.190606	0.138309	0.126201	0.231813	0.0473574	-0.128346	0.203721	-0.0657609	0.562732	0.0463403	-0.179934	-0.167543	-0.0826881	0.383326	0.125792	0.219784	0.226124	0.548267	0.117005	-0.127768	-0.065465	0.067191	0.18596	0.33205	0.309003	-0.36752	-0.0997634	0.0181349	0.130479	0.011772	0.162499	0.295052	0.101505	-0.247051	0.0312812	0.209392	0.132198	0.0602896	-0.0510321	0.0265041	-0.355669	-0.187095	-0.0416033	0.14633	-0.181881	0.48346
M132T864	-0.20829	0.113114	-0.125897	0.144683	0.135705	0.151715	0.232899	0.0837846	-0.0483111	0.19412	0.00739327	0.474853	0.084992	-0.0938129	-0.0926049	-0.0832693	0.352484	0.0426281	0.229673	0.130647	0.472812	0.124196	-0.13371	0.00593582	0.095113	0.133854	0.267645	0.213902	-0.346549	-0.12165	-0.0492109	0.148746	-0.0351558	0.184478	0.298057	0.142199	-0.159899	0.0575743	0.176768	0.166682	0.102059	-0.111137	-0.0427698	-0.260965	-0.195438	-0.0804602	0.0751102	-0.0930881	0.436479
M138T500	-0.166669	0.105092	-0.174098	0.175124	0.126064	0.108265	0.196025	0.0444873	-0.108364	0.165426	-0.0661123	0.476534	0.039894	-0.16251	-0.137341	-0.0822403	0.324855	0.107028	0.173851	0.193482	0.461126	0.104716	-0.116121	-0.0671134	0.0595219	0.154548	0.276836	0.262497	-0.318424	-0.0862852	0.0189211	0.100698	0.00829685	0.13549	0.242494	0.0823617	-0.212707	0.0298613	0.172275	0.10186	0.0532703	-0.0363154	0.0228196	-0.311118	-0.163195	-0.0383783	0.118666	-0.161622	0.399601
M133T864	-0.16008	0.107805	-0.151552	0.171466	0.128442	0.10987	0.187653	0.0536568	-0.0880381	0.150023	-0.0588029	0.439359	0.0462509	-0.148344	-0.112886	-0.0901111	0.305342	0.0869171	0.157079	0.1687	0.424093	0.106843	-0.119633	-0.0612522	0.0647922	0.135246	0.24866	0.23378	-0.307492	-0.0885007	0.00841803	0.0909239	-0.00264086	0.132024	0.225997	0.0833983	-0.190096	0.0367664	0.154027	0.0948924	0.0611002	-0.0400058	0.00884305	-0.288796	-0.162256	-0.0471371	0.0950655	-0.144644	0.364549
M205T924	-0.161417	0.102957	-0.160587	0.167538	0.12326	0.107145	0.18919	0.0472497	-0.0970021	0.157246	-0.0591162	0.451586	0.0422483	-0.150858	-0.124562	-0.0819546	0.310621	0.0955924	0.166121	0.178171	0.437225	0.102888	-0.114254	-0.0605072	0.0605938	0.143638	0.260187	0.244556	-0.306789	-0.0856822	0.0126954	0.096834	0.00326437	0.132352	0.232733	0.0825323	-0.197813	0.0319774	0.162125	0.0994121	0.055773	-0.0392303	0.0156122	-0.293405	-0.159242	-0.0413249	0.106742	-0.149223	0.379139
M133T645	-0.158932	0.14771	-0.0736243	0.197409	0.171403	0.140113	0.184262	0.111161	-0.00790296	0.100773	-0.0428261	0.347861	0.086192	-0.116957	-0.0148779	-0.154145	0.27216	0.00817886	0.0989785	0.0847438	0.328024	0.142003	-0.16556	-0.0535729	0.104582	0.067417	0.159648	0.142953	-0.320715	-0.117754	-0.037611	0.055057	-0.0566509	0.139857	0.186236	0.102166	-0.121794	0.0794051	0.0934183	0.0730164	0.112114	-0.0605885	-0.0559839	-0.245835	-0.193012	-0.100516	-0.00286299	-0.0972718	0.261527
M247T490	-0.224207	0.179845	-0.0306066	0.19691	0.208822	0.206462	0.248272	0.170784	0.0568399	0.141469	0.0264673	0.391102	0.146965	-0.0623721	0.0344345	-0.181632	0.337738	-0.0608444	0.166368	0.0281304	0.381645	0.184629	-0.210371	0.0131749	0.158384	0.0520172	0.168021	0.108827	-0.396762	-0.172587	-0.115045	0.109555	-0.112332	0.210385	0.267214	0.178888	-0.0817208	0.12173	0.107795	0.148012	0.181095	-0.146564	-0.134689	-0.228099	-0.255732	-0.161156	-0.0535573	-0.038988	0.330575
M90T766	-0.220659	0.174415	-0.0719066	0.210213	0.203369	0.192352	0.248276	0.148566	0.0149735	0.152297	-0.00332299	0.437425	0.126519	-0.0992685	-0.00815603	-0.17188	0.35408	-0.0180104	0.171191	0.0763185	0.42399	0.176667	-0.201276	-0.0147265	0.141977	0.0815568	0.205259	0.157861	-0.402521	-0.159995	-0.0829561	0.107972	-0.0867163	0.200912	0.271869	0.160796	-0.124455	0.105526	0.128944	0.138267	0.157831	-0.120939	-0.0990905	-0.269863	-0.247964	-0.138641	-0.012365	-0.0792576	0.363295
M175T741	-0.177702	0.112826	-0.0544963	0.123485	0.133003	0.147195	0.195601	0.104185	0.0121741	0.140294	0.0295293	0.341608	0.0979813	-0.0463568	-0.0185413	-0.098653	0.276487	-0.017059	0.170786	0.0523057	0.340636	0.122023	-0.13452	0.024261	0.104085	0.0717436	0.172783	0.119738	-0.29406	-0.120542	-0.0767915	0.114018	-0.0638817	0.164252	0.235116	0.137482	-0.0857604	0.0732464	0.115518	0.138932	0.117966	-0.11634	-0.0800376	-0.180643	-0.180559	-0.100103	0.00461573	-0.0381253	0.3132
M106T832	-0.225339	0.141301	-0.0216207	0.130414	0.165869	0.197523	0.242888	0.151411	0.0614478	0.166216	0.0758612	0.372433	0.14393	-0.0105789	0.0216663	-0.1261	0.324797	-0.0690696	0.213763	0.0101834	0.377497	0.15697	-0.172394	0.0679578	0.145859	0.0579152	0.175577	0.0936087	-0.354289	-0.162522	-0.133045	0.148989	-0.106762	0.215595	0.290906	0.19282	-0.0568799	0.106927	0.122801	0.189147	0.170945	-0.176892	-0.139105	-0.171932	-0.229906	-0.147399	-0.0369761	0.00189844	0.358042
M91T766	-0.209205	0.135737	-0.070435	0.153109	0.159925	0.172678	0.231344	0.121743	0.00856008	0.164913	0.0268217	0.410813	0.113267	-0.0638776	-0.0263206	-0.119885	0.329577	-0.0138949	0.198212	0.069499	0.407922	0.145346	-0.160822	0.0203917	0.121797	0.0880122	0.208137	0.148975	-0.351448	-0.141509	-0.0849678	0.131048	-0.0725609	0.192216	0.276131	0.158763	-0.108866	0.0856145	0.137827	0.159255	0.137094	-0.131445	-0.0894942	-0.22339	-0.214311	-0.11641	0.00937928	-0.0536753	0.371615
M161T810	-0.236115	0.140265	-0.068152	0.146576	0.165926	0.193625	0.258066	0.134352	0.0192012	0.19174	0.0528389	0.446281	0.130118	-0.0468805	-0.0258352	-0.117428	0.36271	-0.0266259	0.238101	0.0626981	0.448795	0.155293	-0.169344	0.0471101	0.135662	0.0952736	0.229337	0.15277	-0.379131	-0.157927	-0.107793	0.161121	-0.0844981	0.219564	0.317512	0.186629	-0.105595	0.094186	0.155982	0.194957	0.154976	-0.163023	-0.10887	-0.223661	-0.233372	-0.130352	0.00838159	-0.0385305	0.420732
M153T521	-0.358512	0.232022	0.0216594	0.191443	0.270944	0.32996	0.381697	0.269369	0.153158	0.244398	0.156086	0.522944	0.254026	0.029889	0.0929525	-0.215279	0.48858	-0.166179	0.325577	-0.0483465	0.535258	0.259279	-0.285787	0.140715	0.25224	0.0502579	0.22437	0.0812737	-0.551438	-0.273025	-0.25127	0.233193	-0.202901	0.350989	0.448634	0.326342	-0.0328919	0.19101	0.162889	0.307229	0.300793	-0.310405	-0.266548	-0.217109	-0.373386	-0.263069	-0.11536	0.0548633	0.515531
M130T447	-0.271413	0.202199	0.0316669	0.179813	0.234359	0.261663	0.291224	0.226736	0.133889	0.163042	0.101494	0.382565	0.203885	0.00843567	0.0998997	-0.202569	0.368291	-0.141902	0.212926	-0.0496068	0.384652	0.217127	-0.244246	0.085518	0.206509	0.0190974	0.145405	0.0459651	-0.439839	-0.218675	-0.194378	0.151588	-0.169581	0.266169	0.320857	0.246436	-0.0188067	0.161685	0.102512	0.21049	0.245104	-0.227841	-0.216315	-0.178103	-0.301903	-0.218569	-0.118505	0.0359139	0.354599
M233T651	-0.273845	0.195068	0.00441094	0.180685	0.226996	0.254627	0.295381	0.211472	0.107248	0.177982	0.0907958	0.418947	0.192369	-0.00852853	0.0690771	-0.189365	0.384094	-0.115352	0.228467	-0.0193456	0.420806	0.210379	-0.235343	0.0768365	0.196238	0.0415019	0.175797	0.0789857	-0.444144	-0.211766	-0.178124	0.160087	-0.153335	0.265012	0.333982	0.240339	-0.0451666	0.150369	0.122016	0.214513	0.231047	-0.218954	-0.195548	-0.201029	-0.297102	-0.203943	-0.08833	0.0151029	0.388961
M189T516	-0.275615	0.158787	0.00531985	0.121474	0.186722	0.244895	0.291779	0.190227	0.104444	0.204122	0.132246	0.411945	0.186721	0.033385	0.0496089	-0.136286	0.376817	-0.115814	0.275058	-0.0274949	0.426743	0.183948	-0.199123	0.123632	0.182423	0.0526651	0.190594	0.0740439	-0.407449	-0.201041	-0.190057	0.197679	-0.144163	0.269489	0.358769	0.251318	-0.0298533	0.134221	0.140608	0.252479	0.218383	-0.243869	-0.194148	-0.156846	-0.272859	-0.187889	-0.0656268	0.0462572	0.422713
M159T499	-0.285822	0.178031	-0.0384764	0.168942	0.209251	0.247514	0.309047	0.186574	0.067045	0.214631	0.089003	0.48617	0.177669	-0.0228772	0.0160761	-0.157384	0.417585	-0.0765169	0.273728	0.0256855	0.491677	0.197388	-0.216624	0.079497	0.181122	0.0816489	0.233455	0.1321	-0.452031	-0.203368	-0.160887	0.189518	-0.128967	0.271874	0.371648	0.240662	-0.0835925	0.131612	0.162057	0.238455	0.211234	-0.218521	-0.167543	-0.229475	-0.290273	-0.181439	-0.0358998	-0.00799509	0.46462
M190T447	-0.260449	0.173595	-0.0248664	0.167085	0.203135	0.231502	0.282204	0.181349	0.0723336	0.185174	0.0767737	0.432657	0.168396	-0.0233625	0.0308481	-0.160642	0.377881	-0.0802732	0.23468	0.0135391	0.435015	0.189063	-0.209615	0.0661394	0.172826	0.0636985	0.198855	0.109242	-0.420194	-0.191234	-0.151093	0.162215	-0.12638	0.248486	0.329972	0.220422	-0.0696223	0.128388	0.136872	0.208689	0.201625	-0.198236	-0.161797	-0.210751	-0.272907	-0.175285	-0.0494463	-0.00593411	0.404965
M172T447	-0.258148	0.180628	-0.0232898	0.178621	0.210838	0.232427	0.280807	0.185575	0.0740087	0.177413	0.0679692	0.42907	0.169137	-0.0312149	0.0366341	-0.171731	0.375937	-0.081187	0.22215	0.0134194	0.428645	0.193851	-0.216493	0.05614	0.17522	0.0595473	0.192531	0.107617	-0.424961	-0.19264	-0.148452	0.152529	-0.128444	0.245895	0.321621	0.216916	-0.070889	0.131647	0.130795	0.198868	0.203798	-0.192051	-0.162215	-0.217462	-0.276538	-0.178399	-0.0557626	-0.0113666	0.392926
[truncated: 135 more columns]

## Sheet: FIlter.5
	KEGG;Brite Hierarchies;Protein families: genetic information processing;ko03000 Transcription factors;	KEGG;Brite Hierarchies;Protein families: genetic information processing;ko03016 Transfer RNA biogenesis;	KEGG;Brite Hierarchies;Protein families: genetic information processing;ko03019 Messenger RNA biogenesis;	KEGG;Brite Hierarchies;Protein families: genetic information processing;ko03021 Transcription machinery;	KEGG;Brite Hierarchies;Protein families: genetic information processing;ko03029 Mitochondrial biogenesis;	KEGG;Brite Hierarchies;Protein families: genetic information processing;ko03032 DNA replication proteins;	KEGG;Brite Hierarchies;Protein families: genetic information processing;ko03036 Chromosome and associated proteins;	KEGG;Brite Hierarchies;Protein families: genetic information processing;ko03051 Proteasome;	KEGG;Brite Hierarchies;Protein families: genetic information processing;ko03110 Chaperones and folding catalysts;	KEGG;Brite Hierarchies;Protein families: genetic information processing;ko03400 DNA repair and recombination proteins;	KEGG;Brite Hierarchies;Protein families: genetic information processing;ko04131 Membrane trafficking;	KEGG;Brite Hierarchies;Protein families: metabolism;ko00194 Photosynthesis proteins;	KEGG;Brite Hierarchies;Protein families: metabolism;ko01001 Protein kinases;	KEGG;Brite Hierarchies;Protein families: metabolism;ko01002 Peptidases;	KEGG;Brite Hierarchies;Protein families: metabolism;ko01003 Glycosyltransferases;	KEGG;Brite Hierarchies;Protein families: metabolism;ko01004 Lipid biosynthesis proteins;	KEGG;Brite Hierarchies;Protein families: metabolism;ko01005 Lipopolysaccharide biosynthesis proteins;	KEGG;Brite Hierarchies;Protein families: metabolism;ko01006 Prenyltransferases;	KEGG;Brite Hierarchies;Protein families: metabolism;ko01007 Amino acid related enzymes;	KEGG;Brite Hierarchies;Protein families: metabolism;ko01008 Polyketide biosynthesis proteins;	KEGG;Brite Hierarchies;Protein families: metabolism;ko01009 Protein phosphatases and associated proteins;	KEGG;Brite Hierarchies;Protein families: metabolism;ko01011 Peptidoglycan biosynthesis and degradation proteins;	KEGG;Brite Hierarchies;Protein families: signaling and cellular processes;ko00536 Glycosaminoglycan binding proteins;	KEGG;Brite Hierarchies;Protein families: signaling and cellular processes;ko00537 Glycosylphosphatidylinositol (GPI)-anchored proteins;	KEGG;Brite Hierarchies;Protein families: signaling and cellular processes;ko01504 Antimicrobial resistance genes;	KEGG;Brite Hierarchies;Protein families: signaling and cellular processes;ko02000 Transporters;	KEGG;Brite Hierarchies;Protein families: signaling and cellular processes;ko02022 Two-component system;	KEGG;Brite Hierarchies;Protein families: signaling and cellular processes;ko02035 Bacterial motility proteins;	KEGG;Brite Hierarchies;Protein families: signaling and cellular processes;ko02042 Bacterial toxins;	KEGG;Brite Hierarchies;Protein families: signaling and cellular processes;ko02044 Secretion system;	KEGG;Brite Hierarchies;Protein families: signaling and cellular processes;ko02048 Prokaryotic defense system;	KEGG;Brite Hierarchies;Protein families: signaling and cellular processes;ko04090 CD molecules;	KEGG;Brite Hierarchies;Protein families: signaling and cellular processes;ko04147 Exosome;	KEGG;Brite Hierarchies;Protein families: signaling and cellular processes;ko04812 Cytoskeleton proteins;	KEGG;Cellular Processes;Cell growth and death;ko04112 Cell cycle - Caulobacter;	KEGG;Cellular Processes;Cell growth and death;ko04214 Apoptosis - fly;	KEGG;Cellular Processes;Cell growth and death;ko04216 Ferroptosis;	KEGG;Cellular Processes;Cell growth and death;ko04217 Necroptosis;	KEGG;Cellular Processes;Cell motility;ko02030 Bacterial chemotaxis;	KEGG;Cellular Processes;Cell motility;ko02040 Flagellar assembly;	KEGG;Cellular Processes;Cellular community - prokaryotes;ko02024 Quorum sensing;	KEGG;Cellular Processes;Cellular community - prokaryotes;ko02025 Biofilm formation - Pseudomonas aeruginosa;	KEGG;Cellular Processes;Cellular community - prokaryotes;ko02026 Biofilm formation - Escherichia coli;	KEGG;Cellular Processes;Cellular community - prokaryotes;ko05111 Biofilm formation - Vibrio cholerae;	KEGG;Cellular Processes;Transport and catabolism;ko04138 Autophagy - yeast;	KEGG;Cellular Processes;Transport and catabolism;ko04142 Lysosome;	KEGG;Cellular Processes;Transport and catabolism;ko04146 Peroxisome;	KEGG;Environmental Information Processing;Membrane transport;ko02010 ABC transporters;	KEGG;Environmental Information Processing;Membrane transport;ko02060 Phosphotransferase system (PTS);
Lysophosphatidylethanolamines_MS2_85	0.360163	-0.241487	-0.35896	-0.259749	-0.342509	-0.444916	-0.165716	-0.380291	0.0270872	-0.369749	-0.39973	-0.424546	0.12175	-0.298675	0.376793	-0.190056	0.471421	-0.0782916	-0.268715	0.289128	-0.385144	-0.378743	0.338341	0.0915926	0.395678	0.291905	0.265155	0.33769	-0.161443	0.344072	-0.399534	-0.294211	-0.410742	-0.275854	-0.235599	0.040778	-0.339861	-0.343946	0.347976	0.296512	-0.30446	0.24706	0.309222	0.358568	-0.378551	-0.0800375	-0.332794	0.0462377	0.264909
Phosphatidylethanolamines_MS2_69	0.351614	-0.23704	-0.357517	-0.249674	-0.33911	-0.437042	-0.170918	-0.381398	0.0248272	-0.369217	-0.39403	-0.408993	0.120657	-0.300083	0.37198	-0.201125	0.458763	-0.0932389	-0.266762	0.287358	-0.370832	-0.373894	0.32201	0.080452	0.380979	0.285595	0.270238	0.339515	-0.168662	0.339488	-0.387156	-0.301724	-0.406965	-0.262943	-0.230415	0.0200778	-0.345817	-0.333733	0.350078	0.300113	-0.302241	0.243595	0.308722	0.351644	-0.375695	-0.0880447	-0.339054	0.0512449	0.271899
Monogalactosyldiacylglycerol_MS2_110	0.310477	-0.205514	-0.282883	-0.230369	-0.277439	-0.383134	-0.0903503	-0.282713	0.05114	-0.286408	-0.331562	-0.41044	0.091525	-0.216833	0.315666	-0.0806158	0.43447	0.0335895	-0.213368	0.229804	-0.35535	-0.320556	0.336624	0.120437	0.392724	0.247155	0.17253	0.234851	-0.084655	0.283692	-0.365053	-0.171016	-0.326064	-0.277064	-0.198337	0.145239	-0.222025	-0.304816	0.239047	0.197309	-0.255917	0.197542	0.23562	0.315604	-0.312685	0.000432449	-0.215153	-0.0161551	0.154315
Lysophosphatidylcholines_MS2_68	0.223282	-0.125164	-0.135265	-0.242302	-0.154256	-0.203755	-0.06345	-0.139346	-0.0506946	-0.13322	-0.196316	-0.23445	0.0802239	-0.115624	0.157076	-0.0254055	0.219489	0.00563635	-0.118767	0.117772	-0.286657	-0.1451	0.256457	0.135794	0.183057	0.182032	0.0778526	0.165812	-0.0163725	0.16699	-0.244011	-0.117202	-0.203534	-0.187535	-0.154005	0.123483	-0.111576	-0.235934	0.176704	0.126619	-0.0777103	0.149465	0.128612	0.152582	-0.121453	-0.0572906	-0.106612	0.0866462	0.0980224
Monogalactosylmonoacylglycerol_MS2_86	0.211332	-0.114265	-0.117637	-0.243863	-0.139124	-0.178553	-0.0661503	-0.124603	-0.0688527	-0.115491	-0.178977	-0.204345	0.0804461	-0.106333	0.135805	-0.0276822	0.185737	-0.0106903	-0.107707	0.104346	-0.274687	-0.120982	0.240122	0.133298	0.147103	0.173693	0.0712801	0.16318	-0.0132469	0.152226	-0.224734	-0.119844	-0.189869	-0.170369	-0.148615	0.107257	-0.104642	-0.225635	0.175632	0.123897	-0.0530955	0.144826	0.11734	0.128755	-0.0959461	-0.0742017	-0.100034	0.108478	0.0992147
Phosphatidylcholines_MS2_83	0.187688	-0.0932817	-0.0830121	-0.244784	-0.109339	-0.131172	-0.0673202	-0.0940438	-0.0994759	-0.08036	-0.145098	-0.150488	0.0793	-0.0860917	0.0954364	-0.0266299	0.124476	-0.0342085	-0.0855699	0.0778822	-0.25179	-0.0757823	0.210917	0.129976	0.083605	0.156682	0.0553851	0.153551	-0.00423503	0.123272	-0.188903	-0.118625	-0.161661	-0.139975	-0.13717	0.083346	-0.0868968	-0.20534	0.16844	0.114353	-0.00759474	0.134146	0.0939766	0.0847428	-0.0480061	-0.100054	-0.0829326	0.14372	0.0960674
X.O.acyl..1.hydroxy.fatty.acid_MS2_113	0.26721	-0.163607	-0.222839	-0.245842	-0.225276	-0.279296	-0.131421	-0.245022	-0.0469502	-0.228649	-0.26908	-0.263853	0.102979	-0.200419	0.23165	-0.133072	0.278762	-0.0896077	-0.178114	0.184389	-0.303538	-0.221533	0.25302	0.0952564	0.213738	0.220423	0.174166	0.25859	-0.0981585	0.23138	-0.279539	-0.229214	-0.287895	-0.189209	-0.183717	0.0237049	-0.230978	-0.265515	0.272653	0.219771	-0.151718	0.19135	0.206109	0.212127	-0.210047	-0.112838	-0.225861	0.114136	0.200837
cPA_MS2_89	0.307471	-0.166634	-0.175263	-0.353893	-0.205174	-0.259734	-0.104575	-0.18835	-0.10472	-0.17305	-0.262399	-0.290155	0.119196	-0.161094	0.198931	-0.0534355	0.265632	-0.0316267	-0.159553	0.154828	-0.39599	-0.176831	0.342242	0.187429	0.205675	0.253426	0.112532	0.246337	-0.0278587	0.223469	-0.323665	-0.187467	-0.280643	-0.241622	-0.216996	0.138605	-0.163434	-0.326985	0.265209	0.18949	-0.0781253	0.213171	0.175569	0.186182	-0.141601	-0.119066	-0.156854	0.166868	0.156083
Lysophosphatidylcholines_MS2_65	0.310405	-0.16797	-0.180153	-0.35868	-0.209307	-0.259681	-0.116793	-0.197504	-0.114878	-0.178992	-0.266164	-0.281161	0.123743	-0.169889	0.200243	-0.0706301	0.258745	-0.0543121	-0.163736	0.158747	-0.395891	-0.176678	0.336377	0.182104	0.192925	0.256964	0.123956	0.260656	-0.0382091	0.227024	-0.321647	-0.206786	-0.288208	-0.235068	-0.220504	0.11698	-0.178476	-0.328929	0.280999	0.203261	-0.076397	0.21879	0.1824	0.183849	-0.14211	-0.137214	-0.172001	0.184075	0.173003
Lysophosphatidylcholines_MS2_67	0.328763	-0.170331	-0.167405	-0.405452	-0.206141	-0.251278	-0.12152	-0.18658	-0.149725	-0.164476	-0.267551	-0.279118	0.135398	-0.165302	0.188654	-0.061376	0.244187	-0.0604261	-0.161363	0.151802	-0.430341	-0.158673	0.36246	0.210469	0.173104	0.273437	0.114206	0.273257	-0.0240038	0.227787	-0.335201	-0.214465	-0.294117	-0.246346	-0.237155	0.133708	-0.170856	-0.354181	0.297259	0.208368	-0.0455256	0.233686	0.17869	0.170318	-0.115864	-0.162171	-0.163965	0.225684	0.176586
Lysophosphatidylcholines_MS2_72	0.271717	-0.129465	-0.0970668	-0.372402	-0.142883	-0.174932	-0.0792998	-0.107598	-0.152639	-0.090318	-0.196929	-0.220429	0.113215	-0.102495	0.120606	-0.00353824	0.170544	-0.0189952	-0.110504	0.0963323	-0.378877	-0.0900426	0.323596	0.212426	0.118054	0.226193	0.051583	0.202541	0.0215932	0.166423	-0.276664	-0.142463	-0.218121	-0.213568	-0.199313	0.162009	-0.0917505	-0.303556	0.224135	0.142579	0.0131972	0.190488	0.117097	0.109524	-0.0434959	-0.133152	-0.0857418	0.209329	0.111234
Lysophosphatidylcholines_MS2_87	0.347418	-0.180518	-0.172866	-0.42592	-0.215101	-0.269619	-0.112626	-0.187271	-0.144692	-0.168292	-0.281262	-0.31196	0.138176	-0.164753	0.20069	-0.0415978	0.271982	-0.0321998	-0.167023	0.15732	-0.459995	-0.170886	0.395782	0.232075	0.204364	0.287346	0.106444	0.27193	-0.0114858	0.238976	-0.361547	-0.20199	-0.304147	-0.272886	-0.248506	0.173473	-0.16191	-0.375814	0.295419	0.203455	-0.0523602	0.241844	0.181863	0.186307	-0.124371	-0.147001	-0.154394	0.215793	0.16497
Lysophosphatidylethanolamines_MS2_96	0.33377	-0.170377	-0.153343	-0.419025	-0.198161	-0.250894	-0.0979862	-0.164103	-0.143511	-0.14733	-0.262993	-0.301395	0.131795	-0.145981	0.183206	-0.0203873	0.256235	-0.0136767	-0.153073	0.142091	-0.449881	-0.153447	0.390449	0.236414	0.195059	0.275682	0.0863527	0.250141	0.00439049	0.222962	-0.349214	-0.177603	-0.283366	-0.268362	-0.239109	0.189855	-0.136579	-0.364519	0.272697	0.182595	-0.0371162	0.230222	0.164216	0.171882	-0.105267	-0.13441	-0.129206	0.20763	0.14287
Lysophosphatidylcholines_MS2_70	0.393919	-0.20274	-0.193239	-0.489919	-0.242086	-0.298224	-0.136251	-0.213093	-0.17787	-0.188529	-0.316637	-0.339952	0.160413	-0.189307	0.221713	-0.0575465	0.293949	-0.0552274	-0.188764	0.176606	-0.520964	-0.185757	0.44281	0.261429	0.212699	0.327001	0.125128	0.317336	-0.0173861	0.26921	-0.404568	-0.242123	-0.346248	-0.301664	-0.283753	0.180431	-0.190294	-0.426495	0.345572	0.238752	-0.0492689	0.277553	0.207043	0.202341	-0.132403	-0.184254	-0.181899	0.264305	0.197973
Phosphatidylethanolamines_MS2_12	0.344728	-0.15835	-0.120079	-0.494474	-0.179384	-0.196849	-0.141707	-0.149647	-0.246655	-0.114476	-0.24526	-0.222903	0.159384	-0.147995	0.135511	-0.0589614	0.16119	-0.110819	-0.142416	0.120821	-0.473183	-0.0887061	0.379976	0.254017	0.0736507	0.292043	0.0935301	0.300485	-8.60742e-05	0.208275	-0.328083	-0.244209	-0.28799	-0.235665	-0.260668	0.124971	-0.155649	-0.384443	0.334374	0.221718	0.0491949	0.256532	0.158647	0.107466	-0.0293965	-0.244382	-0.148636	0.344782	0.195263
Lysophosphatidylcholines_MS2_66	0.363539	-0.164428	-0.12092	-0.530406	-0.1854	-0.198596	-0.154928	-0.154639	-0.274135	-0.11506	-0.254747	-0.222611	0.171347	-0.155391	0.135089	-0.0670806	0.155242	-0.130133	-0.147798	0.123537	-0.500395	-0.083432	0.397656	0.269583	0.0595716	0.309004	0.0988765	0.322579	-0.000384167	0.216374	-0.341421	-0.265743	-0.302837	-0.242801	-0.276838	0.122278	-0.165762	-0.406627	0.359814	0.238199	0.0645607	0.273132	0.16551	0.10326	-0.0194549	-0.27248	-0.158448	0.382028	0.212297
Monoglyceride_MS1_9	0.318458	-0.136361	-0.079192	-0.490128	-0.144622	-0.151186	-0.125013	-0.106447	-0.2624	-0.0714855	-0.207296	-0.184453	0.152041	-0.11546	0.094434	-0.0322612	0.112051	-0.100179	-0.114943	0.089411	-0.452724	-0.044907	0.361641	0.259784	0.0308006	0.27117	0.061085	0.270653	0.0243533	0.175316	-0.297241	-0.21488	-0.250039	-0.216629	-0.245178	0.134563	-0.116183	-0.363112	0.304852	0.192481	0.0914634	0.238598	0.126045	0.0681906	0.0183258	-0.243398	-0.109618	0.354834	0.16746
Lysophosphatidylethanolamines_MS2_88	0.411171	-0.197192	-0.160682	-0.56056	-0.225476	-0.264473	-0.148125	-0.18659	-0.246426	-0.153536	-0.30471	-0.309349	0.178608	-0.176619	0.186962	-0.049743	0.242432	-0.0830277	-0.176791	0.155887	-0.561021	-0.138894	0.465674	0.299535	0.150343	0.344711	0.107796	0.336616	0.0037448	0.258521	-0.407481	-0.25981	-0.344883	-0.302062	-0.30423	0.186286	-0.176554	-0.454999	0.371846	0.246898	0.0171411	0.29657	0.193517	0.161778	-0.0724727	-0.239061	-0.167879	0.347404	0.207921
Monoglyceride_MS2_5	0.166411	-0.106249	-0.121976	-0.134228	-0.128841	-0.200722	0.00230692	-0.104232	0.0490447	-0.118024	-0.16266	-0.259287	0.0369546	-0.0746377	0.156236	0.0389882	0.254464	0.114407	-0.0946836	0.101616	-0.214812	-0.161036	0.224641	0.107469	0.254423	0.128403	0.0356822	0.0714359	0.00984115	0.137411	-0.214473	-0.0116411	-0.145914	-0.185684	-0.102387	0.185155	-0.0477239	-0.172389	0.0696439	0.0486194	-0.124573	0.0914298	0.0940281	0.171034	-0.148323	0.0637948	-0.0432872	-0.0568796	0.0105213
Phosphatidylethanolamines_MS1_99	0.191517	-0.111641	-0.107893	-0.190434	-0.126704	-0.19746	0.00462417	-0.0889924	0.0162427	-0.101067	-0.167207	-0.2711	0.0489375	-0.0660919	0.146914	0.0620778	0.250094	0.125433	-0.0923295	0.0942928	-0.26231	-0.145277	0.266322	0.147651	0.247616	0.149671	0.0181293	0.079427	0.0334239	0.140533	-0.238672	-0.00871798	-0.152795	-0.209162	-0.123031	0.224616	-0.0307569	-0.206409	0.0809319	0.0474224	-0.0935325	0.108312	0.0883956	0.16224	-0.122058	0.0481697	-0.0256219	-0.020893	0.00428455
Monoglyceride_MS1_3	0.192043	-0.0993054	-0.0722033	-0.234047	-0.103177	-0.157002	-0.000416333	-0.057749	-0.0368684	-0.0633912	-0.145044	-0.232103	0.0588232	-0.0478075	0.108356	0.0714795	0.194451	0.103778	-0.0748152	0.0695871	-0.278182	-0.097494	0.270195	0.171497	0.185643	0.15304	-0.00192737	0.0842305	0.0528133	0.121201	-0.226407	-0.0147569	-0.138673	-0.198603	-0.130407	0.22369	-0.011347	-0.215599	0.09077	0.0453965	-0.0337221	0.114582	0.0687794	0.119414	-0.0647956	0.00752757	-0.00627334	0.0415619	0.00524582
Monoglyceride_MS1_1	0.172345	-0.0862642	-0.0531644	-0.219293	-0.0848398	-0.133155	0.00837155	-0.0376088	-0.0379016	-0.0438222	-0.123532	-0.209069	0.0521357	-0.0319492	0.0882663	0.081235	0.169153	0.107675	-0.0604447	0.0541923	-0.256792	-0.0773853	0.251368	0.165948	0.164412	0.137069	-0.0158351	0.0660669	0.0610683	0.102698	-0.204577	0.000877854	-0.116559	-0.183398	-0.11747	0.220777	0.00655863	-0.196634	0.0720144	0.0295771	-0.0178194	0.101099	0.0522988	0.100272	-0.0448571	0.0119421	0.0112417	0.0386549	-0.00878141
Monogalactosyldiacylglycerol_MS2_115	0.108114	-0.0722164	-0.0815696	-0.0754102	-0.0851758	-0.143668	0.0218201	-0.0619717	0.0591256	-0.0775915	-0.108443	-0.197258	0.0160453	-0.0400785	0.110991	0.0519028	0.193725	0.117463	-0.0608252	0.0672692	-0.142903	-0.118266	0.160904	0.0769049	0.204139	0.0808609	0.0098281	0.0249093	0.0194683	0.0911289	-0.150901	0.0237766	-0.0895911	-0.138237	-0.062525	0.15994	-0.0121516	-0.112136	0.020439	0.0115627	-0.0982479	0.051959	0.056579	0.127578	-0.110345	0.0794657	-0.00896706	-0.0773111	-0.0198047
Monogalactosyldiacylglycerol_MS2_121	0.0861215	-0.051632	-0.0236964	-0.0767891	-0.0402041	-0.105937	0.0841563	0.0149901	0.0726106	-0.0126905	-0.0651712	-0.206772	-0.00265005	0.0241168	0.0690216	0.150544	0.179591	0.219733	-0.0214053	0.0236387	-0.146903	-0.0771625	0.186807	0.119357	0.217046	0.0592057	-0.0684159	-0.0518611	0.089622	0.0520865	-0.144321	0.124376	-0.0323809	-0.158623	-0.045034	0.269176	0.085681	-0.10174	-0.0604717	-0.0664461	-0.0581232	0.0226338	0.00126807	0.101591	-0.0590751	0.144961	0.0892096	-0.1217	-0.111154
Monogalactosyldiacylglycerol_MS1_107	0.0376617	-0.0114157	0.0467464	-0.0681464	0.0205735	-0.0210916	0.103811	0.0857165	0.0368122	0.0604504	0.00250208	-0.125808	-0.0132019	0.0758911	-0.00548795	0.182431	0.0820771	0.217705	0.0257269	-0.0306341	-0.104508	0.00320082	0.143572	0.121659	0.126066	0.0216949	-0.116808	-0.0949706	0.123554	-0.00632821	-0.0828643	0.160984	0.0319757	-0.115051	-0.017583	0.263665	0.143875	-0.0607858	-0.101939	-0.10814	0.0194915	-0.00709676	-0.0526935	0.0270374	0.0270628	0.131465	0.146414	-0.0903012	-0.146834
PE.44.1...M.H.._MS1_123	0.0230783	-0.0026284	0.0526427	-0.0550523	0.0286497	-0.0037704	0.0945019	0.0868519	0.0279388	0.0649864	0.0143821	-0.0955452	-0.0141522	0.0752747	-0.0174001	0.164496	0.055166	0.190206	0.0307597	-0.0360377	-0.0815504	0.016047	0.116051	0.104914	0.0950942	0.0112072	-0.11009	-0.0914699	0.113117	-0.0160288	-0.0605427	0.147667	0.0398202	-0.0920036	-0.00940403	0.228301	0.135624	-0.04419	-0.0974935	-0.102251	0.0289797	-0.0124538	-0.0554557	0.0111278	0.0374091	0.113998	0.137638	-0.0758778	-0.134882
Lysophosphatidylethanolamines_MS2_91	0.279326	-0.135026	-0.0898032	-0.374099	-0.140098	-0.192818	-0.0370352	-0.0840241	-0.116971	-0.0787913	-0.199164	-0.275791	0.10226	-0.0782008	0.129175	0.0612737	0.216533	0.070101	-0.104455	0.0912773	-0.403609	-0.103369	0.368324	0.244608	0.183842	0.22791	0.0138246	0.160821	0.0604156	0.16695	-0.305447	-0.077091	-0.206092	-0.255205	-0.198724	0.256878	-0.0427557	-0.316043	0.177573	0.0996997	-0.000606228	0.181287	0.101576	0.131952	-0.0522895	-0.0669824	-0.0359178	0.149177	0.0536161
Sphingomyelines_MS2_108	0.238601	-0.104038	-0.0394818	-0.357384	-0.0949206	-0.130242	-0.0218852	-0.0333715	-0.137057	-0.0268886	-0.147702	-0.214123	0.0919452	-0.0405014	0.0752577	0.0822425	0.145242	0.0683699	-0.0694696	0.051873	-0.363677	-0.0463422	0.329232	0.239636	0.118291	0.195967	-0.0199676	0.126233	0.0822989	0.122648	-0.255585	-0.0488888	-0.156398	-0.219127	-0.174381	0.247456	-0.00128851	-0.279407	0.143513	0.067829	0.0515583	0.15575	0.0618836	0.0781862	0.00723229	-0.0728911	0.00469702	0.164891	0.0268714
Phosphatidylethanolamines_MS1_109	0.167541	-0.0701749	0.0098004	-0.256726	-0.0414477	-0.0948165	0.0662299	0.0431975	-0.0481419	0.027374	-0.0857956	-0.222901	0.04287	0.0325421	0.0425042	0.185408	0.150847	0.206292	-0.0222753	0.00882578	-0.289946	-0.0280542	0.300327	0.230065	0.168914	0.130396	-0.0986422	0.00129659	0.140127	0.0680907	-0.212602	0.0938634	-0.0679588	-0.215606	-0.11441	0.343966	0.1068	-0.208207	0.00572439	-0.0422188	0.0404665	0.084942	-0.00241568	0.0691532	0.0205521	0.0600323	0.112215	0.0231763	-0.0956102
Phosphatidylglycerols_MS2_106	0.184931	-0.074204	0.00282599	-0.29684	-0.0512337	-0.0866314	0.0231185	0.0208038	-0.102243	0.0178567	-0.0963885	-0.187798	0.0638993	0.00726901	0.03775	0.133158	0.115708	0.125967	-0.0332271	0.016208	-0.305627	-0.0147466	0.292047	0.226762	0.111412	0.149329	-0.0669637	0.0546139	0.113781	0.0780485	-0.210117	0.0258295	-0.0939502	-0.197303	-0.133769	0.278923	0.0621474	-0.226125	0.0660042	0.0054169	0.0656697	0.110466	0.0165478	0.0510086	0.0361258	-0.0151299	0.0673819	0.104536	-0.0378086
Monoglyceride_MS1_7	0.12008	-0.0355858	0.0452471	-0.23464	-0.00438659	-0.0186721	0.0312954	0.0602011	-0.103842	0.0591009	-0.0367588	-0.103367	0.0450466	0.0377465	-0.0146859	0.128009	0.0348995	0.101944	0.0019145	-0.0199955	-0.221568	0.0367613	0.210394	0.185143	0.0357107	0.097879	-0.0841367	0.0172595	0.11319	0.0275441	-0.132856	0.0441584	-0.036584	-0.13358	-0.0913885	0.223517	0.0863826	-0.158009	0.0273872	-0.0216524	0.100065	0.0710373	-0.0196945	-0.00378293	0.0814536	-0.0194057	0.090023	0.102637	-0.0531536
Sphingomyelin_MS2_77	0.0625857	0.00633173	0.123588	-0.20308	0.0643682	0.0583159	0.0887127	0.152514	-0.098821	0.142923	0.0380631	-0.0568683	0.0188723	0.112514	-0.0857878	0.209832	-0.0312755	0.172341	0.0583134	-0.0813574	-0.176277	0.107526	0.18394	0.198812	-0.00505183	0.0489914	-0.163075	-0.0699367	0.174537	-0.0379214	-0.0797211	0.140111	0.0479103	-0.111675	-0.0518903	0.283193	0.186151	-0.109325	-0.0635671	-0.10445	0.160994	0.0231223	-0.0904919	-0.0631383	0.158149	0.0295585	0.189123	0.0701927	-0.139973
Fatty.Acids_MS2_90	0.133603	-0.021319	0.109641	-0.322353	0.0345361	0.0353392	0.0480528	0.127254	-0.177433	0.129954	-0.00503091	-0.0778147	0.058281	0.0827816	-0.0730224	0.186932	-0.0272849	0.122154	0.0333877	-0.0637726	-0.27615	0.10894	0.255616	0.253892	-0.0259842	0.111222	-0.142543	0.00389535	0.173178	-0.0012164	-0.138097	0.072593	-0.0101176	-0.148484	-0.109463	0.288793	0.14992	-0.190764	0.0202383	-0.0493849	0.195826	0.0812734	-0.0608807	-0.0607753	0.17447	-0.0506242	0.154167	0.178042	-0.0862337
LPMe_MS2_92	0.219484	-0.0936346	-0.0495587	-0.338428	-0.0963013	-0.10482	-0.0749187	-0.0643224	-0.174028	-0.0430542	-0.140493	-0.137258	0.101767	-0.0712609	0.0638137	-0.00471377	0.0841647	-0.0471907	-0.0756434	0.0579241	-0.316718	-0.03052	0.258744	0.187453	0.0332779	0.18589	0.0305404	0.174507	0.0280335	0.118426	-0.209468	-0.130444	-0.166628	-0.157836	-0.167846	0.116156	-0.0653373	-0.251878	0.196997	0.120312	0.063391	0.161062	0.0806403	0.0491253	0.0145352	-0.152299	-0.0606455	0.231576	0.0996673
Lysophosphatidylcholines_MS2_71	0.200159	-0.0864341	-0.0506801	-0.305419	-0.0914877	-0.0978875	-0.0749975	-0.0663549	-0.159477	-0.0456206	-0.131085	-0.12146	0.0940513	-0.0713774	0.0615376	-0.0158223	0.0761178	-0.0552152	-0.0723751	0.0567633	-0.284913	-0.031255	0.229838	0.164174	0.0269395	0.169954	0.0363719	0.166339	0.0172916	0.110787	-0.189	-0.129567	-0.156462	-0.13935	-0.153313	0.0914378	-0.0700449	-0.228128	0.187193	0.117555	0.0536573	0.148598	0.0787236	0.0463065	0.00829796	-0.145851	-0.0658653	0.215183	0.100644
Monoglyceride_MS1_4	0.173533	-0.068759	-0.0152236	-0.284315	-0.0601499	-0.0696519	-0.036086	-0.0195763	-0.141388	-0.00673244	-0.0977493	-0.116852	0.0772298	-0.031312	0.033757	0.0384442	0.0618795	0.00335284	-0.0455421	0.0286975	-0.266231	-0.0060154	0.22677	0.175216	0.0307387	0.1458	-0.00866866	0.112909	0.0540017	0.0812766	-0.171237	-0.0660996	-0.113913	-0.139766	-0.1327	0.143251	-0.0120107	-0.205809	0.130087	0.0669521	0.0722972	0.121965	0.042856	0.0281515	0.0362329	-0.100641	-0.00795738	0.176556	0.0441913
Monoglyceride_MS1_2	0.17023	-0.0642663	-0.00754444	-0.289986	-0.0541203	-0.0572758	-0.0413936	-0.0146666	-0.15552	0.000807835	-0.0909202	-0.0999632	0.0795803	-0.0293053	0.0233862	0.0328728	0.0429952	-0.0115692	-0.0414821	0.0231145	-0.263203	0.00660359	0.21934	0.174563	0.00866169	0.14422	-0.00899996	0.116958	0.0533863	0.0755364	-0.162666	-0.0737495	-0.110283	-0.130634	-0.132497	0.130403	-0.0127651	-0.20349	0.135581	0.0702336	0.086586	0.122619	0.0393983	0.0153424	0.0499144	-0.11587	-0.0088781	0.195035	0.0501341
Phosphatidylethanolamines_MS2_102	0.107973	-0.0139527	0.0961056	-0.271934	0.0328658	0.0399777	0.0323653	0.107296	-0.160925	0.112515	0.00100088	-0.0474996	0.051119	0.0681467	-0.0690199	0.145635	-0.0404961	0.0828371	0.0301872	-0.0566424	-0.22516	0.100933	0.203127	0.207741	-0.04348	0.0911433	-0.115418	0.00984772	0.140097	-0.00524898	-0.106007	0.0490296	-0.00681185	-0.113106	-0.090889	0.222358	0.119774	-0.155777	0.0249112	-0.0348982	0.174414	0.0688381	-0.0517703	-0.0618341	0.155781	-0.0589937	0.123109	0.16675	-0.0622933
Phosphatidylethanolamines_MS2_75	0.0965794	0.00293645	0.128232	-0.296008	0.0574225	0.0864567	0.018229	0.131096	-0.212082	0.144853	0.0277776	0.0104706	0.0589338	0.0803459	-0.109167	0.134608	-0.108314	0.0382727	0.0474314	-0.0799012	-0.218163	0.149395	0.181755	0.211295	-0.120811	0.0855667	-0.123348	0.0192701	0.144553	-0.027994	-0.0770784	0.0293827	0.00951505	-0.0840536	-0.0904123	0.187618	0.125218	-0.149302	0.0393662	-0.028922	0.229778	0.0702792	-0.0682464	-0.109405	0.209451	-0.10913	0.128042	0.231272	-0.0482431
Lysophosphatidylcholines_MS2_73	0.232234	-0.0786802	0.00731127	-0.427366	-0.0622385	-0.0455058	-0.0826311	-0.0138222	-0.266399	0.0178464	-0.111425	-0.0858489	0.122025	-0.0423253	0.0045869	0.0171742	0.00175829	-0.0759642	-0.0500755	0.0197491	-0.361362	0.0450556	0.282806	0.239425	-0.0600594	0.201003	-0.00475469	0.186924	0.0653052	0.0927142	-0.202885	-0.140223	-0.150619	-0.152768	-0.188393	0.130293	-0.0317063	-0.281003	0.218323	0.118649	0.163425	0.178562	0.0508958	-0.0164275	0.108429	-0.219943	-0.0267925	0.339684	0.100348
Ceraminde_MS2_58	0.144794	-0.0164831	0.109554	-0.375791	0.0309816	0.0719486	-0.0299021	0.0973989	-0.277853	0.124657	-0.00584425	0.0147118	0.0911962	0.0449534	-0.0981369	0.0870488	-0.118216	-0.0356913	0.023958	-0.0611802	-0.277373	0.149518	0.213066	0.233307	-0.156963	0.129644	-0.0882734	0.0913624	0.123064	0.00133594	-0.108309	-0.0486924	-0.0403084	-0.0934685	-0.13156	0.148656	0.073684	-0.201626	0.120195	0.0310181	0.252716	0.115929	-0.0367405	-0.111641	0.216991	-0.191748	0.0770678	0.32813	0.0170026
Phosphatidylethanolamines_MS1_24	0.196255	-0.0751937	-0.0379498	-0.334156	-0.0820767	-0.0582997	-0.12096	-0.0725969	-0.228265	-0.0358672	-0.11816	-0.0460577	0.112188	-0.085949	0.031666	-0.0747013	-0.00044688	-0.156815	-0.0693705	0.0483367	-0.274405	0.00918681	0.19167	0.148937	-0.0736969	0.173029	0.0626465	0.213138	-0.00953459	0.10086	-0.156539	-0.199861	-0.162735	-0.0943481	-0.160723	-0.00138868	-0.108363	-0.224902	0.242051	0.160721	0.10297	0.163802	0.0839682	-2.80104e-06	0.0504243	-0.237322	-0.10497	0.314534	0.159839
Phosphatidylethanolamines_MS2_76	0.193376	-0.0713351	-0.0279312	-0.338422	-0.0745781	-0.049209	-0.11572	-0.0613876	-0.233179	-0.0249932	-0.110792	-0.0412233	0.111348	-0.07753	0.0226287	-0.0646643	-0.00931332	-0.150297	-0.0632408	0.0409771	-0.275399	0.0191956	0.193319	0.154977	-0.0807459	0.1707	0.0529279	0.206132	-0.000887301	0.0943354	-0.153417	-0.19109	-0.155051	-0.0940843	-0.159367	0.00770803	-0.0968256	-0.224036	0.235229	0.152962	0.114031	0.161278	0.0761262	-0.00810361	0.0623682	-0.236078	-0.0934309	0.317648	0.151372
Monoglyceride_MS2_59	0.137377	-0.0324451	0.0249112	-0.303547	-0.0233658	0.0272633	-0.109653	-0.012684	-0.256978	0.0278175	-0.0491943	0.0479032	0.0989916	-0.0422779	-0.0397541	-0.0632091	-0.10288	-0.178276	-0.0247739	-0.00155413	-0.209917	0.0847028	0.1252	0.130151	-0.172107	0.127453	0.0281012	0.174582	0.00821425	0.0418795	-0.0815699	-0.175987	-0.0985707	-0.0351271	-0.125715	-0.0382928	-0.0658263	-0.169147	0.204664	0.127323	0.16993	0.129469	0.0355131	-0.074033	0.126798	-0.255869	-0.063823	0.341841	0.136844
Diglyceride_MS2_56	0.0742955	0.0645553	0.272363	-0.440544	0.159384	0.270104	-0.0210598	0.248691	-0.43249	0.293823	0.131266	0.213923	0.0963312	0.145813	-0.275782	0.13359	-0.368485	-0.0990539	0.121276	-0.181784	-0.238661	0.353147	0.146885	0.271105	-0.413986	0.0813693	-0.184116	0.0482973	0.196702	-0.117029	0.00880678	-0.0229799	0.0742269	-0.00189293	-0.105421	0.115746	0.179681	-0.156112	0.0896341	-0.0218771	0.47391	0.0866728	-0.145269	-0.300353	0.444654	-0.299701	0.18133	0.499098	-0.0183195
Monoglyceride_MS1_19	-0.109803	0.133894	0.30849	-0.122466	0.236769	0.319205	0.103991	0.321789	-0.205251	0.328922	0.241677	0.242413	-0.0130405	0.232309	-0.301993	0.21964	-0.354452	0.0720458	0.187681	-0.227704	0.0160032	0.339095	-0.0240256	0.136752	-0.325484	-0.0822792	-0.25172	-0.163934	0.214279	-0.211591	0.149583	0.182459	0.230678	0.0769302	0.0473057	0.140085	0.293344	0.054326	-0.151384	-0.18443	0.370367	-0.0710082	-0.227704	-0.293017	0.392214	-0.0570456	0.291983	0.183788	-0.18374
Monoglyceride_MS1_16	-0.0926828	0.134343	0.334241	-0.174252	0.248985	0.332906	0.116338	0.351381	-0.235936	0.358517	0.247877	0.235085	-0.00527459	0.252684	-0.321288	0.257238	-0.366562	0.0968868	0.198456	-0.244134	-0.0260025	0.364595	0.0156902	0.180275	-0.335553	-0.0679938	-0.282263	-0.17025	0.248355	-0.21793	0.131886	0.20193	0.236517	0.0549096	0.0323771	0.192083	0.326773	0.0268053	-0.155138	-0.199359	0.409727	-0.0614156	-0.244231	-0.309521	0.429279	-0.0629281	0.326047	0.2127	-0.204894
Fatty.Acids_MS2_93	-0.0432378	0.108058	0.310104	-0.232547	0.218703	0.291672	0.106635	0.327623	-0.249601	0.335548	0.207723	0.182815	0.0121729	0.232545	-0.291001	0.260122	-0.320666	0.105353	0.175502	-0.222183	-0.0930473	0.337532	0.0769053	0.216356	-0.296156	-0.0278174	-0.272058	-0.138268	0.251548	-0.183988	0.0771684	0.182997	0.195383	0.0108199	-0.00195032	0.229393	0.310411	-0.0270148	-0.1207	-0.176876	0.398759	-0.0291739	-0.220456	-0.279197	0.409044	-0.0730668	0.310849	0.232613	-0.189898
Diglyceride_MS2_81	0.0284891	0.0664858	0.242174	-0.308566	0.152694	0.23071	0.0286942	0.23771	-0.302421	0.262247	0.133253	0.160507	0.0536825	0.153542	-0.235307	0.162802	-0.287395	-0.00512285	0.119662	-0.166268	-0.161641	0.290275	0.1109	0.217805	-0.30089	0.035874	-0.188675	-0.0234347	0.189476	-0.118709	0.0227201	0.0550219	0.101362	-0.00549393	-0.057432	0.149466	0.199954	-0.0948197	0.00330399	-0.0732245	0.373924	0.0362998	-0.147965	-0.242439	0.362157	-0.171682	0.201131	0.328722	-0.0779765
Sphingomyelin_MS2_82	-0.0233813	0.0959929	0.274774	-0.253752	0.189309	0.279461	0.0431257	0.271055	-0.292554	0.294425	0.179608	0.216459	0.0354173	0.180938	-0.273121	0.168811	-0.340403	-0.00745046	0.147821	-0.194442	-0.0955122	0.325634	0.0513174	0.186964	-0.345715	-0.00629988	-0.207313	-0.0616524	0.193808	-0.158151	0.0799054	0.0818305	0.149076	0.0385571	-0.0219108	0.120446	0.226368	-0.0402873	-0.0372582	-0.102565	0.394037	0.0018238	-0.178451	-0.279398	0.392329	-0.15996	0.226387	0.310898	-0.100527
Ceraminde_MS2_31	-0.140365	0.104646	0.19297	0.0685103	0.168939	0.197551	0.125534	0.221263	-0.00743272	0.205336	0.184683	0.134309	-0.0581555	0.176494	-0.180459	0.180631	-0.182074	0.140772	0.137212	-0.150734	0.112966	0.182637	-0.0753559	0.0282908	-0.12756	-0.117506	-0.183118	-0.197386	0.140372	-0.161182	0.138063	0.211675	0.202546	0.066169	0.0935461	0.11713	0.23001	0.118948	-0.204175	-0.187719	0.161282	-0.111612	-0.169614	-0.156809	0.19737	0.0921134	0.228161	-0.0500765	-0.192768
Monoglyceride_MS1_17	-0.158844	0.122526	0.235367	0.0642725	0.202509	0.234569	0.155401	0.271378	-0.014768	0.251499	0.218652	0.15012	-0.0669755	0.216002	-0.21713	0.230138	-0.213163	0.181726	0.16511	-0.182649	0.117284	0.221149	-0.0718687	0.0498454	-0.146567	-0.133443	-0.228243	-0.237885	0.179227	-0.191254	0.153902	0.261045	0.240911	0.0668588	0.105322	0.162927	0.285314	0.129989	-0.245537	-0.229309	0.20031	-0.129035	-0.205877	-0.187136	0.242479	0.112819	0.28342	-0.0557187	-0.238602
Sphingomyelin_MS1_32	-0.252427	0.179927	0.326193	0.15174	0.290018	0.327308	0.23663	0.38277	0.0268851	0.347904	0.31851	0.208095	-0.113147	0.310525	-0.2992	0.330295	-0.284974	0.282479	0.237199	-0.256762	0.210209	0.296363	-0.13131	0.0407215	-0.179288	-0.213972	-0.323494	-0.366057	0.246959	-0.278215	0.236541	0.396454	0.358275	0.105838	0.173712	0.227256	0.410348	0.218628	-0.382363	-0.344353	0.249921	-0.206983	-0.295832	-0.251511	0.317513	0.20333	0.407185	-0.140691	-0.357782
Diglyceride_MS1_38	-0.207837	0.166246	0.33027	0.0646341	0.279827	0.323794	0.216287	0.38086	-0.0331027	0.353835	0.299064	0.199948	-0.0874882	0.3018	-0.302644	0.328704	-0.293902	0.257701	0.228528	-0.25475	0.140587	0.310754	-0.0798875	0.0866695	-0.202614	-0.174673	-0.322895	-0.325476	0.257993	-0.261998	0.200748	0.362734	0.329175	0.0807973	0.136291	0.244044	0.401582	0.164177	-0.334768	-0.317595	0.288519	-0.170807	-0.286347	-0.260684	0.344716	0.15081	0.399296	-0.0633742	-0.332992
PE.40.1...M.H.._MS1_117	-0.133402	0.147284	0.350362	-0.0936768	0.271652	0.329524	0.187133	0.39189	-0.144916	0.378259	0.274519	0.192264	-0.0435024	0.297256	-0.320451	0.33852	-0.32134	0.222133	0.221224	-0.260729	0.0173294	0.349051	0.0121725	0.174894	-0.253073	-0.108768	-0.334205	-0.263113	0.288315	-0.242011	0.142186	0.314549	0.288016	0.0374727	0.0724049	0.284694	0.400855	0.0698628	-0.259833	-0.28045	0.370644	-0.110566	-0.279776	-0.287411	0.407967	0.0598906	0.400105	0.0766541	-0.300124
Digalactosyldiacylglycerol._MS2_111	-0.179908	0.173071	0.377662	-0.042257	0.303202	0.371077	0.200266	0.42007	-0.133313	0.405071	0.314873	0.240402	-0.0603729	0.320792	-0.352294	0.343309	-0.365944	0.221065	0.245512	-0.28465	0.0774472	0.378213	-0.0414748	0.145954	-0.290038	-0.14673	-0.349783	-0.297543	0.29111	-0.27632	0.192806	0.338789	0.329993	0.0764364	0.104616	0.258607	0.423416	0.11922	-0.296623	-0.306564	0.385511	-0.14177	-0.306023	-0.318282	0.431973	0.072449	0.42163	0.0574638	-0.320291
Ceraminde_MS2_55	-0.206799	0.185904	0.391668	-0.0048715	0.320307	0.386573	0.22036	0.439574	-0.109374	0.419639	0.336289	0.250195	-0.0751035	0.339373	-0.364508	0.362268	-0.373775	0.247093	0.259802	-0.297468	0.11031	0.386239	-0.0633609	0.133329	-0.286992	-0.170278	-0.366773	-0.33067	0.300546	-0.294826	0.214864	0.372066	0.357311	0.0880713	0.125758	0.267829	0.44782	0.14776	-0.33319	-0.333911	0.382904	-0.164431	-0.323766	-0.325619	0.436716	0.103408	0.445621	0.0210222	-0.348283
Monoglyceride_MS1_15	-0.204328	0.223187	0.484349	-0.141541	0.380912	0.516605	0.159364	0.502123	-0.305143	0.513871	0.396389	0.413368	-0.0314311	0.363809	-0.481142	0.322189	-0.577066	0.0913861	0.300663	-0.360649	0.0776582	0.53552	-0.0879894	0.175939	-0.530852	-0.154945	-0.384039	-0.266915	0.317157	-0.345951	0.271228	0.282166	0.378645	0.154875	0.0973014	0.172064	0.450256	0.124217	-0.249132	-0.290685	0.570873	-0.130534	-0.36068	-0.469345	0.610267	-0.0872362	0.447216	0.271081	-0.282146
Ceraminde_MS2_62	-0.24074	0.2228	0.451235	-0.030578	0.369507	0.480633	0.189401	0.481218	-0.201147	0.478326	0.392942	0.375003	-0.0638448	0.36009	-0.442861	0.328405	-0.511705	0.149108	0.293888	-0.341796	0.145056	0.479022	-0.125575	0.122989	-0.443864	-0.190581	-0.374659	-0.313651	0.298793	-0.342605	0.284807	0.328987	0.393214	0.158306	0.135322	0.177909	0.450576	0.175499	-0.307138	-0.320071	0.483427	-0.168281	-0.354666	-0.419724	0.535637	0.00575515	0.447019	0.139416	-0.315461
Ceraminde_MS2_84	-0.305777	0.260448	0.504854	0.0374284	0.423987	0.539157	0.237959	0.546727	-0.169161	0.534593	0.45697	0.416909	-0.0951227	0.416472	-0.492826	0.383034	-0.558168	0.205686	0.338448	-0.386543	0.215631	0.523431	-0.174713	0.106491	-0.46612	-0.246234	-0.428785	-0.394151	0.334159	-0.398103	0.343778	0.410396	0.468103	0.190248	0.183076	0.204771	0.523041	0.239699	-0.393604	-0.390149	0.508246	-0.220774	-0.409266	-0.459344	0.577311	0.063093	0.518485	0.0806188	-0.386272
Triglyceride_MS2_61	-0.264859	0.225492	0.42233	0.0307547	0.357166	0.473025	0.164764	0.443564	-0.176204	0.44393	0.389248	0.401611	-0.0705116	0.332188	-0.425824	0.268894	-0.513872	0.0966577	0.281778	-0.323651	0.202471	0.456237	-0.18559	0.0638058	-0.453315	-0.209365	-0.331201	-0.297231	0.250295	-0.337895	0.315716	0.290716	0.38606	0.19685	0.153813	0.0920631	0.401233	0.21272	-0.292371	-0.293224	0.444451	-0.178381	-0.333653	-0.40958	0.498406	-0.005294	0.396672	0.122764	-0.277216
Diglyceride_MS2_20	-0.316531	0.256721	0.469257	0.0803751	0.403326	0.523544	0.204444	0.500061	-0.155146	0.493328	0.442726	0.437443	-0.0948158	0.380024	-0.46961	0.315728	-0.555443	0.142527	0.319474	-0.362235	0.256353	0.496413	-0.222957	0.05425	-0.475558	-0.253428	-0.377872	-0.362448	0.281936	-0.384308	0.363205	0.357316	0.447832	0.222124	0.19121	0.116597	0.462867	0.26263	-0.361978	-0.350881	0.470244	-0.219971	-0.379914	-0.445093	0.537564	0.0383812	0.457529	0.0804632	-0.335631
Ceraminde_MS2_40	-0.0363801	0.0560411	0.119029	-0.0826432	0.089432	0.150748	-0.0165538	0.102406	-0.150824	0.122977	0.0938211	0.162725	0.0180797	0.0622323	-0.135227	0.0109861	-0.204022	-0.087899	0.0660195	-0.0862336	0.0087364	0.160493	-0.0433787	0.0353466	-0.221788	-0.0201141	-0.0571501	-0.000580764	0.0451736	-0.0807374	0.0816986	-0.0176608	0.068273	0.0717674	0.00377266	-0.050525	0.0573705	0.0156598	0.0131816	-0.0130568	0.183474	-0.00356883	-0.0706341	-0.150557	0.181838	-0.12405	0.056161	0.178477	0.00423078
Triglyceride_MS2_64	-0.18419	0.134418	0.209662	0.0949309	0.192416	0.265109	0.0662916	0.211554	-0.0700175	0.215469	0.221789	0.265337	-0.0497683	0.159025	-0.226096	0.0837879	-0.300247	-0.00677061	0.148945	-0.165693	0.189178	0.236412	-0.181968	-0.0362085	-0.273517	-0.145385	-0.139338	-0.153684	0.085958	-0.190685	0.221627	0.123202	0.21605	0.161635	0.112765	-0.0512306	0.173059	0.170158	-0.153092	-0.138283	0.209189	-0.116797	-0.16825	-0.224854	0.242941	-0.0148075	0.169171	0.0485432	-0.115124
Triglyceride_MS2_60	-0.251133	0.206984	0.371075	0.0510453	0.319067	0.430693	0.130883	0.383415	-0.158808	0.387684	0.352537	0.387031	-0.064008	0.285748	-0.382233	0.207387	-0.477769	0.048129	0.249968	-0.285973	0.210714	0.408791	-0.20088	0.0286984	-0.429974	-0.197437	-0.276035	-0.25432	0.20047	-0.30515	0.304619	0.234947	0.345129	0.202443	0.14637	0.0302692	0.33489	0.209758	-0.249424	-0.246553	0.392197	-0.163614	-0.29162	-0.37318	0.440694	-0.0238913	0.330189	0.11891	-0.224456
Diglyceride_MS2_25	-0.222091	0.173777	0.295709	0.0759076	0.260575	0.353447	0.102344	0.303691	-0.113911	0.307242	0.292541	0.330003	-0.0588126	0.227423	-0.309157	0.150673	-0.393966	0.0249312	0.203388	-0.230064	0.203894	0.327526	-0.194104	-0.00348426	-0.355008	-0.175144	-0.212819	-0.209997	0.14702	-0.252603	0.267378	0.185399	0.286584	0.184158	0.132611	-0.00736731	0.260515	0.193902	-0.207526	-0.197984	0.304741	-0.143743	-0.234784	-0.303277	0.347007	-0.0161436	0.256159	0.0814095	-0.17548
Ceraminde_MS2_63	-0.253295	0.190148	0.316424	0.114278	0.283387	0.376121	0.125771	0.330514	-0.0918473	0.32891	0.320148	0.345329	-0.0749666	0.251627	-0.327905	0.174818	-0.409126	0.053942	0.222241	-0.248047	0.23999	0.342427	-0.218552	-0.0149113	-0.357962	-0.20219	-0.235567	-0.248649	0.160889	-0.276501	0.294181	0.224407	0.320313	0.198418	0.156402	0.00459945	0.291991	0.225925	-0.249656	-0.230727	0.30867	-0.169558	-0.258049	-0.316654	0.359276	0.0160278	0.287157	0.0455376	-0.208823
Triglyceride_MS2_53	-0.325417	0.247822	0.433005	0.137037	0.381821	0.487557	0.206524	0.466728	-0.0991269	0.454235	0.424777	0.40905	-0.106983	0.360238	-0.432979	0.297509	-0.5068	0.154629	0.303066	-0.337925	0.286652	0.449756	-0.24157	0.0190195	-0.421305	-0.263349	-0.353097	-0.36768	0.255755	-0.368325	0.361345	0.359201	0.437175	0.22202	0.204368	0.101022	0.438424	0.282216	-0.372526	-0.347081	0.408068	-0.230611	-0.360234	-0.405402	0.478987	0.0767013	0.432883	0.0161183	-0.332267
Monoglyceride_MS1_13	-0.276314	0.202295	0.341278	0.143632	0.306665	0.389018	0.169468	0.369477	-0.0566287	0.357124	0.344719	0.330781	-0.0944706	0.287729	-0.342421	0.232804	-0.40091	0.127403	0.243425	-0.268455	0.256585	0.351614	-0.214702	-0.00516833	-0.328495	-0.224644	-0.278038	-0.305382	0.196136	-0.298568	0.302497	0.294552	0.357595	0.18846	0.176993	0.0679222	0.348318	0.246289	-0.311755	-0.283448	0.308895	-0.196807	-0.288534	-0.319059	0.369401	0.0780405	0.343525	-0.0147193	-0.270067
Ceraminde_MS2_48	-0.0575209	0.0661941	0.18439	-0.0460208	0.139508	0.139687	0.152037	0.227711	-0.0210958	0.204086	0.134351	0.0199346	-0.0376136	0.181789	-0.147741	0.257817	-0.0965411	0.234021	0.118822	-0.136909	-0.0229923	0.155072	0.0658077	0.129808	-0.0348137	-0.0531693	-0.218433	-0.189833	0.196637	-0.120394	0.0324804	0.247745	0.161019	-0.0377289	0.0381607	0.271703	0.267367	0.0194964	-0.195096	-0.19959	0.164345	-0.0689708	-0.161044	-0.112028	0.190217	0.12262	0.268103	-0.0471694	-0.22959
Ceraminde_MS2_47	-0.0744933	0.0768379	0.202705	-0.0307905	0.156614	0.156753	0.170001	0.250884	-0.0121035	0.223783	0.153392	0.027904	-0.0467682	0.201554	-0.163403	0.281197	-0.108126	0.258449	0.133127	-0.151691	-0.00766958	0.169342	0.0578348	0.130855	-0.0378816	-0.0680366	-0.239295	-0.216545	0.212409	-0.137073	0.046257	0.277398	0.184122	-0.0330365	0.0508216	0.290194	0.294552	0.0350093	-0.223641	-0.224085	0.174073	-0.0840335	-0.179387	-0.123533	0.204983	0.143124	0.295106	-0.0657194	-0.255796
Phosphatidylglycerols_MS2_94	-0.199791	0.122766	0.223285	0.189947	0.206619	0.186248	0.25446	0.296655	0.14703	0.243351	0.226098	0.0444601	-0.121848	0.257784	-0.177327	0.337086	-0.093804	0.374819	0.176232	-0.180142	0.167605	0.155051	-0.0597569	0.0362809	0.0272196	-0.179602	-0.282178	-0.360214	0.221353	-0.199271	0.141282	0.416012	0.28861	0.020395	0.155337	0.304532	0.36852	0.179236	-0.387282	-0.333256	0.0977261	-0.191589	-0.232929	-0.114551	0.163501	0.31067	0.367016	-0.285078	-0.366875
Diglyceride_MS1_18	-0.26047	0.165111	0.28457	0.227513	0.264819	0.268285	0.270667	0.35692	0.12745	0.305606	0.294709	0.132099	-0.137887	0.302948	-0.245727	0.353554	-0.18886	0.363318	0.220838	-0.229205	0.234661	0.226052	-0.125484	0.0163882	-0.0610364	-0.227341	-0.318803	-0.404704	0.240679	-0.25802	0.215108	0.447491	0.354573	0.0769139	0.192819	0.274686	0.41455	0.237393	-0.431662	-0.371563	0.158163	-0.228986	-0.282113	-0.183861	0.234525	0.302712	0.411681	-0.270396	-0.396067
So_MS2_8	-0.241128	0.164303	0.321558	0.175092	0.283981	0.274456	0.317989	0.410677	0.122212	0.350021	0.304426	0.087294	-0.13962	0.346581	-0.264052	0.444909	-0.172191	0.458491	0.240077	-0.253867	0.176424	0.247272	-0.0537779	0.0855317	-0.0261489	-0.214637	-0.38299	-0.447402	0.308108	-0.268504	0.179448	0.521543	0.374958	0.0253634	0.180512	0.401294	0.491278	0.203209	-0.475503	-0.423674	0.192643	-0.229004	-0.31513	-0.188433	0.27134	0.348142	0.489623	-0.286649	-0.465592
Ceraminde_MS2_41	-0.270263	0.195876	0.391136	0.155934	0.33865	0.346772	0.34428	0.484141	0.0822795	0.424116	0.361032	0.142028	-0.145297	0.400469	-0.331946	0.495928	-0.250771	0.4788	0.283536	-0.305714	0.186494	0.322403	-0.0635195	0.112519	-0.0964037	-0.23712	-0.440704	-0.489255	0.356214	-0.318009	0.216354	0.567325	0.430275	0.0445327	0.19493	0.433005	0.55942	0.220672	-0.515292	-0.468824	0.272456	-0.248816	-0.367897	-0.253488	0.357313	0.341562	0.557384	-0.253713	-0.510647
Ceraminde_MS2_42	-0.1861	0.140963	0.288572	0.0868971	0.245975	0.257687	0.240049	0.35242	0.0350095	0.31277	0.260326	0.111589	-0.0969208	0.288361	-0.247423	0.354148	-0.195756	0.329791	0.205261	-0.223961	0.119088	0.244771	-0.0377489	0.0924561	-0.0899892	-0.16237	-0.318379	-0.340471	0.259673	-0.229354	0.152837	0.396235	0.305804	0.0318182	0.131469	0.308579	0.401349	0.147144	-0.356557	-0.32971	0.215907	-0.170143	-0.265594	-0.1938	0.273919	0.223453	0.399992	-0.151605	-0.358673
Ceraminde_MS2_36	-0.242248	0.185497	0.378271	0.10586	0.321903	0.343264	0.303008	0.457515	0.0308402	0.409215	0.341119	0.160101	-0.122112	0.372345	-0.328097	0.449315	-0.270207	0.408706	0.267656	-0.293196	0.155874	0.326938	-0.0558045	0.118156	-0.137557	-0.210064	-0.409243	-0.433212	0.332917	-0.30026	0.204775	0.501263	0.396336	0.0499128	0.169009	0.383577	0.514718	0.191222	-0.452427	-0.420172	0.291557	-0.21783	-0.344545	-0.261656	0.365449	0.271788	0.512811	-0.176246	-0.454727
Ceraminde_MS2_51	-0.0224254	0.0625536	0.202681	-0.139591	0.141438	0.162291	0.118486	0.233404	-0.108967	0.223475	0.129533	0.0504129	-0.00767537	0.175253	-0.172156	0.239479	-0.146278	0.173126	0.118027	-0.14551	-0.0808065	0.194715	0.0959048	0.169166	-0.10627	-0.0191708	-0.215087	-0.139615	0.202364	-0.116342	0.0179963	0.194812	0.139469	-0.0397512	0.00302767	0.253768	0.253125	-0.0264395	-0.134951	-0.163882	0.230261	-0.0325523	-0.157435	-0.147923	0.243682	0.0369024	0.254291	0.0678965	-0.189181
PE.38.1...M.H.._MS1_114	-0.0641746	0.0895297	0.247573	-0.105167	0.183383	0.207894	0.155525	0.287474	-0.0951568	0.271203	0.176738	0.0792486	-0.0276076	0.220345	-0.21301	0.287205	-0.183406	0.218354	0.152476	-0.181632	-0.0414976	0.233378	0.0708414	0.168552	-0.126017	-0.0549053	-0.261061	-0.197739	0.235939	-0.157492	0.0556741	0.256681	0.194029	-0.0222037	0.0329334	0.285079	0.312697	0.0120074	-0.196535	-0.216895	0.258741	-0.0671003	-0.200389	-0.180933	0.283428	0.0748316	0.313309	0.0350133	-0.244115
Ceraminde_MS2_57	-0.0396014	0.0785485	0.257682	-0.139011	0.18317	0.187151	0.195511	0.313649	-0.077499	0.286786	0.16755	0.0148121	-0.0305195	0.244694	-0.205186	0.359411	-0.135851	0.309003	0.156383	-0.186921	-0.0944824	0.224288	0.139525	0.221485	-0.0615365	-0.0387987	-0.303449	-0.229839	0.283695	-0.151339	0.0107105	0.317742	0.197244	-0.0777322	0.0200308	0.397439	0.364734	-0.0217029	-0.231469	-0.255361	0.257991	-0.0643138	-0.21465	-0.159695	0.28416	0.129539	0.366589	-0.00372308	-0.299767
Ceraminde_MS2_54	-0.0796921	0.093716	0.264598	-0.0701319	0.199379	0.198558	0.219489	0.327418	-0.030646	0.293166	0.191218	0.024411	-0.0533525	0.261415	-0.211045	0.373303	-0.135502	0.339778	0.170063	-0.1962	-0.037892	0.221739	0.0996546	0.190151	-0.0465033	-0.074113	-0.315157	-0.272585	0.284586	-0.17151	0.0428431	0.357395	0.229889	-0.0580011	0.0528762	0.39608	0.385564	0.0244695	-0.280111	-0.287287	0.236131	-0.0976143	-0.231095	-0.159269	0.272957	0.177464	0.386715	-0.0678864	-0.331313
Ceraminde_MS2_39	-0.0688499	0.0924785	0.266719	-0.0990959	0.197599	0.206565	0.200114	0.322389	-0.0639059	0.294701	0.18813	0.0424011	-0.0415738	0.253018	-0.21808	0.353817	-0.157115	0.303293	0.167201	-0.196237	-0.0522114	0.234266	0.101437	0.195922	-0.0789754	-0.0627735	-0.305186	-0.24744	0.277655	-0.1686	0.0422009	0.326919	0.218883	-0.0516919	0.0410304	0.37189	0.36969	0.0114548	-0.250976	-0.266459	0.256989	-0.0835953	-0.225279	-0.17261	0.288703	0.138161	0.370841	-0.021205	-0.306287
Phosphatidylglycerols_MS1_100	-0.188012	0.144075	0.333658	0.0872621	0.276841	0.249542	0.347329	0.435978	0.105113	0.368922	0.282252	0.013954	-0.127115	0.366126	-0.256965	0.519049	-0.126546	0.538434	0.238337	-0.257481	0.0786383	0.245359	0.0495045	0.168458	0.0284628	-0.173697	-0.426326	-0.456031	0.364235	-0.251565	0.110121	0.564666	0.359999	-0.0483192	0.144181	0.528955	0.539671	0.134712	-0.482904	-0.447283	0.214028	-0.203971	-0.323641	-0.170758	0.287319	0.373984	0.539857	-0.281127	-0.508434
Ceraminde_MS2_79	-0.23277	0.185438	0.397662	0.0790646	0.332136	0.347248	0.326925	0.485317	0.0274836	0.432384	0.346616	0.138355	-0.122951	0.394811	-0.338131	0.495637	-0.262898	0.456459	0.277791	-0.306176	0.126608	0.338554	-0.0198693	0.153252	-0.121088	-0.203842	-0.442067	-0.454934	0.367286	-0.306065	0.187269	0.538741	0.407115	0.0242786	0.162891	0.447356	0.553914	0.174137	-0.474667	-0.446697	0.309957	-0.217949	-0.361685	-0.264799	0.38505	0.294219	0.552612	-0.183657	-0.489967
Monogalactosyldiacylglycerol_MS1_105	-0.279082	0.216247	0.454319	0.114834	0.383262	0.398823	0.379908	0.556302	0.0479972	0.493551	0.402453	0.161042	-0.147919	0.454527	-0.386392	0.567811	-0.298892	0.529263	0.320573	-0.351235	0.164545	0.383853	-0.0373223	0.162568	-0.132554	-0.244442	-0.50632	-0.532174	0.417418	-0.355095	0.224628	0.626129	0.474362	0.0350081	0.197	0.507227	0.636646	0.214695	-0.556704	-0.518881	0.344357	-0.259671	-0.416843	-0.300874	0.433517	0.351279	0.634907	-0.231577	-0.567817
Ceraminde_MS2_33	-0.280366	0.218136	0.454541	0.111706	0.383739	0.40547	0.368844	0.55214	0.035396	0.492846	0.403983	0.176876	-0.144311	0.449379	-0.390705	0.55218	-0.313537	0.505565	0.319925	-0.351319	0.168914	0.390004	-0.0475705	0.156478	-0.152666	-0.244171	-0.498025	-0.520995	0.408973	-0.356086	0.232005	0.609085	0.471771	0.0456302	0.195957	0.483782	0.625413	0.216585	-0.54395	-0.507973	0.351609	-0.256562	-0.413942	-0.308948	0.439232	0.331874	0.623475	-0.212139	-0.5531
[truncated: 121 more rows]
[truncated: 125 more columns]

## Sheet: Filter.6
	KEGG;Brite Hierarchies;Protein families: genetic information processing;ko03110 Chaperones and folding catalysts;	KEGG;Brite Hierarchies;Protein families: metabolism;ko01004 Lipid biosynthesis proteins;	KEGG;Brite Hierarchies;Protein families: metabolism;ko01006 Prenyltransferases;	KEGG;Brite Hierarchies;Protein families: signaling and cellular processes;ko04090 CD molecules;	KEGG;Cellular Processes;Cell growth and death;ko04216 Ferroptosis;	KEGG;Cellular Processes;Cell motility;ko02030 Bacterial chemotaxis;	KEGG;Cellular Processes;Transport and catabolism;ko04138 Autophagy - yeast;	KEGG;Cellular Processes;Transport and catabolism;ko04142 Lysosome;	KEGG;Cellular Processes;Transport and catabolism;ko04146 Peroxisome;	KEGG;Environmental Information Processing;Membrane transport;ko02010 ABC transporters;	KEGG;Environmental Information Processing;Membrane transport;ko02060 Phosphotransferase system (PTS);	KEGG;Environmental Information Processing;Signal transduction;ko04151 PI3K-Akt signaling pathway;	KEGG;Environmental Information Processing;Signal transduction;ko04152 AMPK signaling pathway;	KEGG;Genetic Information Processing;Translation;ko03013 RNA transport;	KEGG;Metabolism;Carbohydrate metabolism;ko00010 Glycolysis / Gluconeogenesis;	KEGG;Metabolism;Carbohydrate metabolism;ko00020 Citrate cycle (TCA cycle);	KEGG;Metabolism;Carbohydrate metabolism;ko00030 Pentose phosphate pathway;	KEGG;Metabolism;Carbohydrate metabolism;ko00051 Fructose and mannose metabolism;	KEGG;Metabolism;Carbohydrate metabolism;ko00500 Starch and sucrose metabolism;	KEGG;Metabolism;Energy metabolism;ko00710 Carbon fixation in photosynthetic organisms;	KEGG;Metabolism;Energy metabolism;ko00910 Nitrogen metabolism;	KEGG;Metabolism;Glycan biosynthesis and metabolism;ko00511 Other glycan degradation;	KEGG;Metabolism;Glycan biosynthesis and metabolism;ko00513 Various types of N-glycan biosynthesis;	KEGG;Metabolism;Glycan biosynthesis and metabolism;ko00531 Glycosaminoglycan degradation;	KEGG;Metabolism;Glycan biosynthesis and metabolism;ko00603 Glycosphingolipid biosynthesis - globo and isoglobo series;	KEGG;Metabolism;Glycan biosynthesis and metabolism;ko00604 Glycosphingolipid biosynthesis - ganglio series;	KEGG;Metabolism;Lipid metabolism;ko00061 Fatty acid biosynthesis;	KEGG;Metabolism;Lipid metabolism;ko00072 Synthesis and degradation of ketone bodies;	KEGG;Metabolism;Lipid metabolism;ko00600 Sphingolipid metabolism;	KEGG;Metabolism;Metabolism of cofactors and vitamins;ko00750 Vitamin B6 metabolism;	KEGG;Metabolism;Metabolism of terpenoids and polyketides;ko00908 Zeatin biosynthesis;	KEGG;Metabolism;Metabolism of terpenoids and polyketides;ko01051 Biosynthesis of ansamycins;	KEGG;Metabolism;Not included in regular maps;ko09113 Global maps only;	KEGG;Metabolism;Xenobiotics biodegradation and metabolism;ko00362 Benzoate degradation;
[truncated: 34 more rows]

[truncated: 6 more sheets: Trans.6, Permanova mark_start, Dots, DeleteDots, Format, Final]
