# Supplementary material for: Adaptation of the infant gut microbiome during the complementary feeding transition
Source: PLoS One. 2022 Jul 14;17(7):e0270213. doi: 10.1371/journal.pone.0270213 (PMC9282554; doi:10.1371/journal.pone.0270213)
Supplement: S2 File — (ZIP) [file pone.0270213.s002.zip › Final docs/Process docs/KEGG_Metabo_MidtoEnd_Correlate_Process.xlsx]

## Sheet: Combined
	KEGG;Brite Hierarchies;Protein families: genetic information processing;ko03000 Transcription factors;	KEGG;Brite Hierarchies;Protein families: genetic information processing;ko03009 Ribosome biogenesis;	KEGG;Brite Hierarchies;Protein families: genetic information processing;ko03011 Ribosome;	KEGG;Brite Hierarchies;Protein families: genetic information processing;ko03012 Translation factors;	KEGG;Brite Hierarchies;Protein families: genetic information processing;ko03016 Transfer RNA biogenesis;	KEGG;Brite Hierarchies;Protein families: genetic information processing;ko03019 Messenger RNA biogenesis;	KEGG;Brite Hierarchies;Protein families: genetic information processing;ko03021 Transcription machinery;	KEGG;Brite Hierarchies;Protein families: genetic information processing;ko03029 Mitochondrial biogenesis;	KEGG;Brite Hierarchies;Protein families: genetic information processing;ko03032 DNA replication proteins;	KEGG;Brite Hierarchies;Protein families: genetic information processing;ko03036 Chromosome and associated proteins;	KEGG;Brite Hierarchies;Protein families: genetic information processing;ko03051 Proteasome;	KEGG;Brite Hierarchies;Protein families: genetic information processing;ko03110 Chaperones and folding catalysts;	KEGG;Brite Hierarchies;Protein families: genetic information processing;ko03400 DNA repair and recombination proteins;	KEGG;Brite Hierarchies;Protein families: genetic information processing;ko04131 Membrane trafficking;	KEGG;Brite Hierarchies;Protein families: metabolism;ko00194 Photosynthesis proteins;	KEGG;Brite Hierarchies;Protein families: metabolism;ko01001 Protein kinases;	KEGG;Brite Hierarchies;Protein families: metabolism;ko01002 Peptidases;	KEGG;Brite Hierarchies;Protein families: metabolism;ko01003 Glycosyltransferases;	KEGG;Brite Hierarchies;Protein families: metabolism;ko01004 Lipid biosynthesis proteins;	KEGG;Brite Hierarchies;Protein families: metabolism;ko01005 Lipopolysaccharide biosynthesis proteins;	KEGG;Brite Hierarchies;Protein families: metabolism;ko01006 Prenyltransferases;	KEGG;Brite Hierarchies;Protein families: metabolism;ko01007 Amino acid related enzymes;	KEGG;Brite Hierarchies;Protein families: metabolism;ko01008 Polyketide biosynthesis proteins;	KEGG;Brite Hierarchies;Protein families: metabolism;ko01009 Protein phosphatases and associated proteins;	KEGG;Brite Hierarchies;Protein families: metabolism;ko01011 Peptidoglycan biosynthesis and degradation proteins;	KEGG;Brite Hierarchies;Protein families: signaling and cellular processes;ko00536 Glycosaminoglycan binding proteins;	KEGG;Brite Hierarchies;Protein families: signaling and cellular processes;ko00537 Glycosylphosphatidylinositol (GPI)-anchored proteins;	KEGG;Brite Hierarchies;Protein families: signaling and cellular processes;ko01504 Antimicrobial resistance genes;	KEGG;Brite Hierarchies;Protein families: signaling and cellular processes;ko02000 Transporters;	KEGG;Brite Hierarchies;Protein families: signaling and cellular processes;ko02022 Two-component system;	KEGG;Brite Hierarchies;Protein families: signaling and cellular processes;ko02035 Bacterial motility proteins;	KEGG;Brite Hierarchies;Protein families: signaling and cellular processes;ko02042 Bacterial toxins;	KEGG;Brite Hierarchies;Protein families: signaling and cellular processes;ko02044 Secretion system;	KEGG;Brite Hierarchies;Protein families: signaling and cellular processes;ko02048 Prokaryotic defense system;	KEGG;Brite Hierarchies;Protein families: signaling and cellular processes;ko04090 CD molecules;	KEGG;Brite Hierarchies;Protein families: signaling and cellular processes;ko04147 Exosome;	KEGG;Brite Hierarchies;Protein families: signaling and cellular processes;ko04812 Cytoskeleton proteins;	KEGG;Cellular Processes;Cell growth and death;ko04112 Cell cycle - Caulobacter;	KEGG;Cellular Processes;Cell growth and death;ko04214 Apoptosis - fly;	KEGG;Cellular Processes;Cell growth and death;ko04216 Ferroptosis;	KEGG;Cellular Processes;Cell growth and death;ko04217 Necroptosis;	KEGG;Cellular Processes;Cell motility;ko02030 Bacterial chemotaxis;	KEGG;Cellular Processes;Cell motility;ko02040 Flagellar assembly;	KEGG;Cellular Processes;Cellular community - prokaryotes;ko02024 Quorum sensing;	KEGG;Cellular Processes;Cellular community - prokaryotes;ko02025 Biofilm formation - Pseudomonas aeruginosa;	KEGG;Cellular Processes;Cellular community - prokaryotes;ko02026 Biofilm formation - Escherichia coli;	KEGG;Cellular Processes;Cellular community - prokaryotes;ko05111 Biofilm formation - Vibrio cholerae;	KEGG;Cellular Processes;Transport and catabolism;ko04138 Autophagy - yeast;	KEGG;Cellular Processes;Transport and catabolism;ko04142 Lysosome;
Monoglyceride_MS1_4	0.0686736	0.108574	-0.106783	0.288588	0.149809	-0.205607	0.193805	-0.194558	-0.0794698	0.248461	-0.318117	0.0207934	-0.236169	-0.317702	0.0372284	-0.0253941	-0.318888	0.28253	-0.328692	0.333345	-0.21936	-0.0405269	0.272112	0.173203	-0.0656436	-0.226736	-0.302945	0.049768	0.0276392	0.277896	0.285711	-0.336048	0.337679	-0.128777	-0.360904	-0.373319	0.153455	0.312056	-0.181402	-0.377853	0.0889294	0.275291	0.313165	-0.26237	0.0553952	0.32092	0.27632	-0.377519	-0.22241
Lysophosphatidylethanolamines_MS2_96	0.0887188	0.0971441	-0.115631	0.263282	0.122334	-0.217505	0.175143	-0.21648	-0.0704711	0.247196	-0.304543	-0.00156146	-0.243006	-0.30455	0.0215154	-0.00498535	-0.341347	0.277289	-0.325846	0.340222	-0.225595	-0.0635295	0.292974	0.184135	-0.0857339	-0.241738	-0.319624	0.0398544	0.0486716	0.289187	0.289887	-0.341166	0.352293	-0.165549	-0.36576	-0.38694	0.159618	0.303899	-0.182288	-0.380612	0.0843973	0.276453	0.31909	-0.256585	0.0675557	0.329448	0.283237	-0.378431	-0.235192
Monoglyceride_MS1_2	0.0716997	0.0740476	-0.134476	0.246859	0.108572	-0.216215	0.168133	-0.224994	-0.108574	0.19742	-0.307877	0.0110358	-0.240815	-0.300628	-0.0260408	-0.0164897	-0.295924	0.300796	-0.312766	0.351669	-0.189937	-0.0651259	0.26596	0.141986	-0.0949027	-0.206734	-0.273693	0.0659859	0.0627343	0.260326	0.295897	-0.318105	0.350341	-0.144802	-0.336339	-0.36744	0.11586	0.267311	-0.15316	-0.361732	0.0480445	0.272634	0.322465	-0.247452	0.0906548	0.314105	0.298116	-0.367102	-0.197931
Monoglyceride_MS1_3	0.0950733	0.0653758	-0.129991	0.21114	0.0774426	-0.217247	0.140844	-0.233012	-0.0797309	0.201816	-0.274639	-0.0180145	-0.235296	-0.270728	-0.0253353	0.0103963	-0.318868	0.270087	-0.296422	0.335266	-0.198046	-0.085726	0.28261	0.160095	-0.108092	-0.223135	-0.29183	0.0426448	0.0770977	0.267592	0.281589	-0.313455	0.346928	-0.183361	-0.33254	-0.367962	0.130848	0.255814	-0.155356	-0.35064	0.0528078	0.259739	0.309437	-0.230292	0.0907803	0.310735	0.283623	-0.351141	-0.213202
Monoglyceride_MS1_1	0.085381	0.022941	-0.116978	0.118404	0.0178724	-0.174839	0.0789555	-0.203552	-0.0686787	0.122317	-0.189848	-0.0331616	-0.181804	-0.183622	-0.0624054	0.025776	-0.239622	0.206918	-0.210071	0.263328	-0.1358	-0.0917198	0.220473	0.109725	-0.108888	-0.165145	-0.212433	0.0337358	0.0895387	0.197037	0.217382	-0.226884	0.274083	-0.168793	-0.237415	-0.279312	0.0815085	0.16125	-0.10119	-0.253937	0.0147718	0.192412	0.238759	-0.159527	0.093985	0.232951	0.226798	-0.2561	-0.153952
LPMe_MS2_92	0.0948293	0.0447293	-0.203734	0.247316	0.0767874	-0.282572	0.171914	-0.320685	-0.171613	0.176569	-0.365574	-0.00169169	-0.30456	-0.347644	-0.117379	-0.00639001	-0.33798	0.39534	-0.365296	0.459637	-0.196662	-0.115486	0.322942	0.135539	-0.15812	-0.230817	-0.301569	0.101869	0.126158	0.299863	0.379662	-0.370112	0.451378	-0.204183	-0.38389	-0.447948	0.0943034	0.270508	-0.15217	-0.426186	0.00495827	0.333635	0.411528	-0.285566	0.159911	0.380223	0.398024	-0.440145	-0.213785
Lysophosphatidylcholines_MS2_68	0.0865114	0.0428767	-0.194176	0.238472	0.0763238	-0.267684	0.16619	-0.303194	-0.167288	0.165507	-0.350776	0.00236777	-0.289324	-0.333172	-0.112603	-0.00972842	-0.316297	0.379206	-0.347965	0.438042	-0.184459	-0.106929	0.303317	0.125098	-0.14847	-0.215813	-0.282373	0.100173	0.118155	0.282567	0.361829	-0.350801	0.428233	-0.188166	-0.363588	-0.424027	0.0863593	0.256889	-0.143198	-0.404871	0.0031458	0.317765	0.391805	-0.272595	0.152171	0.360428	0.379492	-0.418911	-0.199751
Lysophosphatidylcholines_MS2_71	0.0638201	0.0324388	-0.217678	0.255542	0.086797	-0.275935	0.182712	-0.315952	-0.217869	0.132494	-0.385045	0.0283057	-0.301448	-0.359561	-0.152047	-0.0338962	-0.281395	0.427883	-0.360422	0.471839	-0.160386	-0.10024	0.285055	0.0883723	-0.153095	-0.188626	-0.248604	0.136364	0.124595	0.267552	0.387649	-0.349351	0.444409	-0.157777	-0.357449	-0.424914	0.048818	0.245984	-0.12579	-0.412149	-0.0261572	0.333949	0.416056	-0.285661	0.174627	0.364266	0.412577	-0.435031	-0.170966
Diglyceride_MS1_30	0.03123	0.149402	-0.0831588	0.367334	0.226525	-0.187114	0.249019	-0.148092	-0.0890384	0.282062	-0.3627	0.0693499	-0.231288	-0.364149	0.0947094	-0.0700028	-0.297988	0.297935	-0.354986	0.327225	-0.228429	0.0124932	0.245624	0.171761	-0.0175806	-0.215222	-0.295156	0.0649345	-0.0262479	0.274928	0.28602	-0.347869	0.318843	-0.0560591	-0.376949	-0.365339	0.163015	0.359445	-0.198811	-0.395401	0.117908	0.286134	0.311604	-0.291111	0.0200333	0.320988	0.266245	-0.396409	-0.216832
Diglyceride_MS2_23	0.0210052	0.137426	-0.0883639	0.354853	0.218597	-0.181019	0.242491	-0.145954	-0.104345	0.254544	-0.357471	0.0756739	-0.224377	-0.355734	0.0739744	-0.0756271	-0.269327	0.301869	-0.341708	0.323985	-0.207325	0.0140952	0.2262	0.148632	-0.0188671	-0.193717	-0.266986	0.0757626	-0.0219845	0.255121	0.281682	-0.32959	0.309194	-0.041813	-0.355323	-0.347243	0.139926	0.336598	-0.181767	-0.378105	0.100198	0.277924	0.305368	-0.28129	0.0281118	0.306238	0.265844	-0.382528	-0.194573
Monoglyceride_MS1_11	0.0497969	0.164512	-0.0247316	0.325414	0.212022	-0.143055	0.213177	-0.0902303	0.00146055	0.315127	-0.279348	0.0374781	-0.180845	-0.294349	0.171019	-0.0393885	-0.310408	0.187156	-0.301212	0.228746	-0.243565	0.0211341	0.234843	0.210527	0.0114299	-0.228886	-0.311301	0.00335828	-0.0551746	0.26459	0.208336	-0.312102	0.245349	-0.070143	-0.347013	-0.315648	0.208604	0.352056	-0.209951	-0.341681	0.163249	0.228528	0.232605	-0.245187	-0.0335817	0.275121	0.174874	-0.328532	-0.235303
Fatty.Acids_MS2_90	0.0649457	0.124363	-0.0616603	0.275029	0.157566	-0.165669	0.181021	-0.13895	-0.0272443	0.26592	-0.269485	0.0161824	-0.195259	-0.277348	0.096023	-0.0201126	-0.30517	0.211244	-0.290947	0.260323	-0.220651	-0.0179792	0.245676	0.186905	-0.0318456	-0.220725	-0.295975	0.0170069	-0.00611033	0.25845	0.228599	-0.303895	0.274877	-0.109255	-0.332188	-0.325654	0.175213	0.30772	-0.184637	-0.335291	0.119273	0.233205	0.253496	-0.232843	0.0118594	0.280216	0.208764	-0.327324	-0.221097
Lysophosphatidylcholines_MS2_73	0.0996463	0.120038	-0.0310005	0.213928	0.114269	-0.146953	0.132878	-0.122574	0.0452405	0.283612	-0.193509	-0.0313062	-0.166022	-0.211015	0.129024	0.0243486	-0.335285	0.126778	-0.247143	0.197442	-0.235228	-0.0380641	0.258886	0.223433	-0.0345034	-0.244291	-0.322167	-0.0366146	-0.00182579	0.260884	0.177269	-0.281312	0.237708	-0.159384	-0.312925	-0.302963	0.21112	0.289352	-0.190854	-0.297336	0.143546	0.192104	0.202935	-0.191813	-0.0110842	0.254926	0.151462	-0.277689	-0.245413
cPA_MS2_89	0.0980825	0.122962	-0.184047	0.381075	0.179917	-0.308292	0.258976	-0.31153	-0.150594	0.305785	-0.45596	0.0254666	-0.347573	-0.447647	-0.0118234	-0.0325984	-0.433272	0.433526	-0.462176	0.504408	-0.285376	-0.0802336	0.384201	0.214842	-0.122804	-0.304242	-0.404597	0.0932257	0.0736406	0.382512	0.426657	-0.468519	0.502356	-0.195646	-0.497462	-0.53397	0.180249	0.407329	-0.232795	-0.532113	0.0854099	0.398007	0.465221	-0.367412	0.116663	0.457919	0.425135	-0.538461	-0.293558
Monoglyceride_MS1_7	0.11568	0.106864	-0.13902	0.291417	0.126223	-0.259936	0.192632	-0.264398	-0.0751989	0.28825	-0.345699	-0.0156166	-0.286578	-0.346211	0.0172577	0.00680669	-0.411703	0.318308	-0.377439	0.399109	-0.267141	-0.0875293	0.353894	0.221991	-0.111331	-0.291122	-0.38302	0.0394849	0.0686521	0.343835	0.339185	-0.40035	0.418227	-0.215099	-0.428997	-0.458507	0.190703	0.349571	-0.213388	-0.444638	0.0966336	0.322111	0.37426	-0.295052	0.0849811	0.388503	0.332789	-0.440738	-0.282265
Lysophosphatidylethanolamines_MS2_91	0.17293	-0.00310352	-0.247707	0.152082	-0.0312937	-0.336992	0.102338	-0.417303	-0.148299	0.167358	-0.323362	-0.0870256	-0.3396	-0.305229	-0.191153	0.071289	-0.427157	0.390392	-0.362074	0.501769	-0.220048	-0.20923	0.40886	0.174395	-0.243067	-0.289664	-0.366963	0.0707611	0.214801	0.347266	0.407924	-0.396386	0.52111	-0.350261	-0.408349	-0.510426	0.112995	0.239401	-0.154543	-0.445585	-0.0194303	0.346949	0.447059	-0.269295	0.216416	0.421587	0.439205	-0.454105	-0.263022
Lysophosphatidylcholines_MS2_72	0.143615	0.105481	-0.0807779	0.211253	0.0811851	-0.210904	0.130059	-0.21002	0.0255198	0.301864	-0.231541	-0.064645	-0.22541	-0.245636	0.0776401	0.0535077	-0.417506	0.186006	-0.299296	0.28408	-0.270817	-0.0930583	0.339199	0.255504	-0.0930225	-0.299262	-0.389364	-0.0315176	0.0538346	0.32214	0.245902	-0.345119	0.332978	-0.246623	-0.377495	-0.393241	0.228798	0.31405	-0.21195	-0.367144	0.131256	0.246983	0.279011	-0.227168	0.0375461	0.326985	0.228813	-0.348079	-0.293783
Monoglyceride_MS1_10	0.170451	0.0542894	-0.120386	0.134766	0.00339596	-0.235345	0.0792141	-0.267716	0.00560174	0.244401	-0.202599	-0.101936	-0.237255	-0.209892	-0.00901607	0.0875838	-0.418057	0.197709	-0.277047	0.310061	-0.245603	-0.146656	0.356076	0.234246	-0.147981	-0.29457	-0.376365	-0.0263099	0.11637	0.315327	0.260212	-0.330199	0.362136	-0.307037	-0.355046	-0.401189	0.195122	0.254723	-0.181811	-0.351122	0.0816255	0.244013	0.294314	-0.202848	0.0894907	0.328128	0.258871	-0.335948	-0.28167
Monoglyceride_MS1_14	0.19021	-0.00450358	-0.136256	0.0223629	-0.0896548	-0.227312	0.00308483	-0.290201	0.00969587	0.165694	-0.125229	-0.144136	-0.212808	-0.128182	-0.0836014	0.127126	-0.382408	0.158717	-0.209062	0.280235	-0.198013	-0.190896	0.337916	0.199353	-0.187504	-0.26516	-0.330438	-0.0364205	0.167551	0.274293	0.228164	-0.270875	0.338459	-0.350513	-0.286547	-0.35685	0.151924	0.160728	-0.133529	-0.283135	0.0310934	0.199935	0.259734	-0.141977	0.12378	0.284204	0.240716	-0.269571	-0.246514
Triglyceride_MS2_52	-0.000502517	-0.0152538	-0.0961696	0.0706039	0.0161703	-0.0918	0.0561855	-0.116175	-0.121054	-0.0138396	-0.137345	0.0270399	-0.0999922	-0.11991	-0.107218	-0.027451	-0.039931	0.17523	-0.108215	0.174655	-0.0117864	-0.0338811	0.0633115	-0.0211236	-0.0613304	-0.0213368	-0.0286843	0.0789336	0.0573034	0.0560986	0.139594	-0.0916911	0.14847	-0.0255225	-0.0869066	-0.120958	-0.0361073	0.0415003	-0.00827192	-0.118445	-0.0518633	0.109777	0.146006	-0.0876056	0.0861476	0.105658	0.158435	-0.135486	-0.0128224
Monogalactosylmonoacylglycerol_MS2_86	0.0476823	-0.0481176	-0.150643	0.0338053	-0.0445921	-0.152105	0.0304734	-0.209073	-0.141041	-0.0217181	-0.151853	-0.0175925	-0.150902	-0.129429	-0.182096	0.0123443	-0.10782	0.222912	-0.13857	0.251371	-0.0308452	-0.101059	0.135416	-0.00206133	-0.130935	-0.0648449	-0.0787534	0.0822026	0.127802	0.102621	0.197718	-0.135567	0.23483	-0.123028	-0.128498	-0.195432	-0.0337132	0.0360486	-0.0132215	-0.165842	-0.0806937	0.150354	0.210554	-0.10378	0.145171	0.16258	0.229671	-0.184299	-0.048037
Fatty.Acids_MS2_93	0.0657661	0.0398727	-0.0492992	0.0927952	0.0298243	-0.104644	0.0580728	-0.109998	-0.00316045	0.125838	-0.113217	-0.029298	-0.110645	-0.116965	0.0147074	0.0240412	-0.187911	0.101029	-0.140691	0.145523	-0.117948	-0.0496572	0.157441	0.108208	-0.0525977	-0.133447	-0.173049	-0.00524398	0.0356737	0.146886	0.123978	-0.159872	0.164659	-0.117046	-0.172896	-0.186287	0.0937048	0.136713	-0.0911998	-0.17221	0.0476021	0.119704	0.139306	-0.106625	0.0304419	0.154891	0.119928	-0.165951	-0.129438
Phosphatidylethanolamines_MS2_80	0.0822957	0.0270226	-0.0241774	0.0311119	-0.0105594	-0.0785201	0.0124042	-0.0873673	0.0456776	0.115201	-0.0421142	-0.0607657	-0.0753931	-0.0514234	0.0284061	0.0539273	-0.181471	0.0290861	-0.0883182	0.0831487	-0.108883	-0.0605832	0.145068	0.116004	-0.051192	-0.12997	-0.164978	-0.0410339	0.0384483	0.126723	0.0717587	-0.119933	0.11749	-0.139458	-0.132756	-0.144269	0.102184	0.0994916	-0.0798562	-0.119797	0.0534712	0.0737773	0.0854739	-0.0609384	0.0143586	0.115089	0.0654357	-0.106704	-0.126467
X.O.acyl..1.hydroxy.fatty.acid_MS2_113	0.0772085	-0.0143398	-0.0182237	-0.0547827	-0.0691092	-0.0462336	-0.0448517	-0.0697867	0.05209	0.0421192	0.0314425	-0.0775165	-0.0324492	0.0249224	-0.0129154	0.0705081	-0.115406	-0.021605	-0.0140688	0.0267257	-0.0540022	-0.07181	0.0952773	0.071348	-0.0583558	-0.0810128	-0.0972039	-0.0475173	0.0561931	0.0671804	0.0203185	-0.0462454	0.0605382	-0.134204	-0.0510367	-0.0715637	0.0569166	0.0138609	-0.0311652	-0.0376358	0.0157877	0.0176322	0.0287614	0.000601619	0.0233198	0.0506351	0.0220416	-0.0264564	-0.0755763
Phosphatidylglycerols_MS1_101	-0.00269223	-0.0018015	0.0516875	-0.0561894	-0.0210328	0.0564296	-0.0419967	0.0660216	0.0631288	-0.0114804	0.088306	-0.0163469	0.0629514	0.0800923	0.0458357	0.0166748	0.0392775	-0.102616	0.0743916	-0.104784	0.0206135	0.0164364	-0.0470011	-0.00146622	0.0313468	0.0247286	0.033458	-0.0414194	-0.0266469	-0.0450012	-0.0852638	0.0664087	-0.0920953	0.0174891	0.0659827	0.0819016	0.00647209	-0.0425717	0.0167832	0.0821359	0.0173916	-0.0708919	-0.0900529	0.0603037	-0.042992	-0.0715063	-0.093116	0.0902544	0.0206636
Triglyceride_MS2_37	0.0203705	-0.0441942	-0.0476099	-0.0503325	-0.0598582	-0.0338784	-0.0317981	-0.0646205	-0.036886	-0.0502762	0.00104162	-0.0246832	-0.0251345	0.00956238	-0.0881291	0.0221208	-0.00450127	0.0382237	0.00116252	0.0488628	0.0199191	-0.0479839	0.0220792	-0.0223176	-0.0537899	0.00208664	0.008059	0.0179414	0.0594091	0.0020439	0.0337741	-0.00153874	0.0465674	-0.0509565	0.0055113	-0.0245011	-0.0346263	-0.0423301	0.0240594	-0.00511101	-0.0494161	0.0148467	0.0354471	0.00587513	0.0560246	0.0168836	0.0496988	-0.0112756	0.00943745
Lysophosphatidylcholines_MS2_65	0.111737	-0.0583119	-0.261375	0.0919585	-0.0617969	-0.291633	0.0713672	-0.385625	-0.219224	0.0276776	-0.289036	-0.0474692	-0.291432	-0.256018	-0.280687	0.0362105	-0.266171	0.395953	-0.284532	0.465257	-0.107655	-0.187798	0.293822	0.0527364	-0.235097	-0.170502	-0.212082	0.12311	0.222129	0.235081	0.370319	-0.291285	0.450821	-0.258655	-0.286599	-0.399766	-0.00495291	0.121368	-0.0656756	-0.343967	-0.103573	0.293601	0.398311	-0.212794	0.244407	0.331819	0.418846	-0.369206	-0.141762
Phosphatidylethanolamines_MS2_12	0.104605	-0.0988488	-0.232245	-0.0153773	-0.126811	-0.234596	-0.00210493	-0.338176	-0.185455	-0.0485499	-0.17892	-0.069934	-0.221371	-0.146801	-0.299872	0.0587505	-0.183303	0.301367	-0.179378	0.363532	-0.0447475	-0.190327	0.223467	0.00804226	-0.227206	-0.111113	-0.130411	0.0989322	0.226583	0.15658	0.282228	-0.189824	0.353822	-0.243985	-0.177514	-0.291982	-0.0464923	0.0194802	-0.0107578	-0.227398	-0.132362	0.207439	0.302876	-0.126407	0.233498	0.236928	0.33498	-0.250996	-0.0823989
Lysophosphatidylcholines_MS2_67	0.1346	-0.160445	-0.284715	-0.101021	-0.216863	-0.267997	-0.0582717	-0.41208	-0.21772	-0.118994	-0.153338	-0.11082	-0.240586	-0.111908	-0.409252	0.0959575	-0.183356	0.326258	-0.158885	0.404176	-0.0139814	-0.254417	0.244896	-0.0204003	-0.29489	-0.104696	-0.114105	0.11104	0.303122	0.150048	0.307039	-0.176268	0.395835	-0.314107	-0.154571	-0.306783	-0.090262	-0.0491839	0.0255039	-0.214332	-0.195038	0.209943	0.329035	-0.1026	0.299958	0.243245	0.379647	-0.243869	-0.0667663
Lysophosphatidylcholines_MS2_87	0.161049	-0.171222	-0.332962	-0.087485	-0.232478	-0.324489	-0.0481465	-0.487004	-0.252611	-0.109115	-0.203719	-0.125404	-0.296106	-0.156998	-0.45957	0.107953	-0.241727	0.396075	-0.212262	0.490486	-0.0387538	-0.293661	0.306203	-0.00418099	-0.341531	-0.142807	-0.161349	0.129171	0.347062	0.198733	0.375787	-0.233515	0.482394	-0.371502	-0.211539	-0.385463	-0.0855194	-0.0246989	0.0102396	-0.280425	-0.211454	0.264878	0.40358	-0.141713	0.345309	0.307904	0.457034	-0.313496	-0.0993372
Lysophosphatidylethanolamines_MS2_88	0.188524	-0.193004	-0.334961	-0.145004	-0.282979	-0.326676	-0.089917	-0.503486	-0.226881	-0.122163	-0.158328	-0.162524	-0.2885	-0.113437	-0.47834	0.142337	-0.258097	0.36267	-0.184766	0.473258	-0.0369173	-0.324745	0.320828	0.005621	-0.365099	-0.153435	-0.17037	0.106283	0.374184	0.198871	0.359056	-0.218987	0.478576	-0.420005	-0.195726	-0.380231	-0.081082	-0.0550934	0.0182128	-0.25847	-0.219257	0.246015	0.387777	-0.114291	0.355548	0.298412	0.44371	-0.287585	-0.107333
Lysophosphatidylcholines_MS2_70	0.184213	-0.194757	-0.310738	-0.171367	-0.291958	-0.298313	-0.109225	-0.470432	-0.200132	-0.131551	-0.117035	-0.167575	-0.257333	-0.0755043	-0.458651	0.147794	-0.233652	0.315368	-0.148009	0.422948	-0.023612	-0.315021	0.294241	0.000666886	-0.349009	-0.137465	-0.149177	0.0891549	0.360675	0.173897	0.317974	-0.184637	0.432696	-0.40686	-0.1611	-0.33797	-0.0819314	-0.077893	0.0287061	-0.217046	-0.213355	0.21135	0.344027	-0.0848996	0.33559	0.261927	0.399308	-0.242988	-0.0933335
Lysophosphatidylethanolamines_MS2_85	0.152076	-0.133111	-0.191804	-0.15402	-0.226475	-0.194312	-0.104589	-0.312877	-0.0856409	-0.0708811	-0.0321819	-0.147896	-0.159534	-0.0108841	-0.287381	0.132137	-0.188292	0.160175	-0.0767777	0.250194	-0.0317738	-0.229861	0.216197	0.0309487	-0.240977	-0.115929	-0.127592	0.0230616	0.249199	0.126643	0.185989	-0.117226	0.275526	-0.316166	-0.104194	-0.222373	-0.0261754	-0.0589493	0.0107698	-0.129147	-0.125546	0.120582	0.204922	-0.034276	0.213088	0.167509	0.236799	-0.138346	-0.0863367
So_MS2_22	0.137182	-0.0738635	-0.112947	-0.109568	-0.161079	-0.13883	-0.080341	-0.21562	-0.00524761	0.0049053	-0.00205137	-0.132486	-0.111902	0.00357252	-0.15191	0.119111	-0.192497	0.0722369	-0.0595173	0.155779	-0.0642413	-0.170901	0.189471	0.0756647	-0.166921	-0.127125	-0.147783	-0.0233716	0.168148	0.123483	0.117357	-0.104586	0.194475	-0.264573	-0.10256	-0.177583	0.0355038	-0.00879888	-0.0243176	-0.105253	-0.047611	0.0823752	0.134141	-0.0249749	0.125824	0.132525	0.143696	-0.101251	-0.108073
Phosphatidylethanolamines_MS2_69	0.164484	-0.117128	-0.151457	-0.17164	-0.228162	-0.16688	-0.121723	-0.273586	-0.0240428	-0.0392427	0.0162952	-0.166846	-0.129199	0.0278774	-0.228676	0.150338	-0.203487	0.0895091	-0.0483404	0.188089	-0.0484133	-0.221295	0.21345	0.0625377	-0.218904	-0.130374	-0.145887	-0.0183956	0.225886	0.12587	0.137883	-0.100796	0.230415	-0.324578	-0.0927734	-0.195699	0.0104808	-0.0535504	-0.00265444	-0.101377	-0.0893777	0.0871343	0.156429	-0.00995098	0.174146	0.142794	0.178092	-0.10062	-0.104468
Monoglyceride_MS1_9	0.15705	-0.201422	-0.179262	-0.306552	-0.333859	-0.144277	-0.208257	-0.289087	-0.0588122	-0.180902	0.100624	-0.189867	-0.0894185	0.124223	-0.349618	0.172664	-0.0987297	0.0636123	0.0475626	0.152645	0.0484228	-0.258115	0.148029	-0.0277085	-0.258653	-0.0493077	-0.0328706	-0.000461505	0.283853	0.0383823	0.0975965	-0.000315284	0.184529	-0.328955	0.0245757	-0.109528	-0.0873408	-0.197529	0.0846389	0.00459927	-0.180483	0.0259998	0.109048	0.0707403	0.226139	0.0653871	0.160517	-0.0047171	-0.0162
Sphingomyelines_MS2_108	0.190516	-0.183484	-0.115147	-0.357513	-0.357227	-0.102702	-0.252591	-0.234235	0.0529067	-0.131608	0.196553	-0.237265	-0.0390955	0.203372	-0.260992	0.217558	-0.134942	-0.0639079	0.10246	0.0470215	0.0191637	-0.258356	0.153391	0.0307289	-0.233657	-0.0805918	-0.0707147	-0.0781743	0.257928	0.0406195	0.0146175	0.0289859	0.112859	-0.365945	0.0459049	-0.0679816	-0.0232032	-0.198296	0.0638647	0.0553268	-0.12339	-0.0339592	0.026186	0.119667	0.16736	0.0245156	0.0615096	0.06414	-0.0523205
Monoglyceride_MS1_17	-0.0605421	0.20808	0.0939916	0.352677	0.307671	0.00690544	0.234552	0.120367	0.0424607	0.281676	-0.205559	0.126678	-0.0449378	-0.228602	0.30191	-0.118007	-0.117208	0.0578856	-0.189964	0.0311497	-0.164487	0.160223	0.0449272	0.136349	0.156934	-0.100267	-0.155722	-0.00330692	-0.195672	0.124254	0.0531389	-0.170212	0.0243432	0.147998	-0.204384	-0.108457	0.170007	0.308153	-0.166167	-0.187887	0.198065	0.107112	0.0599644	-0.172768	-0.152819	0.111518	-0.00268398	-0.173994	-0.123207
Monoglyceride_MS1_16	-0.0425644	0.174069	0.0858371	0.282743	0.248729	0.0096292	0.186292	0.104422	0.0523975	0.241408	-0.155762	0.0953688	-0.0315426	-0.177371	0.261422	-0.0888048	-0.106342	0.0296345	-0.150209	0.0123553	-0.142162	0.129789	0.0415495	0.123533	0.131032	-0.0903361	-0.137735	-0.0151777	-0.163294	0.105683	0.0333998	-0.138596	0.0126585	0.112264	-0.168143	-0.0867938	0.151609	0.255391	-0.141519	-0.149962	0.172288	0.0811012	0.0393861	-0.136236	-0.133586	0.0886187	-0.0149134	-0.13556	-0.10977
Monoglyceride_MS2_5	-0.0153622	0.139237	0.106637	0.175418	0.170556	0.0389413	0.109171	0.11853	0.107955	0.20385	-0.0513597	0.0442767	0.0137628	-0.0776332	0.249597	-0.0405711	-0.090775	-0.0619165	-0.0706919	-0.0641229	-0.11757	0.100213	0.0250702	0.122048	0.116783	-0.0789942	-0.11622	-0.0586884	-0.140552	0.0719127	-0.0331718	-0.0765146	-0.0442357	0.0685678	-0.102795	-0.0285626	0.147474	0.183024	-0.113485	-0.0711805	0.161427	0.016983	-0.0295225	-0.065897	-0.138075	0.032219	-0.0790055	-0.0496394	-0.0967799
Diglyceride_MS1_29	-0.00130627	0.137455	0.0960539	0.174715	0.162037	0.0224355	0.107874	0.0966916	0.10815	0.213769	-0.0591604	0.0331149	-0.00135998	-0.085457	0.24134	-0.0306895	-0.117459	-0.0506326	-0.0845616	-0.0439417	-0.130657	0.0853622	0.0491016	0.135368	0.102151	-0.0973551	-0.138892	-0.0611418	-0.127091	0.0908231	-0.0169363	-0.0949245	-0.0198774	0.0423697	-0.122085	-0.0536133	0.157136	0.1925	-0.12193	-0.0903939	0.162204	0.0307714	-0.0110591	-0.075039	-0.127998	0.0520129	-0.0614531	-0.068005	-0.113631
Diglyceride_MS1_18	-0.005647	0.0996242	0.0483748	0.151645	0.12919	-0.00384723	0.0974783	0.0468028	0.0469479	0.153655	-0.0809286	0.0361633	-0.0245111	-0.0957545	0.153759	-0.0340439	-0.0910759	0.00797813	-0.0898197	0.00998487	-0.0973953	0.0593692	0.0471491	0.0915315	0.0641415	-0.0733614	-0.105297	-0.0228116	-0.0836637	0.0781291	0.0216225	-0.0914672	0.0193141	0.0330565	-0.110254	-0.0665604	0.104831	0.153493	-0.0913291	-0.0953877	0.107033	0.0498344	0.0271441	-0.0783351	-0.0750782	0.0627095	-0.00693862	-0.0836545	-0.0836735
Monoglyceride_MS1_15	-0.11447	0.219303	0.216145	0.278676	0.314581	0.153173	0.180703	0.304376	0.144727	0.240917	-0.0457124	0.142919	0.105119	-0.0827529	0.414977	-0.129081	0.0309133	-0.142388	-0.0314293	-0.203552	-0.0938528	0.24276	-0.109489	0.094546	0.262524	-0.00279868	-0.031922	-0.0616299	-0.2913	-0.00664415	-0.136129	-0.0084507	-0.20431	0.269888	-0.0416811	0.102889	0.154549	0.220045	-0.117345	0.00111265	0.231083	-0.0487702	-0.144208	-0.0520507	-0.261617	-0.0653636	-0.211153	0.0257217	-0.0382289
Monoglyceride_MS1_13	-0.113274	0.215104	0.225406	0.259883	0.303997	0.164738	0.167134	0.315777	0.157994	0.233853	-0.0228431	0.136466	0.119126	-0.0612975	0.419352	-0.122774	0.0403652	-0.165626	-0.0122351	-0.226342	-0.0870107	0.242799	-0.119502	0.0924676	0.265943	0.00354455	-0.0228719	-0.0708901	-0.293045	-0.0178871	-0.155179	0.00838877	-0.22395	0.269802	-0.024372	0.12173	0.153447	0.205585	-0.111087	0.0217175	0.231454	-0.0657152	-0.164329	-0.03605	-0.267925	-0.0822185	-0.230884	0.0479242	-0.0323026
Diglyceride_MS2_20	-0.0826388	0.213319	0.234569	0.228766	0.275768	0.161333	0.141545	0.307727	0.199099	0.255004	0.0109165	0.101806	0.122235	-0.0331826	0.43392	-0.0907983	-0.000193803	-0.202704	-0.00141652	-0.244122	-0.107893	0.220683	-0.0913707	0.125524	0.253716	-0.0261541	-0.0582475	-0.102959	-0.281295	0.000713429	-0.16961	0.00371858	-0.223906	0.221192	-0.0319911	0.112147	0.183414	0.206483	-0.123397	0.0247773	0.247707	-0.0759421	-0.176379	-0.022614	-0.273808	-0.0784956	-0.248114	0.0583693	-0.0613811
Diglyceride_MS1_28	-0.0562312	0.130644	0.218838	0.0646095	0.143315	0.180161	0.0299848	0.285147	0.211888	0.14239	0.130074	0.0415251	0.16475	0.0911591	0.334862	-0.0341176	0.0562848	-0.2698	0.103456	-0.299247	-0.0377422	0.161473	-0.123939	0.0753339	0.202782	0.0193086	0.0117211	-0.121607	-0.213368	-0.0633876	-0.225381	0.0958716	-0.269287	0.164025	0.0730707	0.185473	0.122716	0.068949	-0.0530496	0.130918	0.17859	-0.146827	-0.23641	0.0703353	-0.231187	-0.149682	-0.285339	0.163092	-0.00841166
Phosphatidylglycerols_MS2_94	-0.0287739	0.084126	0.14026	0.0379371	0.0871965	0.111918	0.0159605	0.178023	0.142726	0.0978887	0.0864227	0.0195473	0.103102	0.0604476	0.216939	-0.0154288	0.0240129	-0.176593	0.0645956	-0.190826	-0.0307861	0.0979486	-0.0702323	0.0567641	0.126056	0.00368977	-0.00315711	-0.0836192	-0.133321	-0.0335272	-0.143557	0.0564794	-0.167994	0.0931352	0.0410589	0.112189	0.086122	0.0475743	-0.0383595	0.0799641	0.118209	-0.0927145	-0.149797	0.0447447	-0.148021	-0.0911527	-0.18247	0.102009	-0.0138102
Monoglyceride_MS1_45	0.0277687	0.211014	0.116414	0.283304	0.239564	-0.011724	0.174731	0.0908655	0.155162	0.356449	-0.127862	0.0320269	-0.0473851	-0.167107	0.349064	-0.0309779	-0.247235	-0.0329449	-0.177024	-0.00354402	-0.235452	0.0986208	0.136835	0.239075	0.121976	-0.195393	-0.271038	-0.0913304	-0.16433	0.190805	0.0260731	-0.200864	0.0398707	0.00777013	-0.244949	-0.153657	0.263668	0.329197	-0.211356	-0.198926	0.250704	0.0922151	0.0409197	-0.149254	-0.169187	0.137952	-0.0388758	-0.164038	-0.216739
Monoglyceride_MS2_44	0.0696865	0.184009	0.130455	0.19008	0.164798	-0.000722578	0.105756	0.0858331	0.215528	0.344724	-0.0398698	-0.0276453	-0.0209134	-0.0852566	0.343335	0.0246528	-0.269582	-0.11145	-0.12138	-0.0571145	-0.234622	0.0587293	0.151084	0.26103	0.0981153	-0.211187	-0.284473	-0.139739	-0.135162	0.185236	-0.0207377	-0.167749	0.0113353	-0.0611464	-0.211364	-0.129167	0.280302	0.282168	-0.201448	-0.150369	0.251175	0.0479633	-0.00526664	-0.0965268	-0.170084	0.109204	-0.0845751	-0.106272	-0.230256
Ceraminde_MS2_31	0.0467314	0.113981	0.163815	0.0286629	0.0668167	0.0849032	-0.00218081	0.153638	0.242176	0.206356	0.116488	-0.049872	0.0833819	0.0738772	0.291514	0.0478995	-0.12024	-0.235325	0.0385277	-0.199965	-0.122295	0.0577667	0.0304103	0.17089	0.107673	-0.10297	-0.137497	-0.158911	-0.124182	0.0531781	-0.146326	-0.00644084	-0.133269	-0.0225303	-0.0354729	0.0407081	0.194611	0.114824	-0.10521	0.0302496	0.189827	-0.0797876	-0.143281	0.0334079	-0.175076	-0.0387955	-0.199524	0.0722629	-0.121176
Ceraminde_MS2_49	0.0506258	0.11118	0.161455	0.0232594	0.0608916	0.082252	-0.00607169	0.148682	0.243163	0.205232	0.118976	-0.0542665	0.0817839	0.0764345	0.28722	0.0519055	-0.124248	-0.235659	0.0391136	-0.197975	-0.123024	0.0528729	0.0344414	0.172421	0.103203	-0.105558	-0.140267	-0.160377	-0.119442	0.0551677	-0.145063	-0.00731428	-0.129945	-0.0299046	-0.0361757	0.037941	0.195089	0.112599	-0.104926	0.0297421	0.188166	-0.0793798	-0.141684	0.0345837	-0.171975	-0.0370529	-0.197503	0.0719789	-0.123246
X.O.acyl..1.hydroxy.fatty.acid_MS2_116	0.0459248	0.079436	0.0508811	0.0784732	0.0618899	-0.0132634	0.0417231	0.0201408	0.101313	0.162514	-0.0183144	-0.0258383	-0.0201272	-0.039179	0.147217	0.0231492	-0.144985	-0.0462165	-0.0622659	-0.0126574	-0.116364	0.0113312	0.0889085	0.130017	0.0303438	-0.111349	-0.147737	-0.0682609	-0.0476156	0.0986497	0.000902137	-0.0884574	0.0233409	-0.0540323	-0.108778	-0.0772089	0.135282	0.131555	-0.0969561	-0.0802347	0.113683	0.0299572	0.00975523	-0.0473621	-0.0682202	0.0635693	-0.0266486	-0.0590532	-0.118518
X.O.acyl..1.hydroxy.fatty.acid_MS2_120	0.063875	0.10025	0.0981238	0.0600312	0.060492	0.0160867	0.0226818	0.0635958	0.176524	0.205835	0.0368241	-0.0504398	0.0126258	0.00395381	0.219155	0.0466078	-0.170965	-0.128756	-0.0327971	-0.0828732	-0.141208	0.0195357	0.0918199	0.172819	0.0549726	-0.134244	-0.176846	-0.119221	-0.0743773	0.103414	-0.0530828	-0.0744968	-0.0252864	-0.0693102	-0.101416	-0.0518807	0.183644	0.143144	-0.116782	-0.0528579	0.159538	-0.00634864	-0.0440967	-0.0215834	-0.114401	0.0393661	-0.0936774	-0.0192594	-0.145723
Sphingomyelin_MS2_74	0.0959918	0.0466941	0.0654574	-0.0315471	-0.0272515	-0.00214358	-0.03957	0.0114951	0.170676	0.147975	0.0838776	-0.0965718	0.00932119	0.0560839	0.137777	0.0890433	-0.172424	-0.136132	0.00194335	-0.0728045	-0.115488	-0.0371545	0.107257	0.155639	0.000393524	-0.130577	-0.164261	-0.124307	-0.011386	0.0931208	-0.0519621	-0.0507907	-0.00749455	-0.136964	-0.0704168	-0.0505268	0.154198	0.0760677	-0.0851674	-0.0247078	0.112941	-0.0205509	-0.0422297	0.0138016	-0.0672786	0.0314702	-0.0777267	0.0070808	-0.134822
Sphingomyelin_MS1_32	0.00866424	0.175114	0.27462	0.056977	0.139024	0.183396	0.0113025	0.305027	0.34073	0.26229	0.185508	-0.0216601	0.173836	0.124894	0.453052	0.0242007	-0.0699168	-0.371628	0.100273	-0.357573	-0.127398	0.145004	-0.0487142	0.193556	0.214048	-0.0772808	-0.111214	-0.213587	-0.234213	0.0062419	-0.26614	0.0555661	-0.280459	0.0758478	0.0168849	0.149924	0.242362	0.136635	-0.121488	0.109458	0.271214	-0.161146	-0.270234	0.0754442	-0.290796	-0.126738	-0.34811	0.165673	-0.109592
Monoglyceride_MS1_19	-0.0316618	0.158744	0.31224	0.00847079	0.129516	0.250673	-0.0193911	0.38027	0.351311	0.197544	0.254424	-0.00243979	0.243627	0.194257	0.459876	0.00834359	0.0393825	-0.440051	0.183963	-0.452848	-0.0622705	0.180917	-0.143694	0.135357	0.253289	-0.000592431	-0.0124556	-0.215488	-0.264407	-0.0797802	-0.345963	0.150065	-0.385542	0.150427	0.117732	0.263537	0.194583	0.0628586	-0.072322	0.212335	0.25228	-0.23504	-0.359248	0.138374	-0.318451	-0.220894	-0.428353	0.266337	-0.0364527
Diglyceride_MS2_25	-0.0141557	0.105139	0.217209	-0.00928823	0.0767797	0.17381	-0.0246429	0.260363	0.252399	0.135176	0.189436	-0.0120787	0.171539	0.146889	0.316118	0.0154175	0.0218258	-0.315864	0.13514	-0.320081	-0.0437295	0.117507	-0.095348	0.0979062	0.170096	-0.00417276	-0.0122668	-0.156813	-0.176991	-0.0547544	-0.245431	0.107785	-0.269272	0.0910056	0.085474	0.184316	0.137706	0.0364191	-0.0488962	0.153236	0.17435	-0.168575	-0.254358	0.103496	-0.219404	-0.155901	-0.302063	0.192076	-0.0284698
Phosphatidylethanolamines_MS1_99	-0.0181481	0.106386	0.234601	-0.022684	0.0746052	0.193149	-0.0346955	0.284251	0.27052	0.131829	0.214623	-0.0136134	0.192098	0.1696	0.332785	0.0173604	0.0375174	-0.346796	0.157711	-0.353593	-0.0363711	0.126221	-0.11318	0.0957331	0.182965	0.00584188	0.000712386	-0.16807	-0.188556	-0.070458	-0.272476	0.129141	-0.300076	0.102214	0.106656	0.211807	0.138741	0.0245353	-0.0435659	0.179086	0.180451	-0.190696	-0.28316	0.121244	-0.234628	-0.179373	-0.331971	0.220148	-0.0200636
PE.27.0...M.H.._MS1_98	0.0215587	0.072459	0.194703	-0.0719136	0.0126605	0.152608	-0.0689736	0.215025	0.260995	0.113446	0.221991	-0.0554138	0.1617	0.18075	0.26822	0.0550823	-0.00630219	-0.324289	0.150371	-0.307602	-0.0424477	0.0695102	-0.0642357	0.105242	0.126312	-0.0213302	-0.028396	-0.170468	-0.129139	-0.0443352	-0.239486	0.10948	-0.244718	0.0223645	0.0900412	0.167728	0.134887	0.00322062	-0.0390048	0.159278	0.152421	-0.171746	-0.245992	0.122614	-0.187844	-0.147874	-0.28754	0.199695	-0.0403631
Diglyceride_MS1_34	0.0352315	0.111529	0.250035	-0.0598563	0.0375732	0.181927	-0.0678512	0.268182	0.340723	0.182349	0.259357	-0.069879	0.19002	0.203972	0.366767	0.0690745	-0.0443072	-0.402019	0.162803	-0.374697	-0.0826446	0.0909141	-0.055998	0.16115	0.164042	-0.0542622	-0.0726897	-0.222403	-0.172469	-0.0276055	-0.288485	0.107698	-0.290346	0.0183177	0.0785617	0.182437	0.199138	0.0423351	-0.0740095	0.16947	0.216074	-0.198314	-0.294134	0.133086	-0.247259	-0.161481	-0.354512	0.223697	-0.0795653
Ceraminde_MS2_50	0.0385442	0.0497517	0.237287	-0.171858	-0.0491968	0.202474	-0.14188	0.260635	0.333303	0.0848115	0.338409	-0.0981806	0.225515	0.289333	0.287564	0.0961184	0.0233613	-0.441002	0.242271	-0.415161	-0.0166774	0.0592739	-0.0994944	0.105266	0.13453	-0.00192228	0.00194571	-0.222559	-0.129464	-0.0896942	-0.329695	0.18523	-0.332011	0.00254877	0.167418	0.249581	0.137587	-0.0656427	-0.012805	0.25468	0.156384	-0.252091	-0.340228	0.201005	-0.215228	-0.223033	-0.380798	0.304506	-0.0221967
Phosphatidylglycerols_MS2_104	-0.0185431	0.0434383	0.172961	-0.0836145	0.00806829	0.164832	-0.0695798	0.218757	0.197658	0.0352654	0.211573	-0.0215798	0.172304	0.181708	0.205436	0.024262	0.0817404	-0.288115	0.17229	-0.298487	0.0187629	0.082765	-0.122517	0.0315224	0.126343	0.0447728	0.0564131	-0.124499	-0.121869	-0.0991731	-0.236351	0.152026	-0.261275	0.0799372	0.142431	0.210886	0.0620896	-0.0509548	0.00823738	0.194348	0.098778	-0.181533	-0.248362	0.135783	-0.161194	-0.180695	-0.272542	0.221986	0.0276712
Ceraminde_MS2_63	-0.00860571	0.0263113	0.128101	-0.0766402	-0.00619461	0.123092	-0.0620197	0.159705	0.151829	0.0206795	0.168666	-0.0238986	0.130966	0.146277	0.147021	0.0253479	0.060073	-0.222172	0.136082	-0.226945	0.0164706	0.0548698	-0.0899963	0.0234915	0.0888088	0.0330933	0.0427917	-0.0970311	-0.0843751	-0.0758976	-0.180574	0.11851	-0.196762	0.0500432	0.111967	0.160306	0.0450885	-0.0471326	0.00961217	0.151677	0.0702145	-0.14053	-0.189511	0.108488	-0.117174	-0.138418	-0.206424	0.172864	0.0210023
PE.25.0...M.H.._MS1_97	0.00760155	0.0378256	0.130023	-0.0651459	-0.00194487	0.111081	-0.0566166	0.149735	0.168742	0.0527591	0.161694	-0.0352613	0.118805	0.13588	0.165715	0.0354734	0.0204369	-0.223422	0.118114	-0.217225	-0.0101693	0.0474247	-0.0610595	0.0526496	0.084684	0.00394997	0.00520187	-0.109887	-0.0836985	-0.0486354	-0.170997	0.0934061	-0.178526	0.0249931	0.0830619	0.132941	0.072846	-0.0205839	-0.0110292	0.127534	0.0890048	-0.127728	-0.177158	0.0957512	-0.122093	-0.116456	-0.200483	0.152717	-0.00836751
Diglyceride_MS2_21	0.00996774	-0.0124521	0.11007	-0.146068	-0.0685529	0.117919	-0.109097	0.131948	0.150242	-0.0257277	0.209781	-0.0545975	0.136553	0.190764	0.0921785	0.0537926	0.0699858	-0.236006	0.169656	-0.231159	0.0407916	0.0191421	-0.0890706	0.00619691	0.0552091	0.0432411	0.0613637	-0.10173	-0.0439893	-0.0919889	-0.189129	0.145211	-0.196201	0.0102537	0.144307	0.173588	0.0204105	-0.101514	0.03648	0.182609	0.036513	-0.158849	-0.198501	0.140276	-0.0879765	-0.15422	-0.204898	0.202529	0.0357572
Phosphatidylglycerols_MS1_119	-0.0147664	-0.0413312	0.130404	-0.210583	-0.100569	0.167113	-0.150881	0.177865	0.154956	-0.0961543	0.277569	-0.0508334	0.191829	0.260697	0.0730265	0.0517988	0.159989	-0.291565	0.24695	-0.304289	0.102066	0.0326488	-0.162751	-0.0475961	0.0715151	0.107833	0.146707	-0.103108	-0.0504863	-0.1655	-0.252572	0.228797	-0.275907	0.0531557	0.23532	0.266307	-0.028406	-0.180903	0.0861441	0.273874	0.00667692	-0.22222	-0.269276	0.200845	-0.0961764	-0.232834	-0.264177	0.291094	0.0995746
Diglyceride_MS2_81	0.0126501	-0.100899	0.181024	-0.398701	-0.226443	0.24176	-0.284764	0.232903	0.250764	-0.177936	0.471703	-0.124428	0.292658	0.446954	0.0619844	0.12221	0.22647	-0.467228	0.406524	-0.466415	0.164969	0.00145328	-0.226404	-0.0705012	0.0666335	0.154831	0.218035	-0.175063	-0.0288608	-0.252413	-0.391985	0.3645	-0.410015	0.0139298	0.378241	0.404414	-0.0509007	-0.322677	0.148335	0.439866	-0.0148946	-0.354279	-0.416017	0.337525	-0.117278	-0.360199	-0.400737	0.468143	0.147438
Triglyceride_MS2_60	0.0364729	-0.132978	0.0984258	-0.390185	-0.257467	0.162689	-0.274446	0.120716	0.171722	-0.201142	0.396372	-0.134474	0.215352	0.384665	-0.0447396	0.129494	0.178508	-0.349455	0.339886	-0.334852	0.156725	-0.0544699	-0.160316	-0.079641	-0.00572623	0.127554	0.186014	-0.128919	0.0432592	-0.205183	-0.289451	0.300306	-0.288627	-0.050328	0.319208	0.307414	-0.0773708	-0.314685	0.148457	0.359744	-0.0654062	-0.278695	-0.307278	0.288135	-0.0358205	-0.279814	-0.279353	0.377185	0.129643
Ceraminde_MS2_84	0.0591007	-0.191419	0.0555711	-0.475287	-0.341441	0.140929	-0.330196	0.0629214	0.144312	-0.273621	0.429322	-0.169881	0.206988	0.426087	-0.143524	0.161936	0.192098	-0.336287	0.369742	-0.310491	0.193011	-0.108681	-0.15271	-0.112697	-0.0626212	0.142965	0.213255	-0.118638	0.10942	-0.222105	-0.277474	0.324985	-0.264004	-0.105425	0.353244	0.308609	-0.123115	-0.387055	0.187815	0.3852	-0.124871	-0.28625	-0.295235	0.318344	0.0211737	-0.286308	-0.24934	0.397049	0.153018
Diglyceride_MS2_56	0.0795808	-0.179288	0.0833963	-0.492208	-0.349576	0.153751	-0.346737	0.0821681	0.198106	-0.240163	0.467021	-0.194323	0.223433	0.455355	-0.0987282	0.184837	0.161219	-0.390574	0.385809	-0.351231	0.170166	-0.11168	-0.139066	-0.0765547	-0.0536677	0.118292	0.182484	-0.156481	0.0987125	-0.210423	-0.308712	0.32745	-0.287073	-0.130852	0.350846	0.315364	-0.0851121	-0.376888	0.170907	0.397081	-0.093361	-0.306498	-0.325331	0.33395	-0.00558857	-0.294901	-0.28878	0.418152	0.126212
PE.40.1...M.H.._MS1_117	0.126451	-0.222757	-0.0110431	-0.507541	-0.408998	0.0582483	-0.354216	-0.0575835	0.127137	-0.261734	0.401697	-0.22865	0.13485	0.402737	-0.223154	0.214188	0.084085	-0.273757	0.317382	-0.206576	0.152167	-0.193819	-0.0459936	-0.0715639	-0.149537	0.0713936	0.127971	-0.120105	0.194876	-0.146779	-0.196933	0.252682	-0.144167	-0.237617	0.28125	0.197695	-0.103088	-0.373683	0.167698	0.308272	-0.148144	-0.225353	-0.205019	0.287013	0.0906544	-0.200257	-0.155097	0.320433	0.09137
PE.38.1...M.H.._MS1_114	0.138718	-0.261292	-0.118963	-0.478615	-0.431077	-0.0383632	-0.326414	-0.192607	0.00550698	-0.302004	0.288316	-0.221336	0.0366511	0.308749	-0.363755	0.204966	0.04696	-0.105916	0.22782	-0.0325002	0.153336	-0.250694	0.0205866	-0.101331	-0.232488	0.0539533	0.107707	-0.0444956	0.277715	-0.0981541	-0.060881	0.174952	0.00714973	-0.289947	0.211546	0.0819813	-0.152639	-0.363579	0.174449	0.20629	-0.219856	-0.12515	-0.0625641	0.217506	0.195176	-0.101936	0.00591078	0.200805	0.0853484
Sphingomyelin_MS2_82	0.150151	-0.231824	-0.0744573	-0.473081	-0.414184	-0.0138594	-0.328348	-0.149804	0.0702277	-0.24945	0.321719	-0.234339	0.060928	0.330862	-0.286535	0.217521	0.0182639	-0.170655	0.240842	-0.0885236	0.122941	-0.234622	0.0259088	-0.0577378	-0.203021	0.0289004	0.0741956	-0.0868722	0.244187	-0.0866779	-0.102225	0.17626	-0.031371	-0.294147	0.205371	0.0962614	-0.102502	-0.335716	0.148158	0.217645	-0.170236	-0.148714	-0.103371	0.228542	0.148075	-0.115163	-0.0495004	0.22326	0.0553929
Phosphatidylcholines_MS2_83	0.0110778	-0.165455	-0.104589	-0.227436	-0.206227	-0.0197984	-0.143544	-0.108841	-0.107092	-0.250836	0.0945513	-0.0532298	0.0117495	0.12303	-0.277684	0.0495051	0.133247	0.0337926	0.115541	0.031704	0.15271	-0.107	-0.0565169	-0.151644	-0.12175	0.110574	0.159748	0.0568597	0.152145	-0.109274	0.00327135	0.121789	0.0104837	-0.0639234	0.153302	0.07297	-0.177563	-0.236414	0.144476	0.121139	-0.186485	-0.0504235	-0.00369105	0.102943	0.145165	-0.0714421	0.0545434	0.0978892	0.129678
Triglyceride_MS2_64	0.0352931	-0.124716	-0.0336857	-0.234536	-0.192615	0.0200506	-0.158029	-0.0434653	0.00232061	-0.172402	0.160732	-0.0828985	0.0538064	0.170859	-0.15995	0.0778409	0.0861306	-0.078968	0.145182	-0.0637283	0.106533	-0.088652	-0.0465573	-0.0814061	-0.0801701	0.06994	0.106637	-0.0162096	0.10525	-0.0930637	-0.0684071	0.129795	-0.054003	-0.0812596	0.149926	0.0996007	-0.0980851	-0.201768	0.106001	0.147167	-0.110286	-0.0943309	-0.0744958	0.128931	0.0724917	-0.0970398	-0.0385666	0.14247	0.0818656
Monogalactosyldiacylglycerol_MS2_115	0.0161654	-0.15004	-0.0468606	-0.260117	-0.210318	0.0295259	-0.171411	-0.0432309	-0.0304103	-0.228276	0.169413	-0.0712529	0.0651343	0.186297	-0.205186	0.0674518	0.141406	-0.0677529	0.1699	-0.0660836	0.148374	-0.0878539	-0.0828356	-0.12767	-0.0855544	0.111734	0.16159	0.00653784	0.116624	-0.130982	-0.0739129	0.164347	-0.0692526	-0.0558208	0.191348	0.132535	-0.144939	-0.247579	0.140131	0.179354	-0.147425	-0.108497	-0.0835655	0.147332	0.0914984	-0.123928	-0.0355356	0.167552	0.125525
Monoglyceride_MS2_59	0.0514035	-0.0974582	0.0209235	-0.246748	-0.186266	0.0542681	-0.173359	0.00921095	0.0845304	-0.120874	0.217005	-0.105179	0.0903863	0.213657	-0.0744707	0.0992544	0.0592799	-0.168554	0.174897	-0.141827	0.077965	-0.0742151	-0.0458367	-0.0340629	-0.0480772	0.0456149	0.0750032	-0.0710331	0.0701791	-0.0879	-0.127923	0.143812	-0.109498	-0.0908715	0.156193	0.128183	-0.0434851	-0.183912	0.0821656	0.175421	-0.0565331	-0.133219	-0.134035	0.154359	0.0178298	-0.123596	-0.113579	0.18433	0.0521692
X.O.acyl..1.hydroxy.fatty.acid_MS2_112	0.0476116	-0.105528	0.0121304	-0.251434	-0.191755	0.0514178	-0.175178	0.00211677	0.0704786	-0.136223	0.213223	-0.102152	0.0879184	0.212485	-0.0926023	0.0964157	0.0703325	-0.157175	0.176103	-0.133277	0.0879119	-0.0771082	-0.0508592	-0.0465249	-0.0537798	0.0545359	0.0868878	-0.0617511	0.0773004	-0.094296	-0.122116	0.147925	-0.105151	-0.0877574	0.162354	0.129889	-0.0571426	-0.194287	0.0906033	0.177721	-0.0690974	-0.131348	-0.12873	0.155128	0.0278453	-0.124802	-0.104434	0.184036	0.0621389
Ceraminde_MS2_51	0.0508407	-0.168243	0.0104006	-0.376808	-0.284163	0.084088	-0.259154	0.00842196	0.0770351	-0.236718	0.312234	-0.134692	0.137149	0.316028	-0.162519	0.127717	0.146321	-0.218866	0.272229	-0.196633	0.158512	-0.105857	-0.104298	-0.102702	-0.0770626	0.112135	0.168743	-0.0711973	0.115184	-0.166204	-0.182024	0.240169	-0.166753	-0.100673	0.265885	0.214876	-0.117394	-0.312226	0.155715	0.28117	-0.125355	-0.200811	-0.194546	0.236652	0.0509209	-0.202028	-0.151002	0.284883	0.123954
Lysophosphatidylcholines_MS2_66	0.0818501	-0.162164	-0.00119664	-0.370674	-0.293099	0.0542473	-0.257981	-0.0268892	0.091463	-0.199768	0.298748	-0.158672	0.109238	0.299761	-0.158672	0.149052	0.0817491	-0.207124	0.242003	-0.164748	0.121536	-0.131091	-0.0514571	-0.0630512	-0.0991556	0.0662573	0.110978	-0.0851216	0.133252	-0.121497	-0.155094	0.19829	-0.122563	-0.154325	0.219982	0.162714	-0.0835379	-0.280776	0.129383	0.239317	-0.109917	-0.174438	-0.16266	0.216354	0.0598304	-0.160733	-0.125185	0.247352	0.0798515
Triglyceride_MS2_53	0.00717874	-0.189749	-0.0501929	-0.330693	-0.260013	0.0529195	-0.217068	-0.034917	-0.039655	-0.300711	0.222758	-0.0800566	0.0969676	0.244414	-0.254412	0.0764299	0.205637	-0.0962138	0.229346	-0.102593	0.201685	-0.0980472	-0.128267	-0.175688	-0.095478	0.159941	0.22761	0.0111286	0.136202	-0.18482	-0.109005	0.226696	-0.110775	-0.0462965	0.262004	0.192306	-0.194301	-0.324596	0.186755	0.246455	-0.189066	-0.150944	-0.12341	0.196158	0.107554	-0.176389	-0.0612094	0.230494	0.176135
Triglyceride_MS2_61	0.0207134	-0.199259	-0.0375379	-0.370884	-0.288497	0.0654354	-0.246835	-0.026355	-0.00979386	-0.306789	0.26607	-0.102557	0.115703	0.284432	-0.24951	0.097632	0.204586	-0.138434	0.259739	-0.136865	0.205433	-0.108885	-0.131012	-0.16884	-0.0986577	0.158745	0.228646	-0.0114109	0.141931	-0.193919	-0.137996	0.248348	-0.134753	-0.066559	0.283791	0.213456	-0.188011	-0.347291	0.192907	0.275718	-0.186446	-0.1769	-0.152958	0.223344	0.100699	-0.197316	-0.0909919	0.264065	0.175085
Monogalactosyldiacylglycerol_MS2_118	0.00117729	-0.153945	0.0236369	-0.333017	-0.232961	0.112504	-0.224734	0.0543344	0.044991	-0.255631	0.286437	-0.0829418	0.155572	0.29379	-0.147196	0.0805549	0.214858	-0.202843	0.275352	-0.211407	0.187746	-0.0571443	-0.162059	-0.143672	-0.0369781	0.159814	0.225004	-0.0412253	0.075405	-0.204433	-0.192442	0.263943	-0.202915	-0.0133845	0.291775	0.25586	-0.148585	-0.312517	0.170707	0.298959	-0.130297	-0.208319	-0.210003	0.231216	0.0329072	-0.229992	-0.163844	0.295974	0.167698
Monogalactosyldiacylglycerol_MS2_121	0.0182079	-0.203466	0.00873913	-0.426318	-0.311014	0.117489	-0.287846	0.033252	0.04687	-0.321421	0.349232	-0.118335	0.174253	0.360447	-0.211356	0.113673	0.243304	-0.232874	0.330452	-0.23346	0.227024	-0.0951579	-0.17564	-0.172727	-0.0713859	0.183556	0.262343	-0.0487651	0.119489	-0.237449	-0.216944	0.311844	-0.220011	-0.0510378	0.347393	0.290599	-0.184916	-0.39042	0.210769	0.353745	-0.17328	-0.243369	-0.236468	0.280781	0.0630928	-0.26476	-0.176417	0.349222	0.196416
Ceraminde_MS2_42	0.107088	0.0623954	0.144037	-0.0890297	-0.0434648	0.0661155	-0.0867202	0.0990087	0.279525	0.173412	0.196338	-0.12779	0.0851444	0.152581	0.23172	0.119712	-0.161022	-0.282022	0.0836469	-0.211243	-0.118691	-0.0165335	0.0715542	0.187901	0.0456193	-0.128544	-0.160215	-0.196798	-0.0546609	0.0609567	-0.162036	0.0127406	-0.119224	-0.133445	-0.0124725	0.034644	0.197359	0.0522394	-0.087673	0.0617106	0.163247	-0.10514	-0.156052	0.0813533	-0.138354	-0.0443751	-0.204468	0.109641	-0.139521
Ceraminde_MS2_27	0.116856	0.0289792	0.134041	-0.151037	-0.0949153	0.070329	-0.128455	0.085962	0.279215	0.127592	0.237933	-0.149971	0.0983305	0.19701	0.188033	0.140509	-0.139051	-0.301435	0.121165	-0.226368	-0.090713	-0.0408135	0.0602466	0.166375	0.0233945	-0.110532	-0.132587	-0.200573	-0.0258101	0.0370619	-0.178781	0.0461671	-0.131851	-0.155981	0.0263357	0.0596234	0.171176	-0.000993942	-0.059691	0.0995419	0.133461	-0.12909	-0.174313	0.114819	-0.118102	-0.0689248	-0.213078	0.14611	-0.118225
Ceraminde_MS2_43	0.108072	0.0172538	0.135187	-0.170517	-0.106019	0.0822759	-0.140435	0.0949941	0.273317	0.1009	0.254155	-0.147199	0.112056	0.215129	0.173909	0.138329	-0.108998	-0.310624	0.142572	-0.241844	-0.0691279	-0.0383894	0.0376442	0.145491	0.0251281	-0.088478	-0.103431	-0.196168	-0.024196	0.013914	-0.192998	0.0708163	-0.151295	-0.142467	0.0540145	0.0856112	0.151081	-0.0275253	-0.0420504	0.125323	0.119143	-0.145238	-0.190777	0.131468	-0.115397	-0.090806	-0.224521	0.169838	-0.0958748
Ceraminde_MS2_48	0.135584	0.0532132	0.18623	-0.168285	-0.0938719	0.102544	-0.147261	0.134465	0.361133	0.176588	0.296302	-0.175456	0.133807	0.242176	0.268585	0.164847	-0.167628	-0.390746	0.151926	-0.302692	-0.11869	-0.030377	0.0632867	0.21361	0.0516188	-0.135792	-0.164935	-0.255835	-0.056627	0.0428288	-0.237249	0.060346	-0.184889	-0.170893	0.0331073	0.0867442	0.224776	0.0137924	-0.082327	0.128153	0.184733	-0.167911	-0.232627	0.141618	-0.169586	-0.094699	-0.286156	0.188283	-0.14837
Ceraminde_MS2_79	0.121495	0.0351398	0.188296	-0.198304	-0.110709	0.121525	-0.16568	0.149113	0.351898	0.134955	0.321532	-0.17074	0.155479	0.270354	0.246954	0.161092	-0.120241	-0.405196	0.185418	-0.327183	-0.0848606	-0.0261214	0.0275349	0.180825	0.0547737	-0.101054	-0.119071	-0.248863	-0.0545685	0.00641322	-0.259684	0.0990306	-0.215691	-0.149076	0.0765111	0.127712	0.19333	-0.0275231	-0.0547604	0.168592	0.162525	-0.19327	-0.258611	0.167604	-0.165692	-0.129142	-0.304335	0.225502	-0.113221
Ceraminde_MS2_47	0.139737	0.018025	0.180963	-0.235499	-0.145712	0.115301	-0.192189	0.13118	0.361606	0.122652	0.345827	-0.194541	0.155691	0.294645	0.22593	0.183022	-0.131426	-0.418166	0.199595	-0.32953	-0.082402	-0.0495975	0.0396448	0.184432	0.0347232	-0.1078	-0.124531	-0.259382	-0.032007	0.00797121	-0.263779	0.10554	-0.210737	-0.183119	0.0844835	0.126053	0.192344	-0.0483635	-0.048176	0.178672	0.152573	-0.200891	-0.261859	0.182601	-0.15293	-0.131034	-0.304633	0.23707	-0.11758
Ceraminde_MS2_46	0.166914	0.0373457	0.114938	-0.143628	-0.111287	0.0225872	-0.128189	0.028729	0.302152	0.184901	0.217838	-0.189238	0.0540315	0.172597	0.192288	0.175483	-0.241633	-0.283186	0.0741303	-0.175685	-0.148818	-0.0822546	0.144501	0.228982	-0.0129678	-0.183309	-0.224023	-0.222924	0.00436819	0.107772	-0.136145	-0.0196741	-0.0613931	-0.242852	-0.0457277	-0.0230674	0.224293	0.0472769	-0.100743	0.0338857	0.156914	-0.0876758	-0.123792	0.0835495	-0.102902	-0.00364267	-0.171871	0.0872983	-0.188015
Ceraminde_MS2_36	0.166048	0.00250337	0.0792903	-0.175372	-0.147047	0.00560775	-0.145948	-0.0089995	0.259263	0.131105	0.213254	-0.192463	0.0414744	0.17675	0.120196	0.178172	-0.217091	-0.247317	0.0801925	-0.142196	-0.118233	-0.106245	0.139789	0.192622	-0.044849	-0.161608	-0.193094	-0.197015	0.0417328	0.0924811	-0.113731	-0.00845269	-0.0376673	-0.254501	-0.0272754	-0.0253105	0.180912	0.00638621	-0.0721144	0.0403225	0.110805	-0.0806622	-0.102055	0.0898651	-0.0609937	-0.00275646	-0.136274	0.0859213	-0.161347
Ceraminde_MS2_41	0.180102	0.00710932	0.0819631	-0.177205	-0.151543	-0.000669235	-0.149236	-0.0154982	0.27569	0.149936	0.217497	-0.205237	0.0365873	0.178257	0.131422	0.189794	-0.243776	-0.255821	0.0744857	-0.141514	-0.134684	-0.114613	0.159023	0.212852	-0.0495893	-0.18118	-0.217677	-0.209722	0.044842	0.108801	-0.112443	-0.0207588	-0.0292758	-0.276578	-0.0419054	-0.039798	0.199789	0.0183413	-0.0839805	0.0301215	0.122599	-0.0770831	-0.0989927	0.0870995	-0.0642631	0.00799318	-0.137167	0.079104	-0.180856
Ceraminde_MS2_55	0.136188	-0.0254847	0.0778638	-0.212299	-0.165515	0.0338366	-0.166618	0.013125	0.231397	0.0605798	0.240484	-0.175505	0.0720035	0.210437	0.0802728	0.163395	-0.13385	-0.256039	0.126901	-0.171546	-0.06051	-0.0946887	0.0784077	0.132589	-0.0382151	-0.10041	-0.1133	-0.176003	0.0432314	0.0323713	-0.141579	0.0507332	-0.082067	-0.208578	0.0401236	0.038011	0.12341	-0.0570907	-0.0262668	0.0996009	0.0708505	-0.114846	-0.135885	0.124711	-0.0513886	-0.054776	-0.156336	0.137877	-0.099472
Diglyceride_MS1_38	0.139463	-0.000249758	0.140409	-0.229348	-0.155987	0.0834081	-0.184262	0.0842162	0.311566	0.0972466	0.306813	-0.188727	0.123404	0.263877	0.167647	0.176859	-0.132641	-0.356192	0.172663	-0.268541	-0.0733712	-0.0686905	0.0551692	0.164187	0.00503027	-0.105028	-0.120062	-0.227624	-0.00119329	0.0171819	-0.216797	0.0850886	-0.160707	-0.195123	0.068242	0.0921466	0.165155	-0.0536174	-0.0389207	0.149053	0.119894	-0.168235	-0.21339	0.161401	-0.112547	-0.101884	-0.247204	0.199699	-0.110474
Ceraminde_MS2_78	0.167132	-0.0277145	0.102922	-0.261143	-0.200871	0.0472026	-0.205568	0.0246297	0.292994	0.0793157	0.301801	-0.216274	0.0940427	0.263419	0.109352	0.201484	-0.164279	-0.325201	0.160254	-0.221348	-0.0761413	-0.112597	0.0935686	0.166567	-0.041398	-0.12391	-0.140122	-0.221691	0.0472959	0.0383011	-0.182043	0.0656355	-0.109575	-0.253679	0.0518109	0.0525015	0.156584	-0.0686633	-0.0341481	0.127221	0.0930811	-0.146602	-0.175306	0.156576	-0.0704852	-0.0722335	-0.2021	0.175604	-0.123563
Ceraminde_MS2_33	0.152652	-0.0317463	0.121471	-0.280153	-0.203598	0.075583	-0.218124	0.0575771	0.303018	0.0584961	0.332057	-0.210263	0.123479	0.292848	0.118569	0.196721	-0.124271	-0.357882	0.194328	-0.263595	-0.0533491	-0.0974761	0.057095	0.147743	-0.0237372	-0.0962588	-0.104577	-0.22635	0.0328471	0.00572101	-0.216973	0.102782	-0.153995	-0.2254	0.0907949	0.0981509	0.142347	-0.095329	-0.0171698	0.168586	0.089941	-0.177687	-0.213768	0.182371	-0.0852901	-0.110236	-0.238388	0.217112	-0.0976998
PE.44.1...M.H.._MS1_123	0.106406	-0.0508552	0.0241925	-0.189291	-0.159668	0.00578137	-0.1424	-0.0299181	0.137119	0.00079612	0.175842	-0.139004	0.0390269	0.160861	-0.0057872	0.128988	-0.0871541	-0.158755	0.0975568	-0.0943305	-0.0223291	-0.0973442	0.0620661	0.0718472	-0.0615354	-0.0619751	-0.0647507	-0.110934	0.0698854	0.0163061	-0.0826274	0.0431601	-0.0340575	-0.175862	0.0413142	0.0196282	0.0575933	-0.0769644	0.00319408	0.075683	0.0128092	-0.0767991	-0.0782802	0.0974755	0.00129405	-0.0350395	-0.0816846	0.0979569	-0.0564071
Phosphatidylglycerols_MS2_103	0.131469	-0.0807679	0.0161666	-0.255324	-0.217826	0.00304488	-0.188982	-0.0509468	0.153632	-0.0269021	0.222892	-0.175477	0.047049	0.208038	-0.0398014	0.162797	-0.0928397	-0.187089	0.129954	-0.108462	-0.0107718	-0.131624	0.0710414	0.0708437	-0.0899648	-0.0641347	-0.0622709	-0.127954	0.103449	0.00907256	-0.0979716	0.0643832	-0.0375402	-0.222836	0.0656871	0.0296134	0.0502399	-0.119391	0.0196384	0.103585	-0.00588402	-0.0973466	-0.0932863	0.128884	0.0192955	-0.0486208	-0.0907959	0.127951	-0.0550446
Phosphatidylglycerols_MS1_95	0.14378	-0.0921885	-0.0675709	-0.197597	-0.210222	-0.0837936	-0.14421	-0.160611	0.060262	-0.0253945	0.106784	-0.163773	-0.0453655	0.105211	-0.127805	0.149649	-0.150308	-0.0397655	0.0308713	0.0465722	-0.0339882	-0.170372	0.143416	0.0684447	-0.14985	-0.0991104	-0.107598	-0.0690284	0.158706	0.0718008	0.0263268	-0.0259708	0.101052	-0.265968	-0.0221327	-0.0891273	0.0330833	-0.0750693	0.00353064	-0.00848067	-0.0434056	0.00203082	0.0381702	0.050456	0.0941753	0.0532924	0.0488118	0.00359796	-0.0822123
Monogalactosyldiacylglycerol_MS1_107	0.140111	-0.107408	-0.0331743	-0.2619	-0.24316	-0.0373421	-0.189885	-0.113116	0.10174	-0.0576865	0.187016	-0.179466	0.00876082	0.181284	-0.113243	0.165512	-0.102807	-0.121156	0.10279	-0.0382875	-0.002172	-0.163707	0.0967164	0.0520346	-0.132521	-0.0666607	-0.0632088	-0.0969781	0.147939	0.0231072	-0.0446095	0.0408696	0.0238333	-0.252812	0.0472023	-0.0128587	0.0214718	-0.130991	0.0307639	0.0710578	-0.0454687	-0.0615232	-0.0375884	0.109178	0.0702953	-0.0135918	-0.0242869	0.0875203	-0.0516599
Phosphatidylethanolamines_MS1_109	0.142661	-0.0296661	-0.0325989	-0.108682	-0.132706	-0.0824847	-0.0879545	-0.127086	0.0978958	0.0724696	0.0649686	-0.14512	-0.0560582	0.0529772	-0.0263507	0.132125	-0.208406	-0.0452451	-0.0195139	0.0438614	-0.0957109	-0.133672	0.172203	0.128883	-0.108228	-0.146146	-0.174631	-0.0891206	0.105072	0.119441	0.0326333	-0.0792952	0.10666	-0.248058	-0.0875844	-0.126067	0.102207	0.0187341	-0.0539045	-0.0624901	0.0267073	0.0275094	0.0478204	0.00653046	0.0432716	0.0880425	0.0363122	-0.0418007	-0.135985
Phosphatidylglycerols_MS1_100	0.146055	0.00351624	0.0311014	-0.111134	-0.112217	-0.0363142	-0.0959742	-0.0559748	0.178927	0.122192	0.120591	-0.155074	-0.00995538	0.094904	0.0708995	0.142434	-0.217074	-0.139729	0.0152754	-0.0469246	-0.117671	-0.104173	0.155617	0.168249	-0.0617751	-0.158306	-0.192008	-0.140745	0.0556355	0.113115	-0.036465	-0.0558233	0.0345252	-0.233602	-0.0718518	-0.0817506	0.152298	0.0366534	-0.0748531	-0.0249756	0.0834937	-0.0182487	-0.0228365	0.033953	-0.0215775	0.0498079	-0.0503062	0.0086728	-0.155116
Sphingomyelin_MS2_77	0.174984	-0.00227197	0.0145966	-0.122349	-0.134901	-0.0635396	-0.105659	-0.0940331	0.186211	0.138468	0.116788	-0.180915	-0.0331223	0.0903218	0.0565193	0.16562	-0.265882	-0.12909	-0.00265941	-0.0181364	-0.140452	-0.13407	0.198798	0.193978	-0.0894743	-0.191972	-0.232945	-0.150498	0.0818503	0.145338	-0.0136792	-0.0841259	0.0733624	-0.286412	-0.10168	-0.12239	0.171166	0.0481902	-0.0885918	-0.0529374	0.0852335	0.000698559	0.00387781	0.0238764	-0.00455328	0.0808944	-0.0252182	-0.0167526	-0.185957
Ceraminde_MS2_39	0.170064	-0.019901	0.0348999	-0.175964	-0.164874	-0.0299017	-0.14272	-0.0627773	0.208839	0.102892	0.176575	-0.191554	0.0068466	0.148681	0.0548716	0.176468	-0.222134	-0.184319	0.0538532	-0.077677	-0.109164	-0.131517	0.159781	0.172993	-0.0805353	-0.161132	-0.190876	-0.165975	0.0789865	0.10358	-0.0644151	-0.0297473	0.0170384	-0.275065	-0.0439544	-0.0626043	0.152941	-0.00241119	-0.0617456	0.0100728	0.0748624	-0.0471213	-0.0508864	0.0699625	-0.0157957	0.0285749	-0.0752536	0.0479083	-0.155803
Ceraminde_MS2_54	0.151387	-0.0158135	0.0537162	-0.176576	-0.152937	-0.00397424	-0.142473	-0.0281626	0.214452	0.0919676	0.192173	-0.177574	0.0310871	0.163378	0.0722025	0.164226	-0.18593	-0.206986	0.0761112	-0.112096	-0.0923085	-0.109694	0.125595	0.157229	-0.0577325	-0.136606	-0.16064	-0.166469	0.0577105	0.0768309	-0.0919213	-0.00222006	-0.0216582	-0.238842	-0.0156696	-0.0247084	0.142834	-0.0152082	-0.0511379	0.0398132	0.0772613	-0.0697609	-0.0815739	0.0851558	-0.0337752	-0.00171044	-0.105643	0.0774049	-0.133765
So_MS2_6	0.152193	-0.0271748	0.0328994	-0.17793	-0.161759	-0.0196425	-0.141539	-0.0525453	0.189851	0.0764411	0.175793	-0.176479	0.0158814	0.151248	0.0403472	0.16284	-0.185461	-0.177703	0.065271	-0.0828354	-0.0861388	-0.12105	0.132858	0.146008	-0.074147	-0.134307	-0.156909	-0.151177	0.0751208	0.0800147	-0.0697271	-0.0102465	0.00246962	-0.246797	-0.0212648	-0.0400586	0.127809	-0.0213646	-0.044774	0.0275786	0.0591253	-0.0551552	-0.0587153	0.0769314	-0.0123295	0.011239	-0.0777201	0.0612813	-0.129079
Phosphatidylethanolamines_MS2_76	0.0577595	-0.0268589	0.170402	-0.266076	-0.147547	0.167514	-0.201035	0.178333	0.273793	-0.0174941	0.358331	-0.1304	0.2051	0.32361	0.145309	0.125339	0.0510186	-0.396703	0.268244	-0.362753	0.0363497	-0.00670839	-0.0935211	0.0496037	0.0594523	0.0260935	0.046576	-0.191874	-0.042537	-0.11304	-0.297469	0.211009	-0.28739	-0.0551112	0.206734	0.24399	0.0651904	-0.156392	0.0416775	0.276632	0.0693578	-0.249164	-0.308155	0.228328	-0.131918	-0.223692	-0.322615	0.3153	0.0166836
Monogalactosyldiacylglycerol_MS2_110	0.0454307	-0.0171153	0.149944	-0.217948	-0.116518	0.146135	-0.165396	0.159297	0.235171	-0.00908851	0.302155	-0.106249	0.176656	0.271861	0.133653	0.102366	0.0449204	-0.339477	0.226562	-0.312644	0.0288609	0.00100491	-0.0827444	0.0438328	0.0574428	0.0226815	0.0394289	-0.163717	-0.0438206	-0.096465	-0.25559	0.178912	-0.24909	-0.0388175	0.174491	0.209857	0.0586635	-0.127055	0.0326002	0.234675	0.0644501	-0.212446	-0.264913	0.19211	-0.118529	-0.19155	-0.278796	0.267963	0.0137742
Ceraminde_MS2_40	0.0408932	-0.0240255	0.144694	-0.223593	-0.121187	0.146674	-0.16809	0.156873	0.224793	-0.0235717	0.30209	-0.10317	0.177601	0.273824	0.119932	0.0995662	0.0578744	-0.333522	0.230926	-0.309947	0.0391827	0.000204965	-0.0904679	0.0318655	0.0546196	0.0326704	0.0526026	-0.156661	-0.0395318	-0.104897	-0.254378	0.185943	-0.250019	-0.0334296	0.183362	0.215802	0.0461932	-0.138087	0.0411148	0.240658	0.0539844	-0.214031	-0.264462	0.195292	-0.111922	-0.196321	-0.275024	0.271859	0.0244298
Triglyceride_MS2_26	0.0711852	0.019638	0.146329	-0.155821	-0.0804258	0.109478	-0.126898	0.1321	0.251923	0.0731189	0.250366	-0.113153	0.134136	0.214377	0.177443	0.107569	-0.0464693	-0.309632	0.159697	-0.264224	-0.037303	-0.00520336	-0.0140416	0.107308	0.0529844	-0.0444253	-0.0494945	-0.176102	-0.0497626	-0.0255107	-0.211111	0.102689	-0.189126	-0.078235	0.0889523	0.129862	0.119914	-0.0445187	-0.0217363	0.154629	0.108491	-0.162029	-0.213583	0.139852	-0.127058	-0.123979	-0.242909	0.194005	-0.0543298
So_MS2_8	0.081408	0.0113655	0.0866086	-0.11575	-0.0762248	0.0469578	-0.0958882	0.0529825	0.186725	0.0751712	0.168494	-0.106306	0.067903	0.141786	0.114912	0.0995649	-0.0895808	-0.205499	0.0890159	-0.153682	-0.0549285	-0.034023	0.0392106	0.107085	0.00943051	-0.0708913	-0.0836542	-0.135232	-0.00955645	0.0203867	-0.12249	0.0375782	-0.0895871	-0.111401	0.0255265	0.044145	0.108955	-0.0126315	-0.0338692	0.074273	0.0822874	-0.0911136	-0.119714	0.0841233	-0.0735533	-0.0506117	-0.143423	0.105159	-0.0751614
Diglyceride_MS1_35	0.0920309	-0.00110637	0.0767324	-0.13654	-0.0980254	0.038895	-0.110221	0.0360196	0.185495	0.0645604	0.177234	-0.11939	0.0635343	0.151657	0.0946454	0.111508	-0.0963494	-0.204484	0.0935098	-0.146592	-0.0523047	-0.0503542	0.048474	0.106449	-0.0063643	-0.0745	-0.0862974	-0.136994	0.00784851	0.0226269	-0.118356	0.0384871	-0.0797419	-0.132945	0.0278615	0.0384298	0.10468	-0.02544	-0.0287983	0.0759957	0.0720112	-0.0910083	-0.114875	0.089899	-0.0605451	-0.0476344	-0.135641	0.106685	-0.0767804
Ceraminde_MS2_62	0.099537	-0.0413968	0.0766195	-0.221313	-0.161692	0.0584421	-0.167788	0.0378146	0.196172	0.00434681	0.24527	-0.146069	0.0947145	0.221686	0.0520725	0.136918	-0.0555331	-0.249132	0.155822	-0.188865	-0.0112205	-0.0727972	0.0199366	0.0764814	-0.0237553	-0.0433155	-0.0407526	-0.148181	0.0344097	-0.0193979	-0.158075	0.0956828	-0.1179	-0.149985	0.0917393	0.0899405	0.0714715	-0.0999793	0.0103471	0.141512	0.038793	-0.136253	-0.157883	0.143531	-0.0463449	-0.0953572	-0.167251	0.171748	-0.0427477
PE.43.0...M.H.._MS1_122	0.11014	-0.0163043	0.0885016	-0.189846	-0.137683	0.0516493	-0.149254	0.0414988	0.219125	0.0529801	0.230471	-0.14886	0.0846031	0.201542	0.0936312	0.139191	-0.0977731	-0.253253	0.130973	-0.184837	-0.0459972	-0.0673736	0.0466817	0.112933	-0.0144663	-0.0756418	-0.0841862	-0.163155	0.0195384	0.0114772	-0.15131	0.0650577	-0.10559	-0.161658	0.0551732	0.0625949	0.10952	-0.0567442	-0.01925	0.111615	0.0712389	-0.121745	-0.148396	0.12377	-0.0645229	-0.0720941	-0.168294	0.147081	-0.077165
Monogalactosyldiacylglycerol_MS1_105	0.106342	-0.0139127	0.102822	-0.197851	-0.137131	0.067024	-0.155445	0.0612679	0.233433	0.0520519	0.248769	-0.148962	0.100547	0.21777	0.108726	0.139695	-0.0858296	-0.277058	0.14748	-0.21101	-0.0411142	-0.0592381	0.0326565	0.111871	-0.00314016	-0.0681603	-0.0746861	-0.171839	0.00898983	-0.000260641	-0.172245	0.0808538	-0.129803	-0.151428	0.0706261	0.0836966	0.111246	-0.0640949	-0.0160486	0.130791	0.0772656	-0.138455	-0.170693	0.136557	-0.0775461	-0.0899498	-0.191846	0.168051	-0.0711143
Phosphatidylglycerols_MS2_106	0.174349	-0.126249	0.0308532	-0.386699	-0.320278	0.0248763	-0.283617	-0.0526987	0.217405	-0.068364	0.341997	-0.245153	0.0893758	0.32214	-0.0650409	0.228068	-0.0920892	-0.28606	0.215504	-0.18299	0.0112096	-0.179657	0.0686217	0.0763338	-0.12001	-0.0625289	-0.0509986	-0.180122	0.143195	-0.0185715	-0.164291	0.126052	-0.0861979	-0.29528	0.131127	0.0808536	0.0493787	-0.202012	0.0490216	0.184352	-0.0215276	-0.163591	-0.160817	0.206924	0.024224	-0.101623	-0.152262	0.217358	-0.0500097
Phosphatidylethanolamines_MS1_24	0.102313	-0.0874815	0.139879	-0.381305	-0.255307	0.149887	-0.280886	0.122078	0.283206	-0.0770281	0.426585	-0.193074	0.20649	0.395388	0.0613755	0.183127	0.0404122	-0.422415	0.315218	-0.363552	0.0605673	-0.0754354	-0.0713262	0.0397099	-0.00308777	0.0233624	0.0527948	-0.209503	0.0296035	-0.122257	-0.306031	0.240663	-0.273596	-0.143622	0.243686	0.248235	0.0412034	-0.234115	0.0746926	0.314523	0.0229684	-0.272729	-0.31552	0.275831	-0.0836844	-0.236246	-0.315889	0.353816	0.0219629
Ceraminde_MS2_58	0.0891656	-0.139056	0.0487267	-0.381114	-0.284585	0.0899621	-0.270555	0.0263359	0.159687	-0.161746	0.349334	-0.172505	0.146396	0.339186	-0.0844438	0.162712	0.0713564	-0.286704	0.273143	-0.238644	0.103809	-0.112816	-0.0615101	-0.0297635	-0.0662847	0.0542736	0.094906	-0.129637	0.098484	-0.125733	-0.211833	0.218337	-0.179485	-0.151037	0.234028	0.197696	-0.0426603	-0.270612	0.113553	0.27159	-0.0658806	-0.213033	-0.220411	0.241819	0.010185	-0.191721	-0.1953	0.290545	0.062774
Phosphatidylethanolamines_MS2_102	0.118656	-0.136799	0.0616534	-0.407428	-0.307622	0.0887077	-0.293141	0.023003	0.204104	-0.135333	0.38237	-0.205415	0.150897	0.365799	-0.062183	0.193109	0.0296946	-0.326511	0.282933	-0.259666	0.0803131	-0.131279	-0.0340447	0.00609878	-0.0743387	0.0233366	0.0574815	-0.163419	0.105461	-0.106203	-0.228352	0.212667	-0.182273	-0.196327	0.224703	0.188869	-0.00895166	-0.265145	0.0985006	0.273903	-0.0450047	-0.223742	-0.234574	0.254073	-0.000296405	-0.188347	-0.216018	0.300847	0.0318601
Digalactosyldiacylglycerol._MS2_111	0.128616	-0.110948	0.0431908	-0.342268	-0.270099	0.0499759	-0.249193	-0.0105933	0.187893	-0.0822822	0.315079	-0.196532	0.104739	0.298316	-0.0484393	0.183705	-0.0316789	-0.269446	0.215217	-0.19461	0.0356639	-0.133881	0.0173095	0.0406454	-0.0823137	-0.0206728	-0.00208067	-0.152362	0.105284	-0.051299	-0.171984	0.144849	-0.117493	-0.214618	0.151475	0.115744	0.0228315	-0.198295	0.0605762	0.197301	-0.0240779	-0.168246	-0.172944	0.199249	0.00677959	-0.1248	-0.162662	0.224263	-0.0119241
Ceraminde_MS2_57	0.111145	-0.0877521	0.0854333	-0.329961	-0.240603	0.0889425	-0.242661	0.0490413	0.222643	-0.0635742	0.34007	-0.182876	0.140197	0.31686	0.0122565	0.172027	-0.00764859	-0.319865	0.239376	-0.255038	0.0363457	-0.0983461	-0.0165561	0.0458813	-0.0401506	-0.00739207	0.0122139	-0.170889	0.0619115	-0.072023	-0.217976	0.170435	-0.175428	-0.172225	0.173701	0.160032	0.038045	-0.191263	0.0560916	0.229019	0.00547031	-0.199772	-0.221991	0.215345	-0.0374165	-0.16021	-0.219437	0.260819	-0.00413235
Phosphatidylethanolamines_MS2_75	0.114578	-0.0979381	0.0860742	-0.352994	-0.258067	0.0938828	-0.258544	0.0493372	0.227661	-0.0776153	0.359172	-0.191389	0.148408	0.336141	0.00251958	0.180086	0.000653507	-0.333337	0.25582	-0.266938	0.0456466	-0.10503	-0.0224484	0.0400599	-0.0450069	-0.00100387	0.0219418	-0.175489	0.0690577	-0.0817709	-0.22899	0.184776	-0.185338	-0.178905	0.189563	0.172759	0.0312855	-0.210046	0.0653298	0.245899	-0.00194927	-0.211899	-0.233726	0.229695	-0.034329	-0.172248	-0.228594	0.277994	0.00298478
	TRUE	TRUE	TRUE	TRUE	TRUE	TRUE	TRUE	TRUE	TRUE	TRUE	TRUE	TRUE	TRUE	TRUE	TRUE	TRUE	TRUE	TRUE	TRUE	TRUE	TRUE	TRUE	TRUE	TRUE	TRUE	TRUE	TRUE	TRUE	TRUE	TRUE	TRUE	TRUE	TRUE	TRUE	TRUE	TRUE	TRUE	TRUE	TRUE	TRUE	TRUE	TRUE	TRUE	TRUE	TRUE	TRUE	TRUE	TRUE	TRUE
	KEGG;Brite Hierarchies;Protein families: genetic information processing;ko03000 Transcription factors;	KEGG;Brite Hierarchies;Protein families: genetic information processing;ko03009 Ribosome biogenesis;	KEGG;Brite Hierarchies;Protein families: genetic information processing;ko03011 Ribosome;	KEGG;Brite Hierarchies;Protein families: genetic information processing;ko03012 Translation factors;	KEGG;Brite Hierarchies;Protein families: genetic information processing;ko03016 Transfer RNA biogenesis;	KEGG;Brite Hierarchies;Protein families: genetic information processing;ko03019 Messenger RNA biogenesis;	KEGG;Brite Hierarchies;Protein families: genetic information processing;ko03021 Transcription machinery;	KEGG;Brite Hierarchies;Protein families: genetic information processing;ko03029 Mitochondrial biogenesis;	KEGG;Brite Hierarchies;Protein families: genetic information processing;ko03032 DNA replication proteins;	KEGG;Brite Hierarchies;Protein families: genetic information processing;ko03036 Chromosome and associated proteins;	KEGG;Brite Hierarchies;Protein families: genetic information processing;ko03051 Proteasome;	KEGG;Brite Hierarchies;Protein families: genetic information processing;ko03110 Chaperones and folding catalysts;	KEGG;Brite Hierarchies;Protein families: genetic information processing;ko03400 DNA repair and recombination proteins;	KEGG;Brite Hierarchies;Protein families: genetic information processing;ko04131 Membrane trafficking;	KEGG;Brite Hierarchies;Protein families: metabolism;ko00194 Photosynthesis proteins;	KEGG;Brite Hierarchies;Protein families: metabolism;ko01001 Protein kinases;	KEGG;Brite Hierarchies;Protein families: metabolism;ko01002 Peptidases;	KEGG;Brite Hierarchies;Protein families: metabolism;ko01003 Glycosyltransferases;	KEGG;Brite Hierarchies;Protein families: metabolism;ko01004 Lipid biosynthesis proteins;	KEGG;Brite Hierarchies;Protein families: metabolism;ko01005 Lipopolysaccharide biosynthesis proteins;	KEGG;Brite Hierarchies;Protein families: metabolism;ko01006 Prenyltransferases;	KEGG;Brite Hierarchies;Protein families: metabolism;ko01007 Amino acid related enzymes;	KEGG;Brite Hierarchies;Protein families: metabolism;ko01008 Polyketide biosynthesis proteins;	KEGG;Brite Hierarchies;Protein families: metabolism;ko01009 Protein phosphatases and associated proteins;	KEGG;Brite Hierarchies;Protein families: metabolism;ko01011 Peptidoglycan biosynthesis and degradation proteins;	KEGG;Brite Hierarchies;Protein families: signaling and cellular processes;ko00536 Glycosaminoglycan binding proteins;	KEGG;Brite Hierarchies;Protein families: signaling and cellular processes;ko00537 Glycosylphosphatidylinositol (GPI)-anchored proteins;	KEGG;Brite Hierarchies;Protein families: signaling and cellular processes;ko01504 Antimicrobial resistance genes;	KEGG;Brite Hierarchies;Protein families: signaling and cellular processes;ko02000 Transporters;	KEGG;Brite Hierarchies;Protein families: signaling and cellular processes;ko02022 Two-component system;	KEGG;Brite Hierarchies;Protein families: signaling and cellular processes;ko02035 Bacterial motility proteins;	KEGG;Brite Hierarchies;Protein families: signaling and cellular processes;ko02042 Bacterial toxins;	KEGG;Brite Hierarchies;Protein families: signaling and cellular processes;ko02044 Secretion system;	KEGG;Brite Hierarchies;Protein families: signaling and cellular processes;ko02048 Prokaryotic defense system;	KEGG;Brite Hierarchies;Protein families: signaling and cellular processes;ko04090 CD molecules;	KEGG;Brite Hierarchies;Protein families: signaling and cellular processes;ko04147 Exosome;	KEGG;Brite Hierarchies;Protein families: signaling and cellular processes;ko04812 Cytoskeleton proteins;	KEGG;Cellular Processes;Cell growth and death;ko04112 Cell cycle - Caulobacter;	KEGG;Cellular Processes;Cell growth and death;ko04214 Apoptosis - fly;	KEGG;Cellular Processes;Cell growth and death;ko04216 Ferroptosis;	KEGG;Cellular Processes;Cell growth and death;ko04217 Necroptosis;	KEGG;Cellular Processes;Cell motility;ko02030 Bacterial chemotaxis;	KEGG;Cellular Processes;Cell motility;ko02040 Flagellar assembly;	KEGG;Cellular Processes;Cellular community - prokaryotes;ko02024 Quorum sensing;	KEGG;Cellular Processes;Cellular community - prokaryotes;ko02025 Biofilm formation - Pseudomonas aeruginosa;	KEGG;Cellular Processes;Cellular community - prokaryotes;ko02026 Biofilm formation - Escherichia coli;	KEGG;Cellular Processes;Cellular community - prokaryotes;ko05111 Biofilm formation - Vibrio cholerae;	KEGG;Cellular Processes;Transport and catabolism;ko04138 Autophagy - yeast;	KEGG;Cellular Processes;Transport and catabolism;ko04142 Lysosome;
M182T704	0.37256	0.169616	0.21293	-0.420881	-0.205135	0.136379	-0.44407	0.0573725	0.281254	-0.146727	0.384775	-0.381271	0.27709	0.338583	0.109946	0.516866	0.00557879	-0.250192	0.258529	-0.3112	0.0669353	-0.114848	-0.00446416	-0.216547	0.266175	0.117494	0.188171	-0.226067	0.174767	-0.00354151	-0.129646	0.258816	-0.0388381	-0.0132445	0.068422	0.0884172	0.0149552	-0.331032	0.0249408	0.238881	-0.0743252	-0.164665	-0.185449	0.449304	0.171242	-0.000557124	-0.334004	0.410598	-0.117881
M165T704	0.335959	0.153866	0.202478	-0.382838	-0.184744	0.133907	-0.420231	0.0610476	0.255688	-0.147231	0.356951	-0.36197	0.268447	0.315267	0.0899536	0.466268	0.0124093	-0.22671	0.237414	-0.281607	0.0725011	-0.0908272	-0.0150929	-0.2079	0.237042	0.100736	0.166461	-0.221718	0.170073	-0.0192095	-0.111772	0.234564	-0.0348329	-0.0238176	0.0659023	0.082713	-0.00172132	-0.304046	0.037757	0.22082	-0.0827416	-0.149231	-0.164787	0.422117	0.168475	-0.0106585	-0.31083	0.381041	-0.115423
M118T777	0.407323	0.161837	0.209644	-0.429382	-0.226495	0.106201	-0.476148	0.0238846	0.2667	-0.15789	0.36826	-0.430077	0.272808	0.328147	0.0772958	0.537835	-0.0234113	-0.212147	0.229881	-0.276672	0.062301	-0.133031	0.0145426	-0.23583	0.238251	0.0785672	0.149069	-0.235057	0.234951	0.0118963	-0.0994815	0.228509	0.00951266	-0.0518673	0.0399283	0.0449518	0.0130478	-0.338096	0.0246936	0.207649	-0.110819	-0.145848	-0.157339	0.46121	0.221288	0.0274386	-0.315656	0.39075	-0.16133
M167T600	0.427086	0.148649	0.174577	-0.417353	-0.239853	0.0492949	-0.440979	-0.0296486	0.242027	-0.1252	0.318975	-0.414753	0.214422	0.28522	0.0706942	0.541885	-0.0668823	-0.171009	0.188236	-0.237244	0.0254982	-0.178141	0.0590773	-0.214085	0.215702	0.0562793	0.119721	-0.190969	0.249027	0.0661286	-0.0840472	0.193453	0.0506436	-0.0534666	0.00344524	-0.00148418	0.0501558	-0.321407	-0.0153892	0.161444	-0.0991991	-0.123949	-0.135291	0.416239	0.222872	0.0770861	-0.266986	0.335942	-0.171403
M166T600	0.405901	0.139325	0.171009	-0.395655	-0.228027	0.0500865	-0.43255	-0.0256722	0.227005	-0.129629	0.304639	-0.408936	0.214041	0.273688	0.0556981	0.512111	-0.0614383	-0.156517	0.176178	-0.219138	0.0319134	-0.160809	0.0502012	-0.212605	0.196963	0.0441339	0.105136	-0.193226	0.250675	0.052875	-0.0714286	0.178674	0.0540376	-0.0636546	0.00247996	-0.00496639	0.0361701	-0.306871	-0.00373695	0.151454	-0.109064	-0.114551	-0.121752	0.40467	0.225885	0.0689406	-0.255304	0.320715	-0.173179
M120T600	0.394085	0.141046	0.162247	-0.389581	-0.220997	0.0499776	-0.403068	-0.0231306	0.229902	-0.11184	0.30075	-0.375363	0.197991	0.267791	0.0752926	0.50474	-0.0585869	-0.168246	0.18175	-0.229776	0.0220735	-0.166594	0.054173	-0.19421	0.209103	0.062114	0.121288	-0.173391	0.218646	0.0626894	-0.086378	0.187719	0.037573	-0.0394994	0.00812592	0.00686466	0.0510679	-0.299214	-0.0179744	0.156849	-0.0820057	-0.120154	-0.133469	0.384643	0.195793	0.0690273	-0.252362	0.317189	-0.149949
M116T961	0.280907	0.1443	0.183009	-0.34014	-0.153027	0.138817	-0.35425	0.0754537	0.240749	-0.122245	0.331844	-0.290694	0.241455	0.290041	0.105512	0.408082	0.0288697	-0.230471	0.233106	-0.277849	0.0658274	-0.0731249	-0.0237295	-0.172291	0.234031	0.118521	0.177667	-0.190434	0.110696	-0.023878	-0.122628	0.232383	-0.0639523	0.00714553	0.0777338	0.103271	0.00337334	-0.269227	0.0306817	0.219542	-0.046706	-0.147533	-0.168606	0.370143	0.115656	-0.0259512	-0.291394	0.355694	-0.0732253
M147T808	0.27146	0.130267	0.166092	-0.316346	-0.148771	0.115762	-0.335128	0.0563768	0.216698	-0.114428	0.29884	-0.282632	0.218416	0.262414	0.0872707	0.383918	0.0152768	-0.199081	0.204333	-0.244057	0.057229	-0.0758564	-0.0134827	-0.163824	0.206566	0.0964464	0.150653	-0.176127	0.121432	-0.0141124	-0.103313	0.203562	-0.041994	-0.00518631	0.061032	0.0795061	0.00479311	-0.25006	0.0258621	0.190732	-0.053532	-0.129386	-0.146046	0.34312	0.12219	-0.0125046	-0.260921	0.319547	-0.0814747
M149T805	0.288256	0.126995	0.215239	-0.332188	-0.158243	0.150725	-0.45282	0.0820033	0.213056	-0.197702	0.333679	-0.40396	0.308409	0.301928	0.0153951	0.390008	0.0346302	-0.17525	0.203349	-0.220911	0.116763	-0.0191117	-0.058871	-0.239276	0.167769	0.0411423	0.104489	-0.272046	0.224033	-0.0878787	-0.0540494	0.185149	-0.00814913	-0.0930265	0.0629646	0.0647241	-0.0765887	-0.278185	0.10544	0.194262	-0.159099	-0.117953	-0.111341	0.432415	0.226397	-0.0471908	-0.293636	0.35595	-0.156297
M148T805	0.243208	0.113334	0.20644	-0.292485	-0.132633	0.156586	-0.422603	0.0946815	0.191403	-0.196536	0.310858	-0.373973	0.302262	0.282075	0.00295012	0.334483	0.0491839	-0.161441	0.189795	-0.200142	0.124354	0.0102487	-0.074993	-0.226819	0.14552	0.0337711	0.0923854	-0.266812	0.205321	-0.108493	-0.0433953	0.168657	-0.0161795	-0.0948172	0.0678594	0.0700854	-0.0938307	-0.250001	0.119384	0.184471	-0.159561	-0.107339	-0.0976032	0.403676	0.21224	-0.0649567	-0.27587	0.332294	-0.143723
M128T802	0.265059	0.106527	0.177241	-0.28975	-0.146641	0.109683	-0.390753	0.0498736	0.17766	-0.164241	0.275247	-0.356471	0.251176	0.250148	0.00757542	0.347761	0.0121084	-0.135915	0.161587	-0.177182	0.089631	-0.0346356	-0.0342492	-0.205642	0.136943	0.024106	0.0774957	-0.225591	0.209317	-0.0568585	-0.0388713	0.147643	0.0126268	-0.0869823	0.0395894	0.0359756	-0.0548346	-0.240334	0.079	0.15169	-0.140409	-0.0942656	-0.0873292	0.367054	0.2059	-0.021147	-0.239936	0.292586	-0.146284
M130T806	0.320599	0.1275	0.192813	-0.344233	-0.177818	0.110614	-0.431009	0.0415873	0.211528	-0.167162	0.313114	-0.392439	0.265252	0.282563	0.0296644	0.420926	-0.000233314	-0.163592	0.187689	-0.213807	0.0829986	-0.0686532	-0.0184955	-0.222047	0.173253	0.0414213	0.101952	-0.235383	0.225705	-0.0352847	-0.0589255	0.177439	0.0135881	-0.0791688	0.0398576	0.0384832	-0.0340763	-0.279576	0.0633252	0.173361	-0.135853	-0.113292	-0.111918	0.408848	0.218472	-0.00478812	-0.271045	0.332528	-0.156838
M84T806	0.310165	0.128861	0.202158	-0.342471	-0.17135	0.12692	-0.439899	0.0576355	0.214687	-0.17813	0.323644	-0.396502	0.28224	0.292059	0.0271341	0.412656	0.0133201	-0.171235	0.196293	-0.220108	0.095347	-0.0513887	-0.033438	-0.228474	0.174568	0.0440933	0.106081	-0.24911	0.223244	-0.0542601	-0.0596459	0.183383	0.00336119	-0.0820817	0.0497474	0.0503508	-0.0485634	-0.280962	0.0780529	0.183774	-0.142528	-0.116965	-0.114395	0.419404	0.219818	-0.0208614	-0.282027	0.344388	-0.155236
M91T766	0.513646	0.140439	0.178486	-0.45332	-0.29197	-0.00445749	-0.527598	-0.0937377	0.225131	-0.155963	0.303583	-0.532254	0.220089	0.280096	0.00838249	0.606879	-0.124371	-0.105146	0.142117	-0.181142	0.0205033	-0.218397	0.0959888	-0.264039	0.17051	-0.0179179	0.0484961	-0.221156	0.379837	0.0952728	-0.028108	0.143623	0.146729	-0.133555	-0.0506745	-0.0851473	0.045135	-0.350809	-0.0129748	0.109376	-0.17811	-0.0931852	-0.086263	0.461962	0.333219	0.132451	-0.245631	0.315035	-0.26549
M90T766	0.515828	0.13913	0.176252	-0.452513	-0.293407	-0.00902733	-0.526805	-0.0981879	0.222736	-0.154682	0.299708	-0.533393	0.216548	0.276916	0.00622647	0.607358	-0.128013	-0.100786	0.138197	-0.176953	0.0183371	-0.221388	0.0991748	-0.263609	0.167564	-0.021184	0.0447626	-0.219078	0.383331	0.0987577	-0.0256095	0.139945	0.15129	-0.135578	-0.0540404	-0.0897996	0.0468588	-0.349834	-0.0150168	0.105128	-0.179276	-0.0908892	-0.0834554	0.459648	0.335581	0.136343	-0.241771	0.310677	-0.268021
M120T780	0.498938	0.152395	0.188627	-0.461073	-0.282115	0.0243019	-0.517973	-0.065107	0.246276	-0.152558	0.33002	-0.507242	0.233421	0.300158	0.0376599	0.607989	-0.101109	-0.143741	0.173666	-0.219043	0.0267665	-0.207636	0.0805459	-0.256552	0.201558	0.0166751	0.0856932	-0.222253	0.338643	0.0825472	-0.0562031	0.176408	0.107253	-0.103843	-0.0257421	-0.0477499	0.0467496	-0.356687	-0.0115252	0.142323	-0.152266	-0.113677	-0.114715	0.468359	0.299946	0.110073	-0.27177	0.345005	-0.235471
M146T803	0.245777	0.138401	0.261403	-0.333178	-0.131322	0.230059	-0.496136	0.158921	0.236171	-0.24665	0.391538	-0.421827	0.389364	0.353086	0.0130714	0.362891	0.098684	-0.221301	0.252041	-0.261992	0.172637	0.0561105	-0.127082	-0.268785	0.184987	0.0626491	0.134037	-0.335238	0.206614	-0.17286	-0.0658076	0.222646	-0.062155	-0.0988897	0.112599	0.126132	-0.138541	-0.290888	0.16979	0.250778	-0.183099	-0.141257	-0.131667	0.486754	0.227208	-0.121841	-0.352554	0.420793	-0.144275
M114T679	0.265294	0.133799	0.251462	-0.335907	-0.143461	0.205075	-0.498087	0.133316	0.227195	-0.24071	0.375212	-0.434016	0.372349	0.339971	0.00323342	0.375113	0.0769893	-0.200383	0.233591	-0.243192	0.160294	0.0355964	-0.10774	-0.269253	0.172916	0.0461722	0.115973	-0.325872	0.229189	-0.151374	-0.0540189	0.205856	-0.0363024	-0.109996	0.0939114	0.10041	-0.127041	-0.290826	0.15716	0.229971	-0.190023	-0.13083	-0.118887	0.480161	0.243008	-0.0983898	-0.335413	0.402061	-0.16046
M151T519	0.214173	0.147482	0.269761	-0.32882	-0.111661	0.264438	-0.474672	0.195445	0.253048	-0.241982	0.413837	-0.382964	0.402009	0.369108	0.0425509	0.345838	0.129767	-0.260659	0.283374	-0.298266	0.18194	0.0776992	-0.14968	-0.255807	0.213079	0.0997456	0.172483	-0.334275	0.153201	-0.19371	-0.094421	0.254502	-0.109753	-0.0653282	0.142486	0.170397	-0.141974	-0.288134	0.175623	0.284913	-0.153398	-0.161067	-0.159596	0.484096	0.184274	-0.152902	-0.376192	0.446818	-0.105701
M166T525	0.22512	0.145993	0.296121	-0.338592	-0.117874	0.282293	-0.53884	0.208064	0.251466	-0.286565	0.432738	-0.449386	0.450016	0.390528	0.00402201	0.351127	0.139078	-0.247642	0.282695	-0.285888	0.213319	0.106687	-0.172998	-0.296717	0.192541	0.069767	0.147507	-0.385667	0.209541	-0.232072	-0.067925	0.2446	-0.0905607	-0.112786	0.142817	0.161527	-0.184826	-0.304076	0.21757	0.286476	-0.210291	-0.154929	-0.140981	0.532713	0.241138	-0.1703	-0.393778	0.466511	-0.146747
M116T847	0.212572	0.140527	0.28012	-0.322734	-0.111087	0.269364	-0.505572	0.199135	0.241959	-0.267602	0.412792	-0.418716	0.424494	0.371677	0.0110512	0.334834	0.133286	-0.241068	0.272414	-0.277473	0.200069	0.0988338	-0.163273	-0.2775	0.18889	0.0731025	0.146893	-0.361696	0.189765	-0.217515	-0.0704173	0.237333	-0.0918798	-0.0993258	0.138172	0.158158	-0.170761	-0.288804	0.202382	0.275827	-0.191499	-0.15029	-0.13919	0.502927	0.220445	-0.161976	-0.375724	0.445204	-0.132602
M133T864	0.234589	0.164962	0.318595	-0.368991	-0.121668	0.314999	-0.561387	0.235831	0.284086	-0.296021	0.477297	-0.456098	0.480657	0.427566	0.0304185	0.380946	0.159293	-0.291764	0.322664	-0.332855	0.225064	0.111896	-0.188066	-0.306325	0.23066	0.10173	0.185954	-0.403807	0.190712	-0.246274	-0.0955637	0.284732	-0.123205	-0.0936432	0.167014	0.196162	-0.186696	-0.328579	0.224056	0.326719	-0.198555	-0.180178	-0.172718	0.567203	0.228647	-0.190275	-0.435179	0.515456	-0.132504
M106T832	0.340428	0.192173	0.335824	-0.456203	-0.182277	0.293655	-0.633179	0.199106	0.326583	-0.300323	0.521188	-0.531916	0.491317	0.466684	0.0492495	0.505636	0.119872	-0.311323	0.343905	-0.36829	0.206627	0.0431233	-0.147621	-0.337176	0.271309	0.107717	0.201904	-0.416047	0.245749	-0.196749	-0.110896	0.312079	-0.0932727	-0.0990486	0.148699	0.173003	-0.149029	-0.390515	0.192901	0.339116	-0.205962	-0.197959	-0.195006	0.630735	0.271122	-0.144008	-0.46776	0.5602	-0.170223
M175T741	0.357534	0.168555	0.305023	-0.432429	-0.194803	0.233375	-0.621284	0.142091	0.284722	-0.288563	0.461	-0.547962	0.446163	0.417816	0.00829043	0.493995	0.0744975	-0.24244	0.283277	-0.29952	0.183257	0.0152044	-0.111451	-0.333033	0.218467	0.0540329	0.140692	-0.392564	0.297676	-0.160201	-0.0675379	0.252463	-0.0281542	-0.135795	0.102524	0.107256	-0.137078	-0.369307	0.175133	0.27547	-0.231483	-0.160636	-0.147389	0.595302	0.308611	-0.0974554	-0.409335	0.492964	-0.20821
M76T809	0.441809	0.0745187	0.114885	-0.331083	-0.255376	-0.0814059	-0.449173	-0.151265	0.114001	-0.139655	0.163969	-0.496925	0.142515	0.164395	-0.0845746	0.46794	-0.16043	0.0308194	0.0203635	-0.0301411	0.00457819	-0.193703	0.113363	-0.234188	0.0396755	-0.118267	-0.0731918	-0.178771	0.42274	0.101988	0.0634571	0.0161154	0.229658	-0.197576	-0.109953	-0.173936	0.0215234	-0.258291	-0.00550213	-0.00849823	-0.223052	-0.0127296	0.0178033	0.349647	0.364256	0.162512	-0.119658	0.162971	-0.299302
M161T810	0.329719	0.0455236	0.101971	-0.239705	-0.191117	-0.0537914	-0.384245	-0.10817	0.0689661	-0.143606	0.121665	-0.427466	0.141017	0.127438	-0.111083	0.335177	-0.115313	0.0527298	-0.00123793	0.00871518	0.0307655	-0.113761	0.0647397	-0.208752	-0.00666197	-0.129094	-0.0936245	-0.175722	0.372935	0.0407926	0.0839082	-0.0137914	0.199614	-0.199796	-0.0891757	-0.149231	-0.0272155	-0.195171	0.0362007	-0.0201103	-0.22513	0.00669274	0.0441652	0.291222	0.328373	0.108504	-0.0892247	0.120055	-0.26557
M86T723	0.301075	0.0294963	0.107028	-0.208833	-0.175236	-0.0461212	-0.398353	-0.0976209	0.0434162	-0.169725	0.105679	-0.447331	0.160218	0.117264	-0.152583	0.289758	-0.103602	0.0829864	-0.0220861	0.0444504	0.0540725	-0.0741907	0.0412857	-0.22403	-0.0465924	-0.162625	-0.129043	-0.201071	0.401119	0.00385092	0.116457	-0.0429506	0.214775	-0.237408	-0.091588	-0.160074	-0.0678115	-0.178445	0.0725577	-0.0367576	-0.266068	0.0251533	0.0748595	0.293069	0.358642	0.0890091	-0.0769384	0.102838	-0.287024
M111T673	0.349671	0.0961234	0.204604	-0.327521	-0.197395	0.0778703	-0.526995	0.0044251	0.158345	-0.234127	0.276409	-0.523128	0.300757	0.263399	-0.0869972	0.406175	-0.0301974	-0.0618909	0.117249	-0.111936	0.115341	-0.0410788	-0.0241018	-0.28842	0.0738637	-0.0727687	-0.0124781	-0.300898	0.379923	-0.0684336	0.0383766	0.0909275	0.117736	-0.20505	-0.00911407	-0.048363	-0.101536	-0.279144	0.122107	0.10442	-0.266111	-0.0591814	-0.0234708	0.451417	0.35876	0.0112736	-0.234955	0.289352	-0.269583
M146T663	0.226954	0.0877514	0.184094	-0.251475	-0.125315	0.122216	-0.405718	0.0661591	0.147949	-0.195588	0.257663	-0.376848	0.275653	0.239083	-0.0403165	0.290498	0.0293235	-0.1026	0.138987	-0.136863	0.118905	0.0157245	-0.0649876	-0.222946	0.090757	-0.0133517	0.0378287	-0.256309	0.23857	-0.103884	-0.00180555	0.114954	0.0266479	-0.129688	0.0394332	0.0268831	-0.104684	-0.21951	0.123885	0.134488	-0.187505	-0.0735364	-0.0524335	0.368836	0.238686	-0.0478573	-0.227016	0.27384	-0.168756
M147T803	0.228711	0.0954223	0.110728	-0.2445	-0.126931	0.0568166	-0.245921	0.0115568	0.157036	-0.0714103	0.207373	-0.216605	0.138158	0.182402	0.0646569	0.308297	-0.0149181	-0.132485	0.136569	-0.169377	0.0230566	-0.088152	0.0167631	-0.117532	0.149962	0.0622829	0.101105	-0.113511	0.106509	0.0220716	-0.0721081	0.139921	-0.00731139	-0.0059787	0.0257306	0.0340365	0.0263102	-0.188915	-0.00378408	0.122922	-0.0363528	-0.0891773	-0.102126	0.245863	0.0992924	0.0208522	-0.177545	0.220413	-0.071914
M191T958	0.222077	0.0850155	0.109455	-0.229534	-0.123817	0.050416	-0.254901	0.00634722	0.139757	-0.0831258	0.192228	-0.232996	0.141557	0.171709	0.0382023	0.28967	-0.0178891	-0.107516	0.11774	-0.142435	0.0304168	-0.075743	0.0123969	-0.126232	0.123586	0.0372899	0.0744999	-0.123439	0.131585	0.0113529	-0.0496674	0.117322	0.0118883	-0.0310303	0.0165087	0.0172807	0.00936675	-0.18027	0.0104382	0.105324	-0.0614794	-0.0749577	-0.0803282	0.244578	0.122586	0.0203849	-0.163984	0.203604	-0.0905557
M175T980	0.273393	0.0692022	0.060163	-0.227558	-0.156394	-0.0409176	-0.218959	-0.0830065	0.108748	-0.0368957	0.124852	-0.229073	0.0565763	0.11365	0.0277073	0.319302	-0.0922904	-0.0454637	0.0563553	-0.086021	-0.0276443	-0.156238	0.0873413	-0.101648	0.0937918	0.000685467	0.0291299	-0.06145	0.168952	0.101735	-0.0258278	0.0665069	0.0835549	-0.0389586	-0.0439318	-0.0604892	0.070349	-0.166954	-0.054096	0.0353906	-0.0499576	-0.0433464	-0.0481427	0.190325	0.138147	0.104952	-0.0953784	0.12781	-0.11706
M164T594	0.338144	0.0984762	0.122494	-0.306078	-0.191659	0.00712524	-0.347861	-0.0525468	0.15857	-0.101902	0.212468	-0.345236	0.150914	0.19432	0.0175017	0.406559	-0.0749433	-0.0850031	0.106807	-0.135607	0.0151536	-0.14306	0.0592218	-0.172855	0.126191	0.00161443	0.0468977	-0.147018	0.237507	0.0601692	-0.0299322	0.108531	0.0831253	-0.0771116	-0.0247349	-0.0429549	0.0320208	-0.236582	-0.00933374	0.0853398	-0.108102	-0.0701211	-0.0687758	0.310269	0.209205	0.0809069	-0.173597	0.221417	-0.165508
M133T453	0.303417	0.0894243	0.115231	-0.276972	-0.171808	0.0124629	-0.321235	-0.0419148	0.144336	-0.098173	0.196556	-0.317526	0.14455	0.179971	0.0127852	0.36564	-0.0631331	-0.0784625	0.0992126	-0.123878	0.0193234	-0.12247	0.0476573	-0.16077	0.113358	0.000499213	0.0422094	-0.140234	0.217475	0.0463975	-0.0257328	0.0994174	0.0732346	-0.0734629	-0.0193517	-0.0357796	0.0220291	-0.215418	-0.00148284	0.0804727	-0.103205	-0.0641977	-0.0618779	0.28681	0.193057	0.0672838	-0.161447	0.205104	-0.151689
M169T958	0.278724	0.110172	0.0884339	-0.281044	-0.155909	0.0189034	-0.21506	-0.0290321	0.178748	-0.0236406	0.205495	-0.188394	0.0868576	0.176183	0.113606	0.372359	-0.0522256	-0.15096	0.143271	-0.196207	-0.0243292	-0.162056	0.0691242	-0.089704	0.190354	0.093219	0.131453	-0.0615869	0.0811818	0.09619	-0.105587	0.160349	-0.0047552	0.0394055	0.0102446	0.0239249	0.0961137	-0.204528	-0.0694726	0.121813	0.0194054	-0.102275	-0.13047	0.22501	0.0647654	0.0710736	-0.170848	0.217435	-0.0521226
M148T958	0.194449	0.124439	0.133066	-0.263547	-0.103904	0.12358	-0.219033	0.078189	0.208188	-0.0598426	0.26953	-0.152947	0.166284	0.229101	0.137735	0.312456	0.0391445	-0.225753	0.212103	-0.261184	0.0352089	-0.0658751	-0.0175518	-0.0969403	0.226172	0.147148	0.191931	-0.112251	0.00478045	-0.00444041	-0.141364	0.219223	-0.102397	0.0684652	0.0848101	0.123461	0.0341283	-0.202615	-0.00413076	0.201471	0.0295941	-0.13875	-0.171716	0.25824	0.0161974	-0.0303618	-0.238924	0.290937	0.00225434
M144T527	0.235903	0.0887444	0.0270996	-0.222427	-0.133071	-0.0341367	-0.0922887	-0.0673341	0.141308	0.0475784	0.127941	-0.077458	-0.0110753	0.10343	0.137103	0.313923	-0.0780684	-0.121851	0.101048	-0.160644	-0.075734	-0.19495	0.108915	-0.0187395	0.173804	0.101738	0.124974	0.0289255	0.0129047	0.154172	-0.111968	0.129548	-0.00407687	0.0865343	-0.0108966	0.00594505	0.15015	-0.147678	-0.127961	0.0777884	0.0871322	-0.0826704	-0.120785	0.113218	-0.00829415	0.106574	-0.100187	0.134317	-0.00331307
M61T447	0.126131	0.0344562	-0.0177896	-0.0976729	-0.0726819	-0.0607803	-0.00454674	-0.0733194	0.0521061	0.0570815	0.0233308	-0.0105967	-0.058052	0.0151851	0.0718361	0.15463	-0.0707147	-0.0339697	0.0204058	-0.053925	-0.0704047	-0.133755	0.0899809	0.0161877	0.074145	0.041521	0.0466872	0.0576254	0.00212209	0.122556	-0.0504266	0.0411933	0.0219371	0.0528776	-0.0308467	-0.0272897	0.109764	-0.0564308	-0.100791	0.00532233	0.0647337	-0.0265711	-0.0481567	0.0117794	-0.0170615	0.0909352	-0.0105491	0.0223914	0.00155055
M173T627	0.199194	0.0252127	0.00677393	-0.130213	-0.116514	-0.0875709	-0.124505	-0.112021	0.0350396	-0.00508034	0.024746	-0.156971	-0.0134045	0.0271995	-0.0116485	0.204662	-0.106795	0.0307848	-0.0181824	0.00329828	-0.0468667	-0.137853	0.0976744	-0.0568469	0.018471	-0.0435677	-0.0323018	-0.00943173	0.151686	0.110819	0.0175838	-0.00849536	0.113545	-0.0511414	-0.0729313	-0.100563	0.0674942	-0.0902549	-0.0617115	-0.0356695	-0.0462318	0.00417215	0.00800689	0.0862611	0.11722	0.118111	-0.00666358	0.0200193	-0.106566
M309T949	0.180799	0.00118312	-0.035109	-0.0854874	-0.108112	-0.138262	-0.0638699	-0.153678	-0.00671674	0.0286406	-0.042315	-0.115685	-0.0762094	-0.0313132	-0.027376	0.16253	-0.137077	0.0817113	-0.0696951	0.0583427	-0.076999	-0.157965	0.128037	-0.0244744	-0.0212524	-0.0704984	-0.0701063	0.0388582	0.148439	0.147229	0.0406806	-0.0558299	0.146249	-0.0529924	-0.104213	-0.140867	0.0902254	-0.0503913	-0.0900287	-0.0885412	-0.0339502	0.0340005	0.0402528	0.017745	0.105633	0.151918	0.0555882	-0.0530988	-0.104899
M634T869	0.26513	0.0206766	-0.023922	-0.152038	-0.156616	-0.159628	-0.119404	-0.186862	0.0233437	0.0260585	-0.0125297	-0.176552	-0.0712277	-0.00438323	-0.0159002	0.259391	-0.171481	0.0717638	-0.0577543	0.0359388	-0.0931815	-0.213969	0.162489	-0.0484502	0.00645396	-0.0700561	-0.0624253	0.0309451	0.195774	0.188788	0.0321011	-0.0390487	0.174825	-0.0602142	-0.122158	-0.164154	0.120565	-0.0973434	-0.115718	-0.0837612	-0.0418955	0.0229761	0.0265296	0.0649332	0.141999	0.191757	0.0345358	-0.0231892	-0.137532
M156T952	0.431509	0.0839733	0.0217407	-0.315545	-0.24999	-0.157385	-0.237252	-0.212093	0.125539	0.0194975	0.100748	-0.281216	-0.0310918	0.0923009	0.0527633	0.479244	-0.208808	-0.0125589	0.0211491	-0.0752649	-0.114604	-0.317606	0.210854	-0.0957108	0.117036	-0.0161141	0.0127814	0.0039977	0.241854	0.25543	-0.0298376	0.0514328	0.176339	-0.034052	-0.121092	-0.155762	0.185132	-0.214674	-0.164914	-0.0182836	-0.0251127	-0.0347863	-0.0486685	0.188346	0.176663	0.241575	-0.0584743	0.0963296	-0.166936
M188T639	0.371138	0.0928617	0.0548411	-0.301812	-0.212822	-0.082464	-0.24451	-0.13549	0.14445	-0.0100633	0.145684	-0.261318	0.0285345	0.129954	0.064866	0.43457	-0.143433	-0.0623471	0.068049	-0.117847	-0.0695863	-0.245961	0.147235	-0.104045	0.138439	0.0178847	0.0515299	-0.0360364	0.193204	0.180313	-0.051359	0.090297	0.109885	-0.0187332	-0.0689188	-0.0871283	0.136641	-0.213132	-0.114394	0.0366078	-0.0237712	-0.0588386	-0.074584	0.214474	0.147704	0.168186	-0.106411	0.14787	-0.132454
M200T950	0.435723	0.0769032	-0.0535479	-0.293373	-0.254255	-0.23887	-0.0989154	-0.282435	0.10969	0.125468	0.0279347	-0.156225	-0.164758	0.0202461	0.115767	0.481018	-0.26487	-0.00121459	-0.0121543	-0.0652323	-0.202345	-0.411349	0.292444	-0.00719256	0.136127	0.0176456	0.0323111	0.131216	0.158534	0.372272	-0.0639489	0.0403285	0.179855	0.0474308	-0.154131	-0.181518	0.294411	-0.176149	-0.27477	-0.0599715	0.0841451	-0.0278069	-0.0637048	0.0683455	0.080931	0.317534	0.0121909	0.0174339	-0.105934
M147T958	0.105761	0.118793	0.161567	-0.218598	-0.0510878	0.197927	-0.218669	0.158496	0.203552	-0.0985099	0.292533	-0.130726	0.226762	0.249567	0.123534	0.225392	0.110642	-0.250491	0.238772	-0.273651	0.0905426	0.0311453	-0.0937035	-0.106111	0.216744	0.158893	0.204969	-0.158239	-0.0345588	-0.0994317	-0.140755	0.233343	-0.159249	0.0638239	0.133289	0.18313	-0.0368725	-0.180614	0.0652269	0.239082	0.0112804	-0.147109	-0.174585	0.269903	-0.00221121	-0.114264	-0.26868	0.318985	0.0291299
M84T958	0.0893658	0.118006	0.163149	-0.209753	-0.0413628	0.208323	-0.21071	0.170549	0.202938	-0.0995865	0.294083	-0.118793	0.231103	0.250382	0.12584	0.209953	0.121612	-0.256256	0.243352	-0.277253	0.0960665	0.0440387	-0.103747	-0.102635	0.217641	0.164546	0.210222	-0.159715	-0.0481392	-0.110823	-0.143887	0.236926	-0.171228	0.0688528	0.141456	0.194317	-0.0436516	-0.174907	0.0718351	0.245242	0.015154	-0.149264	-0.177336	0.265885	-0.0123098	-0.126345	-0.271539	0.32129	0.0387207
M130T958	0.121836	0.12466	0.163041	-0.233477	-0.0601754	0.195083	-0.224488	0.153451	0.21286	-0.0949451	0.300688	-0.135723	0.225421	0.256124	0.132771	0.246592	0.104969	-0.258352	0.245209	-0.284142	0.085059	0.0175493	-0.0859223	-0.107123	0.228287	0.165591	0.213163	-0.155819	-0.0336347	-0.0884905	-0.1482	0.241773	-0.159175	0.0697078	0.132222	0.18312	-0.0263524	-0.1904	0.0561773	0.243905	0.0173372	-0.152493	-0.182555	0.277065	-0.00283107	-0.106602	-0.27497	0.327518	0.0288689
M213T962	0.110396	0.108302	0.159461	-0.209087	-0.0547024	0.184084	-0.234633	0.14468	0.185657	-0.110763	0.275653	-0.157364	0.227959	0.237954	0.0933719	0.216573	0.0999135	-0.219815	0.215598	-0.242412	0.0948811	0.0356241	-0.0915876	-0.118317	0.187895	0.128043	0.172759	-0.16841	0.00230121	-0.1033	-0.114425	0.206751	-0.130238	0.0331154	0.117788	0.157402	-0.0506357	-0.175679	0.0762152	0.216132	-0.0188229	-0.130449	-0.14931	0.272016	0.0303219	-0.106506	-0.252541	0.299823	0.00209366
M138T599	-0.00834304	0.0849811	0.119333	-0.114483	0.013526	0.194145	-0.100387	0.175	0.149021	-0.0635515	0.219271	-0.0139128	0.174495	0.182672	0.116943	0.0875592	0.134988	-0.220337	0.201352	-0.226374	0.0847575	0.0788075	-0.112853	-0.0473263	0.173033	0.157364	0.187932	-0.107732	-0.114109	-0.118816	-0.129845	0.195408	-0.186093	0.0893806	0.140677	0.196315	-0.0472316	-0.100035	0.0677912	0.208849	0.0476096	-0.122624	-0.150401	0.163921	-0.0724944	-0.140561	-0.208614	0.242541	0.0845359
M92T889	-0.0639502	0.0844856	0.150497	-0.0925459	0.047092	0.256274	-0.122287	0.238772	0.151899	-0.104085	0.249015	-0.0183793	0.235057	0.209886	0.101885	0.035542	0.19034	-0.242388	0.227294	-0.240794	0.133479	0.154011	-0.174216	-0.0667566	0.168513	0.163465	0.197581	-0.156859	-0.129167	-0.197003	-0.127619	0.210281	-0.226072	0.0769447	0.178645	0.241454	-0.10784	-0.0942812	0.127946	0.242927	0.0217775	-0.131649	-0.153533	0.192113	-0.0718717	-0.206555	-0.241975	0.276816	0.0943934
M133T678	0.104616	0.0814065	0.132912	-0.17105	-0.0537906	0.138405	-0.219248	0.104317	0.139385	-0.106746	0.216264	-0.166126	0.19369	0.189981	0.0469319	0.180482	0.0698544	-0.152757	0.157474	-0.172159	0.0833375	0.0304523	-0.0721504	-0.114737	0.129241	0.0745248	0.111286	-0.153467	0.0455102	-0.0879291	-0.0685824	0.146707	-0.0760838	-0.00587941	0.0810412	0.102929	-0.05515	-0.14632	0.0740597	0.157604	-0.0490283	-0.0927263	-0.0995082	0.235102	0.063572	-0.0781928	-0.196912	0.234163	-0.0300322
M72T667	0.0976844	0.0441187	0.0559194	-0.109989	-0.0538124	0.0355376	-0.117181	0.0148167	0.0731541	-0.0391106	0.100464	-0.10102	0.0729955	0.0885251	0.0276879	0.135072	0.00130473	-0.0646201	0.0670961	-0.0805744	0.0179224	-0.0296563	-0.00135022	-0.0573396	0.0687692	0.0297315	0.0482401	-0.0598871	0.0471296	-0.00139569	-0.0330491	0.067001	-0.00930265	-0.00464237	0.0175469	0.0224514	0.00317109	-0.0866491	0.00719364	0.0619833	-0.0207019	-0.0426353	-0.0477509	0.118077	0.046113	-0.00013949	-0.0871848	0.107175	-0.0318693
M128T663	0.144718	0.112293	0.217542	-0.243711	-0.0738976	0.223792	-0.372158	0.171516	0.193989	-0.200273	0.326687	-0.296286	0.329379	0.291789	0.0257983	0.246185	0.118386	-0.205941	0.225086	-0.232036	0.156767	0.086244	-0.136186	-0.203427	0.160219	0.0770367	0.133944	-0.273904	0.11389	-0.176142	-0.0702476	0.198898	-0.0967303	-0.0559521	0.121768	0.145171	-0.130804	-0.21847	0.156285	0.229143	-0.128113	-0.125749	-0.122118	0.380908	0.143006	-0.140007	-0.299158	0.353437	-0.0788454
M159T644	0.129416	0.0918774	0.181727	-0.205828	-0.066957	0.180311	-0.32042	0.135708	0.158489	-0.171315	0.269494	-0.261096	0.275579	0.241873	0.0125713	0.210696	0.0922999	-0.162544	0.181152	-0.185186	0.130823	0.0686553	-0.109978	-0.175749	0.126514	0.0541489	0.101787	-0.232504	0.111158	-0.144673	-0.0506651	0.158594	-0.0687149	-0.0573926	0.09495	0.110653	-0.111063	-0.184611	0.131801	0.184002	-0.11745	-0.100352	-0.0947187	0.322453	0.133089	-0.110851	-0.246031	0.291068	-0.0774417
M175T925	0.0808927	0.118839	0.243152	-0.224021	-0.034976	0.29144	-0.365332	0.242436	0.20872	-0.221019	0.362392	-0.264	0.376792	0.320794	0.0408802	0.196266	0.179644	-0.252044	0.266754	-0.270397	0.194979	0.152518	-0.193999	-0.203461	0.179933	0.111874	0.171794	-0.302796	0.0580015	-0.243048	-0.0925573	0.234051	-0.162223	-0.0351038	0.17075	0.210811	-0.171913	-0.210787	0.198946	0.278415	-0.118659	-0.147448	-0.146923	0.394036	0.105923	-0.207963	-0.338542	0.395031	-0.0391662
M160T645	0.0825033	0.0750008	0.165815	-0.160109	-0.0406018	0.177581	-0.279482	0.141164	0.131149	-0.163392	0.236396	-0.223261	0.258244	0.212872	-0.000502314	0.150192	0.101438	-0.141825	0.16014	-0.157061	0.132426	0.0929953	-0.120114	-0.157214	0.0995984	0.0439687	0.0851687	-0.218156	0.0904544	-0.157691	-0.0377606	0.135709	-0.0721957	-0.0576806	0.0948945	0.110004	-0.122742	-0.150586	0.139457	0.16635	-0.113939	-0.0857128	-0.0771337	0.282308	0.115508	-0.12227	-0.218623	0.256204	-0.0634916
M247T773	0.0571958	0.0706338	0.179333	-0.145477	-0.0256604	0.201618	-0.2947	0.166144	0.125473	-0.186656	0.243557	-0.234239	0.286698	0.220836	-0.0187346	0.121425	0.123666	-0.140637	0.163484	-0.151946	0.15685	0.13033	-0.148295	-0.170364	0.0865009	0.035457	0.0776975	-0.244562	0.0963287	-0.195976	-0.02693	0.132593	-0.0804911	-0.0746268	0.107067	0.121822	-0.156347	-0.145424	0.171765	0.173652	-0.136865	-0.0836173	-0.0691004	0.295476	0.127223	-0.150603	-0.22786	0.264626	-0.0683813
M351T824	0.121054	0.0842504	0.189374	-0.194974	-0.0624539	0.185966	-0.341764	0.14133	0.146395	-0.192659	0.265807	-0.286223	0.293909	0.241532	-0.0151786	0.193203	0.0979387	-0.144833	0.170598	-0.165413	0.147367	0.0910631	-0.124167	-0.192017	0.103509	0.0313623	0.0792428	-0.254861	0.138287	-0.168076	-0.0294723	0.142398	-0.0557134	-0.0856563	0.0925909	0.101958	-0.137848	-0.181121	0.156455	0.175616	-0.14906	-0.090145	-0.0761082	0.334197	0.160738	-0.121628	-0.243574	0.286855	-0.0975855
M72T646	0.0389	0.053413	0.132716	-0.107156	-0.0168598	0.152194	-0.213678	0.126309	0.0949022	-0.136006	0.18213	-0.166982	0.211815	0.164524	-0.00918417	0.0882874	0.0943947	-0.108893	0.124484	-0.116965	0.115862	0.0974641	-0.111183	-0.123283	0.0679654	0.0313826	0.0626422	-0.17904	0.0636381	-0.145693	-0.0240605	0.102042	-0.0653158	-0.0498678	0.0823907	0.095188	-0.114359	-0.106969	0.126087	0.132197	-0.096006	-0.064319	-0.0549308	0.21683	0.0875701	-0.114004	-0.170664	0.198099	-0.0450601
M146T664	0.00771941	0.156408	0.197088	-0.217463	0.0107965	0.322059	-0.156496	0.28761	0.272247	-0.085553	0.382955	-0.00551631	0.278645	0.31637	0.231778	0.183362	0.219088	-0.397103	0.357161	-0.411559	0.124161	0.101534	-0.171932	-0.0666545	0.324825	0.293687	0.346716	-0.160691	-0.217321	-0.170953	-0.246193	0.353919	-0.327625	0.182436	0.240054	0.341172	-0.0467314	-0.181759	0.0848737	0.366501	0.114665	-0.222217	-0.279249	0.274211	-0.148502	-0.222156	-0.362085	0.423281	0.161419
M192T640	-0.084501	0.093756	0.0992527	-0.0808497	0.0592356	0.226673	0.0120691	0.219121	0.165647	-0.00852574	0.221174	0.12576	0.138444	0.174153	0.19518	0.0338314	0.175671	-0.284747	0.241144	-0.28272	0.0676244	0.0910906	-0.127029	0.0204581	0.225799	0.239484	0.264599	-0.0489648	-0.258979	-0.116258	-0.19469	0.244598	-0.278223	0.187581	0.185172	0.271461	-0.0134951	-0.0669788	0.0370534	0.251847	0.150979	-0.153038	-0.204494	0.0956975	-0.200993	-0.173902	-0.215999	0.24857	0.189144
M88T847	0.113617	0.118819	0.270794	-0.24675	-0.0540198	0.299128	-0.446263	0.242161	0.208837	-0.268812	0.382639	-0.351822	0.424972	0.344464	-0.00330596	0.22228	0.176845	-0.232075	0.261633	-0.253915	0.22285	0.168374	-0.207523	-0.252907	0.157592	0.0730659	0.139177	-0.357837	0.135988	-0.271337	-0.0605591	0.220075	-0.127369	-0.0927014	0.161744	0.188311	-0.210455	-0.236168	0.236864	0.27379	-0.185395	-0.138882	-0.124166	0.453423	0.180356	-0.212628	-0.355613	0.415351	-0.0955875
M134T847	0.108909	0.11579	0.273538	-0.241669	-0.05141	0.301897	-0.453093	0.245122	0.204071	-0.276624	0.381045	-0.359794	0.431809	0.344088	-0.0134532	0.214148	0.179775	-0.225766	0.257862	-0.246622	0.229315	0.177745	-0.213532	-0.258429	0.148937	0.0650021	0.131105	-0.36598	0.144761	-0.280847	-0.0528743	0.214147	-0.123479	-0.102711	0.161449	0.185899	-0.220868	-0.234128	0.246442	0.270959	-0.196671	-0.135136	-0.117351	0.457019	0.189596	-0.217543	-0.35462	0.413597	-0.102151
M191T447	0.0759101	0.112772	0.282025	-0.22348	-0.031864	0.326714	-0.450122	0.272499	0.200699	-0.289027	0.386555	-0.349664	0.450924	0.34901	-0.0190231	0.180806	0.204437	-0.232748	0.265449	-0.248978	0.247989	0.211969	-0.239798	-0.260203	0.144019	0.0683433	0.134444	-0.380407	0.130024	-0.313618	-0.0518674	0.217403	-0.142892	-0.104195	0.177769	0.205967	-0.245463	-0.224429	0.270218	0.282449	-0.202488	-0.136992	-0.117189	0.458182	0.182114	-0.246517	-0.362785	0.420687	-0.0920912
M115T864	0.110955	0.139479	0.298912	-0.274062	-0.0503681	0.345831	-0.468375	0.284419	0.245044	-0.282783	0.435256	-0.352806	0.46581	0.388103	0.0263838	0.243094	0.209483	-0.286074	0.310598	-0.309322	0.242478	0.186761	-0.234312	-0.262985	0.200276	0.11234	0.185698	-0.382312	0.106208	-0.299099	-0.092997	0.267885	-0.173367	-0.0693602	0.196012	0.236436	-0.220619	-0.259823	0.252045	0.324527	-0.1719	-0.16888	-0.161327	0.491533	0.160717	-0.246371	-0.405709	0.473601	-0.0735564
M130T447	0.0228029	0.127501	0.316402	-0.220071	0.00145701	0.403709	-0.456165	0.350016	0.2292	-0.31342	0.440167	-0.325327	0.509436	0.393116	0.00590532	0.149626	0.269595	-0.294719	0.321798	-0.305279	0.288916	0.275205	-0.299812	-0.265807	0.179088	0.113989	0.185975	-0.416409	0.0721369	-0.381868	-0.0842442	0.26768	-0.216913	-0.0776625	0.233422	0.281325	-0.28472	-0.229315	0.313008	0.345874	-0.189981	-0.168248	-0.153946	0.487449	0.144229	-0.317846	-0.418223	0.481699	-0.0506133
M182T548	0.141635	0.139869	0.329027	-0.296743	-0.0681232	0.357459	-0.552121	0.287933	0.246053	-0.333516	0.458301	-0.442322	0.518414	0.414325	-0.0186063	0.267607	0.209846	-0.267907	0.307601	-0.294382	0.273447	0.206697	-0.251421	-0.314356	0.178249	0.0739838	0.15395	-0.441026	0.184188	-0.332009	-0.0610416	0.255356	-0.140716	-0.127999	0.189305	0.216627	-0.262783	-0.285861	0.293658	0.322441	-0.240648	-0.16121	-0.13911	0.553998	0.236012	-0.25483	-0.425635	0.497044	-0.13001
M132T864	0.187502	0.121525	0.287222	-0.290899	-0.0975356	0.274351	-0.531282	0.206347	0.211383	-0.301629	0.39403	-0.453625	0.448695	0.360483	-0.0428785	0.288647	0.14224	-0.20064	0.244816	-0.231633	0.227428	0.141721	-0.18785	-0.300616	0.138856	0.0276008	0.0996785	-0.39506	0.234867	-0.258686	-0.0276784	0.199602	-0.0659205	-0.150639	0.130963	0.138544	-0.219093	-0.272785	0.245633	0.252611	-0.246868	-0.126472	-0.0994397	0.510684	0.266252	-0.180289	-0.360634	0.424613	-0.16641
M132T845	0.174616	0.108427	0.26039	-0.264182	-0.091317	0.244511	-0.487939	0.182368	0.18853	-0.276616	0.354387	-0.420353	0.407363	0.32514	-0.0457935	0.263552	0.124944	-0.174835	0.216811	-0.203312	0.206625	0.127309	-0.168408	-0.276563	0.119986	0.0174947	0.0828171	-0.361045	0.223936	-0.233813	-0.0190054	0.175174	-0.0515021	-0.144409	0.114224	0.118376	-0.200793	-0.248073	0.22437	0.223641	-0.231549	-0.111056	-0.0845458	0.465529	0.250886	-0.159949	-0.323928	0.381566	-0.158853
M277T669	0.143679	0.0879986	0.22784	-0.219053	-0.0750171	0.213285	-0.431003	0.160111	0.153772	-0.250364	0.301168	-0.375386	0.360524	0.278213	-0.0566525	0.214098	0.110915	-0.138716	0.179135	-0.161724	0.187554	0.123592	-0.153498	-0.246959	0.0882438	0.00078501	0.0568565	-0.32331	0.208412	-0.215364	-0.00299938	0.139888	-0.0362963	-0.141324	0.0965917	0.0962488	-0.189069	-0.210015	0.207906	0.186407	-0.218089	-0.0887199	-0.0607356	0.405886	0.231934	-0.14417	-0.275909	0.324134	-0.14841
M153T521	0.0735438	0.102615	0.245284	-0.203121	-0.0318368	0.283705	-0.389953	0.235587	0.181877	-0.246111	0.341955	-0.30068	0.389387	0.307671	-0.00619833	0.169463	0.175792	-0.211085	0.237306	-0.226648	0.210946	0.175378	-0.203754	-0.223632	0.135941	0.0681805	0.126441	-0.326192	0.106573	-0.2649	-0.0535273	0.197391	-0.128743	-0.0816314	0.156025	0.182798	-0.204394	-0.200399	0.227101	0.251114	-0.166727	-0.124404	-0.110166	0.400085	0.15159	-0.210624	-0.320246	0.372105	-0.0751062
M132T679	0.0296669	0.0943782	0.240927	-0.170889	-0.00642785	0.297892	-0.360992	0.255657	0.169509	-0.244344	0.330352	-0.267153	0.388491	0.2967	-0.00824636	0.121304	0.19581	-0.210918	0.235258	-0.220185	0.219748	0.204592	-0.22281	-0.210699	0.125997	0.0722798	0.127247	-0.322316	0.0778034	-0.287144	-0.0527611	0.193095	-0.147899	-0.0742925	0.168056	0.199047	-0.219264	-0.177698	0.240033	0.252806	-0.159493	-0.121451	-0.10687	0.377288	0.129269	-0.233232	-0.312962	0.360876	-0.0550691
M217T614	0.0266523	0.094829	0.258262	-0.173675	-0.00432108	0.316822	-0.393171	0.272283	0.171261	-0.270096	0.34563	-0.296728	0.419998	0.31222	-0.0254028	0.117646	0.209299	-0.211328	0.241287	-0.219905	0.241196	0.228562	-0.242889	-0.231737	0.11885	0.0622884	0.120329	-0.352803	0.0985747	-0.316132	-0.0427568	0.193526	-0.147629	-0.0953338	0.175344	0.204096	-0.246801	-0.185183	0.267397	0.261026	-0.187035	-0.121712	-0.101297	0.404466	0.152992	-0.251762	-0.328021	0.377438	-0.0703357
M233T651	-0.0234997	0.0905012	0.244908	-0.140513	0.0249865	0.329346	-0.334963	0.292691	0.165239	-0.247927	0.332566	-0.229492	0.401154	0.29712	-0.0033441	0.0696982	0.22983	-0.226154	0.247189	-0.228284	0.237236	0.246179	-0.254452	-0.199574	0.125872	0.0877035	0.141023	-0.326697	0.0364452	-0.323443	-0.0604445	0.201652	-0.183798	-0.0602884	0.192628	0.232444	-0.241673	-0.157929	0.261556	0.269837	-0.148852	-0.126514	-0.113182	0.362828	0.0986708	-0.270982	-0.319581	0.365227	-0.0259487
M190T447	0.040282	0.0849142	0.268073	-0.171998	-0.0130557	0.30978	-0.43922	0.262408	0.154594	-0.301354	0.338721	-0.354492	0.442002	0.311408	-0.0709033	0.116306	0.200972	-0.176176	0.218885	-0.185124	0.258055	0.24246	-0.24901	-0.26249	0.0831923	0.0192021	0.0784293	-0.385214	0.161341	-0.3342	-0.00602179	0.164071	-0.109457	-0.14617	0.159345	0.173844	-0.277084	-0.189618	0.294813	0.239432	-0.241358	-0.103314	-0.069241	0.429829	0.211167	-0.249532	-0.32082	0.368637	-0.116146
M172T447	-0.0353425	0.085714	0.289015	-0.13903	0.0323666	0.374793	-0.423137	0.332888	0.159894	-0.321194	0.363437	-0.315102	0.484603	0.331145	-0.0627523	0.0493618	0.263177	-0.213055	0.252099	-0.212243	0.296965	0.315429	-0.309005	-0.258862	0.0923573	0.0477038	0.10804	-0.411191	0.104228	-0.404674	-0.0218277	0.189925	-0.172334	-0.128894	0.206334	0.236113	-0.322631	-0.17225	0.340513	0.28114	-0.23432	-0.119108	-0.0863804	0.432279	0.173123	-0.31934	-0.350811	0.398481	-0.0758952
M126T793	0.0293905	0.0657377	0.216538	-0.134232	-0.00889515	0.249585	-0.356945	0.211746	0.120207	-0.246971	0.269853	-0.290141	0.358683	0.248929	-0.0643998	0.0876492	0.162595	-0.136076	0.172196	-0.14259	0.211134	0.200521	-0.203374	-0.214341	0.0601023	0.00913565	0.0565496	-0.31432	0.136211	-0.274111	0.00103014	0.126758	-0.0842277	-0.124648	0.126988	0.136894	-0.229255	-0.150474	0.242829	0.189279	-0.20173	-0.0798125	-0.0502319	0.346862	0.176299	-0.202894	-0.255922	0.293648	-0.098233
M162T776	0.0819311	0.0656216	0.232345	-0.16432	-0.0399336	0.234189	-0.429027	0.18792	0.118803	-0.279576	0.27851	-0.375625	0.384094	0.262013	-0.103194	0.131927	0.139429	-0.107599	0.157112	-0.120305	0.220951	0.188891	-0.194309	-0.256246	0.0390032	-0.03208	0.0200994	-0.350876	0.219389	-0.273613	0.0323982	0.106897	-0.0346311	-0.177604	0.103911	0.0976633	-0.245498	-0.177407	0.258549	0.171729	-0.258791	-0.0676624	-0.0260356	0.395094	0.250164	-0.18328	-0.260158	0.300668	-0.158043
M231T648	0.0437887	0.167455	0.33499	-0.278278	-0.00761246	0.444158	-0.446097	0.38432	0.296406	-0.288976	0.510059	-0.284473	0.5216	0.446126	0.0936913	0.215973	0.292779	-0.390976	0.398882	-0.408263	0.278256	0.24814	-0.300045	-0.248642	0.274225	0.202198	0.282684	-0.40253	-0.0089169	-0.36499	-0.162405	0.35465	-0.291375	0.00206315	0.27527	0.350525	-0.242412	-0.267452	0.280924	0.420162	-0.115185	-0.222951	-0.233072	0.513097	0.072697	-0.331986	-0.482059	0.559029	0.00971943
M230T648	0.0801316	0.157161	0.319365	-0.282121	-0.0303058	0.398929	-0.458337	0.337536	0.276942	-0.284821	0.479629	-0.317067	0.496041	0.422611	0.0670442	0.23632	0.253206	-0.346924	0.361739	-0.3679	0.260083	0.215349	-0.267541	-0.255468	0.245486	0.16445	0.242314	-0.392521	0.0431087	-0.331197	-0.134124	0.318958	-0.238382	-0.0277236	0.239285	0.299315	-0.228574	-0.2678	0.264472	0.379098	-0.138303	-0.200758	-0.203944	0.506178	0.111962	-0.290605	-0.450215	0.523976	-0.0277563
M174T839	0.0518633	0.142301	0.288037	-0.244672	-0.0151389	0.372165	-0.397025	0.319122	0.251491	-0.253003	0.435036	-0.263471	0.448424	0.381885	0.0700726	0.196014	0.24168	-0.32453	0.334578	-0.340973	0.237898	0.206238	-0.251316	-0.221569	0.227783	0.161199	0.230739	-0.350326	0.0139714	-0.30832	-0.130077	0.296015	-0.234092	-0.0114721	0.227213	0.286891	-0.208805	-0.234303	0.241414	0.351852	-0.111866	-0.186183	-0.191846	0.447744	0.0806074	-0.275669	-0.410029	0.476136	-0.00721336
M130T652	-0.0578455	0.13631	0.308102	-0.186794	0.0500308	0.450287	-0.364159	0.406907	0.246653	-0.275907	0.45227	-0.203897	0.495091	0.394916	0.0726418	0.090942	0.32083	-0.359875	0.366003	-0.361569	0.287006	0.305539	-0.328909	-0.211685	0.226829	0.189898	0.258399	-0.378347	-0.0604786	-0.400466	-0.142541	0.317347	-0.310323	0.00686019	0.283831	0.361221	-0.270593	-0.200299	0.3017	0.394995	-0.104795	-0.198942	-0.204402	0.43676	0.0304345	-0.365315	-0.435875	0.49887	0.0449278
M217T760	-0.0355347	0.114128	0.260541	-0.163525	0.0342514	0.371995	-0.319904	0.333803	0.206152	-0.236954	0.379754	-0.18909	0.418377	0.332757	0.0528576	0.0871663	0.262102	-0.294573	0.302491	-0.297542	0.241094	0.251241	-0.271749	-0.185774	0.185499	0.149931	0.208223	-0.323348	-0.0322417	-0.333052	-0.112637	0.261024	-0.248017	-0.00535917	0.231623	0.292734	-0.22841	-0.173703	0.254357	0.326009	-0.0993687	-0.163707	-0.165838	0.375365	0.0414358	-0.299824	-0.364969	0.418295	0.0244165
M137T500	-0.0875534	0.0915924	0.247013	-0.109586	0.0632419	0.369635	-0.288954	0.339981	0.169629	-0.239938	0.341099	-0.164617	0.408584	0.300631	0.0224971	0.0149429	0.272583	-0.260609	0.27249	-0.254848	0.250741	0.287252	-0.28832	-0.175418	0.142981	0.124694	0.176171	-0.319768	-0.0364489	-0.357593	-0.0859211	0.226066	-0.241653	-0.022677	0.228259	0.284448	-0.254495	-0.135906	0.274892	0.300512	-0.114117	-0.141463	-0.135534	0.338966	0.0400881	-0.315399	-0.332908	0.37723	0.0261038
M190T921	-0.125425	0.0824757	0.228421	-0.0763079	0.0847791	0.365779	-0.237056	0.343506	0.154833	-0.21828	0.315945	-0.111718	0.381845	0.276406	0.0316648	-0.0277641	0.278969	-0.256964	0.263222	-0.245853	0.241661	0.295101	-0.289253	-0.147256	0.136666	0.133593	0.179328	-0.29202	-0.0765972	-0.354747	-0.0907674	0.218979	-0.256725	-0.0016194	0.231843	0.292757	-0.247001	-0.108087	0.265452	0.292937	-0.0877257	-0.136787	-0.134473	0.295514	0.00305796	-0.320336	-0.31203	0.351128	0.0545868
M185T723	-0.094415	0.0606543	0.198336	-0.0617163	0.0641278	0.299654	-0.234285	0.278901	0.11549	-0.207198	0.257737	-0.139102	0.336179	0.229682	-0.0102755	-0.0250966	0.226321	-0.186	0.201456	-0.17692	0.21529	0.25784	-0.246518	-0.147354	0.0850863	0.0767907	0.115832	-0.269591	-0.0138444	-0.310821	-0.0461011	0.158834	-0.183714	-0.0421656	0.180694	0.220092	-0.230664	-0.093315	0.243709	0.226957	-0.116791	-0.0992132	-0.0862761	0.26649	0.0490079	-0.265779	-0.254314	0.285563	0.00898804
M303T894	-0.144315	0.0690443	0.198717	-0.0455398	0.0945	0.336364	-0.183867	0.321087	0.131503	-0.18838	0.273939	-0.0674579	0.335847	0.238318	0.0333741	-0.0582526	0.263412	-0.233607	0.235994	-0.219256	0.218687	0.280964	-0.269778	-0.117446	0.119813	0.128004	0.166209	-0.252332	-0.097462	-0.328531	-0.0855704	0.19609	-0.247376	0.0111219	0.217012	0.276236	-0.225731	-0.0795977	0.241205	0.264932	-0.0650426	-0.122301	-0.121994	0.243209	-0.0214127	-0.301138	-0.273526	0.305777	0.0692877
M407T651	-0.158744	0.0605664	0.202678	-0.0298613	0.10249	0.341246	-0.194488	0.327212	0.118025	-0.204297	0.266492	-0.0812222	0.348296	0.234047	0.00968157	-0.0817643	0.269986	-0.217072	0.225012	-0.199886	0.232459	0.303124	-0.283211	-0.127508	0.0978436	0.108907	0.146372	-0.268184	-0.0798317	-0.349783	-0.0671694	0.180292	-0.238432	-0.0109853	0.215738	0.270074	-0.249138	-0.0716363	0.262344	0.25626	-0.0893606	-0.112307	-0.104959	0.246613	-0.00267338	-0.312193	-0.26795	0.297721	0.0559612
M203T911	-0.189973	0.0694728	0.23261	-0.03027	0.122259	0.396143	-0.217372	0.380931	0.13569	-0.233342	0.306433	-0.0852555	0.400258	0.268658	0.0140418	-0.100684	0.314783	-0.252885	0.260915	-0.232188	0.268243	0.352713	-0.328917	-0.143279	0.114038	0.129192	0.171901	-0.3067	-0.100295	-0.405335	-0.0799423	0.2095	-0.280321	-0.00818382	0.251651	0.315897	-0.287372	-0.0793241	0.30255	0.297416	-0.098394	-0.130467	-0.122887	0.27977	-0.0100839	-0.363411	-0.308711	0.342649	0.0704133
M241T910	-0.167967	0.0632966	0.229071	-0.0339679	0.108617	0.374541	-0.236712	0.357484	0.124301	-0.239917	0.293006	-0.116401	0.395529	0.259621	-0.00864057	-0.0888352	0.294716	-0.225576	0.239927	-0.206995	0.26445	0.340507	-0.315607	-0.155133	0.0936835	0.102076	0.144274	-0.311329	-0.0602118	-0.394354	-0.0587698	0.18745	-0.24701	-0.0342942	0.231696	0.285616	-0.288384	-0.0824202	0.301891	0.274726	-0.122656	-0.116757	-0.102785	0.285333	0.0230319	-0.343983	-0.294285	0.326794	0.0414389
M145T663	-0.0502087	0.0783759	0.176902	-0.0987273	0.0388537	0.268535	-0.196032	0.245574	0.142457	-0.155685	0.261228	-0.0992098	0.285311	0.227029	0.0486752	0.0375164	0.195081	-0.215358	0.216371	-0.214228	0.167821	0.185774	-0.197276	-0.114622	0.13458	0.118757	0.157479	-0.214608	-0.054302	-0.23826	-0.0885537	0.188314	-0.193223	0.0141692	0.172043	0.22077	-0.158178	-0.108797	0.176138	0.234394	-0.0505014	-0.117957	-0.123116	0.243583	0.00157244	-0.220962	-0.253117	0.288838	0.0397777
M123T655	-0.0920781	0.047957	0.131938	-0.034437	0.0606825	0.222987	-0.121541	0.212366	0.0907185	-0.122655	0.184549	-0.043427	0.221669	0.160155	0.0268942	-0.0327797	0.173808	-0.159027	0.15961	-0.150203	0.142947	0.182217	-0.176764	-0.076824	0.0844782	0.0889376	0.114671	-0.165398	-0.0674866	-0.214348	-0.0606528	0.133991	-0.166128	0.0114425	0.144624	0.184938	-0.145593	-0.0553629	0.156415	0.178349	-0.0389363	-0.0836061	-0.0847685	0.162319	-0.0171764	-0.198027	-0.183774	0.205893	0.0481437
M265T685	-0.0962558	0.0463819	0.12659	-0.0294187	0.0629611	0.218874	-0.110031	0.209583	0.0879631	-0.115964	0.178235	-0.0325687	0.213009	0.154088	0.0299761	-0.0378975	0.172015	-0.15751	0.156674	-0.148101	0.138328	0.17934	-0.173446	-0.0700917	0.0839471	0.0907609	0.115203	-0.157068	-0.0749133	-0.209244	-0.062106	0.132162	-0.167167	0.0166759	0.143361	0.184326	-0.140457	-0.0503993	0.150971	0.175267	-0.0319124	-0.0824318	-0.0847581	0.152283	-0.0248392	-0.195299	-0.178066	0.199169	0.0534731
M252T641	-0.0907698	0.0302362	0.135632	-0.0166577	0.0585749	0.210423	-0.158281	0.199492	0.0611102	-0.153593	0.162595	-0.0958163	0.237306	0.146911	-0.0297258	-0.0540316	0.164557	-0.109477	0.124469	-0.0987384	0.16035	0.203223	-0.184249	-0.104379	0.0334919	0.0350248	0.0595347	-0.1948	-0.00185887	-0.235787	-0.0135194	0.0906096	-0.121128	-0.0467196	0.124034	0.147264	-0.181611	-0.0481173	0.187645	0.144947	-0.0989759	-0.0563945	-0.0410023	0.175109	0.0434499	-0.196086	-0.163405	0.180845	-0.000125367
M76T689	-0.137732	0.0366449	0.153717	-0.00373244	0.0873259	0.260845	-0.149179	0.252401	0.074583	-0.165434	0.190474	-0.0666412	0.270002	0.16907	-0.0131028	-0.0887106	0.210109	-0.14785	0.158143	-0.13161	0.186358	0.249472	-0.225595	-0.101413	0.0527747	0.0657556	0.0925195	-0.212658	-0.0493781	-0.282344	-0.0344275	0.120373	-0.173356	-0.0256274	0.161736	0.198812	-0.207917	-0.0429526	0.215531	0.184002	-0.085937	-0.074807	-0.0633353	0.182964	0.0101387	-0.245781	-0.19385	0.213304	0.0337758
M160T896	-0.255937	0.0592163	0.202719	0.0210312	0.160252	0.396718	-0.123069	0.393857	0.119482	-0.191537	0.272595	0.0159324	0.355362	0.233846	0.0436599	-0.168301	0.330966	-0.261563	0.256636	-0.232131	0.251316	0.364229	-0.331909	-0.0904682	0.117194	0.158835	0.192606	-0.255757	-0.185155	-0.399265	-0.10059	0.210423	-0.319649	0.0416087	0.265301	0.342377	-0.268687	-0.0350872	0.281928	0.295919	-0.0400576	-0.130649	-0.133183	0.206247	-0.0875552	-0.375826	-0.281701	0.308345	0.131034
M138T500	-0.343247	0.0311781	0.171919	0.102717	0.209548	0.393415	-0.0390939	0.405894	0.0741977	-0.170195	0.214751	0.0969996	0.319229	0.181969	0.0305511	-0.276602	0.349261	-0.232372	0.224014	-0.189561	0.250351	0.404752	-0.348705	-0.0501933	0.0769951	0.150368	0.172311	-0.222617	-0.236607	-0.418514	-0.0857883	0.176046	-0.334584	0.052666	0.26884	0.348096	-0.282751	0.0270011	0.289425	0.269145	-0.0213866	-0.108557	-0.108914	0.128406	-0.13236	-0.396827	-0.234136	0.247762	0.166504
M433T629	-0.281203	0.0167484	0.174905	0.086184	0.171526	0.34765	-0.115179	0.352886	0.0477526	-0.204596	0.191858	-0.00871907	0.327968	0.170529	-0.0393586	-0.240669	0.302955	-0.161795	0.173861	-0.125014	0.253324	0.384338	-0.324451	-0.0969352	0.0210052	0.0727295	0.0959012	-0.255439	-0.114276	-0.405705	-0.0243326	0.119782	-0.244928	-0.0301963	0.219976	0.270285	-0.301272	0.0104224	0.3038	0.215435	-0.103741	-0.073614	-0.0535715	0.164448	-0.0271736	-0.355109	-0.20782	0.219358	0.0780281
M125T915	-0.170695	0.0346301	0.20209	0.00453704	0.107565	0.325129	-0.225589	0.313145	0.0749172	-0.238194	0.230518	-0.131861	0.361177	0.209598	-0.0609733	-0.124425	0.261354	-0.152225	0.177072	-0.130638	0.25313	0.334597	-0.294601	-0.154419	0.0296607	0.0421504	0.0762334	-0.298298	-0.00832675	-0.378389	-0.0076762	0.122144	-0.186003	-0.0796901	0.191114	0.225037	-0.294699	-0.0530292	0.30106	0.21131	-0.159057	-0.0757502	-0.0480161	0.249607	0.0637315	-0.312794	-0.235508	0.257535	0.00299982
M187T640	-0.197446	0.0164763	0.174339	0.0440046	0.121628	0.298086	-0.177936	0.293808	0.0440607	-0.216796	0.18414	-0.0949581	0.321642	0.168909	-0.0722439	-0.167833	0.249182	-0.119603	0.143605	-0.0932247	0.237485	0.332366	-0.282249	-0.129952	0.000660276	0.0260148	0.0521163	-0.267006	-0.0195457	-0.363517	0.00765873	0.0904196	-0.171576	-0.0790142	0.175406	0.204922	-0.286032	-0.0200479	0.288156	0.17831	-0.149571	-0.055675	-0.0261026	0.198856	0.0494549	-0.299398	-0.193666	0.207447	0.0104091
M265T772	0.178456	0.065916	0.19442	-0.205357	-0.0979851	0.14151	-0.424736	0.0899384	0.113677	-0.235058	0.239515	-0.400812	0.30868	0.228308	-0.0970496	0.220035	0.0535396	-0.0656161	0.114734	-0.091164	0.156603	0.0799292	-0.105356	-0.244501	0.0368016	-0.0563566	-0.0074722	-0.295704	0.27135	-0.164442	0.0413831	0.0781471	0.0398574	-0.180195	0.0421564	0.019785	-0.167172	-0.194885	0.180576	0.117123	-0.244129	-0.050164	-0.0121699	0.373036	0.276767	-0.0839069	-0.21456	0.254688	-0.19407
M100T674	0.17547	0.0438267	0.173715	-0.175255	-0.0982671	0.104033	-0.415665	0.056458	0.0756626	-0.233728	0.191507	-0.411975	0.28242	0.189845	-0.137125	0.191831	0.0284491	-0.00952118	0.0666316	-0.0326415	0.148145	0.0760289	-0.0897017	-0.243709	-0.0123663	-0.102107	-0.0594923	-0.285686	0.310456	-0.152713	0.0804787	0.0281207	0.0861179	-0.214777	0.0113767	-0.0262018	-0.172329	-0.171951	0.180229	0.0686718	-0.27184	-0.0187461	0.0297841	0.345274	0.307454	-0.0605364	-0.169478	0.201511	-0.223067
M265T806	0.223353	0.0295362	0.159661	-0.180973	-0.128119	0.0501374	-0.446213	-0.000464587	0.0491288	-0.239398	0.155818	-0.469461	0.261003	0.163869	-0.181772	0.217135	-0.0198759	0.0513779	0.0177669	0.0236159	0.132741	0.0420218	-0.0540899	-0.262209	-0.0556615	-0.158788	-0.118528	-0.285296	0.391086	-0.119369	0.124169	-0.021287	0.159206	-0.265261	-0.0349489	-0.0945229	-0.16581	-0.17517	0.169958	0.0154455	-0.315978	0.0119854	0.0727413	0.347192	0.371878	-0.0120198	-0.131847	0.159995	-0.281301
M162T641	0.206839	0.0105122	0.113206	-0.141634	-0.120518	-0.00173159	-0.369744	-0.0429331	0.0154709	-0.191815	0.0918439	-0.408823	0.187216	0.106006	-0.178385	0.183293	-0.0512749	0.0889521	-0.0254404	0.0644131	0.0929593	0.0100028	-0.0166905	-0.218309	-0.0796644	-0.169101	-0.139924	-0.222618	0.366619	-0.0701076	0.132308	-0.056797	0.180344	-0.247083	-0.0626512	-0.126286	-0.126854	-0.136482	0.126821	-0.030199	-0.281757	0.0343853	0.0918033	0.270188	0.33956	0.0260632	-0.0721432	0.0905129	-0.263989
M163T641	0.166427	0.0101576	0.108164	-0.119581	-0.0965659	0.0166138	-0.329451	-0.0191769	0.016167	-0.178382	0.0904701	-0.358049	0.180843	0.101716	-0.157915	0.148033	-0.0290912	0.0692123	-0.0130622	0.0496354	0.0944507	0.0286295	-0.0314362	-0.195994	-0.0683931	-0.143976	-0.117227	-0.207995	0.31465	-0.0823486	0.114318	-0.0432799	0.14491	-0.217563	-0.0433069	-0.0963104	-0.126521	-0.118958	0.126647	-0.0150751	-0.251728	0.0261403	0.0773608	0.244985	0.295516	0.00434771	-0.0740477	0.0907493	-0.226785
M265T624	0.109957	0.019971	0.0917761	-0.0979053	-0.0624375	0.0421514	-0.237752	0.0151104	0.0339699	-0.130591	0.0952862	-0.243379	0.149705	0.0971642	-0.0885142	0.112448	0.00211878	0.0122191	0.0227249	-0.00178337	0.077463	0.0326143	-0.0395565	-0.139623	-0.0193858	-0.0725539	-0.0497578	-0.157497	0.19406	-0.0750268	0.0569596	0.00128407	0.0682247	-0.13291	-0.00684211	-0.0338317	-0.0934442	-0.0954995	0.0967001	0.0226523	-0.162583	-0.00148741	0.0288076	0.190778	0.187845	-0.0198086	-0.0826328	0.0991407	-0.13953
M205T924	-0.0223192	0.0156913	0.114695	-0.031039	0.0163477	0.137665	-0.190851	0.122402	0.0330127	-0.15208	0.119146	-0.16179	0.202161	0.1145	-0.075351	-0.0104583	0.0985183	-0.0386057	0.0662189	-0.0351844	0.132936	0.147862	-0.131049	-0.122349	-0.0117737	-0.0286261	-0.00699062	-0.185233	0.0926663	-0.181399	0.0337208	0.0341975	-0.0311229	-0.100357	0.0645314	0.0618095	-0.160865	-0.0554666	0.163116	0.0798925	-0.143045	-0.0213838	0.00618171	0.174414	0.116424	-0.127449	-0.11661	0.130095	-0.0681079
M166T502	0.0111389	-0.0119363	0.0623315	-0.00646079	-0.00657163	0.0435042	-0.153976	0.0330051	-0.0172999	-0.115067	0.0340718	-0.162618	0.11875	0.0429962	-0.109999	-0.0108396	0.026248	0.0464564	-0.0132764	0.047729	0.0831306	0.0856877	-0.0644438	-0.101381	-0.0682045	-0.0866734	-0.0763048	-0.13005	0.14442	-0.105686	0.0779752	-0.0385681	0.0529881	-0.128445	-0.00142854	-0.0271678	-0.118336	-0.0277444	0.114017	-0.00609769	-0.151509	0.0241063	0.0590615	0.111673	0.146358	-0.0486645	-0.0329419	0.0351228	-0.105681
M259T930	0.0549897	0.00173295	0.129281	-0.0584101	-0.0305407	0.0946489	-0.301292	0.0686146	0.00736298	-0.20609	0.105298	-0.304759	0.230773	0.113422	-0.162996	0.0383258	0.0503561	0.0398004	0.0143372	0.0354841	0.146967	0.132698	-0.111594	-0.18985	-0.0761834	-0.122033	-0.0964624	-0.240766	0.247865	-0.179264	0.107992	-0.027305	0.0733267	-0.206867	0.0116503	-0.0256239	-0.194466	-0.0835177	0.192431	0.0244988	-0.252815	0.0167526	0.0704392	0.235853	0.252799	-0.0868039	-0.0978386	0.110779	-0.180326
M246T631	0.00874705	-0.0120008	0.115692	-0.0169614	-0.00430096	0.0965052	-0.260564	0.0781557	-0.0146093	-0.197429	0.0784935	-0.264374	0.216025	0.0893495	-0.169756	-0.0178944	0.0625031	0.052576	-6.33004e-05	0.0552767	0.148965	0.156632	-0.123164	-0.170706	-0.0958347	-0.125374	-0.105454	-0.226746	0.220952	-0.192826	0.114986	-0.0430956	0.0633334	-0.20151	0.0156596	-0.0199828	-0.204369	-0.0525452	0.199105	0.0134172	-0.244399	0.0269356	0.0818606	0.198733	0.230074	-0.100797	-0.0763026	0.0828939	-0.161771
M146T660	0.133224	-0.0104398	0.0739108	-0.0727393	-0.0789566	-0.0150874	-0.267609	-0.0413861	-0.0188742	-0.149387	0.0357851	-0.307831	0.131138	0.0531751	-0.166451	0.0965459	-0.042892	0.104441	-0.0506744	0.0905982	0.0738347	0.0242534	-0.0158575	-0.163456	-0.0991669	-0.158639	-0.14155	-0.167047	0.294601	-0.0624354	0.12868	-0.0780264	0.158163	-0.211284	-0.060454	-0.117213	-0.112758	-0.0791524	0.108137	-0.0522427	-0.234524	0.0481522	0.100088	0.181637	0.272262	0.020293	-0.0247945	0.0318277	-0.213078
M279T728	0.071617	-0.0172208	0.0592763	-0.0308023	-0.0430417	0.000738118	-0.202031	-0.0161121	-0.0286406	-0.126962	0.0191472	-0.232312	0.111952	0.0348053	-0.145651	0.035662	-0.017413	0.090467	-0.0459482	0.0847464	0.0722202	0.0496012	-0.0323118	-0.128106	-0.0954983	-0.132908	-0.121459	-0.140052	0.225751	-0.0755982	0.111843	-0.0717355	0.117695	-0.175016	-0.0404305	-0.085271	-0.1118	-0.0457405	0.105882	-0.0436237	-0.195103	0.044569	0.0897137	0.133915	0.212797	-0.00461428	-0.0139417	0.0160761	-0.164042
M247T490	0.070177	-0.0157791	0.0703078	-0.0340736	-0.0418954	0.0135086	-0.22103	-0.00488917	-0.0256058	-0.141791	0.0304539	-0.248771	0.131384	0.0457479	-0.153373	0.0351889	-0.00842785	0.0872887	-0.0399642	0.0818168	0.0849265	0.0634529	-0.0445805	-0.14024	-0.0969842	-0.136245	-0.122697	-0.158057	0.235686	-0.0927563	0.115521	-0.0688513	0.115479	-0.185279	-0.0346757	-0.0800134	-0.127262	-0.0512996	0.12154	-0.0363768	-0.20945	0.0427623	0.0906956	0.151011	0.224845	-0.01639	-0.0249565	0.0283888	-0.171327
M159T499	-0.091435	0.0332207	0.168338	-0.0267879	0.0597267	0.245067	-0.219398	0.229164	0.0678046	-0.199927	0.194008	-0.151535	0.295341	0.17812	-0.0578054	-0.0538928	0.188117	-0.113589	0.13835	-0.102417	0.198316	0.243313	-0.219133	-0.143406	0.0246829	0.0194667	0.0501913	-0.250346	0.0359412	-0.286046	0.00195614	0.0948244	-0.121431	-0.0830521	0.13767	0.15737	-0.229026	-0.0652363	0.235283	0.162383	-0.147338	-0.0590509	-0.033889	0.22776	0.086367	-0.228295	-0.193803	0.214827	-0.0277777
M183T641	-0.119558	0.0517339	0.216967	-0.0433479	0.0786966	0.324594	-0.267266	0.304091	0.102424	-0.244834	0.262729	-0.171486	0.376239	0.237865	-0.0477112	-0.0598563	0.248994	-0.171608	0.196805	-0.158001	0.249317	0.306095	-0.281196	-0.172994	0.0567417	0.0514117	0.0919254	-0.311095	0.0148658	-0.361404	-0.0202779	0.144225	-0.179639	-0.0797527	0.188908	0.22279	-0.280227	-0.0882352	0.290672	0.227203	-0.162387	-0.0899093	-0.0652247	0.289743	0.0828336	-0.297674	-0.261705	0.291283	-0.0126816
M204T911	-0.0718283	0.0451223	0.20693	-0.058221	0.0496011	0.281341	-0.293607	0.257042	0.0889898	-0.245859	0.241185	-0.217654	0.35824	0.222507	-0.0743541	-0.0254965	0.208076	-0.131225	0.164338	-0.123022	0.233175	0.270038	-0.24819	-0.187108	0.0324922	0.0136694	0.0533899	-0.308231	0.0758431	-0.327606	0.00711957	0.112927	-0.1244	-0.113092	0.152961	0.17105	-0.267028	-0.097453	0.275695	0.190229	-0.190632	-0.0705423	-0.0386334	0.295561	0.130388	-0.25505	-0.237368	0.265574	-0.0564242
M107T930	-0.0482598	0.0411531	0.230382	-0.0710746	0.0356323	0.286876	-0.365391	0.256393	0.0826149	-0.291351	0.253149	-0.297598	0.401396	0.238965	-0.121783	-0.0120081	0.205953	-0.105565	0.153547	-0.0993528	0.260515	0.289862	-0.262676	-0.23233	0.00366347	-0.0281818	0.0162052	-0.359332	0.150353	-0.357287	0.0424981	0.093015	-0.0888825	-0.17117	0.142844	0.146942	-0.307234	-0.115318	0.314336	0.180517	-0.256727	-0.0581957	-0.0113763	0.34555	0.201627	-0.260746	-0.247357	0.277079	-0.110545
M136T520	-0.0470047	0.0210193	0.183422	-0.039456	0.032559	0.223206	-0.303133	0.200187	0.046388	-0.247246	0.185738	-0.257108	0.3261	0.179448	-0.128019	-0.0316715	0.162252	-0.0562164	0.10172	-0.048878	0.217681	0.247326	-0.216155	-0.196245	-0.0273472	-0.0511125	-0.0173724	-0.299744	0.148899	-0.299413	0.0597652	0.0487853	-0.0497169	-0.165916	0.104323	0.0990725	-0.266228	-0.0823447	0.26879	0.124836	-0.234686	-0.0304272	0.0158217	0.275576	0.188124	-0.210206	-0.182965	0.203054	-0.109727
M246T593	-0.0399738	0.00951416	0.137306	-0.0203402	0.0267361	0.164477	-0.233208	0.147936	0.0244669	-0.19314	0.130687	-0.202898	0.247582	0.12861	-0.112187	-0.03563	0.120701	-0.0274632	0.0653587	-0.0206725	0.168433	0.194056	-0.165648	-0.152778	-0.036442	-0.0533144	-0.0289131	-0.23158	0.12665	-0.232174	0.05838	0.0232197	-0.0262802	-0.139756	0.0732414	0.0648614	-0.210785	-0.0565384	0.211067	0.083553	-0.19159	-0.0144039	0.0249417	0.206433	0.155219	-0.158898	-0.129603	0.142742	-0.093445
M434T662	-0.0810264	-0.0136055	0.108239	0.0320893	0.0489039	0.14018	-0.179965	0.133299	-0.0142444	-0.174548	0.0774065	-0.160913	0.209104	0.0823199	-0.130927	-0.097584	0.113728	0.0114572	0.0266739	0.0253522	0.157475	0.203673	-0.160155	-0.127088	-0.0750117	-0.0746832	-0.0595676	-0.202111	0.113761	-0.226799	0.0797053	-0.0153955	-0.0125371	-0.14356	0.058782	0.0452853	-0.211036	-0.0149843	0.205841	0.0467483	-0.186729	0.0100785	0.053346	0.149214	0.14072	-0.15238	-0.0824921	0.0854618	-0.0851797
M150T682	-0.123586	-0.0292897	0.0755528	0.0780033	0.0724932	0.119709	-0.106379	0.123042	-0.0406006	-0.139625	0.0316973	-0.0919166	0.16036	0.0397974	-0.123188	-0.151268	0.109897	0.0288354	0.00258757	0.0491072	0.136854	0.202372	-0.149766	-0.0867295	-0.0908735	-0.0713548	-0.0654205	-0.156403	0.0691877	-0.20957	0.0794265	-0.0352779	-0.0189846	-0.119521	0.0528487	0.0420446	-0.193026	0.0248806	0.184403	0.0236536	-0.152502	0.0228168	0.0621682	0.0828093	0.096581	-0.145345	-0.0424097	0.0369723	-0.0536435
M435T662	-0.126855	-0.0357033	0.10098	0.0810202	0.0743433	0.140666	-0.165732	0.140647	-0.0499511	-0.187561	0.0440656	-0.153989	0.210094	0.0559858	-0.169532	-0.164433	0.124627	0.0481319	-0.00316702	0.0700692	0.173341	0.243613	-0.180302	-0.126901	-0.121088	-0.106782	-0.0970728	-0.210273	0.124385	-0.257964	0.112113	-0.0520382	-0.000413208	-0.17192	0.0545475	0.0337726	-0.245323	0.0172728	0.234559	0.0215883	-0.214618	0.0333404	0.0873718	0.125612	0.153791	-0.169938	-0.0550755	0.0498688	-0.0942169
M141T656	-0.152885	0.0362891	0.0963161	0.0170411	0.0954037	0.213785	-0.0217655	0.215829	0.0716536	-0.0747499	0.143545	0.0601104	0.166728	0.118998	0.0568596	-0.0971263	0.182116	-0.162059	0.149336	-0.145102	0.119101	0.184463	-0.171344	-0.0202975	0.0855377	0.115988	0.131783	-0.106588	-0.150331	-0.197782	-0.0798962	0.13031	-0.198864	0.0620441	0.152178	0.203895	-0.11923	-0.00950863	0.12782	0.169895	0.0224569	-0.0809264	-0.0925898	0.0819999	-0.0948687	-0.201253	-0.149474	0.163562	0.107377
M207T626	-0.186514	-0.0171163	0.0290243	0.107056	0.11017	0.121872	0.0551489	0.139233	-0.0201183	-0.0408471	0.0153286	0.0940571	0.0736025	0.0113004	-0.0101742	-0.186793	0.127011	-0.0418329	0.0383292	-0.0160839	0.0823901	0.168854	-0.128056	0.0148234	-0.0180143	0.0328618	0.029417	-0.0471943	-0.111151	-0.154782	-0.00756695	0.0201072	-0.113942	0.0178047	0.0865244	0.111357	-0.108756	0.0639811	0.104448	0.0582257	0.000325252	-0.011549	-0.00725791	-0.0246655	-0.072544	-0.145792	-0.0307805	0.0230966	0.0772589
M201T930	-0.00471468	-0.0139109	-0.0307038	0.0243002	0.00122774	-0.039054	0.0437102	-0.0335217	-0.0247279	0.0286219	-0.0446716	0.0303542	-0.0484923	-0.0395492	-0.00410215	-0.0186185	-0.0255111	0.0315612	-0.0334292	0.0330708	-0.0264394	-0.0236917	0.0274891	0.0248677	-0.0210148	-0.0140541	-0.0212995	0.0388216	-0.0047346	0.0344151	0.0110491	-0.0288119	0.0226078	0.00445809	-0.0231577	-0.0285814	0.0245546	0.0240009	-0.027699	-0.0354381	0.0152262	0.018121	0.0177517	-0.0478218	-0.0116442	0.0295956	0.0421948	-0.0488616	0.00317937
M508T862	-0.0334164	-0.0192993	-0.0234264	0.0431474	0.0180104	-0.0199683	0.0421003	-0.0121301	-0.0323047	0.0140941	-0.0438508	0.0325327	-0.0306522	-0.037922	-0.0169254	-0.0510488	-0.00581692	0.0330237	-0.0323975	0.0388656	-0.00827907	0.00859236	0.00410749	0.0200042	-0.0328384	-0.0189347	-0.0265035	0.0229539	-0.00855541	0.00356243	0.0187166	-0.0326086	0.0124059	-0.00483739	-0.0122694	-0.0169145	-0.00139988	0.0339698	-0.00319017	-0.0308018	0.00211464	0.0206664	0.0243537	-0.0460241	-0.0099773	0.00520813	0.0387866	-0.0471804	0.00530403
M310T950	0.088952	-0.0328092	-0.0677574	0.00538545	-0.0566108	-0.14588	0.0178017	-0.145019	-0.0619157	0.0451262	-0.109693	-0.0410457	-0.112387	-0.0902737	-0.0540615	0.0430268	-0.120741	0.124672	-0.113091	0.115879	-0.0749887	-0.111345	0.109581	0.0125921	-0.0757787	-0.0920182	-0.104606	0.068461	0.108839	0.123284	0.0672488	-0.102773	0.141398	-0.054278	-0.105895	-0.144278	0.0681302	0.0174556	-0.0760353	-0.125452	-0.0272753	0.064005	0.0762631	-0.0629898	0.0716784	0.131224	0.111698	-0.1242	-0.0782831
M139T659	0.0749792	-0.0403274	-0.0786806	0.0230767	-0.0490547	-0.154843	0.0385735	-0.150545	-0.074555	0.0535446	-0.12819	-0.0238788	-0.127536	-0.106599	-0.0582441	0.022471	-0.123571	0.136823	-0.125795	0.130387	-0.0802399	-0.109748	0.112644	0.0231303	-0.0874006	-0.0975239	-0.11342	0.0808084	0.101765	0.127091	0.0729068	-0.114973	0.144987	-0.0531046	-0.110707	-0.150313	0.0702958	0.0319073	-0.0799535	-0.137663	-0.0227606	0.0717466	0.0846528	-0.0842862	0.0640301	0.134328	0.128106	-0.144056	-0.0734976
M164T675	-0.117113	-0.0485235	-0.0694017	0.127636	0.0648195	-0.0410989	0.152245	-0.0159966	-0.0804883	0.0567145	-0.116261	0.136524	-0.094028	-0.104129	-0.0177149	-0.156281	-0.000432942	0.0652197	-0.0722285	0.0838045	-0.027613	0.0282904	0.00518759	0.077317	-0.069189	-0.0214464	-0.0435846	0.0816355	-0.0744686	0.00945375	0.0270958	-0.0695988	3.24777e-06	0.0217378	-0.0165616	-0.0180248	0.00745987	0.102675	-0.0186812	-0.0667199	0.0420014	0.0443845	0.0459235	-0.146972	-0.0722674	0.00127504	0.100723	-0.123648	0.0514223
M514T888	-0.083528	-0.0652876	-0.122008	0.140396	0.0426716	-0.12614	0.206835	-0.0964982	-0.112583	0.109422	-0.186274	0.162908	-0.183407	-0.165767	-0.0203086	-0.143009	-0.0663047	0.120636	-0.130035	0.135826	-0.0857807	-0.044702	0.0746635	0.112147	-0.0956457	-0.048467	-0.0807222	0.151034	-0.0589027	0.0955148	0.044238	-0.116286	0.0577995	0.0259505	-0.0697855	-0.0844175	0.068993	0.124639	-0.083889	-0.131932	0.0662709	0.0735103	0.0731607	-0.213826	-0.0754011	0.0775647	0.170421	-0.201585	0.0404985
M482T868	-0.297236	-0.0508988	0.0750356	0.189926	0.174181	0.201588	-0.00818505	0.225407	-0.0702515	-0.143017	0.0151204	0.0353329	0.181661	0.0211136	-0.118057	-0.329717	0.206735	0.00170622	0.0204434	0.0460113	0.184035	0.3292	-0.240635	-0.0437972	-0.108786	-0.0363427	-0.039215	-0.157501	-0.0562944	-0.314514	0.0669895	-0.0275063	-0.117629	-0.0813444	0.118473	0.131039	-0.259864	0.100766	0.246204	0.0573403	-0.120588	0.0189477	0.0566807	0.0163718	0.00192983	-0.253513	-0.0414328	0.0249116	0.0343171
M137T677	-0.215059	-0.0298579	0.0488267	0.131049	0.126484	0.146612	0.0162773	0.16452	-0.0394085	-0.0851764	0.0162003	0.0534579	0.117956	0.0169921	-0.0588043	-0.229386	0.150276	-0.0185325	0.02749	0.0126224	0.121304	0.224391	-0.166584	-0.0157807	-0.0566751	-0.00238314	-0.00468634	-0.0951804	-0.0718981	-0.212417	0.0272899	-0.00262781	-0.10328	-0.0306991	0.092349	0.108817	-0.167337	0.0718013	0.159405	0.0530013	-0.0568535	0.00287283	0.0222045	0.000413762	-0.0284175	-0.180047	-0.0346691	0.0242321	0.0477464
M162T637	-0.305571	-0.0563976	0.0145515	0.213502	0.177748	0.143109	0.112121	0.17722	-0.0822314	-0.0558516	-0.0421601	0.148322	0.0749465	-0.0364821	-0.0623311	-0.338299	0.169257	0.00451424	-0.00180919	0.0492036	0.11556	0.260923	-0.180875	0.0322187	-0.0901678	-0.00221799	-0.0169308	-0.0533545	-0.137078	-0.226293	0.0346976	-0.0319669	-0.125435	-0.00852038	0.098313	0.119785	-0.173834	0.135941	0.159807	0.0292928	-0.0258348	0.021824	0.0403856	-0.0850278	-0.0862605	-0.200247	0.0132336	-0.036647	0.0932214
M714T879	-0.0640956	-0.112018	-0.10618	0.177807	0.0276956	-0.162686	0.0854853	-0.136623	-0.190964	0.0159898	-0.240423	-0.00365401	-0.132132	-0.195566	-0.182764	-0.185655	-0.0968909	0.260039	-0.226923	0.278415	-0.0353624	0.0087838	0.056313	0.0250986	-0.237091	-0.204028	-0.237827	0.0601007	0.141238	0.0371034	0.178889	-0.236765	0.191762	-0.145209	-0.130677	-0.195492	-0.0329162	0.134918	0.00522246	-0.224839	-0.11156	0.148988	0.196412	-0.163329	0.108888	0.0874275	0.221769	-0.264306	-0.106282
M218T938	-0.0768099	-0.0618497	-0.0205186	0.110824	0.0405608	-0.0288067	0.00124655	-0.0154687	-0.10192	-0.043908	-0.0977032	-0.033481	-0.000933026	-0.0744189	-0.127935	-0.142159	-0.0023355	0.128135	-0.101741	0.144237	0.0347334	0.0798874	-0.0305823	-0.0197477	-0.141081	-0.118178	-0.131464	-0.0300062	0.0876015	-0.0613917	0.110052	-0.120213	0.0786293	-0.109081	-0.0389944	-0.0720178	-0.0865536	0.071403	0.0707613	-0.0928572	-0.10598	0.0758866	0.111783	-0.0447337	0.0833962	-0.0150968	0.0850954	-0.106542	-0.0665915
M292T589	-0.056506	-0.0648071	-0.00563517	0.100424	0.0284782	-0.0287877	-0.0490616	-0.0199779	-0.106906	-0.0742088	-0.0911646	-0.0908338	0.0263317	-0.0644361	-0.161409	-0.129476	-0.00734864	0.148268	-0.111357	0.162491	0.0514297	0.0896026	-0.0372202	-0.0511298	-0.161852	-0.148945	-0.159123	-0.0637759	0.142384	-0.0779774	0.135618	-0.135739	0.106882	-0.150348	-0.0487483	-0.0923663	-0.111876	0.0583286	0.0949519	-0.102188	-0.15217	0.0855041	0.131842	-0.0106062	0.134828	-0.0150811	0.0801801	-0.100638	-0.106321
M454T860	-0.0887255	-0.0457056	-0.0293265	0.101283	0.0487786	-0.0163849	0.0538905	-0.000705307	-0.0748116	-0.0056691	-0.0813434	0.0359588	-0.024386	-0.0669728	-0.0659905	-0.131661	0.00936142	0.0769494	-0.0672143	0.0925277	0.0141781	0.0602633	-0.02323	0.0167947	-0.0892258	-0.0590618	-0.0726093	0.00823872	0.00763217	-0.0384151	0.0592001	-0.0764784	0.0270577	-0.0422701	-0.0162157	-0.0299661	-0.0469143	0.0713799	0.0356231	-0.0596633	-0.0358012	0.0485175	0.0660551	-0.0698789	0.00959921	-0.0187612	0.0692227	-0.0871687	-0.00806405
M199T930	-0.166846	-0.0881094	-0.0636928	0.194696	0.0914215	-0.04096	0.115237	-0.0101246	-0.144743	-0.000479098	-0.1631	0.0789402	-0.0603068	-0.135374	-0.120737	-0.249493	0.0107151	0.149463	-0.132731	0.178822	0.0177969	0.104282	-0.0349797	0.0401194	-0.169243	-0.110835	-0.138092	0.0282765	0.0088539	-0.0604523	0.110647	-0.148176	0.0541623	-0.0739678	-0.0356015	-0.0617439	-0.0782284	0.139506	0.0565706	-0.119335	-0.0587093	0.093976	0.125553	-0.144755	0.0108491	-0.0266224	0.13989	-0.17497	-0.0111676
M876T888	-0.0694417	-0.0838336	-0.0935691	0.147107	0.0332866	-0.122904	0.108875	-0.0987871	-0.14281	0.0370627	-0.189885	0.0469934	-0.123156	-0.158398	-0.112397	-0.156398	-0.0680555	0.182082	-0.165548	0.198209	-0.0398037	0.00142875	0.0466679	0.0459069	-0.164931	-0.130277	-0.158906	0.0737492	0.0605447	0.039826	0.115769	-0.168446	0.121602	-0.0765313	-0.0907015	-0.131154	-0.00582879	0.115689	-0.0145617	-0.163852	-0.0468444	0.106145	0.133861	-0.154543	0.0391679	0.0646715	0.173933	-0.207563	-0.0469239
M871T888	-0.0815582	-0.0814902	-0.0710203	0.145742	0.041044	-0.0919815	0.0760286	-0.0699624	-0.137268	0.00728846	-0.16687	0.0213493	-0.082534	-0.136494	-0.126363	-0.166125	-0.0442275	0.172686	-0.151288	0.190531	-0.0117039	0.0359613	0.0168865	0.0240096	-0.167449	-0.133737	-0.158476	0.0375218	0.0724825	-0.000343597	0.121314	-0.16085	0.110563	-0.0939446	-0.0748261	-0.114579	-0.040089	0.108032	0.0199752	-0.146213	-0.0729303	0.101438	0.134324	-0.123249	0.0572159	0.0347223	0.150745	-0.182153	-0.0558867
M210T640	0.0204026	0.0241187	-0.0870178	-0.0173696	-0.0116477	-0.0752032	0.199597	-0.0648387	0.035289	0.165716	-0.0400314	0.208259	-0.1719	-0.0534837	0.161358	0.0557995	-0.0549416	-0.0673962	0.0207919	-0.0744873	-0.128161	-0.148883	0.109595	0.136515	0.10718	0.122315	0.10997	0.185762	-0.185668	0.172159	-0.113764	0.059406	-0.0608109	0.180351	-0.00809155	0.0257222	0.184315	0.0214731	-0.176447	0.00724068	0.21398	-0.0373529	-0.0883823	-0.143356	-0.193897	0.0896642	0.0419796	-0.0418928	0.136708
M142T603	0.0321571	-0.029257	-0.18486	0.056279	-0.0243871	-0.2231	0.30417	-0.197972	-0.0597202	0.240092	-0.197298	0.254901	-0.323569	-0.188186	0.111315	0.00858785	-0.158784	0.0711666	-0.113337	0.0665745	-0.210623	-0.232163	0.208389	0.193754	0.00897332	0.0369614	0.00151701	0.29407	-0.140532	0.286863	-0.0459396	-0.0633368	0.0564729	0.152276	-0.106701	-0.104963	0.251809	0.0929335	-0.256479	-0.134745	0.220826	0.0396448	-0.00185767	-0.28134	-0.179165	0.203931	0.192518	-0.215486	0.103179
M209T641	-0.314349	-0.0690169	-0.126499	0.262841	0.179734	0.000703442	0.384924	0.0575877	-0.110234	0.146092	-0.176327	0.401291	-0.174709	-0.170719	0.0640549	-0.348752	0.0752057	0.0157904	-0.057058	0.0600263	-0.0462281	0.0949493	-0.0361643	0.205491	-0.0487198	0.0720413	0.0301282	0.188218	-0.314092	-0.0150891	-0.0370782	-0.0455398	-0.134864	0.155697	0.0459318	0.0857297	0.029023	0.21393	-0.0438939	-0.0403554	0.189883	0.0304592	0.00535091	-0.317079	-0.282774	-0.0690709	0.142149	-0.181275	0.222485
M246T902	0.195728	-0.0199799	-0.10784	-0.0540126	-0.119819	-0.235741	0.038688	-0.241314	-0.0465022	0.109129	-0.133697	-0.0416281	-0.198759	-0.114332	-0.0127505	0.155884	-0.206894	0.137207	-0.134451	0.112838	-0.153138	-0.241445	0.208896	0.0387696	-0.0448085	-0.0846859	-0.0992123	0.141969	0.127685	0.252429	0.047448	-0.10472	0.193877	-0.0228727	-0.158832	-0.2041	0.173179	-0.00948866	-0.177398	-0.16113	0.0229138	0.0646263	0.0629835	-0.0886398	0.0663663	0.236146	0.1443	-0.153521	-0.0896769
M143T603	0.0539756	-0.0436181	-0.160129	0.0553279	-0.0381072	-0.224325	0.214548	-0.20514	-0.0834069	0.178212	-0.198738	0.148569	-0.272693	-0.180239	0.0326721	0.00749705	-0.16531	0.124518	-0.144055	0.119352	-0.173702	-0.199626	0.189218	0.134544	-0.0486914	-0.0344501	-0.0661981	0.227707	-0.0316945	0.244789	0.0154984	-0.107738	0.115987	0.0627913	-0.127832	-0.149309	0.191458	0.0806736	-0.200475	-0.16326	0.122469	0.0673673	0.049862	-0.226374	-0.0761043	0.198558	0.19479	-0.21913	0.0237438
M252T758	0.0492128	-0.0523234	-0.168636	0.0690912	-0.0360889	-0.237342	0.221543	-0.216118	-0.0982687	0.179816	-0.217652	0.148556	-0.28344	-0.195661	0.0186726	-0.00671693	-0.173144	0.144801	-0.161827	0.14103	-0.176802	-0.199409	0.193977	0.136743	-0.0670346	-0.0502363	-0.084649	0.232809	-0.0208492	0.248191	0.0293028	-0.126188	0.131021	0.0517342	-0.138178	-0.164696	0.189347	0.0912009	-0.200512	-0.180917	0.114128	0.078976	0.0650845	-0.239395	-0.0678517	0.205737	0.212265	-0.239926	0.0155846
M343T863	0.174653	-0.0772597	-0.182918	0.0355486	-0.112954	-0.345867	0.115715	-0.336288	-0.145653	0.147718	-0.274856	-0.0150681	-0.304898	-0.232524	-0.0872127	0.0730673	-0.27742	0.273201	-0.259486	0.256334	-0.198817	-0.271182	0.265912	0.0742771	-0.157909	-0.179973	-0.215112	0.208757	0.182352	0.310658	0.128647	-0.227783	0.297327	-0.075015	-0.238006	-0.315238	0.191716	0.065203	-0.209779	-0.28843	-0.00394317	0.142005	0.158078	-0.201527	0.0993777	0.308248	0.276337	-0.30873	-0.130925
M96T603	0.0989256	-0.0658311	-0.155154	0.05551	-0.0665294	-0.264964	0.134974	-0.251188	-0.122162	0.132334	-0.229522	0.0374108	-0.255274	-0.196993	-0.0556161	0.018637	-0.20421	0.208147	-0.203318	0.199998	-0.159401	-0.199474	0.201003	0.0822688	-0.123071	-0.126261	-0.157898	0.18389	0.100032	0.238832	0.0912239	-0.177023	0.21013	-0.0358303	-0.176331	-0.229972	0.15341	0.0736175	-0.16861	-0.223833	0.022807	0.11058	0.118875	-0.191547	0.0401135	0.229157	0.226943	-0.255895	-0.0720746
M206T897	0.114899	-0.0734925	-0.19697	0.0649499	-0.077307	-0.321402	0.195522	-0.302916	-0.137755	0.183852	-0.276331	0.0834871	-0.328501	-0.24062	-0.036893	0.0268757	-0.246294	0.231408	-0.23412	0.221256	-0.207865	-0.256337	0.252223	0.121319	-0.125977	-0.125685	-0.165136	0.247813	0.081531	0.307083	0.0867186	-0.196845	0.233	-0.00953126	-0.206282	-0.262619	0.210121	0.0919908	-0.226691	-0.260103	0.0648691	0.122944	0.123724	-0.251164	0.0107039	0.281279	0.27324	-0.307437	-0.0582975
M224T893	0.165871	-0.0828638	-0.22433	0.0552542	-0.108825	-0.385711	0.197484	-0.368691	-0.156825	0.205267	-0.316408	0.0609258	-0.376829	-0.273632	-0.0532458	0.0622175	-0.302249	0.278623	-0.277325	0.262609	-0.243774	-0.314274	0.304868	0.125249	-0.149489	-0.160141	-0.2037	0.278178	0.129656	0.36786	0.109942	-0.2342	0.293774	-0.0287863	-0.25237	-0.32441	0.246928	0.0914075	-0.265719	-0.309838	0.0571399	0.146102	0.150257	-0.271609	0.0417315	0.343169	0.315678	-0.353398	-0.0925988
M202T940	0.123915	-0.0846179	-0.229871	0.079724	-0.0840714	-0.368162	0.237727	-0.345447	-0.158444	0.217728	-0.320037	0.110808	-0.383296	-0.279638	-0.035708	0.0239129	-0.280263	0.261874	-0.267325	0.251162	-0.241574	-0.294002	0.289562	0.147084	-0.141438	-0.137772	-0.184058	0.292155	0.0798383	0.35438	0.0944922	-0.223466	0.26028	-0.00180111	-0.23402	-0.296216	0.24539	0.110492	-0.26438	-0.296911	0.0847242	0.139612	0.138392	-0.297798	-0.0003019	0.321271	0.315757	-0.355628	-0.0570207
M507T861	0.112145	-0.119341	-0.241357	0.125988	-0.0799656	-0.402561	0.214602	-0.375959	-0.216861	0.188276	-0.37743	0.0595062	-0.385794	-0.321716	-0.119819	-0.0285282	-0.30148	0.349356	-0.335506	0.343784	-0.227778	-0.268386	0.28795	0.123445	-0.228105	-0.221496	-0.274089	0.270665	0.164502	0.335405	0.16817	-0.301723	0.331688	-0.0813529	-0.272401	-0.360875	0.202285	0.139	-0.230269	-0.362656	0.00794456	0.188791	0.211297	-0.309664	0.0752854	0.33339	0.368497	-0.419519	-0.119733
M273T688	0.213996	-0.137422	-0.27865	0.102075	-0.142617	-0.513677	0.184279	-0.492667	-0.253002	0.205064	-0.442172	-0.0178756	-0.451069	-0.371975	-0.170312	0.0413016	-0.401569	0.444261	-0.416475	0.42727	-0.278725	-0.362166	0.374562	0.10924	-0.28244	-0.301486	-0.359077	0.300579	0.284266	0.429461	0.22527	-0.376509	0.455555	-0.142115	-0.358548	-0.481214	0.249088	0.129113	-0.281644	-0.454738	-0.036197	0.235145	0.270425	-0.322066	0.163254	0.440418	0.43843	-0.494843	-0.205546
M506T862	0.258223	-0.0760415	-0.174673	-0.0101019	-0.162483	-0.385497	0.0375927	-0.386787	-0.146389	0.124005	-0.273146	-0.114613	-0.295936	-0.225099	-0.125649	0.146787	-0.324422	0.312406	-0.284623	0.285177	-0.204933	-0.313007	0.298872	0.0316078	-0.178737	-0.228922	-0.259382	0.183098	0.284984	0.339928	0.163099	-0.254359	0.368925	-0.131593	-0.278085	-0.376438	0.195356	0.0297552	-0.213579	-0.319533	-0.060753	0.158192	0.185845	-0.153176	0.185489	0.355098	0.281404	-0.310393	-0.204314
M254T668	0.266393	-0.0840774	-0.192078	-0.00167797	-0.168254	-0.41408	0.0539151	-0.413474	-0.161074	0.138374	-0.299569	-0.108996	-0.324052	-0.247771	-0.132651	0.145512	-0.345866	0.336082	-0.307702	0.308377	-0.221796	-0.332959	0.319812	0.0411905	-0.193638	-0.243318	-0.277505	0.203329	0.295052	0.364675	0.173841	-0.274775	0.391531	-0.135826	-0.297096	-0.401333	0.210934	0.0394428	-0.231023	-0.344623	-0.058526	0.170964	0.199766	-0.17567	0.189273	0.379047	0.307246	-0.33975	-0.211625
M262T905	0.214189	-0.0474891	-0.10657	-0.0337827	-0.132943	-0.269135	-0.0217368	-0.276394	-0.0933207	0.0655253	-0.172832	-0.13125	-0.183672	-0.138943	-0.102004	0.137645	-0.234606	0.221677	-0.195851	0.19814	-0.134599	-0.224743	0.210259	-0.00468897	-0.125516	-0.17414	-0.190773	0.102035	0.241522	0.234478	0.123679	-0.177271	0.276992	-0.116522	-0.200771	-0.275739	0.127322	-0.00214838	-0.138962	-0.221679	-0.0714516	0.110043	0.134277	-0.0692365	0.168359	0.254198	0.18214	-0.198536	-0.173022
M266T862	0.18001	-0.0497479	-0.11409	-0.0122826	-0.112891	-0.258471	0.0158264	-0.260613	-0.0961853	0.079162	-0.179452	-0.0868021	-0.19399	-0.14722	-0.0867392	0.105683	-0.219162	0.209897	-0.190073	0.19071	-0.135874	-0.211345	0.200837	0.0160164	-0.119661	-0.156034	-0.175523	0.117831	0.199234	0.227581	0.111027	-0.170228	0.25103	-0.0928007	-0.187702	-0.254814	0.129467	0.0152931	-0.141437	-0.213794	-0.0461557	0.105826	0.125245	-0.0952454	0.131791	0.239424	0.185715	-0.204352	-0.142801
M471T938	0.155058	-0.0922529	-0.165764	0.0580221	-0.102188	-0.330857	0.0718474	-0.321304	-0.1692	0.102955	-0.280083	-0.0653318	-0.2648	-0.231317	-0.142934	0.035728	-0.262945	0.306735	-0.278622	0.294359	-0.163119	-0.222432	0.234162	0.0407688	-0.203497	-0.224603	-0.258997	0.161416	0.235254	0.259673	0.170612	-0.258743	0.320627	-0.131687	-0.240349	-0.329673	0.135107	0.0722072	-0.157383	-0.302803	-0.068083	0.161537	0.194572	-0.17627	0.154244	0.282973	0.278952	-0.314707	-0.170276
M85T863	0.128864	-0.0679391	-0.141253	0.0395031	-0.0842976	-0.270771	0.0807128	-0.262497	-0.126141	0.103294	-0.223395	-0.0258947	-0.230854	-0.187177	-0.0892529	0.0408778	-0.215468	0.230605	-0.214863	0.219262	-0.146302	-0.197776	0.200415	0.0493975	-0.143279	-0.159211	-0.187471	0.151575	0.161436	0.229378	0.117633	-0.193722	0.244472	-0.0788389	-0.190442	-0.256092	0.132818	0.0570076	-0.148946	-0.236059	-0.0244145	0.120877	0.139618	-0.15528	0.0962278	0.236223	0.223246	-0.250779	-0.116441
M854T888	0.102624	-0.076814	-0.140996	0.062439	-0.0693651	-0.26294	0.0859268	-0.251495	-0.14002	0.0943418	-0.233508	-0.0211951	-0.224175	-0.194913	-0.105294	0.0068991	-0.204043	0.241874	-0.223338	0.234802	-0.134608	-0.172791	0.185007	0.0484245	-0.161589	-0.170135	-0.200279	0.143677	0.161546	0.20787	0.129927	-0.206057	0.243259	-0.0900796	-0.187073	-0.254335	0.112579	0.0713231	-0.130967	-0.241652	-0.0369012	0.128769	0.152143	-0.162821	0.0993977	0.221009	0.230449	-0.261219	-0.11719
M269T579	-0.219263	-0.153482	-0.273835	0.33883	0.114156	-0.270626	0.477233	-0.200292	-0.26313	0.240593	-0.425239	0.381337	-0.406045	-0.378163	-0.0535208	-0.357375	-0.132853	0.273981	-0.294565	0.312812	-0.181556	-0.0741127	0.150134	0.255691	-0.226231	-0.11096	-0.185277	0.334806	-0.145121	0.19228	0.104516	-0.266771	0.118954	0.0562717	-0.148132	-0.179422	0.137335	0.295194	-0.172488	-0.295673	0.145492	0.168797	0.170288	-0.49088	-0.177369	0.154967	0.386505	-0.45932	0.0995961
M188T863	-0.0256137	-0.131116	-0.202172	0.200197	0.00175661	-0.294612	0.220696	-0.25791	-0.229366	0.131846	-0.350151	0.096505	-0.299581	-0.297137	-0.144919	-0.16704	-0.195575	0.318463	-0.301302	0.332186	-0.145832	-0.121416	0.174441	0.112129	-0.248348	-0.20801	-0.259845	0.204657	0.10582	0.193304	0.172987	-0.286519	0.249508	-0.0903493	-0.202177	-0.274997	0.0950036	0.177238	-0.126251	-0.311797	-0.0205014	0.180031	0.211686	-0.298899	0.0475975	0.208664	0.330308	-0.385264	-0.0798026
M244T466	-0.0174837	-0.108667	-0.191814	0.169374	-0.0011607	-0.269836	0.229303	-0.236153	-0.191468	0.146269	-0.310652	0.123418	-0.292666	-0.267389	-0.0940645	-0.132949	-0.180278	0.262552	-0.256717	0.272948	-0.151256	-0.134484	0.172583	0.123349	-0.193977	-0.156356	-0.203563	0.213148	0.0560104	0.201111	0.127622	-0.236386	0.204466	-0.0432989	-0.176762	-0.233294	0.118267	0.157202	-0.143753	-0.268494	0.0236894	0.148521	0.166005	-0.286171	0.00391232	0.198392	0.293927	-0.341411	-0.042855
M174T664	-0.0686367	-0.122433	-0.209786	0.214323	0.0279301	-0.269391	0.282596	-0.226793	-0.213529	0.162417	-0.340739	0.177352	-0.315053	-0.29525	-0.0940316	-0.193095	-0.167885	0.272396	-0.270475	0.290331	-0.153702	-0.113201	0.163287	0.150178	-0.210249	-0.153798	-0.207632	0.235809	0.0171634	0.19214	0.129736	-0.250141	0.189274	-0.0290759	-0.171513	-0.224374	0.114464	0.192115	-0.143091	-0.279032	0.0424292	0.157458	0.173991	-0.332578	-0.0302523	0.18533	0.31826	-0.372611	-0.0156656
M121T660	0.542868	0.0224495	-0.0184633	-0.296433	-0.32175	-0.314557	-0.33813	-0.374518	0.0159642	-0.021982	-0.0282698	-0.47021	-0.0802143	-0.000895207	-0.125427	0.503571	-0.343378	0.205343	-0.150997	0.134875	-0.138697	-0.37933	0.295149	-0.164237	-0.0575043	-0.222825	-0.20386	-0.0173437	0.511904	0.319313	0.136728	-0.130701	0.413252	-0.224415	-0.264597	-0.374554	0.163925	-0.203354	-0.159833	-0.19916	-0.19882	0.0788731	0.114538	0.190205	0.399806	0.368848	0.0720553	-0.0518925	-0.363188
M311T815	0.415926	-0.0172641	-0.0754465	-0.176116	-0.25019	-0.330262	-0.189596	-0.366085	-0.0487296	0.0294292	-0.121025	-0.325945	-0.155485	-0.0859522	-0.127569	0.348536	-0.324088	0.243283	-0.199175	0.19189	-0.155823	-0.337297	0.284128	-0.0883117	-0.106651	-0.223031	-0.223355	0.0543482	0.415544	0.311928	0.147002	-0.176968	0.38618	-0.188254	-0.261843	-0.365294	0.164829	-0.107766	-0.169791	-0.240316	-0.147041	0.108668	0.141992	0.056533	0.311889	0.349608	0.149685	-0.14918	-0.295822
M465T627	0.423057	-0.00114091	0.00722183	-0.215528	-0.251854	-0.240383	-0.337075	-0.289979	-0.0177443	-0.0769073	-0.0302844	-0.454677	-0.0137259	0.000798739	-0.176849	0.367259	-0.264896	0.213819	-0.14999	0.16146	-0.067825	-0.249617	0.202348	-0.179738	-0.107413	-0.242817	-0.226171	-0.0764455	0.492638	0.197078	0.168141	-0.14873	0.37225	-0.259921	-0.221845	-0.328628	0.0612243	-0.15889	-0.063376	-0.183555	-0.248553	0.0908681	0.14262	0.190345	0.402538	0.271778	0.0630492	-0.0508022	-0.351905
M146T579	0.4626	-0.00971027	-0.0114733	-0.222197	-0.276367	-0.28895	-0.34276	-0.340039	-0.0345909	-0.0660476	-0.0611004	-0.480328	-0.0459533	-0.0238174	-0.196212	0.392827	-0.30745	0.254334	-0.185521	0.197629	-0.0916213	-0.290024	0.240156	-0.181644	-0.130556	-0.275134	-0.26136	-0.0591367	0.538022	0.238971	0.191175	-0.181077	0.423132	-0.282212	-0.258384	-0.37902	0.0834995	-0.159864	-0.0877647	-0.223758	-0.26288	0.110945	0.167374	0.179111	0.434595	0.317728	0.0956265	-0.0862677	-0.384427
M407T728	0.537023	-0.0268338	-0.0681989	-0.228908	-0.322923	-0.402076	-0.311331	-0.452674	-0.0690613	-0.0136574	-0.138387	-0.489059	-0.145293	-0.0897959	-0.211147	0.441683	-0.402184	0.330429	-0.259435	0.265201	-0.16205	-0.393139	0.334298	-0.158141	-0.165538	-0.322709	-0.318343	0.0113174	0.594837	0.351582	0.22176	-0.242251	0.516361	-0.297123	-0.334755	-0.478151	0.158233	-0.150784	-0.166363	-0.308849	-0.254862	0.148927	0.206852	0.122771	0.463336	0.424882	0.175623	-0.173797	-0.424707
M308T812	0.486003	-0.0493969	-0.0910403	-0.173389	-0.294678	-0.414058	-0.262281	-0.454814	-0.106141	-0.00240939	-0.184898	-0.447524	-0.172081	-0.130054	-0.231419	0.37115	-0.398424	0.363719	-0.292026	0.306904	-0.163971	-0.369831	0.328255	-0.135966	-0.203479	-0.341624	-0.345722	0.0316392	0.578058	0.342503	0.242333	-0.276712	0.521518	-0.302142	-0.341453	-0.488221	0.1472	-0.108853	-0.160727	-0.33808	-0.253833	0.170857	0.233456	0.0714353	0.448027	0.418799	0.215396	-0.223338	-0.413794
M310T815	0.441838	-0.0826514	-0.148131	-0.10217	-0.271898	-0.472471	-0.165959	-0.498712	-0.163167	0.0457435	-0.275446	-0.372728	-0.256199	-0.210076	-0.246861	0.29643	-0.427873	0.425038	-0.356504	0.376267	-0.201177	-0.385028	0.360031	-0.0848466	-0.254465	-0.369187	-0.38886	0.099621	0.55371	0.382214	0.267828	-0.335878	0.550712	-0.295014	-0.374639	-0.529449	0.173956	-0.0472062	-0.195153	-0.402814	-0.228093	0.208266	0.272415	-0.0298198	0.416256	0.45245	0.297863	-0.321299	-0.397339
M244T624	0.474362	-0.0907137	-0.156333	-0.108137	-0.292024	-0.50635	-0.186815	-0.534889	-0.178361	0.0421323	-0.296259	-0.410329	-0.269135	-0.225026	-0.273893	0.315541	-0.458816	0.462091	-0.386081	0.41001	-0.211212	-0.407957	0.383157	-0.0971232	-0.280057	-0.404012	-0.42486	0.0995314	0.605022	0.404196	0.294371	-0.365618	0.596674	-0.326326	-0.403756	-0.57228	0.179045	-0.0509222	-0.202376	-0.435333	-0.25554	0.226743	0.298312	-0.0268695	0.45721	0.483705	0.320191	-0.345686	-0.434342
M204T692	0.380524	-0.0838574	-0.108647	-0.0783958	-0.234857	-0.39958	-0.201552	-0.424775	-0.160841	-0.00781208	-0.239325	-0.389273	-0.179769	-0.17623	-0.271204	0.237785	-0.363906	0.40321	-0.328023	0.363036	-0.140696	-0.294813	0.286697	-0.113834	-0.263953	-0.36816	-0.383069	0.0353087	0.546874	0.287159	0.275545	-0.321563	0.509409	-0.3178	-0.332031	-0.480532	0.0977932	-0.0429765	-0.119756	-0.364724	-0.267564	0.19962	0.272763	0.00994429	0.42716	0.375	0.257806	-0.279991	-0.393632
M222T624	0.363275	-0.0867202	-0.0936106	-0.0698325	-0.224571	-0.37746	-0.223562	-0.402901	-0.164223	-0.0325253	-0.229448	-0.407831	-0.149838	-0.165634	-0.2899	0.217786	-0.344892	0.404488	-0.324153	0.367099	-0.117001	-0.2619	0.26124	-0.130314	-0.275625	-0.377986	-0.39112	0.00687319	0.559125	0.251795	0.286765	-0.32398	0.504818	-0.33712	-0.321864	-0.471642	0.0657525	-0.0423259	-0.0886711	-0.357498	-0.293111	0.20123	0.280527	0.0284881	0.444156	0.35014	0.246662	-0.26888	-0.403002
M173T983	0.296715	0.047347	0.0621124	-0.216096	-0.17196	-0.0715787	-0.275432	-0.116143	0.0712679	-0.0743055	0.0938312	-0.311065	0.0697117	0.0948242	-0.0476505	0.312282	-0.119196	0.0260611	0.00473874	-0.0148915	-0.0133502	-0.147067	0.0917153	-0.140865	0.0271224	-0.0758761	-0.0486188	-0.0961511	0.270567	0.0902511	0.0386782	0.00580305	0.157329	-0.119712	-0.0815262	-0.123997	0.0339394	-0.164767	-0.0236338	-0.0161478	-0.13134	-0.00539195	0.0117085	0.210934	0.228614	0.124098	-0.0646957	0.091751	-0.191277
M264T904	0.257336	0.032137	0.0430922	-0.175334	-0.150009	-0.08026	-0.231236	-0.117066	0.0462793	-0.0603577	0.0598779	-0.270843	0.0453858	0.064589	-0.0552607	0.260715	-0.115854	0.045547	-0.016319	0.0108094	-0.0181683	-0.133002	0.0890672	-0.119162	0.00463273	-0.0831629	-0.0624483	-0.07514	0.248258	0.0874903	0.0480957	-0.0153628	0.155639	-0.115149	-0.0844981	-0.127305	0.0314254	-0.132917	-0.0246743	-0.0349487	-0.121525	0.00812676	0.0264408	0.168253	0.207909	0.12015	-0.035755	0.0557793	-0.17597
M105T722	0.370291	0.0200234	0.00682901	-0.211608	-0.218788	-0.191667	-0.262549	-0.235631	0.0197816	-0.0384215	0.00347079	-0.346962	-0.021768	0.0206448	-0.0937751	0.347571	-0.218683	0.129792	-0.0889977	0.0816034	-0.0743065	-0.237997	0.181491	-0.131684	-0.0364683	-0.153086	-0.136123	-0.041144	0.362336	0.19083	0.0953032	-0.0797257	0.274912	-0.166216	-0.16911	-0.243647	0.0887547	-0.150597	-0.0850506	-0.120007	-0.155796	0.0478756	0.0755607	0.160154	0.289688	0.231965	0.0273225	-0.0105965	-0.257307
M167T670	0.350517	0.0186979	0.0246501	-0.204046	-0.206833	-0.164046	-0.285846	-0.208426	0.0192179	-0.0648938	0.0180287	-0.364535	0.0126128	0.0351142	-0.110138	0.327025	-0.19531	0.12599	-0.0804993	0.0807867	-0.0478772	-0.201385	0.152136	-0.148897	-0.0447751	-0.159218	-0.139902	-0.0723184	0.370766	0.151132	0.103718	-0.0778536	0.265033	-0.183406	-0.154961	-0.229306	0.0544372	-0.151182	-0.0513187	-0.107753	-0.18028	0.046807	0.0801105	0.181696	0.304202	0.202407	0.0115213	0.00577124	-0.263911
M168T641	0.255005	-0.00281436	0.0523631	-0.138208	-0.15121	-0.100257	-0.304007	-0.137415	-0.0118296	-0.123708	0.0186282	-0.372961	0.0801588	0.0402452	-0.167266	0.214329	-0.129683	0.141107	-0.0834305	0.110797	0.0194876	-0.0859684	0.0697217	-0.174161	-0.0958054	-0.188261	-0.169781	-0.136021	0.375086	0.0395732	0.140603	-0.0994318	0.240581	-0.229765	-0.121931	-0.197609	-0.0436628	-0.117771	0.0409556	-0.0980016	-0.240743	0.0608876	0.112046	0.194688	0.326175	0.118865	0.00203538	0.00878886	-0.269364
M189T516	0.232939	-0.0159561	0.0262338	-0.106928	-0.139518	-0.124109	-0.255205	-0.154458	-0.03437	-0.0984543	-0.0197404	-0.331671	0.0407245	0.00556777	-0.167521	0.1811	-0.140714	0.162576	-0.108118	0.135944	0.0012602	-0.0937792	0.0838306	-0.147425	-0.112985	-0.193936	-0.182425	-0.101997	0.354966	0.0587226	0.146408	-0.120882	0.247287	-0.219295	-0.133681	-0.210702	-0.0281872	-0.0899885	0.0225306	-0.122822	-0.22175	0.0744877	0.124385	0.146845	0.303663	0.13251	0.0367699	-0.0324995	-0.255271
M259T866	0.253595	-0.0120177	0.00188819	-0.116338	-0.151897	-0.156293	-0.21517	-0.185394	-0.0297851	-0.0583229	-0.0361156	-0.295822	-0.00691178	-0.0121586	-0.136449	0.206265	-0.167303	0.158805	-0.113215	0.128647	-0.0352553	-0.141928	0.121269	-0.118712	-0.0942761	-0.175985	-0.167689	-0.0557784	0.32922	0.111741	0.127219	-0.116145	0.25009	-0.185832	-0.147142	-0.220932	0.0212126	-0.0879864	-0.0254767	-0.132703	-0.178469	0.071407	0.111105	0.114002	0.271589	0.168157	0.0545649	-0.0506445	-0.235933
M259T880	0.173593	-0.0244897	0.000122607	-0.0617011	-0.105269	-0.122233	-0.170843	-0.141606	-0.0477471	-0.0610733	-0.0485593	-0.240442	0.00140109	-0.0244289	-0.139727	0.121059	-0.125222	0.152977	-0.110394	0.134142	-0.013526	-0.0830684	0.0804601	-0.100072	-0.108647	-0.165876	-0.162188	-0.056704	0.277479	0.0635582	0.12666	-0.118461	0.2104	-0.173539	-0.120345	-0.185348	-0.0114404	-0.0509387	0.00421253	-0.122561	-0.168575	0.0733253	0.113831	0.0817463	0.233125	0.120421	0.0595338	-0.0615625	-0.199887
M105T615	0.188439	-0.029688	-0.00995643	-0.0613755	-0.114676	-0.145149	-0.169925	-0.164571	-0.0575527	-0.0550542	-0.0654556	-0.249005	-0.0152599	-0.0381691	-0.149331	0.128473	-0.144402	0.173191	-0.128424	0.152883	-0.0247411	-0.100319	0.0974888	-0.0992405	-0.121177	-0.181362	-0.179522	-0.04716	0.296546	0.0824076	0.138065	-0.135067	0.233608	-0.183491	-0.137324	-0.208721	-0.00156485	-0.0487669	-0.00693015	-0.142536	-0.174466	0.0836639	0.126446	0.073166	0.246225	0.141085	0.0768213	-0.0807543	-0.21361
M116T659	0.284249	-0.0222111	-0.0471353	-0.11002	-0.171728	-0.230456	-0.155155	-0.255375	-0.0505562	-0.00144257	-0.0936742	-0.257141	-0.0929186	-0.0645541	-0.122708	0.224828	-0.224963	0.195298	-0.155967	0.161443	-0.0933624	-0.214763	0.186965	-0.0792044	-0.103847	-0.185359	-0.18592	0.01588	0.325021	0.196566	0.129463	-0.146388	0.290212	-0.165521	-0.189967	-0.270957	0.0877328	-0.0701944	-0.0939735	-0.182741	-0.139319	0.0902301	0.123497	0.0495481	0.25169	0.237423	0.112323	-0.114559	-0.232356
M331T951	0.274015	-0.0287243	-0.0657061	-0.0936332	-0.166441	-0.248129	-0.120092	-0.268898	-0.0620396	0.0196712	-0.117416	-0.226442	-0.122735	-0.0866344	-0.116736	0.209488	-0.234539	0.205536	-0.169767	0.173298	-0.109408	-0.226377	0.200365	-0.0588396	-0.109577	-0.184364	-0.189369	0.0428535	0.30752	0.215453	0.128629	-0.156714	0.292854	-0.152918	-0.197836	-0.278566	0.104533	-0.053975	-0.112139	-0.197307	-0.12039	0.0967772	0.127372	0.016858	0.232148	0.249976	0.134186	-0.140124	-0.219843
M513T889	0.26324	-0.0303823	-0.0433731	-0.0912844	-0.159799	-0.22167	-0.159897	-0.244567	-0.063277	-0.0156215	-0.100316	-0.26295	-0.0805599	-0.0686452	-0.142706	0.195973	-0.214149	0.207707	-0.164058	0.177467	-0.0788565	-0.189111	0.170546	-0.0859952	-0.123305	-0.199793	-0.201336	0.00174179	0.333904	0.172651	0.14447	-0.15917	0.292645	-0.182613	-0.187474	-0.271414	0.0640072	-0.0598754	-0.0724039	-0.188032	-0.158758	0.0983706	0.137595	0.049748	0.263158	0.222148	0.116611	-0.121442	-0.239411
M258T778	0.201778	-0.0219943	-0.0282318	-0.0724856	-0.122308	-0.163935	-0.130677	-0.182279	-0.046076	-0.0179122	-0.0709097	-0.208135	-0.0532845	-0.0470577	-0.11128	0.151368	-0.160091	0.156345	-0.121983	0.133126	-0.0552621	-0.139676	0.125625	-0.0708942	-0.0935895	-0.153206	-0.15334	-0.00613375	0.259084	0.125448	0.111071	-0.119386	0.222329	-0.143139	-0.140673	-0.204824	0.0432432	-0.0490068	-0.0494229	-0.13989	-0.126668	0.0737556	0.104623	0.0459579	0.205863	0.165193	0.0836477	-0.0865607	-0.185794
M117T659	0.286866	-0.033918	-0.0904529	-0.0890583	-0.174894	-0.284081	-0.0878867	-0.302437	-0.072505	0.0487136	-0.146324	-0.204321	-0.165956	-0.113101	-0.108916	0.21651	-0.262008	0.222788	-0.190519	0.189017	-0.138225	-0.261486	0.232213	-0.0379104	-0.113918	-0.187782	-0.197359	0.0793487	0.302596	0.256929	0.128888	-0.171195	0.310945	-0.14128	-0.218132	-0.301892	0.137567	-0.044001	-0.146173	-0.221519	-0.0993299	0.105802	0.132893	-0.0167649	0.219847	0.283229	0.162987	-0.17212	-0.216039
M70T659	0.243866	-0.04534	-0.0961568	-0.0535131	-0.150278	-0.274472	-0.0619336	-0.286769	-0.090321	0.047937	-0.163595	-0.176952	-0.167743	-0.128207	-0.119111	0.165275	-0.245371	0.23191	-0.199581	0.204657	-0.128875	-0.231507	0.214298	-0.0275403	-0.132122	-0.192226	-0.205656	0.0815011	0.283369	0.234387	0.136945	-0.183313	0.299972	-0.141969	-0.210739	-0.293116	0.119559	-0.0192649	-0.130931	-0.22681	-0.0996967	0.113658	0.143381	-0.0403117	0.205779	0.263298	0.175657	-0.189727	-0.203014
M546T867	0.283324	-0.0549979	-0.126651	-0.0563487	-0.175014	-0.335358	-0.0453432	-0.347318	-0.10959	0.0755446	-0.205734	-0.182196	-0.22088	-0.16409	-0.128251	0.190495	-0.296225	0.27378	-0.240029	0.242066	-0.1663	-0.286166	0.264527	-0.0152527	-0.152043	-0.218784	-0.237342	0.118881	0.314788	0.294239	0.154303	-0.217098	0.35071	-0.150999	-0.252041	-0.346928	0.158862	-0.0139377	-0.172429	-0.273185	-0.0964335	0.134643	0.165491	-0.0706732	0.222092	0.320656	0.219165	-0.237428	-0.225328
M422T899	0.279806	-0.0494103	-0.0955665	-0.067499	-0.171985	-0.298364	-0.0968565	-0.314781	-0.0984992	0.0358296	-0.171774	-0.225361	-0.166933	-0.131846	-0.14575	0.191532	-0.270317	0.260925	-0.220298	0.229672	-0.131724	-0.24893	0.230582	-0.0477507	-0.152163	-0.224144	-0.236599	0.0700044	0.338342	0.247548	0.161084	-0.205492	0.341235	-0.175735	-0.234301	-0.329342	0.117997	-0.0306198	-0.130609	-0.250062	-0.132613	0.127365	0.164842	-0.0228019	0.251933	0.287435	0.186221	-0.200379	-0.242573
M133T645	0.193082	-0.0619118	-0.101385	-0.00851658	-0.121423	-0.26434	-0.0392567	-0.26964	-0.116459	0.040333	-0.187074	-0.155193	-0.165544	-0.147597	-0.141892	0.100792	-0.226623	0.251304	-0.216112	0.232129	-0.113706	-0.191182	0.190793	-0.0211333	-0.162891	-0.207372	-0.225418	0.0773899	0.2731	0.202531	0.155185	-0.205176	0.294841	-0.153971	-0.205211	-0.28904	0.0906004	0.010876	-0.106086	-0.238468	-0.111972	0.127673	0.163686	-0.0645642	0.200891	0.239127	0.193429	-0.214077	-0.196782
M179T856	0.200312	-0.0632914	-0.115653	-0.00754296	-0.126064	-0.283562	-0.0179781	-0.287487	-0.119776	0.0593847	-0.201456	-0.13826	-0.191272	-0.161356	-0.132582	0.106694	-0.24136	0.256751	-0.224775	0.236532	-0.131482	-0.212864	0.209445	-0.00697448	-0.16091	-0.204647	-0.225159	0.100508	0.264712	0.227826	0.151255	-0.209585	0.301196	-0.142394	-0.214904	-0.298975	0.112378	0.0158261	-0.128009	-0.249241	-0.0949191	0.130404	0.163009	-0.084585	0.18876	0.257763	0.207898	-0.229934	-0.190507
M657T876	0.202133	-0.067794	-0.129362	-0.000546756	-0.127719	-0.301802	0.00128546	-0.303746	-0.128099	0.0739801	-0.219321	-0.124545	-0.214044	-0.17747	-0.130942	0.103935	-0.254202	0.268122	-0.23766	0.247896	-0.14527	-0.227494	0.22407	0.00469907	-0.166527	-0.208234	-0.23165	0.119435	0.261379	0.246693	0.153431	-0.219693	0.310556	-0.137654	-0.225285	-0.3112	0.126958	0.0241776	-0.143554	-0.26348	-0.0851871	0.136743	0.168182	-0.104876	0.182001	0.273118	0.225131	-0.249548	-0.18809
M118T557	0.0951729	-0.0172571	0.00329371	-0.0303772	-0.0579628	-0.067215	-0.106321	-0.0782406	-0.0324437	-0.0438884	-0.0293288	-0.147591	0.00858433	-0.0141423	-0.0914872	0.0613082	-0.0688909	0.0947651	-0.0674514	0.0849392	-0.000628539	-0.0376696	0.0397369	-0.0639023	-0.0717954	-0.104252	-0.102066	-0.0418145	0.169591	0.0261631	0.0812414	-0.0744632	0.125392	-0.11093	-0.0695579	-0.109294	-0.0179983	-0.0274271	0.0129591	-0.0734454	-0.109522	0.0461708	0.0728431	0.0514697	0.144558	0.0639533	0.0350381	-0.0369651	-0.122428
M512T889	0.0809965	-0.033814	-0.0336835	0.00299704	-0.051409	-0.109129	-0.0469263	-0.112521	-0.0615691	-0.00785343	-0.082155	-0.101755	-0.0493642	-0.0615012	-0.0925314	0.0317105	-0.0940927	0.128025	-0.104316	0.121053	-0.0310583	-0.0611654	0.068662	-0.030317	-0.0945456	-0.115915	-0.122744	0.00643125	0.153634	0.0635753	0.0908423	-0.105772	0.144754	-0.100031	-0.092742	-0.136736	0.0104078	0.00450656	-0.019147	-0.112053	-0.085931	0.0659164	0.0910123	-0.00976748	0.122158	0.093954	0.0842441	-0.0943847	-0.111264
M527T902	0.130376	-0.0304419	-0.0261015	-0.0274583	-0.0804237	-0.12762	-0.094359	-0.137907	-0.0574144	-0.0223172	-0.0751647	-0.159299	-0.0404854	-0.0522972	-0.110544	0.0783232	-0.118478	0.144308	-0.113214	0.13097	-0.0333168	-0.0848986	0.0858382	-0.0557758	-0.100982	-0.139313	-0.142597	-0.0102871	0.209508	0.0789237	0.106528	-0.115367	0.181244	-0.129411	-0.112473	-0.167076	0.0127554	-0.019168	-0.0209311	-0.124379	-0.116369	0.0716468	0.102364	0.0223539	0.169386	0.118383	0.0815869	-0.0887358	-0.1511
M469T944	0.100451	-0.0485339	-0.0532621	0.013426	-0.0644571	-0.152189	-0.045401	-0.154498	-0.0880157	-0.00126495	-0.120706	-0.12011	-0.0787717	-0.0923819	-0.121063	0.0321671	-0.128211	0.175265	-0.145297	0.16712	-0.0477026	-0.0844689	0.0959901	-0.0307415	-0.129368	-0.153956	-0.165225	0.0204746	0.195371	0.0913279	0.120925	-0.14591	0.192897	-0.127526	-0.126262	-0.184548	0.0200222	0.0146661	-0.0324151	-0.155675	-0.105995	0.0909991	0.123365	-0.028781	0.152964	0.129115	0.122367	-0.137783	-0.141619
M855T888	0.0441728	-0.051573	-0.0441021	0.0433298	-0.0310417	-0.113182	-0.0261882	-0.110361	-0.0904977	-0.011212	-0.112758	-0.0872563	-0.0569108	-0.0866503	-0.118361	-0.0215869	-0.0883258	0.15689	-0.129374	0.156283	-0.0239233	-0.0350356	0.0574153	-0.0241383	-0.129169	-0.138292	-0.150294	0.00820195	0.15539	0.0459129	0.113646	-0.134776	0.153449	-0.116445	-0.0975152	-0.146463	-0.00980019	0.0326372	-0.00333382	-0.133873	-0.100271	0.0843344	0.116347	-0.0362968	0.125304	0.0841934	0.109978	-0.127076	-0.113561
M266T858	0.0566965	-0.070181	-0.0652788	0.0618631	-0.0402931	-0.157127	-0.0223656	-0.152096	-0.123287	-0.00658777	-0.157534	-0.104939	-0.0868013	-0.122455	-0.153764	-0.0318744	-0.121455	0.211101	-0.176081	0.21059	-0.0383764	-0.0524254	0.0821074	-0.0245598	-0.172199	-0.182369	-0.199778	0.0212266	0.199801	0.0692598	0.149633	-0.181719	0.204636	-0.149143	-0.132472	-0.19721	-0.00550449	0.0482094	-0.012262	-0.182527	-0.125299	0.113728	0.154912	-0.0595159	0.158931	0.117314	0.153364	-0.177171	-0.146072
M238T862	0.116807	-0.07173	-0.0820405	0.0366762	-0.0764705	-0.209708	-0.0363688	-0.208983	-0.129038	0.00807283	-0.17856	-0.13828	-0.120411	-0.139092	-0.162786	0.0202106	-0.171532	0.242894	-0.20434	0.234725	-0.0687707	-0.1097	0.129706	-0.0284324	-0.181935	-0.207535	-0.225947	0.0409273	0.248049	0.124632	0.164382	-0.204452	0.256804	-0.165406	-0.170939	-0.248626	0.0293225	0.0349505	-0.0474512	-0.217478	-0.13341	0.127652	0.170634	-0.0613394	0.191741	0.173148	0.178489	-0.202449	-0.180166
M658T896	0.0949201	-0.0764721	-0.0990704	0.0567243	-0.0640826	-0.217565	0.00722006	-0.211629	-0.137025	0.0310667	-0.197576	-0.0941471	-0.147568	-0.158068	-0.148818	-0.00323997	-0.171616	0.242722	-0.210112	0.237453	-0.0821056	-0.113846	0.136065	-0.00322895	-0.180835	-0.196201	-0.21901	0.0690535	0.213794	0.136874	0.155826	-0.206671	0.24537	-0.142935	-0.170117	-0.243368	0.044626	0.0537744	-0.0636288	-0.223032	-0.105514	0.129179	0.167249	-0.0970049	0.158654	0.176116	0.19494	-0.222298	-0.155605
M204T624	0.17659	-0.0569161	-0.0234589	-0.022772	-0.109969	-0.17495	-0.17695	-0.19034	-0.103488	-0.0707909	-0.11398	-0.277755	-0.0252278	-0.0750456	-0.209167	0.0854759	-0.162305	0.239892	-0.182017	0.223846	-0.0189487	-0.0844684	0.0997671	-0.110819	-0.186155	-0.242208	-0.246223	-0.0554601	0.353318	0.0734656	0.191668	-0.195096	0.286292	-0.238089	-0.167382	-0.257861	-0.0286257	-0.0232796	0.0131677	-0.194519	-0.225315	0.121406	0.180795	0.0553416	0.295878	0.153125	0.121389	-0.134519	-0.255798
M264T806	0.175464	-0.0546183	0.0224115	-0.0348297	-0.108387	-0.127888	-0.26553	-0.150186	-0.097261	-0.138411	-0.0725612	-0.360371	0.0571372	-0.0330251	-0.254004	0.0831527	-0.130292	0.239185	-0.166266	0.223986	0.0357321	-0.0263126	0.0503035	-0.167839	-0.203656	-0.269294	-0.264807	-0.135732	0.412366	0.00116263	0.217989	-0.193654	0.290282	-0.2945	-0.150393	-0.247485	-0.0983903	-0.046205	0.0827422	-0.173617	-0.298663	0.120486	0.195154	0.129757	0.361591	0.108315	0.0811894	-0.0898342	-0.299028
M154T659	0.0262342	-0.0579222	0.0452856	0.0396091	-0.0194319	-0.0216984	-0.204133	-0.0302892	-0.0959335	-0.155883	-0.0459769	-0.258736	0.110115	-0.0146457	-0.231306	-0.0533357	-0.02255	0.177283	-0.114839	0.181506	0.0935334	0.0983632	-0.0493431	-0.14252	-0.18931	-0.213171	-0.210365	-0.159667	0.288512	-0.112653	0.185874	-0.152569	0.173815	-0.249128	-0.0689544	-0.136705	-0.167064	-0.000421389	0.150741	-0.107145	-0.266822	0.0955608	0.16473	0.105845	0.271623	-0.0106894	0.0432734	-0.0551476	-0.2115
M264T772	0.0399924	-0.0920925	-0.0447393	0.0896375	-0.0317357	-0.146527	-0.0863257	-0.142211	-0.158385	-0.0667997	-0.169913	-0.18191	-0.0372169	-0.124754	-0.234724	-0.0756102	-0.110839	0.26542	-0.209322	0.269891	0.00605956	0.00558997	0.0465245	-0.0723323	-0.239279	-0.250814	-0.26752	-0.041473	0.283893	0.00795604	0.212276	-0.230622	0.248021	-0.232614	-0.143527	-0.227993	-0.0788694	0.0562276	0.0549766	-0.210297	-0.217611	0.144501	0.210116	-0.0250578	0.242769	0.0925216	0.162742	-0.191507	-0.208295
M155T661	0.109071	-0.0668405	-0.00736997	0.0188018	-0.0702901	-0.128663	-0.174259	-0.138533	-0.116746	-0.0994858	-0.109037	-0.263815	0.0134666	-0.0695611	-0.230102	0.0127048	-0.114967	0.235678	-0.174312	0.229492	0.020473	-0.0125037	0.0465197	-0.117461	-0.205861	-0.24509	-0.249751	-0.0874215	0.333693	0.0050525	0.20214	-0.197317	0.255378	-0.250408	-0.138815	-0.22477	-0.083321	-0.000808123	0.0652128	-0.178674	-0.246143	0.123184	0.189395	0.0569158	0.289838	0.0960215	0.11061	-0.127109	-0.242974
M136T659	0.0561033	-0.062398	0.0163467	0.0356746	-0.0380277	-0.0709969	-0.175171	-0.0785049	-0.106058	-0.121914	-0.0787521	-0.244273	0.0577978	-0.0442681	-0.223279	-0.0301801	-0.063129	0.200452	-0.141142	0.200854	0.055934	0.0466501	-0.00434506	-0.121968	-0.193517	-0.220836	-0.222659	-0.117131	0.294237	-0.0553382	0.187828	-0.170763	0.203995	-0.239453	-0.0986046	-0.172113	-0.123078	0.00491199	0.105951	-0.138832	-0.245587	0.106818	0.172222	0.0722175	0.266008	0.0375469	0.077231	-0.0919689	-0.215129
M256T615	0.136487	-0.153581	-0.249113	0.152536	-0.097263	-0.453961	0.157309	-0.428193	-0.275661	0.148256	-0.434007	-0.0352453	-0.384093	-0.360481	-0.220858	-0.0491833	-0.342925	0.453922	-0.414598	0.449021	-0.216388	-0.260583	0.300389	0.0810921	-0.323981	-0.326621	-0.383474	0.237727	0.293907	0.328768	0.256963	-0.391586	0.434179	-0.185715	-0.328103	-0.452055	0.16041	0.152133	-0.197471	-0.441868	-0.093809	0.245041	0.296377	-0.300346	0.188484	0.365607	0.423349	-0.484049	-0.214446
M309T861	0.0113916	-0.148113	-0.205773	0.200645	-0.0216639	-0.334399	0.172863	-0.301007	-0.259494	0.107817	-0.38007	0.0231961	-0.299899	-0.316423	-0.205094	-0.155558	-0.231827	0.382757	-0.349305	0.393716	-0.144439	-0.132541	0.192742	0.0808331	-0.30199	-0.274174	-0.327167	0.184209	0.198593	0.201964	0.226676	-0.339708	0.322109	-0.157022	-0.242869	-0.339494	0.078221	0.174445	-0.11408	-0.361861	-0.0851423	0.213193	0.262085	-0.283374	0.127016	0.240815	0.361304	-0.420339	-0.147193
M173T662	0.0832652	-0.152928	-0.195579	0.167071	-0.0646704	-0.370567	0.0900301	-0.346862	-0.269812	0.0743398	-0.384267	-0.08297	-0.283568	-0.31278	-0.258849	-0.0997375	-0.27381	0.432907	-0.381957	0.435681	-0.141558	-0.158849	0.21637	0.0327176	-0.337658	-0.335275	-0.384325	0.149059	0.310871	0.216801	0.273069	-0.376953	0.398631	-0.227291	-0.283363	-0.404067	0.066344	0.14561	-0.103957	-0.39882	-0.156942	0.236142	0.301132	-0.234638	0.223759	0.279684	0.370815	-0.428325	-0.227971
M421T899	0.238748	-0.0854541	-0.13013	0.000194786	-0.150914	-0.339196	-0.0530574	-0.344822	-0.159183	0.0446873	-0.247789	-0.204616	-0.208847	-0.194905	-0.196122	0.11399	-0.288765	0.334414	-0.286192	0.311608	-0.139846	-0.234058	0.238968	-0.0309978	-0.223389	-0.278186	-0.302335	0.0930542	0.360103	0.249996	0.210626	-0.274619	0.38508	-0.209999	-0.265713	-0.376492	0.104432	0.0205203	-0.125865	-0.313666	-0.156582	0.170996	0.22126	-0.0846118	0.267615	0.3025	0.254646	-0.283102	-0.259855
M292T815	0.197689	-0.122466	-0.175006	0.0712191	-0.130083	-0.390852	0.010129	-0.384095	-0.222016	0.0681486	-0.333731	-0.166152	-0.269033	-0.267828	-0.237636	0.0361884	-0.314524	0.409169	-0.356443	0.394702	-0.15988	-0.231671	0.258243	-0.00188886	-0.291862	-0.327282	-0.365096	0.133615	0.369797	0.268163	0.255275	-0.345068	0.428904	-0.232763	-0.301347	-0.426723	0.105735	0.0771503	-0.136065	-0.382727	-0.165266	0.215461	0.275432	-0.163102	0.269653	0.327589	0.332657	-0.376556	-0.268314
M303T461	0.0862638	-0.0855695	-0.0727739	0.0652061	-0.0592215	-0.194958	-0.0540938	-0.191827	-0.15063	-0.0211882	-0.187818	-0.158979	-0.0945398	-0.143557	-0.201906	-0.0245281	-0.154535	0.266795	-0.219144	0.264183	-0.0415804	-0.0655864	0.101284	-0.0457526	-0.217608	-0.236932	-0.2563	0.0109845	0.273076	0.081966	0.193755	-0.228113	0.265972	-0.20132	-0.168504	-0.252996	-0.0146092	0.0491744	-0.00724244	-0.227621	-0.174201	0.142672	0.197412	-0.0541042	0.220428	0.147849	0.184219	-0.212187	-0.199318
M245T933	0.167658	-0.0911887	-0.0805423	0.0316312	-0.108246	-0.254759	-0.108968	-0.259653	-0.163572	-0.0294266	-0.208842	-0.241951	-0.1111	-0.156375	-0.241368	0.0402489	-0.214766	0.32146	-0.260977	0.30919	-0.0618474	-0.120343	0.14882	-0.075042	-0.248315	-0.292178	-0.31059	0.00606247	0.372176	0.129706	0.23304	-0.268809	0.348593	-0.254505	-0.220316	-0.328449	0.00260195	0.0259158	-0.0261441	-0.276525	-0.221979	0.167739	0.233545	-0.0307207	0.299464	0.210213	0.210792	-0.238707	-0.270259
M366T887	0.143452	-0.111373	-0.116176	0.0737531	-0.0959835	-0.29268	-0.0504827	-0.288913	-0.198335	0.00092615	-0.264831	-0.19733	-0.164111	-0.205827	-0.250646	-0.00274318	-0.234934	0.359838	-0.301262	0.352107	-0.0861087	-0.132443	0.170459	-0.0437611	-0.279365	-0.309617	-0.337564	0.0487283	0.358884	0.156679	0.248806	-0.305519	0.368349	-0.250329	-0.242121	-0.355585	0.0208744	0.0628475	-0.0490651	-0.31729	-0.206056	0.190932	0.257603	-0.0927044	0.280987	0.23328	0.262054	-0.299382	-0.261306
[truncated: 135 more columns]

## Sheet: Color.6
	KEGG;Brite Hierarchies;Protein families: genetic information processing;ko03000 Transcription factors;	KEGG;Brite Hierarchies;Protein families: genetic information processing;ko03009 Ribosome biogenesis;	KEGG;Brite Hierarchies;Protein families: genetic information processing;ko03011 Ribosome;	KEGG;Brite Hierarchies;Protein families: genetic information processing;ko03012 Translation factors;	KEGG;Brite Hierarchies;Protein families: genetic information processing;ko03016 Transfer RNA biogenesis;	KEGG;Brite Hierarchies;Protein families: genetic information processing;ko03019 Messenger RNA biogenesis;	KEGG;Brite Hierarchies;Protein families: genetic information processing;ko03021 Transcription machinery;	KEGG;Brite Hierarchies;Protein families: genetic information processing;ko03029 Mitochondrial biogenesis;	KEGG;Brite Hierarchies;Protein families: genetic information processing;ko03032 DNA replication proteins;	KEGG;Brite Hierarchies;Protein families: genetic information processing;ko03036 Chromosome and associated proteins;	KEGG;Brite Hierarchies;Protein families: genetic information processing;ko03051 Proteasome;	KEGG;Brite Hierarchies;Protein families: genetic information processing;ko03110 Chaperones and folding catalysts;	KEGG;Brite Hierarchies;Protein families: genetic information processing;ko03400 DNA repair and recombination proteins;	KEGG;Brite Hierarchies;Protein families: genetic information processing;ko04131 Membrane trafficking;	KEGG;Brite Hierarchies;Protein families: metabolism;ko00194 Photosynthesis proteins;	KEGG;Brite Hierarchies;Protein families: metabolism;ko01001 Protein kinases;	KEGG;Brite Hierarchies;Protein families: metabolism;ko01002 Peptidases;	KEGG;Brite Hierarchies;Protein families: metabolism;ko01003 Glycosyltransferases;	KEGG;Brite Hierarchies;Protein families: metabolism;ko01004 Lipid biosynthesis proteins;	KEGG;Brite Hierarchies;Protein families: metabolism;ko01005 Lipopolysaccharide biosynthesis proteins;	KEGG;Brite Hierarchies;Protein families: metabolism;ko01006 Prenyltransferases;	KEGG;Brite Hierarchies;Protein families: metabolism;ko01007 Amino acid related enzymes;	KEGG;Brite Hierarchies;Protein families: metabolism;ko01008 Polyketide biosynthesis proteins;	KEGG;Brite Hierarchies;Protein families: metabolism;ko01009 Protein phosphatases and associated proteins;	KEGG;Brite Hierarchies;Protein families: metabolism;ko01011 Peptidoglycan biosynthesis and degradation proteins;	KEGG;Brite Hierarchies;Protein families: signaling and cellular processes;ko00536 Glycosaminoglycan binding proteins;	KEGG;Brite Hierarchies;Protein families: signaling and cellular processes;ko00537 Glycosylphosphatidylinositol (GPI)-anchored proteins;	KEGG;Brite Hierarchies;Protein families: signaling and cellular processes;ko01504 Antimicrobial resistance genes;	KEGG;Brite Hierarchies;Protein families: signaling and cellular processes;ko02000 Transporters;	KEGG;Brite Hierarchies;Protein families: signaling and cellular processes;ko02022 Two-component system;	KEGG;Brite Hierarchies;Protein families: signaling and cellular processes;ko02035 Bacterial motility proteins;	KEGG;Brite Hierarchies;Protein families: signaling and cellular processes;ko02042 Bacterial toxins;	KEGG;Brite Hierarchies;Protein families: signaling and cellular processes;ko02044 Secretion system;	KEGG;Brite Hierarchies;Protein families: signaling and cellular processes;ko02048 Prokaryotic defense system;	KEGG;Brite Hierarchies;Protein families: signaling and cellular processes;ko04090 CD molecules;	KEGG;Brite Hierarchies;Protein families: signaling and cellular processes;ko04147 Exosome;	KEGG;Brite Hierarchies;Protein families: signaling and cellular processes;ko04812 Cytoskeleton proteins;	KEGG;Cellular Processes;Cell growth and death;ko04112 Cell cycle - Caulobacter;	KEGG;Cellular Processes;Cell growth and death;ko04214 Apoptosis - fly;	KEGG;Cellular Processes;Cell growth and death;ko04216 Ferroptosis;	KEGG;Cellular Processes;Cell growth and death;ko04217 Necroptosis;	KEGG;Cellular Processes;Cell motility;ko02030 Bacterial chemotaxis;	KEGG;Cellular Processes;Cell motility;ko02040 Flagellar assembly;	KEGG;Cellular Processes;Cellular community - prokaryotes;ko02024 Quorum sensing;	KEGG;Cellular Processes;Cellular community - prokaryotes;ko02025 Biofilm formation - Pseudomonas aeruginosa;	KEGG;Cellular Processes;Cellular community - prokaryotes;ko02026 Biofilm formation - Escherichia coli;	KEGG;Cellular Processes;Cellular community - prokaryotes;ko05111 Biofilm formation - Vibrio cholerae;	KEGG;Cellular Processes;Transport and catabolism;ko04138 Autophagy - yeast;	KEGG;Cellular Processes;Transport and catabolism;ko04142 Lysosome;
Monoglyceride_MS1_4	0.0686736	0.108574	-0.106783	0.288588	0.149809	-0.205607	0.193805	-0.194558	-0.0794698	0.248461	-0.318117	0.0207934	-0.236169	-0.317702	0.0372284	-0.0253941	-0.318888	0.28253	-0.328692	0.333345	-0.21936	-0.0405269	0.272112	0.173203	-0.0656436	-0.226736	-0.302945	0.049768	0.0276392	0.277896	0.285711	-0.336048	0.337679	-0.128777	-0.360904	-0.373319	0.153455	0.312056	-0.181402	-0.377853	0.0889294	0.275291	0.313165	-0.26237	0.0553952	0.32092	0.27632	-0.377519	-0.22241
Lysophosphatidylethanolamines_MS2_96	0.0887188	0.0971441	-0.115631	0.263282	0.122334	-0.217505	0.175143	-0.21648	-0.0704711	0.247196	-0.304543	-0.00156146	-0.243006	-0.30455	0.0215154	-0.00498535	-0.341347	0.277289	-0.325846	0.340222	-0.225595	-0.0635295	0.292974	0.184135	-0.0857339	-0.241738	-0.319624	0.0398544	0.0486716	0.289187	0.289887	-0.341166	0.352293	-0.165549	-0.36576	-0.38694	0.159618	0.303899	-0.182288	-0.380612	0.0843973	0.276453	0.31909	-0.256585	0.0675557	0.329448	0.283237	-0.378431	-0.235192
Monoglyceride_MS1_2	0.0716997	0.0740476	-0.134476	0.246859	0.108572	-0.216215	0.168133	-0.224994	-0.108574	0.19742	-0.307877	0.0110358	-0.240815	-0.300628	-0.0260408	-0.0164897	-0.295924	0.300796	-0.312766	0.351669	-0.189937	-0.0651259	0.26596	0.141986	-0.0949027	-0.206734	-0.273693	0.0659859	0.0627343	0.260326	0.295897	-0.318105	0.350341	-0.144802	-0.336339	-0.36744	0.11586	0.267311	-0.15316	-0.361732	0.0480445	0.272634	0.322465	-0.247452	0.0906548	0.314105	0.298116	-0.367102	-0.197931
Monoglyceride_MS1_3	0.0950733	0.0653758	-0.129991	0.21114	0.0774426	-0.217247	0.140844	-0.233012	-0.0797309	0.201816	-0.274639	-0.0180145	-0.235296	-0.270728	-0.0253353	0.0103963	-0.318868	0.270087	-0.296422	0.335266	-0.198046	-0.085726	0.28261	0.160095	-0.108092	-0.223135	-0.29183	0.0426448	0.0770977	0.267592	0.281589	-0.313455	0.346928	-0.183361	-0.33254	-0.367962	0.130848	0.255814	-0.155356	-0.35064	0.0528078	0.259739	0.309437	-0.230292	0.0907803	0.310735	0.283623	-0.351141	-0.213202
Monoglyceride_MS1_1	0.085381	0.022941	-0.116978	0.118404	0.0178724	-0.174839	0.0789555	-0.203552	-0.0686787	0.122317	-0.189848	-0.0331616	-0.181804	-0.183622	-0.0624054	0.025776	-0.239622	0.206918	-0.210071	0.263328	-0.1358	-0.0917198	0.220473	0.109725	-0.108888	-0.165145	-0.212433	0.0337358	0.0895387	0.197037	0.217382	-0.226884	0.274083	-0.168793	-0.237415	-0.279312	0.0815085	0.16125	-0.10119	-0.253937	0.0147718	0.192412	0.238759	-0.159527	0.093985	0.232951	0.226798	-0.2561	-0.153952
LPMe_MS2_92	0.0948293	0.0447293	-0.203734	0.247316	0.0767874	-0.282572	0.171914	-0.320685	-0.171613	0.176569	-0.365574	-0.00169169	-0.30456	-0.347644	-0.117379	-0.00639001	-0.33798	0.39534	-0.365296	0.459637	-0.196662	-0.115486	0.322942	0.135539	-0.15812	-0.230817	-0.301569	0.101869	0.126158	0.299863	0.379662	-0.370112	0.451378	-0.204183	-0.38389	-0.447948	0.0943034	0.270508	-0.15217	-0.426186	0.00495827	0.333635	0.411528	-0.285566	0.159911	0.380223	0.398024	-0.440145	-0.213785
Lysophosphatidylcholines_MS2_68	0.0865114	0.0428767	-0.194176	0.238472	0.0763238	-0.267684	0.16619	-0.303194	-0.167288	0.165507	-0.350776	0.00236777	-0.289324	-0.333172	-0.112603	-0.00972842	-0.316297	0.379206	-0.347965	0.438042	-0.184459	-0.106929	0.303317	0.125098	-0.14847	-0.215813	-0.282373	0.100173	0.118155	0.282567	0.361829	-0.350801	0.428233	-0.188166	-0.363588	-0.424027	0.0863593	0.256889	-0.143198	-0.404871	0.0031458	0.317765	0.391805	-0.272595	0.152171	0.360428	0.379492	-0.418911	-0.199751
Lysophosphatidylcholines_MS2_71	0.0638201	0.0324388	-0.217678	0.255542	0.086797	-0.275935	0.182712	-0.315952	-0.217869	0.132494	-0.385045	0.0283057	-0.301448	-0.359561	-0.152047	-0.0338962	-0.281395	0.427883	-0.360422	0.471839	-0.160386	-0.10024	0.285055	0.0883723	-0.153095	-0.188626	-0.248604	0.136364	0.124595	0.267552	0.387649	-0.349351	0.444409	-0.157777	-0.357449	-0.424914	0.048818	0.245984	-0.12579	-0.412149	-0.0261572	0.333949	0.416056	-0.285661	0.174627	0.364266	0.412577	-0.435031	-0.170966
Diglyceride_MS1_30	0.03123	0.149402	-0.0831588	0.367334	0.226525	-0.187114	0.249019	-0.148092	-0.0890384	0.282062	-0.3627	0.0693499	-0.231288	-0.364149	0.0947094	-0.0700028	-0.297988	0.297935	-0.354986	0.327225	-0.228429	0.0124932	0.245624	0.171761	-0.0175806	-0.215222	-0.295156	0.0649345	-0.0262479	0.274928	0.28602	-0.347869	0.318843	-0.0560591	-0.376949	-0.365339	0.163015	0.359445	-0.198811	-0.395401	0.117908	0.286134	0.311604	-0.291111	0.0200333	0.320988	0.266245	-0.396409	-0.216832
Diglyceride_MS2_23	0.0210052	0.137426	-0.0883639	0.354853	0.218597	-0.181019	0.242491	-0.145954	-0.104345	0.254544	-0.357471	0.0756739	-0.224377	-0.355734	0.0739744	-0.0756271	-0.269327	0.301869	-0.341708	0.323985	-0.207325	0.0140952	0.2262	0.148632	-0.0188671	-0.193717	-0.266986	0.0757626	-0.0219845	0.255121	0.281682	-0.32959	0.309194	-0.041813	-0.355323	-0.347243	0.139926	0.336598	-0.181767	-0.378105	0.100198	0.277924	0.305368	-0.28129	0.0281118	0.306238	0.265844	-0.382528	-0.194573
Monoglyceride_MS1_11	0.0497969	0.164512	-0.0247316	0.325414	0.212022	-0.143055	0.213177	-0.0902303	0.00146055	0.315127	-0.279348	0.0374781	-0.180845	-0.294349	0.171019	-0.0393885	-0.310408	0.187156	-0.301212	0.228746	-0.243565	0.0211341	0.234843	0.210527	0.0114299	-0.228886	-0.311301	0.00335828	-0.0551746	0.26459	0.208336	-0.312102	0.245349	-0.070143	-0.347013	-0.315648	0.208604	0.352056	-0.209951	-0.341681	0.163249	0.228528	0.232605	-0.245187	-0.0335817	0.275121	0.174874	-0.328532	-0.235303
Fatty.Acids_MS2_90	0.0649457	0.124363	-0.0616603	0.275029	0.157566	-0.165669	0.181021	-0.13895	-0.0272443	0.26592	-0.269485	0.0161824	-0.195259	-0.277348	0.096023	-0.0201126	-0.30517	0.211244	-0.290947	0.260323	-0.220651	-0.0179792	0.245676	0.186905	-0.0318456	-0.220725	-0.295975	0.0170069	-0.00611033	0.25845	0.228599	-0.303895	0.274877	-0.109255	-0.332188	-0.325654	0.175213	0.30772	-0.184637	-0.335291	0.119273	0.233205	0.253496	-0.232843	0.0118594	0.280216	0.208764	-0.327324	-0.221097
Lysophosphatidylcholines_MS2_73	0.0996463	0.120038	-0.0310005	0.213928	0.114269	-0.146953	0.132878	-0.122574	0.0452405	0.283612	-0.193509	-0.0313062	-0.166022	-0.211015	0.129024	0.0243486	-0.335285	0.126778	-0.247143	0.197442	-0.235228	-0.0380641	0.258886	0.223433	-0.0345034	-0.244291	-0.322167	-0.0366146	-0.00182579	0.260884	0.177269	-0.281312	0.237708	-0.159384	-0.312925	-0.302963	0.21112	0.289352	-0.190854	-0.297336	0.143546	0.192104	0.202935	-0.191813	-0.0110842	0.254926	0.151462	-0.277689	-0.245413
cPA_MS2_89	0.0980825	0.122962	-0.184047	0.381075	0.179917	-0.308292	0.258976	-0.31153	-0.150594	0.305785	-0.45596	0.0254666	-0.347573	-0.447647	-0.0118234	-0.0325984	-0.433272	0.433526	-0.462176	0.504408	-0.285376	-0.0802336	0.384201	0.214842	-0.122804	-0.304242	-0.404597	0.0932257	0.0736406	0.382512	0.426657	-0.468519	0.502356	-0.195646	-0.497462	-0.53397	0.180249	0.407329	-0.232795	-0.532113	0.0854099	0.398007	0.465221	-0.367412	0.116663	0.457919	0.425135	-0.538461	-0.293558
Monoglyceride_MS1_7	0.11568	0.106864	-0.13902	0.291417	0.126223	-0.259936	0.192632	-0.264398	-0.0751989	0.28825	-0.345699	-0.0156166	-0.286578	-0.346211	0.0172577	0.00680669	-0.411703	0.318308	-0.377439	0.399109	-0.267141	-0.0875293	0.353894	0.221991	-0.111331	-0.291122	-0.38302	0.0394849	0.0686521	0.343835	0.339185	-0.40035	0.418227	-0.215099	-0.428997	-0.458507	0.190703	0.349571	-0.213388	-0.444638	0.0966336	0.322111	0.37426	-0.295052	0.0849811	0.388503	0.332789	-0.440738	-0.282265
Lysophosphatidylethanolamines_MS2_91	0.17293	-0.00310352	-0.247707	0.152082	-0.0312937	-0.336992	0.102338	-0.417303	-0.148299	0.167358	-0.323362	-0.0870256	-0.3396	-0.305229	-0.191153	0.071289	-0.427157	0.390392	-0.362074	0.501769	-0.220048	-0.20923	0.40886	0.174395	-0.243067	-0.289664	-0.366963	0.0707611	0.214801	0.347266	0.407924	-0.396386	0.52111	-0.350261	-0.408349	-0.510426	0.112995	0.239401	-0.154543	-0.445585	-0.0194303	0.346949	0.447059	-0.269295	0.216416	0.421587	0.439205	-0.454105	-0.263022
Lysophosphatidylcholines_MS2_72	0.143615	0.105481	-0.0807779	0.211253	0.0811851	-0.210904	0.130059	-0.21002	0.0255198	0.301864	-0.231541	-0.064645	-0.22541	-0.245636	0.0776401	0.0535077	-0.417506	0.186006	-0.299296	0.28408	-0.270817	-0.0930583	0.339199	0.255504	-0.0930225	-0.299262	-0.389364	-0.0315176	0.0538346	0.32214	0.245902	-0.345119	0.332978	-0.246623	-0.377495	-0.393241	0.228798	0.31405	-0.21195	-0.367144	0.131256	0.246983	0.279011	-0.227168	0.0375461	0.326985	0.228813	-0.348079	-0.293783
Monoglyceride_MS1_10	0.170451	0.0542894	-0.120386	0.134766	0.00339596	-0.235345	0.0792141	-0.267716	0.00560174	0.244401	-0.202599	-0.101936	-0.237255	-0.209892	-0.00901607	0.0875838	-0.418057	0.197709	-0.277047	0.310061	-0.245603	-0.146656	0.356076	0.234246	-0.147981	-0.29457	-0.376365	-0.0263099	0.11637	0.315327	0.260212	-0.330199	0.362136	-0.307037	-0.355046	-0.401189	0.195122	0.254723	-0.181811	-0.351122	0.0816255	0.244013	0.294314	-0.202848	0.0894907	0.328128	0.258871	-0.335948	-0.28167
Monoglyceride_MS1_14	0.19021	-0.00450358	-0.136256	0.0223629	-0.0896548	-0.227312	0.00308483	-0.290201	0.00969587	0.165694	-0.125229	-0.144136	-0.212808	-0.128182	-0.0836014	0.127126	-0.382408	0.158717	-0.209062	0.280235	-0.198013	-0.190896	0.337916	0.199353	-0.187504	-0.26516	-0.330438	-0.0364205	0.167551	0.274293	0.228164	-0.270875	0.338459	-0.350513	-0.286547	-0.35685	0.151924	0.160728	-0.133529	-0.283135	0.0310934	0.199935	0.259734	-0.141977	0.12378	0.284204	0.240716	-0.269571	-0.246514
Triglyceride_MS2_52	-0.000502517	-0.0152538	-0.0961696	0.0706039	0.0161703	-0.0918	0.0561855	-0.116175	-0.121054	-0.0138396	-0.137345	0.0270399	-0.0999922	-0.11991	-0.107218	-0.027451	-0.039931	0.17523	-0.108215	0.174655	-0.0117864	-0.0338811	0.0633115	-0.0211236	-0.0613304	-0.0213368	-0.0286843	0.0789336	0.0573034	0.0560986	0.139594	-0.0916911	0.14847	-0.0255225	-0.0869066	-0.120958	-0.0361073	0.0415003	-0.00827192	-0.118445	-0.0518633	0.109777	0.146006	-0.0876056	0.0861476	0.105658	0.158435	-0.135486	-0.0128224
Monogalactosylmonoacylglycerol_MS2_86	0.0476823	-0.0481176	-0.150643	0.0338053	-0.0445921	-0.152105	0.0304734	-0.209073	-0.141041	-0.0217181	-0.151853	-0.0175925	-0.150902	-0.129429	-0.182096	0.0123443	-0.10782	0.222912	-0.13857	0.251371	-0.0308452	-0.101059	0.135416	-0.00206133	-0.130935	-0.0648449	-0.0787534	0.0822026	0.127802	0.102621	0.197718	-0.135567	0.23483	-0.123028	-0.128498	-0.195432	-0.0337132	0.0360486	-0.0132215	-0.165842	-0.0806937	0.150354	0.210554	-0.10378	0.145171	0.16258	0.229671	-0.184299	-0.048037
Fatty.Acids_MS2_93	0.0657661	0.0398727	-0.0492992	0.0927952	0.0298243	-0.104644	0.0580728	-0.109998	-0.00316045	0.125838	-0.113217	-0.029298	-0.110645	-0.116965	0.0147074	0.0240412	-0.187911	0.101029	-0.140691	0.145523	-0.117948	-0.0496572	0.157441	0.108208	-0.0525977	-0.133447	-0.173049	-0.00524398	0.0356737	0.146886	0.123978	-0.159872	0.164659	-0.117046	-0.172896	-0.186287	0.0937048	0.136713	-0.0911998	-0.17221	0.0476021	0.119704	0.139306	-0.106625	0.0304419	0.154891	0.119928	-0.165951	-0.129438
Phosphatidylethanolamines_MS2_80	0.0822957	0.0270226	-0.0241774	0.0311119	-0.0105594	-0.0785201	0.0124042	-0.0873673	0.0456776	0.115201	-0.0421142	-0.0607657	-0.0753931	-0.0514234	0.0284061	0.0539273	-0.181471	0.0290861	-0.0883182	0.0831487	-0.108883	-0.0605832	0.145068	0.116004	-0.051192	-0.12997	-0.164978	-0.0410339	0.0384483	0.126723	0.0717587	-0.119933	0.11749	-0.139458	-0.132756	-0.144269	0.102184	0.0994916	-0.0798562	-0.119797	0.0534712	0.0737773	0.0854739	-0.0609384	0.0143586	0.115089	0.0654357	-0.106704	-0.126467
X.O.acyl..1.hydroxy.fatty.acid_MS2_113	0.0772085	-0.0143398	-0.0182237	-0.0547827	-0.0691092	-0.0462336	-0.0448517	-0.0697867	0.05209	0.0421192	0.0314425	-0.0775165	-0.0324492	0.0249224	-0.0129154	0.0705081	-0.115406	-0.021605	-0.0140688	0.0267257	-0.0540022	-0.07181	0.0952773	0.071348	-0.0583558	-0.0810128	-0.0972039	-0.0475173	0.0561931	0.0671804	0.0203185	-0.0462454	0.0605382	-0.134204	-0.0510367	-0.0715637	0.0569166	0.0138609	-0.0311652	-0.0376358	0.0157877	0.0176322	0.0287614	0.000601619	0.0233198	0.0506351	0.0220416	-0.0264564	-0.0755763
Phosphatidylglycerols_MS1_101	-0.00269223	-0.0018015	0.0516875	-0.0561894	-0.0210328	0.0564296	-0.0419967	0.0660216	0.0631288	-0.0114804	0.088306	-0.0163469	0.0629514	0.0800923	0.0458357	0.0166748	0.0392775	-0.102616	0.0743916	-0.104784	0.0206135	0.0164364	-0.0470011	-0.00146622	0.0313468	0.0247286	0.033458	-0.0414194	-0.0266469	-0.0450012	-0.0852638	0.0664087	-0.0920953	0.0174891	0.0659827	0.0819016	0.00647209	-0.0425717	0.0167832	0.0821359	0.0173916	-0.0708919	-0.0900529	0.0603037	-0.042992	-0.0715063	-0.093116	0.0902544	0.0206636
Triglyceride_MS2_37	0.0203705	-0.0441942	-0.0476099	-0.0503325	-0.0598582	-0.0338784	-0.0317981	-0.0646205	-0.036886	-0.0502762	0.00104162	-0.0246832	-0.0251345	0.00956238	-0.0881291	0.0221208	-0.00450127	0.0382237	0.00116252	0.0488628	0.0199191	-0.0479839	0.0220792	-0.0223176	-0.0537899	0.00208664	0.008059	0.0179414	0.0594091	0.0020439	0.0337741	-0.00153874	0.0465674	-0.0509565	0.0055113	-0.0245011	-0.0346263	-0.0423301	0.0240594	-0.00511101	-0.0494161	0.0148467	0.0354471	0.00587513	0.0560246	0.0168836	0.0496988	-0.0112756	0.00943745
Lysophosphatidylcholines_MS2_65	0.111737	-0.0583119	-0.261375	0.0919585	-0.0617969	-0.291633	0.0713672	-0.385625	-0.219224	0.0276776	-0.289036	-0.0474692	-0.291432	-0.256018	-0.280687	0.0362105	-0.266171	0.395953	-0.284532	0.465257	-0.107655	-0.187798	0.293822	0.0527364	-0.235097	-0.170502	-0.212082	0.12311	0.222129	0.235081	0.370319	-0.291285	0.450821	-0.258655	-0.286599	-0.399766	-0.00495291	0.121368	-0.0656756	-0.343967	-0.103573	0.293601	0.398311	-0.212794	0.244407	0.331819	0.418846	-0.369206	-0.141762
Phosphatidylethanolamines_MS2_12	0.104605	-0.0988488	-0.232245	-0.0153773	-0.126811	-0.234596	-0.00210493	-0.338176	-0.185455	-0.0485499	-0.17892	-0.069934	-0.221371	-0.146801	-0.299872	0.0587505	-0.183303	0.301367	-0.179378	0.363532	-0.0447475	-0.190327	0.223467	0.00804226	-0.227206	-0.111113	-0.130411	0.0989322	0.226583	0.15658	0.282228	-0.189824	0.353822	-0.243985	-0.177514	-0.291982	-0.0464923	0.0194802	-0.0107578	-0.227398	-0.132362	0.207439	0.302876	-0.126407	0.233498	0.236928	0.33498	-0.250996	-0.0823989
Lysophosphatidylcholines_MS2_67	0.1346	-0.160445	-0.284715	-0.101021	-0.216863	-0.267997	-0.0582717	-0.41208	-0.21772	-0.118994	-0.153338	-0.11082	-0.240586	-0.111908	-0.409252	0.0959575	-0.183356	0.326258	-0.158885	0.404176	-0.0139814	-0.254417	0.244896	-0.0204003	-0.29489	-0.104696	-0.114105	0.11104	0.303122	0.150048	0.307039	-0.176268	0.395835	-0.314107	-0.154571	-0.306783	-0.090262	-0.0491839	0.0255039	-0.214332	-0.195038	0.209943	0.329035	-0.1026	0.299958	0.243245	0.379647	-0.243869	-0.0667663
Lysophosphatidylcholines_MS2_87	0.161049	-0.171222	-0.332962	-0.087485	-0.232478	-0.324489	-0.0481465	-0.487004	-0.252611	-0.109115	-0.203719	-0.125404	-0.296106	-0.156998	-0.45957	0.107953	-0.241727	0.396075	-0.212262	0.490486	-0.0387538	-0.293661	0.306203	-0.00418099	-0.341531	-0.142807	-0.161349	0.129171	0.347062	0.198733	0.375787	-0.233515	0.482394	-0.371502	-0.211539	-0.385463	-0.0855194	-0.0246989	0.0102396	-0.280425	-0.211454	0.264878	0.40358	-0.141713	0.345309	0.307904	0.457034	-0.313496	-0.0993372
Lysophosphatidylethanolamines_MS2_88	0.188524	-0.193004	-0.334961	-0.145004	-0.282979	-0.326676	-0.089917	-0.503486	-0.226881	-0.122163	-0.158328	-0.162524	-0.2885	-0.113437	-0.47834	0.142337	-0.258097	0.36267	-0.184766	0.473258	-0.0369173	-0.324745	0.320828	0.005621	-0.365099	-0.153435	-0.17037	0.106283	0.374184	0.198871	0.359056	-0.218987	0.478576	-0.420005	-0.195726	-0.380231	-0.081082	-0.0550934	0.0182128	-0.25847	-0.219257	0.246015	0.387777	-0.114291	0.355548	0.298412	0.44371	-0.287585	-0.107333
Lysophosphatidylcholines_MS2_70	0.184213	-0.194757	-0.310738	-0.171367	-0.291958	-0.298313	-0.109225	-0.470432	-0.200132	-0.131551	-0.117035	-0.167575	-0.257333	-0.0755043	-0.458651	0.147794	-0.233652	0.315368	-0.148009	0.422948	-0.023612	-0.315021	0.294241	0.000666886	-0.349009	-0.137465	-0.149177	0.0891549	0.360675	0.173897	0.317974	-0.184637	0.432696	-0.40686	-0.1611	-0.33797	-0.0819314	-0.077893	0.0287061	-0.217046	-0.213355	0.21135	0.344027	-0.0848996	0.33559	0.261927	0.399308	-0.242988	-0.0933335
Lysophosphatidylethanolamines_MS2_85	0.152076	-0.133111	-0.191804	-0.15402	-0.226475	-0.194312	-0.104589	-0.312877	-0.0856409	-0.0708811	-0.0321819	-0.147896	-0.159534	-0.0108841	-0.287381	0.132137	-0.188292	0.160175	-0.0767777	0.250194	-0.0317738	-0.229861	0.216197	0.0309487	-0.240977	-0.115929	-0.127592	0.0230616	0.249199	0.126643	0.185989	-0.117226	0.275526	-0.316166	-0.104194	-0.222373	-0.0261754	-0.0589493	0.0107698	-0.129147	-0.125546	0.120582	0.204922	-0.034276	0.213088	0.167509	0.236799	-0.138346	-0.0863367
So_MS2_22	0.137182	-0.0738635	-0.112947	-0.109568	-0.161079	-0.13883	-0.080341	-0.21562	-0.00524761	0.0049053	-0.00205137	-0.132486	-0.111902	0.00357252	-0.15191	0.119111	-0.192497	0.0722369	-0.0595173	0.155779	-0.0642413	-0.170901	0.189471	0.0756647	-0.166921	-0.127125	-0.147783	-0.0233716	0.168148	0.123483	0.117357	-0.104586	0.194475	-0.264573	-0.10256	-0.177583	0.0355038	-0.00879888	-0.0243176	-0.105253	-0.047611	0.0823752	0.134141	-0.0249749	0.125824	0.132525	0.143696	-0.101251	-0.108073
Phosphatidylethanolamines_MS2_69	0.164484	-0.117128	-0.151457	-0.17164	-0.228162	-0.16688	-0.121723	-0.273586	-0.0240428	-0.0392427	0.0162952	-0.166846	-0.129199	0.0278774	-0.228676	0.150338	-0.203487	0.0895091	-0.0483404	0.188089	-0.0484133	-0.221295	0.21345	0.0625377	-0.218904	-0.130374	-0.145887	-0.0183956	0.225886	0.12587	0.137883	-0.100796	0.230415	-0.324578	-0.0927734	-0.195699	0.0104808	-0.0535504	-0.00265444	-0.101377	-0.0893777	0.0871343	0.156429	-0.00995098	0.174146	0.142794	0.178092	-0.10062	-0.104468
Monoglyceride_MS1_9	0.15705	-0.201422	-0.179262	-0.306552	-0.333859	-0.144277	-0.208257	-0.289087	-0.0588122	-0.180902	0.100624	-0.189867	-0.0894185	0.124223	-0.349618	0.172664	-0.0987297	0.0636123	0.0475626	0.152645	0.0484228	-0.258115	0.148029	-0.0277085	-0.258653	-0.0493077	-0.0328706	-0.000461505	0.283853	0.0383823	0.0975965	-0.000315284	0.184529	-0.328955	0.0245757	-0.109528	-0.0873408	-0.197529	0.0846389	0.00459927	-0.180483	0.0259998	0.109048	0.0707403	0.226139	0.0653871	0.160517	-0.0047171	-0.0162
Sphingomyelines_MS2_108	0.190516	-0.183484	-0.115147	-0.357513	-0.357227	-0.102702	-0.252591	-0.234235	0.0529067	-0.131608	0.196553	-0.237265	-0.0390955	0.203372	-0.260992	0.217558	-0.134942	-0.0639079	0.10246	0.0470215	0.0191637	-0.258356	0.153391	0.0307289	-0.233657	-0.0805918	-0.0707147	-0.0781743	0.257928	0.0406195	0.0146175	0.0289859	0.112859	-0.365945	0.0459049	-0.0679816	-0.0232032	-0.198296	0.0638647	0.0553268	-0.12339	-0.0339592	0.026186	0.119667	0.16736	0.0245156	0.0615096	0.06414	-0.0523205
Monoglyceride_MS1_17	-0.0605421	0.20808	0.0939916	0.352677	0.307671	0.00690544	0.234552	0.120367	0.0424607	0.281676	-0.205559	0.126678	-0.0449378	-0.228602	0.30191	-0.118007	-0.117208	0.0578856	-0.189964	0.0311497	-0.164487	0.160223	0.0449272	0.136349	0.156934	-0.100267	-0.155722	-0.00330692	-0.195672	0.124254	0.0531389	-0.170212	0.0243432	0.147998	-0.204384	-0.108457	0.170007	0.308153	-0.166167	-0.187887	0.198065	0.107112	0.0599644	-0.172768	-0.152819	0.111518	-0.00268398	-0.173994	-0.123207
Monoglyceride_MS1_16	-0.0425644	0.174069	0.0858371	0.282743	0.248729	0.0096292	0.186292	0.104422	0.0523975	0.241408	-0.155762	0.0953688	-0.0315426	-0.177371	0.261422	-0.0888048	-0.106342	0.0296345	-0.150209	0.0123553	-0.142162	0.129789	0.0415495	0.123533	0.131032	-0.0903361	-0.137735	-0.0151777	-0.163294	0.105683	0.0333998	-0.138596	0.0126585	0.112264	-0.168143	-0.0867938	0.151609	0.255391	-0.141519	-0.149962	0.172288	0.0811012	0.0393861	-0.136236	-0.133586	0.0886187	-0.0149134	-0.13556	-0.10977
Monoglyceride_MS2_5	-0.0153622	0.139237	0.106637	0.175418	0.170556	0.0389413	0.109171	0.11853	0.107955	0.20385	-0.0513597	0.0442767	0.0137628	-0.0776332	0.249597	-0.0405711	-0.090775	-0.0619165	-0.0706919	-0.0641229	-0.11757	0.100213	0.0250702	0.122048	0.116783	-0.0789942	-0.11622	-0.0586884	-0.140552	0.0719127	-0.0331718	-0.0765146	-0.0442357	0.0685678	-0.102795	-0.0285626	0.147474	0.183024	-0.113485	-0.0711805	0.161427	0.016983	-0.0295225	-0.065897	-0.138075	0.032219	-0.0790055	-0.0496394	-0.0967799
Diglyceride_MS1_29	-0.00130627	0.137455	0.0960539	0.174715	0.162037	0.0224355	0.107874	0.0966916	0.10815	0.213769	-0.0591604	0.0331149	-0.00135998	-0.085457	0.24134	-0.0306895	-0.117459	-0.0506326	-0.0845616	-0.0439417	-0.130657	0.0853622	0.0491016	0.135368	0.102151	-0.0973551	-0.138892	-0.0611418	-0.127091	0.0908231	-0.0169363	-0.0949245	-0.0198774	0.0423697	-0.122085	-0.0536133	0.157136	0.1925	-0.12193	-0.0903939	0.162204	0.0307714	-0.0110591	-0.075039	-0.127998	0.0520129	-0.0614531	-0.068005	-0.113631
Diglyceride_MS1_18	-0.005647	0.0996242	0.0483748	0.151645	0.12919	-0.00384723	0.0974783	0.0468028	0.0469479	0.153655	-0.0809286	0.0361633	-0.0245111	-0.0957545	0.153759	-0.0340439	-0.0910759	0.00797813	-0.0898197	0.00998487	-0.0973953	0.0593692	0.0471491	0.0915315	0.0641415	-0.0733614	-0.105297	-0.0228116	-0.0836637	0.0781291	0.0216225	-0.0914672	0.0193141	0.0330565	-0.110254	-0.0665604	0.104831	0.153493	-0.0913291	-0.0953877	0.107033	0.0498344	0.0271441	-0.0783351	-0.0750782	0.0627095	-0.00693862	-0.0836545	-0.0836735
Monoglyceride_MS1_15	-0.11447	0.219303	0.216145	0.278676	0.314581	0.153173	0.180703	0.304376	0.144727	0.240917	-0.0457124	0.142919	0.105119	-0.0827529	0.414977	-0.129081	0.0309133	-0.142388	-0.0314293	-0.203552	-0.0938528	0.24276	-0.109489	0.094546	0.262524	-0.00279868	-0.031922	-0.0616299	-0.2913	-0.00664415	-0.136129	-0.0084507	-0.20431	0.269888	-0.0416811	0.102889	0.154549	0.220045	-0.117345	0.00111265	0.231083	-0.0487702	-0.144208	-0.0520507	-0.261617	-0.0653636	-0.211153	0.0257217	-0.0382289
Monoglyceride_MS1_13	-0.113274	0.215104	0.225406	0.259883	0.303997	0.164738	0.167134	0.315777	0.157994	0.233853	-0.0228431	0.136466	0.119126	-0.0612975	0.419352	-0.122774	0.0403652	-0.165626	-0.0122351	-0.226342	-0.0870107	0.242799	-0.119502	0.0924676	0.265943	0.00354455	-0.0228719	-0.0708901	-0.293045	-0.0178871	-0.155179	0.00838877	-0.22395	0.269802	-0.024372	0.12173	0.153447	0.205585	-0.111087	0.0217175	0.231454	-0.0657152	-0.164329	-0.03605	-0.267925	-0.0822185	-0.230884	0.0479242	-0.0323026
Diglyceride_MS2_20	-0.0826388	0.213319	0.234569	0.228766	0.275768	0.161333	0.141545	0.307727	0.199099	0.255004	0.0109165	0.101806	0.122235	-0.0331826	0.43392	-0.0907983	-0.000193803	-0.202704	-0.00141652	-0.244122	-0.107893	0.220683	-0.0913707	0.125524	0.253716	-0.0261541	-0.0582475	-0.102959	-0.281295	0.000713429	-0.16961	0.00371858	-0.223906	0.221192	-0.0319911	0.112147	0.183414	0.206483	-0.123397	0.0247773	0.247707	-0.0759421	-0.176379	-0.022614	-0.273808	-0.0784956	-0.248114	0.0583693	-0.0613811
Diglyceride_MS1_28	-0.0562312	0.130644	0.218838	0.0646095	0.143315	0.180161	0.0299848	0.285147	0.211888	0.14239	0.130074	0.0415251	0.16475	0.0911591	0.334862	-0.0341176	0.0562848	-0.2698	0.103456	-0.299247	-0.0377422	0.161473	-0.123939	0.0753339	0.202782	0.0193086	0.0117211	-0.121607	-0.213368	-0.0633876	-0.225381	0.0958716	-0.269287	0.164025	0.0730707	0.185473	0.122716	0.068949	-0.0530496	0.130918	0.17859	-0.146827	-0.23641	0.0703353	-0.231187	-0.149682	-0.285339	0.163092	-0.00841166
Phosphatidylglycerols_MS2_94	-0.0287739	0.084126	0.14026	0.0379371	0.0871965	0.111918	0.0159605	0.178023	0.142726	0.0978887	0.0864227	0.0195473	0.103102	0.0604476	0.216939	-0.0154288	0.0240129	-0.176593	0.0645956	-0.190826	-0.0307861	0.0979486	-0.0702323	0.0567641	0.126056	0.00368977	-0.00315711	-0.0836192	-0.133321	-0.0335272	-0.143557	0.0564794	-0.167994	0.0931352	0.0410589	0.112189	0.086122	0.0475743	-0.0383595	0.0799641	0.118209	-0.0927145	-0.149797	0.0447447	-0.148021	-0.0911527	-0.18247	0.102009	-0.0138102
Monoglyceride_MS1_45	0.0277687	0.211014	0.116414	0.283304	0.239564	-0.011724	0.174731	0.0908655	0.155162	0.356449	-0.127862	0.0320269	-0.0473851	-0.167107	0.349064	-0.0309779	-0.247235	-0.0329449	-0.177024	-0.00354402	-0.235452	0.0986208	0.136835	0.239075	0.121976	-0.195393	-0.271038	-0.0913304	-0.16433	0.190805	0.0260731	-0.200864	0.0398707	0.00777013	-0.244949	-0.153657	0.263668	0.329197	-0.211356	-0.198926	0.250704	0.0922151	0.0409197	-0.149254	-0.169187	0.137952	-0.0388758	-0.164038	-0.216739
Monoglyceride_MS2_44	0.0696865	0.184009	0.130455	0.19008	0.164798	-0.000722578	0.105756	0.0858331	0.215528	0.344724	-0.0398698	-0.0276453	-0.0209134	-0.0852566	0.343335	0.0246528	-0.269582	-0.11145	-0.12138	-0.0571145	-0.234622	0.0587293	0.151084	0.26103	0.0981153	-0.211187	-0.284473	-0.139739	-0.135162	0.185236	-0.0207377	-0.167749	0.0113353	-0.0611464	-0.211364	-0.129167	0.280302	0.282168	-0.201448	-0.150369	0.251175	0.0479633	-0.00526664	-0.0965268	-0.170084	0.109204	-0.0845751	-0.106272	-0.230256
Ceraminde_MS2_31	0.0467314	0.113981	0.163815	0.0286629	0.0668167	0.0849032	-0.00218081	0.153638	0.242176	0.206356	0.116488	-0.049872	0.0833819	0.0738772	0.291514	0.0478995	-0.12024	-0.235325	0.0385277	-0.199965	-0.122295	0.0577667	0.0304103	0.17089	0.107673	-0.10297	-0.137497	-0.158911	-0.124182	0.0531781	-0.146326	-0.00644084	-0.133269	-0.0225303	-0.0354729	0.0407081	0.194611	0.114824	-0.10521	0.0302496	0.189827	-0.0797876	-0.143281	0.0334079	-0.175076	-0.0387955	-0.199524	0.0722629	-0.121176
Ceraminde_MS2_49	0.0506258	0.11118	0.161455	0.0232594	0.0608916	0.082252	-0.00607169	0.148682	0.243163	0.205232	0.118976	-0.0542665	0.0817839	0.0764345	0.28722	0.0519055	-0.124248	-0.235659	0.0391136	-0.197975	-0.123024	0.0528729	0.0344414	0.172421	0.103203	-0.105558	-0.140267	-0.160377	-0.119442	0.0551677	-0.145063	-0.00731428	-0.129945	-0.0299046	-0.0361757	0.037941	0.195089	0.112599	-0.104926	0.0297421	0.188166	-0.0793798	-0.141684	0.0345837	-0.171975	-0.0370529	-0.197503	0.0719789	-0.123246
X.O.acyl..1.hydroxy.fatty.acid_MS2_116	0.0459248	0.079436	0.0508811	0.0784732	0.0618899	-0.0132634	0.0417231	0.0201408	0.101313	0.162514	-0.0183144	-0.0258383	-0.0201272	-0.039179	0.147217	0.0231492	-0.144985	-0.0462165	-0.0622659	-0.0126574	-0.116364	0.0113312	0.0889085	0.130017	0.0303438	-0.111349	-0.147737	-0.0682609	-0.0476156	0.0986497	0.000902137	-0.0884574	0.0233409	-0.0540323	-0.108778	-0.0772089	0.135282	0.131555	-0.0969561	-0.0802347	0.113683	0.0299572	0.00975523	-0.0473621	-0.0682202	0.0635693	-0.0266486	-0.0590532	-0.118518
X.O.acyl..1.hydroxy.fatty.acid_MS2_120	0.063875	0.10025	0.0981238	0.0600312	0.060492	0.0160867	0.0226818	0.0635958	0.176524	0.205835	0.0368241	-0.0504398	0.0126258	0.00395381	0.219155	0.0466078	-0.170965	-0.128756	-0.0327971	-0.0828732	-0.141208	0.0195357	0.0918199	0.172819	0.0549726	-0.134244	-0.176846	-0.119221	-0.0743773	0.103414	-0.0530828	-0.0744968	-0.0252864	-0.0693102	-0.101416	-0.0518807	0.183644	0.143144	-0.116782	-0.0528579	0.159538	-0.00634864	-0.0440967	-0.0215834	-0.114401	0.0393661	-0.0936774	-0.0192594	-0.145723
Sphingomyelin_MS2_74	0.0959918	0.0466941	0.0654574	-0.0315471	-0.0272515	-0.00214358	-0.03957	0.0114951	0.170676	0.147975	0.0838776	-0.0965718	0.00932119	0.0560839	0.137777	0.0890433	-0.172424	-0.136132	0.00194335	-0.0728045	-0.115488	-0.0371545	0.107257	0.155639	0.000393524	-0.130577	-0.164261	-0.124307	-0.011386	0.0931208	-0.0519621	-0.0507907	-0.00749455	-0.136964	-0.0704168	-0.0505268	0.154198	0.0760677	-0.0851674	-0.0247078	0.112941	-0.0205509	-0.0422297	0.0138016	-0.0672786	0.0314702	-0.0777267	0.0070808	-0.134822
Sphingomyelin_MS1_32	0.00866424	0.175114	0.27462	0.056977	0.139024	0.183396	0.0113025	0.305027	0.34073	0.26229	0.185508	-0.0216601	0.173836	0.124894	0.453052	0.0242007	-0.0699168	-0.371628	0.100273	-0.357573	-0.127398	0.145004	-0.0487142	0.193556	0.214048	-0.0772808	-0.111214	-0.213587	-0.234213	0.0062419	-0.26614	0.0555661	-0.280459	0.0758478	0.0168849	0.149924	0.242362	0.136635	-0.121488	0.109458	0.271214	-0.161146	-0.270234	0.0754442	-0.290796	-0.126738	-0.34811	0.165673	-0.109592
Monoglyceride_MS1_19	-0.0316618	0.158744	0.31224	0.00847079	0.129516	0.250673	-0.0193911	0.38027	0.351311	0.197544	0.254424	-0.00243979	0.243627	0.194257	0.459876	0.00834359	0.0393825	-0.440051	0.183963	-0.452848	-0.0622705	0.180917	-0.143694	0.135357	0.253289	-0.000592431	-0.0124556	-0.215488	-0.264407	-0.0797802	-0.345963	0.150065	-0.385542	0.150427	0.117732	0.263537	0.194583	0.0628586	-0.072322	0.212335	0.25228	-0.23504	-0.359248	0.138374	-0.318451	-0.220894	-0.428353	0.266337	-0.0364527
Diglyceride_MS2_25	-0.0141557	0.105139	0.217209	-0.00928823	0.0767797	0.17381	-0.0246429	0.260363	0.252399	0.135176	0.189436	-0.0120787	0.171539	0.146889	0.316118	0.0154175	0.0218258	-0.315864	0.13514	-0.320081	-0.0437295	0.117507	-0.095348	0.0979062	0.170096	-0.00417276	-0.0122668	-0.156813	-0.176991	-0.0547544	-0.245431	0.107785	-0.269272	0.0910056	0.085474	0.184316	0.137706	0.0364191	-0.0488962	0.153236	0.17435	-0.168575	-0.254358	0.103496	-0.219404	-0.155901	-0.302063	0.192076	-0.0284698
Phosphatidylethanolamines_MS1_99	-0.0181481	0.106386	0.234601	-0.022684	0.0746052	0.193149	-0.0346955	0.284251	0.27052	0.131829	0.214623	-0.0136134	0.192098	0.1696	0.332785	0.0173604	0.0375174	-0.346796	0.157711	-0.353593	-0.0363711	0.126221	-0.11318	0.0957331	0.182965	0.00584188	0.000712386	-0.16807	-0.188556	-0.070458	-0.272476	0.129141	-0.300076	0.102214	0.106656	0.211807	0.138741	0.0245353	-0.0435659	0.179086	0.180451	-0.190696	-0.28316	0.121244	-0.234628	-0.179373	-0.331971	0.220148	-0.0200636
PE.27.0...M.H.._MS1_98	0.0215587	0.072459	0.194703	-0.0719136	0.0126605	0.152608	-0.0689736	0.215025	0.260995	0.113446	0.221991	-0.0554138	0.1617	0.18075	0.26822	0.0550823	-0.00630219	-0.324289	0.150371	-0.307602	-0.0424477	0.0695102	-0.0642357	0.105242	0.126312	-0.0213302	-0.028396	-0.170468	-0.129139	-0.0443352	-0.239486	0.10948	-0.244718	0.0223645	0.0900412	0.167728	0.134887	0.00322062	-0.0390048	0.159278	0.152421	-0.171746	-0.245992	0.122614	-0.187844	-0.147874	-0.28754	0.199695	-0.0403631
Diglyceride_MS1_34	0.0352315	0.111529	0.250035	-0.0598563	0.0375732	0.181927	-0.0678512	0.268182	0.340723	0.182349	0.259357	-0.069879	0.19002	0.203972	0.366767	0.0690745	-0.0443072	-0.402019	0.162803	-0.374697	-0.0826446	0.0909141	-0.055998	0.16115	0.164042	-0.0542622	-0.0726897	-0.222403	-0.172469	-0.0276055	-0.288485	0.107698	-0.290346	0.0183177	0.0785617	0.182437	0.199138	0.0423351	-0.0740095	0.16947	0.216074	-0.198314	-0.294134	0.133086	-0.247259	-0.161481	-0.354512	0.223697	-0.0795653
Ceraminde_MS2_50	0.0385442	0.0497517	0.237287	-0.171858	-0.0491968	0.202474	-0.14188	0.260635	0.333303	0.0848115	0.338409	-0.0981806	0.225515	0.289333	0.287564	0.0961184	0.0233613	-0.441002	0.242271	-0.415161	-0.0166774	0.0592739	-0.0994944	0.105266	0.13453	-0.00192228	0.00194571	-0.222559	-0.129464	-0.0896942	-0.329695	0.18523	-0.332011	0.00254877	0.167418	0.249581	0.137587	-0.0656427	-0.012805	0.25468	0.156384	-0.252091	-0.340228	0.201005	-0.215228	-0.223033	-0.380798	0.304506	-0.0221967
Phosphatidylglycerols_MS2_104	-0.0185431	0.0434383	0.172961	-0.0836145	0.00806829	0.164832	-0.0695798	0.218757	0.197658	0.0352654	0.211573	-0.0215798	0.172304	0.181708	0.205436	0.024262	0.0817404	-0.288115	0.17229	-0.298487	0.0187629	0.082765	-0.122517	0.0315224	0.126343	0.0447728	0.0564131	-0.124499	-0.121869	-0.0991731	-0.236351	0.152026	-0.261275	0.0799372	0.142431	0.210886	0.0620896	-0.0509548	0.00823738	0.194348	0.098778	-0.181533	-0.248362	0.135783	-0.161194	-0.180695	-0.272542	0.221986	0.0276712
Ceraminde_MS2_63	-0.00860571	0.0263113	0.128101	-0.0766402	-0.00619461	0.123092	-0.0620197	0.159705	0.151829	0.0206795	0.168666	-0.0238986	0.130966	0.146277	0.147021	0.0253479	0.060073	-0.222172	0.136082	-0.226945	0.0164706	0.0548698	-0.0899963	0.0234915	0.0888088	0.0330933	0.0427917	-0.0970311	-0.0843751	-0.0758976	-0.180574	0.11851	-0.196762	0.0500432	0.111967	0.160306	0.0450885	-0.0471326	0.00961217	0.151677	0.0702145	-0.14053	-0.189511	0.108488	-0.117174	-0.138418	-0.206424	0.172864	0.0210023
PE.25.0...M.H.._MS1_97	0.00760155	0.0378256	0.130023	-0.0651459	-0.00194487	0.111081	-0.0566166	0.149735	0.168742	0.0527591	0.161694	-0.0352613	0.118805	0.13588	0.165715	0.0354734	0.0204369	-0.223422	0.118114	-0.217225	-0.0101693	0.0474247	-0.0610595	0.0526496	0.084684	0.00394997	0.00520187	-0.109887	-0.0836985	-0.0486354	-0.170997	0.0934061	-0.178526	0.0249931	0.0830619	0.132941	0.072846	-0.0205839	-0.0110292	0.127534	0.0890048	-0.127728	-0.177158	0.0957512	-0.122093	-0.116456	-0.200483	0.152717	-0.00836751
Diglyceride_MS2_21	0.00996774	-0.0124521	0.11007	-0.146068	-0.0685529	0.117919	-0.109097	0.131948	0.150242	-0.0257277	0.209781	-0.0545975	0.136553	0.190764	0.0921785	0.0537926	0.0699858	-0.236006	0.169656	-0.231159	0.0407916	0.0191421	-0.0890706	0.00619691	0.0552091	0.0432411	0.0613637	-0.10173	-0.0439893	-0.0919889	-0.189129	0.145211	-0.196201	0.0102537	0.144307	0.173588	0.0204105	-0.101514	0.03648	0.182609	0.036513	-0.158849	-0.198501	0.140276	-0.0879765	-0.15422	-0.204898	0.202529	0.0357572
Phosphatidylglycerols_MS1_119	-0.0147664	-0.0413312	0.130404	-0.210583	-0.100569	0.167113	-0.150881	0.177865	0.154956	-0.0961543	0.277569	-0.0508334	0.191829	0.260697	0.0730265	0.0517988	0.159989	-0.291565	0.24695	-0.304289	0.102066	0.0326488	-0.162751	-0.0475961	0.0715151	0.107833	0.146707	-0.103108	-0.0504863	-0.1655	-0.252572	0.228797	-0.275907	0.0531557	0.23532	0.266307	-0.028406	-0.180903	0.0861441	0.273874	0.00667692	-0.22222	-0.269276	0.200845	-0.0961764	-0.232834	-0.264177	0.291094	0.0995746
Diglyceride_MS2_81	0.0126501	-0.100899	0.181024	-0.398701	-0.226443	0.24176	-0.284764	0.232903	0.250764	-0.177936	0.471703	-0.124428	0.292658	0.446954	0.0619844	0.12221	0.22647	-0.467228	0.406524	-0.466415	0.164969	0.00145328	-0.226404	-0.0705012	0.0666335	0.154831	0.218035	-0.175063	-0.0288608	-0.252413	-0.391985	0.3645	-0.410015	0.0139298	0.378241	0.404414	-0.0509007	-0.322677	0.148335	0.439866	-0.0148946	-0.354279	-0.416017	0.337525	-0.117278	-0.360199	-0.400737	0.468143	0.147438
Triglyceride_MS2_60	0.0364729	-0.132978	0.0984258	-0.390185	-0.257467	0.162689	-0.274446	0.120716	0.171722	-0.201142	0.396372	-0.134474	0.215352	0.384665	-0.0447396	0.129494	0.178508	-0.349455	0.339886	-0.334852	0.156725	-0.0544699	-0.160316	-0.079641	-0.00572623	0.127554	0.186014	-0.128919	0.0432592	-0.205183	-0.289451	0.300306	-0.288627	-0.050328	0.319208	0.307414	-0.0773708	-0.314685	0.148457	0.359744	-0.0654062	-0.278695	-0.307278	0.288135	-0.0358205	-0.279814	-0.279353	0.377185	0.129643
Ceraminde_MS2_84	0.0591007	-0.191419	0.0555711	-0.475287	-0.341441	0.140929	-0.330196	0.0629214	0.144312	-0.273621	0.429322	-0.169881	0.206988	0.426087	-0.143524	0.161936	0.192098	-0.336287	0.369742	-0.310491	0.193011	-0.108681	-0.15271	-0.112697	-0.0626212	0.142965	0.213255	-0.118638	0.10942	-0.222105	-0.277474	0.324985	-0.264004	-0.105425	0.353244	0.308609	-0.123115	-0.387055	0.187815	0.3852	-0.124871	-0.28625	-0.295235	0.318344	0.0211737	-0.286308	-0.24934	0.397049	0.153018
Diglyceride_MS2_56	0.0795808	-0.179288	0.0833963	-0.492208	-0.349576	0.153751	-0.346737	0.0821681	0.198106	-0.240163	0.467021	-0.194323	0.223433	0.455355	-0.0987282	0.184837	0.161219	-0.390574	0.385809	-0.351231	0.170166	-0.11168	-0.139066	-0.0765547	-0.0536677	0.118292	0.182484	-0.156481	0.0987125	-0.210423	-0.308712	0.32745	-0.287073	-0.130852	0.350846	0.315364	-0.0851121	-0.376888	0.170907	0.397081	-0.093361	-0.306498	-0.325331	0.33395	-0.00558857	-0.294901	-0.28878	0.418152	0.126212
PE.40.1...M.H.._MS1_117	0.126451	-0.222757	-0.0110431	-0.507541	-0.408998	0.0582483	-0.354216	-0.0575835	0.127137	-0.261734	0.401697	-0.22865	0.13485	0.402737	-0.223154	0.214188	0.084085	-0.273757	0.317382	-0.206576	0.152167	-0.193819	-0.0459936	-0.0715639	-0.149537	0.0713936	0.127971	-0.120105	0.194876	-0.146779	-0.196933	0.252682	-0.144167	-0.237617	0.28125	0.197695	-0.103088	-0.373683	0.167698	0.308272	-0.148144	-0.225353	-0.205019	0.287013	0.0906544	-0.200257	-0.155097	0.320433	0.09137
PE.38.1...M.H.._MS1_114	0.138718	-0.261292	-0.118963	-0.478615	-0.431077	-0.0383632	-0.326414	-0.192607	0.00550698	-0.302004	0.288316	-0.221336	0.0366511	0.308749	-0.363755	0.204966	0.04696	-0.105916	0.22782	-0.0325002	0.153336	-0.250694	0.0205866	-0.101331	-0.232488	0.0539533	0.107707	-0.0444956	0.277715	-0.0981541	-0.060881	0.174952	0.00714973	-0.289947	0.211546	0.0819813	-0.152639	-0.363579	0.174449	0.20629	-0.219856	-0.12515	-0.0625641	0.217506	0.195176	-0.101936	0.00591078	0.200805	0.0853484
Sphingomyelin_MS2_82	0.150151	-0.231824	-0.0744573	-0.473081	-0.414184	-0.0138594	-0.328348	-0.149804	0.0702277	-0.24945	0.321719	-0.234339	0.060928	0.330862	-0.286535	0.217521	0.0182639	-0.170655	0.240842	-0.0885236	0.122941	-0.234622	0.0259088	-0.0577378	-0.203021	0.0289004	0.0741956	-0.0868722	0.244187	-0.0866779	-0.102225	0.17626	-0.031371	-0.294147	0.205371	0.0962614	-0.102502	-0.335716	0.148158	0.217645	-0.170236	-0.148714	-0.103371	0.228542	0.148075	-0.115163	-0.0495004	0.22326	0.0553929
Phosphatidylcholines_MS2_83	0.0110778	-0.165455	-0.104589	-0.227436	-0.206227	-0.0197984	-0.143544	-0.108841	-0.107092	-0.250836	0.0945513	-0.0532298	0.0117495	0.12303	-0.277684	0.0495051	0.133247	0.0337926	0.115541	0.031704	0.15271	-0.107	-0.0565169	-0.151644	-0.12175	0.110574	0.159748	0.0568597	0.152145	-0.109274	0.00327135	0.121789	0.0104837	-0.0639234	0.153302	0.07297	-0.177563	-0.236414	0.144476	0.121139	-0.186485	-0.0504235	-0.00369105	0.102943	0.145165	-0.0714421	0.0545434	0.0978892	0.129678
Triglyceride_MS2_64	0.0352931	-0.124716	-0.0336857	-0.234536	-0.192615	0.0200506	-0.158029	-0.0434653	0.00232061	-0.172402	0.160732	-0.0828985	0.0538064	0.170859	-0.15995	0.0778409	0.0861306	-0.078968	0.145182	-0.0637283	0.106533	-0.088652	-0.0465573	-0.0814061	-0.0801701	0.06994	0.106637	-0.0162096	0.10525	-0.0930637	-0.0684071	0.129795	-0.054003	-0.0812596	0.149926	0.0996007	-0.0980851	-0.201768	0.106001	0.147167	-0.110286	-0.0943309	-0.0744958	0.128931	0.0724917	-0.0970398	-0.0385666	0.14247	0.0818656
Monogalactosyldiacylglycerol_MS2_115	0.0161654	-0.15004	-0.0468606	-0.260117	-0.210318	0.0295259	-0.171411	-0.0432309	-0.0304103	-0.228276	0.169413	-0.0712529	0.0651343	0.186297	-0.205186	0.0674518	0.141406	-0.0677529	0.1699	-0.0660836	0.148374	-0.0878539	-0.0828356	-0.12767	-0.0855544	0.111734	0.16159	0.00653784	0.116624	-0.130982	-0.0739129	0.164347	-0.0692526	-0.0558208	0.191348	0.132535	-0.144939	-0.247579	0.140131	0.179354	-0.147425	-0.108497	-0.0835655	0.147332	0.0914984	-0.123928	-0.0355356	0.167552	0.125525
Monoglyceride_MS2_59	0.0514035	-0.0974582	0.0209235	-0.246748	-0.186266	0.0542681	-0.173359	0.00921095	0.0845304	-0.120874	0.217005	-0.105179	0.0903863	0.213657	-0.0744707	0.0992544	0.0592799	-0.168554	0.174897	-0.141827	0.077965	-0.0742151	-0.0458367	-0.0340629	-0.0480772	0.0456149	0.0750032	-0.0710331	0.0701791	-0.0879	-0.127923	0.143812	-0.109498	-0.0908715	0.156193	0.128183	-0.0434851	-0.183912	0.0821656	0.175421	-0.0565331	-0.133219	-0.134035	0.154359	0.0178298	-0.123596	-0.113579	0.18433	0.0521692
X.O.acyl..1.hydroxy.fatty.acid_MS2_112	0.0476116	-0.105528	0.0121304	-0.251434	-0.191755	0.0514178	-0.175178	0.00211677	0.0704786	-0.136223	0.213223	-0.102152	0.0879184	0.212485	-0.0926023	0.0964157	0.0703325	-0.157175	0.176103	-0.133277	0.0879119	-0.0771082	-0.0508592	-0.0465249	-0.0537798	0.0545359	0.0868878	-0.0617511	0.0773004	-0.094296	-0.122116	0.147925	-0.105151	-0.0877574	0.162354	0.129889	-0.0571426	-0.194287	0.0906033	0.177721	-0.0690974	-0.131348	-0.12873	0.155128	0.0278453	-0.124802	-0.104434	0.184036	0.0621389
Ceraminde_MS2_51	0.0508407	-0.168243	0.0104006	-0.376808	-0.284163	0.084088	-0.259154	0.00842196	0.0770351	-0.236718	0.312234	-0.134692	0.137149	0.316028	-0.162519	0.127717	0.146321	-0.218866	0.272229	-0.196633	0.158512	-0.105857	-0.104298	-0.102702	-0.0770626	0.112135	0.168743	-0.0711973	0.115184	-0.166204	-0.182024	0.240169	-0.166753	-0.100673	0.265885	0.214876	-0.117394	-0.312226	0.155715	0.28117	-0.125355	-0.200811	-0.194546	0.236652	0.0509209	-0.202028	-0.151002	0.284883	0.123954
Lysophosphatidylcholines_MS2_66	0.0818501	-0.162164	-0.00119664	-0.370674	-0.293099	0.0542473	-0.257981	-0.0268892	0.091463	-0.199768	0.298748	-0.158672	0.109238	0.299761	-0.158672	0.149052	0.0817491	-0.207124	0.242003	-0.164748	0.121536	-0.131091	-0.0514571	-0.0630512	-0.0991556	0.0662573	0.110978	-0.0851216	0.133252	-0.121497	-0.155094	0.19829	-0.122563	-0.154325	0.219982	0.162714	-0.0835379	-0.280776	0.129383	0.239317	-0.109917	-0.174438	-0.16266	0.216354	0.0598304	-0.160733	-0.125185	0.247352	0.0798515
Triglyceride_MS2_53	0.00717874	-0.189749	-0.0501929	-0.330693	-0.260013	0.0529195	-0.217068	-0.034917	-0.039655	-0.300711	0.222758	-0.0800566	0.0969676	0.244414	-0.254412	0.0764299	0.205637	-0.0962138	0.229346	-0.102593	0.201685	-0.0980472	-0.128267	-0.175688	-0.095478	0.159941	0.22761	0.0111286	0.136202	-0.18482	-0.109005	0.226696	-0.110775	-0.0462965	0.262004	0.192306	-0.194301	-0.324596	0.186755	0.246455	-0.189066	-0.150944	-0.12341	0.196158	0.107554	-0.176389	-0.0612094	0.230494	0.176135
Triglyceride_MS2_61	0.0207134	-0.199259	-0.0375379	-0.370884	-0.288497	0.0654354	-0.246835	-0.026355	-0.00979386	-0.306789	0.26607	-0.102557	0.115703	0.284432	-0.24951	0.097632	0.204586	-0.138434	0.259739	-0.136865	0.205433	-0.108885	-0.131012	-0.16884	-0.0986577	0.158745	0.228646	-0.0114109	0.141931	-0.193919	-0.137996	0.248348	-0.134753	-0.066559	0.283791	0.213456	-0.188011	-0.347291	0.192907	0.275718	-0.186446	-0.1769	-0.152958	0.223344	0.100699	-0.197316	-0.0909919	0.264065	0.175085
Monogalactosyldiacylglycerol_MS2_118	0.00117729	-0.153945	0.0236369	-0.333017	-0.232961	0.112504	-0.224734	0.0543344	0.044991	-0.255631	0.286437	-0.0829418	0.155572	0.29379	-0.147196	0.0805549	0.214858	-0.202843	0.275352	-0.211407	0.187746	-0.0571443	-0.162059	-0.143672	-0.0369781	0.159814	0.225004	-0.0412253	0.075405	-0.204433	-0.192442	0.263943	-0.202915	-0.0133845	0.291775	0.25586	-0.148585	-0.312517	0.170707	0.298959	-0.130297	-0.208319	-0.210003	0.231216	0.0329072	-0.229992	-0.163844	0.295974	0.167698
Monogalactosyldiacylglycerol_MS2_121	0.0182079	-0.203466	0.00873913	-0.426318	-0.311014	0.117489	-0.287846	0.033252	0.04687	-0.321421	0.349232	-0.118335	0.174253	0.360447	-0.211356	0.113673	0.243304	-0.232874	0.330452	-0.23346	0.227024	-0.0951579	-0.17564	-0.172727	-0.0713859	0.183556	0.262343	-0.0487651	0.119489	-0.237449	-0.216944	0.311844	-0.220011	-0.0510378	0.347393	0.290599	-0.184916	-0.39042	0.210769	0.353745	-0.17328	-0.243369	-0.236468	0.280781	0.0630928	-0.26476	-0.176417	0.349222	0.196416
Ceraminde_MS2_42	0.107088	0.0623954	0.144037	-0.0890297	-0.0434648	0.0661155	-0.0867202	0.0990087	0.279525	0.173412	0.196338	-0.12779	0.0851444	0.152581	0.23172	0.119712	-0.161022	-0.282022	0.0836469	-0.211243	-0.118691	-0.0165335	0.0715542	0.187901	0.0456193	-0.128544	-0.160215	-0.196798	-0.0546609	0.0609567	-0.162036	0.0127406	-0.119224	-0.133445	-0.0124725	0.034644	0.197359	0.0522394	-0.087673	0.0617106	0.163247	-0.10514	-0.156052	0.0813533	-0.138354	-0.0443751	-0.204468	0.109641	-0.139521
Ceraminde_MS2_27	0.116856	0.0289792	0.134041	-0.151037	-0.0949153	0.070329	-0.128455	0.085962	0.279215	0.127592	0.237933	-0.149971	0.0983305	0.19701	0.188033	0.140509	-0.139051	-0.301435	0.121165	-0.226368	-0.090713	-0.0408135	0.0602466	0.166375	0.0233945	-0.110532	-0.132587	-0.200573	-0.0258101	0.0370619	-0.178781	0.0461671	-0.131851	-0.155981	0.0263357	0.0596234	0.171176	-0.000993942	-0.059691	0.0995419	0.133461	-0.12909	-0.174313	0.114819	-0.118102	-0.0689248	-0.213078	0.14611	-0.118225
Ceraminde_MS2_43	0.108072	0.0172538	0.135187	-0.170517	-0.106019	0.0822759	-0.140435	0.0949941	0.273317	0.1009	0.254155	-0.147199	0.112056	0.215129	0.173909	0.138329	-0.108998	-0.310624	0.142572	-0.241844	-0.0691279	-0.0383894	0.0376442	0.145491	0.0251281	-0.088478	-0.103431	-0.196168	-0.024196	0.013914	-0.192998	0.0708163	-0.151295	-0.142467	0.0540145	0.0856112	0.151081	-0.0275253	-0.0420504	0.125323	0.119143	-0.145238	-0.190777	0.131468	-0.115397	-0.090806	-0.224521	0.169838	-0.0958748
Ceraminde_MS2_48	0.135584	0.0532132	0.18623	-0.168285	-0.0938719	0.102544	-0.147261	0.134465	0.361133	0.176588	0.296302	-0.175456	0.133807	0.242176	0.268585	0.164847	-0.167628	-0.390746	0.151926	-0.302692	-0.11869	-0.030377	0.0632867	0.21361	0.0516188	-0.135792	-0.164935	-0.255835	-0.056627	0.0428288	-0.237249	0.060346	-0.184889	-0.170893	0.0331073	0.0867442	0.224776	0.0137924	-0.082327	0.128153	0.184733	-0.167911	-0.232627	0.141618	-0.169586	-0.094699	-0.286156	0.188283	-0.14837
Ceraminde_MS2_79	0.121495	0.0351398	0.188296	-0.198304	-0.110709	0.121525	-0.16568	0.149113	0.351898	0.134955	0.321532	-0.17074	0.155479	0.270354	0.246954	0.161092	-0.120241	-0.405196	0.185418	-0.327183	-0.0848606	-0.0261214	0.0275349	0.180825	0.0547737	-0.101054	-0.119071	-0.248863	-0.0545685	0.00641322	-0.259684	0.0990306	-0.215691	-0.149076	0.0765111	0.127712	0.19333	-0.0275231	-0.0547604	0.168592	0.162525	-0.19327	-0.258611	0.167604	-0.165692	-0.129142	-0.304335	0.225502	-0.113221
Ceraminde_MS2_47	0.139737	0.018025	0.180963	-0.235499	-0.145712	0.115301	-0.192189	0.13118	0.361606	0.122652	0.345827	-0.194541	0.155691	0.294645	0.22593	0.183022	-0.131426	-0.418166	0.199595	-0.32953	-0.082402	-0.0495975	0.0396448	0.184432	0.0347232	-0.1078	-0.124531	-0.259382	-0.032007	0.00797121	-0.263779	0.10554	-0.210737	-0.183119	0.0844835	0.126053	0.192344	-0.0483635	-0.048176	0.178672	0.152573	-0.200891	-0.261859	0.182601	-0.15293	-0.131034	-0.304633	0.23707	-0.11758
Ceraminde_MS2_46	0.166914	0.0373457	0.114938	-0.143628	-0.111287	0.0225872	-0.128189	0.028729	0.302152	0.184901	0.217838	-0.189238	0.0540315	0.172597	0.192288	0.175483	-0.241633	-0.283186	0.0741303	-0.175685	-0.148818	-0.0822546	0.144501	0.228982	-0.0129678	-0.183309	-0.224023	-0.222924	0.00436819	0.107772	-0.136145	-0.0196741	-0.0613931	-0.242852	-0.0457277	-0.0230674	0.224293	0.0472769	-0.100743	0.0338857	0.156914	-0.0876758	-0.123792	0.0835495	-0.102902	-0.00364267	-0.171871	0.0872983	-0.188015
Ceraminde_MS2_36	0.166048	0.00250337	0.0792903	-0.175372	-0.147047	0.00560775	-0.145948	-0.0089995	0.259263	0.131105	0.213254	-0.192463	0.0414744	0.17675	0.120196	0.178172	-0.217091	-0.247317	0.0801925	-0.142196	-0.118233	-0.106245	0.139789	0.192622	-0.044849	-0.161608	-0.193094	-0.197015	0.0417328	0.0924811	-0.113731	-0.00845269	-0.0376673	-0.254501	-0.0272754	-0.0253105	0.180912	0.00638621	-0.0721144	0.0403225	0.110805	-0.0806622	-0.102055	0.0898651	-0.0609937	-0.00275646	-0.136274	0.0859213	-0.161347
Ceraminde_MS2_41	0.180102	0.00710932	0.0819631	-0.177205	-0.151543	-0.000669235	-0.149236	-0.0154982	0.27569	0.149936	0.217497	-0.205237	0.0365873	0.178257	0.131422	0.189794	-0.243776	-0.255821	0.0744857	-0.141514	-0.134684	-0.114613	0.159023	0.212852	-0.0495893	-0.18118	-0.217677	-0.209722	0.044842	0.108801	-0.112443	-0.0207588	-0.0292758	-0.276578	-0.0419054	-0.039798	0.199789	0.0183413	-0.0839805	0.0301215	0.122599	-0.0770831	-0.0989927	0.0870995	-0.0642631	0.00799318	-0.137167	0.079104	-0.180856
Ceraminde_MS2_55	0.136188	-0.0254847	0.0778638	-0.212299	-0.165515	0.0338366	-0.166618	0.013125	0.231397	0.0605798	0.240484	-0.175505	0.0720035	0.210437	0.0802728	0.163395	-0.13385	-0.256039	0.126901	-0.171546	-0.06051	-0.0946887	0.0784077	0.132589	-0.0382151	-0.10041	-0.1133	-0.176003	0.0432314	0.0323713	-0.141579	0.0507332	-0.082067	-0.208578	0.0401236	0.038011	0.12341	-0.0570907	-0.0262668	0.0996009	0.0708505	-0.114846	-0.135885	0.124711	-0.0513886	-0.054776	-0.156336	0.137877	-0.099472
Diglyceride_MS1_38	0.139463	-0.000249758	0.140409	-0.229348	-0.155987	0.0834081	-0.184262	0.0842162	0.311566	0.0972466	0.306813	-0.188727	0.123404	0.263877	0.167647	0.176859	-0.132641	-0.356192	0.172663	-0.268541	-0.0733712	-0.0686905	0.0551692	0.164187	0.00503027	-0.105028	-0.120062	-0.227624	-0.00119329	0.0171819	-0.216797	0.0850886	-0.160707	-0.195123	0.068242	0.0921466	0.165155	-0.0536174	-0.0389207	0.149053	0.119894	-0.168235	-0.21339	0.161401	-0.112547	-0.101884	-0.247204	0.199699	-0.110474
Ceraminde_MS2_78	0.167132	-0.0277145	0.102922	-0.261143	-0.200871	0.0472026	-0.205568	0.0246297	0.292994	0.0793157	0.301801	-0.216274	0.0940427	0.263419	0.109352	0.201484	-0.164279	-0.325201	0.160254	-0.221348	-0.0761413	-0.112597	0.0935686	0.166567	-0.041398	-0.12391	-0.140122	-0.221691	0.0472959	0.0383011	-0.182043	0.0656355	-0.109575	-0.253679	0.0518109	0.0525015	0.156584	-0.0686633	-0.0341481	0.127221	0.0930811	-0.146602	-0.175306	0.156576	-0.0704852	-0.0722335	-0.2021	0.175604	-0.123563
Ceraminde_MS2_33	0.152652	-0.0317463	0.121471	-0.280153	-0.203598	0.075583	-0.218124	0.0575771	0.303018	0.0584961	0.332057	-0.210263	0.123479	0.292848	0.118569	0.196721	-0.124271	-0.357882	0.194328	-0.263595	-0.0533491	-0.0974761	0.057095	0.147743	-0.0237372	-0.0962588	-0.104577	-0.22635	0.0328471	0.00572101	-0.216973	0.102782	-0.153995	-0.2254	0.0907949	0.0981509	0.142347	-0.095329	-0.0171698	0.168586	0.089941	-0.177687	-0.213768	0.182371	-0.0852901	-0.110236	-0.238388	0.217112	-0.0976998
PE.44.1...M.H.._MS1_123	0.106406	-0.0508552	0.0241925	-0.189291	-0.159668	0.00578137	-0.1424	-0.0299181	0.137119	0.00079612	0.175842	-0.139004	0.0390269	0.160861	-0.0057872	0.128988	-0.0871541	-0.158755	0.0975568	-0.0943305	-0.0223291	-0.0973442	0.0620661	0.0718472	-0.0615354	-0.0619751	-0.0647507	-0.110934	0.0698854	0.0163061	-0.0826274	0.0431601	-0.0340575	-0.175862	0.0413142	0.0196282	0.0575933	-0.0769644	0.00319408	0.075683	0.0128092	-0.0767991	-0.0782802	0.0974755	0.00129405	-0.0350395	-0.0816846	0.0979569	-0.0564071
Phosphatidylglycerols_MS2_103	0.131469	-0.0807679	0.0161666	-0.255324	-0.217826	0.00304488	-0.188982	-0.0509468	0.153632	-0.0269021	0.222892	-0.175477	0.047049	0.208038	-0.0398014	0.162797	-0.0928397	-0.187089	0.129954	-0.108462	-0.0107718	-0.131624	0.0710414	0.0708437	-0.0899648	-0.0641347	-0.0622709	-0.127954	0.103449	0.00907256	-0.0979716	0.0643832	-0.0375402	-0.222836	0.0656871	0.0296134	0.0502399	-0.119391	0.0196384	0.103585	-0.00588402	-0.0973466	-0.0932863	0.128884	0.0192955	-0.0486208	-0.0907959	0.127951	-0.0550446
Phosphatidylglycerols_MS1_95	0.14378	-0.0921885	-0.0675709	-0.197597	-0.210222	-0.0837936	-0.14421	-0.160611	0.060262	-0.0253945	0.106784	-0.163773	-0.0453655	0.105211	-0.127805	0.149649	-0.150308	-0.0397655	0.0308713	0.0465722	-0.0339882	-0.170372	0.143416	0.0684447	-0.14985	-0.0991104	-0.107598	-0.0690284	0.158706	0.0718008	0.0263268	-0.0259708	0.101052	-0.265968	-0.0221327	-0.0891273	0.0330833	-0.0750693	0.00353064	-0.00848067	-0.0434056	0.00203082	0.0381702	0.050456	0.0941753	0.0532924	0.0488118	0.00359796	-0.0822123
Monogalactosyldiacylglycerol_MS1_107	0.140111	-0.107408	-0.0331743	-0.2619	-0.24316	-0.0373421	-0.189885	-0.113116	0.10174	-0.0576865	0.187016	-0.179466	0.00876082	0.181284	-0.113243	0.165512	-0.102807	-0.121156	0.10279	-0.0382875	-0.002172	-0.163707	0.0967164	0.0520346	-0.132521	-0.0666607	-0.0632088	-0.0969781	0.147939	0.0231072	-0.0446095	0.0408696	0.0238333	-0.252812	0.0472023	-0.0128587	0.0214718	-0.130991	0.0307639	0.0710578	-0.0454687	-0.0615232	-0.0375884	0.109178	0.0702953	-0.0135918	-0.0242869	0.0875203	-0.0516599
Phosphatidylethanolamines_MS1_109	0.142661	-0.0296661	-0.0325989	-0.108682	-0.132706	-0.0824847	-0.0879545	-0.127086	0.0978958	0.0724696	0.0649686	-0.14512	-0.0560582	0.0529772	-0.0263507	0.132125	-0.208406	-0.0452451	-0.0195139	0.0438614	-0.0957109	-0.133672	0.172203	0.128883	-0.108228	-0.146146	-0.174631	-0.0891206	0.105072	0.119441	0.0326333	-0.0792952	0.10666	-0.248058	-0.0875844	-0.126067	0.102207	0.0187341	-0.0539045	-0.0624901	0.0267073	0.0275094	0.0478204	0.00653046	0.0432716	0.0880425	0.0363122	-0.0418007	-0.135985
Phosphatidylglycerols_MS1_100	0.146055	0.00351624	0.0311014	-0.111134	-0.112217	-0.0363142	-0.0959742	-0.0559748	0.178927	0.122192	0.120591	-0.155074	-0.00995538	0.094904	0.0708995	0.142434	-0.217074	-0.139729	0.0152754	-0.0469246	-0.117671	-0.104173	0.155617	0.168249	-0.0617751	-0.158306	-0.192008	-0.140745	0.0556355	0.113115	-0.036465	-0.0558233	0.0345252	-0.233602	-0.0718518	-0.0817506	0.152298	0.0366534	-0.0748531	-0.0249756	0.0834937	-0.0182487	-0.0228365	0.033953	-0.0215775	0.0498079	-0.0503062	0.0086728	-0.155116
Sphingomyelin_MS2_77	0.174984	-0.00227197	0.0145966	-0.122349	-0.134901	-0.0635396	-0.105659	-0.0940331	0.186211	0.138468	0.116788	-0.180915	-0.0331223	0.0903218	0.0565193	0.16562	-0.265882	-0.12909	-0.00265941	-0.0181364	-0.140452	-0.13407	0.198798	0.193978	-0.0894743	-0.191972	-0.232945	-0.150498	0.0818503	0.145338	-0.0136792	-0.0841259	0.0733624	-0.286412	-0.10168	-0.12239	0.171166	0.0481902	-0.0885918	-0.0529374	0.0852335	0.000698559	0.00387781	0.0238764	-0.00455328	0.0808944	-0.0252182	-0.0167526	-0.185957
Ceraminde_MS2_39	0.170064	-0.019901	0.0348999	-0.175964	-0.164874	-0.0299017	-0.14272	-0.0627773	0.208839	0.102892	0.176575	-0.191554	0.0068466	0.148681	0.0548716	0.176468	-0.222134	-0.184319	0.0538532	-0.077677	-0.109164	-0.131517	0.159781	0.172993	-0.0805353	-0.161132	-0.190876	-0.165975	0.0789865	0.10358	-0.0644151	-0.0297473	0.0170384	-0.275065	-0.0439544	-0.0626043	0.152941	-0.00241119	-0.0617456	0.0100728	0.0748624	-0.0471213	-0.0508864	0.0699625	-0.0157957	0.0285749	-0.0752536	0.0479083	-0.155803
Ceraminde_MS2_54	0.151387	-0.0158135	0.0537162	-0.176576	-0.152937	-0.00397424	-0.142473	-0.0281626	0.214452	0.0919676	0.192173	-0.177574	0.0310871	0.163378	0.0722025	0.164226	-0.18593	-0.206986	0.0761112	-0.112096	-0.0923085	-0.109694	0.125595	0.157229	-0.0577325	-0.136606	-0.16064	-0.166469	0.0577105	0.0768309	-0.0919213	-0.00222006	-0.0216582	-0.238842	-0.0156696	-0.0247084	0.142834	-0.0152082	-0.0511379	0.0398132	0.0772613	-0.0697609	-0.0815739	0.0851558	-0.0337752	-0.00171044	-0.105643	0.0774049	-0.133765
So_MS2_6	0.152193	-0.0271748	0.0328994	-0.17793	-0.161759	-0.0196425	-0.141539	-0.0525453	0.189851	0.0764411	0.175793	-0.176479	0.0158814	0.151248	0.0403472	0.16284	-0.185461	-0.177703	0.065271	-0.0828354	-0.0861388	-0.12105	0.132858	0.146008	-0.074147	-0.134307	-0.156909	-0.151177	0.0751208	0.0800147	-0.0697271	-0.0102465	0.00246962	-0.246797	-0.0212648	-0.0400586	0.127809	-0.0213646	-0.044774	0.0275786	0.0591253	-0.0551552	-0.0587153	0.0769314	-0.0123295	0.011239	-0.0777201	0.0612813	-0.129079
Phosphatidylethanolamines_MS2_76	0.0577595	-0.0268589	0.170402	-0.266076	-0.147547	0.167514	-0.201035	0.178333	0.273793	-0.0174941	0.358331	-0.1304	0.2051	0.32361	0.145309	0.125339	0.0510186	-0.396703	0.268244	-0.362753	0.0363497	-0.00670839	-0.0935211	0.0496037	0.0594523	0.0260935	0.046576	-0.191874	-0.042537	-0.11304	-0.297469	0.211009	-0.28739	-0.0551112	0.206734	0.24399	0.0651904	-0.156392	0.0416775	0.276632	0.0693578	-0.249164	-0.308155	0.228328	-0.131918	-0.223692	-0.322615	0.3153	0.0166836
Monogalactosyldiacylglycerol_MS2_110	0.0454307	-0.0171153	0.149944	-0.217948	-0.116518	0.146135	-0.165396	0.159297	0.235171	-0.00908851	0.302155	-0.106249	0.176656	0.271861	0.133653	0.102366	0.0449204	-0.339477	0.226562	-0.312644	0.0288609	0.00100491	-0.0827444	0.0438328	0.0574428	0.0226815	0.0394289	-0.163717	-0.0438206	-0.096465	-0.25559	0.178912	-0.24909	-0.0388175	0.174491	0.209857	0.0586635	-0.127055	0.0326002	0.234675	0.0644501	-0.212446	-0.264913	0.19211	-0.118529	-0.19155	-0.278796	0.267963	0.0137742
Ceraminde_MS2_40	0.0408932	-0.0240255	0.144694	-0.223593	-0.121187	0.146674	-0.16809	0.156873	0.224793	-0.0235717	0.30209	-0.10317	0.177601	0.273824	0.119932	0.0995662	0.0578744	-0.333522	0.230926	-0.309947	0.0391827	0.000204965	-0.0904679	0.0318655	0.0546196	0.0326704	0.0526026	-0.156661	-0.0395318	-0.104897	-0.254378	0.185943	-0.250019	-0.0334296	0.183362	0.215802	0.0461932	-0.138087	0.0411148	0.240658	0.0539844	-0.214031	-0.264462	0.195292	-0.111922	-0.196321	-0.275024	0.271859	0.0244298
Triglyceride_MS2_26	0.0711852	0.019638	0.146329	-0.155821	-0.0804258	0.109478	-0.126898	0.1321	0.251923	0.0731189	0.250366	-0.113153	0.134136	0.214377	0.177443	0.107569	-0.0464693	-0.309632	0.159697	-0.264224	-0.037303	-0.00520336	-0.0140416	0.107308	0.0529844	-0.0444253	-0.0494945	-0.176102	-0.0497626	-0.0255107	-0.211111	0.102689	-0.189126	-0.078235	0.0889523	0.129862	0.119914	-0.0445187	-0.0217363	0.154629	0.108491	-0.162029	-0.213583	0.139852	-0.127058	-0.123979	-0.242909	0.194005	-0.0543298
So_MS2_8	0.081408	0.0113655	0.0866086	-0.11575	-0.0762248	0.0469578	-0.0958882	0.0529825	0.186725	0.0751712	0.168494	-0.106306	0.067903	0.141786	0.114912	0.0995649	-0.0895808	-0.205499	0.0890159	-0.153682	-0.0549285	-0.034023	0.0392106	0.107085	0.00943051	-0.0708913	-0.0836542	-0.135232	-0.00955645	0.0203867	-0.12249	0.0375782	-0.0895871	-0.111401	0.0255265	0.044145	0.108955	-0.0126315	-0.0338692	0.074273	0.0822874	-0.0911136	-0.119714	0.0841233	-0.0735533	-0.0506117	-0.143423	0.105159	-0.0751614
Diglyceride_MS1_35	0.0920309	-0.00110637	0.0767324	-0.13654	-0.0980254	0.038895	-0.110221	0.0360196	0.185495	0.0645604	0.177234	-0.11939	0.0635343	0.151657	0.0946454	0.111508	-0.0963494	-0.204484	0.0935098	-0.146592	-0.0523047	-0.0503542	0.048474	0.106449	-0.0063643	-0.0745	-0.0862974	-0.136994	0.00784851	0.0226269	-0.118356	0.0384871	-0.0797419	-0.132945	0.0278615	0.0384298	0.10468	-0.02544	-0.0287983	0.0759957	0.0720112	-0.0910083	-0.114875	0.089899	-0.0605451	-0.0476344	-0.135641	0.106685	-0.0767804
Ceraminde_MS2_62	0.099537	-0.0413968	0.0766195	-0.221313	-0.161692	0.0584421	-0.167788	0.0378146	0.196172	0.00434681	0.24527	-0.146069	0.0947145	0.221686	0.0520725	0.136918	-0.0555331	-0.249132	0.155822	-0.188865	-0.0112205	-0.0727972	0.0199366	0.0764814	-0.0237553	-0.0433155	-0.0407526	-0.148181	0.0344097	-0.0193979	-0.158075	0.0956828	-0.1179	-0.149985	0.0917393	0.0899405	0.0714715	-0.0999793	0.0103471	0.141512	0.038793	-0.136253	-0.157883	0.143531	-0.0463449	-0.0953572	-0.167251	0.171748	-0.0427477
PE.43.0...M.H.._MS1_122	0.11014	-0.0163043	0.0885016	-0.189846	-0.137683	0.0516493	-0.149254	0.0414988	0.219125	0.0529801	0.230471	-0.14886	0.0846031	0.201542	0.0936312	0.139191	-0.0977731	-0.253253	0.130973	-0.184837	-0.0459972	-0.0673736	0.0466817	0.112933	-0.0144663	-0.0756418	-0.0841862	-0.163155	0.0195384	0.0114772	-0.15131	0.0650577	-0.10559	-0.161658	0.0551732	0.0625949	0.10952	-0.0567442	-0.01925	0.111615	0.0712389	-0.121745	-0.148396	0.12377	-0.0645229	-0.0720941	-0.168294	0.147081	-0.077165
Monogalactosyldiacylglycerol_MS1_105	0.106342	-0.0139127	0.102822	-0.197851	-0.137131	0.067024	-0.155445	0.0612679	0.233433	0.0520519	0.248769	-0.148962	0.100547	0.21777	0.108726	0.139695	-0.0858296	-0.277058	0.14748	-0.21101	-0.0411142	-0.0592381	0.0326565	0.111871	-0.00314016	-0.0681603	-0.0746861	-0.171839	0.00898983	-0.000260641	-0.172245	0.0808538	-0.129803	-0.151428	0.0706261	0.0836966	0.111246	-0.0640949	-0.0160486	0.130791	0.0772656	-0.138455	-0.170693	0.136557	-0.0775461	-0.0899498	-0.191846	0.168051	-0.0711143
Phosphatidylglycerols_MS2_106	0.174349	-0.126249	0.0308532	-0.386699	-0.320278	0.0248763	-0.283617	-0.0526987	0.217405	-0.068364	0.341997	-0.245153	0.0893758	0.32214	-0.0650409	0.228068	-0.0920892	-0.28606	0.215504	-0.18299	0.0112096	-0.179657	0.0686217	0.0763338	-0.12001	-0.0625289	-0.0509986	-0.180122	0.143195	-0.0185715	-0.164291	0.126052	-0.0861979	-0.29528	0.131127	0.0808536	0.0493787	-0.202012	0.0490216	0.184352	-0.0215276	-0.163591	-0.160817	0.206924	0.024224	-0.101623	-0.152262	0.217358	-0.0500097
Phosphatidylethanolamines_MS1_24	0.102313	-0.0874815	0.139879	-0.381305	-0.255307	0.149887	-0.280886	0.122078	0.283206	-0.0770281	0.426585	-0.193074	0.20649	0.395388	0.0613755	0.183127	0.0404122	-0.422415	0.315218	-0.363552	0.0605673	-0.0754354	-0.0713262	0.0397099	-0.00308777	0.0233624	0.0527948	-0.209503	0.0296035	-0.122257	-0.306031	0.240663	-0.273596	-0.143622	0.243686	0.248235	0.0412034	-0.234115	0.0746926	0.314523	0.0229684	-0.272729	-0.31552	0.275831	-0.0836844	-0.236246	-0.315889	0.353816	0.0219629
Ceraminde_MS2_58	0.0891656	-0.139056	0.0487267	-0.381114	-0.284585	0.0899621	-0.270555	0.0263359	0.159687	-0.161746	0.349334	-0.172505	0.146396	0.339186	-0.0844438	0.162712	0.0713564	-0.286704	0.273143	-0.238644	0.103809	-0.112816	-0.0615101	-0.0297635	-0.0662847	0.0542736	0.094906	-0.129637	0.098484	-0.125733	-0.211833	0.218337	-0.179485	-0.151037	0.234028	0.197696	-0.0426603	-0.270612	0.113553	0.27159	-0.0658806	-0.213033	-0.220411	0.241819	0.010185	-0.191721	-0.1953	0.290545	0.062774
Phosphatidylethanolamines_MS2_102	0.118656	-0.136799	0.0616534	-0.407428	-0.307622	0.0887077	-0.293141	0.023003	0.204104	-0.135333	0.38237	-0.205415	0.150897	0.365799	-0.062183	0.193109	0.0296946	-0.326511	0.282933	-0.259666	0.0803131	-0.131279	-0.0340447	0.00609878	-0.0743387	0.0233366	0.0574815	-0.163419	0.105461	-0.106203	-0.228352	0.212667	-0.182273	-0.196327	0.224703	0.188869	-0.00895166	-0.265145	0.0985006	0.273903	-0.0450047	-0.223742	-0.234574	0.254073	-0.000296405	-0.188347	-0.216018	0.300847	0.0318601
Digalactosyldiacylglycerol._MS2_111	0.128616	-0.110948	0.0431908	-0.342268	-0.270099	0.0499759	-0.249193	-0.0105933	0.187893	-0.0822822	0.315079	-0.196532	0.104739	0.298316	-0.0484393	0.183705	-0.0316789	-0.269446	0.215217	-0.19461	0.0356639	-0.133881	0.0173095	0.0406454	-0.0823137	-0.0206728	-0.00208067	-0.152362	0.105284	-0.051299	-0.171984	0.144849	-0.117493	-0.214618	0.151475	0.115744	0.0228315	-0.198295	0.0605762	0.197301	-0.0240779	-0.168246	-0.172944	0.199249	0.00677959	-0.1248	-0.162662	0.224263	-0.0119241
Ceraminde_MS2_57	0.111145	-0.0877521	0.0854333	-0.329961	-0.240603	0.0889425	-0.242661	0.0490413	0.222643	-0.0635742	0.34007	-0.182876	0.140197	0.31686	0.0122565	0.172027	-0.00764859	-0.319865	0.239376	-0.255038	0.0363457	-0.0983461	-0.0165561	0.0458813	-0.0401506	-0.00739207	0.0122139	-0.170889	0.0619115	-0.072023	-0.217976	0.170435	-0.175428	-0.172225	0.173701	0.160032	0.038045	-0.191263	0.0560916	0.229019	0.00547031	-0.199772	-0.221991	0.215345	-0.0374165	-0.16021	-0.219437	0.260819	-0.00413235
Phosphatidylethanolamines_MS2_75	0.114578	-0.0979381	0.0860742	-0.352994	-0.258067	0.0938828	-0.258544	0.0493372	0.227661	-0.0776153	0.359172	-0.191389	0.148408	0.336141	0.00251958	0.180086	0.000653507	-0.333337	0.25582	-0.266938	0.0456466	-0.10503	-0.0224484	0.0400599	-0.0450069	-0.00100387	0.0219418	-0.175489	0.0690577	-0.0817709	-0.22899	0.184776	-0.185338	-0.178905	0.189563	0.172759	0.0312855	-0.210046	0.0653298	0.245899	-0.00194927	-0.211899	-0.233726	0.229695	-0.034329	-0.172248	-0.228594	0.277994	0.00298478
M182T704	0.37256	0.169616	0.21293	-0.420881	-0.205135	0.136379	-0.44407	0.0573725	0.281254	-0.146727	0.384775	-0.381271	0.27709	0.338583	0.109946	0.516866	0.00557879	-0.250192	0.258529	-0.3112	0.0669353	-0.114848	-0.00446416	-0.216547	0.266175	0.117494	0.188171	-0.226067	0.174767	-0.00354151	-0.129646	0.258816	-0.0388381	-0.0132445	0.068422	0.0884172	0.0149552	-0.331032	0.0249408	0.238881	-0.0743252	-0.164665	-0.185449	0.449304	0.171242	-0.000557124	-0.334004	0.410598	-0.117881
M165T704	0.335959	0.153866	0.202478	-0.382838	-0.184744	0.133907	-0.420231	0.0610476	0.255688	-0.147231	0.356951	-0.36197	0.268447	0.315267	0.0899536	0.466268	0.0124093	-0.22671	0.237414	-0.281607	0.0725011	-0.0908272	-0.0150929	-0.2079	0.237042	0.100736	0.166461	-0.221718	0.170073	-0.0192095	-0.111772	0.234564	-0.0348329	-0.0238176	0.0659023	0.082713	-0.00172132	-0.304046	0.037757	0.22082	-0.0827416	-0.149231	-0.164787	0.422117	0.168475	-0.0106585	-0.31083	0.381041	-0.115423
M118T777	0.407323	0.161837	0.209644	-0.429382	-0.226495	0.106201	-0.476148	0.0238846	0.2667	-0.15789	0.36826	-0.430077	0.272808	0.328147	0.0772958	0.537835	-0.0234113	-0.212147	0.229881	-0.276672	0.062301	-0.133031	0.0145426	-0.23583	0.238251	0.0785672	0.149069	-0.235057	0.234951	0.0118963	-0.0994815	0.228509	0.00951266	-0.0518673	0.0399283	0.0449518	0.0130478	-0.338096	0.0246936	0.207649	-0.110819	-0.145848	-0.157339	0.46121	0.221288	0.0274386	-0.315656	0.39075	-0.16133
M167T600	0.427086	0.148649	0.174577	-0.417353	-0.239853	0.0492949	-0.440979	-0.0296486	0.242027	-0.1252	0.318975	-0.414753	0.214422	0.28522	0.0706942	0.541885	-0.0668823	-0.171009	0.188236	-0.237244	0.0254982	-0.178141	0.0590773	-0.214085	0.215702	0.0562793	0.119721	-0.190969	0.249027	0.0661286	-0.0840472	0.193453	0.0506436	-0.0534666	0.00344524	-0.00148418	0.0501558	-0.321407	-0.0153892	0.161444	-0.0991991	-0.123949	-0.135291	0.416239	0.222872	0.0770861	-0.266986	0.335942	-0.171403
M166T600	0.405901	0.139325	0.171009	-0.395655	-0.228027	0.0500865	-0.43255	-0.0256722	0.227005	-0.129629	0.304639	-0.408936	0.214041	0.273688	0.0556981	0.512111	-0.0614383	-0.156517	0.176178	-0.219138	0.0319134	-0.160809	0.0502012	-0.212605	0.196963	0.0441339	0.105136	-0.193226	0.250675	0.052875	-0.0714286	0.178674	0.0540376	-0.0636546	0.00247996	-0.00496639	0.0361701	-0.306871	-0.00373695	0.151454	-0.109064	-0.114551	-0.121752	0.40467	0.225885	0.0689406	-0.255304	0.320715	-0.173179
M120T600	0.394085	0.141046	0.162247	-0.389581	-0.220997	0.0499776	-0.403068	-0.0231306	0.229902	-0.11184	0.30075	-0.375363	0.197991	0.267791	0.0752926	0.50474	-0.0585869	-0.168246	0.18175	-0.229776	0.0220735	-0.166594	0.054173	-0.19421	0.209103	0.062114	0.121288	-0.173391	0.218646	0.0626894	-0.086378	0.187719	0.037573	-0.0394994	0.00812592	0.00686466	0.0510679	-0.299214	-0.0179744	0.156849	-0.0820057	-0.120154	-0.133469	0.384643	0.195793	0.0690273	-0.252362	0.317189	-0.149949
M116T961	0.280907	0.1443	0.183009	-0.34014	-0.153027	0.138817	-0.35425	0.0754537	0.240749	-0.122245	0.331844	-0.290694	0.241455	0.290041	0.105512	0.408082	0.0288697	-0.230471	0.233106	-0.277849	0.0658274	-0.0731249	-0.0237295	-0.172291	0.234031	0.118521	0.177667	-0.190434	0.110696	-0.023878	-0.122628	0.232383	-0.0639523	0.00714553	0.0777338	0.103271	0.00337334	-0.269227	0.0306817	0.219542	-0.046706	-0.147533	-0.168606	0.370143	0.115656	-0.0259512	-0.291394	0.355694	-0.0732253
M147T808	0.27146	0.130267	0.166092	-0.316346	-0.148771	0.115762	-0.335128	0.0563768	0.216698	-0.114428	0.29884	-0.282632	0.218416	0.262414	0.0872707	0.383918	0.0152768	-0.199081	0.204333	-0.244057	0.057229	-0.0758564	-0.0134827	-0.163824	0.206566	0.0964464	0.150653	-0.176127	0.121432	-0.0141124	-0.103313	0.203562	-0.041994	-0.00518631	0.061032	0.0795061	0.00479311	-0.25006	0.0258621	0.190732	-0.053532	-0.129386	-0.146046	0.34312	0.12219	-0.0125046	-0.260921	0.319547	-0.0814747
M149T805	0.288256	0.126995	0.215239	-0.332188	-0.158243	0.150725	-0.45282	0.0820033	0.213056	-0.197702	0.333679	-0.40396	0.308409	0.301928	0.0153951	0.390008	0.0346302	-0.17525	0.203349	-0.220911	0.116763	-0.0191117	-0.058871	-0.239276	0.167769	0.0411423	0.104489	-0.272046	0.224033	-0.0878787	-0.0540494	0.185149	-0.00814913	-0.0930265	0.0629646	0.0647241	-0.0765887	-0.278185	0.10544	0.194262	-0.159099	-0.117953	-0.111341	0.432415	0.226397	-0.0471908	-0.293636	0.35595	-0.156297
M148T805	0.243208	0.113334	0.20644	-0.292485	-0.132633	0.156586	-0.422603	0.0946815	0.191403	-0.196536	0.310858	-0.373973	0.302262	0.282075	0.00295012	0.334483	0.0491839	-0.161441	0.189795	-0.200142	0.124354	0.0102487	-0.074993	-0.226819	0.14552	0.0337711	0.0923854	-0.266812	0.205321	-0.108493	-0.0433953	0.168657	-0.0161795	-0.0948172	0.0678594	0.0700854	-0.0938307	-0.250001	0.119384	0.184471	-0.159561	-0.107339	-0.0976032	0.403676	0.21224	-0.0649567	-0.27587	0.332294	-0.143723
M128T802	0.265059	0.106527	0.177241	-0.28975	-0.146641	0.109683	-0.390753	0.0498736	0.17766	-0.164241	0.275247	-0.356471	0.251176	0.250148	0.00757542	0.347761	0.0121084	-0.135915	0.161587	-0.177182	0.089631	-0.0346356	-0.0342492	-0.205642	0.136943	0.024106	0.0774957	-0.225591	0.209317	-0.0568585	-0.0388713	0.147643	0.0126268	-0.0869823	0.0395894	0.0359756	-0.0548346	-0.240334	0.079	0.15169	-0.140409	-0.0942656	-0.0873292	0.367054	0.2059	-0.021147	-0.239936	0.292586	-0.146284
M130T806	0.320599	0.1275	0.192813	-0.344233	-0.177818	0.110614	-0.431009	0.0415873	0.211528	-0.167162	0.313114	-0.392439	0.265252	0.282563	0.0296644	0.420926	-0.000233314	-0.163592	0.187689	-0.213807	0.0829986	-0.0686532	-0.0184955	-0.222047	0.173253	0.0414213	0.101952	-0.235383	0.225705	-0.0352847	-0.0589255	0.177439	0.0135881	-0.0791688	0.0398576	0.0384832	-0.0340763	-0.279576	0.0633252	0.173361	-0.135853	-0.113292	-0.111918	0.408848	0.218472	-0.00478812	-0.271045	0.332528	-0.156838
M84T806	0.310165	0.128861	0.202158	-0.342471	-0.17135	0.12692	-0.439899	0.0576355	0.214687	-0.17813	0.323644	-0.396502	0.28224	0.292059	0.0271341	0.412656	0.0133201	-0.171235	0.196293	-0.220108	0.095347	-0.0513887	-0.033438	-0.228474	0.174568	0.0440933	0.106081	-0.24911	0.223244	-0.0542601	-0.0596459	0.183383	0.00336119	-0.0820817	0.0497474	0.0503508	-0.0485634	-0.280962	0.0780529	0.183774	-0.142528	-0.116965	-0.114395	0.419404	0.219818	-0.0208614	-0.282027	0.344388	-0.155236
M91T766	0.513646	0.140439	0.178486	-0.45332	-0.29197	-0.00445749	-0.527598	-0.0937377	0.225131	-0.155963	0.303583	-0.532254	0.220089	0.280096	0.00838249	0.606879	-0.124371	-0.105146	0.142117	-0.181142	0.0205033	-0.218397	0.0959888	-0.264039	0.17051	-0.0179179	0.0484961	-0.221156	0.379837	0.0952728	-0.028108	0.143623	0.146729	-0.133555	-0.0506745	-0.0851473	0.045135	-0.350809	-0.0129748	0.109376	-0.17811	-0.0931852	-0.086263	0.461962	0.333219	0.132451	-0.245631	0.315035	-0.26549
M90T766	0.515828	0.13913	0.176252	-0.452513	-0.293407	-0.00902733	-0.526805	-0.0981879	0.222736	-0.154682	0.299708	-0.533393	0.216548	0.276916	0.00622647	0.607358	-0.128013	-0.100786	0.138197	-0.176953	0.0183371	-0.221388	0.0991748	-0.263609	0.167564	-0.021184	0.0447626	-0.219078	0.383331	0.0987577	-0.0256095	0.139945	0.15129	-0.135578	-0.0540404	-0.0897996	0.0468588	-0.349834	-0.0150168	0.105128	-0.179276	-0.0908892	-0.0834554	0.459648	0.335581	0.136343	-0.241771	0.310677	-0.268021
M120T780	0.498938	0.152395	0.188627	-0.461073	-0.282115	0.0243019	-0.517973	-0.065107	0.246276	-0.152558	0.33002	-0.507242	0.233421	0.300158	0.0376599	0.607989	-0.101109	-0.143741	0.173666	-0.219043	0.0267665	-0.207636	0.0805459	-0.256552	0.201558	0.0166751	0.0856932	-0.222253	0.338643	0.0825472	-0.0562031	0.176408	0.107253	-0.103843	-0.0257421	-0.0477499	0.0467496	-0.356687	-0.0115252	0.142323	-0.152266	-0.113677	-0.114715	0.468359	0.299946	0.110073	-0.27177	0.345005	-0.235471
M146T803	0.245777	0.138401	0.261403	-0.333178	-0.131322	0.230059	-0.496136	0.158921	0.236171	-0.24665	0.391538	-0.421827	0.389364	0.353086	0.0130714	0.362891	0.098684	-0.221301	0.252041	-0.261992	0.172637	0.0561105	-0.127082	-0.268785	0.184987	0.0626491	0.134037	-0.335238	0.206614	-0.17286	-0.0658076	0.222646	-0.062155	-0.0988897	0.112599	0.126132	-0.138541	-0.290888	0.16979	0.250778	-0.183099	-0.141257	-0.131667	0.486754	0.227208	-0.121841	-0.352554	0.420793	-0.144275
M114T679	0.265294	0.133799	0.251462	-0.335907	-0.143461	0.205075	-0.498087	0.133316	0.227195	-0.24071	0.375212	-0.434016	0.372349	0.339971	0.00323342	0.375113	0.0769893	-0.200383	0.233591	-0.243192	0.160294	0.0355964	-0.10774	-0.269253	0.172916	0.0461722	0.115973	-0.325872	0.229189	-0.151374	-0.0540189	0.205856	-0.0363024	-0.109996	0.0939114	0.10041	-0.127041	-0.290826	0.15716	0.229971	-0.190023	-0.13083	-0.118887	0.480161	0.243008	-0.0983898	-0.335413	0.402061	-0.16046
M151T519	0.214173	0.147482	0.269761	-0.32882	-0.111661	0.264438	-0.474672	0.195445	0.253048	-0.241982	0.413837	-0.382964	0.402009	0.369108	0.0425509	0.345838	0.129767	-0.260659	0.283374	-0.298266	0.18194	0.0776992	-0.14968	-0.255807	0.213079	0.0997456	0.172483	-0.334275	0.153201	-0.19371	-0.094421	0.254502	-0.109753	-0.0653282	0.142486	0.170397	-0.141974	-0.288134	0.175623	0.284913	-0.153398	-0.161067	-0.159596	0.484096	0.184274	-0.152902	-0.376192	0.446818	-0.105701
M166T525	0.22512	0.145993	0.296121	-0.338592	-0.117874	0.282293	-0.53884	0.208064	0.251466	-0.286565	0.432738	-0.449386	0.450016	0.390528	0.00402201	0.351127	0.139078	-0.247642	0.282695	-0.285888	0.213319	0.106687	-0.172998	-0.296717	0.192541	0.069767	0.147507	-0.385667	0.209541	-0.232072	-0.067925	0.2446	-0.0905607	-0.112786	0.142817	0.161527	-0.184826	-0.304076	0.21757	0.286476	-0.210291	-0.154929	-0.140981	0.532713	0.241138	-0.1703	-0.393778	0.466511	-0.146747
M116T847	0.212572	0.140527	0.28012	-0.322734	-0.111087	0.269364	-0.505572	0.199135	0.241959	-0.267602	0.412792	-0.418716	0.424494	0.371677	0.0110512	0.334834	0.133286	-0.241068	0.272414	-0.277473	0.200069	0.0988338	-0.163273	-0.2775	0.18889	0.0731025	0.146893	-0.361696	0.189765	-0.217515	-0.0704173	0.237333	-0.0918798	-0.0993258	0.138172	0.158158	-0.170761	-0.288804	0.202382	0.275827	-0.191499	-0.15029	-0.13919	0.502927	0.220445	-0.161976	-0.375724	0.445204	-0.132602
M133T864	0.234589	0.164962	0.318595	-0.368991	-0.121668	0.314999	-0.561387	0.235831	0.284086	-0.296021	0.477297	-0.456098	0.480657	0.427566	0.0304185	0.380946	0.159293	-0.291764	0.322664	-0.332855	0.225064	0.111896	-0.188066	-0.306325	0.23066	0.10173	0.185954	-0.403807	0.190712	-0.246274	-0.0955637	0.284732	-0.123205	-0.0936432	0.167014	0.196162	-0.186696	-0.328579	0.224056	0.326719	-0.198555	-0.180178	-0.172718	0.567203	0.228647	-0.190275	-0.435179	0.515456	-0.132504
M106T832	0.340428	0.192173	0.335824	-0.456203	-0.182277	0.293655	-0.633179	0.199106	0.326583	-0.300323	0.521188	-0.531916	0.491317	0.466684	0.0492495	0.505636	0.119872	-0.311323	0.343905	-0.36829	0.206627	0.0431233	-0.147621	-0.337176	0.271309	0.107717	0.201904	-0.416047	0.245749	-0.196749	-0.110896	0.312079	-0.0932727	-0.0990486	0.148699	0.173003	-0.149029	-0.390515	0.192901	0.339116	-0.205962	-0.197959	-0.195006	0.630735	0.271122	-0.144008	-0.46776	0.5602	-0.170223
M175T741	0.357534	0.168555	0.305023	-0.432429	-0.194803	0.233375	-0.621284	0.142091	0.284722	-0.288563	0.461	-0.547962	0.446163	0.417816	0.00829043	0.493995	0.0744975	-0.24244	0.283277	-0.29952	0.183257	0.0152044	-0.111451	-0.333033	0.218467	0.0540329	0.140692	-0.392564	0.297676	-0.160201	-0.0675379	0.252463	-0.0281542	-0.135795	0.102524	0.107256	-0.137078	-0.369307	0.175133	0.27547	-0.231483	-0.160636	-0.147389	0.595302	0.308611	-0.0974554	-0.409335	0.492964	-0.20821
M76T809	0.441809	0.0745187	0.114885	-0.331083	-0.255376	-0.0814059	-0.449173	-0.151265	0.114001	-0.139655	0.163969	-0.496925	0.142515	0.164395	-0.0845746	0.46794	-0.16043	0.0308194	0.0203635	-0.0301411	0.00457819	-0.193703	0.113363	-0.234188	0.0396755	-0.118267	-0.0731918	-0.178771	0.42274	0.101988	0.0634571	0.0161154	0.229658	-0.197576	-0.109953	-0.173936	0.0215234	-0.258291	-0.00550213	-0.00849823	-0.223052	-0.0127296	0.0178033	0.349647	0.364256	0.162512	-0.119658	0.162971	-0.299302
M161T810	0.329719	0.0455236	0.101971	-0.239705	-0.191117	-0.0537914	-0.384245	-0.10817	0.0689661	-0.143606	0.121665	-0.427466	0.141017	0.127438	-0.111083	0.335177	-0.115313	0.0527298	-0.00123793	0.00871518	0.0307655	-0.113761	0.0647397	-0.208752	-0.00666197	-0.129094	-0.0936245	-0.175722	0.372935	0.0407926	0.0839082	-0.0137914	0.199614	-0.199796	-0.0891757	-0.149231	-0.0272155	-0.195171	0.0362007	-0.0201103	-0.22513	0.00669274	0.0441652	0.291222	0.328373	0.108504	-0.0892247	0.120055	-0.26557
M86T723	0.301075	0.0294963	0.107028	-0.208833	-0.175236	-0.0461212	-0.398353	-0.0976209	0.0434162	-0.169725	0.105679	-0.447331	0.160218	0.117264	-0.152583	0.289758	-0.103602	0.0829864	-0.0220861	0.0444504	0.0540725	-0.0741907	0.0412857	-0.22403	-0.0465924	-0.162625	-0.129043	-0.201071	0.401119	0.00385092	0.116457	-0.0429506	0.214775	-0.237408	-0.091588	-0.160074	-0.0678115	-0.178445	0.0725577	-0.0367576	-0.266068	0.0251533	0.0748595	0.293069	0.358642	0.0890091	-0.0769384	0.102838	-0.287024
M111T673	0.349671	0.0961234	0.204604	-0.327521	-0.197395	0.0778703	-0.526995	0.0044251	0.158345	-0.234127	0.276409	-0.523128	0.300757	0.263399	-0.0869972	0.406175	-0.0301974	-0.0618909	0.117249	-0.111936	0.115341	-0.0410788	-0.0241018	-0.28842	0.0738637	-0.0727687	-0.0124781	-0.300898	0.379923	-0.0684336	0.0383766	0.0909275	0.117736	-0.20505	-0.00911407	-0.048363	-0.101536	-0.279144	0.122107	0.10442	-0.266111	-0.0591814	-0.0234708	0.451417	0.35876	0.0112736	-0.234955	0.289352	-0.269583
M146T663	0.226954	0.0877514	0.184094	-0.251475	-0.125315	0.122216	-0.405718	0.0661591	0.147949	-0.195588	0.257663	-0.376848	0.275653	0.239083	-0.0403165	0.290498	0.0293235	-0.1026	0.138987	-0.136863	0.118905	0.0157245	-0.0649876	-0.222946	0.090757	-0.0133517	0.0378287	-0.256309	0.23857	-0.103884	-0.00180555	0.114954	0.0266479	-0.129688	0.0394332	0.0268831	-0.104684	-0.21951	0.123885	0.134488	-0.187505	-0.0735364	-0.0524335	0.368836	0.238686	-0.0478573	-0.227016	0.27384	-0.168756
M147T803	0.228711	0.0954223	0.110728	-0.2445	-0.126931	0.0568166	-0.245921	0.0115568	0.157036	-0.0714103	0.207373	-0.216605	0.138158	0.182402	0.0646569	0.308297	-0.0149181	-0.132485	0.136569	-0.169377	0.0230566	-0.088152	0.0167631	-0.117532	0.149962	0.0622829	0.101105	-0.113511	0.106509	0.0220716	-0.0721081	0.139921	-0.00731139	-0.0059787	0.0257306	0.0340365	0.0263102	-0.188915	-0.00378408	0.122922	-0.0363528	-0.0891773	-0.102126	0.245863	0.0992924	0.0208522	-0.177545	0.220413	-0.071914
M191T958	0.222077	0.0850155	0.109455	-0.229534	-0.123817	0.050416	-0.254901	0.00634722	0.139757	-0.0831258	0.192228	-0.232996	0.141557	0.171709	0.0382023	0.28967	-0.0178891	-0.107516	0.11774	-0.142435	0.0304168	-0.075743	0.0123969	-0.126232	0.123586	0.0372899	0.0744999	-0.123439	0.131585	0.0113529	-0.0496674	0.117322	0.0118883	-0.0310303	0.0165087	0.0172807	0.00936675	-0.18027	0.0104382	0.105324	-0.0614794	-0.0749577	-0.0803282	0.244578	0.122586	0.0203849	-0.163984	0.203604	-0.0905557
M175T980	0.273393	0.0692022	0.060163	-0.227558	-0.156394	-0.0409176	-0.218959	-0.0830065	0.108748	-0.0368957	0.124852	-0.229073	0.0565763	0.11365	0.0277073	0.319302	-0.0922904	-0.0454637	0.0563553	-0.086021	-0.0276443	-0.156238	0.0873413	-0.101648	0.0937918	0.000685467	0.0291299	-0.06145	0.168952	0.101735	-0.0258278	0.0665069	0.0835549	-0.0389586	-0.0439318	-0.0604892	0.070349	-0.166954	-0.054096	0.0353906	-0.0499576	-0.0433464	-0.0481427	0.190325	0.138147	0.104952	-0.0953784	0.12781	-0.11706
M164T594	0.338144	0.0984762	0.122494	-0.306078	-0.191659	0.00712524	-0.347861	-0.0525468	0.15857	-0.101902	0.212468	-0.345236	0.150914	0.19432	0.0175017	0.406559	-0.0749433	-0.0850031	0.106807	-0.135607	0.0151536	-0.14306	0.0592218	-0.172855	0.126191	0.00161443	0.0468977	-0.147018	0.237507	0.0601692	-0.0299322	0.108531	0.0831253	-0.0771116	-0.0247349	-0.0429549	0.0320208	-0.236582	-0.00933374	0.0853398	-0.108102	-0.0701211	-0.0687758	0.310269	0.209205	0.0809069	-0.173597	0.221417	-0.165508
M133T453	0.303417	0.0894243	0.115231	-0.276972	-0.171808	0.0124629	-0.321235	-0.0419148	0.144336	-0.098173	0.196556	-0.317526	0.14455	0.179971	0.0127852	0.36564	-0.0631331	-0.0784625	0.0992126	-0.123878	0.0193234	-0.12247	0.0476573	-0.16077	0.113358	0.000499213	0.0422094	-0.140234	0.217475	0.0463975	-0.0257328	0.0994174	0.0732346	-0.0734629	-0.0193517	-0.0357796	0.0220291	-0.215418	-0.00148284	0.0804727	-0.103205	-0.0641977	-0.0618779	0.28681	0.193057	0.0672838	-0.161447	0.205104	-0.151689
M169T958	0.278724	0.110172	0.0884339	-0.281044	-0.155909	0.0189034	-0.21506	-0.0290321	0.178748	-0.0236406	0.205495	-0.188394	0.0868576	0.176183	0.113606	0.372359	-0.0522256	-0.15096	0.143271	-0.196207	-0.0243292	-0.162056	0.0691242	-0.089704	0.190354	0.093219	0.131453	-0.0615869	0.0811818	0.09619	-0.105587	0.160349	-0.0047552	0.0394055	0.0102446	0.0239249	0.0961137	-0.204528	-0.0694726	0.121813	0.0194054	-0.102275	-0.13047	0.22501	0.0647654	0.0710736	-0.170848	0.217435	-0.0521226
M148T958	0.194449	0.124439	0.133066	-0.263547	-0.103904	0.12358	-0.219033	0.078189	0.208188	-0.0598426	0.26953	-0.152947	0.166284	0.229101	0.137735	0.312456	0.0391445	-0.225753	0.212103	-0.261184	0.0352089	-0.0658751	-0.0175518	-0.0969403	0.226172	0.147148	0.191931	-0.112251	0.00478045	-0.00444041	-0.141364	0.219223	-0.102397	0.0684652	0.0848101	0.123461	0.0341283	-0.202615	-0.00413076	0.201471	0.0295941	-0.13875	-0.171716	0.25824	0.0161974	-0.0303618	-0.238924	0.290937	0.00225434
M144T527	0.235903	0.0887444	0.0270996	-0.222427	-0.133071	-0.0341367	-0.0922887	-0.0673341	0.141308	0.0475784	0.127941	-0.077458	-0.0110753	0.10343	0.137103	0.313923	-0.0780684	-0.121851	0.101048	-0.160644	-0.075734	-0.19495	0.108915	-0.0187395	0.173804	0.101738	0.124974	0.0289255	0.0129047	0.154172	-0.111968	0.129548	-0.00407687	0.0865343	-0.0108966	0.00594505	0.15015	-0.147678	-0.127961	0.0777884	0.0871322	-0.0826704	-0.120785	0.113218	-0.00829415	0.106574	-0.100187	0.134317	-0.00331307
M61T447	0.126131	0.0344562	-0.0177896	-0.0976729	-0.0726819	-0.0607803	-0.00454674	-0.0733194	0.0521061	0.0570815	0.0233308	-0.0105967	-0.058052	0.0151851	0.0718361	0.15463	-0.0707147	-0.0339697	0.0204058	-0.053925	-0.0704047	-0.133755	0.0899809	0.0161877	0.074145	0.041521	0.0466872	0.0576254	0.00212209	0.122556	-0.0504266	0.0411933	0.0219371	0.0528776	-0.0308467	-0.0272897	0.109764	-0.0564308	-0.100791	0.00532233	0.0647337	-0.0265711	-0.0481567	0.0117794	-0.0170615	0.0909352	-0.0105491	0.0223914	0.00155055
M173T627	0.199194	0.0252127	0.00677393	-0.130213	-0.116514	-0.0875709	-0.124505	-0.112021	0.0350396	-0.00508034	0.024746	-0.156971	-0.0134045	0.0271995	-0.0116485	0.204662	-0.106795	0.0307848	-0.0181824	0.00329828	-0.0468667	-0.137853	0.0976744	-0.0568469	0.018471	-0.0435677	-0.0323018	-0.00943173	0.151686	0.110819	0.0175838	-0.00849536	0.113545	-0.0511414	-0.0729313	-0.100563	0.0674942	-0.0902549	-0.0617115	-0.0356695	-0.0462318	0.00417215	0.00800689	0.0862611	0.11722	0.118111	-0.00666358	0.0200193	-0.106566
M309T949	0.180799	0.00118312	-0.035109	-0.0854874	-0.108112	-0.138262	-0.0638699	-0.153678	-0.00671674	0.0286406	-0.042315	-0.115685	-0.0762094	-0.0313132	-0.027376	0.16253	-0.137077	0.0817113	-0.0696951	0.0583427	-0.076999	-0.157965	0.128037	-0.0244744	-0.0212524	-0.0704984	-0.0701063	0.0388582	0.148439	0.147229	0.0406806	-0.0558299	0.146249	-0.0529924	-0.104213	-0.140867	0.0902254	-0.0503913	-0.0900287	-0.0885412	-0.0339502	0.0340005	0.0402528	0.017745	0.105633	0.151918	0.0555882	-0.0530988	-0.104899
M634T869	0.26513	0.0206766	-0.023922	-0.152038	-0.156616	-0.159628	-0.119404	-0.186862	0.0233437	0.0260585	-0.0125297	-0.176552	-0.0712277	-0.00438323	-0.0159002	0.259391	-0.171481	0.0717638	-0.0577543	0.0359388	-0.0931815	-0.213969	0.162489	-0.0484502	0.00645396	-0.0700561	-0.0624253	0.0309451	0.195774	0.188788	0.0321011	-0.0390487	0.174825	-0.0602142	-0.122158	-0.164154	0.120565	-0.0973434	-0.115718	-0.0837612	-0.0418955	0.0229761	0.0265296	0.0649332	0.141999	0.191757	0.0345358	-0.0231892	-0.137532
M156T952	0.431509	0.0839733	0.0217407	-0.315545	-0.24999	-0.157385	-0.237252	-0.212093	0.125539	0.0194975	0.100748	-0.281216	-0.0310918	0.0923009	0.0527633	0.479244	-0.208808	-0.0125589	0.0211491	-0.0752649	-0.114604	-0.317606	0.210854	-0.0957108	0.117036	-0.0161141	0.0127814	0.0039977	0.241854	0.25543	-0.0298376	0.0514328	0.176339	-0.034052	-0.121092	-0.155762	0.185132	-0.214674	-0.164914	-0.0182836	-0.0251127	-0.0347863	-0.0486685	0.188346	0.176663	0.241575	-0.0584743	0.0963296	-0.166936
M188T639	0.371138	0.0928617	0.0548411	-0.301812	-0.212822	-0.082464	-0.24451	-0.13549	0.14445	-0.0100633	0.145684	-0.261318	0.0285345	0.129954	0.064866	0.43457	-0.143433	-0.0623471	0.068049	-0.117847	-0.0695863	-0.245961	0.147235	-0.104045	0.138439	0.0178847	0.0515299	-0.0360364	0.193204	0.180313	-0.051359	0.090297	0.109885	-0.0187332	-0.0689188	-0.0871283	0.136641	-0.213132	-0.114394	0.0366078	-0.0237712	-0.0588386	-0.074584	0.214474	0.147704	0.168186	-0.106411	0.14787	-0.132454
M200T950	0.435723	0.0769032	-0.0535479	-0.293373	-0.254255	-0.23887	-0.0989154	-0.282435	0.10969	0.125468	0.0279347	-0.156225	-0.164758	0.0202461	0.115767	0.481018	-0.26487	-0.00121459	-0.0121543	-0.0652323	-0.202345	-0.411349	0.292444	-0.00719256	0.136127	0.0176456	0.0323111	0.131216	0.158534	0.372272	-0.0639489	0.0403285	0.179855	0.0474308	-0.154131	-0.181518	0.294411	-0.176149	-0.27477	-0.0599715	0.0841451	-0.0278069	-0.0637048	0.0683455	0.080931	0.317534	0.0121909	0.0174339	-0.105934
M147T958	0.105761	0.118793	0.161567	-0.218598	-0.0510878	0.197927	-0.218669	0.158496	0.203552	-0.0985099	0.292533	-0.130726	0.226762	0.249567	0.123534	0.225392	0.110642	-0.250491	0.238772	-0.273651	0.0905426	0.0311453	-0.0937035	-0.106111	0.216744	0.158893	0.204969	-0.158239	-0.0345588	-0.0994317	-0.140755	0.233343	-0.159249	0.0638239	0.133289	0.18313	-0.0368725	-0.180614	0.0652269	0.239082	0.0112804	-0.147109	-0.174585	0.269903	-0.00221121	-0.114264	-0.26868	0.318985	0.0291299
M84T958	0.0893658	0.118006	0.163149	-0.209753	-0.0413628	0.208323	-0.21071	0.170549	0.202938	-0.0995865	0.294083	-0.118793	0.231103	0.250382	0.12584	0.209953	0.121612	-0.256256	0.243352	-0.277253	0.0960665	0.0440387	-0.103747	-0.102635	0.217641	0.164546	0.210222	-0.159715	-0.0481392	-0.110823	-0.143887	0.236926	-0.171228	0.0688528	0.141456	0.194317	-0.0436516	-0.174907	0.0718351	0.245242	0.015154	-0.149264	-0.177336	0.265885	-0.0123098	-0.126345	-0.271539	0.32129	0.0387207
M130T958	0.121836	0.12466	0.163041	-0.233477	-0.0601754	0.195083	-0.224488	0.153451	0.21286	-0.0949451	0.300688	-0.135723	0.225421	0.256124	0.132771	0.246592	0.104969	-0.258352	0.245209	-0.284142	0.085059	0.0175493	-0.0859223	-0.107123	0.228287	0.165591	0.213163	-0.155819	-0.0336347	-0.0884905	-0.1482	0.241773	-0.159175	0.0697078	0.132222	0.18312	-0.0263524	-0.1904	0.0561773	0.243905	0.0173372	-0.152493	-0.182555	0.277065	-0.00283107	-0.106602	-0.27497	0.327518	0.0288689
M213T962	0.110396	0.108302	0.159461	-0.209087	-0.0547024	0.184084	-0.234633	0.14468	0.185657	-0.110763	0.275653	-0.157364	0.227959	0.237954	0.0933719	0.216573	0.0999135	-0.219815	0.215598	-0.242412	0.0948811	0.0356241	-0.0915876	-0.118317	0.187895	0.128043	0.172759	-0.16841	0.00230121	-0.1033	-0.114425	0.206751	-0.130238	0.0331154	0.117788	0.157402	-0.0506357	-0.175679	0.0762152	0.216132	-0.0188229	-0.130449	-0.14931	0.272016	0.0303219	-0.106506	-0.252541	0.299823	0.00209366
M138T599	-0.00834304	0.0849811	0.119333	-0.114483	0.013526	0.194145	-0.100387	0.175	0.149021	-0.0635515	0.219271	-0.0139128	0.174495	0.182672	0.116943	0.0875592	0.134988	-0.220337	0.201352	-0.226374	0.0847575	0.0788075	-0.112853	-0.0473263	0.173033	0.157364	0.187932	-0.107732	-0.114109	-0.118816	-0.129845	0.195408	-0.186093	0.0893806	0.140677	0.196315	-0.0472316	-0.100035	0.0677912	0.208849	0.0476096	-0.122624	-0.150401	0.163921	-0.0724944	-0.140561	-0.208614	0.242541	0.0845359
M92T889	-0.0639502	0.0844856	0.150497	-0.0925459	0.047092	0.256274	-0.122287	0.238772	0.151899	-0.104085	0.249015	-0.0183793	0.235057	0.209886	0.101885	0.035542	0.19034	-0.242388	0.227294	-0.240794	0.133479	0.154011	-0.174216	-0.0667566	0.168513	0.163465	0.197581	-0.156859	-0.129167	-0.197003	-0.127619	0.210281	-0.226072	0.0769447	0.178645	0.241454	-0.10784	-0.0942812	0.127946	0.242927	0.0217775	-0.131649	-0.153533	0.192113	-0.0718717	-0.206555	-0.241975	0.276816	0.0943934
M133T678	0.104616	0.0814065	0.132912	-0.17105	-0.0537906	0.138405	-0.219248	0.104317	0.139385	-0.106746	0.216264	-0.166126	0.19369	0.189981	0.0469319	0.180482	0.0698544	-0.152757	0.157474	-0.172159	0.0833375	0.0304523	-0.0721504	-0.114737	0.129241	0.0745248	0.111286	-0.153467	0.0455102	-0.0879291	-0.0685824	0.146707	-0.0760838	-0.00587941	0.0810412	0.102929	-0.05515	-0.14632	0.0740597	0.157604	-0.0490283	-0.0927263	-0.0995082	0.235102	0.063572	-0.0781928	-0.196912	0.234163	-0.0300322
M72T667	0.0976844	0.0441187	0.0559194	-0.109989	-0.0538124	0.0355376	-0.117181	0.0148167	0.0731541	-0.0391106	0.100464	-0.10102	0.0729955	0.0885251	0.0276879	0.135072	0.00130473	-0.0646201	0.0670961	-0.0805744	0.0179224	-0.0296563	-0.00135022	-0.0573396	0.0687692	0.0297315	0.0482401	-0.0598871	0.0471296	-0.00139569	-0.0330491	0.067001	-0.00930265	-0.00464237	0.0175469	0.0224514	0.00317109	-0.0866491	0.00719364	0.0619833	-0.0207019	-0.0426353	-0.0477509	0.118077	0.046113	-0.00013949	-0.0871848	0.107175	-0.0318693
M128T663	0.144718	0.112293	0.217542	-0.243711	-0.0738976	0.223792	-0.372158	0.171516	0.193989	-0.200273	0.326687	-0.296286	0.329379	0.291789	0.0257983	0.246185	0.118386	-0.205941	0.225086	-0.232036	0.156767	0.086244	-0.136186	-0.203427	0.160219	0.0770367	0.133944	-0.273904	0.11389	-0.176142	-0.0702476	0.198898	-0.0967303	-0.0559521	0.121768	0.145171	-0.130804	-0.21847	0.156285	0.229143	-0.128113	-0.125749	-0.122118	0.380908	0.143006	-0.140007	-0.299158	0.353437	-0.0788454
M159T644	0.129416	0.0918774	0.181727	-0.205828	-0.066957	0.180311	-0.32042	0.135708	0.158489	-0.171315	0.269494	-0.261096	0.275579	0.241873	0.0125713	0.210696	0.0922999	-0.162544	0.181152	-0.185186	0.130823	0.0686553	-0.109978	-0.175749	0.126514	0.0541489	0.101787	-0.232504	0.111158	-0.144673	-0.0506651	0.158594	-0.0687149	-0.0573926	0.09495	0.110653	-0.111063	-0.184611	0.131801	0.184002	-0.11745	-0.100352	-0.0947187	0.322453	0.133089	-0.110851	-0.246031	0.291068	-0.0774417
M175T925	0.0808927	0.118839	0.243152	-0.224021	-0.034976	0.29144	-0.365332	0.242436	0.20872	-0.221019	0.362392	-0.264	0.376792	0.320794	0.0408802	0.196266	0.179644	-0.252044	0.266754	-0.270397	0.194979	0.152518	-0.193999	-0.203461	0.179933	0.111874	0.171794	-0.302796	0.0580015	-0.243048	-0.0925573	0.234051	-0.162223	-0.0351038	0.17075	0.210811	-0.171913	-0.210787	0.198946	0.278415	-0.118659	-0.147448	-0.146923	0.394036	0.105923	-0.207963	-0.338542	0.395031	-0.0391662
M160T645	0.0825033	0.0750008	0.165815	-0.160109	-0.0406018	0.177581	-0.279482	0.141164	0.131149	-0.163392	0.236396	-0.223261	0.258244	0.212872	-0.000502314	0.150192	0.101438	-0.141825	0.16014	-0.157061	0.132426	0.0929953	-0.120114	-0.157214	0.0995984	0.0439687	0.0851687	-0.218156	0.0904544	-0.157691	-0.0377606	0.135709	-0.0721957	-0.0576806	0.0948945	0.110004	-0.122742	-0.150586	0.139457	0.16635	-0.113939	-0.0857128	-0.0771337	0.282308	0.115508	-0.12227	-0.218623	0.256204	-0.0634916
M247T773	0.0571958	0.0706338	0.179333	-0.145477	-0.0256604	0.201618	-0.2947	0.166144	0.125473	-0.186656	0.243557	-0.234239	0.286698	0.220836	-0.0187346	0.121425	0.123666	-0.140637	0.163484	-0.151946	0.15685	0.13033	-0.148295	-0.170364	0.0865009	0.035457	0.0776975	-0.244562	0.0963287	-0.195976	-0.02693	0.132593	-0.0804911	-0.0746268	0.107067	0.121822	-0.156347	-0.145424	0.171765	0.173652	-0.136865	-0.0836173	-0.0691004	0.295476	0.127223	-0.150603	-0.22786	0.264626	-0.0683813
M351T824	0.121054	0.0842504	0.189374	-0.194974	-0.0624539	0.185966	-0.341764	0.14133	0.146395	-0.192659	0.265807	-0.286223	0.293909	0.241532	-0.0151786	0.193203	0.0979387	-0.144833	0.170598	-0.165413	0.147367	0.0910631	-0.124167	-0.192017	0.103509	0.0313623	0.0792428	-0.254861	0.138287	-0.168076	-0.0294723	0.142398	-0.0557134	-0.0856563	0.0925909	0.101958	-0.137848	-0.181121	0.156455	0.175616	-0.14906	-0.090145	-0.0761082	0.334197	0.160738	-0.121628	-0.243574	0.286855	-0.0975855
M72T646	0.0389	0.053413	0.132716	-0.107156	-0.0168598	0.152194	-0.213678	0.126309	0.0949022	-0.136006	0.18213	-0.166982	0.211815	0.164524	-0.00918417	0.0882874	0.0943947	-0.108893	0.124484	-0.116965	0.115862	0.0974641	-0.111183	-0.123283	0.0679654	0.0313826	0.0626422	-0.17904	0.0636381	-0.145693	-0.0240605	0.102042	-0.0653158	-0.0498678	0.0823907	0.095188	-0.114359	-0.106969	0.126087	0.132197	-0.096006	-0.064319	-0.0549308	0.21683	0.0875701	-0.114004	-0.170664	0.198099	-0.0450601
M146T664	0.00771941	0.156408	0.197088	-0.217463	0.0107965	0.322059	-0.156496	0.28761	0.272247	-0.085553	0.382955	-0.00551631	0.278645	0.31637	0.231778	0.183362	0.219088	-0.397103	0.357161	-0.411559	0.124161	0.101534	-0.171932	-0.0666545	0.324825	0.293687	0.346716	-0.160691	-0.217321	-0.170953	-0.246193	0.353919	-0.327625	0.182436	0.240054	0.341172	-0.0467314	-0.181759	0.0848737	0.366501	0.114665	-0.222217	-0.279249	0.274211	-0.148502	-0.222156	-0.362085	0.423281	0.161419
M192T640	-0.084501	0.093756	0.0992527	-0.0808497	0.0592356	0.226673	0.0120691	0.219121	0.165647	-0.00852574	0.221174	0.12576	0.138444	0.174153	0.19518	0.0338314	0.175671	-0.284747	0.241144	-0.28272	0.0676244	0.0910906	-0.127029	0.0204581	0.225799	0.239484	0.264599	-0.0489648	-0.258979	-0.116258	-0.19469	0.244598	-0.278223	0.187581	0.185172	0.271461	-0.0134951	-0.0669788	0.0370534	0.251847	0.150979	-0.153038	-0.204494	0.0956975	-0.200993	-0.173902	-0.215999	0.24857	0.189144
M88T847	0.113617	0.118819	0.270794	-0.24675	-0.0540198	0.299128	-0.446263	0.242161	0.208837	-0.268812	0.382639	-0.351822	0.424972	0.344464	-0.00330596	0.22228	0.176845	-0.232075	0.261633	-0.253915	0.22285	0.168374	-0.207523	-0.252907	0.157592	0.0730659	0.139177	-0.357837	0.135988	-0.271337	-0.0605591	0.220075	-0.127369	-0.0927014	0.161744	0.188311	-0.210455	-0.236168	0.236864	0.27379	-0.185395	-0.138882	-0.124166	0.453423	0.180356	-0.212628	-0.355613	0.415351	-0.0955875
M134T847	0.108909	0.11579	0.273538	-0.241669	-0.05141	0.301897	-0.453093	0.245122	0.204071	-0.276624	0.381045	-0.359794	0.431809	0.344088	-0.0134532	0.214148	0.179775	-0.225766	0.257862	-0.246622	0.229315	0.177745	-0.213532	-0.258429	0.148937	0.0650021	0.131105	-0.36598	0.144761	-0.280847	-0.0528743	0.214147	-0.123479	-0.102711	0.161449	0.185899	-0.220868	-0.234128	0.246442	0.270959	-0.196671	-0.135136	-0.117351	0.457019	0.189596	-0.217543	-0.35462	0.413597	-0.102151
M191T447	0.0759101	0.112772	0.282025	-0.22348	-0.031864	0.326714	-0.450122	0.272499	0.200699	-0.289027	0.386555	-0.349664	0.450924	0.34901	-0.0190231	0.180806	0.204437	-0.232748	0.265449	-0.248978	0.247989	0.211969	-0.239798	-0.260203	0.144019	0.0683433	0.134444	-0.380407	0.130024	-0.313618	-0.0518674	0.217403	-0.142892	-0.104195	0.177769	0.205967	-0.245463	-0.224429	0.270218	0.282449	-0.202488	-0.136992	-0.117189	0.458182	0.182114	-0.246517	-0.362785	0.420687	-0.0920912
M115T864	0.110955	0.139479	0.298912	-0.274062	-0.0503681	0.345831	-0.468375	0.284419	0.245044	-0.282783	0.435256	-0.352806	0.46581	0.388103	0.0263838	0.243094	0.209483	-0.286074	0.310598	-0.309322	0.242478	0.186761	-0.234312	-0.262985	0.200276	0.11234	0.185698	-0.382312	0.106208	-0.299099	-0.092997	0.267885	-0.173367	-0.0693602	0.196012	0.236436	-0.220619	-0.259823	0.252045	0.324527	-0.1719	-0.16888	-0.161327	0.491533	0.160717	-0.246371	-0.405709	0.473601	-0.0735564
M130T447	0.0228029	0.127501	0.316402	-0.220071	0.00145701	0.403709	-0.456165	0.350016	0.2292	-0.31342	0.440167	-0.325327	0.509436	0.393116	0.00590532	0.149626	0.269595	-0.294719	0.321798	-0.305279	0.288916	0.275205	-0.299812	-0.265807	0.179088	0.113989	0.185975	-0.416409	0.0721369	-0.381868	-0.0842442	0.26768	-0.216913	-0.0776625	0.233422	0.281325	-0.28472	-0.229315	0.313008	0.345874	-0.189981	-0.168248	-0.153946	0.487449	0.144229	-0.317846	-0.418223	0.481699	-0.0506133
M182T548	0.141635	0.139869	0.329027	-0.296743	-0.0681232	0.357459	-0.552121	0.287933	0.246053	-0.333516	0.458301	-0.442322	0.518414	0.414325	-0.0186063	0.267607	0.209846	-0.267907	0.307601	-0.294382	0.273447	0.206697	-0.251421	-0.314356	0.178249	0.0739838	0.15395	-0.441026	0.184188	-0.332009	-0.0610416	0.255356	-0.140716	-0.127999	0.189305	0.216627	-0.262783	-0.285861	0.293658	0.322441	-0.240648	-0.16121	-0.13911	0.553998	0.236012	-0.25483	-0.425635	0.497044	-0.13001
M132T864	0.187502	0.121525	0.287222	-0.290899	-0.0975356	0.274351	-0.531282	0.206347	0.211383	-0.301629	0.39403	-0.453625	0.448695	0.360483	-0.0428785	0.288647	0.14224	-0.20064	0.244816	-0.231633	0.227428	0.141721	-0.18785	-0.300616	0.138856	0.0276008	0.0996785	-0.39506	0.234867	-0.258686	-0.0276784	0.199602	-0.0659205	-0.150639	0.130963	0.138544	-0.219093	-0.272785	0.245633	0.252611	-0.246868	-0.126472	-0.0994397	0.510684	0.266252	-0.180289	-0.360634	0.424613	-0.16641
M132T845	0.174616	0.108427	0.26039	-0.264182	-0.091317	0.244511	-0.487939	0.182368	0.18853	-0.276616	0.354387	-0.420353	0.407363	0.32514	-0.0457935	0.263552	0.124944	-0.174835	0.216811	-0.203312	0.206625	0.127309	-0.168408	-0.276563	0.119986	0.0174947	0.0828171	-0.361045	0.223936	-0.233813	-0.0190054	0.175174	-0.0515021	-0.144409	0.114224	0.118376	-0.200793	-0.248073	0.22437	0.223641	-0.231549	-0.111056	-0.0845458	0.465529	0.250886	-0.159949	-0.323928	0.381566	-0.158853
M277T669	0.143679	0.0879986	0.22784	-0.219053	-0.0750171	0.213285	-0.431003	0.160111	0.153772	-0.250364	0.301168	-0.375386	0.360524	0.278213	-0.0566525	0.214098	0.110915	-0.138716	0.179135	-0.161724	0.187554	0.123592	-0.153498	-0.246959	0.0882438	0.00078501	0.0568565	-0.32331	0.208412	-0.215364	-0.00299938	0.139888	-0.0362963	-0.141324	0.0965917	0.0962488	-0.189069	-0.210015	0.207906	0.186407	-0.218089	-0.0887199	-0.0607356	0.405886	0.231934	-0.14417	-0.275909	0.324134	-0.14841
M153T521	0.0735438	0.102615	0.245284	-0.203121	-0.0318368	0.283705	-0.389953	0.235587	0.181877	-0.246111	0.341955	-0.30068	0.389387	0.307671	-0.00619833	0.169463	0.175792	-0.211085	0.237306	-0.226648	0.210946	0.175378	-0.203754	-0.223632	0.135941	0.0681805	0.126441	-0.326192	0.106573	-0.2649	-0.0535273	0.197391	-0.128743	-0.0816314	0.156025	0.182798	-0.204394	-0.200399	0.227101	0.251114	-0.166727	-0.124404	-0.110166	0.400085	0.15159	-0.210624	-0.320246	0.372105	-0.0751062
M132T679	0.0296669	0.0943782	0.240927	-0.170889	-0.00642785	0.297892	-0.360992	0.255657	0.169509	-0.244344	0.330352	-0.267153	0.388491	0.2967	-0.00824636	0.121304	0.19581	-0.210918	0.235258	-0.220185	0.219748	0.204592	-0.22281	-0.210699	0.125997	0.0722798	0.127247	-0.322316	0.0778034	-0.287144	-0.0527611	0.193095	-0.147899	-0.0742925	0.168056	0.199047	-0.219264	-0.177698	0.240033	0.252806	-0.159493	-0.121451	-0.10687	0.377288	0.129269	-0.233232	-0.312962	0.360876	-0.0550691
M217T614	0.0266523	0.094829	0.258262	-0.173675	-0.00432108	0.316822	-0.393171	0.272283	0.171261	-0.270096	0.34563	-0.296728	0.419998	0.31222	-0.0254028	0.117646	0.209299	-0.211328	0.241287	-0.219905	0.241196	0.228562	-0.242889	-0.231737	0.11885	0.0622884	0.120329	-0.352803	0.0985747	-0.316132	-0.0427568	0.193526	-0.147629	-0.0953338	0.175344	0.204096	-0.246801	-0.185183	0.267397	0.261026	-0.187035	-0.121712	-0.101297	0.404466	0.152992	-0.251762	-0.328021	0.377438	-0.0703357
M233T651	-0.0234997	0.0905012	0.244908	-0.140513	0.0249865	0.329346	-0.334963	0.292691	0.165239	-0.247927	0.332566	-0.229492	0.401154	0.29712	-0.0033441	0.0696982	0.22983	-0.226154	0.247189	-0.228284	0.237236	0.246179	-0.254452	-0.199574	0.125872	0.0877035	0.141023	-0.326697	0.0364452	-0.323443	-0.0604445	0.201652	-0.183798	-0.0602884	0.192628	0.232444	-0.241673	-0.157929	0.261556	0.269837	-0.148852	-0.126514	-0.113182	0.362828	0.0986708	-0.270982	-0.319581	0.365227	-0.0259487
M190T447	0.040282	0.0849142	0.268073	-0.171998	-0.0130557	0.30978	-0.43922	0.262408	0.154594	-0.301354	0.338721	-0.354492	0.442002	0.311408	-0.0709033	0.116306	0.200972	-0.176176	0.218885	-0.185124	0.258055	0.24246	-0.24901	-0.26249	0.0831923	0.0192021	0.0784293	-0.385214	0.161341	-0.3342	-0.00602179	0.164071	-0.109457	-0.14617	0.159345	0.173844	-0.277084	-0.189618	0.294813	0.239432	-0.241358	-0.103314	-0.069241	0.429829	0.211167	-0.249532	-0.32082	0.368637	-0.116146
M172T447	-0.0353425	0.085714	0.289015	-0.13903	0.0323666	0.374793	-0.423137	0.332888	0.159894	-0.321194	0.363437	-0.315102	0.484603	0.331145	-0.0627523	0.0493618	0.263177	-0.213055	0.252099	-0.212243	0.296965	0.315429	-0.309005	-0.258862	0.0923573	0.0477038	0.10804	-0.411191	0.104228	-0.404674	-0.0218277	0.189925	-0.172334	-0.128894	0.206334	0.236113	-0.322631	-0.17225	0.340513	0.28114	-0.23432	-0.119108	-0.0863804	0.432279	0.173123	-0.31934	-0.350811	0.398481	-0.0758952
M126T793	0.0293905	0.0657377	0.216538	-0.134232	-0.00889515	0.249585	-0.356945	0.211746	0.120207	-0.246971	0.269853	-0.290141	0.358683	0.248929	-0.0643998	0.0876492	0.162595	-0.136076	0.172196	-0.14259	0.211134	0.200521	-0.203374	-0.214341	0.0601023	0.00913565	0.0565496	-0.31432	0.136211	-0.274111	0.00103014	0.126758	-0.0842277	-0.124648	0.126988	0.136894	-0.229255	-0.150474	0.242829	0.189279	-0.20173	-0.0798125	-0.0502319	0.346862	0.176299	-0.202894	-0.255922	0.293648	-0.098233
M162T776	0.0819311	0.0656216	0.232345	-0.16432	-0.0399336	0.234189	-0.429027	0.18792	0.118803	-0.279576	0.27851	-0.375625	0.384094	0.262013	-0.103194	0.131927	0.139429	-0.107599	0.157112	-0.120305	0.220951	0.188891	-0.194309	-0.256246	0.0390032	-0.03208	0.0200994	-0.350876	0.219389	-0.273613	0.0323982	0.106897	-0.0346311	-0.177604	0.103911	0.0976633	-0.245498	-0.177407	0.258549	0.171729	-0.258791	-0.0676624	-0.0260356	0.395094	0.250164	-0.18328	-0.260158	0.300668	-0.158043
M231T648	0.0437887	0.167455	0.33499	-0.278278	-0.00761246	0.444158	-0.446097	0.38432	0.296406	-0.288976	0.510059	-0.284473	0.5216	0.446126	0.0936913	0.215973	0.292779	-0.390976	0.398882	-0.408263	0.278256	0.24814	-0.300045	-0.248642	0.274225	0.202198	0.282684	-0.40253	-0.0089169	-0.36499	-0.162405	0.35465	-0.291375	0.00206315	0.27527	0.350525	-0.242412	-0.267452	0.280924	0.420162	-0.115185	-0.222951	-0.233072	0.513097	0.072697	-0.331986	-0.482059	0.559029	0.00971943
M230T648	0.0801316	0.157161	0.319365	-0.282121	-0.0303058	0.398929	-0.458337	0.337536	0.276942	-0.284821	0.479629	-0.317067	0.496041	0.422611	0.0670442	0.23632	0.253206	-0.346924	0.361739	-0.3679	0.260083	0.215349	-0.267541	-0.255468	0.245486	0.16445	0.242314	-0.392521	0.0431087	-0.331197	-0.134124	0.318958	-0.238382	-0.0277236	0.239285	0.299315	-0.228574	-0.2678	0.264472	0.379098	-0.138303	-0.200758	-0.203944	0.506178	0.111962	-0.290605	-0.450215	0.523976	-0.0277563
M174T839	0.0518633	0.142301	0.288037	-0.244672	-0.0151389	0.372165	-0.397025	0.319122	0.251491	-0.253003	0.435036	-0.263471	0.448424	0.381885	0.0700726	0.196014	0.24168	-0.32453	0.334578	-0.340973	0.237898	0.206238	-0.251316	-0.221569	0.227783	0.161199	0.230739	-0.350326	0.0139714	-0.30832	-0.130077	0.296015	-0.234092	-0.0114721	0.227213	0.286891	-0.208805	-0.234303	0.241414	0.351852	-0.111866	-0.186183	-0.191846	0.447744	0.0806074	-0.275669	-0.410029	0.476136	-0.00721336
M130T652	-0.0578455	0.13631	0.308102	-0.186794	0.0500308	0.450287	-0.364159	0.406907	0.246653	-0.275907	0.45227	-0.203897	0.495091	0.394916	0.0726418	0.090942	0.32083	-0.359875	0.366003	-0.361569	0.287006	0.305539	-0.328909	-0.211685	0.226829	0.189898	0.258399	-0.378347	-0.0604786	-0.400466	-0.142541	0.317347	-0.310323	0.00686019	0.283831	0.361221	-0.270593	-0.200299	0.3017	0.394995	-0.104795	-0.198942	-0.204402	0.43676	0.0304345	-0.365315	-0.435875	0.49887	0.0449278
M217T760	-0.0355347	0.114128	0.260541	-0.163525	0.0342514	0.371995	-0.319904	0.333803	0.206152	-0.236954	0.379754	-0.18909	0.418377	0.332757	0.0528576	0.0871663	0.262102	-0.294573	0.302491	-0.297542	0.241094	0.251241	-0.271749	-0.185774	0.185499	0.149931	0.208223	-0.323348	-0.0322417	-0.333052	-0.112637	0.261024	-0.248017	-0.00535917	0.231623	0.292734	-0.22841	-0.173703	0.254357	0.326009	-0.0993687	-0.163707	-0.165838	0.375365	0.0414358	-0.299824	-0.364969	0.418295	0.0244165
M137T500	-0.0875534	0.0915924	0.247013	-0.109586	0.0632419	0.369635	-0.288954	0.339981	0.169629	-0.239938	0.341099	-0.164617	0.408584	0.300631	0.0224971	0.0149429	0.272583	-0.260609	0.27249	-0.254848	0.250741	0.287252	-0.28832	-0.175418	0.142981	0.124694	0.176171	-0.319768	-0.0364489	-0.357593	-0.0859211	0.226066	-0.241653	-0.022677	0.228259	0.284448	-0.254495	-0.135906	0.274892	0.300512	-0.114117	-0.141463	-0.135534	0.338966	0.0400881	-0.315399	-0.332908	0.37723	0.0261038
M190T921	-0.125425	0.0824757	0.228421	-0.0763079	0.0847791	0.365779	-0.237056	0.343506	0.154833	-0.21828	0.315945	-0.111718	0.381845	0.276406	0.0316648	-0.0277641	0.278969	-0.256964	0.263222	-0.245853	0.241661	0.295101	-0.289253	-0.147256	0.136666	0.133593	0.179328	-0.29202	-0.0765972	-0.354747	-0.0907674	0.218979	-0.256725	-0.0016194	0.231843	0.292757	-0.247001	-0.108087	0.265452	0.292937	-0.0877257	-0.136787	-0.134473	0.295514	0.00305796	-0.320336	-0.31203	0.351128	0.0545868
M185T723	-0.094415	0.0606543	0.198336	-0.0617163	0.0641278	0.299654	-0.234285	0.278901	0.11549	-0.207198	0.257737	-0.139102	0.336179	0.229682	-0.0102755	-0.0250966	0.226321	-0.186	0.201456	-0.17692	0.21529	0.25784	-0.246518	-0.147354	0.0850863	0.0767907	0.115832	-0.269591	-0.0138444	-0.310821	-0.0461011	0.158834	-0.183714	-0.0421656	0.180694	0.220092	-0.230664	-0.093315	0.243709	0.226957	-0.116791	-0.0992132	-0.0862761	0.26649	0.0490079	-0.265779	-0.254314	0.285563	0.00898804
M303T894	-0.144315	0.0690443	0.198717	-0.0455398	0.0945	0.336364	-0.183867	0.321087	0.131503	-0.18838	0.273939	-0.0674579	0.335847	0.238318	0.0333741	-0.0582526	0.263412	-0.233607	0.235994	-0.219256	0.218687	0.280964	-0.269778	-0.117446	0.119813	0.128004	0.166209	-0.252332	-0.097462	-0.328531	-0.0855704	0.19609	-0.247376	0.0111219	0.217012	0.276236	-0.225731	-0.0795977	0.241205	0.264932	-0.0650426	-0.122301	-0.121994	0.243209	-0.0214127	-0.301138	-0.273526	0.305777	0.0692877
M407T651	-0.158744	0.0605664	0.202678	-0.0298613	0.10249	0.341246	-0.194488	0.327212	0.118025	-0.204297	0.266492	-0.0812222	0.348296	0.234047	0.00968157	-0.0817643	0.269986	-0.217072	0.225012	-0.199886	0.232459	0.303124	-0.283211	-0.127508	0.0978436	0.108907	0.146372	-0.268184	-0.0798317	-0.349783	-0.0671694	0.180292	-0.238432	-0.0109853	0.215738	0.270074	-0.249138	-0.0716363	0.262344	0.25626	-0.0893606	-0.112307	-0.104959	0.246613	-0.00267338	-0.312193	-0.26795	0.297721	0.0559612
M203T911	-0.189973	0.0694728	0.23261	-0.03027	0.122259	0.396143	-0.217372	0.380931	0.13569	-0.233342	0.306433	-0.0852555	0.400258	0.268658	0.0140418	-0.100684	0.314783	-0.252885	0.260915	-0.232188	0.268243	0.352713	-0.328917	-0.143279	0.114038	0.129192	0.171901	-0.3067	-0.100295	-0.405335	-0.0799423	0.2095	-0.280321	-0.00818382	0.251651	0.315897	-0.287372	-0.0793241	0.30255	0.297416	-0.098394	-0.130467	-0.122887	0.27977	-0.0100839	-0.363411	-0.308711	0.342649	0.0704133
M241T910	-0.167967	0.0632966	0.229071	-0.0339679	0.108617	0.374541	-0.236712	0.357484	0.124301	-0.239917	0.293006	-0.116401	0.395529	0.259621	-0.00864057	-0.0888352	0.294716	-0.225576	0.239927	-0.206995	0.26445	0.340507	-0.315607	-0.155133	0.0936835	0.102076	0.144274	-0.311329	-0.0602118	-0.394354	-0.0587698	0.18745	-0.24701	-0.0342942	0.231696	0.285616	-0.288384	-0.0824202	0.301891	0.274726	-0.122656	-0.116757	-0.102785	0.285333	0.0230319	-0.343983	-0.294285	0.326794	0.0414389
M145T663	-0.0502087	0.0783759	0.176902	-0.0987273	0.0388537	0.268535	-0.196032	0.245574	0.142457	-0.155685	0.261228	-0.0992098	0.285311	0.227029	0.0486752	0.0375164	0.195081	-0.215358	0.216371	-0.214228	0.167821	0.185774	-0.197276	-0.114622	0.13458	0.118757	0.157479	-0.214608	-0.054302	-0.23826	-0.0885537	0.188314	-0.193223	0.0141692	0.172043	0.22077	-0.158178	-0.108797	0.176138	0.234394	-0.0505014	-0.117957	-0.123116	0.243583	0.00157244	-0.220962	-0.253117	0.288838	0.0397777
M123T655	-0.0920781	0.047957	0.131938	-0.034437	0.0606825	0.222987	-0.121541	0.212366	0.0907185	-0.122655	0.184549	-0.043427	0.221669	0.160155	0.0268942	-0.0327797	0.173808	-0.159027	0.15961	-0.150203	0.142947	0.182217	-0.176764	-0.076824	0.0844782	0.0889376	0.114671	-0.165398	-0.0674866	-0.214348	-0.0606528	0.133991	-0.166128	0.0114425	0.144624	0.184938	-0.145593	-0.0553629	0.156415	0.178349	-0.0389363	-0.0836061	-0.0847685	0.162319	-0.0171764	-0.198027	-0.183774	0.205893	0.0481437
M265T685	-0.0962558	0.0463819	0.12659	-0.0294187	0.0629611	0.218874	-0.110031	0.209583	0.0879631	-0.115964	0.178235	-0.0325687	0.213009	0.154088	0.0299761	-0.0378975	0.172015	-0.15751	0.156674	-0.148101	0.138328	0.17934	-0.173446	-0.0700917	0.0839471	0.0907609	0.115203	-0.157068	-0.0749133	-0.209244	-0.062106	0.132162	-0.167167	0.0166759	0.143361	0.184326	-0.140457	-0.0503993	0.150971	0.175267	-0.0319124	-0.0824318	-0.0847581	0.152283	-0.0248392	-0.195299	-0.178066	0.199169	0.0534731
M252T641	-0.0907698	0.0302362	0.135632	-0.0166577	0.0585749	0.210423	-0.158281	0.199492	0.0611102	-0.153593	0.162595	-0.0958163	0.237306	0.146911	-0.0297258	-0.0540316	0.164557	-0.109477	0.124469	-0.0987384	0.16035	0.203223	-0.184249	-0.104379	0.0334919	0.0350248	0.0595347	-0.1948	-0.00185887	-0.235787	-0.0135194	0.0906096	-0.121128	-0.0467196	0.124034	0.147264	-0.181611	-0.0481173	0.187645	0.144947	-0.0989759	-0.0563945	-0.0410023	0.175109	0.0434499	-0.196086	-0.163405	0.180845	-0.000125367
M76T689	-0.137732	0.0366449	0.153717	-0.00373244	0.0873259	0.260845	-0.149179	0.252401	0.074583	-0.165434	0.190474	-0.0666412	0.270002	0.16907	-0.0131028	-0.0887106	0.210109	-0.14785	0.158143	-0.13161	0.186358	0.249472	-0.225595	-0.101413	0.0527747	0.0657556	0.0925195	-0.212658	-0.0493781	-0.282344	-0.0344275	0.120373	-0.173356	-0.0256274	0.161736	0.198812	-0.207917	-0.0429526	0.215531	0.184002	-0.085937	-0.074807	-0.0633353	0.182964	0.0101387	-0.245781	-0.19385	0.213304	0.0337758
M160T896	-0.255937	0.0592163	0.202719	0.0210312	0.160252	0.396718	-0.123069	0.393857	0.119482	-0.191537	0.272595	0.0159324	0.355362	0.233846	0.0436599	-0.168301	0.330966	-0.261563	0.256636	-0.232131	0.251316	0.364229	-0.331909	-0.0904682	0.117194	0.158835	0.192606	-0.255757	-0.185155	-0.399265	-0.10059	0.210423	-0.319649	0.0416087	0.265301	0.342377	-0.268687	-0.0350872	0.281928	0.295919	-0.0400576	-0.130649	-0.133183	0.206247	-0.0875552	-0.375826	-0.281701	0.308345	0.131034
M138T500	-0.343247	0.0311781	0.171919	0.102717	0.209548	0.393415	-0.0390939	0.405894	0.0741977	-0.170195	0.214751	0.0969996	0.319229	0.181969	0.0305511	-0.276602	0.349261	-0.232372	0.224014	-0.189561	0.250351	0.404752	-0.348705	-0.0501933	0.0769951	0.150368	0.172311	-0.222617	-0.236607	-0.418514	-0.0857883	0.176046	-0.334584	0.052666	0.26884	0.348096	-0.282751	0.0270011	0.289425	0.269145	-0.0213866	-0.108557	-0.108914	0.128406	-0.13236	-0.396827	-0.234136	0.247762	0.166504
M433T629	-0.281203	0.0167484	0.174905	0.086184	0.171526	0.34765	-0.115179	0.352886	0.0477526	-0.204596	0.191858	-0.00871907	0.327968	0.170529	-0.0393586	-0.240669	0.302955	-0.161795	0.173861	-0.125014	0.253324	0.384338	-0.324451	-0.0969352	0.0210052	0.0727295	0.0959012	-0.255439	-0.114276	-0.405705	-0.0243326	0.119782	-0.244928	-0.0301963	0.219976	0.270285	-0.301272	0.0104224	0.3038	0.215435	-0.103741	-0.073614	-0.0535715	0.164448	-0.0271736	-0.355109	-0.20782	0.219358	0.0780281
M125T915	-0.170695	0.0346301	0.20209	0.00453704	0.107565	0.325129	-0.225589	0.313145	0.0749172	-0.238194	0.230518	-0.131861	0.361177	0.209598	-0.0609733	-0.124425	0.261354	-0.152225	0.177072	-0.130638	0.25313	0.334597	-0.294601	-0.154419	0.0296607	0.0421504	0.0762334	-0.298298	-0.00832675	-0.378389	-0.0076762	0.122144	-0.186003	-0.0796901	0.191114	0.225037	-0.294699	-0.0530292	0.30106	0.21131	-0.159057	-0.0757502	-0.0480161	0.249607	0.0637315	-0.312794	-0.235508	0.257535	0.00299982
M187T640	-0.197446	0.0164763	0.174339	0.0440046	0.121628	0.298086	-0.177936	0.293808	0.0440607	-0.216796	0.18414	-0.0949581	0.321642	0.168909	-0.0722439	-0.167833	0.249182	-0.119603	0.143605	-0.0932247	0.237485	0.332366	-0.282249	-0.129952	0.000660276	0.0260148	0.0521163	-0.267006	-0.0195457	-0.363517	0.00765873	0.0904196	-0.171576	-0.0790142	0.175406	0.204922	-0.286032	-0.0200479	0.288156	0.17831	-0.149571	-0.055675	-0.0261026	0.198856	0.0494549	-0.299398	-0.193666	0.207447	0.0104091
M265T772	0.178456	0.065916	0.19442	-0.205357	-0.0979851	0.14151	-0.424736	0.0899384	0.113677	-0.235058	0.239515	-0.400812	0.30868	0.228308	-0.0970496	0.220035	0.0535396	-0.0656161	0.114734	-0.091164	0.156603	0.0799292	-0.105356	-0.244501	0.0368016	-0.0563566	-0.0074722	-0.295704	0.27135	-0.164442	0.0413831	0.0781471	0.0398574	-0.180195	0.0421564	0.019785	-0.167172	-0.194885	0.180576	0.117123	-0.244129	-0.050164	-0.0121699	0.373036	0.276767	-0.0839069	-0.21456	0.254688	-0.19407
M100T674	0.17547	0.0438267	0.173715	-0.175255	-0.0982671	0.104033	-0.415665	0.056458	0.0756626	-0.233728	0.191507	-0.411975	0.28242	0.189845	-0.137125	0.191831	0.0284491	-0.00952118	0.0666316	-0.0326415	0.148145	0.0760289	-0.0897017	-0.243709	-0.0123663	-0.102107	-0.0594923	-0.285686	0.310456	-0.152713	0.0804787	0.0281207	0.0861179	-0.214777	0.0113767	-0.0262018	-0.172329	-0.171951	0.180229	0.0686718	-0.27184	-0.0187461	0.0297841	0.345274	0.307454	-0.0605364	-0.169478	0.201511	-0.223067
M265T806	0.223353	0.0295362	0.159661	-0.180973	-0.128119	0.0501374	-0.446213	-0.000464587	0.0491288	-0.239398	0.155818	-0.469461	0.261003	0.163869	-0.181772	0.217135	-0.0198759	0.0513779	0.0177669	0.0236159	0.132741	0.0420218	-0.0540899	-0.262209	-0.0556615	-0.158788	-0.118528	-0.285296	0.391086	-0.119369	0.124169	-0.021287	0.159206	-0.265261	-0.0349489	-0.0945229	-0.16581	-0.17517	0.169958	0.0154455	-0.315978	0.0119854	0.0727413	0.347192	0.371878	-0.0120198	-0.131847	0.159995	-0.281301
M162T641	0.206839	0.0105122	0.113206	-0.141634	-0.120518	-0.00173159	-0.369744	-0.0429331	0.0154709	-0.191815	0.0918439	-0.408823	0.187216	0.106006	-0.178385	0.183293	-0.0512749	0.0889521	-0.0254404	0.0644131	0.0929593	0.0100028	-0.0166905	-0.218309	-0.0796644	-0.169101	-0.139924	-0.222618	0.366619	-0.0701076	0.132308	-0.056797	0.180344	-0.247083	-0.0626512	-0.126286	-0.126854	-0.136482	0.126821	-0.030199	-0.281757	0.0343853	0.0918033	0.270188	0.33956	0.0260632	-0.0721432	0.0905129	-0.263989
M163T641	0.166427	0.0101576	0.108164	-0.119581	-0.0965659	0.0166138	-0.329451	-0.0191769	0.016167	-0.178382	0.0904701	-0.358049	0.180843	0.101716	-0.157915	0.148033	-0.0290912	0.0692123	-0.0130622	0.0496354	0.0944507	0.0286295	-0.0314362	-0.195994	-0.0683931	-0.143976	-0.117227	-0.207995	0.31465	-0.0823486	0.114318	-0.0432799	0.14491	-0.217563	-0.0433069	-0.0963104	-0.126521	-0.118958	0.126647	-0.0150751	-0.251728	0.0261403	0.0773608	0.244985	0.295516	0.00434771	-0.0740477	0.0907493	-0.226785
M265T624	0.109957	0.019971	0.0917761	-0.0979053	-0.0624375	0.0421514	-0.237752	0.0151104	0.0339699	-0.130591	0.0952862	-0.243379	0.149705	0.0971642	-0.0885142	0.112448	0.00211878	0.0122191	0.0227249	-0.00178337	0.077463	0.0326143	-0.0395565	-0.139623	-0.0193858	-0.0725539	-0.0497578	-0.157497	0.19406	-0.0750268	0.0569596	0.00128407	0.0682247	-0.13291	-0.00684211	-0.0338317	-0.0934442	-0.0954995	0.0967001	0.0226523	-0.162583	-0.00148741	0.0288076	0.190778	0.187845	-0.0198086	-0.0826328	0.0991407	-0.13953
M205T924	-0.0223192	0.0156913	0.114695	-0.031039	0.0163477	0.137665	-0.190851	0.122402	0.0330127	-0.15208	0.119146	-0.16179	0.202161	0.1145	-0.075351	-0.0104583	0.0985183	-0.0386057	0.0662189	-0.0351844	0.132936	0.147862	-0.131049	-0.122349	-0.0117737	-0.0286261	-0.00699062	-0.185233	0.0926663	-0.181399	0.0337208	0.0341975	-0.0311229	-0.100357	0.0645314	0.0618095	-0.160865	-0.0554666	0.163116	0.0798925	-0.143045	-0.0213838	0.00618171	0.174414	0.116424	-0.127449	-0.11661	0.130095	-0.0681079
M166T502	0.0111389	-0.0119363	0.0623315	-0.00646079	-0.00657163	0.0435042	-0.153976	0.0330051	-0.0172999	-0.115067	0.0340718	-0.162618	0.11875	0.0429962	-0.109999	-0.0108396	0.026248	0.0464564	-0.0132764	0.047729	0.0831306	0.0856877	-0.0644438	-0.101381	-0.0682045	-0.0866734	-0.0763048	-0.13005	0.14442	-0.105686	0.0779752	-0.0385681	0.0529881	-0.128445	-0.00142854	-0.0271678	-0.118336	-0.0277444	0.114017	-0.00609769	-0.151509	0.0241063	0.0590615	0.111673	0.146358	-0.0486645	-0.0329419	0.0351228	-0.105681
M259T930	0.0549897	0.00173295	0.129281	-0.0584101	-0.0305407	0.0946489	-0.301292	0.0686146	0.00736298	-0.20609	0.105298	-0.304759	0.230773	0.113422	-0.162996	0.0383258	0.0503561	0.0398004	0.0143372	0.0354841	0.146967	0.132698	-0.111594	-0.18985	-0.0761834	-0.122033	-0.0964624	-0.240766	0.247865	-0.179264	0.107992	-0.027305	0.0733267	-0.206867	0.0116503	-0.0256239	-0.194466	-0.0835177	0.192431	0.0244988	-0.252815	0.0167526	0.0704392	0.235853	0.252799	-0.0868039	-0.0978386	0.110779	-0.180326
M246T631	0.00874705	-0.0120008	0.115692	-0.0169614	-0.00430096	0.0965052	-0.260564	0.0781557	-0.0146093	-0.197429	0.0784935	-0.264374	0.216025	0.0893495	-0.169756	-0.0178944	0.0625031	0.052576	-6.33004e-05	0.0552767	0.148965	0.156632	-0.123164	-0.170706	-0.0958347	-0.125374	-0.105454	-0.226746	0.220952	-0.192826	0.114986	-0.0430956	0.0633334	-0.20151	0.0156596	-0.0199828	-0.204369	-0.0525452	0.199105	0.0134172	-0.244399	0.0269356	0.0818606	0.198733	0.230074	-0.100797	-0.0763026	0.0828939	-0.161771
M146T660	0.133224	-0.0104398	0.0739108	-0.0727393	-0.0789566	-0.0150874	-0.267609	-0.0413861	-0.0188742	-0.149387	0.0357851	-0.307831	0.131138	0.0531751	-0.166451	0.0965459	-0.042892	0.104441	-0.0506744	0.0905982	0.0738347	0.0242534	-0.0158575	-0.163456	-0.0991669	-0.158639	-0.14155	-0.167047	0.294601	-0.0624354	0.12868	-0.0780264	0.158163	-0.211284	-0.060454	-0.117213	-0.112758	-0.0791524	0.108137	-0.0522427	-0.234524	0.0481522	0.100088	0.181637	0.272262	0.020293	-0.0247945	0.0318277	-0.213078
M279T728	0.071617	-0.0172208	0.0592763	-0.0308023	-0.0430417	0.000738118	-0.202031	-0.0161121	-0.0286406	-0.126962	0.0191472	-0.232312	0.111952	0.0348053	-0.145651	0.035662	-0.017413	0.090467	-0.0459482	0.0847464	0.0722202	0.0496012	-0.0323118	-0.128106	-0.0954983	-0.132908	-0.121459	-0.140052	0.225751	-0.0755982	0.111843	-0.0717355	0.117695	-0.175016	-0.0404305	-0.085271	-0.1118	-0.0457405	0.105882	-0.0436237	-0.195103	0.044569	0.0897137	0.133915	0.212797	-0.00461428	-0.0139417	0.0160761	-0.164042
M247T490	0.070177	-0.0157791	0.0703078	-0.0340736	-0.0418954	0.0135086	-0.22103	-0.00488917	-0.0256058	-0.141791	0.0304539	-0.248771	0.131384	0.0457479	-0.153373	0.0351889	-0.00842785	0.0872887	-0.0399642	0.0818168	0.0849265	0.0634529	-0.0445805	-0.14024	-0.0969842	-0.136245	-0.122697	-0.158057	0.235686	-0.0927563	0.115521	-0.0688513	0.115479	-0.185279	-0.0346757	-0.0800134	-0.127262	-0.0512996	0.12154	-0.0363768	-0.20945	0.0427623	0.0906956	0.151011	0.224845	-0.01639	-0.0249565	0.0283888	-0.171327
M159T499	-0.091435	0.0332207	0.168338	-0.0267879	0.0597267	0.245067	-0.219398	0.229164	0.0678046	-0.199927	0.194008	-0.151535	0.295341	0.17812	-0.0578054	-0.0538928	0.188117	-0.113589	0.13835	-0.102417	0.198316	0.243313	-0.219133	-0.143406	0.0246829	0.0194667	0.0501913	-0.250346	0.0359412	-0.286046	0.00195614	0.0948244	-0.121431	-0.0830521	0.13767	0.15737	-0.229026	-0.0652363	0.235283	0.162383	-0.147338	-0.0590509	-0.033889	0.22776	0.086367	-0.228295	-0.193803	0.214827	-0.0277777
M183T641	-0.119558	0.0517339	0.216967	-0.0433479	0.0786966	0.324594	-0.267266	0.304091	0.102424	-0.244834	0.262729	-0.171486	0.376239	0.237865	-0.0477112	-0.0598563	0.248994	-0.171608	0.196805	-0.158001	0.249317	0.306095	-0.281196	-0.172994	0.0567417	0.0514117	0.0919254	-0.311095	0.0148658	-0.361404	-0.0202779	0.144225	-0.179639	-0.0797527	0.188908	0.22279	-0.280227	-0.0882352	0.290672	0.227203	-0.162387	-0.0899093	-0.0652247	0.289743	0.0828336	-0.297674	-0.261705	0.291283	-0.0126816
M204T911	-0.0718283	0.0451223	0.20693	-0.058221	0.0496011	0.281341	-0.293607	0.257042	0.0889898	-0.245859	0.241185	-0.217654	0.35824	0.222507	-0.0743541	-0.0254965	0.208076	-0.131225	0.164338	-0.123022	0.233175	0.270038	-0.24819	-0.187108	0.0324922	0.0136694	0.0533899	-0.308231	0.0758431	-0.327606	0.00711957	0.112927	-0.1244	-0.113092	0.152961	0.17105	-0.267028	-0.097453	0.275695	0.190229	-0.190632	-0.0705423	-0.0386334	0.295561	0.130388	-0.25505	-0.237368	0.265574	-0.0564242
M107T930	-0.0482598	0.0411531	0.230382	-0.0710746	0.0356323	0.286876	-0.365391	0.256393	0.0826149	-0.291351	0.253149	-0.297598	0.401396	0.238965	-0.121783	-0.0120081	0.205953	-0.105565	0.153547	-0.0993528	0.260515	0.289862	-0.262676	-0.23233	0.00366347	-0.0281818	0.0162052	-0.359332	0.150353	-0.357287	0.0424981	0.093015	-0.0888825	-0.17117	0.142844	0.146942	-0.307234	-0.115318	0.314336	0.180517	-0.256727	-0.0581957	-0.0113763	0.34555	0.201627	-0.260746	-0.247357	0.277079	-0.110545
M136T520	-0.0470047	0.0210193	0.183422	-0.039456	0.032559	0.223206	-0.303133	0.200187	0.046388	-0.247246	0.185738	-0.257108	0.3261	0.179448	-0.128019	-0.0316715	0.162252	-0.0562164	0.10172	-0.048878	0.217681	0.247326	-0.216155	-0.196245	-0.0273472	-0.0511125	-0.0173724	-0.299744	0.148899	-0.299413	0.0597652	0.0487853	-0.0497169	-0.165916	0.104323	0.0990725	-0.266228	-0.0823447	0.26879	0.124836	-0.234686	-0.0304272	0.0158217	0.275576	0.188124	-0.210206	-0.182965	0.203054	-0.109727
M246T593	-0.0399738	0.00951416	0.137306	-0.0203402	0.0267361	0.164477	-0.233208	0.147936	0.0244669	-0.19314	0.130687	-0.202898	0.247582	0.12861	-0.112187	-0.03563	0.120701	-0.0274632	0.0653587	-0.0206725	0.168433	0.194056	-0.165648	-0.152778	-0.036442	-0.0533144	-0.0289131	-0.23158	0.12665	-0.232174	0.05838	0.0232197	-0.0262802	-0.139756	0.0732414	0.0648614	-0.210785	-0.0565384	0.211067	0.083553	-0.19159	-0.0144039	0.0249417	0.206433	0.155219	-0.158898	-0.129603	0.142742	-0.093445
M434T662	-0.0810264	-0.0136055	0.108239	0.0320893	0.0489039	0.14018	-0.179965	0.133299	-0.0142444	-0.174548	0.0774065	-0.160913	0.209104	0.0823199	-0.130927	-0.097584	0.113728	0.0114572	0.0266739	0.0253522	0.157475	0.203673	-0.160155	-0.127088	-0.0750117	-0.0746832	-0.0595676	-0.202111	0.113761	-0.226799	0.0797053	-0.0153955	-0.0125371	-0.14356	0.058782	0.0452853	-0.211036	-0.0149843	0.205841	0.0467483	-0.186729	0.0100785	0.053346	0.149214	0.14072	-0.15238	-0.0824921	0.0854618	-0.0851797
M150T682	-0.123586	-0.0292897	0.0755528	0.0780033	0.0724932	0.119709	-0.106379	0.123042	-0.0406006	-0.139625	0.0316973	-0.0919166	0.16036	0.0397974	-0.123188	-0.151268	0.109897	0.0288354	0.00258757	0.0491072	0.136854	0.202372	-0.149766	-0.0867295	-0.0908735	-0.0713548	-0.0654205	-0.156403	0.0691877	-0.20957	0.0794265	-0.0352779	-0.0189846	-0.119521	0.0528487	0.0420446	-0.193026	0.0248806	0.184403	0.0236536	-0.152502	0.0228168	0.0621682	0.0828093	0.096581	-0.145345	-0.0424097	0.0369723	-0.0536435
M435T662	-0.126855	-0.0357033	0.10098	0.0810202	0.0743433	0.140666	-0.165732	0.140647	-0.0499511	-0.187561	0.0440656	-0.153989	0.210094	0.0559858	-0.169532	-0.164433	0.124627	0.0481319	-0.00316702	0.0700692	0.173341	0.243613	-0.180302	-0.126901	-0.121088	-0.106782	-0.0970728	-0.210273	0.124385	-0.257964	0.112113	-0.0520382	-0.000413208	-0.17192	0.0545475	0.0337726	-0.245323	0.0172728	0.234559	0.0215883	-0.214618	0.0333404	0.0873718	0.125612	0.153791	-0.169938	-0.0550755	0.0498688	-0.0942169
M141T656	-0.152885	0.0362891	0.0963161	0.0170411	0.0954037	0.213785	-0.0217655	0.215829	0.0716536	-0.0747499	0.143545	0.0601104	0.166728	0.118998	0.0568596	-0.0971263	0.182116	-0.162059	0.149336	-0.145102	0.119101	0.184463	-0.171344	-0.0202975	0.0855377	0.115988	0.131783	-0.106588	-0.150331	-0.197782	-0.0798962	0.13031	-0.198864	0.0620441	0.152178	0.203895	-0.11923	-0.00950863	0.12782	0.169895	0.0224569	-0.0809264	-0.0925898	0.0819999	-0.0948687	-0.201253	-0.149474	0.163562	0.107377
M207T626	-0.186514	-0.0171163	0.0290243	0.107056	0.11017	0.121872	0.0551489	0.139233	-0.0201183	-0.0408471	0.0153286	0.0940571	0.0736025	0.0113004	-0.0101742	-0.186793	0.127011	-0.0418329	0.0383292	-0.0160839	0.0823901	0.168854	-0.128056	0.0148234	-0.0180143	0.0328618	0.029417	-0.0471943	-0.111151	-0.154782	-0.00756695	0.0201072	-0.113942	0.0178047	0.0865244	0.111357	-0.108756	0.0639811	0.104448	0.0582257	0.000325252	-0.011549	-0.00725791	-0.0246655	-0.072544	-0.145792	-0.0307805	0.0230966	0.0772589
M201T930	-0.00471468	-0.0139109	-0.0307038	0.0243002	0.00122774	-0.039054	0.0437102	-0.0335217	-0.0247279	0.0286219	-0.0446716	0.0303542	-0.0484923	-0.0395492	-0.00410215	-0.0186185	-0.0255111	0.0315612	-0.0334292	0.0330708	-0.0264394	-0.0236917	0.0274891	0.0248677	-0.0210148	-0.0140541	-0.0212995	0.0388216	-0.0047346	0.0344151	0.0110491	-0.0288119	0.0226078	0.00445809	-0.0231577	-0.0285814	0.0245546	0.0240009	-0.027699	-0.0354381	0.0152262	0.018121	0.0177517	-0.0478218	-0.0116442	0.0295956	0.0421948	-0.0488616	0.00317937
M508T862	-0.0334164	-0.0192993	-0.0234264	0.0431474	0.0180104	-0.0199683	0.0421003	-0.0121301	-0.0323047	0.0140941	-0.0438508	0.0325327	-0.0306522	-0.037922	-0.0169254	-0.0510488	-0.00581692	0.0330237	-0.0323975	0.0388656	-0.00827907	0.00859236	0.00410749	0.0200042	-0.0328384	-0.0189347	-0.0265035	0.0229539	-0.00855541	0.00356243	0.0187166	-0.0326086	0.0124059	-0.00483739	-0.0122694	-0.0169145	-0.00139988	0.0339698	-0.00319017	-0.0308018	0.00211464	0.0206664	0.0243537	-0.0460241	-0.0099773	0.00520813	0.0387866	-0.0471804	0.00530403
M310T950	0.088952	-0.0328092	-0.0677574	0.00538545	-0.0566108	-0.14588	0.0178017	-0.145019	-0.0619157	0.0451262	-0.109693	-0.0410457	-0.112387	-0.0902737	-0.0540615	0.0430268	-0.120741	0.124672	-0.113091	0.115879	-0.0749887	-0.111345	0.109581	0.0125921	-0.0757787	-0.0920182	-0.104606	0.068461	0.108839	0.123284	0.0672488	-0.102773	0.141398	-0.054278	-0.105895	-0.144278	0.0681302	0.0174556	-0.0760353	-0.125452	-0.0272753	0.064005	0.0762631	-0.0629898	0.0716784	0.131224	0.111698	-0.1242	-0.0782831
M139T659	0.0749792	-0.0403274	-0.0786806	0.0230767	-0.0490547	-0.154843	0.0385735	-0.150545	-0.074555	0.0535446	-0.12819	-0.0238788	-0.127536	-0.106599	-0.0582441	0.022471	-0.123571	0.136823	-0.125795	0.130387	-0.0802399	-0.109748	0.112644	0.0231303	-0.0874006	-0.0975239	-0.11342	0.0808084	0.101765	0.127091	0.0729068	-0.114973	0.144987	-0.0531046	-0.110707	-0.150313	0.0702958	0.0319073	-0.0799535	-0.137663	-0.0227606	0.0717466	0.0846528	-0.0842862	0.0640301	0.134328	0.128106	-0.144056	-0.0734976
M164T675	-0.117113	-0.0485235	-0.0694017	0.127636	0.0648195	-0.0410989	0.152245	-0.0159966	-0.0804883	0.0567145	-0.116261	0.136524	-0.094028	-0.104129	-0.0177149	-0.156281	-0.000432942	0.0652197	-0.0722285	0.0838045	-0.027613	0.0282904	0.00518759	0.077317	-0.069189	-0.0214464	-0.0435846	0.0816355	-0.0744686	0.00945375	0.0270958	-0.0695988	3.24777e-06	0.0217378	-0.0165616	-0.0180248	0.00745987	0.102675	-0.0186812	-0.0667199	0.0420014	0.0443845	0.0459235	-0.146972	-0.0722674	0.00127504	0.100723	-0.123648	0.0514223
M514T888	-0.083528	-0.0652876	-0.122008	0.140396	0.0426716	-0.12614	0.206835	-0.0964982	-0.112583	0.109422	-0.186274	0.162908	-0.183407	-0.165767	-0.0203086	-0.143009	-0.0663047	0.120636	-0.130035	0.135826	-0.0857807	-0.044702	0.0746635	0.112147	-0.0956457	-0.048467	-0.0807222	0.151034	-0.0589027	0.0955148	0.044238	-0.116286	0.0577995	0.0259505	-0.0697855	-0.0844175	0.068993	0.124639	-0.083889	-0.131932	0.0662709	0.0735103	0.0731607	-0.213826	-0.0754011	0.0775647	0.170421	-0.201585	0.0404985
M482T868	-0.297236	-0.0508988	0.0750356	0.189926	0.174181	0.201588	-0.00818505	0.225407	-0.0702515	-0.143017	0.0151204	0.0353329	0.181661	0.0211136	-0.118057	-0.329717	0.206735	0.00170622	0.0204434	0.0460113	0.184035	0.3292	-0.240635	-0.0437972	-0.108786	-0.0363427	-0.039215	-0.157501	-0.0562944	-0.314514	0.0669895	-0.0275063	-0.117629	-0.0813444	0.118473	0.131039	-0.259864	0.100766	0.246204	0.0573403	-0.120588	0.0189477	0.0566807	0.0163718	0.00192983	-0.253513	-0.0414328	0.0249116	0.0343171
M137T677	-0.215059	-0.0298579	0.0488267	0.131049	0.126484	0.146612	0.0162773	0.16452	-0.0394085	-0.0851764	0.0162003	0.0534579	0.117956	0.0169921	-0.0588043	-0.229386	0.150276	-0.0185325	0.02749	0.0126224	0.121304	0.224391	-0.166584	-0.0157807	-0.0566751	-0.00238314	-0.00468634	-0.0951804	-0.0718981	-0.212417	0.0272899	-0.00262781	-0.10328	-0.0306991	0.092349	0.108817	-0.167337	0.0718013	0.159405	0.0530013	-0.0568535	0.00287283	0.0222045	0.000413762	-0.0284175	-0.180047	-0.0346691	0.0242321	0.0477464
M162T637	-0.305571	-0.0563976	0.0145515	0.213502	0.177748	0.143109	0.112121	0.17722	-0.0822314	-0.0558516	-0.0421601	0.148322	0.0749465	-0.0364821	-0.0623311	-0.338299	0.169257	0.00451424	-0.00180919	0.0492036	0.11556	0.260923	-0.180875	0.0322187	-0.0901678	-0.00221799	-0.0169308	-0.0533545	-0.137078	-0.226293	0.0346976	-0.0319669	-0.125435	-0.00852038	0.098313	0.119785	-0.173834	0.135941	0.159807	0.0292928	-0.0258348	0.021824	0.0403856	-0.0850278	-0.0862605	-0.200247	0.0132336	-0.036647	0.0932214
M714T879	-0.0640956	-0.112018	-0.10618	0.177807	0.0276956	-0.162686	0.0854853	-0.136623	-0.190964	0.0159898	-0.240423	-0.00365401	-0.132132	-0.195566	-0.182764	-0.185655	-0.0968909	0.260039	-0.226923	0.278415	-0.0353624	0.0087838	0.056313	0.0250986	-0.237091	-0.204028	-0.237827	0.0601007	0.141238	0.0371034	0.178889	-0.236765	0.191762	-0.145209	-0.130677	-0.195492	-0.0329162	0.134918	0.00522246	-0.224839	-0.11156	0.148988	0.196412	-0.163329	0.108888	0.0874275	0.221769	-0.264306	-0.106282
M218T938	-0.0768099	-0.0618497	-0.0205186	0.110824	0.0405608	-0.0288067	0.00124655	-0.0154687	-0.10192	-0.043908	-0.0977032	-0.033481	-0.000933026	-0.0744189	-0.127935	-0.142159	-0.0023355	0.128135	-0.101741	0.144237	0.0347334	0.0798874	-0.0305823	-0.0197477	-0.141081	-0.118178	-0.131464	-0.0300062	0.0876015	-0.0613917	0.110052	-0.120213	0.0786293	-0.109081	-0.0389944	-0.0720178	-0.0865536	0.071403	0.0707613	-0.0928572	-0.10598	0.0758866	0.111783	-0.0447337	0.0833962	-0.0150968	0.0850954	-0.106542	-0.0665915
M292T589	-0.056506	-0.0648071	-0.00563517	0.100424	0.0284782	-0.0287877	-0.0490616	-0.0199779	-0.106906	-0.0742088	-0.0911646	-0.0908338	0.0263317	-0.0644361	-0.161409	-0.129476	-0.00734864	0.148268	-0.111357	0.162491	0.0514297	0.0896026	-0.0372202	-0.0511298	-0.161852	-0.148945	-0.159123	-0.0637759	0.142384	-0.0779774	0.135618	-0.135739	0.106882	-0.150348	-0.0487483	-0.0923663	-0.111876	0.0583286	0.0949519	-0.102188	-0.15217	0.0855041	0.131842	-0.0106062	0.134828	-0.0150811	0.0801801	-0.100638	-0.106321
M454T860	-0.0887255	-0.0457056	-0.0293265	0.101283	0.0487786	-0.0163849	0.0538905	-0.000705307	-0.0748116	-0.0056691	-0.0813434	0.0359588	-0.024386	-0.0669728	-0.0659905	-0.131661	0.00936142	0.0769494	-0.0672143	0.0925277	0.0141781	0.0602633	-0.02323	0.0167947	-0.0892258	-0.0590618	-0.0726093	0.00823872	0.00763217	-0.0384151	0.0592001	-0.0764784	0.0270577	-0.0422701	-0.0162157	-0.0299661	-0.0469143	0.0713799	0.0356231	-0.0596633	-0.0358012	0.0485175	0.0660551	-0.0698789	0.00959921	-0.0187612	0.0692227	-0.0871687	-0.00806405
M199T930	-0.166846	-0.0881094	-0.0636928	0.194696	0.0914215	-0.04096	0.115237	-0.0101246	-0.144743	-0.000479098	-0.1631	0.0789402	-0.0603068	-0.135374	-0.120737	-0.249493	0.0107151	0.149463	-0.132731	0.178822	0.0177969	0.104282	-0.0349797	0.0401194	-0.169243	-0.110835	-0.138092	0.0282765	0.0088539	-0.0604523	0.110647	-0.148176	0.0541623	-0.0739678	-0.0356015	-0.0617439	-0.0782284	0.139506	0.0565706	-0.119335	-0.0587093	0.093976	0.125553	-0.144755	0.0108491	-0.0266224	0.13989	-0.17497	-0.0111676
M876T888	-0.0694417	-0.0838336	-0.0935691	0.147107	0.0332866	-0.122904	0.108875	-0.0987871	-0.14281	0.0370627	-0.189885	0.0469934	-0.123156	-0.158398	-0.112397	-0.156398	-0.0680555	0.182082	-0.165548	0.198209	-0.0398037	0.00142875	0.0466679	0.0459069	-0.164931	-0.130277	-0.158906	0.0737492	0.0605447	0.039826	0.115769	-0.168446	0.121602	-0.0765313	-0.0907015	-0.131154	-0.00582879	0.115689	-0.0145617	-0.163852	-0.0468444	0.106145	0.133861	-0.154543	0.0391679	0.0646715	0.173933	-0.207563	-0.0469239
M871T888	-0.0815582	-0.0814902	-0.0710203	0.145742	0.041044	-0.0919815	0.0760286	-0.0699624	-0.137268	0.00728846	-0.16687	0.0213493	-0.082534	-0.136494	-0.126363	-0.166125	-0.0442275	0.172686	-0.151288	0.190531	-0.0117039	0.0359613	0.0168865	0.0240096	-0.167449	-0.133737	-0.158476	0.0375218	0.0724825	-0.000343597	0.121314	-0.16085	0.110563	-0.0939446	-0.0748261	-0.114579	-0.040089	0.108032	0.0199752	-0.146213	-0.0729303	0.101438	0.134324	-0.123249	0.0572159	0.0347223	0.150745	-0.182153	-0.0558867
M210T640	0.0204026	0.0241187	-0.0870178	-0.0173696	-0.0116477	-0.0752032	0.199597	-0.0648387	0.035289	0.165716	-0.0400314	0.208259	-0.1719	-0.0534837	0.161358	0.0557995	-0.0549416	-0.0673962	0.0207919	-0.0744873	-0.128161	-0.148883	0.109595	0.136515	0.10718	0.122315	0.10997	0.185762	-0.185668	0.172159	-0.113764	0.059406	-0.0608109	0.180351	-0.00809155	0.0257222	0.184315	0.0214731	-0.176447	0.00724068	0.21398	-0.0373529	-0.0883823	-0.143356	-0.193897	0.0896642	0.0419796	-0.0418928	0.136708
M142T603	0.0321571	-0.029257	-0.18486	0.056279	-0.0243871	-0.2231	0.30417	-0.197972	-0.0597202	0.240092	-0.197298	0.254901	-0.323569	-0.188186	0.111315	0.00858785	-0.158784	0.0711666	-0.113337	0.0665745	-0.210623	-0.232163	0.208389	0.193754	0.00897332	0.0369614	0.00151701	0.29407	-0.140532	0.286863	-0.0459396	-0.0633368	0.0564729	0.152276	-0.106701	-0.104963	0.251809	0.0929335	-0.256479	-0.134745	0.220826	0.0396448	-0.00185767	-0.28134	-0.179165	0.203931	0.192518	-0.215486	0.103179
M209T641	-0.314349	-0.0690169	-0.126499	0.262841	0.179734	0.000703442	0.384924	0.0575877	-0.110234	0.146092	-0.176327	0.401291	-0.174709	-0.170719	0.0640549	-0.348752	0.0752057	0.0157904	-0.057058	0.0600263	-0.0462281	0.0949493	-0.0361643	0.205491	-0.0487198	0.0720413	0.0301282	0.188218	-0.314092	-0.0150891	-0.0370782	-0.0455398	-0.134864	0.155697	0.0459318	0.0857297	0.029023	0.21393	-0.0438939	-0.0403554	0.189883	0.0304592	0.00535091	-0.317079	-0.282774	-0.0690709	0.142149	-0.181275	0.222485
M246T902	0.195728	-0.0199799	-0.10784	-0.0540126	-0.119819	-0.235741	0.038688	-0.241314	-0.0465022	0.109129	-0.133697	-0.0416281	-0.198759	-0.114332	-0.0127505	0.155884	-0.206894	0.137207	-0.134451	0.112838	-0.153138	-0.241445	0.208896	0.0387696	-0.0448085	-0.0846859	-0.0992123	0.141969	0.127685	0.252429	0.047448	-0.10472	0.193877	-0.0228727	-0.158832	-0.2041	0.173179	-0.00948866	-0.177398	-0.16113	0.0229138	0.0646263	0.0629835	-0.0886398	0.0663663	0.236146	0.1443	-0.153521	-0.0896769
M143T603	0.0539756	-0.0436181	-0.160129	0.0553279	-0.0381072	-0.224325	0.214548	-0.20514	-0.0834069	0.178212	-0.198738	0.148569	-0.272693	-0.180239	0.0326721	0.00749705	-0.16531	0.124518	-0.144055	0.119352	-0.173702	-0.199626	0.189218	0.134544	-0.0486914	-0.0344501	-0.0661981	0.227707	-0.0316945	0.244789	0.0154984	-0.107738	0.115987	0.0627913	-0.127832	-0.149309	0.191458	0.0806736	-0.200475	-0.16326	0.122469	0.0673673	0.049862	-0.226374	-0.0761043	0.198558	0.19479	-0.21913	0.0237438
M252T758	0.0492128	-0.0523234	-0.168636	0.0690912	-0.0360889	-0.237342	0.221543	-0.216118	-0.0982687	0.179816	-0.217652	0.148556	-0.28344	-0.195661	0.0186726	-0.00671693	-0.173144	0.144801	-0.161827	0.14103	-0.176802	-0.199409	0.193977	0.136743	-0.0670346	-0.0502363	-0.084649	0.232809	-0.0208492	0.248191	0.0293028	-0.126188	0.131021	0.0517342	-0.138178	-0.164696	0.189347	0.0912009	-0.200512	-0.180917	0.114128	0.078976	0.0650845	-0.239395	-0.0678517	0.205737	0.212265	-0.239926	0.0155846
M343T863	0.174653	-0.0772597	-0.182918	0.0355486	-0.112954	-0.345867	0.115715	-0.336288	-0.145653	0.147718	-0.274856	-0.0150681	-0.304898	-0.232524	-0.0872127	0.0730673	-0.27742	0.273201	-0.259486	0.256334	-0.198817	-0.271182	0.265912	0.0742771	-0.157909	-0.179973	-0.215112	0.208757	0.182352	0.310658	0.128647	-0.227783	0.297327	-0.075015	-0.238006	-0.315238	0.191716	0.065203	-0.209779	-0.28843	-0.00394317	0.142005	0.158078	-0.201527	0.0993777	0.308248	0.276337	-0.30873	-0.130925
M96T603	0.0989256	-0.0658311	-0.155154	0.05551	-0.0665294	-0.264964	0.134974	-0.251188	-0.122162	0.132334	-0.229522	0.0374108	-0.255274	-0.196993	-0.0556161	0.018637	-0.20421	0.208147	-0.203318	0.199998	-0.159401	-0.199474	0.201003	0.0822688	-0.123071	-0.126261	-0.157898	0.18389	0.100032	0.238832	0.0912239	-0.177023	0.21013	-0.0358303	-0.176331	-0.229972	0.15341	0.0736175	-0.16861	-0.223833	0.022807	0.11058	0.118875	-0.191547	0.0401135	0.229157	0.226943	-0.255895	-0.0720746
M206T897	0.114899	-0.0734925	-0.19697	0.0649499	-0.077307	-0.321402	0.195522	-0.302916	-0.137755	0.183852	-0.276331	0.0834871	-0.328501	-0.24062	-0.036893	0.0268757	-0.246294	0.231408	-0.23412	0.221256	-0.207865	-0.256337	0.252223	0.121319	-0.125977	-0.125685	-0.165136	0.247813	0.081531	0.307083	0.0867186	-0.196845	0.233	-0.00953126	-0.206282	-0.262619	0.210121	0.0919908	-0.226691	-0.260103	0.0648691	0.122944	0.123724	-0.251164	0.0107039	0.281279	0.27324	-0.307437	-0.0582975
M224T893	0.165871	-0.0828638	-0.22433	0.0552542	-0.108825	-0.385711	0.197484	-0.368691	-0.156825	0.205267	-0.316408	0.0609258	-0.376829	-0.273632	-0.0532458	0.0622175	-0.302249	0.278623	-0.277325	0.262609	-0.243774	-0.314274	0.304868	0.125249	-0.149489	-0.160141	-0.2037	0.278178	0.129656	0.36786	0.109942	-0.2342	0.293774	-0.0287863	-0.25237	-0.32441	0.246928	0.0914075	-0.265719	-0.309838	0.0571399	0.146102	0.150257	-0.271609	0.0417315	0.343169	0.315678	-0.353398	-0.0925988
M202T940	0.123915	-0.0846179	-0.229871	0.079724	-0.0840714	-0.368162	0.237727	-0.345447	-0.158444	0.217728	-0.320037	0.110808	-0.383296	-0.279638	-0.035708	0.0239129	-0.280263	0.261874	-0.267325	0.251162	-0.241574	-0.294002	0.289562	0.147084	-0.141438	-0.137772	-0.184058	0.292155	0.0798383	0.35438	0.0944922	-0.223466	0.26028	-0.00180111	-0.23402	-0.296216	0.24539	0.110492	-0.26438	-0.296911	0.0847242	0.139612	0.138392	-0.297798	-0.0003019	0.321271	0.315757	-0.355628	-0.0570207
M507T861	0.112145	-0.119341	-0.241357	0.125988	-0.0799656	-0.402561	0.214602	-0.375959	-0.216861	0.188276	-0.37743	0.0595062	-0.385794	-0.321716	-0.119819	-0.0285282	-0.30148	0.349356	-0.335506	0.343784	-0.227778	-0.268386	0.28795	0.123445	-0.228105	-0.221496	-0.274089	0.270665	0.164502	0.335405	0.16817	-0.301723	0.331688	-0.0813529	-0.272401	-0.360875	0.202285	0.139	-0.230269	-0.362656	0.00794456	0.188791	0.211297	-0.309664	0.0752854	0.33339	0.368497	-0.419519	-0.119733
M273T688	0.213996	-0.137422	-0.27865	0.102075	-0.142617	-0.513677	0.184279	-0.492667	-0.253002	0.205064	-0.442172	-0.0178756	-0.451069	-0.371975	-0.170312	0.0413016	-0.401569	0.444261	-0.416475	0.42727	-0.278725	-0.362166	0.374562	0.10924	-0.28244	-0.301486	-0.359077	0.300579	0.284266	0.429461	0.22527	-0.376509	0.455555	-0.142115	-0.358548	-0.481214	0.249088	0.129113	-0.281644	-0.454738	-0.036197	0.235145	0.270425	-0.322066	0.163254	0.440418	0.43843	-0.494843	-0.205546
M506T862	0.258223	-0.0760415	-0.174673	-0.0101019	-0.162483	-0.385497	0.0375927	-0.386787	-0.146389	0.124005	-0.273146	-0.114613	-0.295936	-0.225099	-0.125649	0.146787	-0.324422	0.312406	-0.284623	0.285177	-0.204933	-0.313007	0.298872	0.0316078	-0.178737	-0.228922	-0.259382	0.183098	0.284984	0.339928	0.163099	-0.254359	0.368925	-0.131593	-0.278085	-0.376438	0.195356	0.0297552	-0.213579	-0.319533	-0.060753	0.158192	0.185845	-0.153176	0.185489	0.355098	0.281404	-0.310393	-0.204314
M254T668	0.266393	-0.0840774	-0.192078	-0.00167797	-0.168254	-0.41408	0.0539151	-0.413474	-0.161074	0.138374	-0.299569	-0.108996	-0.324052	-0.247771	-0.132651	0.145512	-0.345866	0.336082	-0.307702	0.308377	-0.221796	-0.332959	0.319812	0.0411905	-0.193638	-0.243318	-0.277505	0.203329	0.295052	0.364675	0.173841	-0.274775	0.391531	-0.135826	-0.297096	-0.401333	0.210934	0.0394428	-0.231023	-0.344623	-0.058526	0.170964	0.199766	-0.17567	0.189273	0.379047	0.307246	-0.33975	-0.211625
M262T905	0.214189	-0.0474891	-0.10657	-0.0337827	-0.132943	-0.269135	-0.0217368	-0.276394	-0.0933207	0.0655253	-0.172832	-0.13125	-0.183672	-0.138943	-0.102004	0.137645	-0.234606	0.221677	-0.195851	0.19814	-0.134599	-0.224743	0.210259	-0.00468897	-0.125516	-0.17414	-0.190773	0.102035	0.241522	0.234478	0.123679	-0.177271	0.276992	-0.116522	-0.200771	-0.275739	0.127322	-0.00214838	-0.138962	-0.221679	-0.0714516	0.110043	0.134277	-0.0692365	0.168359	0.254198	0.18214	-0.198536	-0.173022
M266T862	0.18001	-0.0497479	-0.11409	-0.0122826	-0.112891	-0.258471	0.0158264	-0.260613	-0.0961853	0.079162	-0.179452	-0.0868021	-0.19399	-0.14722	-0.0867392	0.105683	-0.219162	0.209897	-0.190073	0.19071	-0.135874	-0.211345	0.200837	0.0160164	-0.119661	-0.156034	-0.175523	0.117831	0.199234	0.227581	0.111027	-0.170228	0.25103	-0.0928007	-0.187702	-0.254814	0.129467	0.0152931	-0.141437	-0.213794	-0.0461557	0.105826	0.125245	-0.0952454	0.131791	0.239424	0.185715	-0.204352	-0.142801
M471T938	0.155058	-0.0922529	-0.165764	0.0580221	-0.102188	-0.330857	0.0718474	-0.321304	-0.1692	0.102955	-0.280083	-0.0653318	-0.2648	-0.231317	-0.142934	0.035728	-0.262945	0.306735	-0.278622	0.294359	-0.163119	-0.222432	0.234162	0.0407688	-0.203497	-0.224603	-0.258997	0.161416	0.235254	0.259673	0.170612	-0.258743	0.320627	-0.131687	-0.240349	-0.329673	0.135107	0.0722072	-0.157383	-0.302803	-0.068083	0.161537	0.194572	-0.17627	0.154244	0.282973	0.278952	-0.314707	-0.170276
M85T863	0.128864	-0.0679391	-0.141253	0.0395031	-0.0842976	-0.270771	0.0807128	-0.262497	-0.126141	0.103294	-0.223395	-0.0258947	-0.230854	-0.187177	-0.0892529	0.0408778	-0.215468	0.230605	-0.214863	0.219262	-0.146302	-0.197776	0.200415	0.0493975	-0.143279	-0.159211	-0.187471	0.151575	0.161436	0.229378	0.117633	-0.193722	0.244472	-0.0788389	-0.190442	-0.256092	0.132818	0.0570076	-0.148946	-0.236059	-0.0244145	0.120877	0.139618	-0.15528	0.0962278	0.236223	0.223246	-0.250779	-0.116441
M854T888	0.102624	-0.076814	-0.140996	0.062439	-0.0693651	-0.26294	0.0859268	-0.251495	-0.14002	0.0943418	-0.233508	-0.0211951	-0.224175	-0.194913	-0.105294	0.0068991	-0.204043	0.241874	-0.223338	0.234802	-0.134608	-0.172791	0.185007	0.0484245	-0.161589	-0.170135	-0.200279	0.143677	0.161546	0.20787	0.129927	-0.206057	0.243259	-0.0900796	-0.187073	-0.254335	0.112579	0.0713231	-0.130967	-0.241652	-0.0369012	0.128769	0.152143	-0.162821	0.0993977	0.221009	0.230449	-0.261219	-0.11719
M269T579	-0.219263	-0.153482	-0.273835	0.33883	0.114156	-0.270626	0.477233	-0.200292	-0.26313	0.240593	-0.425239	0.381337	-0.406045	-0.378163	-0.0535208	-0.357375	-0.132853	0.273981	-0.294565	0.312812	-0.181556	-0.0741127	0.150134	0.255691	-0.226231	-0.11096	-0.185277	0.334806	-0.145121	0.19228	0.104516	-0.266771	0.118954	0.0562717	-0.148132	-0.179422	0.137335	0.295194	-0.172488	-0.295673	0.145492	0.168797	0.170288	-0.49088	-0.177369	0.154967	0.386505	-0.45932	0.0995961
M188T863	-0.0256137	-0.131116	-0.202172	0.200197	0.00175661	-0.294612	0.220696	-0.25791	-0.229366	0.131846	-0.350151	0.096505	-0.299581	-0.297137	-0.144919	-0.16704	-0.195575	0.318463	-0.301302	0.332186	-0.145832	-0.121416	0.174441	0.112129	-0.248348	-0.20801	-0.259845	0.204657	0.10582	0.193304	0.172987	-0.286519	0.249508	-0.0903493	-0.202177	-0.274997	0.0950036	0.177238	-0.126251	-0.311797	-0.0205014	0.180031	0.211686	-0.298899	0.0475975	0.208664	0.330308	-0.385264	-0.0798026
M244T466	-0.0174837	-0.108667	-0.191814	0.169374	-0.0011607	-0.269836	0.229303	-0.236153	-0.191468	0.146269	-0.310652	0.123418	-0.292666	-0.267389	-0.0940645	-0.132949	-0.180278	0.262552	-0.256717	0.272948	-0.151256	-0.134484	0.172583	0.123349	-0.193977	-0.156356	-0.203563	0.213148	0.0560104	0.201111	0.127622	-0.236386	0.204466	-0.0432989	-0.176762	-0.233294	0.118267	0.157202	-0.143753	-0.268494	0.0236894	0.148521	0.166005	-0.286171	0.00391232	0.198392	0.293927	-0.341411	-0.042855
M174T664	-0.0686367	-0.122433	-0.209786	0.214323	0.0279301	-0.269391	0.282596	-0.226793	-0.213529	0.162417	-0.340739	0.177352	-0.315053	-0.29525	-0.0940316	-0.193095	-0.167885	0.272396	-0.270475	0.290331	-0.153702	-0.113201	0.163287	0.150178	-0.210249	-0.153798	-0.207632	0.235809	0.0171634	0.19214	0.129736	-0.250141	0.189274	-0.0290759	-0.171513	-0.224374	0.114464	0.192115	-0.143091	-0.279032	0.0424292	0.157458	0.173991	-0.332578	-0.0302523	0.18533	0.31826	-0.372611	-0.0156656
M121T660	0.542868	0.0224495	-0.0184633	-0.296433	-0.32175	-0.314557	-0.33813	-0.374518	0.0159642	-0.021982	-0.0282698	-0.47021	-0.0802143	-0.000895207	-0.125427	0.503571	-0.343378	0.205343	-0.150997	0.134875	-0.138697	-0.37933	0.295149	-0.164237	-0.0575043	-0.222825	-0.20386	-0.0173437	0.511904	0.319313	0.136728	-0.130701	0.413252	-0.224415	-0.264597	-0.374554	0.163925	-0.203354	-0.159833	-0.19916	-0.19882	0.0788731	0.114538	0.190205	0.399806	0.368848	0.0720553	-0.0518925	-0.363188
M311T815	0.415926	-0.0172641	-0.0754465	-0.176116	-0.25019	-0.330262	-0.189596	-0.366085	-0.0487296	0.0294292	-0.121025	-0.325945	-0.155485	-0.0859522	-0.127569	0.348536	-0.324088	0.243283	-0.199175	0.19189	-0.155823	-0.337297	0.284128	-0.0883117	-0.106651	-0.223031	-0.223355	0.0543482	0.415544	0.311928	0.147002	-0.176968	0.38618	-0.188254	-0.261843	-0.365294	0.164829	-0.107766	-0.169791	-0.240316	-0.147041	0.108668	0.141992	0.056533	0.311889	0.349608	0.149685	-0.14918	-0.295822
M465T627	0.423057	-0.00114091	0.00722183	-0.215528	-0.251854	-0.240383	-0.337075	-0.289979	-0.0177443	-0.0769073	-0.0302844	-0.454677	-0.0137259	0.000798739	-0.176849	0.367259	-0.264896	0.213819	-0.14999	0.16146	-0.067825	-0.249617	0.202348	-0.179738	-0.107413	-0.242817	-0.226171	-0.0764455	0.492638	0.197078	0.168141	-0.14873	0.37225	-0.259921	-0.221845	-0.328628	0.0612243	-0.15889	-0.063376	-0.183555	-0.248553	0.0908681	0.14262	0.190345	0.402538	0.271778	0.0630492	-0.0508022	-0.351905
M146T579	0.4626	-0.00971027	-0.0114733	-0.222197	-0.276367	-0.28895	-0.34276	-0.340039	-0.0345909	-0.0660476	-0.0611004	-0.480328	-0.0459533	-0.0238174	-0.196212	0.392827	-0.30745	0.254334	-0.185521	0.197629	-0.0916213	-0.290024	0.240156	-0.181644	-0.130556	-0.275134	-0.26136	-0.0591367	0.538022	0.238971	0.191175	-0.181077	0.423132	-0.282212	-0.258384	-0.37902	0.0834995	-0.159864	-0.0877647	-0.223758	-0.26288	0.110945	0.167374	0.179111	0.434595	0.317728	0.0956265	-0.0862677	-0.384427
M407T728	0.537023	-0.0268338	-0.0681989	-0.228908	-0.322923	-0.402076	-0.311331	-0.452674	-0.0690613	-0.0136574	-0.138387	-0.489059	-0.145293	-0.0897959	-0.211147	0.441683	-0.402184	0.330429	-0.259435	0.265201	-0.16205	-0.393139	0.334298	-0.158141	-0.165538	-0.322709	-0.318343	0.0113174	0.594837	0.351582	0.22176	-0.242251	0.516361	-0.297123	-0.334755	-0.478151	0.158233	-0.150784	-0.166363	-0.308849	-0.254862	0.148927	0.206852	0.122771	0.463336	0.424882	0.175623	-0.173797	-0.424707
M308T812	0.486003	-0.0493969	-0.0910403	-0.173389	-0.294678	-0.414058	-0.262281	-0.454814	-0.106141	-0.00240939	-0.184898	-0.447524	-0.172081	-0.130054	-0.231419	0.37115	-0.398424	0.363719	-0.292026	0.306904	-0.163971	-0.369831	0.328255	-0.135966	-0.203479	-0.341624	-0.345722	0.0316392	0.578058	0.342503	0.242333	-0.276712	0.521518	-0.302142	-0.341453	-0.488221	0.1472	-0.108853	-0.160727	-0.33808	-0.253833	0.170857	0.233456	0.0714353	0.448027	0.418799	0.215396	-0.223338	-0.413794
M310T815	0.441838	-0.0826514	-0.148131	-0.10217	-0.271898	-0.472471	-0.165959	-0.498712	-0.163167	0.0457435	-0.275446	-0.372728	-0.256199	-0.210076	-0.246861	0.29643	-0.427873	0.425038	-0.356504	0.376267	-0.201177	-0.385028	0.360031	-0.0848466	-0.254465	-0.369187	-0.38886	0.099621	0.55371	0.382214	0.267828	-0.335878	0.550712	-0.295014	-0.374639	-0.529449	0.173956	-0.0472062	-0.195153	-0.402814	-0.228093	0.208266	0.272415	-0.0298198	0.416256	0.45245	0.297863	-0.321299	-0.397339
M244T624	0.474362	-0.0907137	-0.156333	-0.108137	-0.292024	-0.50635	-0.186815	-0.534889	-0.178361	0.0421323	-0.296259	-0.410329	-0.269135	-0.225026	-0.273893	0.315541	-0.458816	0.462091	-0.386081	0.41001	-0.211212	-0.407957	0.383157	-0.0971232	-0.280057	-0.404012	-0.42486	0.0995314	0.605022	0.404196	0.294371	-0.365618	0.596674	-0.326326	-0.403756	-0.57228	0.179045	-0.0509222	-0.202376	-0.435333	-0.25554	0.226743	0.298312	-0.0268695	0.45721	0.483705	0.320191	-0.345686	-0.434342
M204T692	0.380524	-0.0838574	-0.108647	-0.0783958	-0.234857	-0.39958	-0.201552	-0.424775	-0.160841	-0.00781208	-0.239325	-0.389273	-0.179769	-0.17623	-0.271204	0.237785	-0.363906	0.40321	-0.328023	0.363036	-0.140696	-0.294813	0.286697	-0.113834	-0.263953	-0.36816	-0.383069	0.0353087	0.546874	0.287159	0.275545	-0.321563	0.509409	-0.3178	-0.332031	-0.480532	0.0977932	-0.0429765	-0.119756	-0.364724	-0.267564	0.19962	0.272763	0.00994429	0.42716	0.375	0.257806	-0.279991	-0.393632
M222T624	0.363275	-0.0867202	-0.0936106	-0.0698325	-0.224571	-0.37746	-0.223562	-0.402901	-0.164223	-0.0325253	-0.229448	-0.407831	-0.149838	-0.165634	-0.2899	0.217786	-0.344892	0.404488	-0.324153	0.367099	-0.117001	-0.2619	0.26124	-0.130314	-0.275625	-0.377986	-0.39112	0.00687319	0.559125	0.251795	0.286765	-0.32398	0.504818	-0.33712	-0.321864	-0.471642	0.0657525	-0.0423259	-0.0886711	-0.357498	-0.293111	0.20123	0.280527	0.0284881	0.444156	0.35014	0.246662	-0.26888	-0.403002
M173T983	0.296715	0.047347	0.0621124	-0.216096	-0.17196	-0.0715787	-0.275432	-0.116143	0.0712679	-0.0743055	0.0938312	-0.311065	0.0697117	0.0948242	-0.0476505	0.312282	-0.119196	0.0260611	0.00473874	-0.0148915	-0.0133502	-0.147067	0.0917153	-0.140865	0.0271224	-0.0758761	-0.0486188	-0.0961511	0.270567	0.0902511	0.0386782	0.00580305	0.157329	-0.119712	-0.0815262	-0.123997	0.0339394	-0.164767	-0.0236338	-0.0161478	-0.13134	-0.00539195	0.0117085	0.210934	0.228614	0.124098	-0.0646957	0.091751	-0.191277
M264T904	0.257336	0.032137	0.0430922	-0.175334	-0.150009	-0.08026	-0.231236	-0.117066	0.0462793	-0.0603577	0.0598779	-0.270843	0.0453858	0.064589	-0.0552607	0.260715	-0.115854	0.045547	-0.016319	0.0108094	-0.0181683	-0.133002	0.0890672	-0.119162	0.00463273	-0.0831629	-0.0624483	-0.07514	0.248258	0.0874903	0.0480957	-0.0153628	0.155639	-0.115149	-0.0844981	-0.127305	0.0314254	-0.132917	-0.0246743	-0.0349487	-0.121525	0.00812676	0.0264408	0.168253	0.207909	0.12015	-0.035755	0.0557793	-0.17597
M105T722	0.370291	0.0200234	0.00682901	-0.211608	-0.218788	-0.191667	-0.262549	-0.235631	0.0197816	-0.0384215	0.00347079	-0.346962	-0.021768	0.0206448	-0.0937751	0.347571	-0.218683	0.129792	-0.0889977	0.0816034	-0.0743065	-0.237997	0.181491	-0.131684	-0.0364683	-0.153086	-0.136123	-0.041144	0.362336	0.19083	0.0953032	-0.0797257	0.274912	-0.166216	-0.16911	-0.243647	0.0887547	-0.150597	-0.0850506	-0.120007	-0.155796	0.0478756	0.0755607	0.160154	0.289688	0.231965	0.0273225	-0.0105965	-0.257307
M167T670	0.350517	0.0186979	0.0246501	-0.204046	-0.206833	-0.164046	-0.285846	-0.208426	0.0192179	-0.0648938	0.0180287	-0.364535	0.0126128	0.0351142	-0.110138	0.327025	-0.19531	0.12599	-0.0804993	0.0807867	-0.0478772	-0.201385	0.152136	-0.148897	-0.0447751	-0.159218	-0.139902	-0.0723184	0.370766	0.151132	0.103718	-0.0778536	0.265033	-0.183406	-0.154961	-0.229306	0.0544372	-0.151182	-0.0513187	-0.107753	-0.18028	0.046807	0.0801105	0.181696	0.304202	0.202407	0.0115213	0.00577124	-0.263911
M168T641	0.255005	-0.00281436	0.0523631	-0.138208	-0.15121	-0.100257	-0.304007	-0.137415	-0.0118296	-0.123708	0.0186282	-0.372961	0.0801588	0.0402452	-0.167266	0.214329	-0.129683	0.141107	-0.0834305	0.110797	0.0194876	-0.0859684	0.0697217	-0.174161	-0.0958054	-0.188261	-0.169781	-0.136021	0.375086	0.0395732	0.140603	-0.0994318	0.240581	-0.229765	-0.121931	-0.197609	-0.0436628	-0.117771	0.0409556	-0.0980016	-0.240743	0.0608876	0.112046	0.194688	0.326175	0.118865	0.00203538	0.00878886	-0.269364
M189T516	0.232939	-0.0159561	0.0262338	-0.106928	-0.139518	-0.124109	-0.255205	-0.154458	-0.03437	-0.0984543	-0.0197404	-0.331671	0.0407245	0.00556777	-0.167521	0.1811	-0.140714	0.162576	-0.108118	0.135944	0.0012602	-0.0937792	0.0838306	-0.147425	-0.112985	-0.193936	-0.182425	-0.101997	0.354966	0.0587226	0.146408	-0.120882	0.247287	-0.219295	-0.133681	-0.210702	-0.0281872	-0.0899885	0.0225306	-0.122822	-0.22175	0.0744877	0.124385	0.146845	0.303663	0.13251	0.0367699	-0.0324995	-0.255271
M259T866	0.253595	-0.0120177	0.00188819	-0.116338	-0.151897	-0.156293	-0.21517	-0.185394	-0.0297851	-0.0583229	-0.0361156	-0.295822	-0.00691178	-0.0121586	-0.136449	0.206265	-0.167303	0.158805	-0.113215	0.128647	-0.0352553	-0.141928	0.121269	-0.118712	-0.0942761	-0.175985	-0.167689	-0.0557784	0.32922	0.111741	0.127219	-0.116145	0.25009	-0.185832	-0.147142	-0.220932	0.0212126	-0.0879864	-0.0254767	-0.132703	-0.178469	0.071407	0.111105	0.114002	0.271589	0.168157	0.0545649	-0.0506445	-0.235933
M259T880	0.173593	-0.0244897	0.000122607	-0.0617011	-0.105269	-0.122233	-0.170843	-0.141606	-0.0477471	-0.0610733	-0.0485593	-0.240442	0.00140109	-0.0244289	-0.139727	0.121059	-0.125222	0.152977	-0.110394	0.134142	-0.013526	-0.0830684	0.0804601	-0.100072	-0.108647	-0.165876	-0.162188	-0.056704	0.277479	0.0635582	0.12666	-0.118461	0.2104	-0.173539	-0.120345	-0.185348	-0.0114404	-0.0509387	0.00421253	-0.122561	-0.168575	0.0733253	0.113831	0.0817463	0.233125	0.120421	0.0595338	-0.0615625	-0.199887
M105T615	0.188439	-0.029688	-0.00995643	-0.0613755	-0.114676	-0.145149	-0.169925	-0.164571	-0.0575527	-0.0550542	-0.0654556	-0.249005	-0.0152599	-0.0381691	-0.149331	0.128473	-0.144402	0.173191	-0.128424	0.152883	-0.0247411	-0.100319	0.0974888	-0.0992405	-0.121177	-0.181362	-0.179522	-0.04716	0.296546	0.0824076	0.138065	-0.135067	0.233608	-0.183491	-0.137324	-0.208721	-0.00156485	-0.0487669	-0.00693015	-0.142536	-0.174466	0.0836639	0.126446	0.073166	0.246225	0.141085	0.0768213	-0.0807543	-0.21361
M116T659	0.284249	-0.0222111	-0.0471353	-0.11002	-0.171728	-0.230456	-0.155155	-0.255375	-0.0505562	-0.00144257	-0.0936742	-0.257141	-0.0929186	-0.0645541	-0.122708	0.224828	-0.224963	0.195298	-0.155967	0.161443	-0.0933624	-0.214763	0.186965	-0.0792044	-0.103847	-0.185359	-0.18592	0.01588	0.325021	0.196566	0.129463	-0.146388	0.290212	-0.165521	-0.189967	-0.270957	0.0877328	-0.0701944	-0.0939735	-0.182741	-0.139319	0.0902301	0.123497	0.0495481	0.25169	0.237423	0.112323	-0.114559	-0.232356
M331T951	0.274015	-0.0287243	-0.0657061	-0.0936332	-0.166441	-0.248129	-0.120092	-0.268898	-0.0620396	0.0196712	-0.117416	-0.226442	-0.122735	-0.0866344	-0.116736	0.209488	-0.234539	0.205536	-0.169767	0.173298	-0.109408	-0.226377	0.200365	-0.0588396	-0.109577	-0.184364	-0.189369	0.0428535	0.30752	0.215453	0.128629	-0.156714	0.292854	-0.152918	-0.197836	-0.278566	0.104533	-0.053975	-0.112139	-0.197307	-0.12039	0.0967772	0.127372	0.016858	0.232148	0.249976	0.134186	-0.140124	-0.219843
M513T889	0.26324	-0.0303823	-0.0433731	-0.0912844	-0.159799	-0.22167	-0.159897	-0.244567	-0.063277	-0.0156215	-0.100316	-0.26295	-0.0805599	-0.0686452	-0.142706	0.195973	-0.214149	0.207707	-0.164058	0.177467	-0.0788565	-0.189111	0.170546	-0.0859952	-0.123305	-0.199793	-0.201336	0.00174179	0.333904	0.172651	0.14447	-0.15917	0.292645	-0.182613	-0.187474	-0.271414	0.0640072	-0.0598754	-0.0724039	-0.188032	-0.158758	0.0983706	0.137595	0.049748	0.263158	0.222148	0.116611	-0.121442	-0.239411
M258T778	0.201778	-0.0219943	-0.0282318	-0.0724856	-0.122308	-0.163935	-0.130677	-0.182279	-0.046076	-0.0179122	-0.0709097	-0.208135	-0.0532845	-0.0470577	-0.11128	0.151368	-0.160091	0.156345	-0.121983	0.133126	-0.0552621	-0.139676	0.125625	-0.0708942	-0.0935895	-0.153206	-0.15334	-0.00613375	0.259084	0.125448	0.111071	-0.119386	0.222329	-0.143139	-0.140673	-0.204824	0.0432432	-0.0490068	-0.0494229	-0.13989	-0.126668	0.0737556	0.104623	0.0459579	0.205863	0.165193	0.0836477	-0.0865607	-0.185794
M117T659	0.286866	-0.033918	-0.0904529	-0.0890583	-0.174894	-0.284081	-0.0878867	-0.302437	-0.072505	0.0487136	-0.146324	-0.204321	-0.165956	-0.113101	-0.108916	0.21651	-0.262008	0.222788	-0.190519	0.189017	-0.138225	-0.261486	0.232213	-0.0379104	-0.113918	-0.187782	-0.197359	0.0793487	0.302596	0.256929	0.128888	-0.171195	0.310945	-0.14128	-0.218132	-0.301892	0.137567	-0.044001	-0.146173	-0.221519	-0.0993299	0.105802	0.132893	-0.0167649	0.219847	0.283229	0.162987	-0.17212	-0.216039
M70T659	0.243866	-0.04534	-0.0961568	-0.0535131	-0.150278	-0.274472	-0.0619336	-0.286769	-0.090321	0.047937	-0.163595	-0.176952	-0.167743	-0.128207	-0.119111	0.165275	-0.245371	0.23191	-0.199581	0.204657	-0.128875	-0.231507	0.214298	-0.0275403	-0.132122	-0.192226	-0.205656	0.0815011	0.283369	0.234387	0.136945	-0.183313	0.299972	-0.141969	-0.210739	-0.293116	0.119559	-0.0192649	-0.130931	-0.22681	-0.0996967	0.113658	0.143381	-0.0403117	0.205779	0.263298	0.175657	-0.189727	-0.203014
M546T867	0.283324	-0.0549979	-0.126651	-0.0563487	-0.175014	-0.335358	-0.0453432	-0.347318	-0.10959	0.0755446	-0.205734	-0.182196	-0.22088	-0.16409	-0.128251	0.190495	-0.296225	0.27378	-0.240029	0.242066	-0.1663	-0.286166	0.264527	-0.0152527	-0.152043	-0.218784	-0.237342	0.118881	0.314788	0.294239	0.154303	-0.217098	0.35071	-0.150999	-0.252041	-0.346928	0.158862	-0.0139377	-0.172429	-0.273185	-0.0964335	0.134643	0.165491	-0.0706732	0.222092	0.320656	0.219165	-0.237428	-0.225328
M422T899	0.279806	-0.0494103	-0.0955665	-0.067499	-0.171985	-0.298364	-0.0968565	-0.314781	-0.0984992	0.0358296	-0.171774	-0.225361	-0.166933	-0.131846	-0.14575	0.191532	-0.270317	0.260925	-0.220298	0.229672	-0.131724	-0.24893	0.230582	-0.0477507	-0.152163	-0.224144	-0.236599	0.0700044	0.338342	0.247548	0.161084	-0.205492	0.341235	-0.175735	-0.234301	-0.329342	0.117997	-0.0306198	-0.130609	-0.250062	-0.132613	0.127365	0.164842	-0.0228019	0.251933	0.287435	0.186221	-0.200379	-0.242573
M133T645	0.193082	-0.0619118	-0.101385	-0.00851658	-0.121423	-0.26434	-0.0392567	-0.26964	-0.116459	0.040333	-0.187074	-0.155193	-0.165544	-0.147597	-0.141892	0.100792	-0.226623	0.251304	-0.216112	0.232129	-0.113706	-0.191182	0.190793	-0.0211333	-0.162891	-0.207372	-0.225418	0.0773899	0.2731	0.202531	0.155185	-0.205176	0.294841	-0.153971	-0.205211	-0.28904	0.0906004	0.010876	-0.106086	-0.238468	-0.111972	0.127673	0.163686	-0.0645642	0.200891	0.239127	0.193429	-0.214077	-0.196782
M179T856	0.200312	-0.0632914	-0.115653	-0.00754296	-0.126064	-0.283562	-0.0179781	-0.287487	-0.119776	0.0593847	-0.201456	-0.13826	-0.191272	-0.161356	-0.132582	0.106694	-0.24136	0.256751	-0.224775	0.236532	-0.131482	-0.212864	0.209445	-0.00697448	-0.16091	-0.204647	-0.225159	0.100508	0.264712	0.227826	0.151255	-0.209585	0.301196	-0.142394	-0.214904	-0.298975	0.112378	0.0158261	-0.128009	-0.249241	-0.0949191	0.130404	0.163009	-0.084585	0.18876	0.257763	0.207898	-0.229934	-0.190507
M657T876	0.202133	-0.067794	-0.129362	-0.000546756	-0.127719	-0.301802	0.00128546	-0.303746	-0.128099	0.0739801	-0.219321	-0.124545	-0.214044	-0.17747	-0.130942	0.103935	-0.254202	0.268122	-0.23766	0.247896	-0.14527	-0.227494	0.22407	0.00469907	-0.166527	-0.208234	-0.23165	0.119435	0.261379	0.246693	0.153431	-0.219693	0.310556	-0.137654	-0.225285	-0.3112	0.126958	0.0241776	-0.143554	-0.26348	-0.0851871	0.136743	0.168182	-0.104876	0.182001	0.273118	0.225131	-0.249548	-0.18809
M118T557	0.0951729	-0.0172571	0.00329371	-0.0303772	-0.0579628	-0.067215	-0.106321	-0.0782406	-0.0324437	-0.0438884	-0.0293288	-0.147591	0.00858433	-0.0141423	-0.0914872	0.0613082	-0.0688909	0.0947651	-0.0674514	0.0849392	-0.000628539	-0.0376696	0.0397369	-0.0639023	-0.0717954	-0.104252	-0.102066	-0.0418145	0.169591	0.0261631	0.0812414	-0.0744632	0.125392	-0.11093	-0.0695579	-0.109294	-0.0179983	-0.0274271	0.0129591	-0.0734454	-0.109522	0.0461708	0.0728431	0.0514697	0.144558	0.0639533	0.0350381	-0.0369651	-0.122428
M512T889	0.0809965	-0.033814	-0.0336835	0.00299704	-0.051409	-0.109129	-0.0469263	-0.112521	-0.0615691	-0.00785343	-0.082155	-0.101755	-0.0493642	-0.0615012	-0.0925314	0.0317105	-0.0940927	0.128025	-0.104316	0.121053	-0.0310583	-0.0611654	0.068662	-0.030317	-0.0945456	-0.115915	-0.122744	0.00643125	0.153634	0.0635753	0.0908423	-0.105772	0.144754	-0.100031	-0.092742	-0.136736	0.0104078	0.00450656	-0.019147	-0.112053	-0.085931	0.0659164	0.0910123	-0.00976748	0.122158	0.093954	0.0842441	-0.0943847	-0.111264
M527T902	0.130376	-0.0304419	-0.0261015	-0.0274583	-0.0804237	-0.12762	-0.094359	-0.137907	-0.0574144	-0.0223172	-0.0751647	-0.159299	-0.0404854	-0.0522972	-0.110544	0.0783232	-0.118478	0.144308	-0.113214	0.13097	-0.0333168	-0.0848986	0.0858382	-0.0557758	-0.100982	-0.139313	-0.142597	-0.0102871	0.209508	0.0789237	0.106528	-0.115367	0.181244	-0.129411	-0.112473	-0.167076	0.0127554	-0.019168	-0.0209311	-0.124379	-0.116369	0.0716468	0.102364	0.0223539	0.169386	0.118383	0.0815869	-0.0887358	-0.1511
M469T944	0.100451	-0.0485339	-0.0532621	0.013426	-0.0644571	-0.152189	-0.045401	-0.154498	-0.0880157	-0.00126495	-0.120706	-0.12011	-0.0787717	-0.0923819	-0.121063	0.0321671	-0.128211	0.175265	-0.145297	0.16712	-0.0477026	-0.0844689	0.0959901	-0.0307415	-0.129368	-0.153956	-0.165225	0.0204746	0.195371	0.0913279	0.120925	-0.14591	0.192897	-0.127526	-0.126262	-0.184548	0.0200222	0.0146661	-0.0324151	-0.155675	-0.105995	0.0909991	0.123365	-0.028781	0.152964	0.129115	0.122367	-0.137783	-0.141619
M855T888	0.0441728	-0.051573	-0.0441021	0.0433298	-0.0310417	-0.113182	-0.0261882	-0.110361	-0.0904977	-0.011212	-0.112758	-0.0872563	-0.0569108	-0.0866503	-0.118361	-0.0215869	-0.0883258	0.15689	-0.129374	0.156283	-0.0239233	-0.0350356	0.0574153	-0.0241383	-0.129169	-0.138292	-0.150294	0.00820195	0.15539	0.0459129	0.113646	-0.134776	0.153449	-0.116445	-0.0975152	-0.146463	-0.00980019	0.0326372	-0.00333382	-0.133873	-0.100271	0.0843344	0.116347	-0.0362968	0.125304	0.0841934	0.109978	-0.127076	-0.113561
M266T858	0.0566965	-0.070181	-0.0652788	0.0618631	-0.0402931	-0.157127	-0.0223656	-0.152096	-0.123287	-0.00658777	-0.157534	-0.104939	-0.0868013	-0.122455	-0.153764	-0.0318744	-0.121455	0.211101	-0.176081	0.21059	-0.0383764	-0.0524254	0.0821074	-0.0245598	-0.172199	-0.182369	-0.199778	0.0212266	0.199801	0.0692598	0.149633	-0.181719	0.204636	-0.149143	-0.132472	-0.19721	-0.00550449	0.0482094	-0.012262	-0.182527	-0.125299	0.113728	0.154912	-0.0595159	0.158931	0.117314	0.153364	-0.177171	-0.146072
M238T862	0.116807	-0.07173	-0.0820405	0.0366762	-0.0764705	-0.209708	-0.0363688	-0.208983	-0.129038	0.00807283	-0.17856	-0.13828	-0.120411	-0.139092	-0.162786	0.0202106	-0.171532	0.242894	-0.20434	0.234725	-0.0687707	-0.1097	0.129706	-0.0284324	-0.181935	-0.207535	-0.225947	0.0409273	0.248049	0.124632	0.164382	-0.204452	0.256804	-0.165406	-0.170939	-0.248626	0.0293225	0.0349505	-0.0474512	-0.217478	-0.13341	0.127652	0.170634	-0.0613394	0.191741	0.173148	0.178489	-0.202449	-0.180166
M658T896	0.0949201	-0.0764721	-0.0990704	0.0567243	-0.0640826	-0.217565	0.00722006	-0.211629	-0.137025	0.0310667	-0.197576	-0.0941471	-0.147568	-0.158068	-0.148818	-0.00323997	-0.171616	0.242722	-0.210112	0.237453	-0.0821056	-0.113846	0.136065	-0.00322895	-0.180835	-0.196201	-0.21901	0.0690535	0.213794	0.136874	0.155826	-0.206671	0.24537	-0.142935	-0.170117	-0.243368	0.044626	0.0537744	-0.0636288	-0.223032	-0.105514	0.129179	0.167249	-0.0970049	0.158654	0.176116	0.19494	-0.222298	-0.155605
M204T624	0.17659	-0.0569161	-0.0234589	-0.022772	-0.109969	-0.17495	-0.17695	-0.19034	-0.103488	-0.0707909	-0.11398	-0.277755	-0.0252278	-0.0750456	-0.209167	0.0854759	-0.162305	0.239892	-0.182017	0.223846	-0.0189487	-0.0844684	0.0997671	-0.110819	-0.186155	-0.242208	-0.246223	-0.0554601	0.353318	0.0734656	0.191668	-0.195096	0.286292	-0.238089	-0.167382	-0.257861	-0.0286257	-0.0232796	0.0131677	-0.194519	-0.225315	0.121406	0.180795	0.0553416	0.295878	0.153125	0.121389	-0.134519	-0.255798
M264T806	0.175464	-0.0546183	0.0224115	-0.0348297	-0.108387	-0.127888	-0.26553	-0.150186	-0.097261	-0.138411	-0.0725612	-0.360371	0.0571372	-0.0330251	-0.254004	0.0831527	-0.130292	0.239185	-0.166266	0.223986	0.0357321	-0.0263126	0.0503035	-0.167839	-0.203656	-0.269294	-0.264807	-0.135732	0.412366	0.00116263	0.217989	-0.193654	0.290282	-0.2945	-0.150393	-0.247485	-0.0983903	-0.046205	0.0827422	-0.173617	-0.298663	0.120486	0.195154	0.129757	0.361591	0.108315	0.0811894	-0.0898342	-0.299028
M154T659	0.0262342	-0.0579222	0.0452856	0.0396091	-0.0194319	-0.0216984	-0.204133	-0.0302892	-0.0959335	-0.155883	-0.0459769	-0.258736	0.110115	-0.0146457	-0.231306	-0.0533357	-0.02255	0.177283	-0.114839	0.181506	0.0935334	0.0983632	-0.0493431	-0.14252	-0.18931	-0.213171	-0.210365	-0.159667	0.288512	-0.112653	0.185874	-0.152569	0.173815	-0.249128	-0.0689544	-0.136705	-0.167064	-0.000421389	0.150741	-0.107145	-0.266822	0.0955608	0.16473	0.105845	0.271623	-0.0106894	0.0432734	-0.0551476	-0.2115
M264T772	0.0399924	-0.0920925	-0.0447393	0.0896375	-0.0317357	-0.146527	-0.0863257	-0.142211	-0.158385	-0.0667997	-0.169913	-0.18191	-0.0372169	-0.124754	-0.234724	-0.0756102	-0.110839	0.26542	-0.209322	0.269891	0.00605956	0.00558997	0.0465245	-0.0723323	-0.239279	-0.250814	-0.26752	-0.041473	0.283893	0.00795604	0.212276	-0.230622	0.248021	-0.232614	-0.143527	-0.227993	-0.0788694	0.0562276	0.0549766	-0.210297	-0.217611	0.144501	0.210116	-0.0250578	0.242769	0.0925216	0.162742	-0.191507	-0.208295
M155T661	0.109071	-0.0668405	-0.00736997	0.0188018	-0.0702901	-0.128663	-0.174259	-0.138533	-0.116746	-0.0994858	-0.109037	-0.263815	0.0134666	-0.0695611	-0.230102	0.0127048	-0.114967	0.235678	-0.174312	0.229492	0.020473	-0.0125037	0.0465197	-0.117461	-0.205861	-0.24509	-0.249751	-0.0874215	0.333693	0.0050525	0.20214	-0.197317	0.255378	-0.250408	-0.138815	-0.22477	-0.083321	-0.000808123	0.0652128	-0.178674	-0.246143	0.123184	0.189395	0.0569158	0.289838	0.0960215	0.11061	-0.127109	-0.242974
M136T659	0.0561033	-0.062398	0.0163467	0.0356746	-0.0380277	-0.0709969	-0.175171	-0.0785049	-0.106058	-0.121914	-0.0787521	-0.244273	0.0577978	-0.0442681	-0.223279	-0.0301801	-0.063129	0.200452	-0.141142	0.200854	0.055934	0.0466501	-0.00434506	-0.121968	-0.193517	-0.220836	-0.222659	-0.117131	0.294237	-0.0553382	0.187828	-0.170763	0.203995	-0.239453	-0.0986046	-0.172113	-0.123078	0.00491199	0.105951	-0.138832	-0.245587	0.106818	0.172222	0.0722175	0.266008	0.0375469	0.077231	-0.0919689	-0.215129
M256T615	0.136487	-0.153581	-0.249113	0.152536	-0.097263	-0.453961	0.157309	-0.428193	-0.275661	0.148256	-0.434007	-0.0352453	-0.384093	-0.360481	-0.220858	-0.0491833	-0.342925	0.453922	-0.414598	0.449021	-0.216388	-0.260583	0.300389	0.0810921	-0.323981	-0.326621	-0.383474	0.237727	0.293907	0.328768	0.256963	-0.391586	0.434179	-0.185715	-0.328103	-0.452055	0.16041	0.152133	-0.197471	-0.441868	-0.093809	0.245041	0.296377	-0.300346	0.188484	0.365607	0.423349	-0.484049	-0.214446
M309T861	0.0113916	-0.148113	-0.205773	0.200645	-0.0216639	-0.334399	0.172863	-0.301007	-0.259494	0.107817	-0.38007	0.0231961	-0.299899	-0.316423	-0.205094	-0.155558	-0.231827	0.382757	-0.349305	0.393716	-0.144439	-0.132541	0.192742	0.0808331	-0.30199	-0.274174	-0.327167	0.184209	0.198593	0.201964	0.226676	-0.339708	0.322109	-0.157022	-0.242869	-0.339494	0.078221	0.174445	-0.11408	-0.361861	-0.0851423	0.213193	0.262085	-0.283374	0.127016	0.240815	0.361304	-0.420339	-0.147193
M173T662	0.0832652	-0.152928	-0.195579	0.167071	-0.0646704	-0.370567	0.0900301	-0.346862	-0.269812	0.0743398	-0.384267	-0.08297	-0.283568	-0.31278	-0.258849	-0.0997375	-0.27381	0.432907	-0.381957	0.435681	-0.141558	-0.158849	0.21637	0.0327176	-0.337658	-0.335275	-0.384325	0.149059	0.310871	0.216801	0.273069	-0.376953	0.398631	-0.227291	-0.283363	-0.404067	0.066344	0.14561	-0.103957	-0.39882	-0.156942	0.236142	0.301132	-0.234638	0.223759	0.279684	0.370815	-0.428325	-0.227971
M421T899	0.238748	-0.0854541	-0.13013	0.000194786	-0.150914	-0.339196	-0.0530574	-0.344822	-0.159183	0.0446873	-0.247789	-0.204616	-0.208847	-0.194905	-0.196122	0.11399	-0.288765	0.334414	-0.286192	0.311608	-0.139846	-0.234058	0.238968	-0.0309978	-0.223389	-0.278186	-0.302335	0.0930542	0.360103	0.249996	0.210626	-0.274619	0.38508	-0.209999	-0.265713	-0.376492	0.104432	0.0205203	-0.125865	-0.313666	-0.156582	0.170996	0.22126	-0.0846118	0.267615	0.3025	0.254646	-0.283102	-0.259855
M292T815	0.197689	-0.122466	-0.175006	0.0712191	-0.130083	-0.390852	0.010129	-0.384095	-0.222016	0.0681486	-0.333731	-0.166152	-0.269033	-0.267828	-0.237636	0.0361884	-0.314524	0.409169	-0.356443	0.394702	-0.15988	-0.231671	0.258243	-0.00188886	-0.291862	-0.327282	-0.365096	0.133615	0.369797	0.268163	0.255275	-0.345068	0.428904	-0.232763	-0.301347	-0.426723	0.105735	0.0771503	-0.136065	-0.382727	-0.165266	0.215461	0.275432	-0.163102	0.269653	0.327589	0.332657	-0.376556	-0.268314
M303T461	0.0862638	-0.0855695	-0.0727739	0.0652061	-0.0592215	-0.194958	-0.0540938	-0.191827	-0.15063	-0.0211882	-0.187818	-0.158979	-0.0945398	-0.143557	-0.201906	-0.0245281	-0.154535	0.266795	-0.219144	0.264183	-0.0415804	-0.0655864	0.101284	-0.0457526	-0.217608	-0.236932	-0.2563	0.0109845	0.273076	0.081966	0.193755	-0.228113	0.265972	-0.20132	-0.168504	-0.252996	-0.0146092	0.0491744	-0.00724244	-0.227621	-0.174201	0.142672	0.197412	-0.0541042	0.220428	0.147849	0.184219	-0.212187	-0.199318
M245T933	0.167658	-0.0911887	-0.0805423	0.0316312	-0.108246	-0.254759	-0.108968	-0.259653	-0.163572	-0.0294266	-0.208842	-0.241951	-0.1111	-0.156375	-0.241368	0.0402489	-0.214766	0.32146	-0.260977	0.30919	-0.0618474	-0.120343	0.14882	-0.075042	-0.248315	-0.292178	-0.31059	0.00606247	0.372176	0.129706	0.23304	-0.268809	0.348593	-0.254505	-0.220316	-0.328449	0.00260195	0.0259158	-0.0261441	-0.276525	-0.221979	0.167739	0.233545	-0.0307207	0.299464	0.210213	0.210792	-0.238707	-0.270259
M366T887	0.143452	-0.111373	-0.116176	0.0737531	-0.0959835	-0.29268	-0.0504827	-0.288913	-0.198335	0.00092615	-0.264831	-0.19733	-0.164111	-0.205827	-0.250646	-0.00274318	-0.234934	0.359838	-0.301262	0.352107	-0.0861087	-0.132443	0.170459	-0.0437611	-0.279365	-0.309617	-0.337564	0.0487283	0.358884	0.156679	0.248806	-0.305519	0.368349	-0.250329	-0.242121	-0.355585	0.0208744	0.0628475	-0.0490651	-0.31729	-0.206056	0.190932	0.257603	-0.0927044	0.280987	0.23328	0.262054	-0.299382	-0.261306
MAX	0.542868	0.219303	0.335824	0.381075	0.314581	0.450287	0.477233	0.406907	0.361606	0.356449	0.521188	0.401291	0.5216	0.466684	0.459876	0.607989	0.349261	0.462091	0.406524	0.504408	0.296965	0.404752	0.40886	0.26103	0.324825	0.293687	0.346716	0.334806	0.605022	0.429461	0.426657	0.3645	0.596674	0.269888	0.378241	0.404414	0.294411	0.407329	0.340513	0.439866	0.271214	0.398007	0.465221	0.630735	0.463336	0.483705	0.457034	0.5602	0.222485
MIN	-0.343247	-0.261292	-0.334961	-0.507541	-0.431077	-0.513677	-0.633179	-0.534889	-0.275661	-0.333516	-0.45596	-0.547962	-0.451069	-0.447647	-0.47834	-0.357375	-0.458816	-0.467228	-0.462176	-0.466415	-0.285376	-0.411349	-0.348705	-0.337176	-0.365099	-0.404012	-0.42486	-0.441026	-0.314092	-0.418514	-0.391985	-0.468519	-0.410015	-0.420005	-0.497462	-0.57228	-0.322631	-0.390515	-0.281644	-0.532113	-0.315978	-0.354279	-0.416017	-0.49088	-0.318451	-0.396827	-0.482059	-0.538461	-0.434342
[truncated: 137 more columns]

## Sheet: Filter
	KEGG;Brite Hierarchies;Protein families: genetic information processing;ko03021 Transcription machinery;	KEGG;Brite Hierarchies;Protein families: metabolism;ko01001 Protein kinases;	KEGG;Brite Hierarchies;Protein families: signaling and cellular processes;ko02000 Transporters;	KEGG;Cellular Processes;Cellular community - prokaryotes;ko02024 Quorum sensing;	KEGG;Environmental Information Processing;Signal transduction;ko04152 AMPK signaling pathway;	KEGG;Metabolism;Carbohydrate metabolism;ko00020 Citrate cycle (TCA cycle);	KEGG;Metabolism;Lipid metabolism;ko01040 Biosynthesis of unsaturated fatty acids;	KEGG;Metabolism;Metabolism of cofactors and vitamins;ko00730 Thiamine metabolism;	KEGG;Metabolism;Metabolism of cofactors and vitamins;ko00780 Biotin metabolism;	KEGG;Metabolism;Metabolism of other amino acids;ko00450 Selenocompound metabolism;
M91T766	-0.527598	0.606879	0.379837	0.461962	-0.369091	-0.460807	0.42905	-0.16625	-0.48366	0.37214
M90T766	-0.526805	0.607358	0.383331	0.459648	-0.365412	-0.457489	0.426301	-0.171002	-0.481059	0.369913
M120T780	-0.517973	0.607989	0.338643	0.468359	-0.388441	-0.487475	0.438751	-0.126359	-0.497738	0.366848
M106T832	-0.633179	0.505636	0.245749	0.630735	-0.606052	-0.60723	0.625015	0.0925087	-0.632559	0.611956
M175T741	-0.621284	0.493995	0.297676	0.595302	-0.551432	-0.547658	0.584191	0.0259607	-0.588217	0.588557
M182T548	-0.552121	0.267607	0.184188	0.553998	-0.553341	-0.460781	0.562031	0.153902	-0.517059	0.631554
M244T624	-0.186815	0.315541	0.605022	-0.0268695	0.230338	0.17355	-0.0911392	-0.624486	0.0636596	-0.0294915

## Sheet: Trans
		M91T766	M90T766	M120T780	M106T832	M175T741	M182T548	M244T624
Protein families: genetic information processing	ko03021 Transcription machinery	-0.527598	-0.526805	-0.517973	-0.633179	-0.621284	-0.552121	-0.186815
Protein families: metabolism	ko01001 Protein kinases	0.606879	0.607358	0.607989	0.505636	0.493995	0.267607	0.315541
Protein families: signaling and cellular processes	ko02000 Transporters	0.379837	0.383331	0.338643	0.245749	0.297676	0.184188	0.605022
Cellular community - prokaryotes	ko02024 Quorum sensing	0.461962	0.459648	0.468359	0.630735	0.595302	0.553998	-0.0268695
Signal transduction	ko04152 AMPK signaling pathway	-0.369091	-0.365412	-0.388441	-0.606052	-0.551432	-0.553341	0.230338
Carbohydrate metabolism	ko00020 Citrate cycle (TCA cycle)	-0.460807	-0.457489	-0.487475	-0.60723	-0.547658	-0.460781	0.17355
Lipid metabolism	ko01040 Biosynthesis of unsaturated fatty acids	0.42905	0.426301	0.438751	0.625015	0.584191	0.562031	-0.0911392
Metabolism of cofactors and vitamins	ko00730 Thiamine metabolism	-0.16625	-0.171002	-0.126359	0.0925087	0.0259607	0.153902	-0.624486
Metabolism of cofactors and vitamins	ko00780 Biotin metabolism	-0.48366	-0.481059	-0.497738	-0.632559	-0.588217	-0.517059	0.0636596
Metabolism of other amino acids	ko00450 Selenocompound metabolism	0.37214	0.369913	0.366848	0.611956	0.588557	0.631554	-0.0294915

## Sheet: Dots
	M91T766	M90T766	M120T780	M106T832	M175T741	M182T548	M244T624
ko03021 Transcription machinery	-0.527598	-0.526805	-0.517973	-0.633179	-0.621284	-0.552121	-0.186815
ko01001 Protein kinases	0.606879	0.607358	0.607989	0.505636	0.493995	0.267607	0.315541
ko02000 Transporters	0.379837	0.383331	0.338643	0.245749	0.297676	0.184188	0.605022
ko02024 Quorum sensing	0.461962	0.459648	0.468359	0.630735	0.595302	0.553998	-0.0268695
ko04152 AMPK signaling pathway	-0.369091	-0.365412	-0.388441	-0.606052	-0.551432	-0.553341	0.230338
ko00020 Citrate cycle (TCA cycle)	-0.460807	-0.457489	-0.487475	-0.60723	-0.547658	-0.460781	0.17355
ko01040 Biosynthesis of unsaturated fatty acids	0.42905	0.426301	0.438751	0.625015	0.584191	0.562031	-0.0911392
ko00730 Thiamine metabolism	-0.16625	-0.171002	-0.126359	0.0925087	0.0259607	0.153902	-0.624486
ko00780 Biotin metabolism	-0.48366	-0.481059	-0.497738	-0.632559	-0.588217	-0.517059	0.0636596
ko00450 Selenocompound metabolism	0.37214	0.369913	0.366848	0.611956	0.588557	0.631554	-0.0294915

## Sheet: FOrmat
		Alanine	L-Threonine	Serine	Glycylvaline dipeptide	8-hydroxy-7methyl guanine	N-Acetylgalactosamine
Metabolism	* ko01001 Protein kinases	0.607358	0.607989	0.505636	0.493995	0.267607	0.315541
Cellular community - prokaryotes	ko02024 Quorum sensing	0.459648	0.468359	0.630735	0.595302	0.553998	-0.0268695
Lipid metabolism	* ko01040 Biosynthesis unsaturated fatty acids	0.426301	0.438751	0.625015	0.584191	0.562031	-0.0911392
Metabolism of other amino acids	ko00450 Selenocompound metabolism	0.369913	0.366848	0.611956	0.588557	0.631554	-0.0294915
Signaling and cellular processes	* ko02000 Transporters	0.383331	0.338643	0.245749	0.297676	0.184188	0.605022
Metabolism of cofactors and vitamins	ko00730 Thiamine metabolism	-0.171002	-0.126359	0.0925087	0.0259607	0.153902	-0.624486
	ko00780 Biotin metabolism	-0.481059	-0.497738	-0.632559	-0.588217	-0.517059	0.0636596
Genetic information processing	ko03021 Transcription machinery	-0.526805	-0.517973	-0.633179	-0.621284	-0.552121	-0.186815
Signal transduction	ko04152 AMPK signaling pathway	-0.365412	-0.388441	-0.606052	-0.551432	-0.553341	0.230338
Carbohydrate metabolism	ko00020 Citrate cycle (TCA cycle)	-0.457489	-0.487475	-0.60723	-0.547658	-0.460781	0.17355
