# Supplementary material for: Adaptation of the infant gut microbiome during the complementary feeding transition
Source: PLoS One. 2022 Jul 14;17(7):e0270213. doi: 10.1371/journal.pone.0270213 (PMC9282554; doi:10.1371/journal.pone.0270213)
Supplement: S2 File — (ZIP) [file pone.0270213.s002.zip › Final docs/Process docs/KEGG_Timeseries_Log2FoldChange_Table_Process.xlsx]

## Sheet: Compile
	comp1	comp2	comp3	BM_VIP_SUM	VIP Rank	BM VIP Sig	KEGGBM_Log2FoldChange	BM_Log2FoldChange		comp1	comp2	comp3	ME_VIP_SUM	ME VIP Rank	ME VIP Sig	KEGGMEFoldCHange	MEFoldCHange	ME treatment.p.value	ME treatment.fdr	ME Perm Sig	ME Difference	ME Direction		KEGG	Baseline.mean	Baseline.sem	Midpoint.mean	Midpoint.sem	treatment.p.value	treatment.fdr	BM Perm Sig	difference	BM_Direction
KEGG.Brite.Hierarchies.Protein.families..genetic.information.processing.ko03000.Transcription.factors.	2.01398	1.8407	1.66982	5.52449	17	*	KEGG;Brite Hierarchies;Protein families: genetic information processing;ko03000 Transcription factors;	-0.412462	FALSE	0	0	0.240984	0.240984	156		KEGG;Brite Hierarchies;Protein families: genetic information processing;ko03000 Transcription factors;	-0.0213292	0.00049975	0.00180302	*	-0.0166073	Decrease		KEGG.Brite.Hierarchies.Protein.families..genetic.information.processing.ko03000.Transcription.factors.	1.50615	0.0855159	1.13163	0.0377164	0.00049975	0.00170285	*	-0.37452	Decrease
KEGG.Brite.Hierarchies.Protein.families..genetic.information.processing.ko03009.Ribosome.biogenesis.	0	0	0.474858	0.474858	123		KEGG;Brite Hierarchies;Protein families: genetic information processing;ko03009 Ribosome biogenesis;	0.0588973		3.77069	3.31728	3.00298	10.0909	2	*	KEGG;Brite Hierarchies;Protein families: genetic information processing;ko03009 Ribosome biogenesis;	0.0767725	0.00049975	0.00180302	*	0.0689993	Increase		KEGG.Brite.Hierarchies.Protein.families..genetic.information.processing.ko03009.Ribosome.biogenesis.	1.21193	0.0174485	1.26243	0.0166437	0.00049975	0.00170285	*	0.0505002	Increase
KEGG.Brite.Hierarchies.Protein.families..genetic.information.processing.ko03011.Ribosome.	0	0	0.266555	0.266555	154		KEGG;Brite Hierarchies;Protein families: genetic information processing;ko03011 Ribosome;	0.15355		0	1.41641	1.28636	2.70277	43		KEGG;Brite Hierarchies;Protein families: genetic information processing;ko03011 Ribosome;	0.0262668	0.016492	0.032984	*	0.0177101	Increase		KEGG.Brite.Hierarchies.Protein.families..genetic.information.processing.ko03011.Ribosome.	0.866572	0.0434245	0.963891	0.0210734	0.010995	0.0243745	*	0.0973187	Increase
KEGG.Brite.Hierarchies.Protein.families..genetic.information.processing.ko03012.Translation.factors.	3.26912	2.98785	2.73305	8.99003	5	*	KEGG;Brite Hierarchies;Protein families: genetic information processing;ko03012 Translation factors;	0.186607		0	0	0.471603	0.471603	124		KEGG;Brite Hierarchies;Protein families: genetic information processing;ko03012 Translation factors;	0.0422902	0.00049975	0.00180302	*	0.0179749	Increase		KEGG.Brite.Hierarchies.Protein.families..genetic.information.processing.ko03012.Translation.factors.	0.530941	0.0100432	0.604256	0.0108961	0.00049975	0.00170285	*	0.0733145	Increase
KEGG.Brite.Hierarchies.Protein.families..genetic.information.processing.ko03016.Transfer.RNA.biogenesis.	2.95109	2.69719	2.44795	8.09623	8	*	KEGG;Brite Hierarchies;Protein families: genetic information processing;ko03016 Transfer RNA biogenesis;	0.156963		0.970926	0.854176	1.01696	2.84206	39		KEGG;Brite Hierarchies;Protein families: genetic information processing;ko03016 Transfer RNA biogenesis;	0.0374585	0.00049975	0.00180302	*	0.0682046	Increase		KEGG.Brite.Hierarchies.Protein.families..genetic.information.processing.ko03016.Transfer.RNA.biogenesis.	2.32561	0.0474664	2.59291	0.0315006	0.00049975	0.00170285	*	0.2673	Increase
KEGG.Brite.Hierarchies.Protein.families..genetic.information.processing.ko03019.Messenger.RNA.biogenesis.	0	0	0.339532	0.339532	146		KEGG;Brite Hierarchies;Protein families: genetic information processing;ko03019 Messenger RNA biogenesis;	0.110706		1.70656	1.50135	1.4115	4.61941	21	*	KEGG;Brite Hierarchies;Protein families: genetic information processing;ko03019 Messenger RNA biogenesis;	0.0558332	0.00049975	0.00180302	*	0.032925	Increase		KEGG.Brite.Hierarchies.Protein.families..genetic.information.processing.ko03019.Messenger.RNA.biogenesis.	0.772772	0.0254263	0.834406	0.0117884	0.00049975	0.00170285	*	0.0616337	Increase
KEGG.Brite.Hierarchies.Protein.families..genetic.information.processing.ko03021.Transcription.machinery.	3.20298	2.9274	2.66854	8.79891	6	*	KEGG;Brite Hierarchies;Protein families: genetic information processing;ko03021 Transcription machinery;	0.225183		0	0.21125	0.574743	0.785994	83		KEGG;Brite Hierarchies;Protein families: genetic information processing;ko03021 Transcription machinery;	0.0337439	0.00049975	0.00180302	*	0.0188931	Increase		KEGG.Brite.Hierarchies.Protein.families..genetic.information.processing.ko03021.Transcription.machinery.	0.682978	0.0149738	0.798351	0.0182126	0.00049975	0.00170285	*	0.115372	Increase
KEGG.Brite.Hierarchies.Protein.families..genetic.information.processing.ko03029.Mitochondrial.biogenesis.	0.127755	0.116763	0.105809	0.350328	139		KEGG;Brite Hierarchies;Protein families: genetic information processing;ko03029 Mitochondrial biogenesis;	0.188109		1.67854	1.47671	1.33342	4.48867	23	*	KEGG;Brite Hierarchies;Protein families: genetic information processing;ko03029 Mitochondrial biogenesis;	0.0485402	0.00049975	0.00180302	*	0.0454083	Increase		KEGG.Brite.Hierarchies.Protein.families..genetic.information.processing.ko03029.Mitochondrial.biogenesis.	1.16481	0.0542569	1.32703	0.0176098	0.00049975	0.00170285	*	0.162223	Increase
KEGG.Brite.Hierarchies.Protein.families..genetic.information.processing.ko03032.DNA.replication.proteins.	0.157833	0.144253	0.23424	0.536325	112		KEGG;Brite Hierarchies;Protein families: genetic information processing;ko03032 DNA replication proteins;	0.195525		3.61973	3.18447	2.87611	9.68031	4	*	KEGG;Brite Hierarchies;Protein families: genetic information processing;ko03032 DNA replication proteins;	0.0788229	0.00049975	0.00180302	*	0.0883769	Increase		KEGG.Brite.Hierarchies.Protein.families..genetic.information.processing.ko03032.DNA.replication.proteins.	1.37431	0.0662208	1.57378	0.0218283	0.00049975	0.00170285	*	0.199468	Increase
KEGG.Brite.Hierarchies.Protein.families..genetic.information.processing.ko03036.Chromosome.and.associated.proteins.	1.9533	1.78524	1.65554	5.39409	18	*	KEGG;Brite Hierarchies;Protein families: genetic information processing;ko03036 Chromosome and associated proteins;	0.0880012		0	0	0.318311	0.318311	146		KEGG;Brite Hierarchies;Protein families: genetic information processing;ko03036 Chromosome and associated proteins;	0.0221869	0.00049975	0.00180302	*	0.0206161	Increase		KEGG.Brite.Hierarchies.Protein.families..genetic.information.processing.ko03036.Chromosome.and.associated.proteins.	1.25155	0.0177607	1.33027	0.00886393	0.00049975	0.00170285	*	0.0787185	Increase
KEGG.Brite.Hierarchies.Protein.families..genetic.information.processing.ko03051.Proteasome.	0	0.197653	0.619334	0.816987	82		KEGG;Brite Hierarchies;Protein families: genetic information processing;ko03051 Proteasome;	0.0698627		0	0	0.672315	0.672315	99		KEGG;Brite Hierarchies;Protein families: genetic information processing;ko03051 Proteasome;	0.035978	0.8051	0.876559		0.00279894	Increase		KEGG.Brite.Hierarchies.Protein.families..genetic.information.processing.ko03051.Proteasome.	0.105602	0.0123194	0.110842	0.00638637	0.81509	0.887435		0.00523967	Increase
KEGG.Brite.Hierarchies.Protein.families..genetic.information.processing.ko03110.Chaperones.and.folding.catalysts.	0	0	0.430538	0.430538	127		KEGG;Brite Hierarchies;Protein families: genetic information processing;ko03110 Chaperones and folding catalysts;	0.109197		0	0.123341	0.439736	0.563078	111		KEGG;Brite Hierarchies;Protein families: genetic information processing;ko03110 Chaperones and folding catalysts;	0.0243611	0.0044978	0.0113369	*	0.0167206	Increase		KEGG.Brite.Hierarchies.Protein.families..genetic.information.processing.ko03110.Chaperones.and.folding.catalysts.	0.910303	0.0208587	0.981878	0.0234242	0.0069965	0.0171647	*	0.0715749	Increase
KEGG.Brite.Hierarchies.Protein.families..genetic.information.processing.ko03400.DNA.repair.and.recombination.proteins.	0	0	0.602642	0.602642	102		KEGG;Brite Hierarchies;Protein families: genetic information processing;ko03400 DNA repair and recombination proteins;	0.155127		0.306382	0.269541	0.47045	1.04637	68		KEGG;Brite Hierarchies;Protein families: genetic information processing;ko03400 DNA repair and recombination proteins;	0.0404811	0.0009995	0.00311708	*	0.111449	Increase		KEGG.Brite.Hierarchies.Protein.families..genetic.information.processing.ko03400.DNA.repair.and.recombination.proteins.	3.51718	0.142294	3.91645	0.0607116	0.0014993	0.00437891	*	0.39927	Increase
KEGG.Brite.Hierarchies.Protein.families..genetic.information.processing.ko04131.Membrane.trafficking.	0	0.00403259	0.454044	0.458077	125		KEGG;Brite Hierarchies;Protein families: genetic information processing;ko04131 Membrane trafficking;	0.097672		0	1.48173	1.35123	2.83295	40		KEGG;Brite Hierarchies;Protein families: genetic information processing;ko04131 Membrane trafficking;	-0.076625	0.63318	0.759362		-0.0189372	Decrease		KEGG.Brite.Hierarchies.Protein.families..genetic.information.processing.ko04131.Membrane.trafficking.	0.342136	0.0281903	0.366102	0.0106377	0.63418	0.752833		0.0239651	Increase
KEGG.Brite.Hierarchies.Protein.families..metabolism.ko00194.Photosynthesis.proteins.	1.46039	1.33474	1.21369	4.00882	25	*	KEGG;Brite Hierarchies;Protein families: metabolism;ko00194 Photosynthesis proteins;	0.300868		2.61588	2.30133	2.13413	7.05134	9	*	KEGG;Brite Hierarchies;Protein families: metabolism;ko00194 Photosynthesis proteins;	0.129128	0.00049975	0.00180302	*	0.0289149	Increase		KEGG.Brite.Hierarchies.Protein.families..metabolism.ko00194.Photosynthesis.proteins.	0.250683	0.0133708	0.308813	0.00872673	0.00049975	0.00170285	*	0.0581297	Increase
KEGG.Brite.Hierarchies.Protein.families..metabolism.ko01001.Protein.kinases.	2.59596	2.37261	2.16295	7.13151	13	*	KEGG;Brite Hierarchies;Protein families: metabolism;ko01001 Protein kinases;	-0.386847		0	0	0.641633	0.641633	101		KEGG;Brite Hierarchies;Protein families: metabolism;ko01001 Protein kinases;	-0.000737795	0.00049975	0.00180302	*	-0.000255688	Decrease		KEGG.Brite.Hierarchies.Protein.families..metabolism.ko01001.Protein.kinases.	0.653903	0.0298671	0.500105	0.017828	0.00049975	0.00170285	*	-0.153799	Decrease
KEGG.Brite.Hierarchies.Protein.families..metabolism.ko01002.Peptidases.	0	0	0.0269416	0.0269416	182		KEGG;Brite Hierarchies;Protein families: metabolism;ko01002 Peptidases;	0.0527555		0.316724	0.27864	0.268074	0.863438	75		KEGG;Brite Hierarchies;Protein families: metabolism;ko01002 Peptidases;	0.0299666	0.0024988	0.00656827	*	0.043008	Increase		KEGG.Brite.Hierarchies.Protein.families..metabolism.ko01002.Peptidases.	1.97554	0.0286893	2.04912	0.0238015	0.003998	0.010509	*	0.0735774	Increase
KEGG.Brite.Hierarchies.Protein.families..metabolism.ko01003.Glycosyltransferases.	0	0.012457	0.0908729	0.10333	175		KEGG;Brite Hierarchies;Protein families: metabolism;ko01003 Glycosyltransferases;	-0.283185		0.0741977	0.621658	0.601064	1.29692	63		KEGG;Brite Hierarchies;Protein families: metabolism;ko01003 Glycosyltransferases;	-0.108167	0.0074963	0.0183909	*	-0.0218714	Decrease		KEGG.Brite.Hierarchies.Protein.families..metabolism.ko01003.Glycosyltransferases.	0.368452	0.0293681	0.302785	0.00964762	0.0064968	0.0163755	*	-0.0656675	Decrease
KEGG.Brite.Hierarchies.Protein.families..metabolism.ko01004.Lipid.biosynthesis.proteins.	0	0	0.949625	0.949625	75		KEGG;Brite Hierarchies;Protein families: metabolism;ko01004 Lipid biosynthesis proteins;	-0.0376124		0	0	0.405738	0.405738	136		KEGG;Brite Hierarchies;Protein families: metabolism;ko01004 Lipid biosynthesis proteins;	0.0086975	0.87206	0.911699		0.00391503	Increase		KEGG.Brite.Hierarchies.Protein.families..metabolism.ko01004.Lipid.biosynthesis.proteins.	0.664552	0.0220355	0.64745	0.0228511	0.85607	0.905269		-0.0171016	Decrease
KEGG.Brite.Hierarchies.Protein.families..metabolism.ko01005.Lipopolysaccharide.biosynthesis.proteins.	0	0	0.343802	0.343802	143		KEGG;Brite Hierarchies;Protein families: metabolism;ko01005 Lipopolysaccharide biosynthesis proteins;	-0.327731		0.943951	0.830445	0.76076	2.53516	47		KEGG;Brite Hierarchies;Protein families: metabolism;ko01005 Lipopolysaccharide biosynthesis proteins;	-0.235527	0.012494	0.0276975	*	-0.0520368	Decrease		KEGG.Brite.Hierarchies.Protein.families..metabolism.ko01005.Lipopolysaccharide.biosynthesis.proteins.	0.43358	0.0474952	0.345471	0.0202738	0.013493	0.0282126	*	-0.0881084	Decrease
KEGG.Brite.Hierarchies.Protein.families..metabolism.ko01006.Prenyltransferases.	0	0	0.246202	0.246202	158		KEGG;Brite Hierarchies;Protein families: metabolism;ko01006 Prenyltransferases;	0.0104081		0	0	0.627251	0.627251	105		KEGG;Brite Hierarchies;Protein families: metabolism;ko01006 Prenyltransferases;	-0.0346617	0.78411	0.858787		-0.00338432	Decrease		KEGG.Brite.Hierarchies.Protein.families..metabolism.ko01006.Prenyltransferases.	0.141537	0.0038062	0.142562	0.00363809	0.78361	0.863168		0.00102478	Increase
KEGG.Brite.Hierarchies.Protein.families..metabolism.ko01007.Amino.acid.related.enzymes.	1.26933	1.16012	1.07437	3.50383	29	*	KEGG;Brite Hierarchies;Protein families: metabolism;ko01007 Amino acid related enzymes;	0.159356		0	1.69372	1.55728	3.251	33	*	KEGG;Brite Hierarchies;Protein families: metabolism;ko01007 Amino acid related enzymes;	0.0135406	0.00049975	0.00180302	*	0.0184407	Increase		KEGG.Brite.Hierarchies.Protein.families..metabolism.ko01007.Amino.acid.related.enzymes.	1.75107	0.0536077	1.95558	0.0224113	0.00049975	0.00170285	*	0.204505	Increase
KEGG.Brite.Hierarchies.Protein.families..metabolism.ko01008.Polyketide.biosynthesis.proteins.	0	0.0306598	0.0623604	0.0930202	177		KEGG;Brite Hierarchies;Protein families: metabolism;ko01008 Polyketide biosynthesis proteins;	-1.087		0.431368	0.379498	0.606404	1.41727	60		KEGG;Brite Hierarchies;Protein families: metabolism;ko01008 Polyketide biosynthesis proteins;	-0.691063	0.0049975	0.0124262	*	-0.0171441	Decrease		KEGG.Brite.Hierarchies.Protein.families..metabolism.ko01008.Polyketide.biosynthesis.proteins.	0.0956893	0.0210558	0.0450446	0.00861381	0.001999	0.00548979	*	-0.0506447	Decrease
KEGG.Brite.Hierarchies.Protein.families..metabolism.ko01009.Protein.phosphatases.and.associated.proteins.	2.63774	2.41079	2.23039	7.27892	12	*	KEGG;Brite Hierarchies;Protein families: metabolism;ko01009 Protein phosphatases and associated proteins;	0.341166		0	0	0.169764	0.169764	165		KEGG;Brite Hierarchies;Protein families: metabolism;ko01009 Protein phosphatases and associated proteins;	-0.00838927	0.00049975	0.00180302	*	-0.00090994	Decrease		KEGG.Brite.Hierarchies.Protein.families..metabolism.ko01009.Protein.phosphatases.and.associated.proteins.	0.123886	0.00600225	0.156937	0.00436663	0.00049975	0.00170285	*	0.0330504	Increase
KEGG.Brite.Hierarchies.Protein.families..metabolism.ko01011.Peptidoglycan.biosynthesis.and.degradation.proteins.	0	0	0.71424	0.71424	91		KEGG;Brite Hierarchies;Protein families: metabolism;ko01011 Peptidoglycan biosynthesis and degradation proteins;	0.066159		3.74096	3.29112	2.97456	10.0066	3	*	KEGG;Brite Hierarchies;Protein families: metabolism;ko01011 Peptidoglycan biosynthesis and degradation proteins;	0.063724	0.00049975	0.00180302	*	0.0545805	Increase		KEGG.Brite.Hierarchies.Protein.families..metabolism.ko01011.Peptidoglycan.biosynthesis.and.degradation.proteins.	1.15443	0.0175196	1.2086	0.0132806	0.00049975	0.00170285	*	0.0541722	Increase
KEGG.Brite.Hierarchies.Protein.families..signaling.and.cellular.processes.ko00536.Glycosaminoglycan.binding.proteins.	0	0	0.664701	0.664701	97		KEGG;Brite Hierarchies;Protein families: signaling and cellular processes;ko00536 Glycosaminoglycan binding proteins;	-0.258147		0	0.219658	0.20115	0.420808	133		KEGG;Brite Hierarchies;Protein families: signaling and cellular processes;ko00536 Glycosaminoglycan binding proteins;	-0.129482	0.69315	0.802136		-0.00321031	Decrease		KEGG.Brite.Hierarchies.Protein.families..signaling.and.cellular.processes.ko00536.Glycosaminoglycan.binding.proteins.	0.0447267	0.0118812	0.0373987	0.00773256	0.69965	0.809658		-0.00732797	Decrease
KEGG.Brite.Hierarchies.Protein.families..signaling.and.cellular.processes.ko00537.Glycosylphosphatidylinositol..GPI..anchored.proteins.	0	0	0.561694	0.561694	107		KEGG;Brite Hierarchies;Protein families: signaling and cellular processes;ko00537 Glycosylphosphatidylinositol (GPI)-anchored proteins;	-0.10879		0	0	0.184032	0.184032	163		KEGG;Brite Hierarchies;Protein families: signaling and cellular processes;ko00537 Glycosylphosphatidylinositol (GPI)-anchored proteins;	0.0133073	0.91204	0.932308		0.000637812	Increase		KEGG.Brite.Hierarchies.Protein.families..signaling.and.cellular.processes.ko00537.Glycosylphosphatidylinositol..GPI..anchored.proteins.	0.0742211	0.0107015	0.0688301	0.00963172	0.91554	0.935885		-0.00539102	Decrease
KEGG.Brite.Hierarchies.Protein.families..signaling.and.cellular.processes.ko01504.Antimicrobial.resistance.genes.	0	0	0.507495	0.507495	117		KEGG;Brite Hierarchies;Protein families: signaling and cellular processes;ko01504 Antimicrobial resistance genes;	-0.341484		0	1.26274	1.14051	2.40324	48		KEGG;Brite Hierarchies;Protein families: signaling and cellular processes;ko01504 Antimicrobial resistance genes;	-0.110024	0.003998	0.0102171	*	-0.0206459	Decrease		KEGG.Brite.Hierarchies.Protein.families..signaling.and.cellular.processes.ko01504.Antimicrobial.resistance.genes.	0.356264	0.0280758	0.281174	0.0147682	0.003998	0.010509	*	-0.0750902	Decrease
KEGG.Brite.Hierarchies.Protein.families..signaling.and.cellular.processes.ko02000.Transporters.	1.69079	1.54532	1.39987	4.63598	21	*	KEGG;Brite Hierarchies;Protein families: signaling and cellular processes;ko02000 Transporters;	-0.163833		2.27486	2.00132	1.81352	6.0897	14	*	KEGG;Brite Hierarchies;Protein families: signaling and cellular processes;ko02000 Transporters;	-0.0719081	0.00049975	0.00180302	*	-0.485858	Decrease		KEGG.Brite.Hierarchies.Protein.families..signaling.and.cellular.processes.ko02000.Transporters.	11.1944	0.258363	9.99273	0.183779	0.00049975	0.00170285	*	-1.20172	Decrease
KEGG.Brite.Hierarchies.Protein.families..signaling.and.cellular.processes.ko02022.Two.component.system.	0	0	0.187682	0.187682	163		KEGG;Brite Hierarchies;Protein families: signaling and cellular processes;ko02022 Two-component system;	-0.379011		0	0.739774	0.690827	1.4306	59		KEGG;Brite Hierarchies;Protein families: signaling and cellular processes;ko02022 Two-component system;	0.0690254	0.01999	0.0387175	*	0.0262821	Increase		KEGG.Brite.Hierarchies.Protein.families..signaling.and.cellular.processes.ko02022.Two.component.system.	0.69741	0.0666196	0.536284	0.026176	0.02099	0.0390117	*	-0.161126	Decrease
KEGG.Brite.Hierarchies.Protein.families..signaling.and.cellular.processes.ko02035.Bacterial.motility.proteins.	0	0	0.540805	0.540805	110		KEGG;Brite Hierarchies;Protein families: signaling and cellular processes;ko02035 Bacterial motility proteins;	-0.732372		0	0	0.198533	0.198533	159		KEGG;Brite Hierarchies;Protein families: signaling and cellular processes;ko02035 Bacterial motility proteins;	-0.0623945	0.0024988	0.00656827	*	-0.0128096	Decrease		KEGG.Brite.Hierarchies.Protein.families..signaling.and.cellular.processes.ko02035.Bacterial.motility.proteins.	0.502789	0.0757706	0.302636	0.0374813	0.005997	0.0153257	*	-0.200154	Decrease
KEGG.Brite.Hierarchies.Protein.families..signaling.and.cellular.processes.ko02042.Bacterial.toxins.	0	0	0.683508	0.683508	93		KEGG;Brite Hierarchies;Protein families: signaling and cellular processes;ko02042 Bacterial toxins;	-0.0161342		0	0.959145	0.889902	1.84905	53		KEGG;Brite Hierarchies;Protein families: signaling and cellular processes;ko02042 Bacterial toxins;	-0.198653	0.62819	0.759362		-0.0235109	Decrease		KEGG.Brite.Hierarchies.Protein.families..signaling.and.cellular.processes.ko02042.Bacterial.toxins.	0.184826	0.0265287	0.182771	0.0195705	0.62619	0.751759		-0.00205547	Decrease
KEGG.Brite.Hierarchies.Protein.families..signaling.and.cellular.processes.ko02044.Secretion.system.	0.2575	0.235345	0.219262	0.712106	92		KEGG;Brite Hierarchies;Protein families: signaling and cellular processes;ko02044 Secretion system;	-0.608833		0	0	0.0865928	0.0865928	174		KEGG;Brite Hierarchies;Protein families: signaling and cellular processes;ko02044 Secretion system;	-0.0608301	0.00049975	0.00180302	*	-0.0366063	Decrease		KEGG.Brite.Hierarchies.Protein.families..signaling.and.cellular.processes.ko02044.Secretion.system.	1.35211	0.155801	0.886615	0.0345058	0.00049975	0.00170285	*	-0.465495	Decrease
KEGG.Brite.Hierarchies.Protein.families..signaling.and.cellular.processes.ko02048.Prokaryotic.defense.system.	0	0	0.636935	0.636935	100		KEGG;Brite Hierarchies;Protein families: signaling and cellular processes;ko02048 Prokaryotic defense system;	0.035012		1.25531	1.26823	1.14693	3.67047	30	*	KEGG;Brite Hierarchies;Protein families: signaling and cellular processes;ko02048 Prokaryotic defense system;	0.0995385	0.075962	0.121539		0.0619119	Increase		KEGG.Brite.Hierarchies.Protein.families..signaling.and.cellular.processes.ko02048.Prokaryotic.defense.system.	0.84596	0.0325546	0.866741	0.0264186	0.085957	0.137531		0.0207813	Increase
KEGG.Brite.Hierarchies.Protein.families..signaling.and.cellular.processes.ko04090.CD.molecules.	0	0.814671	0.739951	1.55462	58		KEGG;Brite Hierarchies;Protein families: signaling and cellular processes;ko04090 CD molecules;	0.0983048		0	0	0.299784	0.299784	149		KEGG;Brite Hierarchies;Protein families: signaling and cellular processes;ko04090 CD molecules;	-0.0778661	0.89855	0.923649		-0.003919	Decrease		KEGG.Brite.Hierarchies.Protein.families..signaling.and.cellular.processes.ko04090.CD.molecules.	0.0696746	0.00947601	0.0745877	0.00670679	0.89755	0.922621		0.00491311	Increase
KEGG.Brite.Hierarchies.Protein.families..signaling.and.cellular.processes.ko04147.Exosome.	0	0.182127	0.214358	0.396485	133		KEGG;Brite Hierarchies;Protein families: signaling and cellular processes;ko04147 Exosome;	0.140465		0	0.688367	0.622079	1.31045	62		KEGG;Brite Hierarchies;Protein families: signaling and cellular processes;ko04147 Exosome;	-0.00270633	0.022489	0.0422242	*	-0.00353979	Decrease		KEGG.Brite.Hierarchies.Protein.families..signaling.and.cellular.processes.ko04147.Exosome.	1.71354	0.0781976	1.88876	0.0296822	0.01999	0.0379192	*	0.175227	Increase
KEGG.Brite.Hierarchies.Protein.families..signaling.and.cellular.processes.ko04812.Cytoskeleton.proteins.	1.93742	1.77073	1.60842	5.31657	19	*	KEGG;Brite Hierarchies;Protein families: signaling and cellular processes;ko04812 Cytoskeleton proteins;	0.358378		0	0	0.571401	0.571401	109		KEGG;Brite Hierarchies;Protein families: signaling and cellular processes;ko04812 Cytoskeleton proteins;	0.0621888	0.00049975	0.00180302	*	0.0141872	Increase		KEGG.Brite.Hierarchies.Protein.families..signaling.and.cellular.processes.ko04812.Cytoskeleton.proteins.	0.251237	0.0105886	0.322082	0.0144484	0.00049975	0.00170285	*	0.0708447	Increase
KEGG.Cellular.Processes.Cell.growth.and.death.ko04112.Cell.cycle...Caulobacter.	2.96532	2.71019	2.45904	8.13455	7	*	KEGG;Cellular Processes;Cell growth and death;ko04112 Cell cycle - Caulobacter;	0.258306		1.4146	1.2445	1.196	3.8551	24	*	KEGG;Cellular Processes;Cell growth and death;ko04112 Cell cycle - Caulobacter;	0.0640109	0.00049975	0.00180302	*	0.0216371	Increase		KEGG.Cellular.Processes.Cell.growth.and.death.ko04112.Cell.cycle...Caulobacter.	0.398741	0.0138773	0.476924	0.00915139	0.00049975	0.00170285	*	0.0781827	Increase
KEGG.Cellular.Processes.Cell.growth.and.death.ko04214.Apoptosis...fly.	0	0	0.614579	0.614579	101		KEGG;Cellular Processes;Cell growth and death;ko04214 Apoptosis - fly;	-0.0761726		0	0	0.748276	0.748276	89		KEGG;Cellular Processes;Cell growth and death;ko04214 Apoptosis - fly;	-0.0554375	0.53173	0.665567		-0.000845977	Decrease		KEGG.Cellular.Processes.Cell.growth.and.death.ko04214.Apoptosis...fly.	0.0236579	0.00115785	0.0224412	0.00147368	0.54573	0.683091		-0.00121671	Decrease
KEGG.Cellular.Processes.Cell.growth.and.death.ko04216.Ferroptosis.	0	0.605114	0.706707	1.31182	65		KEGG;Cellular Processes;Cell growth and death;ko04216 Ferroptosis;	0.0227914		0	0	0.404038	0.404038	138		KEGG;Cellular Processes;Cell growth and death;ko04216 Ferroptosis;	-0.0320564	0.98651	0.98651		-0.00380521	Decrease		KEGG.Cellular.Processes.Cell.growth.and.death.ko04216.Ferroptosis.	0.170449	0.021585	0.173163	0.0135277	0.98851	0.98851		0.00271408	Increase
KEGG.Cellular.Processes.Cell.growth.and.death.ko04217.Necroptosis.	1.51731	1.38676	1.40664	4.31071	23	*	KEGG;Cellular Processes;Cell growth and death;ko04217 Necroptosis;	0.227383		1.31461	1.15653	1.23606	3.70721	29	*	KEGG;Cellular Processes;Cell growth and death;ko04217 Necroptosis;	0.097205	0.00049975	0.00180302	*	0.0208003	Increase		KEGG.Cellular.Processes.Cell.growth.and.death.ko04217.Necroptosis.	0.254914	0.00884489	0.29843	0.00786181	0.00049975	0.00170285	*	0.0435161	Increase
KEGG.Cellular.Processes.Cell.motility.ko02030.Bacterial.chemotaxis.	0	0	0.657084	0.657084	99		KEGG;Cellular Processes;Cell motility;ko02030 Bacterial chemotaxis;	-0.451957		0	0	0.384105	0.384105	142		KEGG;Cellular Processes;Cell motility;ko02030 Bacterial chemotaxis;	0.0318573	0.25037	0.362741		0.00265176	Increase		KEGG.Cellular.Processes.Cell.motility.ko02030.Bacterial.chemotaxis.	0.162461	0.0278995	0.118767	0.0171041	0.24738	0.352852		-0.0436937	Decrease
KEGG.Cellular.Processes.Cell.motility.ko02040.Flagellar.assembly.	0	0	0.563449	0.563449	106		KEGG;Cellular Processes;Cell motility;ko02040 Flagellar assembly;	-0.817649		0	0	0.18179	0.18179	164		KEGG;Cellular Processes;Cell motility;ko02040 Flagellar assembly;	-0.188777	0.033483	0.0592392	*	-0.0129934	Decrease		KEGG.Cellular.Processes.Cell.motility.ko02040.Flagellar.assembly.	0.186719	0.0386021	0.105938	0.0190871	0.034483	0.0616007		-0.0807811	Decrease
KEGG.Cellular.Processes.Cellular.community...prokaryotes.ko02024.Quorum.sensing.	0	0	0.429669	0.429669	128		KEGG;Cellular Processes;Cellular community - prokaryotes;ko02024 Quorum sensing;	-0.0345737		0	0.492335	0.598528	1.09086	67		KEGG;Cellular Processes;Cellular community - prokaryotes;ko02024 Quorum sensing;	-0.0178765	0.86507	0.911699		-0.0222401	Decrease		KEGG.Cellular.Processes.Cellular.community...prokaryotes.ko02024.Quorum.sensing.	1.8498	0.117613	1.806	0.0790594	0.87656	0.913305		-0.043803	Decrease
KEGG.Cellular.Processes.Cellular.community...prokaryotes.ko02025.Biofilm.formation...Pseudomonas.aeruginosa.	2.93575	2.68316	2.43056	8.04947	9	*	KEGG;Cellular Processes;Cellular community - prokaryotes;ko02025 Biofilm formation - Pseudomonas aeruginosa;	-0.74638		0	0	0.768509	0.768509	87		KEGG;Cellular Processes;Cellular community - prokaryotes;ko02025 Biofilm formation - Pseudomonas aeruginosa;	-0.121121	0.00049975	0.00180302	*	-0.0122259	Decrease		KEGG.Cellular.Processes.Cellular.community...prokaryotes.ko02025.Biofilm.formation...Pseudomonas.aeruginosa.	0.254696	0.0201293	0.151824	0.00882973	0.00049975	0.00170285	*	-0.102872	Decrease
KEGG.Cellular.Processes.Cellular.community...prokaryotes.ko02026.Biofilm.formation...Escherichia.coli.	0.832942	0.761277	0.725508	2.31973	42		KEGG;Cellular Processes;Cellular community - prokaryotes;ko02026 Biofilm formation - Escherichia coli;	-0.548879		0	0	0.109405	0.109405	168		KEGG;Cellular Processes;Cellular community - prokaryotes;ko02026 Biofilm formation - Escherichia coli;	-0.0181975	0.0009995	0.00311708	*	-0.0043361	Decrease		KEGG.Cellular.Processes.Cellular.community...prokaryotes.ko02026.Biofilm.formation...Escherichia.coli.	0.50609	0.0473207	0.345938	0.0136202	0.00049975	0.00170285	*	-0.160152	Decrease
KEGG.Cellular.Processes.Cellular.community...prokaryotes.ko05111.Biofilm.formation...Vibrio.cholerae.	0	0	0.322809	0.322809	147		KEGG;Cellular Processes;Cellular community - prokaryotes;ko05111 Biofilm formation - Vibrio cholerae;	-0.613146		2.04725	1.80593	1.64342	5.4966	16	*	KEGG;Cellular Processes;Cellular community - prokaryotes;ko05111 Biofilm formation - Vibrio cholerae;	-0.300326	0.00049975	0.00180302	*	-0.0402146	Decrease		KEGG.Cellular.Processes.Cellular.community...prokaryotes.ko05111.Biofilm.formation...Vibrio.cholerae.	0.327311	0.0419842	0.213986	0.0141272	0.00049975	0.00170285	*	-0.113325	Decrease
KEGG.Cellular.Processes.Transport.and.catabolism.ko04138.Autophagy...yeast.	0	0.219514	0.620494	0.840009	80		KEGG;Cellular Processes;Transport and catabolism;ko04138 Autophagy - yeast;	-0.0211915		0	0.18799	0.454836	0.642826	100		KEGG;Cellular Processes;Transport and catabolism;ko04138 Autophagy - yeast;	0.116067	0.87706	0.911746		0.00251705	Increase		KEGG.Cellular.Processes.Transport.and.catabolism.ko04138.Autophagy...yeast.	0.0304895	0.00469689	0.0300449	0.00297174	0.87856	0.913305		-0.000444578	Decrease
KEGG.Cellular.Processes.Transport.and.catabolism.ko04142.Lysosome.	0	0	0.0299683	0.0299683	181		KEGG;Cellular Processes;Transport and catabolism;ko04142 Lysosome;	0.31397		0	0	0.0579434	0.0579434	179		KEGG;Cellular Processes;Transport and catabolism;ko04142 Lysosome;	-0.168529	0.48826	0.628251		-0.0235444	Decrease		KEGG.Cellular.Processes.Transport.and.catabolism.ko04142.Lysosome.	0.171788	0.0263003	0.213554	0.0263879	0.45777	0.601641		0.0417658	Increase
KEGG.Cellular.Processes.Transport.and.catabolism.ko04146.Peroxisome.	0	0.70921	0.768053	1.47726	59		KEGG;Cellular Processes;Transport and catabolism;ko04146 Peroxisome;	0.00332774		0	0	0.395826	0.395826	139		KEGG;Cellular Processes;Transport and catabolism;ko04146 Peroxisome;	-0.0397307	0.96052	0.965769		-0.00693212	Decrease		KEGG.Cellular.Processes.Transport.and.catabolism.ko04146.Peroxisome.	0.254612	0.0242828	0.2552	0.015524	0.95852	0.963758		0.00058798	Increase
KEGG.Environmental.Information.Processing.Membrane.transport.ko02010.ABC.transporters.	0	0	0.174818	0.174818	165		KEGG;Environmental Information Processing;Membrane transport;ko02010 ABC transporters;	-0.129309		0	0	0.349821	0.349821	145		KEGG;Environmental Information Processing;Membrane transport;ko02010 ABC transporters;	0.0286143	0.15892	0.245725		0.0506779	Increase		KEGG.Environmental.Information.Processing.Membrane.transport.ko02010.ABC.transporters.	2.76708	0.101173	2.52986	0.103985	0.18691	0.279605		-0.237224	Decrease
KEGG.Environmental.Information.Processing.Membrane.transport.ko02060.Phosphotransferase.system..PTS..	0	0	0.151754	0.151754	172		KEGG;Environmental Information Processing;Membrane transport;ko02060 Phosphotransferase system (PTS);	-0.390901		0	0	0.366766	0.366766	143		KEGG;Environmental Information Processing;Membrane transport;ko02060 Phosphotransferase system (PTS);	-0.173673	0.012994	0.0278011	*	-0.0622961	Decrease		KEGG.Environmental.Information.Processing.Membrane.transport.ko02060.Phosphotransferase.system..PTS..	0.720203	0.0874709	0.549265	0.042348	0.012494	0.0264241	*	-0.170938	Decrease
KEGG.Environmental.Information.Processing.Membrane.transport.ko03070.Bacterial.secretion.system.	0	0	0.179834	0.179834	164		KEGG;Environmental Information Processing;Membrane transport;ko03070 Bacterial secretion system;	-0.185483		0	0	0.479765	0.479765	123		KEGG;Environmental Information Processing;Membrane transport;ko03070 Bacterial secretion system;	0.0153559	0.067966	0.111658		0.00576634	Increase		KEGG.Environmental.Information.Processing.Membrane.transport.ko03070.Bacterial.secretion.system.	0.612803	0.0382879	0.538872	0.0140382	0.070465	0.115764		-0.0739317	Decrease
KEGG.Environmental.Information.Processing.Signal.transduction.ko02020.Two.component.system.	0	0.173198	0.254227	0.427425	129		KEGG;Environmental Information Processing;Signal transduction;ko02020 Two-component system;	-0.354861		0	0.896121	0.832711	1.72883	55		KEGG;Environmental Information Processing;Signal transduction;ko02020 Two-component system;	-0.0270409	0.011494	0.0264362	*	-0.0252659	Decrease		KEGG.Environmental.Information.Processing.Signal.transduction.ko02020.Two.component.system.	1.7401	0.169169	1.36066	0.045405	0.0089955	0.0206897	*	-0.379438	Decrease
KEGG.Environmental.Information.Processing.Signal.transduction.ko04016.MAPK.signaling.pathway...plant.	0	0.404953	0.451529	0.856482	79		KEGG;Environmental Information Processing;Signal transduction;ko04016 MAPK signaling pathway - plant;	-0.270018		0	0	0.811295	0.811295	77		KEGG;Environmental Information Processing;Signal transduction;ko04016 MAPK signaling pathway - plant;	-0.0520704	0.021989	0.0417111	*	-0.00318722	Decrease		KEGG.Environmental.Information.Processing.Signal.transduction.ko04016.MAPK.signaling.pathway...plant.	0.108416	0.00525866	0.0899101	0.00652059	0.018991	0.0367826	*	-0.0185056	Decrease
KEGG.Environmental.Information.Processing.Signal.transduction.ko04066.HIF.1.signaling.pathway.	2.66415	2.43493	2.20628	7.30536	11	*	KEGG;Environmental Information Processing;Signal transduction;ko04066 HIF-1 signaling pathway;	0.274197		0	0.128301	0.661439	0.78974	81		KEGG;Environmental Information Processing;Signal transduction;ko04066 HIF-1 signaling pathway;	-0.0318737	0.00049975	0.00180302	*	-0.00498282	Decrease		KEGG.Environmental.Information.Processing.Signal.transduction.ko04066.HIF.1.signaling.pathway.	0.188567	0.00477818	0.228038	0.00741999	0.00049975	0.00170285	*	0.039471	Increase
KEGG.Environmental.Information.Processing.Signal.transduction.ko04068.FoxO.signaling.pathway.	0	0	0.347291	0.347291	141		KEGG;Environmental Information Processing;Signal transduction;ko04068 FoxO signaling pathway;	-0.443307		0	0.670674	0.60723	1.2779	65		KEGG;Environmental Information Processing;Signal transduction;ko04068 FoxO signaling pathway;	-0.243732	0.042479	0.0723716		-0.00281662	Decrease		KEGG.Environmental.Information.Processing.Signal.transduction.ko04068.FoxO.signaling.pathway.	0.0246381	0.00368438	0.01812	0.00156487	0.03998	0.0700602		-0.00651807	Decrease
KEGG.Environmental.Information.Processing.Signal.transduction.ko04070.Phosphatidylinositol.signaling.system.	0	0.395671	0.626078	1.02175	72		KEGG;Environmental Information Processing;Signal transduction;ko04070 Phosphatidylinositol signaling system;	-0.0580642		0	0	0.713665	0.713665	94		KEGG;Environmental Information Processing;Signal transduction;ko04070 Phosphatidylinositol signaling system;	-0.0214453	0.63968	0.759362		-0.000839964	Decrease		KEGG.Environmental.Information.Processing.Signal.transduction.ko04070.Phosphatidylinositol.signaling.system.	0.0592656	0.00307991	0.0569277	0.0023361	0.62569	0.751759		-0.00233789	Decrease
KEGG.Environmental.Information.Processing.Signal.transduction.ko04151.PI3K.Akt.signaling.pathway.	0	0.360597	0.468745	0.829341	81		KEGG;Environmental Information Processing;Signal transduction;ko04151 PI3K-Akt signaling pathway;	0.788068		0	1.10022	1.05411	2.15433	52		KEGG;Environmental Information Processing;Signal transduction;ko04151 PI3K-Akt signaling pathway;	0.165931	0.0009995	0.00311708	*	0.00409186	Increase		KEGG.Environmental.Information.Processing.Signal.transduction.ko04151.PI3K.Akt.signaling.pathway.	0.0194412	0.00272799	0.0335702	0.00430438	0.00049975	0.00170285	*	0.0141291	Increase
KEGG.Environmental.Information.Processing.Signal.transduction.ko04152.AMPK.signaling.pathway.	0	0	0.763715	0.763715	86		KEGG;Environmental Information Processing;Signal transduction;ko04152 AMPK signaling pathway;	0.177391		0	0	0.6309	0.6309	104		KEGG;Environmental Information Processing;Signal transduction;ko04152 AMPK signaling pathway;	-0.0658373	0.77361	0.857495		-0.00146488	Decrease		KEGG.Environmental.Information.Processing.Signal.transduction.ko04152.AMPK.signaling.pathway.	0.0290386	0.00434437	0.032838	0.0038572	0.77061	0.85417		0.00379933	Increase
KEGG.Genetic.Information.Processing.Folding..sorting.and.degradation.ko03018.RNA.degradation.	0.524498	0.479371	0.44842	1.45229	60		KEGG;Genetic Information Processing;Folding, sorting and degradation;ko03018 RNA degradation;	0.157823		2.30903	2.03138	1.89049	6.23089	13	*	KEGG;Genetic Information Processing;Folding, sorting and degradation;ko03018 RNA degradation;	0.0568996	0.00049975	0.00180302	*	0.0321547	Increase		KEGG.Genetic.Information.Processing.Folding..sorting.and.degradation.ko03018.RNA.degradation.	0.716486	0.0253447	0.799314	0.00923939	0.00049975	0.00170285	*	0.0828277	Increase
KEGG.Genetic.Information.Processing.Folding..sorting.and.degradation.ko03050.Proteasome.	0	0.493278	0.716307	1.20958	67		KEGG;Genetic Information Processing;Folding, sorting and degradation;ko03050 Proteasome;	-0.138416		0	0.0740057	0.613749	0.687754	97		KEGG;Genetic Information Processing;Folding, sorting and degradation;ko03050 Proteasome;	-0.0178702	0.82209	0.889792		-0.000339361	Decrease		KEGG.Genetic.Information.Processing.Folding..sorting.and.degradation.ko03050.Proteasome.	0.0303434	0.00501661	0.0275674	0.00342653	0.85507	0.905269		-0.00277595	Decrease
KEGG.Genetic.Information.Processing.Folding..sorting.and.degradation.ko03060.Protein.export.	2.08798	1.90833	1.73441	5.73073	16	*	KEGG;Genetic Information Processing;Folding, sorting and degradation;ko03060 Protein export;	0.183045		0	0	0.353457	0.353457	144		KEGG;Genetic Information Processing;Folding, sorting and degradation;ko03060 Protein export;	0.0190503	0.00049975	0.00180302	*	0.00625644	Increase		KEGG.Genetic.Information.Processing.Folding..sorting.and.degradation.ko03060.Protein.export.	0.414599	0.0121784	0.470685	0.00653485	0.00049975	0.00170285	*	0.0560859	Increase
KEGG.Genetic.Information.Processing.Folding..sorting.and.degradation.ko04122.Sulfur.relay.system.	0	1.42805	1.29828	2.72633	36		KEGG;Genetic Information Processing;Folding, sorting and degradation;ko04122 Sulfur relay system;	0.143769		0.891214	0.784049	0.902245	2.57751	46		KEGG;Genetic Information Processing;Folding, sorting and degradation;ko04122 Sulfur relay system;	0.198838	0.031484	0.0567947	*	0.0203956	Increase		KEGG.Genetic.Information.Processing.Folding..sorting.and.degradation.ko04122.Sulfur.relay.system.	0.124929	0.0103116	0.13802	0.00865404	0.028986	0.0522885		0.013091	Increase
KEGG.Genetic.Information.Processing.Folding..sorting.and.degradation.ko04141.Protein.processing.in.endoplasmic.reticulum.	0.908307	0.830157	0.755899	2.49436	39		KEGG;Genetic Information Processing;Folding, sorting and degradation;ko04141 Protein processing in endoplasmic reticulum;	0.428245		0	0.0505615	0.342501	0.393062	140		KEGG;Genetic Information Processing;Folding, sorting and degradation;ko04141 Protein processing in endoplasmic reticulum;	-0.0278902	0.0024988	0.00656827	*	-0.000964516	Decrease		KEGG.Genetic.Information.Processing.Folding..sorting.and.degradation.ko04141.Protein.processing.in.endoplasmic.reticulum.	0.037438	0.00204082	0.0503764	0.00335097	0.0009995	0.00317083	*	0.0129384	Increase
KEGG.Genetic.Information.Processing.Replication.and.repair.ko03030.DNA.replication.	0	0	0.360484	0.360484	137		KEGG;Genetic Information Processing;Replication and repair;ko03030 DNA replication;	0.142195		0	0	0.779219	0.779219	84		KEGG;Genetic Information Processing;Replication and repair;ko03030 DNA replication;	0.0469537	0.012994	0.0278011	*	0.0275715	Increase		KEGG.Genetic.Information.Processing.Replication.and.repair.ko03030.DNA.replication.	0.755222	0.0392125	0.83345	0.0157296	0.011994	0.0256616	*	0.0782279	Increase
KEGG.Genetic.Information.Processing.Replication.and.repair.ko03410.Base.excision.repair.	0	0	0.882601	0.882601	77		KEGG;Genetic Information Processing;Replication and repair;ko03410 Base excision repair;	0.0628836		0	0	0.54106	0.54106	115		KEGG;Genetic Information Processing;Replication and repair;ko03410 Base excision repair;	0.0284131	0.028986	0.0528062	*	0.00736984	Increase		KEGG.Genetic.Information.Processing.Replication.and.repair.ko03410.Base.excision.repair.	0.354731	0.00796858	0.370535	0.00565787	0.046477	0.079183		0.0158038	Increase
KEGG.Genetic.Information.Processing.Replication.and.repair.ko03420.Nucleotide.excision.repair.	0	0	0.51379	0.51379	115		KEGG;Genetic Information Processing;Replication and repair;ko03420 Nucleotide excision repair;	0.140847		0	0	0.454499	0.454499	128		KEGG;Genetic Information Processing;Replication and repair;ko03420 Nucleotide excision repair;	0.0464035	0.072964	0.118809		0.0262657	Increase		KEGG.Genetic.Information.Processing.Replication.and.repair.ko03420.Nucleotide.excision.repair.	0.728804	0.0479378	0.803544	0.0246792	0.083958	0.135511		0.0747407	Increase
KEGG.Genetic.Information.Processing.Replication.and.repair.ko03430.Mismatch.repair.	0.789378	0.721461	0.692392	2.20323	44		KEGG;Genetic Information Processing;Replication and repair;ko03430 Mismatch repair;	0.189801		1.99476	1.7549	1.60077	5.35042	17	*	KEGG;Genetic Information Processing;Replication and repair;ko03430 Mismatch repair;	0.054863	0.00049975	0.00180302	*	0.0380525	Increase		KEGG.Genetic.Information.Processing.Replication.and.repair.ko03430.Mismatch.repair.	0.860712	0.0348234	0.981733	0.013942	0.00049975	0.00170285	*	0.121021	Increase
KEGG.Genetic.Information.Processing.Replication.and.repair.ko03440.Homologous.recombination.	0	0	0.567674	0.567674	105		KEGG;Genetic Information Processing;Replication and repair;ko03440 Homologous recombination;	0.150125		1.17352	1.03241	1.15403	3.35996	31	*	KEGG;Genetic Information Processing;Replication and repair;ko03440 Homologous recombination;	0.058799	0.0009995	0.00311708	*	0.0469131	Increase		KEGG.Genetic.Information.Processing.Replication.and.repair.ko03440.Homologous.recombination.	1.01631	0.0448356	1.12777	0.0206202	0.0014993	0.00437891	*	0.111454	Increase
KEGG.Genetic.Information.Processing.Transcription.ko03020.RNA.polymerase.	1.31156	1.19871	1.08583	3.5961	28	*	KEGG;Genetic Information Processing;Transcription;ko03020 RNA polymerase;	0.211382		0	1.62703	1.50503	3.13206	36	*	KEGG;Genetic Information Processing;Transcription;ko03020 RNA polymerase;	0.00633667	0.00049975	0.00180302	*	0.00171744	Increase		KEGG.Genetic.Information.Processing.Transcription.ko03020.RNA.polymerase.	0.336983	0.0131493	0.390158	0.00720739	0.00049975	0.00170285	*	0.053175	Increase
KEGG.Genetic.Information.Processing.Translation.ko00970.Aminoacyl.tRNA.biosynthesis.	0.0686682	0.06276	0.255065	0.386493	134		KEGG;Genetic Information Processing;Translation;ko00970 Aminoacyl-tRNA biosynthesis;	0.199939		0	1.97204	1.78441	3.75646	26	*	KEGG;Genetic Information Processing;Translation;ko00970 Aminoacyl-tRNA biosynthesis;	0.0356701	0.00049975	0.00180302	*	0.0399122	Increase		KEGG.Genetic.Information.Processing.Translation.ko00970.Aminoacyl.tRNA.biosynthesis.	1.38806	0.0684042	1.5944	0.0266394	0.00049975	0.00170285	*	0.206335	Increase
KEGG.Genetic.Information.Processing.Translation.ko03008.Ribosome.biogenesis.in.eukaryotes.	0	0.500995	0.655046	1.15604	70		KEGG;Genetic Information Processing;Translation;ko03008 Ribosome biogenesis in eukaryotes;	-0.0813123		0	0	0.520787	0.520787	121		KEGG;Genetic Information Processing;Translation;ko03008 Ribosome biogenesis in eukaryotes;	0.0508232	0.88906	0.919028		0.00178773	Increase		KEGG.Genetic.Information.Processing.Translation.ko03008.Ribosome.biogenesis.in.eukaryotes.	0.0527498	0.00534643	0.049859	0.00363328	0.88856	0.918511		-0.00289082	Decrease
KEGG.Genetic.Information.Processing.Translation.ko03010.Ribosome.	0	0	0.266571	0.266571	153		KEGG;Genetic Information Processing;Translation;ko03010 Ribosome;	0.153553		0	1.41698	1.28686	2.70383	42		KEGG;Genetic Information Processing;Translation;ko03010 Ribosome;	0.0262557	0.012994	0.0278011	*	0.0177025	Increase		KEGG.Genetic.Information.Processing.Translation.ko03010.Ribosome.	0.86657	0.0434245	0.963891	0.0210734	0.011494	0.0248811	*	0.0973207	Increase
KEGG.Genetic.Information.Processing.Translation.ko03013.RNA.transport.	0	0.879191	0.868617	1.74781	55		KEGG;Genetic Information Processing;Translation;ko03013 RNA transport;	0.546175		0	0	0.697188	0.697188	96		KEGG;Genetic Information Processing;Translation;ko03013 RNA transport;	0.239687	0.012494	0.0276975	*	0.00648754	Increase		KEGG.Genetic.Information.Processing.Translation.ko03013.RNA.transport.	0.0245821	0.00363515	0.035895	0.0044459	0.007996	0.0188624	*	0.0113129	Increase
KEGG.Metabolism.Amino.acid.metabolism.ko00220.Arginine.biosynthesis.	0	0.120768	0.292877	0.413645	130		KEGG;Metabolism;Amino acid metabolism;ko00220 Arginine biosynthesis;	0.118576		2.62611	2.31033	2.08652	7.02296	10	*	KEGG;Metabolism;Amino acid metabolism;ko00220 Arginine biosynthesis;	0.0535209	0.00049975	0.00180302	*	0.0237755	Increase		KEGG.Metabolism.Amino.acid.metabolism.ko00220.Arginine.biosynthesis.	0.579435	0.017084	0.629071	0.00673588	0.00049975	0.00170285	*	0.0496362	Increase
KEGG.Metabolism.Amino.acid.metabolism.ko00250.Alanine..aspartate.and.glutamate.metabolism.	1.20146	1.09809	1.03969	3.33925	31	*	KEGG;Metabolism;Amino acid metabolism;ko00250 Alanine, aspartate and glutamate metabolism;	0.152258		0	0	0.263968	0.263968	154		KEGG;Metabolism;Amino acid metabolism;ko00250 Alanine, aspartate and glutamate metabolism;	0.0120726	0.00049975	0.00180302	*	0.01077	Increase		KEGG.Metabolism.Amino.acid.metabolism.ko00250.Alanine..aspartate.and.glutamate.metabolism.	1.15329	0.0308801	1.28166	0.0202304	0.00049975	0.00170285	*	0.12837	Increase
KEGG.Metabolism.Amino.acid.metabolism.ko00260.Glycine..serine.and.threonine.metabolism.	0	1.037	0.940846	1.97784	48		KEGG;Metabolism;Amino acid metabolism;ko00260 Glycine, serine and threonine metabolism;	-0.0126972		0	0	0.429245	0.429245	132		KEGG;Metabolism;Amino acid metabolism;ko00260 Glycine, serine and threonine metabolism;	-0.0284989	0.37281	0.511918		-0.0190753	Decrease		KEGG.Metabolism.Amino.acid.metabolism.ko00260.Glycine..serine.and.threonine.metabolism.	0.983836	0.0155576	0.975215	0.0131659	0.34733	0.47899		-0.00862076	Decrease
KEGG.Metabolism.Amino.acid.metabolism.ko00270.Cysteine.and.methionine.metabolism.	0	0	0.508175	0.508175	116		KEGG;Metabolism;Amino acid metabolism;ko00270 Cysteine and methionine metabolism;	0.075353		0	0	0.460036	0.460036	127		KEGG;Metabolism;Amino acid metabolism;ko00270 Cysteine and methionine metabolism;	0.00840985	0.054973	0.0911264		0.00693607	Increase		KEGG.Metabolism.Amino.acid.metabolism.ko00270.Cysteine.and.methionine.metabolism.	1.12603	0.0297039	1.18641	0.016843	0.049975	0.0843615		0.0603763	Increase
KEGG.Metabolism.Amino.acid.metabolism.ko00280.Valine..leucine.and.isoleucine.degradation.	0	0	0.269005	0.269005	152		KEGG;Metabolism;Amino acid metabolism;ko00280 Valine, leucine and isoleucine degradation;	-0.0612095		3.2392	2.8497	2.58755	8.67646	5	*	KEGG;Metabolism;Amino acid metabolism;ko00280 Valine, leucine and isoleucine degradation;	-0.182834	0.00049975	0.00180302	*	-0.0322298	Decrease		KEGG.Metabolism.Amino.acid.metabolism.ko00280.Valine..leucine.and.isoleucine.degradation.	0.282507	0.00634619	0.270772	0.00803753	0.0009995	0.00317083	*	-0.0117353	Decrease
KEGG.Metabolism.Amino.acid.metabolism.ko00290.Valine..leucine.and.isoleucine.biosynthesis.	0	0.110597	0.365047	0.475644	122		KEGG;Metabolism;Amino acid metabolism;ko00290 Valine, leucine and isoleucine biosynthesis;	0.0766471		0	0.842068	0.816026	1.65809	57		KEGG;Metabolism;Amino acid metabolism;ko00290 Valine, leucine and isoleucine biosynthesis;	0.036875	0.16642	0.253068		0.0159218	Increase		KEGG.Metabolism.Amino.acid.metabolism.ko00290.Valine..leucine.and.isoleucine.biosynthesis.	0.583177	0.0256046	0.614998	0.0130167	0.16442	0.254229		0.0318207	Increase
KEGG.Metabolism.Amino.acid.metabolism.ko00300.Lysine.biosynthesis.	0	0	0.458217	0.458217	124		KEGG;Metabolism;Amino acid metabolism;ko00300 Lysine biosynthesis;	0.169762		2.12102	1.86598	1.69111	5.6781	15	*	KEGG;Metabolism;Amino acid metabolism;ko00300 Lysine biosynthesis;	0.0644018	0.0014993	0.00437891	*	0.0297701	Increase		KEGG.Metabolism.Amino.acid.metabolism.ko00300.Lysine.biosynthesis.	0.579727	0.0258303	0.652119	0.010078	0.00049975	0.00170285	*	0.0723923	Increase
KEGG.Metabolism.Amino.acid.metabolism.ko00310.Lysine.degradation.	0.21632	0.197708	0.184436	0.598464	103		KEGG;Metabolism;Amino acid metabolism;ko00310 Lysine degradation;	-0.507938		2.74011	2.41062	2.18035	7.33108	7	*	KEGG;Metabolism;Amino acid metabolism;ko00310 Lysine degradation;	-0.206056	0.00049975	0.00180302	*	-0.0224849	Decrease		KEGG.Metabolism.Amino.acid.metabolism.ko00310.Lysine.degradation.	0.240232	0.0237432	0.168938	0.00657793	0.00049975	0.00170285	*	-0.0712946	Decrease
KEGG.Metabolism.Amino.acid.metabolism.ko00330.Arginine.and.proline.metabolism.	0	0	0.286773	0.286773	150		KEGG;Metabolism;Amino acid metabolism;ko00330 Arginine and proline metabolism;	-0.157283		0	1.6447	1.48769	3.13239	35	*	KEGG;Metabolism;Amino acid metabolism;ko00330 Arginine and proline metabolism;	-0.0243377	0.013493	0.0285369	*	-0.00597333	Decrease		KEGG.Metabolism.Amino.acid.metabolism.ko00330.Arginine.and.proline.metabolism.	0.398214	0.0200231	0.357083	0.0073582	0.02099	0.0390117	*	-0.0411307	Decrease
KEGG.Metabolism.Amino.acid.metabolism.ko00340.Histidine.metabolism.	0.585235	0.534882	0.4873	1.60742	57		KEGG;Metabolism;Amino acid metabolism;ko00340 Histidine metabolism;	0.235481		0	0	0.0573261	0.0573261	180		KEGG;Metabolism;Amino acid metabolism;ko00340 Histidine metabolism;	-0.0275284	0.001999	0.00557297	*	-0.00588988	Decrease		KEGG.Metabolism.Amino.acid.metabolism.ko00340.Histidine.metabolism.	0.264697	0.0129178	0.311628	0.00783982	0.0014993	0.00437891	*	0.0469306	Increase
KEGG.Metabolism.Amino.acid.metabolism.ko00350.Tyrosine.metabolism.	0	0	0.441186	0.441186	126		KEGG;Metabolism;Amino acid metabolism;ko00350 Tyrosine metabolism;	-0.171929		0	0	0.729133	0.729133	90		KEGG;Metabolism;Amino acid metabolism;ko00350 Tyrosine metabolism;	-0.0159859	0.013993	0.0292581	*	-0.00240274	Decrease		KEGG.Metabolism.Amino.acid.metabolism.ko00350.Tyrosine.metabolism.	0.245642	0.00862537	0.218045	0.00886675	0.018991	0.0367826	*	-0.0275966	Decrease
KEGG.Metabolism.Amino.acid.metabolism.ko00360.Phenylalanine.metabolism.	0	0	0.345092	0.345092	142		KEGG;Metabolism;Amino acid metabolism;ko00360 Phenylalanine metabolism;	-0.158868		0	0	0.463811	0.463811	126		KEGG;Metabolism;Amino acid metabolism;ko00360 Phenylalanine metabolism;	-0.0681208	0.27536	0.392762		-0.00778898	Decrease		KEGG.Metabolism.Amino.acid.metabolism.ko00360.Phenylalanine.metabolism.	0.188544	0.0188449	0.168884	0.00600619	0.24538	0.352734		-0.0196599	Decrease
KEGG.Metabolism.Amino.acid.metabolism.ko00380.Tryptophan.metabolism.	2.22917	2.03737	1.84636	6.11289	15	*	KEGG;Metabolism;Amino acid metabolism;ko00380 Tryptophan metabolism;	-0.565938		2.32092	2.04184	1.94136	6.30413	12	*	KEGG;Metabolism;Amino acid metabolism;ko00380 Tryptophan metabolism;	-0.216477	0.00049975	0.00180302	*	-0.0173257	Decrease		KEGG.Metabolism.Amino.acid.metabolism.ko00380.Tryptophan.metabolism.	0.184074	0.0132236	0.124345	0.00562403	0.00049975	0.00170285	*	-0.0597292	Decrease
KEGG.Metabolism.Amino.acid.metabolism.ko00400.Phenylalanine..tyrosine.and.tryptophan.biosynthesis.	0	0	0.32256	0.32256	148		KEGG;Metabolism;Amino acid metabolism;ko00400 Phenylalanine, tyrosine and tryptophan biosynthesis;	0.149393		0	0.459342	0.472029	0.931371	72		KEGG;Metabolism;Amino acid metabolism;ko00400 Phenylalanine, tyrosine and tryptophan biosynthesis;	0.00963916	0.0024988	0.00656827	*	0.00453197	Increase		KEGG.Metabolism.Amino.acid.metabolism.ko00400.Phenylalanine..tyrosine.and.tryptophan.biosynthesis.	0.609535	0.0238233	0.676037	0.00904288	0.0034983	0.00946599	*	0.0665018	Increase
KEGG.Metabolism.Biosynthesis.of.other.secondary.metabolites.ko00261.Monobactam.biosynthesis.	0	0	0.247671	0.247671	157		KEGG;Metabolism;Biosynthesis of other secondary metabolites;ko00261 Monobactam biosynthesis;	-0.0202458		0	0	0.0914479	0.0914479	171		KEGG;Metabolism;Biosynthesis of other secondary metabolites;ko00261 Monobactam biosynthesis;	-0.00485699	0.75562	0.842631		-0.00084472	Decrease		KEGG.Metabolism.Biosynthesis.of.other.secondary.metabolites.ko00261.Monobactam.biosynthesis.	0.254887	0.00471092	0.251335	0.0050085	0.75362	0.840958		-0.00355192	Decrease
KEGG.Metabolism.Biosynthesis.of.other.secondary.metabolites.ko00311.Penicillin.and.cephalosporin.biosynthesis.	0	0.347895	0.369583	0.717478	90		KEGG;Metabolism;Biosynthesis of other secondary metabolites;ko00311 Penicillin and cephalosporin biosynthesis;	-0.0648122		0	0	0.151119	0.151119	167		KEGG;Metabolism;Biosynthesis of other secondary metabolites;ko00311 Penicillin and cephalosporin biosynthesis;	-0.126932	0.72464	0.824196		-0.00291549	Decrease		KEGG.Metabolism.Biosynthesis.of.other.secondary.metabolites.ko00311.Penicillin.and.cephalosporin.biosynthesis.	0.0362069	0.00538524	0.0346163	0.00352737	0.71914	0.827011		-0.00159059	Decrease
KEGG.Metabolism.Biosynthesis.of.other.secondary.metabolites.ko00332.Carbapenem.biosynthesis.	0	0	0.538724	0.538724	111		KEGG;Metabolism;Biosynthesis of other secondary metabolites;ko00332 Carbapenem biosynthesis;	0.131041		0	0.171185	0.381516	0.552701	113		KEGG;Metabolism;Biosynthesis of other secondary metabolites;ko00332 Carbapenem biosynthesis;	0.00546502	0.12394	0.194914		0.000325476	Increase		KEGG.Metabolism.Biosynthesis.of.other.secondary.metabolites.ko00332.Carbapenem.biosynthesis.	0.0783148	0.00437795	0.0857612	0.00206713	0.13193	0.205721		0.00744643	Increase
KEGG.Metabolism.Biosynthesis.of.other.secondary.metabolites.ko00333.Prodigiosin.biosynthesis.	0.149686	0.203694	0.440188	0.793568	85		KEGG;Metabolism;Biosynthesis of other secondary metabolites;ko00333 Prodigiosin biosynthesis;	0.300523		0	0	0.637944	0.637944	102		KEGG;Metabolism;Biosynthesis of other secondary metabolites;ko00333 Prodigiosin biosynthesis;	0.0537699	0.0009995	0.00311708	*	0.00272715	Increase		KEGG.Metabolism.Biosynthesis.of.other.secondary.metabolites.ko00333.Prodigiosin.biosynthesis.	0.0583126	0.0031632	0.0718172	0.0035143	0.001999	0.00548979	*	0.0135046	Increase
KEGG.Metabolism.Biosynthesis.of.other.secondary.metabolites.ko00401.Novobiocin.biosynthesis.	0.722984	0.660779	0.640381	2.02414	47		KEGG;Metabolism;Biosynthesis of other secondary metabolites;ko00401 Novobiocin biosynthesis;	0.173892		0	0	0.536416	0.536416	117		KEGG;Metabolism;Biosynthesis of other secondary metabolites;ko00401 Novobiocin biosynthesis;	0.0323565	0.00049975	0.00180302	*	0.00285936	Increase		KEGG.Metabolism.Biosynthesis.of.other.secondary.metabolites.ko00401.Novobiocin.biosynthesis.	0.111751	0.00412021	0.126066	0.00178917	0.00049975	0.00170285	*	0.0143151	Increase
KEGG.Metabolism.Biosynthesis.of.other.secondary.metabolites.ko00405.Phenazine.biosynthesis.	0	0	0.678779	0.678779	94		KEGG;Metabolism;Biosynthesis of other secondary metabolites;ko00405 Phenazine biosynthesis;	0.114003		1.80084	1.5843	1.44311	4.82825	20	*	KEGG;Metabolism;Biosynthesis of other secondary metabolites;ko00405 Phenazine biosynthesis;	-0.117298	0.23638	0.347951		-0.0042892	Decrease		KEGG.Metabolism.Biosynthesis.of.other.secondary.metabolites.ko00405.Phenazine.biosynthesis.	0.0507547	0.00289211	0.0549282	0.0014309	0.24288	0.351889		0.00417343	Increase
KEGG.Metabolism.Biosynthesis.of.other.secondary.metabolites.ko00521.Streptomycin.biosynthesis.	0	1.09333	0.997076	2.0904	45		KEGG;Metabolism;Biosynthesis of other secondary metabolites;ko00521 Streptomycin biosynthesis;	0.108326		0	0	0.107006	0.107006	169		KEGG;Metabolism;Biosynthesis of other secondary metabolites;ko00521 Streptomycin biosynthesis;	0.0559833	0.1924	0.287818		0.0125015	Increase		KEGG.Metabolism.Biosynthesis.of.other.secondary.metabolites.ko00521.Streptomycin.biosynthesis.	0.2931	0.0198864	0.315955	0.010203	0.17741	0.267569		0.022855	Increase
KEGG.Metabolism.Biosynthesis.of.other.secondary.metabolites.ko00524.Neomycin..kanamycin.and.gentamicin.biosynthesis.	0	0	0.249106	0.249106	156		KEGG;Metabolism;Biosynthesis of other secondary metabolites;ko00524 Neomycin, kanamycin and gentamicin biosynthesis;	0.1459		0	0.213369	0.312647	0.526015	119		KEGG;Metabolism;Biosynthesis of other secondary metabolites;ko00524 Neomycin, kanamycin and gentamicin biosynthesis;	-0.112476	0.68016	0.79713		-0.00415022	Decrease		KEGG.Metabolism.Biosynthesis.of.other.secondary.metabolites.ko00524.Neomycin..kanamycin.and.gentamicin.biosynthesis.	0.0500134	0.00662049	0.0553359	0.00344799	0.67966	0.80165		0.00532244	Increase
KEGG.Metabolism.Biosynthesis.of.other.secondary.metabolites.ko00525.Acarbose.and.validamycin.biosynthesis.	0	0.946694	0.940824	1.88752	50		KEGG;Metabolism;Biosynthesis of other secondary metabolites;ko00525 Acarbose and validamycin biosynthesis;	-0.0140132		0	0	0.104488	0.104488	170		KEGG;Metabolism;Biosynthesis of other secondary metabolites;ko00525 Acarbose and validamycin biosynthesis;	0.0354995	0.95902	0.965769		0.0024048	Increase		KEGG.Metabolism.Biosynthesis.of.other.secondary.metabolites.ko00525.Acarbose.and.validamycin.biosynthesis.	0.0974755	0.00762149	0.0965332	0.0048711	0.94903	0.959459		-0.000942236	Decrease
KEGG.Metabolism.Biosynthesis.of.other.secondary.metabolites.ko00940.Phenylpropanoid.biosynthesis.	0	0	0.36394	0.36394	136		KEGG;Metabolism;Biosynthesis of other secondary metabolites;ko00940 Phenylpropanoid biosynthesis;	0.173958		0	0	0.165782	0.165782	166		KEGG;Metabolism;Biosynthesis of other secondary metabolites;ko00940 Phenylpropanoid biosynthesis;	0.151203	0.13443	0.20962		0.0309847	Increase		KEGG.Metabolism.Biosynthesis.of.other.secondary.metabolites.ko00940.Phenylpropanoid.biosynthesis.	0.248564	0.0277235	0.280418	0.0221035	0.13143	0.205721		0.0318534	Increase
KEGG.Metabolism.Biosynthesis.of.other.secondary.metabolites.ko00950.Isoquinoline.alkaloid.biosynthesis.	0	0	0.340048	0.340048	145		KEGG;Metabolism;Biosynthesis of other secondary metabolites;ko00950 Isoquinoline alkaloid biosynthesis;	0.0736641		0	0	0.191284	0.191284	160		KEGG;Metabolism;Biosynthesis of other secondary metabolites;ko00950 Isoquinoline alkaloid biosynthesis;	-0.0234606	0.61869	0.758926		-0.000949508	Decrease		KEGG.Metabolism.Biosynthesis.of.other.secondary.metabolites.ko00950.Isoquinoline.alkaloid.biosynthesis.	0.055935	0.00291028	0.0588652	0.00171322	0.62519	0.751759		0.00293022	Increase
KEGG.Metabolism.Biosynthesis.of.other.secondary.metabolites.ko00960.Tropane..piperidine.and.pyridine.alkaloid.biosynthesis.	0	0	0.115782	0.115782	174		KEGG;Metabolism;Biosynthesis of other secondary metabolites;ko00960 Tropane, piperidine and pyridine alkaloid biosynthesis;	-0.125111		0	0	0.467519	0.467519	125		KEGG;Metabolism;Biosynthesis of other secondary metabolites;ko00960 Tropane, piperidine and pyridine alkaloid biosynthesis;	-0.063754	0.015992	0.0326948	*	-0.00463346	Decrease		KEGG.Metabolism.Biosynthesis.of.other.secondary.metabolites.ko00960.Tropane..piperidine.and.pyridine.alkaloid.biosynthesis.	0.116895	0.00469538	0.107185	0.00277833	0.011494	0.0248811	*	-0.00971002	Decrease
KEGG.Metabolism.Biosynthesis.of.other.secondary.metabolites.ko00966.Glucosinolate.biosynthesis.	0	0	0.144657	0.144657	173		KEGG;Metabolism;Biosynthesis of other secondary metabolites;ko00966 Glucosinolate biosynthesis;	0.334948		1.0167	0.894448	0.818349	2.7295	41		KEGG;Metabolism;Biosynthesis of other secondary metabolites;ko00966 Glucosinolate biosynthesis;	0.0987766	0.00049975	0.00180302	*	0.00424638	Increase		KEGG.Metabolism.Biosynthesis.of.other.secondary.metabolites.ko00966.Glucosinolate.biosynthesis.	0.047507	0.00432929	0.0599221	0.00184869	0.0009995	0.00317083	*	0.0124151	Increase
KEGG.Metabolism.Carbohydrate.metabolism.ko00010.Glycolysis...Gluconeogenesis.	0	0	0.547314	0.547314	109		KEGG;Metabolism;Carbohydrate metabolism;ko00010 Glycolysis / Gluconeogenesis;	-0.013367		0	0	0.795252	0.795252	80		KEGG;Metabolism;Carbohydrate metabolism;ko00010 Glycolysis / Gluconeogenesis;	-0.0138221	0.83908	0.90287		-0.0129282	Decrease		KEGG.Metabolism.Carbohydrate.metabolism.ko00010.Glycolysis...Gluconeogenesis.	1.36849	0.0389593	1.35587	0.0233984	0.83208	0.900604		-0.012621	Decrease
KEGG.Metabolism.Carbohydrate.metabolism.ko00020.Citrate.cycle..TCA.cycle..	0	0.125205	0.536625	0.66183	98		KEGG;Metabolism;Carbohydrate metabolism;ko00020 Citrate cycle (TCA cycle);	0.0573479		0.185159	0.162894	0.458581	0.806635	79		KEGG;Metabolism;Carbohydrate metabolism;ko00020 Citrate cycle (TCA cycle);	-0.0986368	0.43378	0.574212		-0.043833	Decrease		KEGG.Metabolism.Carbohydrate.metabolism.ko00020.Citrate.cycle..TCA.cycle..	0.637434	0.0298811	0.663282	0.0234097	0.46277	0.603898		0.0258487	Increase
KEGG.Metabolism.Carbohydrate.metabolism.ko00030.Pentose.phosphate.pathway.	0	0	0.102987	0.102987	176		KEGG;Metabolism;Carbohydrate metabolism;ko00030 Pentose phosphate pathway;	0.0609885		0	1.88914	1.89803	3.78716	25	*	KEGG;Metabolism;Carbohydrate metabolism;ko00030 Pentose phosphate pathway;	-0.00774221	0.048976	0.0826751		-0.00488584	Decrease		KEGG.Metabolism.Carbohydrate.metabolism.ko00030.Pentose.phosphate.pathway.	0.875093	0.0126794	0.91288	0.0127097	0.054473	0.0902976		0.0377868	Increase
KEGG.Metabolism.Carbohydrate.metabolism.ko00040.Pentose.and.glucuronate.interconversions.	0	0.917135	0.846529	1.76366	53		KEGG;Metabolism;Carbohydrate metabolism;ko00040 Pentose and glucuronate interconversions;	0.0479922		0	0.0514696	0.248068	0.299538	150		KEGG;Metabolism;Carbohydrate metabolism;ko00040 Pentose and glucuronate interconversions;	0.0312178	0.74513	0.836		0.0101917	Increase		KEGG.Metabolism.Carbohydrate.metabolism.ko00040.Pentose.and.glucuronate.interconversions.	0.450677	0.0311175	0.465921	0.0212994	0.73363	0.833259		0.0152442	Increase
KEGG.Metabolism.Carbohydrate.metabolism.ko00051.Fructose.and.mannose.metabolism.	0	0.104429	0.569468	0.673897	95		KEGG;Metabolism;Carbohydrate metabolism;ko00051 Fructose and mannose metabolism;	0.0728806		0	0	0.714114	0.714114	93		KEGG;Metabolism;Carbohydrate metabolism;ko00051 Fructose and mannose metabolism;	-0.106525	0.72464	0.824196		-0.0504688	Decrease		KEGG.Metabolism.Carbohydrate.metabolism.ko00051.Fructose.and.mannose.metabolism.	0.674127	0.0502435	0.709056	0.0514946	0.74413	0.84		0.0349297	Increase
KEGG.Metabolism.Carbohydrate.metabolism.ko00052.Galactose.metabolism.	0	1.92016	1.92878	3.84894	27	*	KEGG;Metabolism;Carbohydrate metabolism;ko00052 Galactose metabolism;	0.0405411		0	0.475598	0.526992	1.00259	71		KEGG;Metabolism;Carbohydrate metabolism;ko00052 Galactose metabolism;	0.0337954	0.53023	0.665567		0.0334287	Increase		KEGG.Metabolism.Carbohydrate.metabolism.ko00052.Galactose.metabolism.	1.37131	0.0624613	1.41039	0.0350149	0.53273	0.671386		0.0390815	Increase
KEGG.Metabolism.Carbohydrate.metabolism.ko00053.Ascorbate.and.aldarate.metabolism.	0	0	0.188187	0.188187	162		KEGG;Metabolism;Carbohydrate metabolism;ko00053 Ascorbate and aldarate metabolism;	-0.322549		0.708551	1.10514	1.06641	2.8801	38		KEGG;Metabolism;Carbohydrate metabolism;ko00053 Ascorbate and aldarate metabolism;	-0.180861	0.00049975	0.00180302	*	-0.018922	Decrease		KEGG.Metabolism.Carbohydrate.metabolism.ko00053.Ascorbate.and.aldarate.metabolism.	0.200831	0.0144338	0.160596	0.00867764	0.001999	0.00548979	*	-0.0402354	Decrease
KEGG.Metabolism.Carbohydrate.metabolism.ko00500.Starch.and.sucrose.metabolism.	0	1.72023	1.73931	3.45954	30	*	KEGG;Metabolism;Carbohydrate metabolism;ko00500 Starch and sucrose metabolism;	-0.116603		1.69774	1.4936	1.41669	4.60803	22	*	KEGG;Metabolism;Carbohydrate metabolism;ko00500 Starch and sucrose metabolism;	0.0986534	0.18291	0.275864		0.122924	Increase		KEGG.Metabolism.Carbohydrate.metabolism.ko00500.Starch.and.sucrose.metabolism.	1.88307	0.0844872	1.73686	0.0428617	0.17541	0.267569		-0.146208	Decrease
KEGG.Metabolism.Carbohydrate.metabolism.ko00520.Amino.sugar.and.nucleotide.sugar.metabolism.	0	0.405101	0.767414	1.17251	68		KEGG;Metabolism;Carbohydrate metabolism;ko00520 Amino sugar and nucleotide sugar metabolism;	0.082075		0	0	0.267211	0.267211	153		KEGG;Metabolism;Carbohydrate metabolism;ko00520 Amino sugar and nucleotide sugar metabolism;	-0.00482081	0.075462	0.121539		-0.00504037	Decrease		KEGG.Metabolism.Carbohydrate.metabolism.ko00520.Amino.sugar.and.nucleotide.sugar.metabolism.	1.42736	0.0380444	1.51092	0.0272113	0.075962	0.12369		0.083557	Increase
KEGG.Metabolism.Carbohydrate.metabolism.ko00562.Inositol.phosphate.metabolism.	0	0	0.51628	0.51628	114		KEGG;Metabolism;Carbohydrate metabolism;ko00562 Inositol phosphate metabolism;	0.0570586		0	0	0.0411796	0.0411796	182		KEGG;Metabolism;Carbohydrate metabolism;ko00562 Inositol phosphate metabolism;	-0.053811	0.93053	0.945953		-0.00352917	Decrease		KEGG.Metabolism.Carbohydrate.metabolism.ko00562.Inositol.phosphate.metabolism.	0.0926564	0.00969331	0.0963944	0.00691914	0.92604	0.941389		0.003738	Increase
KEGG.Metabolism.Carbohydrate.metabolism.ko00620.Pyruvate.metabolism.	0	1.001	0.933792	1.93479	49		KEGG;Metabolism;Carbohydrate metabolism;ko00620 Pyruvate metabolism;	0.00849991		0	0	0.727523	0.727523	91		KEGG;Metabolism;Carbohydrate metabolism;ko00620 Pyruvate metabolism;	-0.025888	0.87056	0.911699		-0.0213883	Decrease		KEGG.Metabolism.Carbohydrate.metabolism.ko00620.Pyruvate.metabolism.	1.1956	0.0415699	1.20266	0.0206691	0.86957	0.913305		0.00706488	Increase
KEGG.Metabolism.Carbohydrate.metabolism.ko00630.Glyoxylate.and.dicarboxylate.metabolism.	0	0	0.483325	0.483325	121		KEGG;Metabolism;Carbohydrate metabolism;ko00630 Glyoxylate and dicarboxylate metabolism;	-0.0268617		0.399474	0.351439	0.387496	1.13841	66		KEGG;Metabolism;Carbohydrate metabolism;ko00630 Glyoxylate and dicarboxylate metabolism;	-0.0720652	0.27886	0.394694		-0.038505	Decrease		KEGG.Metabolism.Carbohydrate.metabolism.ko00630.Glyoxylate.and.dicarboxylate.metabolism.	0.805107	0.0325893	0.790256	0.0185467	0.27436	0.388325		-0.0148517	Decrease
KEGG.Metabolism.Carbohydrate.metabolism.ko00640.Propanoate.metabolism.	0	0	0.343379	0.343379	144		KEGG;Metabolism;Carbohydrate metabolism;ko00640 Propanoate metabolism;	-0.111909		1.86567	1.64133	1.54806	5.05506	18	*	KEGG;Metabolism;Carbohydrate metabolism;ko00640 Propanoate metabolism;	-0.0816984	0.018491	0.0365843	*	-0.0388024	Decrease		KEGG.Metabolism.Carbohydrate.metabolism.ko00640.Propanoate.metabolism.	0.761634	0.034392	0.704788	0.0144588	0.0069965	0.0171647	*	-0.0568465	Decrease
KEGG.Metabolism.Carbohydrate.metabolism.ko00650.Butanoate.metabolism.	0	0.898252	0.850836	1.74909	54		KEGG;Metabolism;Carbohydrate metabolism;ko00650 Butanoate metabolism;	0.00749416		0	0	0.596609	0.596609	106		KEGG;Metabolism;Carbohydrate metabolism;ko00650 Butanoate metabolism;	-0.0359921	0.85407	0.911699		-0.0167306	Decrease		KEGG.Metabolism.Carbohydrate.metabolism.ko00650.Butanoate.metabolism.	0.675507	0.0323962	0.679025	0.0152909	0.85457	0.905269		0.00351808	Increase
KEGG.Metabolism.Carbohydrate.metabolism.ko00660.C5.Branched.dibasic.acid.metabolism.	0	0	0.735043	0.735043	89		KEGG;Metabolism;Carbohydrate metabolism;ko00660 C5-Branched dibasic acid metabolism;	0.0422209		0	0	0.590034	0.590034	107		KEGG;Metabolism;Carbohydrate metabolism;ko00660 C5-Branched dibasic acid metabolism;	0.00595377	0.62869	0.759362		0.0012784	Increase		KEGG.Metabolism.Carbohydrate.metabolism.ko00660.C5.Branched.dibasic.acid.metabolism.	0.300222	0.011254	0.309138	0.0068154	0.62919	0.751759		0.0089159	Increase
KEGG.Metabolism.Energy.metabolism.ko00190.Oxidative.phosphorylation.	0.901388	0.823833	0.83369	2.55891	38		KEGG;Metabolism;Energy metabolism;ko00190 Oxidative phosphorylation;	0.202694		0	0	0.724287	0.724287	92		KEGG;Metabolism;Energy metabolism;ko00190 Oxidative phosphorylation;	0.0309288	0.0014993	0.00437891	*	0.0168531	Increase		KEGG.Metabolism.Energy.metabolism.ko00190.Oxidative.phosphorylation.	0.675787	0.0174813	0.777727	0.0255426	0.0009995	0.00317083	*	0.101939	Increase
KEGG.Metabolism.Energy.metabolism.ko00195.Photosynthesis.	1.48339	1.35576	1.23294	4.07208	24	*	KEGG;Metabolism;Energy metabolism;ko00195 Photosynthesis;	0.312257		2.65266	2.33369	2.16177	7.14812	8	*	KEGG;Metabolism;Energy metabolism;ko00195 Photosynthesis;	0.130369	0.00049975	0.00180302	*	0.0291101	Increase		KEGG.Metabolism.Energy.metabolism.ko00195.Photosynthesis.	0.2479	0.0138849	0.307804	0.00870472	0.00049975	0.00170285	*	0.0599047	Increase
KEGG.Metabolism.Energy.metabolism.ko00680.Methane.metabolism.	0	0.0345283	0.139612	0.174141	166		KEGG;Metabolism;Energy metabolism;ko00680 Methane metabolism;	0.0466785		0	0	1.01188	1.01188	70		KEGG;Metabolism;Energy metabolism;ko00680 Methane metabolism;	0.0145892	0.04048	0.0702672		0.00803537	Increase		KEGG.Metabolism.Energy.metabolism.ko00680.Methane.metabolism.	0.76542	0.00859052	0.79059	0.0102634	0.042979	0.0746051		0.0251702	Increase
KEGG.Metabolism.Energy.metabolism.ko00710.Carbon.fixation.in.photosynthetic.organisms.	0	0	0.00347601	0.00347601	184		KEGG;Metabolism;Energy metabolism;ko00710 Carbon fixation in photosynthetic organisms;	0.0835748		0	0	0.91855	0.91855	73		KEGG;Metabolism;Energy metabolism;ko00710 Carbon fixation in photosynthetic organisms;	-0.00987902	0.0094953	0.0221156	*	-0.00403682	Decrease		KEGG.Metabolism.Energy.metabolism.ko00710.Carbon.fixation.in.photosynthetic.organisms.	0.558248	0.00820102	0.591542	0.00971482	0.014993	0.0309968	*	0.0332942	Increase
KEGG.Metabolism.Energy.metabolism.ko00720.Carbon.fixation.pathways.in.prokaryotes.	1.04369	0.956188	0.954625	2.9545	33		KEGG;Metabolism;Energy metabolism;ko00720 Carbon fixation pathways in prokaryotes;	0.165461		0	0	0.71064	0.71064	95		KEGG;Metabolism;Energy metabolism;ko00720 Carbon fixation pathways in prokaryotes;	-0.0344495	0.001999	0.00557297	*	-0.0232824	Decrease		KEGG.Metabolism.Energy.metabolism.ko00720.Carbon.fixation.pathways.in.prokaryotes.	0.879804	0.0212849	0.986721	0.0234011	0.0044978	0.0116563	*	0.106918	Increase
KEGG.Metabolism.Energy.metabolism.ko00910.Nitrogen.metabolism.	0	0	0.382157	0.382157	135		KEGG;Metabolism;Energy metabolism;ko00910 Nitrogen metabolism;	-0.0499873		0	0	0.40423	0.40423	137		KEGG;Metabolism;Energy metabolism;ko00910 Nitrogen metabolism;	-0.0365515	0.33083	0.45769		-0.0132892	Decrease		KEGG.Metabolism.Energy.metabolism.ko00910.Nitrogen.metabolism.	0.549928	0.0215594	0.531201	0.00997568	0.31684	0.441656		-0.0187279	Decrease
KEGG.Metabolism.Energy.metabolism.ko00920.Sulfur.metabolism.	0	0.499455	0.477827	0.977282	74		KEGG;Metabolism;Energy metabolism;ko00920 Sulfur metabolism;	-0.241945		0	0.145401	0.381668	0.527069	118		KEGG;Metabolism;Energy metabolism;ko00920 Sulfur metabolism;	0.0135492	0.24288	0.354682		0.00223578	Increase		KEGG.Metabolism.Energy.metabolism.ko00920.Sulfur.metabolism.	0.280207	0.0303287	0.236945	0.010557	0.22789	0.338159		-0.0432628	Decrease
KEGG.Metabolism.Glycan.biosynthesis.and.metabolism.ko00511.Other.glycan.degradation.	0	0	0.191793	0.191793	161		KEGG;Metabolism;Glycan biosynthesis and metabolism;ko00511 Other glycan degradation;	0.243576		0	0	0.0178758	0.0178758	184		KEGG;Metabolism;Glycan biosynthesis and metabolism;ko00511 Other glycan degradation;	-0.142767	0.41429	0.559105		-0.0708589	Decrease		KEGG.Metabolism.Glycan.biosynthesis.and.metabolism.ko00511.Other.glycan.degradation.	0.635225	0.0767565	0.752058	0.0625625	0.42279	0.567835		0.116833	Increase
KEGG.Metabolism.Glycan.biosynthesis.and.metabolism.ko00513.Various.types.of.N.glycan.biosynthesis.	0	0	0.172979	0.172979	167		KEGG;Metabolism;Glycan biosynthesis and metabolism;ko00513 Various types of N-glycan biosynthesis;	0.542505		0	0	0.0760626	0.0760626	176		KEGG;Metabolism;Glycan biosynthesis and metabolism;ko00513 Various types of N-glycan biosynthesis;	-0.220641	0.44078	0.579311		-0.012935	Decrease		KEGG.Metabolism.Glycan.biosynthesis.and.metabolism.ko00513.Various.types.of.N.glycan.biosynthesis.	0.0626225	0.0161101	0.0912096	0.018583	0.45627	0.601641		0.0285871	Increase
KEGG.Metabolism.Glycan.biosynthesis.and.metabolism.ko00531.Glycosaminoglycan.degradation.	0	0	0.0658011	0.0658011	179		KEGG;Metabolism;Glycan biosynthesis and metabolism;ko00531 Glycosaminoglycan degradation;	0.385702		0	0	0.0309146	0.0309146	183		KEGG;Metabolism;Glycan biosynthesis and metabolism;ko00531 Glycosaminoglycan degradation;	-0.124514	0.41629	0.559105		-0.0147587	Decrease		KEGG.Metabolism.Glycan.biosynthesis.and.metabolism.ko00531.Glycosaminoglycan.degradation.	0.136616	0.0242479	0.178488	0.0249473	0.42029	0.567835		0.0418722	Increase
KEGG.Metabolism.Glycan.biosynthesis.and.metabolism.ko00540.Lipopolysaccharide.biosynthesis.	0	0	0.297351	0.297351	149		KEGG;Metabolism;Glycan biosynthesis and metabolism;ko00540 Lipopolysaccharide biosynthesis;	-0.537211		0.965358	1.061	0.962287	2.98865	37		KEGG;Metabolism;Glycan biosynthesis and metabolism;ko00540 Lipopolysaccharide biosynthesis;	-0.425102	0.016492	0.032984	*	-0.0468377	Decrease		KEGG.Metabolism.Glycan.biosynthesis.and.metabolism.ko00540.Lipopolysaccharide.biosynthesis.	0.266322	0.0437479	0.183523	0.0183039	0.0094953	0.0215696	*	-0.0827992	Decrease
KEGG.Metabolism.Glycan.biosynthesis.and.metabolism.ko00550.Peptidoglycan.biosynthesis.	2.69033	2.45885	2.30061	7.44979	10	*	KEGG;Metabolism;Glycan biosynthesis and metabolism;ko00550 Peptidoglycan biosynthesis;	0.202882		4.61909	4.06367	3.66987	12.3526	1	*	KEGG;Metabolism;Glycan biosynthesis and metabolism;ko00550 Peptidoglycan biosynthesis;	0.0973343	0.00049975	0.00180302	*	0.0584557	Increase		KEGG.Metabolism.Glycan.biosynthesis.and.metabolism.ko00550.Peptidoglycan.biosynthesis.	0.727662	0.0223792	0.837535	0.00987075	0.00049975	0.00170285	*	0.109874	Increase
KEGG.Metabolism.Glycan.biosynthesis.and.metabolism.ko00572.Arabinogalactan.biosynthesis...Mycobacterium.	0	0	1.39904	1.39904	62		KEGG;Metabolism;Glycan biosynthesis and metabolism;ko00572 Arabinogalactan biosynthesis - Mycobacterium;	0.0706257		0	0	0.525118	0.525118	120		KEGG;Metabolism;Glycan biosynthesis and metabolism;ko00572 Arabinogalactan biosynthesis - Mycobacterium;	-0.272485	0.50025	0.639208		-0.0073259	Decrease		KEGG.Metabolism.Glycan.biosynthesis.and.metabolism.ko00572.Arabinogalactan.biosynthesis...Mycobacterium.	0.0405321	0.00479463	0.0425657	0.00521378	0.50575	0.649431		0.00203357	Increase
KEGG.Metabolism.Glycan.biosynthesis.and.metabolism.ko00603.Glycosphingolipid.biosynthesis...globo.and.isoglobo.series.	0	0	0.349428	0.349428	140		KEGG;Metabolism;Glycan biosynthesis and metabolism;ko00603 Glycosphingolipid biosynthesis - globo and isoglobo series;	0.328812		0	0.0974067	0.171247	0.268654	152		KEGG;Metabolism;Glycan biosynthesis and metabolism;ko00603 Glycosphingolipid biosynthesis - globo and isoglobo series;	-0.0330006	0.16642	0.253068		-0.00491318	Decrease		KEGG.Metabolism.Glycan.biosynthesis.and.metabolism.ko00603.Glycosphingolipid.biosynthesis...globo.and.isoglobo.series.	0.172977	0.0197202	0.217256	0.020561	0.17641	0.267569		0.0442786	Increase
KEGG.Metabolism.Glycan.biosynthesis.and.metabolism.ko00604.Glycosphingolipid.biosynthesis...ganglio.series.	0	0	0.172907	0.172907	168		KEGG;Metabolism;Glycan biosynthesis and metabolism;ko00604 Glycosphingolipid biosynthesis - ganglio series;	0.541853		0	0	0.0766018	0.0766018	175		KEGG;Metabolism;Glycan biosynthesis and metabolism;ko00604 Glycosphingolipid biosynthesis - ganglio series;	-0.220951	0.43278	0.574212		-0.0129485	Decrease		KEGG.Metabolism.Glycan.biosynthesis.and.metabolism.ko00604.Glycosphingolipid.biosynthesis...ganglio.series.	0.0626349	0.0161097	0.0911865	0.0185848	0.43928	0.585707		0.0285516	Increase
KEGG.Metabolism.Lipid.metabolism.ko00061.Fatty.acid.biosynthesis.	0	0	0.668392	0.668392	96		KEGG;Metabolism;Lipid metabolism;ko00061 Fatty acid biosynthesis;	0.121163		0	0	0.483032	0.483032	122		KEGG;Metabolism;Lipid metabolism;ko00061 Fatty acid biosynthesis;	0.0639703	0.21589	0.320353		0.0276992	Increase		KEGG.Metabolism.Lipid.metabolism.ko00061.Fatty.acid.biosynthesis.	0.561728	0.0390371	0.610942	0.0250611	0.23438	0.342269		0.0492137	Increase
KEGG.Metabolism.Lipid.metabolism.ko00071.Fatty.acid.degradation.	0	0.537484	0.702186	1.23967	66		KEGG;Metabolism;Lipid metabolism;ko00071 Fatty acid degradation;	-0.272439		0	0	0.567694	0.567694	110		KEGG;Metabolism;Lipid metabolism;ko00071 Fatty acid degradation;	-0.0333791	0.007996	0.0188624	*	-0.00785334	Decrease		KEGG.Metabolism.Lipid.metabolism.ko00071.Fatty.acid.degradation.	0.414745	0.0184045	0.343375	0.0213031	0.0089955	0.0206897	*	-0.07137	Decrease
KEGG.Metabolism.Lipid.metabolism.ko00072.Synthesis.and.degradation.of.ketone.bodies.	0	0.83533	0.779504	1.61483	56		KEGG;Metabolism;Lipid metabolism;ko00072 Synthesis and degradation of ketone bodies;	-0.376165		0	0	0.0909367	0.0909367	173		KEGG;Metabolism;Lipid metabolism;ko00072 Synthesis and degradation of ketone bodies;	0.00735432	0.32684	0.45769		9.58096e-05	Increase		KEGG.Metabolism.Lipid.metabolism.ko00072.Synthesis.and.degradation.of.ketone.bodies.	0.0243338	0.00440881	0.0187488	0.00205546	0.31634	0.441656		-0.00558502	Decrease
KEGG.Metabolism.Lipid.metabolism.ko00120.Primary.bile.acid.biosynthesis.	0	0	0.486779	0.486779	119		KEGG;Metabolism;Lipid metabolism;ko00120 Primary bile acid biosynthesis;	0.394735		0	0	0.410294	0.410294	135		KEGG;Metabolism;Lipid metabolism;ko00120 Primary bile acid biosynthesis;	-0.0845175	0.049475	0.0827582		-0.00221132	Decrease		KEGG.Metabolism.Lipid.metabolism.ko00120.Primary.bile.acid.biosynthesis.	0.0295604	0.0037239	0.0388631	0.00261043	0.051474	0.086102		0.00930272	Increase
KEGG.Metabolism.Lipid.metabolism.ko00121.Secondary.bile.acid.biosynthesis.	1.91019	1.74584	1.62012	5.27615	20	*	KEGG;Metabolism;Lipid metabolism;ko00121 Secondary bile acid biosynthesis;	0.442962		0	0	0.809274	0.809274	78		KEGG;Metabolism;Lipid metabolism;ko00121 Secondary bile acid biosynthesis;	0.12994	0.00049975	0.00180302	*	0.00577222	Increase		KEGG.Metabolism.Lipid.metabolism.ko00121.Secondary.bile.acid.biosynthesis.	0.0450531	0.0022244	0.0612449	0.00345987	0.00049975	0.00170285	*	0.0161918	Increase
KEGG.Metabolism.Lipid.metabolism.ko00561.Glycerolipid.metabolism.	0	0	0.49612	0.49612	118		KEGG;Metabolism;Lipid metabolism;ko00561 Glycerolipid metabolism;	0.0339479		0	0	0.0911431	0.0911431	172		KEGG;Metabolism;Lipid metabolism;ko00561 Glycerolipid metabolism;	0.0448947	0.6087	0.751683		0.0105773	Increase		KEGG.Metabolism.Lipid.metabolism.ko00561.Glycerolipid.metabolism.	0.326858	0.0131981	0.334641	0.0152071	0.6032	0.744891		0.00778246	Increase
KEGG.Metabolism.Lipid.metabolism.ko00564.Glycerophospholipid.metabolism.	0	0.69343	0.629135	1.32257	64		KEGG;Metabolism;Lipid metabolism;ko00564 Glycerophospholipid metabolism;	-0.123832		0	0	0.544788	0.544788	114		KEGG;Metabolism;Lipid metabolism;ko00564 Glycerophospholipid metabolism;	0.0562514	0.38181	0.520393		0.0126153	Increase		KEGG.Metabolism.Lipid.metabolism.ko00564.Glycerophospholipid.metabolism.	0.345718	0.0215922	0.317282	0.00984591	0.38931	0.530615		-0.0284364	Decrease
KEGG.Metabolism.Lipid.metabolism.ko00600.Sphingolipid.metabolism.	0	0	0.402965	0.402965	132		KEGG;Metabolism;Lipid metabolism;ko00600 Sphingolipid metabolism;	0.220313		0	0.383388	0.386926	0.770314	86		KEGG;Metabolism;Lipid metabolism;ko00600 Sphingolipid metabolism;	-0.00706476	0.25537	0.367094		-0.00248392	Decrease		KEGG.Metabolism.Lipid.metabolism.ko00600.Sphingolipid.metabolism.	0.436472	0.0420137	0.508484	0.0356533	0.23338	0.342269		0.0720119	Increase
KEGG.Metabolism.Lipid.metabolism.ko01040.Biosynthesis.of.unsaturated.fatty.acids.	0.85988	0.942223	0.94342	2.74552	35		KEGG;Metabolism;Lipid metabolism;ko01040 Biosynthesis of unsaturated fatty acids;	-0.572165		0	0	0.778724	0.778724	85		KEGG;Metabolism;Lipid metabolism;ko01040 Biosynthesis of unsaturated fatty acids;	-0.036112	0.0014993	0.00437891	*	-0.000517416	Decrease		KEGG.Metabolism.Lipid.metabolism.ko01040.Biosynthesis.of.unsaturated.fatty.acids.	0.0311192	0.00205565	0.020931	0.0023432	0.0014993	0.00437891	*	-0.0101882	Decrease
KEGG.Metabolism.Metabolism.of.cofactors.and.vitamins.ko00130.Ubiquinone.and.other.terpenoid.quinone.biosynthesis.	0	0	0.15247	0.15247	171		KEGG;Metabolism;Metabolism of cofactors and vitamins;ko00130 Ubiquinone and other terpenoid-quinone biosynthesis;	-0.432378		3.19924	2.81454	2.54586	8.55964	6	*	KEGG;Metabolism;Metabolism of cofactors and vitamins;ko00130 Ubiquinone and other terpenoid-quinone biosynthesis;	-0.400275	0.00049975	0.00180302	*	-0.0332777	Decrease		KEGG.Metabolism.Metabolism.of.cofactors.and.vitamins.ko00130.Ubiquinone.and.other.terpenoid.quinone.biosynthesis.	0.185346	0.0185379	0.137349	0.00784943	0.00049975	0.00170285	*	-0.0479974	Decrease
KEGG.Metabolism.Metabolism.of.cofactors.and.vitamins.ko00670.One.carbon.pool.by.folate.	1.38208	1.26316	1.20678	3.85202	26	*	KEGG;Metabolism;Metabolism of cofactors and vitamins;ko00670 One carbon pool by folate;	0.157393		0	0	0.185318	0.185318	162		KEGG;Metabolism;Metabolism of cofactors and vitamins;ko00670 One carbon pool by folate;	-0.00062194	0.00049975	0.00180302	*	-0.000190084	Decrease		KEGG.Metabolism.Metabolism.of.cofactors.and.vitamins.ko00670.One.carbon.pool.by.folate.	0.395425	0.0100222	0.441005	0.00779038	0.00049975	0.00170285	*	0.0455806	Increase
KEGG.Metabolism.Metabolism.of.cofactors.and.vitamins.ko00730.Thiamine.metabolism.	0.658488	0.601832	0.545177	1.8055	51		KEGG;Metabolism;Metabolism of cofactors and vitamins;ko00730 Thiamine metabolism;	0.154032		2.47995	2.18174	1.97063	6.63233	11	*	KEGG;Metabolism;Metabolism of cofactors and vitamins;ko00730 Thiamine metabolism;	0.0676127	0.00049975	0.00180302	*	0.022513	Increase		KEGG.Metabolism.Metabolism.of.cofactors.and.vitamins.ko00730.Thiamine.metabolism.	0.421692	0.0134019	0.469206	0.00693473	0.00049975	0.00170285	*	0.0475142	Increase
KEGG.Metabolism.Metabolism.of.cofactors.and.vitamins.ko00740.Riboflavin.metabolism.	0	0.134253	0.138509	0.272762	151		KEGG;Metabolism;Metabolism of cofactors and vitamins;ko00740 Riboflavin metabolism;	-0.0101862		0	0	0.258704	0.258704	155		KEGG;Metabolism;Metabolism of cofactors and vitamins;ko00740 Riboflavin metabolism;	-0.111476	0.47326	0.617588		-0.00958145	Decrease		KEGG.Metabolism.Metabolism.of.cofactors.and.vitamins.ko00740.Riboflavin.metabolism.	0.129767	0.00896438	0.128854	0.00659751	0.47476	0.615182		-0.000912988	Decrease
KEGG.Metabolism.Metabolism.of.cofactors.and.vitamins.ko00750.Vitamin.B6.metabolism.	0	0.00789322	0.224864	0.232757	160		KEGG;Metabolism;Metabolism of cofactors and vitamins;ko00750 Vitamin B6 metabolism;	0.0220682		0	0	0.300195	0.300195	148		KEGG;Metabolism;Metabolism of cofactors and vitamins;ko00750 Vitamin B6 metabolism;	-0.0619073	0.48826	0.628251		-0.00788142	Decrease		KEGG.Metabolism.Metabolism.of.cofactors.and.vitamins.ko00750.Vitamin.B6.metabolism.	0.18479	0.00572671	0.187638	0.00396535	0.50825	0.649431		0.00284838	Increase
KEGG.Metabolism.Metabolism.of.cofactors.and.vitamins.ko00760.Nicotinate.and.nicotinamide.metabolism.	0	0	0.865123	0.865123	78		KEGG;Metabolism;Metabolism of cofactors and vitamins;ko00760 Nicotinate and nicotinamide metabolism;	-0.0150728		0	0.814375	0.865227	1.6796	56		KEGG;Metabolism;Metabolism of cofactors and vitamins;ko00760 Nicotinate and nicotinamide metabolism;	-0.0410091	0.73013	0.824196		-0.0136926	Decrease		KEGG.Metabolism.Metabolism.of.cofactors.and.vitamins.ko00760.Nicotinate.and.nicotinamide.metabolism.	0.493715	0.0224756	0.488583	0.0163133	0.75412	0.840958		-0.00513129	Decrease
KEGG.Metabolism.Metabolism.of.cofactors.and.vitamins.ko00770.Pantothenate.and.CoA.biosynthesis.	0.325387	0.297391	0.490368	1.11315	71		KEGG;Metabolism;Metabolism of cofactors and vitamins;ko00770 Pantothenate and CoA biosynthesis;	0.0917781		0	0	0.432022	0.432022	130		KEGG;Metabolism;Metabolism of cofactors and vitamins;ko00770 Pantothenate and CoA biosynthesis;	0.0354534	0.00049975	0.00180302	*	0.0128199	Increase		KEGG.Metabolism.Metabolism.of.cofactors.and.vitamins.ko00770.Pantothenate.and.CoA.biosynthesis.	0.483534	0.00686765	0.515293	0.00826418	0.00049975	0.00170285	*	0.0317599	Increase
KEGG.Metabolism.Metabolism.of.cofactors.and.vitamins.ko00780.Biotin.metabolism.	0	0.35398	0.558703	0.912683	76		KEGG;Metabolism;Metabolism of cofactors and vitamins;ko00780 Biotin metabolism;	0.11686		0	0.562243	0.726488	1.28873	64		KEGG;Metabolism;Metabolism of cofactors and vitamins;ko00780 Biotin metabolism;	-0.021109	0.66467	0.78397		-0.00319132	Decrease		KEGG.Metabolism.Metabolism.of.cofactors.and.vitamins.ko00780.Biotin.metabolism.	0.202615	0.0179995	0.21971	0.0132382	0.68616	0.804162		0.017095	Increase
KEGG.Metabolism.Metabolism.of.cofactors.and.vitamins.ko00785.Lipoic.acid.metabolism.	0	0	0.357467	0.357467	138		KEGG;Metabolism;Metabolism of cofactors and vitamins;ko00785 Lipoic acid metabolism;	-0.253041		0.38483	0.338556	0.662739	1.38613	61		KEGG;Metabolism;Metabolism of cofactors and vitamins;ko00785 Lipoic acid metabolism;	-0.196622	0.0009995	0.00311708	*	-0.0049587	Decrease		KEGG.Metabolism.Metabolism.of.cofactors.and.vitamins.ko00785.Lipoic.acid.metabolism.	0.0463811	0.00211988	0.0389196	0.00241437	0.001999	0.00548979	*	-0.00746151	Decrease
KEGG.Metabolism.Metabolism.of.cofactors.and.vitamins.ko00790.Folate.biosynthesis.	0	0	0.808492	0.808492	83		KEGG;Metabolism;Metabolism of cofactors and vitamins;ko00790 Folate biosynthesis;	0.0414092		0	0	0.237421	0.237421	157		KEGG;Metabolism;Metabolism of cofactors and vitamins;ko00790 Folate biosynthesis;	-0.047892	0.63568	0.759362		-0.0115906	Decrease		KEGG.Metabolism.Metabolism.of.cofactors.and.vitamins.ko00790.Folate.biosynthesis.	0.344937	0.0100178	0.354981	0.0091081	0.61619	0.751759		0.0100441	Increase
KEGG.Metabolism.Metabolism.of.cofactors.and.vitamins.ko00830.Retinol.metabolism.	0.842736	0.774287	0.746517	2.36354	40		KEGG;Metabolism;Metabolism of cofactors and vitamins;ko00830 Retinol metabolism;	-0.450263		0.0154544	0.436245	0.560186	1.01189	69		KEGG;Metabolism;Metabolism of cofactors and vitamins;ko00830 Retinol metabolism;	-0.206578	0.00049975	0.00180302	*	-0.00371508	Decrease		KEGG.Metabolism.Metabolism.of.cofactors.and.vitamins.ko00830.Retinol.metabolism.	0.0380472	0.00203354	0.0278471	0.00238017	0.00049975	0.00170285	*	-0.0102001	Decrease
KEGG.Metabolism.Metabolism.of.cofactors.and.vitamins.ko00860.Porphyrin.and.chlorophyll.metabolism.	0	1.68746	1.52886	3.21632	32	*	KEGG;Metabolism;Metabolism of cofactors and vitamins;ko00860 Porphyrin and chlorophyll metabolism;	0.377304		0	0.918701	0.881698	1.8004	54		KEGG;Metabolism;Metabolism of cofactors and vitamins;ko00860 Porphyrin and chlorophyll metabolism;	0.0261248	0.011994	0.0272456	*	0.00856332	Increase		KEGG.Metabolism.Metabolism.of.cofactors.and.vitamins.ko00860.Porphyrin.and.chlorophyll.metabolism.	0.360782	0.0332019	0.468625	0.0284073	0.017491	0.034982	*	0.107842	Increase
KEGG.Metabolism.Metabolism.of.other.amino.acids.ko00410.beta.Alanine.metabolism.	0	0	0.245201	0.245201	159		KEGG;Metabolism;Metabolism of other amino acids;ko00410 beta-Alanine metabolism;	-0.37135		0.23132	0.203505	0.475546	0.910371	74		KEGG;Metabolism;Metabolism of other amino acids;ko00410 beta-Alanine metabolism;	-0.177559	0.007996	0.0188624	*	-0.0128507	Decrease		KEGG.Metabolism.Metabolism.of.other.amino.acids.ko00410.beta.Alanine.metabolism.	0.143549	0.015638	0.110972	0.00663853	0.010995	0.0243745	*	-0.0325771	Decrease
KEGG.Metabolism.Metabolism.of.other.amino.acids.ko00430.Taurine.and.hypotaurine.metabolism.	0	0	0.413514	0.413514	131		KEGG;Metabolism;Metabolism of other amino acids;ko00430 Taurine and hypotaurine metabolism;	-0.110024		0	0	0.315894	0.315894	147		KEGG;Metabolism;Metabolism of other amino acids;ko00430 Taurine and hypotaurine metabolism;	-0.0231693	0.007996	0.0188624	*	-0.00203266	Decrease		KEGG.Metabolism.Metabolism.of.other.amino.acids.ko00430.Taurine.and.hypotaurine.metabolism.	0.137698	0.00272981	0.127587	0.00292796	0.0074963	0.0179132	*	-0.0101108	Decrease
KEGG.Metabolism.Metabolism.of.other.amino.acids.ko00440.Phosphonate.and.phosphinate.metabolism.	0	0	0.554339	0.554339	108		KEGG;Metabolism;Metabolism of other amino acids;ko00440 Phosphonate and phosphinate metabolism;	-0.526592		0	1.96534	1.7753	3.74064	27	*	KEGG;Metabolism;Metabolism of other amino acids;ko00440 Phosphonate and phosphinate metabolism;	-0.0374274	0.014993	0.0309968	*	-0.0013059	Decrease		KEGG.Metabolism.Metabolism.of.other.amino.acids.ko00440.Phosphonate.and.phosphinate.metabolism.	0.0734573	0.00936704	0.0509936	0.0036457	0.015492	0.0313245	*	-0.0224638	Decrease
KEGG.Metabolism.Metabolism.of.other.amino.acids.ko00450.Selenocompound.metabolism.	0	0	0.762277	0.762277	87		KEGG;Metabolism;Metabolism of other amino acids;ko00450 Selenocompound metabolism;	-0.0761045		0	0.227962	0.560113	0.788074	82		KEGG;Metabolism;Metabolism of other amino acids;ko00450 Selenocompound metabolism;	-0.0170719	0.031984	0.0571365	*	-0.00581903	Decrease		KEGG.Metabolism.Metabolism.of.other.amino.acids.ko00450.Selenocompound.metabolism.	0.521457	0.00780693	0.494663	0.0108738	0.024988	0.0455227	*	-0.0267948	Decrease
KEGG.Metabolism.Metabolism.of.other.amino.acids.ko00460.Cyanoamino.acid.metabolism.	0	0	0.528617	0.528617	113		KEGG;Metabolism;Metabolism of other amino acids;ko00460 Cyanoamino acid metabolism;	0.173521		0	0.169795	0.216563	0.386358	141		KEGG;Metabolism;Metabolism of other amino acids;ko00460 Cyanoamino acid metabolism;	0.142778	0.037981	0.0665572		0.0379439	Increase		KEGG.Metabolism.Metabolism.of.other.amino.acids.ko00460.Cyanoamino.acid.metabolism.	0.323409	0.0252541	0.364743	0.0234422	0.043478	0.0747659		0.0413341	Increase
KEGG.Metabolism.Metabolism.of.other.amino.acids.ko00471.D.Glutamine.and.D.glutamate.metabolism.	3.48628	3.18633	2.91779	9.5904	4	*	KEGG;Metabolism;Metabolism of other amino acids;ko00471 D-Glutamine and D-glutamate metabolism;	0.237575		0	0	0.556667	0.556667	112		KEGG;Metabolism;Metabolism of other amino acids;ko00471 D-Glutamine and D-glutamate metabolism;	0.0132304	0.00049975	0.00180302	*	0.00138692	Increase		KEGG.Metabolism.Metabolism.of.other.amino.acids.ko00471.D.Glutamine.and.D.glutamate.metabolism.	0.127686	0.00371993	0.150543	0.00245266	0.00049975	0.00170285	*	0.0228571	Increase
KEGG.Metabolism.Metabolism.of.other.amino.acids.ko00473.D.Alanine.metabolism.	0	0	0.260962	0.260962	155		KEGG;Metabolism;Metabolism of other amino acids;ko00473 D-Alanine metabolism;	0.146984		0	0	0.429834	0.429834	131		KEGG;Metabolism;Metabolism of other amino acids;ko00473 D-Alanine metabolism;	0.0390498	0.0009995	0.00311708	*	0.00297313	Increase		KEGG.Metabolism.Metabolism.of.other.amino.acids.ko00473.D.Alanine.metabolism.	0.0978662	0.00324206	0.108363	0.00214077	0.0014993	0.00437891	*	0.0104964	Increase
KEGG.Metabolism.Metabolism.of.other.amino.acids.ko00480.Glutathione.metabolism.	2.2766	2.08072	1.97525	6.33257	14	*	KEGG;Metabolism;Metabolism of other amino acids;ko00480 Glutathione metabolism;	-0.300222		0.91208	0.802406	0.921735	2.63622	45		KEGG;Metabolism;Metabolism of other amino acids;ko00480 Glutathione metabolism;	-0.153188	0.00049975	0.00180302	*	-0.0324591	Decrease		KEGG.Metabolism.Metabolism.of.other.amino.acids.ko00480.Glutathione.metabolism.	0.396749	0.0111845	0.32221	0.0138335	0.00049975	0.00170285	*	-0.0745383	Decrease
KEGG.Metabolism.Metabolism.of.terpenoids.and.polyketides.ko00281.Geraniol.degradation.	1.04018	0.95068	0.862496	2.85335	34		KEGG;Metabolism;Metabolism of terpenoids and polyketides;ko00281 Geraniol degradation;	-1.67569		0.169521	0.164321	0.342781	0.676623	98		KEGG;Metabolism;Metabolism of terpenoids and polyketides;ko00281 Geraniol degradation;	-0.459711	0.00049975	0.00180302	*	-0.00328244	Decrease		KEGG.Metabolism.Metabolism.of.terpenoids.and.polyketides.ko00281.Geraniol.degradation.	0.0384307	0.00761434	0.0120294	0.0017648	0.00049975	0.00170285	*	-0.0264012	Decrease
KEGG.Metabolism.Metabolism.of.terpenoids.and.polyketides.ko00523.Polyketide.sugar.unit.biosynthesis.	0	0.666428	0.727226	1.39365	63		KEGG;Metabolism;Metabolism of terpenoids and polyketides;ko00523 Polyketide sugar unit biosynthesis;	0.0846058		0	0	0.0672852	0.0672852	178		KEGG;Metabolism;Metabolism of terpenoids and polyketides;ko00523 Polyketide sugar unit biosynthesis;	0.0606457	0.53073	0.665567		0.00664099	Increase		KEGG.Metabolism.Metabolism.of.terpenoids.and.polyketides.ko00523.Polyketide.sugar.unit.biosynthesis.	0.145874	0.0129001	0.154685	0.00855715	0.51424	0.652553		0.0088105	Increase
KEGG.Metabolism.Metabolism.of.terpenoids.and.polyketides.ko00900.Terpenoid.backbone.biosynthesis.	0.433499	0.396201	0.574113	1.40381	61		KEGG;Metabolism;Metabolism of terpenoids and polyketides;ko00900 Terpenoid backbone biosynthesis;	0.158798		1.2275	1.07989	0.99547	3.30286	32	*	KEGG;Metabolism;Metabolism of terpenoids and polyketides;ko00900 Terpenoid backbone biosynthesis;	0.0514255	0.00049975	0.00180302	*	0.0138911	Increase		KEGG.Metabolism.Metabolism.of.terpenoids.and.polyketides.ko00900.Terpenoid.backbone.biosynthesis.	0.3429	0.0115205	0.382799	0.00648742	0.00049975	0.00170285	*	0.0398987	Increase
KEGG.Metabolism.Metabolism.of.terpenoids.and.polyketides.ko00903.Limonene.and.pinene.degradation.	1.50295	1.37364	1.48114	4.35773	22	*	KEGG;Metabolism;Metabolism of terpenoids and polyketides;ko00903 Limonene and pinene degradation;	-0.515663		0.42502	0.91542	0.877693	2.21813	50		KEGG;Metabolism;Metabolism of terpenoids and polyketides;ko00903 Limonene and pinene degradation;	-0.239974	0.00049975	0.00180302	*	-0.00527491	Decrease		KEGG.Metabolism.Metabolism.of.terpenoids.and.polyketides.ko00903.Limonene.and.pinene.degradation.	0.0492125	0.00269305	0.0344228	0.00300088	0.00049975	0.00170285	*	-0.0147898	Decrease
KEGG.Metabolism.Metabolism.of.terpenoids.and.polyketides.ko00908.Zeatin.biosynthesis.	0	0	0.0398549	0.0398549	180		KEGG;Metabolism;Metabolism of terpenoids and polyketides;ko00908 Zeatin biosynthesis;	0.183145		0	0.650488	0.822738	1.47323	58		KEGG;Metabolism;Metabolism of terpenoids and polyketides;ko00908 Zeatin biosynthesis;	0.0092129	0.025987	0.0482991	*	0.000206368	Increase		KEGG.Metabolism.Metabolism.of.terpenoids.and.polyketides.ko00908.Zeatin.biosynthesis.	0.0283715	0.00145689	0.0322117	0.00110242	0.024488	0.0450579	*	0.00384026	Increase
KEGG.Metabolism.Metabolism.of.terpenoids.and.polyketides.ko00981.Insect.hormone.biosynthesis.	0	0	0.759853	0.759853	88		KEGG;Metabolism;Metabolism of terpenoids and polyketides;ko00981 Insect hormone biosynthesis;	0.0346651		0	1.6624	1.51894	3.18134	34	*	KEGG;Metabolism;Metabolism of terpenoids and polyketides;ko00981 Insect hormone biosynthesis;	-0.186994	0.72914	0.824196		-0.00330244	Decrease		KEGG.Metabolism.Metabolism.of.terpenoids.and.polyketides.ko00981.Insect.hormone.biosynthesis.	0.026521	0.0042105	0.0271659	0.0027694	0.73113	0.833259		0.000644961	Increase
KEGG.Metabolism.Metabolism.of.terpenoids.and.polyketides.ko01051.Biosynthesis.of.ansamycins.	0	0	0.577061	0.577061	104		KEGG;Metabolism;Metabolism of terpenoids and polyketides;ko01051 Biosynthesis of ansamycins;	-0.212173		0	0	0.453775	0.453775	129		KEGG;Metabolism;Metabolism of terpenoids and polyketides;ko01051 Biosynthesis of ansamycins;	-0.0697999	0.01999	0.0387175	*	-0.00468127	Decrease		KEGG.Metabolism.Metabolism.of.terpenoids.and.polyketides.ko01051.Biosynthesis.of.ansamycins.	0.11482	0.00781913	0.0991165	0.00437565	0.017991	0.0355951	*	-0.0157032	Decrease
KEGG.Metabolism.Metabolism.of.terpenoids.and.polyketides.ko01053.Biosynthesis.of.siderophore.group.nonribosomal.peptides.	0	0	0.0199936	0.0199936	183		KEGG;Metabolism;Metabolism of terpenoids and polyketides;ko01053 Biosynthesis of siderophore group nonribosomal peptides;	-1.16509		0.878944	0.773255	1.00703	2.65923	44		KEGG;Metabolism;Metabolism of terpenoids and polyketides;ko01053 Biosynthesis of siderophore group nonribosomal peptides;	-0.5557	0.0014993	0.00437891	*	-0.0173099	Decrease		KEGG.Metabolism.Metabolism.of.terpenoids.and.polyketides.ko01053.Biosynthesis.of.siderophore.group.nonribosomal.peptides.	0.121427	0.0252849	0.0541487	0.00707221	0.00049975	0.00170285	*	-0.0672787	Decrease
KEGG.Metabolism.Metabolism.of.terpenoids.and.polyketides.ko01055.Biosynthesis.of.vancomycin.group.antibiotics.	0	1.3521	1.24486	2.59695	37		KEGG;Metabolism;Metabolism of terpenoids and polyketides;ko01055 Biosynthesis of vancomycin group antibiotics;	-0.102591		0	0	0.419807	0.419807	134		KEGG;Metabolism;Metabolism of terpenoids and polyketides;ko01055 Biosynthesis of vancomycin group antibiotics;	0.0614013	0.78161	0.858787		0.00223178	Increase		KEGG.Metabolism.Metabolism.of.terpenoids.and.polyketides.ko01055.Biosynthesis.of.vancomycin.group.antibiotics.	0.0551133	0.00491651	0.0513303	0.00342748	0.78811	0.863168		-0.00378304	Decrease
KEGG.Metabolism.Not.included.in.regular.maps.ko09113.Global.maps.only.	0	1.16001	1.07281	2.23282	43		KEGG;Metabolism;Not included in regular maps;ko09113 Global maps only;	-0.136034		0	0	0.58674	0.58674	108		KEGG;Metabolism;Not included in regular maps;ko09113 Global maps only;	0.14277	0.68566	0.79849		0.00427159	Increase		KEGG.Metabolism.Not.included.in.regular.maps.ko09113.Global.maps.only.	0.0451246	0.00497924	0.0410642	0.00334671	0.69465	0.808959		-0.00406044	Decrease
KEGG.Metabolism.Nucleotide.metabolism.ko00230.Purine.metabolism.	0	0	1.15753	1.15753	69		KEGG;Metabolism;Nucleotide metabolism;ko00230 Purine metabolism;	0.0656228		0	0	0.536871	0.536871	116		KEGG;Metabolism;Nucleotide metabolism;ko00230 Purine metabolism;	0.000511519	0.0029985	0.00777076	*	0.000658224	Increase		KEGG.Metabolism.Nucleotide.metabolism.ko00230.Purine.metabolism.	1.77361	0.0290089	1.85614	0.0155606	0.0074963	0.0179132	*	0.0825377	Increase
KEGG.Metabolism.Nucleotide.metabolism.ko00240.Pyrimidine.metabolism.	3.66194	3.34687	3.07456	10.0834	1	*	KEGG;Metabolism;Nucleotide metabolism;ko00240 Pyrimidine metabolism;	0.111533		1.80451	1.58753	1.45774	4.84978	19	*	KEGG;Metabolism;Nucleotide metabolism;ko00240 Pyrimidine metabolism;	0.0292903	0.00049975	0.00180302	*	0.0235297	Increase		KEGG.Metabolism.Nucleotide.metabolism.ko00240.Pyrimidine.metabolism.	1.06188	0.0135325	1.14723	0.00882722	0.00049975	0.00170285	*	0.0853497	Increase
KEGG.Metabolism.Xenobiotics.biodegradation.and.metabolism.ko00362.Benzoate.degradation.	0	0	0.0870798	0.0870798	178		KEGG;Metabolism;Xenobiotics biodegradation and metabolism;ko00362 Benzoate degradation;	-0.690721		0	0	0.189741	0.189741	161		KEGG;Metabolism;Xenobiotics biodegradation and metabolism;ko00362 Benzoate degradation;	-0.00642805	0.021989	0.0417111	*	-0.000275344	Decrease		KEGG.Metabolism.Xenobiotics.biodegradation.and.metabolism.ko00362.Benzoate.degradation.	0.0999691	0.0181889	0.0619353	0.00420668	0.015492	0.0313245	*	-0.0380338	Decrease
KEGG.Metabolism.Xenobiotics.biodegradation.and.metabolism.ko00625.Chloroalkane.and.chloroalkene.degradation.	0	1.05894	0.977486	2.03643	46		KEGG;Metabolism;Xenobiotics biodegradation and metabolism;ko00625 Chloroalkane and chloroalkene degradation;	-0.274162		0	0	0.631431	0.631431	103		KEGG;Metabolism;Xenobiotics biodegradation and metabolism;ko00625 Chloroalkane and chloroalkene degradation;	0.0447004	0.041479	0.0713284		0.00442579	Increase		KEGG.Metabolism.Xenobiotics.biodegradation.and.metabolism.ko00625.Chloroalkane.and.chloroalkene.degradation.	0.170074	0.00940259	0.14064	0.00992031	0.037481	0.0663125		-0.0294346	Decrease
KEGG.Metabolism.Xenobiotics.biodegradation.and.metabolism.ko00626.Naphthalene.degradation.	0	0.892516	0.87599	1.76851	52		KEGG;Metabolism;Xenobiotics biodegradation and metabolism;ko00626 Naphthalene degradation;	-0.30145		0	0	0.750332	0.750332	88		KEGG;Metabolism;Xenobiotics biodegradation and metabolism;ko00626 Naphthalene degradation;	0.03959	0.028986	0.0528062	*	0.00296758	Increase		KEGG.Metabolism.Xenobiotics.biodegradation.and.metabolism.ko00626.Naphthalene.degradation.	0.131451	0.00735097	0.106664	0.00772923	0.01999	0.0379192	*	-0.0247868	Decrease
KEGG.Metabolism.Xenobiotics.biodegradation.and.metabolism.ko00627.Aminobenzoate.degradation.	0	0	0.158238	0.158238	169		KEGG;Metabolism;Xenobiotics biodegradation and metabolism;ko00627 Aminobenzoate degradation;	-0.669979		0	0	0.202948	0.202948	158		KEGG;Metabolism;Xenobiotics biodegradation and metabolism;ko00627 Aminobenzoate degradation;	-0.14304	0.001999	0.00557297	*	-0.00216866	Decrease		KEGG.Metabolism.Xenobiotics.biodegradation.and.metabolism.ko00627.Aminobenzoate.degradation.	0.0365547	0.00493884	0.0229752	0.0016062	0.00049975	0.00170285	*	-0.0135795	Decrease
KEGG.Metabolism.Xenobiotics.biodegradation.and.metabolism.ko00633.Nitrotoluene.degradation.	0	1.22823	1.13418	2.36241	41		KEGG;Metabolism;Xenobiotics biodegradation and metabolism;ko00633 Nitrotoluene degradation;	-0.183261		1.37866	1.21289	1.11591	3.70746	28	*	KEGG;Metabolism;Xenobiotics biodegradation and metabolism;ko00633 Nitrotoluene degradation;	-0.437565	0.12394	0.194914		-0.0129355	Decrease		KEGG.Metabolism.Xenobiotics.biodegradation.and.metabolism.ko00633.Nitrotoluene.degradation.	0.0561409	0.0100019	0.0494438	0.00512694	0.12594	0.199767		-0.00669705	Decrease
KEGG.Metabolism.Xenobiotics.biodegradation.and.metabolism.ko00643.Styrene.degradation.	0	0	0.156245	0.156245	170		KEGG;Metabolism;Xenobiotics biodegradation and metabolism;ko00643 Styrene degradation;	-0.412924		0	0	0.282613	0.282613	151		KEGG;Metabolism;Xenobiotics biodegradation and metabolism;ko00643 Styrene degradation;	0.158416	0.5937	0.738114		0.00133579	Increase		KEGG.Metabolism.Xenobiotics.biodegradation.and.metabolism.ko00643.Styrene.degradation.	0.0153233	0.0039639	0.0115093	0.0012995	0.56972	0.708301		-0.00381398	Decrease
KEGG.Metabolism.Xenobiotics.biodegradation.and.metabolism.ko00791.Atrazine.degradation.	0	0	0.485829	0.485829	120		KEGG;Metabolism;Xenobiotics biodegradation and metabolism;ko00791 Atrazine degradation;	0.0841805		0	0	0.0759882	0.0759882	177		KEGG;Metabolism;Xenobiotics biodegradation and metabolism;ko00791 Atrazine degradation;	-0.319402	0.86857	0.911699		-0.00327696	Decrease		KEGG.Metabolism.Xenobiotics.biodegradation.and.metabolism.ko00791.Atrazine.degradation.	0.0155652	0.00545142	0.0165004	0.00403439	0.85607	0.905269		0.000935252	Increase
KEGG.Metabolism.Xenobiotics.biodegradation.and.metabolism.ko00930.Caprolactam.degradation.	0.354976	0.324434	0.299949	0.979359	73		KEGG;Metabolism;Xenobiotics biodegradation and metabolism;ko00930 Caprolactam degradation;	-1.37503		0	0	0.0412351	0.0412351	181		KEGG;Metabolism;Xenobiotics biodegradation and metabolism;ko00930 Caprolactam degradation;	-0.220778	0.0009995	0.00311708	*	-0.00128381	Decrease		KEGG.Metabolism.Xenobiotics.biodegradation.and.metabolism.ko00930.Caprolactam.degradation.	0.0234666	0.00471101	0.00904745	0.00115561	0.00049975	0.00170285	*	-0.0144192	Decrease
KEGG.Metabolism.Xenobiotics.biodegradation.and.metabolism.ko00980.Metabolism.of.xenobiotics.by.cytochrome.P450.	3.63792	3.32492	3.01251	9.97535	2	*	KEGG;Metabolism;Xenobiotics biodegradation and metabolism;ko00980 Metabolism of xenobiotics by cytochrome P450;	-0.717897		0.770494	0.683437	0.746481	2.20041	51		KEGG;Metabolism;Xenobiotics biodegradation and metabolism;ko00980 Metabolism of xenobiotics by cytochrome P450;	-0.241505	0.00049975	0.00180302	*	-0.0047532	Decrease		KEGG.Metabolism.Xenobiotics.biodegradation.and.metabolism.ko00980.Metabolism.of.xenobiotics.by.cytochrome.P450.	0.0507208	0.00282383	0.0308374	0.00251155	0.00049975	0.00170285	*	-0.0198834	Decrease
KEGG.Metabolism.Xenobiotics.biodegradation.and.metabolism.ko00982.Drug.metabolism...cytochrome.P450.	3.62328	3.31153	3.00041	9.93521	3	*	KEGG;Metabolism;Xenobiotics biodegradation and metabolism;ko00982 Drug metabolism - cytochrome P450;	-0.719105		0.811225	0.721592	0.772937	2.30575	49		KEGG;Metabolism;Xenobiotics biodegradation and metabolism;ko00982 Drug metabolism - cytochrome P450;	-0.245811	0.00049975	0.00180302	*	-0.00482642	Decrease		KEGG.Metabolism.Xenobiotics.biodegradation.and.metabolism.ko00982.Drug.metabolism...cytochrome.P450.	0.0507159	0.00283799	0.0308086	0.0025164	0.00049975	0.00170285	*	-0.0199073	Decrease
KEGG.Metabolism.Xenobiotics.biodegradation.and.metabolism.ko00983.Drug.metabolism...other.enzymes.	0	0	0.796472	0.796472	84		KEGG;Metabolism;Xenobiotics biodegradation and metabolism;ko00983 Drug metabolism - other enzymes;	0.0419986		0	0	0.821129	0.821129	76		KEGG;Metabolism;Xenobiotics biodegradation and metabolism;ko00983 Drug metabolism - other enzymes;	0.0164568	0.32984	0.45769		0.00315934	Increase		KEGG.Metabolism.Xenobiotics.biodegradation.and.metabolism.ko00983.Drug.metabolism...other.enzymes.	0.267487	0.00536799	0.275389	0.00590806	0.34883	0.47899		0.00790132	Increase

## Sheet: Trim_COlumns
	Base_MEAN	Mid_MEAN	End_MEAN	BM_Log2FoldChange	BM_VIP_SUM	BM_treatment.fdr	MEFoldCHange	ME_VIP_SUM	ME treatment.fdr	ME Perm Sig	BM Perm Sig	BM_Direction	ME Direction	Agree
KEGG.Brite.Hierarchies.Protein.families..genetic.information.processing.ko03000.Transcription.factors.	0.0150615	0.0113163	0.0111503	-0.412462	5.52449	0.00170285	-0.0213292	0.240984	0.00180302	*	*	Decrease	Decrease	True
KEGG.Brite.Hierarchies.Protein.families..genetic.information.processing.ko03009.Ribosome.biogenesis.	0.0121193	0.0126243	0.0133143	0.0588973	0.474858	0.00170285	0.0767725	10.0909	0.00180302	*	*	Increase	Increase	True
KEGG.Brite.Hierarchies.Protein.families..genetic.information.processing.ko03011.Ribosome.	0.00866572	0.00963891	0.00981601	0.15355	0.266555	0.0243745	0.0262668	2.70277	0.032984	*	*	Increase	Increase	True
KEGG.Brite.Hierarchies.Protein.families..genetic.information.processing.ko03012.Translation.factors.	0.00530941	0.00604256	0.00622231	0.186607	8.99003	0.00170285	0.0422902	0.471603	0.00180302	*	*	Increase	Increase	True
KEGG.Brite.Hierarchies.Protein.families..genetic.information.processing.ko03016.Transfer.RNA.biogenesis.	0.0232561	0.0259291	0.0266111	0.156963	8.09623	0.00170285	0.0374585	2.84206	0.00180302	*	*	Increase	Increase	True
KEGG.Brite.Hierarchies.Protein.families..genetic.information.processing.ko03019.Messenger.RNA.biogenesis.	0.00772772	0.00834406	0.00867331	0.110706	0.339532	0.00170285	0.0558332	4.61941	0.00180302	*	*	Increase	Increase	True
KEGG.Brite.Hierarchies.Protein.families..genetic.information.processing.ko03021.Transcription.machinery.	0.00682978	0.00798351	0.00817244	0.225183	8.79891	0.00170285	0.0337439	0.785994	0.00180302	*	*	Increase	Increase	True
KEGG.Brite.Hierarchies.Protein.families..genetic.information.processing.ko03029.Mitochondrial.biogenesis.	0.0116481	0.0132703	0.0137244	0.188109	0.350328	0.00170285	0.0485402	4.48867	0.00180302	*	*	Increase	Increase	True
KEGG.Brite.Hierarchies.Protein.families..genetic.information.processing.ko03032.DNA.replication.proteins.	0.0137431	0.0157378	0.0166215	0.195525	0.536325	0.00170285	0.0788229	9.68031	0.00180302	*	*	Increase	Increase	True
KEGG.Brite.Hierarchies.Protein.families..genetic.information.processing.ko03036.Chromosome.and.associated.proteins.	0.0125155	0.0133027	0.0135089	0.0880012	5.39409	0.00170285	0.0221869	0.318311	0.00180302	*	*	Increase	Increase	True
KEGG.Brite.Hierarchies.Protein.families..genetic.information.processing.ko03110.Chaperones.and.folding.catalysts.	0.00910303	0.00981878	0.00998599	0.109197	0.430538	0.0171647	0.0243611	0.563078	0.0113369	*	*	Increase	Increase	True
KEGG.Brite.Hierarchies.Protein.families..genetic.information.processing.ko03400.DNA.repair.and.recombination.proteins.	0.0351718	0.0391645	0.040279	0.155127	0.602642	0.00437891	0.0404811	1.04637	0.00311708	*	*	Increase	Increase	True
KEGG.Brite.Hierarchies.Protein.families..metabolism.ko00194.Photosynthesis.proteins.	0.00250683	0.00308813	0.00337727	0.300868	4.00882	0.00170285	0.129128	7.05134	0.00180302	*	*	Increase	Increase	True
KEGG.Brite.Hierarchies.Protein.families..metabolism.ko01001.Protein.kinases.	0.00653903	0.00500105	0.00499849	-0.386847	7.13151	0.00170285	-0.000737795	0.641633	0.00180302	*	*	Decrease	Decrease	True
KEGG.Brite.Hierarchies.Protein.families..metabolism.ko01002.Peptidases.	0.0197554	0.0204912	0.0209213	0.0527555	0.0269416	0.010509	0.0299666	0.863438	0.00656827	*	*	Increase	Increase	True
KEGG.Brite.Hierarchies.Protein.families..metabolism.ko01003.Glycosyltransferases.	0.00368452	0.00302785	0.00280913	-0.283185	0.10333	0.0163755	-0.108167	1.29692	0.0183909	*	*	Decrease	Decrease	True
KEGG.Brite.Hierarchies.Protein.families..metabolism.ko01005.Lipopolysaccharide.biosynthesis.proteins.	0.0043358	0.00345471	0.00293435	-0.327731	0.343802	0.0282126	-0.235527	2.53516	0.0276975	*	*	Decrease	Decrease	True
KEGG.Brite.Hierarchies.Protein.families..metabolism.ko01007.Amino.acid.related.enzymes.	0.0175107	0.0195558	0.0197402	0.159356	3.50383	0.00170285	0.0135406	3.251	0.00180302	*	*	Increase	Increase	True
KEGG.Brite.Hierarchies.Protein.families..metabolism.ko01008.Polyketide.biosynthesis.proteins.	0.000956893	0.000450446	0.000279005	-1.087	0.0930202	0.00548979	-0.691063	1.41727	0.0124262	*	*	Decrease	Decrease	True
KEGG.Brite.Hierarchies.Protein.families..metabolism.ko01009.Protein.phosphatases.and.associated.proteins.	0.00123886	0.00156937	0.00156027	0.341166	7.27892	0.00170285	-0.00838927	0.169764	0.00180302	*	*	Increase	Decrease	False
KEGG.Brite.Hierarchies.Protein.families..metabolism.ko01011.Peptidoglycan.biosynthesis.and.degradation.proteins.	0.0115443	0.012086	0.0126318	0.066159	0.71424	0.00170285	0.063724	10.0066	0.00180302	*	*	Increase	Increase	True
KEGG.Brite.Hierarchies.Protein.families..signaling.and.cellular.processes.ko01504.Antimicrobial.resistance.genes.	0.00356264	0.00281174	0.00260528	-0.341484	0.507495	0.010509	-0.110024	2.40324	0.0102171	*	*	Decrease	Decrease	True
KEGG.Brite.Hierarchies.Protein.families..signaling.and.cellular.processes.ko02000.Transporters.	0.111944	0.0999273	0.0950687	-0.163833	4.63598	0.00170285	-0.0719081	6.0897	0.00180302	*	*	Decrease	Decrease	True
KEGG.Brite.Hierarchies.Protein.families..signaling.and.cellular.processes.ko02022.Two.component.system.	0.0069741	0.00536284	0.00562566	-0.379011	0.187682	0.0390117	0.0690254	1.4306	0.0387175	*	*	Decrease	Increase	False
KEGG.Brite.Hierarchies.Protein.families..signaling.and.cellular.processes.ko02035.Bacterial.motility.proteins.	0.00502789	0.00302636	0.00289826	-0.732372	0.540805	0.0153257	-0.0623945	0.198533	0.00656827	*	*	Decrease	Decrease	True
KEGG.Brite.Hierarchies.Protein.families..signaling.and.cellular.processes.ko02044.Secretion.system.	0.0135211	0.00886615	0.00850009	-0.608833	0.712106	0.00170285	-0.0608301	0.0865928	0.00180302	*	*	Decrease	Decrease	True
KEGG.Brite.Hierarchies.Protein.families..signaling.and.cellular.processes.ko04147.Exosome.	0.0171354	0.0188876	0.0188522	0.140465	0.396485	0.0379192	-0.00270633	1.31045	0.0422242	*	*	Increase	Decrease	False
KEGG.Brite.Hierarchies.Protein.families..signaling.and.cellular.processes.ko04812.Cytoskeleton.proteins.	0.00251237	0.00322082	0.00336269	0.358378	5.31657	0.00170285	0.0621888	0.571401	0.00180302	*	*	Increase	Increase	True
KEGG.Cellular.Processes.Cell.growth.and.death.ko04112.Cell.cycle...Caulobacter.	0.00398741	0.00476924	0.00498561	0.258306	8.13455	0.00170285	0.0640109	3.8551	0.00180302	*	*	Increase	Increase	True
KEGG.Cellular.Processes.Cell.growth.and.death.ko04217.Necroptosis.	0.00254914	0.0029843	0.0031923	0.227383	4.31071	0.00170285	0.097205	3.70721	0.00180302	*	*	Increase	Increase	True
KEGG.Cellular.Processes.Cellular.community...prokaryotes.ko02025.Biofilm.formation...Pseudomonas.aeruginosa.	0.00254696	0.00151824	0.00139598	-0.74638	8.04947	0.00170285	-0.121121	0.768509	0.00180302	*	*	Decrease	Decrease	True
KEGG.Cellular.Processes.Cellular.community...prokaryotes.ko02026.Biofilm.formation...Escherichia.coli.	0.0050609	0.00345938	0.00341602	-0.548879	2.31973	0.00170285	-0.0181975	0.109405	0.00311708	*	*	Decrease	Decrease	True
KEGG.Cellular.Processes.Cellular.community...prokaryotes.ko05111.Biofilm.formation...Vibrio.cholerae.	0.00327311	0.00213986	0.00173771	-0.613146	0.322809	0.00170285	-0.300326	5.4966	0.00180302	*	*	Decrease	Decrease	True
KEGG.Environmental.Information.Processing.Membrane.transport.ko02060.Phosphotransferase.system..PTS..	0.00720203	0.00549265	0.00486969	-0.390901	0.151754	0.0264241	-0.173673	0.366766	0.0278011	*	*	Decrease	Decrease	True
KEGG.Environmental.Information.Processing.Signal.transduction.ko02020.Two.component.system.	0.017401	0.0136066	0.013354	-0.354861	0.427425	0.0206897	-0.0270409	1.72883	0.0264362	*	*	Decrease	Decrease	True
KEGG.Environmental.Information.Processing.Signal.transduction.ko04016.MAPK.signaling.pathway...plant.	0.00108416	0.000899101	0.000867229	-0.270018	0.856482	0.0367826	-0.0520704	0.811295	0.0417111	*	*	Decrease	Decrease	True
KEGG.Environmental.Information.Processing.Signal.transduction.ko04066.HIF.1.signaling.pathway.	0.00188567	0.00228038	0.00223055	0.274197	7.30536	0.00170285	-0.0318737	0.78974	0.00180302	*	*	Increase	Decrease	False
KEGG.Environmental.Information.Processing.Signal.transduction.ko04151.PI3K.Akt.signaling.pathway.	0.000194412	0.000335702	0.000376621	0.788068	0.829341	0.00170285	0.165931	2.15433	0.00311708	*	*	Increase	Increase	True
KEGG.Genetic.Information.Processing.Folding..sorting.and.degradation.ko03018.RNA.degradation.	0.00716486	0.00799314	0.00831469	0.157823	1.45229	0.00170285	0.0568996	6.23089	0.00180302	*	*	Increase	Increase	True
KEGG.Genetic.Information.Processing.Folding..sorting.and.degradation.ko03060.Protein.export.	0.00414599	0.00470685	0.00476941	0.183045	5.73073	0.00170285	0.0190503	0.353457	0.00180302	*	*	Increase	Increase	True
KEGG.Genetic.Information.Processing.Folding..sorting.and.degradation.ko04141.Protein.processing.in.endoplasmic.reticulum.	0.00037438	0.000503764	0.000494119	0.428245	2.49436	0.00317083	-0.0278902	0.393062	0.00656827	*	*	Increase	Decrease	False
KEGG.Genetic.Information.Processing.Replication.and.repair.ko03030.DNA.replication.	0.00755222	0.0083345	0.00861022	0.142195	0.360484	0.0256616	0.0469537	0.779219	0.0278011	*	*	Increase	Increase	True
KEGG.Genetic.Information.Processing.Replication.and.repair.ko03430.Mismatch.repair.	0.00860712	0.00981733	0.0101979	0.189801	2.20323	0.00170285	0.054863	5.35042	0.00180302	*	*	Increase	Increase	True
KEGG.Genetic.Information.Processing.Replication.and.repair.ko03440.Homologous.recombination.	0.0101631	0.0112777	0.0117468	0.150125	0.567674	0.00437891	0.058799	3.35996	0.00311708	*	*	Increase	Increase	True
KEGG.Genetic.Information.Processing.Transcription.ko03020.RNA.polymerase.	0.00336983	0.00390158	0.00391876	0.211382	3.5961	0.00170285	0.00633667	3.13206	0.00180302	*	*	Increase	Increase	True
KEGG.Genetic.Information.Processing.Translation.ko00970.Aminoacyl.tRNA.biosynthesis.	0.0138806	0.015944	0.0163431	0.199939	0.386493	0.00170285	0.0356701	3.75646	0.00180302	*	*	Increase	Increase	True
KEGG.Genetic.Information.Processing.Translation.ko03010.Ribosome.	0.0086657	0.00963891	0.00981593	0.153553	0.266571	0.0248811	0.0262557	2.70383	0.0278011	*	*	Increase	Increase	True
KEGG.Genetic.Information.Processing.Translation.ko03013.RNA.transport.	0.000245821	0.00035895	0.000423825	0.546175	1.74781	0.0188624	0.239687	0.697188	0.0276975	*	*	Increase	Increase	True
KEGG.Metabolism.Amino.acid.metabolism.ko00220.Arginine.biosynthesis.	0.00579435	0.00629071	0.00652847	0.118576	0.413645	0.00170285	0.0535209	7.02296	0.00180302	*	*	Increase	Increase	True
KEGG.Metabolism.Amino.acid.metabolism.ko00250.Alanine..aspartate.and.glutamate.metabolism.	0.0115329	0.0128166	0.0129243	0.152258	3.33925	0.00170285	0.0120726	0.263968	0.00180302	*	*	Increase	Increase	True
KEGG.Metabolism.Amino.acid.metabolism.ko00280.Valine..leucine.and.isoleucine.degradation.	0.00282507	0.00270772	0.00238542	-0.0612095	0.269005	0.00317083	-0.182834	8.67646	0.00180302	*	*	Decrease	Decrease	True
KEGG.Metabolism.Amino.acid.metabolism.ko00300.Lysine.biosynthesis.	0.00579727	0.00652119	0.00681889	0.169762	0.458217	0.00170285	0.0644018	5.6781	0.00437891	*	*	Increase	Increase	True
KEGG.Metabolism.Amino.acid.metabolism.ko00310.Lysine.degradation.	0.00240232	0.00168938	0.00146453	-0.507938	0.598464	0.00170285	-0.206056	7.33108	0.00180302	*	*	Decrease	Decrease	True
KEGG.Metabolism.Amino.acid.metabolism.ko00330.Arginine.and.proline.metabolism.	0.00398214	0.00357083	0.0035111	-0.157283	0.286773	0.0390117	-0.0243377	3.13239	0.0285369	*	*	Decrease	Decrease	True
KEGG.Metabolism.Amino.acid.metabolism.ko00340.Histidine.metabolism.	0.00264697	0.00311628	0.00305738	0.235481	1.60742	0.00437891	-0.0275284	0.0573261	0.00557297	*	*	Increase	Decrease	False
KEGG.Metabolism.Amino.acid.metabolism.ko00350.Tyrosine.metabolism.	0.00245642	0.00218045	0.00215643	-0.171929	0.441186	0.0367826	-0.0159859	0.729133	0.0292581	*	*	Decrease	Decrease	True
KEGG.Metabolism.Amino.acid.metabolism.ko00380.Tryptophan.metabolism.	0.00184074	0.00124345	0.0010702	-0.565938	6.11289	0.00170285	-0.216477	6.30413	0.00180302	*	*	Decrease	Decrease	True
KEGG.Metabolism.Amino.acid.metabolism.ko00400.Phenylalanine..tyrosine.and.tryptophan.biosynthesis.	0.00609535	0.00676037	0.00680569	0.149393	0.32256	0.00946599	0.00963916	0.931371	0.00656827	*	*	Increase	Increase	True
KEGG.Metabolism.Biosynthesis.of.other.secondary.metabolites.ko00333.Prodigiosin.biosynthesis.	0.000583126	0.000718172	0.000745444	0.300523	0.793568	0.00548979	0.0537699	0.637944	0.00311708	*	*	Increase	Increase	True
KEGG.Metabolism.Biosynthesis.of.other.secondary.metabolites.ko00401.Novobiocin.biosynthesis.	0.00111751	0.00126066	0.00128926	0.173892	2.02414	0.00170285	0.0323565	0.536416	0.00180302	*	*	Increase	Increase	True
KEGG.Metabolism.Biosynthesis.of.other.secondary.metabolites.ko00960.Tropane..piperidine.and.pyridine.alkaloid.biosynthesis.	0.00116895	0.00107185	0.00102551	-0.125111	0.115782	0.0248811	-0.063754	0.467519	0.0326948	*	*	Decrease	Decrease	True
KEGG.Metabolism.Biosynthesis.of.other.secondary.metabolites.ko00966.Glucosinolate.biosynthesis.	0.00047507	0.000599221	0.000641685	0.334948	0.144657	0.00317083	0.0987766	2.7295	0.00180302	*	*	Increase	Increase	True
KEGG.Metabolism.Carbohydrate.metabolism.ko00053.Ascorbate.and.aldarate.metabolism.	0.00200831	0.00160596	0.00141674	-0.322549	0.188187	0.00548979	-0.180861	2.8801	0.00180302	*	*	Decrease	Decrease	True
KEGG.Metabolism.Carbohydrate.metabolism.ko00640.Propanoate.metabolism.	0.00761634	0.00704788	0.00665985	-0.111909	0.343379	0.0171647	-0.0816984	5.05506	0.0365843	*	*	Decrease	Decrease	True
KEGG.Metabolism.Energy.metabolism.ko00190.Oxidative.phosphorylation.	0.00675787	0.00777727	0.0079458	0.202694	2.55891	0.00317083	0.0309288	0.724287	0.00437891	*	*	Increase	Increase	True
KEGG.Metabolism.Energy.metabolism.ko00195.Photosynthesis.	0.002479	0.00307804	0.00336915	0.312257	4.07208	0.00170285	0.130369	7.14812	0.00180302	*	*	Increase	Increase	True
KEGG.Metabolism.Energy.metabolism.ko00710.Carbon.fixation.in.photosynthetic.organisms.	0.00558248	0.00591542	0.00587505	0.0835748	0.00347601	0.0309968	-0.00987902	0.91855	0.0221156	*	*	Increase	Decrease	False
KEGG.Metabolism.Energy.metabolism.ko00720.Carbon.fixation.pathways.in.prokaryotes.	0.00879804	0.00986721	0.00963439	0.165461	2.9545	0.0116563	-0.0344495	0.71064	0.00557297	*	*	Increase	Decrease	False
KEGG.Metabolism.Glycan.biosynthesis.and.metabolism.ko00540.Lipopolysaccharide.biosynthesis.	0.00266322	0.00183523	0.00136686	-0.537211	0.297351	0.0215696	-0.425102	2.98865	0.032984	*	*	Decrease	Decrease	True
KEGG.Metabolism.Glycan.biosynthesis.and.metabolism.ko00550.Peptidoglycan.biosynthesis.	0.00727662	0.00837535	0.00895991	0.202882	7.44979	0.00170285	0.0973343	12.3526	0.00180302	*	*	Increase	Increase	True
KEGG.Metabolism.Lipid.metabolism.ko00071.Fatty.acid.degradation.	0.00414745	0.00343375	0.00335522	-0.272439	1.23967	0.0206897	-0.0333791	0.567694	0.0188624	*	*	Decrease	Decrease	True
KEGG.Metabolism.Lipid.metabolism.ko00121.Secondary.bile.acid.biosynthesis.	0.000450531	0.000612449	0.000670171	0.442962	5.27615	0.00170285	0.12994	0.809274	0.00180302	*	*	Increase	Increase	True
KEGG.Metabolism.Lipid.metabolism.ko01040.Biosynthesis.of.unsaturated.fatty.acids.	0.000311192	0.00020931	0.000204136	-0.572165	2.74552	0.00437891	-0.036112	0.778724	0.00437891	*	*	Decrease	Decrease	True
KEGG.Metabolism.Metabolism.of.cofactors.and.vitamins.ko00130.Ubiquinone.and.other.terpenoid.quinone.biosynthesis.	0.00185346	0.00137349	0.00104071	-0.432378	0.15247	0.00170285	-0.400275	8.55964	0.00180302	*	*	Decrease	Decrease	True
KEGG.Metabolism.Metabolism.of.cofactors.and.vitamins.ko00670.One.carbon.pool.by.folate.	0.00395425	0.00441005	0.00440815	0.157393	3.85202	0.00170285	-0.00062194	0.185318	0.00180302	*	*	Increase	Decrease	False
KEGG.Metabolism.Metabolism.of.cofactors.and.vitamins.ko00730.Thiamine.metabolism.	0.00421692	0.00469206	0.00491719	0.154032	1.8055	0.00170285	0.0676127	6.63233	0.00180302	*	*	Increase	Increase	True
KEGG.Metabolism.Metabolism.of.cofactors.and.vitamins.ko00770.Pantothenate.and.CoA.biosynthesis.	0.00483534	0.00515293	0.00528113	0.0917781	1.11315	0.00170285	0.0354534	0.432022	0.00180302	*	*	Increase	Increase	True
KEGG.Metabolism.Metabolism.of.cofactors.and.vitamins.ko00785.Lipoic.acid.metabolism.	0.000463811	0.000389196	0.000339609	-0.253041	0.357467	0.00548979	-0.196622	1.38613	0.00311708	*	*	Decrease	Decrease	True
KEGG.Metabolism.Metabolism.of.cofactors.and.vitamins.ko00830.Retinol.metabolism.	0.000380472	0.000278471	0.00024132	-0.450263	2.36354	0.00170285	-0.206578	1.01189	0.00180302	*	*	Decrease	Decrease	True
KEGG.Metabolism.Metabolism.of.cofactors.and.vitamins.ko00860.Porphyrin.and.chlorophyll.metabolism.	0.00360782	0.00468625	0.00477188	0.377304	3.21632	0.034982	0.0261248	1.8004	0.0272456	*	*	Increase	Increase	True
KEGG.Metabolism.Metabolism.of.other.amino.acids.ko00410.beta.Alanine.metabolism.	0.00143549	0.00110972	0.000981209	-0.37135	0.245201	0.0243745	-0.177559	0.910371	0.0188624	*	*	Decrease	Decrease	True
KEGG.Metabolism.Metabolism.of.other.amino.acids.ko00430.Taurine.and.hypotaurine.metabolism.	0.00137698	0.00127587	0.00125555	-0.110024	0.413514	0.0179132	-0.0231693	0.315894	0.0188624	*	*	Decrease	Decrease	True
KEGG.Metabolism.Metabolism.of.other.amino.acids.ko00440.Phosphonate.and.phosphinate.metabolism.	0.000734573	0.000509936	0.000496877	-0.526592	0.554339	0.0313245	-0.0374274	3.74064	0.0309968	*	*	Decrease	Decrease	True
KEGG.Metabolism.Metabolism.of.other.amino.acids.ko00450.Selenocompound.metabolism.	0.00521457	0.00494663	0.00488844	-0.0761045	0.762277	0.0455227	-0.0170719	0.788074	0.0571365	*	*	Decrease	Decrease	True
KEGG.Metabolism.Metabolism.of.other.amino.acids.ko00471.D.Glutamine.and.D.glutamate.metabolism.	0.00127686	0.00150543	0.0015193	0.237575	9.5904	0.00170285	0.0132304	0.556667	0.00180302	*	*	Increase	Increase	True
KEGG.Metabolism.Metabolism.of.other.amino.acids.ko00473.D.Alanine.metabolism.	0.000978662	0.00108363	0.00111336	0.146984	0.260962	0.00437891	0.0390498	0.429834	0.00311708	*	*	Increase	Increase	True
KEGG.Metabolism.Metabolism.of.other.amino.acids.ko00480.Glutathione.metabolism.	0.00396749	0.0032221	0.00289751	-0.300222	6.33257	0.00170285	-0.153188	2.63622	0.00180302	*	*	Decrease	Decrease	True
KEGG.Metabolism.Metabolism.of.terpenoids.and.polyketides.ko00281.Geraniol.degradation.	0.000384307	0.000120294	8.74699e-05	-1.67569	2.85335	0.00170285	-0.459711	0.676623	0.00180302	*	*	Decrease	Decrease	True
KEGG.Metabolism.Metabolism.of.terpenoids.and.polyketides.ko00900.Terpenoid.backbone.biosynthesis.	0.003429	0.00382799	0.0039669	0.158798	1.40381	0.00170285	0.0514255	3.30286	0.00180302	*	*	Increase	Increase	True
KEGG.Metabolism.Metabolism.of.terpenoids.and.polyketides.ko00903.Limonene.and.pinene.degradation.	0.000492125	0.000344228	0.000291478	-0.515663	4.35773	0.00170285	-0.239974	2.21813	0.00180302	*	*	Decrease	Decrease	True
KEGG.Metabolism.Metabolism.of.terpenoids.and.polyketides.ko00908.Zeatin.biosynthesis.	0.000283715	0.000322117	0.000324181	0.183145	0.0398549	0.0450579	0.0092129	1.47323	0.0482991	*	*	Increase	Increase	True
KEGG.Metabolism.Metabolism.of.terpenoids.and.polyketides.ko01051.Biosynthesis.of.ansamycins.	0.0011482	0.000991165	0.000944353	-0.212173	0.577061	0.0355951	-0.0697999	0.453775	0.0387175	*	*	Decrease	Decrease	True
KEGG.Metabolism.Metabolism.of.terpenoids.and.polyketides.ko01053.Biosynthesis.of.siderophore.group.nonribosomal.peptides.	0.00121427	0.000541487	0.000368388	-1.16509	0.0199936	0.00170285	-0.5557	2.65923	0.00437891	*	*	Decrease	Decrease	True
KEGG.Metabolism.Nucleotide.metabolism.ko00230.Purine.metabolism.	0.0177361	0.0185614	0.018568	0.0656228	1.15753	0.0179132	0.000511519	0.536871	0.00777076	*	*	Increase	Increase	True
KEGG.Metabolism.Nucleotide.metabolism.ko00240.Pyrimidine.metabolism.	0.0106188	0.0114723	0.0117076	0.111533	10.0834	0.00170285	0.0292903	4.84978	0.00180302	*	*	Increase	Increase	True
KEGG.Metabolism.Xenobiotics.biodegradation.and.metabolism.ko00362.Benzoate.degradation.	0.000999691	0.000619353	0.000616599	-0.690721	0.0870798	0.0313245	-0.00642805	0.189741	0.0417111	*	*	Decrease	Decrease	True
KEGG.Metabolism.Xenobiotics.biodegradation.and.metabolism.ko00626.Naphthalene.degradation.	0.00131451	0.00106664	0.00109631	-0.30145	1.76851	0.0379192	0.03959	0.750332	0.0528062	*	*	Decrease	Increase	False
KEGG.Metabolism.Xenobiotics.biodegradation.and.metabolism.ko00627.Aminobenzoate.degradation.	0.000365547	0.000229752	0.000208066	-0.669979	0.158238	0.00170285	-0.14304	0.202948	0.00557297	*	*	Decrease	Decrease	True
KEGG.Metabolism.Xenobiotics.biodegradation.and.metabolism.ko00930.Caprolactam.degradation.	0.000234666	9.04744e-05	7.76363e-05	-1.37503	0.979359	0.00170285	-0.220778	0.0412351	0.00311708	*	*	Decrease	Decrease	True
KEGG.Metabolism.Xenobiotics.biodegradation.and.metabolism.ko00980.Metabolism.of.xenobiotics.by.cytochrome.P450.	0.000507208	0.000308374	0.000260842	-0.717897	9.97535	0.00170285	-0.241505	2.20041	0.00180302	*	*	Decrease	Decrease	True
KEGG.Metabolism.Xenobiotics.biodegradation.and.metabolism.ko00982.Drug.metabolism...cytochrome.P450.	0.000507159	0.000308086	0.000259822	-0.719105	9.93521	0.00170285	-0.245811	2.30575	0.00180302	*	*	Decrease	Decrease	True
KEGG.Cellular.Processes.Cell.motility.ko02040.Flagellar.assembly.	0.00186719	0.00105938	0.000929447	-0.817649	0.563449	0.0616007	-0.188777	0.18179	0.0592392	*		Decrease	Decrease	True
KEGG.Genetic.Information.Processing.Folding..sorting.and.degradation.ko04122.Sulfur.relay.system.	0.00124929	0.0013802	0.00158415	0.143769	2.72633	0.0522885	0.198838	2.57751	0.0567947	*		Increase	Increase	True
KEGG.Genetic.Information.Processing.Replication.and.repair.ko03410.Base.excision.repair.	0.00354731	0.00370535	0.00377905	0.0628836	0.882601	0.079183	0.0284131	0.54106	0.0528062	*		Increase	Increase	True
KEGG.Brite.Hierarchies.Protein.families..genetic.information.processing.ko03051.Proteasome.	0.00105602	0.00110842	0.00113641	0.0698627	0.816987	0.887435	0.035978	0.672315	0.876559			Increase	Increase	True
KEGG.Brite.Hierarchies.Protein.families..genetic.information.processing.ko04131.Membrane.trafficking.	0.00342136	0.00366102	0.00347164	0.097672	0.458077	0.752833	-0.076625	2.83295	0.759362			Increase	Decrease	False
KEGG.Brite.Hierarchies.Protein.families..metabolism.ko01004.Lipid.biosynthesis.proteins.	0.00664552	0.0064745	0.00651365	-0.0376124	0.949625	0.905269	0.0086975	0.405738	0.911699			Decrease	Increase	False
KEGG.Brite.Hierarchies.Protein.families..metabolism.ko01006.Prenyltransferases.	0.00141537	0.00142562	0.00139178	0.0104081	0.246202	0.863168	-0.0346617	0.627251	0.858787			Increase	Decrease	False
KEGG.Brite.Hierarchies.Protein.families..signaling.and.cellular.processes.ko00536.Glycosaminoglycan.binding.proteins.	0.000447267	0.000373987	0.000341884	-0.258147	0.664701	0.809658	-0.129482	0.420808	0.802136			Decrease	Decrease	True
KEGG.Brite.Hierarchies.Protein.families..signaling.and.cellular.processes.ko00537.Glycosylphosphatidylinositol..GPI..anchored.proteins.	0.000742211	0.000688301	0.000694679	-0.10879	0.561694	0.935885	0.0133073	0.184032	0.932308			Decrease	Increase	False
KEGG.Brite.Hierarchies.Protein.families..signaling.and.cellular.processes.ko02042.Bacterial.toxins.	0.00184826	0.00182771	0.0015926	-0.0161342	0.683508	0.751759	-0.198653	1.84905	0.759362			Decrease	Decrease	True
KEGG.Brite.Hierarchies.Protein.families..signaling.and.cellular.processes.ko02048.Prokaryotic.defense.system.	0.0084596	0.00866741	0.00928653	0.035012	0.636935	0.137531	0.0995385	3.67047	0.121539			Increase	Increase	True
KEGG.Brite.Hierarchies.Protein.families..signaling.and.cellular.processes.ko04090.CD.molecules.	0.000696746	0.000745877	0.000706687	0.0983048	1.55462	0.922621	-0.0778661	0.299784	0.923649			Increase	Decrease	False
KEGG.Cellular.Processes.Cell.growth.and.death.ko04214.Apoptosis...fly.	0.000236579	0.000224412	0.000215952	-0.0761726	0.614579	0.683091	-0.0554375	0.748276	0.665567			Decrease	Decrease	True
KEGG.Cellular.Processes.Cell.growth.and.death.ko04216.Ferroptosis.	0.00170449	0.00173163	0.00169358	0.0227914	1.31182	0.98851	-0.0320564	0.404038	0.98651			Increase	Decrease	False
KEGG.Cellular.Processes.Cell.motility.ko02030.Bacterial.chemotaxis.	0.00162461	0.00118767	0.00121419	-0.451957	0.657084	0.352852	0.0318573	0.384105	0.362741			Decrease	Increase	False
KEGG.Cellular.Processes.Cellular.community...prokaryotes.ko02024.Quorum.sensing.	0.018498	0.01806	0.0178376	-0.0345737	0.429669	0.913305	-0.0178765	1.09086	0.911699			Decrease	Decrease	True
KEGG.Cellular.Processes.Transport.and.catabolism.ko04138.Autophagy...yeast.	0.000304895	0.000300449	0.00032562	-0.0211915	0.840009	0.913305	0.116067	0.642826	0.911746			Decrease	Increase	False
KEGG.Cellular.Processes.Transport.and.catabolism.ko04142.Lysosome.	0.00171788	0.00213554	0.00190009	0.31397	0.0299683	0.601641	-0.168529	0.0579434	0.628251			Increase	Decrease	False
KEGG.Cellular.Processes.Transport.and.catabolism.ko04146.Peroxisome.	0.00254612	0.002552	0.00248268	0.00332774	1.47726	0.963758	-0.0397307	0.395826	0.965769			Increase	Decrease	False
KEGG.Environmental.Information.Processing.Membrane.transport.ko02010.ABC.transporters.	0.0276708	0.0252986	0.0258054	-0.129309	0.174818	0.279605	0.0286143	0.349821	0.245725			Decrease	Increase	False
KEGG.Environmental.Information.Processing.Membrane.transport.ko03070.Bacterial.secretion.system.	0.00612803	0.00538872	0.00544638	-0.185483	0.179834	0.115764	0.0153559	0.479765	0.111658			Decrease	Increase	False
KEGG.Environmental.Information.Processing.Signal.transduction.ko04068.FoxO.signaling.pathway.	0.000246381	0.0001812	0.000153034	-0.443307	0.347291	0.0700602	-0.243732	1.2779	0.0723716			Decrease	Decrease	True
KEGG.Environmental.Information.Processing.Signal.transduction.ko04070.Phosphatidylinositol.signaling.system.	0.000592656	0.000569277	0.000560878	-0.0580642	1.02175	0.751759	-0.0214453	0.713665	0.759362			Decrease	Decrease	True
KEGG.Environmental.Information.Processing.Signal.transduction.ko04152.AMPK.signaling.pathway.	0.000290386	0.00032838	0.000313731	0.177391	0.763715	0.85417	-0.0658373	0.6309	0.857495			Increase	Decrease	False
KEGG.Genetic.Information.Processing.Folding..sorting.and.degradation.ko03050.Proteasome.	0.000303434	0.000275674	0.000272281	-0.138416	1.20958	0.905269	-0.0178702	0.687754	0.889792			Decrease	Decrease	True
KEGG.Genetic.Information.Processing.Replication.and.repair.ko03420.Nucleotide.excision.repair.	0.00728804	0.00803544	0.0082981	0.140847	0.51379	0.135511	0.0464035	0.454499	0.118809			Increase	Increase	True
KEGG.Genetic.Information.Processing.Translation.ko03008.Ribosome.biogenesis.in.eukaryotes.	0.000527498	0.00049859	0.000516467	-0.0813123	1.15604	0.918511	0.0508232	0.520787	0.919028			Decrease	Increase	False
KEGG.Metabolism.Amino.acid.metabolism.ko00260.Glycine..serine.and.threonine.metabolism.	0.00983836	0.00975215	0.0095614	-0.0126972	1.97784	0.47899	-0.0284989	0.429245	0.511918			Decrease	Decrease	True
KEGG.Metabolism.Amino.acid.metabolism.ko00270.Cysteine.and.methionine.metabolism.	0.0112603	0.0118641	0.0119334	0.075353	0.508175	0.0843615	0.00840985	0.460036	0.0911264			Increase	Increase	True
KEGG.Metabolism.Amino.acid.metabolism.ko00290.Valine..leucine.and.isoleucine.biosynthesis.	0.00583177	0.00614998	0.0063092	0.0766471	0.475644	0.254229	0.036875	1.65809	0.253068			Increase	Increase	True
KEGG.Metabolism.Amino.acid.metabolism.ko00360.Phenylalanine.metabolism.	0.00188544	0.00168884	0.00161095	-0.158868	0.345092	0.352734	-0.0681208	0.463811	0.392762			Decrease	Decrease	True
KEGG.Metabolism.Biosynthesis.of.other.secondary.metabolites.ko00261.Monobactam.biosynthesis.	0.00254887	0.00251335	0.0025049	-0.0202458	0.247671	0.840958	-0.00485699	0.0914479	0.842631			Decrease	Decrease	True
KEGG.Metabolism.Biosynthesis.of.other.secondary.metabolites.ko00311.Penicillin.and.cephalosporin.biosynthesis.	0.000362069	0.000346163	0.000317008	-0.0648122	0.717478	0.827011	-0.126932	0.151119	0.824196			Decrease	Decrease	True
KEGG.Metabolism.Biosynthesis.of.other.secondary.metabolites.ko00332.Carbapenem.biosynthesis.	0.000783148	0.000857612	0.000860867	0.131041	0.538724	0.205721	0.00546502	0.552701	0.194914			Increase	Increase	True
KEGG.Metabolism.Biosynthesis.of.other.secondary.metabolites.ko00405.Phenazine.biosynthesis.	0.000507547	0.000549281	0.000506389	0.114003	0.678779	0.351889	-0.117298	4.82825	0.347951			Increase	Decrease	False
KEGG.Metabolism.Biosynthesis.of.other.secondary.metabolites.ko00521.Streptomycin.biosynthesis.	0.002931	0.00315955	0.00328457	0.108326	2.0904	0.267569	0.0559833	0.107006	0.287818			Increase	Increase	True
KEGG.Metabolism.Biosynthesis.of.other.secondary.metabolites.ko00524.Neomycin..kanamycin.and.gentamicin.biosynthesis.	0.000500134	0.000553359	0.000511857	0.1459	0.249106	0.80165	-0.112476	0.526015	0.79713			Increase	Decrease	False
KEGG.Metabolism.Biosynthesis.of.other.secondary.metabolites.ko00525.Acarbose.and.validamycin.biosynthesis.	0.000974755	0.000965333	0.000989381	-0.0140132	1.88752	0.959459	0.0354995	0.104488	0.965769			Decrease	Increase	False
KEGG.Metabolism.Biosynthesis.of.other.secondary.metabolites.ko00940.Phenylpropanoid.biosynthesis.	0.00248564	0.00280418	0.00311402	0.173958	0.36394	0.205721	0.151203	0.165782	0.20962			Increase	Increase	True
KEGG.Metabolism.Biosynthesis.of.other.secondary.metabolites.ko00950.Isoquinoline.alkaloid.biosynthesis.	0.00055935	0.000588652	0.000579157	0.0736641	0.340048	0.751759	-0.0234606	0.191284	0.758926			Increase	Decrease	False
KEGG.Metabolism.Carbohydrate.metabolism.ko00010.Glycolysis...Gluconeogenesis.	0.0136849	0.0135587	0.0134294	-0.013367	0.547314	0.900604	-0.0138221	0.795252	0.90287			Decrease	Decrease	True
KEGG.Metabolism.Carbohydrate.metabolism.ko00020.Citrate.cycle..TCA.cycle..	0.00637434	0.00663282	0.00619449	0.0573479	0.66183	0.603898	-0.0986368	0.806635	0.574212			Increase	Decrease	False
KEGG.Metabolism.Carbohydrate.metabolism.ko00030.Pentose.phosphate.pathway.	0.00875093	0.0091288	0.00907994	0.0609885	0.102987	0.0902976	-0.00774221	3.78716	0.0826751			Increase	Decrease	False
KEGG.Metabolism.Carbohydrate.metabolism.ko00040.Pentose.and.glucuronate.interconversions.	0.00450677	0.00465921	0.00476113	0.0479922	1.76366	0.833259	0.0312178	0.299538	0.836			Increase	Increase	True
KEGG.Metabolism.Carbohydrate.metabolism.ko00051.Fructose.and.mannose.metabolism.	0.00674127	0.00709056	0.00658587	0.0728806	0.673897	0.84	-0.106525	0.714114	0.824196			Increase	Decrease	False
KEGG.Metabolism.Carbohydrate.metabolism.ko00052.Galactose.metabolism.	0.0137131	0.0141039	0.0144382	0.0405411	3.84894	0.671386	0.0337954	1.00259	0.665567			Increase	Increase	True
KEGG.Metabolism.Carbohydrate.metabolism.ko00500.Starch.and.sucrose.metabolism.	0.0188307	0.0173686	0.0185979	-0.116603	3.45954	0.267569	0.0986534	4.60803	0.275864			Decrease	Increase	False
KEGG.Metabolism.Carbohydrate.metabolism.ko00520.Amino.sugar.and.nucleotide.sugar.metabolism.	0.0142736	0.0151092	0.0150588	0.082075	1.17251	0.12369	-0.00482081	0.267211	0.121539			Increase	Decrease	False
KEGG.Metabolism.Carbohydrate.metabolism.ko00562.Inositol.phosphate.metabolism.	0.000926564	0.000963944	0.000928652	0.0570586	0.51628	0.941389	-0.053811	0.0411796	0.945953			Increase	Decrease	False
KEGG.Metabolism.Carbohydrate.metabolism.ko00620.Pyruvate.metabolism.	0.011956	0.0120266	0.0118127	0.00849991	1.93479	0.913305	-0.025888	0.727523	0.911699			Increase	Decrease	False
KEGG.Metabolism.Carbohydrate.metabolism.ko00630.Glyoxylate.and.dicarboxylate.metabolism.	0.00805107	0.00790256	0.00751751	-0.0268617	0.483325	0.388325	-0.0720652	1.13841	0.394694			Decrease	Decrease	True
KEGG.Metabolism.Carbohydrate.metabolism.ko00650.Butanoate.metabolism.	0.00675507	0.00679025	0.00662294	0.00749416	1.74909	0.905269	-0.0359921	0.596609	0.911699			Increase	Decrease	False
KEGG.Metabolism.Carbohydrate.metabolism.ko00660.C5.Branched.dibasic.acid.metabolism.	0.00300222	0.00309138	0.00310416	0.0422209	0.735043	0.751759	0.00595377	0.590034	0.759362			Increase	Increase	True
KEGG.Metabolism.Energy.metabolism.ko00680.Methane.metabolism.	0.0076542	0.0079059	0.00798625	0.0466785	0.174141	0.0746051	0.0145892	1.01188	0.0702672			Increase	Increase	True
KEGG.Metabolism.Energy.metabolism.ko00910.Nitrogen.metabolism.	0.00549928	0.00531201	0.00517911	-0.0499873	0.382157	0.441656	-0.0365515	0.40423	0.45769			Decrease	Decrease	True
KEGG.Metabolism.Energy.metabolism.ko00920.Sulfur.metabolism.	0.00280207	0.00236945	0.0023918	-0.241945	0.977282	0.338159	0.0135492	0.527069	0.354682			Decrease	Increase	False
KEGG.Metabolism.Glycan.biosynthesis.and.metabolism.ko00511.Other.glycan.degradation.	0.00635225	0.00752058	0.00681199	0.243576	0.191793	0.567835	-0.142767	0.0178758	0.559105			Increase	Decrease	False
KEGG.Metabolism.Glycan.biosynthesis.and.metabolism.ko00513.Various.types.of.N.glycan.biosynthesis.	0.000626225	0.000912096	0.000782746	0.542505	0.172979	0.601641	-0.220641	0.0760626	0.579311			Increase	Decrease	False
KEGG.Metabolism.Glycan.biosynthesis.and.metabolism.ko00531.Glycosaminoglycan.degradation.	0.00136616	0.00178488	0.0016373	0.385702	0.0658011	0.567835	-0.124514	0.0309146	0.559105			Increase	Decrease	False
KEGG.Metabolism.Glycan.biosynthesis.and.metabolism.ko00572.Arabinogalactan.biosynthesis...Mycobacterium.	0.000405321	0.000425657	0.000352398	0.0706257	1.39904	0.649431	-0.272485	0.525118	0.639208			Increase	Decrease	False
KEGG.Metabolism.Glycan.biosynthesis.and.metabolism.ko00603.Glycosphingolipid.biosynthesis...globo.and.isoglobo.series.	0.00172977	0.00217256	0.00212343	0.328812	0.349428	0.267569	-0.0330006	0.268654	0.253068			Increase	Decrease	False
KEGG.Metabolism.Glycan.biosynthesis.and.metabolism.ko00604.Glycosphingolipid.biosynthesis...ganglio.series.	0.000626349	0.000911865	0.00078238	0.541853	0.172907	0.585707	-0.220951	0.0766018	0.574212			Increase	Decrease	False
KEGG.Metabolism.Lipid.metabolism.ko00061.Fatty.acid.biosynthesis.	0.00561728	0.00610942	0.00638641	0.121163	0.668392	0.342269	0.0639703	0.483032	0.320353			Increase	Increase	True
KEGG.Metabolism.Lipid.metabolism.ko00072.Synthesis.and.degradation.of.ketone.bodies.	0.000243338	0.000187488	0.000188446	-0.376165	1.61483	0.441656	0.00735432	0.0909367	0.45769			Decrease	Increase	False
KEGG.Metabolism.Lipid.metabolism.ko00120.Primary.bile.acid.biosynthesis.	0.000295604	0.000388631	0.000366518	0.394735	0.486779	0.086102	-0.0845175	0.410294	0.0827582			Increase	Decrease	False
KEGG.Metabolism.Lipid.metabolism.ko00561.Glycerolipid.metabolism.	0.00326858	0.00334641	0.00345218	0.0339479	0.49612	0.744891	0.0448947	0.0911431	0.751683			Increase	Increase	True
KEGG.Metabolism.Lipid.metabolism.ko00564.Glycerophospholipid.metabolism.	0.00345718	0.00317282	0.00329897	-0.123832	1.32257	0.530615	0.0562514	0.544788	0.520393			Decrease	Increase	False
KEGG.Metabolism.Lipid.metabolism.ko00600.Sphingolipid.metabolism.	0.00436472	0.00508484	0.00506	0.220313	0.402965	0.342269	-0.00706476	0.770314	0.367094			Increase	Decrease	False
KEGG.Metabolism.Metabolism.of.cofactors.and.vitamins.ko00740.Riboflavin.metabolism.	0.00129767	0.00128854	0.00119272	-0.0101862	0.272762	0.615182	-0.111476	0.258704	0.617588			Decrease	Decrease	True
KEGG.Metabolism.Metabolism.of.cofactors.and.vitamins.ko00750.Vitamin.B6.metabolism.	0.0018479	0.00187638	0.00179757	0.0220682	0.232757	0.649431	-0.0619073	0.300195	0.628251			Increase	Decrease	False
KEGG.Metabolism.Metabolism.of.cofactors.and.vitamins.ko00760.Nicotinate.and.nicotinamide.metabolism.	0.00493715	0.00488583	0.00474891	-0.0150728	0.865123	0.840958	-0.0410091	1.6796	0.824196			Decrease	Decrease	True
KEGG.Metabolism.Metabolism.of.cofactors.and.vitamins.ko00780.Biotin.metabolism.	0.00202615	0.0021971	0.00216518	0.11686	0.912683	0.804162	-0.021109	1.28873	0.78397			Increase	Decrease	False
KEGG.Metabolism.Metabolism.of.cofactors.and.vitamins.ko00790.Folate.biosynthesis.	0.00344937	0.00354981	0.00343391	0.0414092	0.808492	0.751759	-0.047892	0.237421	0.759362			Increase	Decrease	False
KEGG.Metabolism.Metabolism.of.other.amino.acids.ko00460.Cyanoamino.acid.metabolism.	0.00323409	0.00364743	0.00402687	0.173521	0.528617	0.0747659	0.142778	0.386358	0.0665572			Increase	Increase	True
KEGG.Metabolism.Metabolism.of.terpenoids.and.polyketides.ko00523.Polyketide.sugar.unit.biosynthesis.	0.00145874	0.00154685	0.00161326	0.0846058	1.39365	0.652553	0.0606457	0.0672852	0.665567			Increase	Increase	True
KEGG.Metabolism.Metabolism.of.terpenoids.and.polyketides.ko00981.Insect.hormone.biosynthesis.	0.00026521	0.000271659	0.000238635	0.0346651	0.759853	0.833259	-0.186994	3.18134	0.824196			Increase	Decrease	False
KEGG.Metabolism.Metabolism.of.terpenoids.and.polyketides.ko01055.Biosynthesis.of.vancomycin.group.antibiotics.	0.000551133	0.000513303	0.00053562	-0.102591	2.59695	0.863168	0.0614013	0.419807	0.858787			Decrease	Increase	False
KEGG.Metabolism.Not.included.in.regular.maps.ko09113.Global.maps.only.	0.000451246	0.000410642	0.000453357	-0.136034	2.23282	0.808959	0.14277	0.58674	0.79849			Decrease	Increase	False
KEGG.Metabolism.Xenobiotics.biodegradation.and.metabolism.ko00625.Chloroalkane.and.chloroalkene.degradation.	0.00170074	0.0014064	0.00145065	-0.274162	2.03643	0.0663125	0.0447004	0.631431	0.0713284			Decrease	Increase	False
KEGG.Metabolism.Xenobiotics.biodegradation.and.metabolism.ko00633.Nitrotoluene.degradation.	0.000561409	0.000494438	0.000365083	-0.183261	2.36241	0.199767	-0.437565	3.70746	0.194914			Decrease	Decrease	True
KEGG.Metabolism.Xenobiotics.biodegradation.and.metabolism.ko00643.Styrene.degradation.	0.000153233	0.000115093	0.000128451	-0.412924	0.156245	0.708301	0.158416	0.282613	0.738114			Decrease	Increase	False
KEGG.Metabolism.Xenobiotics.biodegradation.and.metabolism.ko00791.Atrazine.degradation.	0.000155652	0.000165004	0.000132235	0.0841805	0.485829	0.905269	-0.319402	0.0759882	0.911699			Increase	Decrease	False
KEGG.Metabolism.Xenobiotics.biodegradation.and.metabolism.ko00983.Drug.metabolism...other.enzymes.	0.00267487	0.00275389	0.00278548	0.0419986	0.796472	0.47899	0.0164568	0.821129	0.45769			Increase	Increase	True

## Sheet: TrimRows
KEGGBM_Log2FoldChange	Sig correlation	Base_MEAN	Mid_MEAN	End_MEAN	Log Sig .2	BM_Log2FoldChange	BM_VIP_SUM	BM_treatment.fdr		MEFoldCHange	ME_VIP_SUM	ME treatment.fdr	ME Perm Sig	BM Perm Sig	BM_Direction	ME Direction	Agree
KEGG;Genetic Information Processing;Translation;ko03013 RNA transport;	*	0.000245821	0.00035895	0.000423825	*	0.546175	1.74781	0.0188624	*	0.239687	0.697188	0.0276975	*	*	Increase	Increase	True
KEGG;Metabolism;Metabolism of cofactors and vitamins;ko00130 Ubiquinone and other terpenoid-quinone biosynthesis;		0.00185346	0.00137349	0.00104071	*	-0.432378	0.15247	0.00170285	*	-0.400275	8.55964	0.00180302	*	*	Decrease	Decrease	True
KEGG;Metabolism;Glycan biosynthesis and metabolism;ko00540 Lipopolysaccharide biosynthesis;		0.00266322	0.00183523	0.00136686	*	-0.537211	0.297351	0.0215696	*	-0.425102	2.98865	0.032984	*	*	Decrease	Decrease	True
KEGG;Cellular Processes;Cellular community - prokaryotes;ko05111 Biofilm formation - Vibrio cholerae;		0.00327311	0.00213986	0.00173771	*	-0.613146	0.322809	0.00170285	*	-0.300326	5.4966	0.00180302	*	*	Decrease	Decrease	True
KEGG;Brite Hierarchies;Protein families: metabolism;ko01008 Polyketide biosynthesis proteins;		0.000956893	0.000450446	0.000279005	*	-1.087	0.0930202	0.00548979	*	-0.691063	1.41727	0.0124262	*	*	Decrease	Decrease	True
KEGG;Metabolism;Metabolism of terpenoids and polyketides;ko01053 Biosynthesis of siderophore group nonribosomal peptides;		0.00121427	0.000541487	0.000368388	*	-1.16509	0.0199936	0.00170285	*	-0.5557	2.65923	0.00437891	*	*	Decrease	Decrease	True
KEGG;Metabolism;Metabolism of terpenoids and polyketides;ko00281 Geraniol degradation;		0.000384307	0.000120294	8.74699e-05	*	-1.67569	2.85335	0.00170285	*	-0.459711	0.676623	0.00180302	*	*	Decrease	Decrease	True
KEGG;Environmental Information Processing;Signal transduction;ko04151 PI3K-Akt signaling pathway;	*	0.000194412	0.000335702	0.000376621	*	0.788068	0.829341	0.00170285		0.165931	2.15433	0.00311708	*	*	Increase	Increase	True
KEGG;Metabolism;Lipid metabolism;ko00121 Secondary bile acid biosynthesis;		0.000450531	0.000612449	0.000670171	*	0.442962	5.27615	0.00170285		0.12994	0.809274	0.00180302	*	*	Increase	Increase	True
KEGG;Genetic Information Processing;Folding, sorting and degradation;ko04141 Protein processing in endoplasmic reticulum;		0.00037438	0.000503764	0.000494119	*	0.428245	2.49436	0.00317083		-0.0278902	0.393062	0.00656827	*	*	Increase	Decrease	False
KEGG;Metabolism;Metabolism of cofactors and vitamins;ko00860 Porphyrin and chlorophyll metabolism;		0.00360782	0.00468625	0.00477188	*	0.377304	3.21632	0.034982		0.0261248	1.8004	0.0272456	*	*	Increase	Increase	True
KEGG;Brite Hierarchies;Protein families: signaling and cellular processes;ko04812 Cytoskeleton proteins;		0.00251237	0.00322082	0.00336269	*	0.358378	5.31657	0.00170285		0.0621888	0.571401	0.00180302	*	*	Increase	Increase	True
KEGG;Brite Hierarchies;Protein families: metabolism;ko01009 Protein phosphatases and associated proteins;		0.00123886	0.00156937	0.00156027	*	0.341166	7.27892	0.00170285		-0.00838927	0.169764	0.00180302	*	*	Increase	Decrease	False
KEGG;Metabolism;Biosynthesis of other secondary metabolites;ko00966 Glucosinolate biosynthesis;		0.00047507	0.000599221	0.000641685	*	0.334948	0.144657	0.00317083		0.0987766	2.7295	0.00180302	*	*	Increase	Increase	True
KEGG;Metabolism;Energy metabolism;ko00195 Photosynthesis;		0.002479	0.00307804	0.00336915	*	0.312257	4.07208	0.00170285		0.130369	7.14812	0.00180302	*	*	Increase	Increase	True
KEGG;Brite Hierarchies;Protein families: metabolism;ko00194 Photosynthesis proteins;		0.00250683	0.00308813	0.00337727	*	0.300868	4.00882	0.00170285		0.129128	7.05134	0.00180302	*	*	Increase	Increase	True
KEGG;Metabolism;Biosynthesis of other secondary metabolites;ko00333 Prodigiosin biosynthesis;		0.000583126	0.000718172	0.000745444	*	0.300523	0.793568	0.00548979		0.0537699	0.637944	0.00311708	*	*	Increase	Increase	True
KEGG;Metabolism;Metabolism of other amino acids;ko00480 Glutathione metabolism;		0.00396749	0.0032221	0.00289751	*	-0.300222	6.33257	0.00170285		-0.153188	2.63622	0.00180302	*	*	Decrease	Decrease	True
KEGG;Metabolism;Carbohydrate metabolism;ko00053 Ascorbate and aldarate metabolism;		0.00200831	0.00160596	0.00141674	*	-0.322549	0.188187	0.00548979		-0.180861	2.8801	0.00180302	*	*	Decrease	Decrease	True
KEGG;Brite Hierarchies;Protein families: metabolism;ko01005 Lipopolysaccharide biosynthesis proteins;		0.0043358	0.00345471	0.00293435	*	-0.327731	0.343802	0.0282126		-0.235527	2.53516	0.0276975	*	*	Decrease	Decrease	True
KEGG;Brite Hierarchies;Protein families: signaling and cellular processes;ko01504 Antimicrobial resistance genes;		0.00356264	0.00281174	0.00260528	*	-0.341484	0.507495	0.010509		-0.110024	2.40324	0.0102171	*	*	Decrease	Decrease	True
KEGG;Environmental Information Processing;Signal transduction;ko02020 Two-component system;		0.017401	0.0136066	0.013354	*	-0.354861	0.427425	0.0206897		-0.0270409	1.72883	0.0264362	*	*	Decrease	Decrease	True
KEGG;Metabolism;Metabolism of other amino acids;ko00410 beta-Alanine metabolism;		0.00143549	0.00110972	0.000981209	*	-0.37135	0.245201	0.0243745		-0.177559	0.910371	0.0188624	*	*	Decrease	Decrease	True
KEGG;Brite Hierarchies;Protein families: metabolism;ko01001 Protein kinases;	*	0.00653903	0.00500105	0.00499849	*	-0.386847	7.13151	0.00170285		-0.000737795	0.641633	0.00180302	*	*	Decrease	Decrease	True
KEGG;Environmental Information Processing;Membrane transport;ko02060 Phosphotransferase system (PTS);	*	0.00720203	0.00549265	0.00486969	*	-0.390901	0.151754	0.0264241		-0.173673	0.366766	0.0278011	*	*	Decrease	Decrease	True
KEGG;Brite Hierarchies;Protein families: genetic information processing;ko03000 Transcription factors;		0.0150615	0.0113163	0.0111503	*	-0.412462	5.52449	0.00170285		-0.0213292	0.240984	0.00180302	*	*	Decrease	Decrease	True
KEGG;Metabolism;Metabolism of cofactors and vitamins;ko00830 Retinol metabolism;		0.000380472	0.000278471	0.00024132	*	-0.450263	2.36354	0.00170285		-0.206578	1.01189	0.00180302	*	*	Decrease	Decrease	True
KEGG;Metabolism;Amino acid metabolism;ko00310 Lysine degradation;		0.00240232	0.00168938	0.00146453	*	-0.507938	0.598464	0.00170285		-0.206056	7.33108	0.00180302	*	*	Decrease	Decrease	True
KEGG;Metabolism;Metabolism of terpenoids and polyketides;ko00903 Limonene and pinene degradation;		0.000492125	0.000344228	0.000291478	*	-0.515663	4.35773	0.00170285		-0.239974	2.21813	0.00180302	*	*	Decrease	Decrease	True
KEGG;Metabolism;Metabolism of other amino acids;ko00440 Phosphonate and phosphinate metabolism;		0.000734573	0.000509936	0.000496877	*	-0.526592	0.554339	0.0313245		-0.0374274	3.74064	0.0309968	*	*	Decrease	Decrease	True
KEGG;Cellular Processes;Cellular community - prokaryotes;ko02026 Biofilm formation - Escherichia coli;		0.0050609	0.00345938	0.00341602	*	-0.548879	2.31973	0.00170285		-0.0181975	0.109405	0.00311708	*	*	Decrease	Decrease	True
KEGG;Metabolism;Amino acid metabolism;ko00380 Tryptophan metabolism;		0.00184074	0.00124345	0.0010702	*	-0.565938	6.11289	0.00170285		-0.216477	6.30413	0.00180302	*	*	Decrease	Decrease	True
KEGG;Metabolism;Lipid metabolism;ko01040 Biosynthesis of unsaturated fatty acids;	*	0.000311192	0.00020931	0.000204136	*	-0.572165	2.74552	0.00437891		-0.036112	0.778724	0.00437891	*	*	Decrease	Decrease	True
KEGG;Brite Hierarchies;Protein families: signaling and cellular processes;ko02044 Secretion system;		0.0135211	0.00886615	0.00850009	*	-0.608833	0.712106	0.00170285		-0.0608301	0.0865928	0.00180302	*	*	Decrease	Decrease	True
KEGG;Metabolism;Xenobiotics biodegradation and metabolism;ko00627 Aminobenzoate degradation;		0.000365547	0.000229752	0.000208066	*	-0.669979	0.158238	0.00170285		-0.14304	0.202948	0.00557297	*	*	Decrease	Decrease	True
KEGG;Metabolism;Xenobiotics biodegradation and metabolism;ko00362 Benzoate degradation;	*	0.000999691	0.000619353	0.000616599	*	-0.690721	0.0870798	0.0313245		-0.00642805	0.189741	0.0417111	*	*	Decrease	Decrease	True
KEGG;Metabolism;Xenobiotics biodegradation and metabolism;ko00980 Metabolism of xenobiotics by cytochrome P450;		0.000507208	0.000308374	0.000260842	*	-0.717897	9.97535	0.00170285		-0.241505	2.20041	0.00180302	*	*	Decrease	Decrease	True
KEGG;Metabolism;Xenobiotics biodegradation and metabolism;ko00982 Drug metabolism - cytochrome P450;		0.000507159	0.000308086	0.000259822	*	-0.719105	9.93521	0.00170285		-0.245811	2.30575	0.00180302	*	*	Decrease	Decrease	True
KEGG;Brite Hierarchies;Protein families: signaling and cellular processes;ko02035 Bacterial motility proteins;		0.00502789	0.00302636	0.00289826	*	-0.732372	0.540805	0.0153257		-0.0623945	0.198533	0.00656827	*	*	Decrease	Decrease	True
KEGG;Cellular Processes;Cellular community - prokaryotes;ko02025 Biofilm formation - Pseudomonas aeruginosa;		0.00254696	0.00151824	0.00139598	*	-0.74638	8.04947	0.00170285		-0.121121	0.768509	0.00180302	*	*	Decrease	Decrease	True
KEGG;Cellular Processes;Cell motility;ko02040 Flagellar assembly;		0.00186719	0.00105938	0.000929447	*	-0.817649	0.563449	0.0616007		-0.188777	0.18179	0.0592392	*		Decrease	Decrease	True
KEGG;Metabolism;Xenobiotics biodegradation and metabolism;ko00930 Caprolactam degradation;		0.000234666	9.04744e-05	7.76363e-05	*	-1.37503	0.979359	0.00170285		-0.220778	0.0412351	0.00311708	*	*	Decrease	Decrease	True
KEGG;Environmental Information Processing;Signal transduction;ko04066 HIF-1 signaling pathway;		0.00188567	0.00228038	0.00223055		0.274197	7.30536	0.00170285		-0.0318737	0.78974	0.00180302	*	*	Increase	Decrease	False
KEGG;Cellular Processes;Cell growth and death;ko04112 Cell cycle - Caulobacter;		0.00398741	0.00476924	0.00498561		0.258306	8.13455	0.00170285		0.0640109	3.8551	0.00180302	*	*	Increase	Increase	True
KEGG;Metabolism;Metabolism of other amino acids;ko00471 D-Glutamine and D-glutamate metabolism;		0.00127686	0.00150543	0.0015193		0.237575	9.5904	0.00170285		0.0132304	0.556667	0.00180302	*	*	Increase	Increase	True
KEGG;Metabolism;Amino acid metabolism;ko00340 Histidine metabolism;		0.00264697	0.00311628	0.00305738		0.235481	1.60742	0.00437891		-0.0275284	0.0573261	0.00557297	*	*	Increase	Decrease	False
KEGG;Cellular Processes;Cell growth and death;ko04217 Necroptosis;		0.00254914	0.0029843	0.0031923		0.227383	4.31071	0.00170285		0.097205	3.70721	0.00180302	*	*	Increase	Increase	True
KEGG;Brite Hierarchies;Protein families: genetic information processing;ko03021 Transcription machinery;	*	0.00682978	0.00798351	0.00817244		0.225183	8.79891	0.00170285		0.0337439	0.785994	0.00180302	*	*	Increase	Increase	True
KEGG;Genetic Information Processing;Transcription;ko03020 RNA polymerase;		0.00336983	0.00390158	0.00391876		0.211382	3.5961	0.00170285		0.00633667	3.13206	0.00180302	*	*	Increase	Increase	True
KEGG;Metabolism;Glycan biosynthesis and metabolism;ko00550 Peptidoglycan biosynthesis;		0.00727662	0.00837535	0.00895991		0.202882	7.44979	0.00170285		0.0973343	12.3526	0.00180302	*	*	Increase	Increase	True
KEGG;Metabolism;Energy metabolism;ko00190 Oxidative phosphorylation;		0.00675787	0.00777727	0.0079458		0.202694	2.55891	0.00317083		0.0309288	0.724287	0.00437891	*	*	Increase	Increase	True
KEGG;Genetic Information Processing;Translation;ko00970 Aminoacyl-tRNA biosynthesis;		0.0138806	0.015944	0.0163431		0.199939	0.386493	0.00170285		0.0356701	3.75646	0.00180302	*	*	Increase	Increase	True
KEGG;Brite Hierarchies;Protein families: genetic information processing;ko03032 DNA replication proteins;		0.0137431	0.0157378	0.0166215		0.195525	0.536325	0.00170285		0.0788229	9.68031	0.00180302	*	*	Increase	Increase	True
KEGG;Genetic Information Processing;Replication and repair;ko03430 Mismatch repair;		0.00860712	0.00981733	0.0101979		0.189801	2.20323	0.00170285		0.054863	5.35042	0.00180302	*	*	Increase	Increase	True
KEGG;Brite Hierarchies;Protein families: genetic information processing;ko03029 Mitochondrial biogenesis;		0.0116481	0.0132703	0.0137244		0.188109	0.350328	0.00170285		0.0485402	4.48867	0.00180302	*	*	Increase	Increase	True
KEGG;Brite Hierarchies;Protein families: genetic information processing;ko03012 Translation factors;		0.00530941	0.00604256	0.00622231		0.186607	8.99003	0.00170285		0.0422902	0.471603	0.00180302	*	*	Increase	Increase	True
KEGG;Metabolism;Metabolism of terpenoids and polyketides;ko00908 Zeatin biosynthesis;	*	0.000283715	0.000322117	0.000324181		0.183145	0.0398549	0.0450579		0.0092129	1.47323	0.0482991	*	*	Increase	Increase	True
KEGG;Genetic Information Processing;Folding, sorting and degradation;ko03060 Protein export;		0.00414599	0.00470685	0.00476941		0.183045	5.73073	0.00170285		0.0190503	0.353457	0.00180302	*	*	Increase	Increase	True
KEGG;Metabolism;Biosynthesis of other secondary metabolites;ko00401 Novobiocin biosynthesis;		0.00111751	0.00126066	0.00128926		0.173892	2.02414	0.00170285		0.0323565	0.536416	0.00180302	*	*	Increase	Increase	True
KEGG;Metabolism;Amino acid metabolism;ko00300 Lysine biosynthesis;		0.00579727	0.00652119	0.00681889		0.169762	0.458217	0.00170285		0.0644018	5.6781	0.00437891	*	*	Increase	Increase	True
KEGG;Metabolism;Energy metabolism;ko00720 Carbon fixation pathways in prokaryotes;		0.00879804	0.00986721	0.00963439		0.165461	2.9545	0.0116563		-0.0344495	0.71064	0.00557297	*	*	Increase	Decrease	False
KEGG;Brite Hierarchies;Protein families: metabolism;ko01007 Amino acid related enzymes;		0.0175107	0.0195558	0.0197402		0.159356	3.50383	0.00170285		0.0135406	3.251	0.00180302	*	*	Increase	Increase	True
KEGG;Metabolism;Metabolism of terpenoids and polyketides;ko00900 Terpenoid backbone biosynthesis;		0.003429	0.00382799	0.0039669		0.158798	1.40381	0.00170285		0.0514255	3.30286	0.00180302	*	*	Increase	Increase	True
KEGG;Genetic Information Processing;Folding, sorting and degradation;ko03018 RNA degradation;		0.00716486	0.00799314	0.00831469		0.157823	1.45229	0.00170285		0.0568996	6.23089	0.00180302	*	*	Increase	Increase	True
KEGG;Metabolism;Metabolism of cofactors and vitamins;ko00670 One carbon pool by folate;		0.00395425	0.00441005	0.00440815		0.157393	3.85202	0.00170285		-0.00062194	0.185318	0.00180302	*	*	Increase	Decrease	False
KEGG;Brite Hierarchies;Protein families: genetic information processing;ko03016 Transfer RNA biogenesis;		0.0232561	0.0259291	0.0266111		0.156963	8.09623	0.00170285		0.0374585	2.84206	0.00180302	*	*	Increase	Increase	True
KEGG;Brite Hierarchies;Protein families: genetic information processing;ko03400 DNA repair and recombination proteins;		0.0351718	0.0391645	0.040279		0.155127	0.602642	0.00437891		0.0404811	1.04637	0.00311708	*	*	Increase	Increase	True
KEGG;Metabolism;Metabolism of cofactors and vitamins;ko00730 Thiamine metabolism;	*	0.00421692	0.00469206	0.00491719		0.154032	1.8055	0.00170285		0.0676127	6.63233	0.00180302	*	*	Increase	Increase	True
KEGG;Genetic Information Processing;Translation;ko03010 Ribosome;		0.0086657	0.00963891	0.00981593		0.153553	0.266571	0.0248811		0.0262557	2.70383	0.0278011	*	*	Increase	Increase	True
KEGG;Brite Hierarchies;Protein families: genetic information processing;ko03011 Ribosome;		0.00866572	0.00963891	0.00981601		0.15355	0.266555	0.0243745		0.0262668	2.70277	0.032984	*	*	Increase	Increase	True
KEGG;Metabolism;Amino acid metabolism;ko00250 Alanine, aspartate and glutamate metabolism;		0.0115329	0.0128166	0.0129243		0.152258	3.33925	0.00170285		0.0120726	0.263968	0.00180302	*	*	Increase	Increase	True
KEGG;Genetic Information Processing;Replication and repair;ko03440 Homologous recombination;		0.0101631	0.0112777	0.0117468		0.150125	0.567674	0.00437891		0.058799	3.35996	0.00311708	*	*	Increase	Increase	True
KEGG;Metabolism;Amino acid metabolism;ko00400 Phenylalanine, tyrosine and tryptophan biosynthesis;		0.00609535	0.00676037	0.00680569		0.149393	0.32256	0.00946599		0.00963916	0.931371	0.00656827	*	*	Increase	Increase	True
KEGG;Metabolism;Metabolism of other amino acids;ko00473 D-Alanine metabolism;		0.000978662	0.00108363	0.00111336		0.146984	0.260962	0.00437891		0.0390498	0.429834	0.00311708	*	*	Increase	Increase	True
KEGG;Genetic Information Processing;Folding, sorting and degradation;ko04122 Sulfur relay system;		0.00124929	0.0013802	0.00158415		0.143769	2.72633	0.0522885		0.198838	2.57751	0.0567947	*		Increase	Increase	True
KEGG;Genetic Information Processing;Replication and repair;ko03030 DNA replication;		0.00755222	0.0083345	0.00861022		0.142195	0.360484	0.0256616		0.0469537	0.779219	0.0278011	*	*	Increase	Increase	True
KEGG;Brite Hierarchies;Protein families: signaling and cellular processes;ko04147 Exosome;		0.0171354	0.0188876	0.0188522		0.140465	0.396485	0.0379192		-0.00270633	1.31045	0.0422242	*	*	Increase	Decrease	False
KEGG;Metabolism;Amino acid metabolism;ko00220 Arginine biosynthesis;		0.00579435	0.00629071	0.00652847		0.118576	0.413645	0.00170285		0.0535209	7.02296	0.00180302	*	*	Increase	Increase	True
KEGG;Metabolism;Nucleotide metabolism;ko00240 Pyrimidine metabolism;		0.0106188	0.0114723	0.0117076		0.111533	10.0834	0.00170285		0.0292903	4.84978	0.00180302	*	*	Increase	Increase	True
KEGG;Brite Hierarchies;Protein families: genetic information processing;ko03019 Messenger RNA biogenesis;		0.00772772	0.00834406	0.00867331		0.110706	0.339532	0.00170285		0.0558332	4.61941	0.00180302	*	*	Increase	Increase	True
KEGG;Brite Hierarchies;Protein families: genetic information processing;ko03110 Chaperones and folding catalysts;	*	0.00910303	0.00981878	0.00998599		0.109197	0.430538	0.0171647		0.0243611	0.563078	0.0113369	*	*	Increase	Increase	True
KEGG;Metabolism;Metabolism of cofactors and vitamins;ko00770 Pantothenate and CoA biosynthesis;		0.00483534	0.00515293	0.00528113		0.0917781	1.11315	0.00170285		0.0354534	0.432022	0.00180302	*	*	Increase	Increase	True
KEGG;Brite Hierarchies;Protein families: genetic information processing;ko03036 Chromosome and associated proteins;		0.0125155	0.0133027	0.0135089		0.0880012	5.39409	0.00170285		0.0221869	0.318311	0.00180302	*	*	Increase	Increase	True
KEGG;Metabolism;Energy metabolism;ko00710 Carbon fixation in photosynthetic organisms;	*	0.00558248	0.00591542	0.00587505		0.0835748	0.00347601	0.0309968		-0.00987902	0.91855	0.0221156	*	*	Increase	Decrease	False
KEGG;Brite Hierarchies;Protein families: metabolism;ko01011 Peptidoglycan biosynthesis and degradation proteins;		0.0115443	0.012086	0.0126318		0.066159	0.71424	0.00170285		0.063724	10.0066	0.00180302	*	*	Increase	Increase	True
KEGG;Metabolism;Nucleotide metabolism;ko00230 Purine metabolism;		0.0177361	0.0185614	0.018568		0.0656228	1.15753	0.0179132		0.000511519	0.536871	0.00777076	*	*	Increase	Increase	True
KEGG;Genetic Information Processing;Replication and repair;ko03410 Base excision repair;		0.00354731	0.00370535	0.00377905		0.0628836	0.882601	0.079183		0.0284131	0.54106	0.0528062	*		Increase	Increase	True
KEGG;Brite Hierarchies;Protein families: genetic information processing;ko03009 Ribosome biogenesis;		0.0121193	0.0126243	0.0133143		0.0588973	0.474858	0.00170285		0.0767725	10.0909	0.00180302	*	*	Increase	Increase	True
KEGG;Brite Hierarchies;Protein families: metabolism;ko01002 Peptidases;		0.0197554	0.0204912	0.0209213		0.0527555	0.0269416	0.010509		0.0299666	0.863438	0.00656827	*	*	Increase	Increase	True
KEGG;Metabolism;Amino acid metabolism;ko00280 Valine, leucine and isoleucine degradation;		0.00282507	0.00270772	0.00238542		-0.0612095	0.269005	0.00317083		-0.182834	8.67646	0.00180302	*	*	Decrease	Decrease	True
KEGG;Metabolism;Metabolism of other amino acids;ko00450 Selenocompound metabolism;	*	0.00521457	0.00494663	0.00488844		-0.0761045	0.762277	0.0455227		-0.0170719	0.788074	0.0571365	*	*	Decrease	Decrease	True
KEGG;Metabolism;Metabolism of other amino acids;ko00430 Taurine and hypotaurine metabolism;		0.00137698	0.00127587	0.00125555		-0.110024	0.413514	0.0179132		-0.0231693	0.315894	0.0188624	*	*	Decrease	Decrease	True
KEGG;Metabolism;Carbohydrate metabolism;ko00640 Propanoate metabolism;		0.00761634	0.00704788	0.00665985		-0.111909	0.343379	0.0171647		-0.0816984	5.05506	0.0365843	*	*	Decrease	Decrease	True
KEGG;Metabolism;Biosynthesis of other secondary metabolites;ko00960 Tropane, piperidine and pyridine alkaloid biosynthesis;		0.00116895	0.00107185	0.00102551		-0.125111	0.115782	0.0248811		-0.063754	0.467519	0.0326948	*	*	Decrease	Decrease	True
KEGG;Metabolism;Amino acid metabolism;ko00330 Arginine and proline metabolism;		0.00398214	0.00357083	0.0035111		-0.157283	0.286773	0.0390117		-0.0243377	3.13239	0.0285369	*	*	Decrease	Decrease	True
KEGG;Brite Hierarchies;Protein families: signaling and cellular processes;ko02000 Transporters;	*	0.111944	0.0999273	0.0950687		-0.163833	4.63598	0.00170285		-0.0719081	6.0897	0.00180302	*	*	Decrease	Decrease	True
KEGG;Metabolism;Amino acid metabolism;ko00350 Tyrosine metabolism;		0.00245642	0.00218045	0.00215643		-0.171929	0.441186	0.0367826		-0.0159859	0.729133	0.0292581	*	*	Decrease	Decrease	True
KEGG;Metabolism;Metabolism of terpenoids and polyketides;ko01051 Biosynthesis of ansamycins;	*	0.0011482	0.000991165	0.000944353		-0.212173	0.577061	0.0355951		-0.0697999	0.453775	0.0387175	*	*	Decrease	Decrease	True
KEGG;Metabolism;Metabolism of cofactors and vitamins;ko00785 Lipoic acid metabolism;		0.000463811	0.000389196	0.000339609		-0.253041	0.357467	0.00548979		-0.196622	1.38613	0.00311708	*	*	Decrease	Decrease	True
KEGG;Environmental Information Processing;Signal transduction;ko04016 MAPK signaling pathway - plant;		0.00108416	0.000899101	0.000867229		-0.270018	0.856482	0.0367826		-0.0520704	0.811295	0.0417111	*	*	Decrease	Decrease	True
KEGG;Metabolism;Lipid metabolism;ko00071 Fatty acid degradation;		0.00414745	0.00343375	0.00335522		-0.272439	1.23967	0.0206897		-0.0333791	0.567694	0.0188624	*	*	Decrease	Decrease	True
KEGG;Brite Hierarchies;Protein families: metabolism;ko01003 Glycosyltransferases;		0.00368452	0.00302785	0.00280913		-0.283185	0.10333	0.0163755		-0.108167	1.29692	0.0183909	*	*	Decrease	Decrease	True
KEGG;Metabolism;Xenobiotics biodegradation and metabolism;ko00626 Naphthalene degradation;		0.00131451	0.00106664	0.00109631		-0.30145	1.76851	0.0379192		0.03959	0.750332	0.0528062	*	*	Decrease	Increase	False
KEGG;Brite Hierarchies;Protein families: signaling and cellular processes;ko02022 Two-component system;		0.0069741	0.00536284	0.00562566		-0.379011	0.187682	0.0390117		0.0690254	1.4306	0.0387175	*	*	Decrease	Increase	False
KEGG;Cellular Processes;Cell motility;ko02030 Bacterial chemotaxis;	*	0.00162461	0.00118767	0.00121419	*	-0.451957	0.657084	0.352852		0.0318573	0.384105	0.362741			Decrease	Increase	False
KEGG;Metabolism;Lipid metabolism;ko00072 Synthesis and degradation of ketone bodies;	*	0.000243338	0.000187488	0.000188446	*	-0.376165	1.61483	0.441656		0.00735432	0.0909367	0.45769			Decrease	Increase	False
KEGG;Cellular Processes;Transport and catabolism;ko04142 Lysosome;	*	0.00171788	0.00213554	0.00190009	*	0.31397	0.0299683	0.601641		-0.168529	0.0579434	0.628251			Increase	Decrease	False
KEGG;Metabolism;Glycan biosynthesis and metabolism;ko00603 Glycosphingolipid biosynthesis - globo and isoglobo series;	*	0.00172977	0.00217256	0.00212343	*	0.328812	0.349428	0.267569		-0.0330006	0.268654	0.253068			Increase	Decrease	False
KEGG;Metabolism;Glycan biosynthesis and metabolism;ko00531 Glycosaminoglycan degradation;	*	0.00136616	0.00178488	0.0016373	*	0.385702	0.0658011	0.567835		-0.124514	0.0309146	0.559105			Increase	Decrease	False
KEGG;Metabolism;Glycan biosynthesis and metabolism;ko00604 Glycosphingolipid biosynthesis - ganglio series;	*	0.000626349	0.000911865	0.00078238	*	0.541853	0.172907	0.585707		-0.220951	0.0766018	0.574212			Increase	Decrease	False
KEGG;Metabolism;Glycan biosynthesis and metabolism;ko00513 Various types of N-glycan biosynthesis;	*	0.000626225	0.000912096	0.000782746	*	0.542505	0.172979	0.601641		-0.220641	0.0760626	0.579311			Increase	Decrease	False
KEGG;Metabolism;Xenobiotics biodegradation and metabolism;ko00643 Styrene degradation;		0.000153233	0.000115093	0.000128451	*	-0.412924	0.156245	0.708301		0.158416	0.282613	0.738114			Decrease	Increase	False
KEGG;Metabolism;Lipid metabolism;ko00120 Primary bile acid biosynthesis;		0.000295604	0.000388631	0.000366518	*	0.394735	0.486779	0.086102		-0.0845175	0.410294	0.0827582			Increase	Decrease	False
KEGG;Metabolism;Xenobiotics biodegradation and metabolism;ko00633 Nitrotoluene degradation;		0.000561409	0.000494438	0.000365083		-0.183261	2.36241	0.199767	*	-0.437565	3.70746	0.194914			Decrease	Decrease	True
KEGG;Metabolism;Xenobiotics biodegradation and metabolism;ko00791 Atrazine degradation;		0.000155652	0.000165004	0.000132235		0.0841805	0.485829	0.905269	*	-0.319402	0.0759882	0.911699			Increase	Decrease	False
KEGG;Metabolism;Not included in regular maps;ko09113 Global maps only;	*	0.000451246	0.000410642	0.000453357		-0.136034	2.23282	0.808959		0.14277	0.58674	0.79849			Decrease	Increase	False
KEGG;Environmental Information Processing;Membrane transport;ko02010 ABC transporters;	*	0.0276708	0.0252986	0.0258054		-0.129309	0.174818	0.279605		0.0286143	0.349821	0.245725			Decrease	Increase	False
KEGG;Metabolism;Carbohydrate metabolism;ko00500 Starch and sucrose metabolism;	*	0.0188307	0.0173686	0.0185979		-0.116603	3.45954	0.267569		0.0986534	4.60803	0.275864			Decrease	Increase	False
KEGG;Metabolism;Energy metabolism;ko00910 Nitrogen metabolism;	*	0.00549928	0.00531201	0.00517911		-0.0499873	0.382157	0.441656		-0.0365515	0.40423	0.45769			Decrease	Decrease	True
KEGG;Brite Hierarchies;Protein families: metabolism;ko01004 Lipid biosynthesis proteins;	*	0.00664552	0.0064745	0.00651365		-0.0376124	0.949625	0.905269		0.0086975	0.405738	0.911699			Decrease	Increase	False
KEGG;Cellular Processes;Cellular community - prokaryotes;ko02024 Quorum sensing;	*	0.018498	0.01806	0.0178376		-0.0345737	0.429669	0.913305		-0.0178765	1.09086	0.911699			Decrease	Decrease	True
KEGG;Cellular Processes;Transport and catabolism;ko04138 Autophagy - yeast;	*	0.000304895	0.000300449	0.00032562		-0.0211915	0.840009	0.913305		0.116067	0.642826	0.911746			Decrease	Increase	False
KEGG;Metabolism;Carbohydrate metabolism;ko00010 Glycolysis / Gluconeogenesis;	*	0.0136849	0.0135587	0.0134294		-0.013367	0.547314	0.900604		-0.0138221	0.795252	0.90287			Decrease	Decrease	True
KEGG;Cellular Processes;Transport and catabolism;ko04146 Peroxisome;	*	0.00254612	0.002552	0.00248268		0.00332774	1.47726	0.963758		-0.0397307	0.395826	0.965769			Increase	Decrease	False
KEGG;Brite Hierarchies;Protein families: metabolism;ko01006 Prenyltransferases;	*	0.00141537	0.00142562	0.00139178		0.0104081	0.246202	0.863168		-0.0346617	0.627251	0.858787			Increase	Decrease	False
KEGG;Metabolism;Metabolism of cofactors and vitamins;ko00750 Vitamin B6 metabolism;	*	0.0018479	0.00187638	0.00179757		0.0220682	0.232757	0.649431		-0.0619073	0.300195	0.628251			Increase	Decrease	False
KEGG;Cellular Processes;Cell growth and death;ko04216 Ferroptosis;	*	0.00170449	0.00173163	0.00169358		0.0227914	1.31182	0.98851		-0.0320564	0.404038	0.98651			Increase	Decrease	False
KEGG;Metabolism;Carbohydrate metabolism;ko00030 Pentose phosphate pathway;	*	0.00875093	0.0091288	0.00907994		0.0609885	0.102987	0.0902976		-0.00774221	3.78716	0.0826751			Increase	Decrease	False
KEGG;Metabolism;Carbohydrate metabolism;ko00051 Fructose and mannose metabolism;	*	0.00674127	0.00709056	0.00658587		0.0728806	0.673897	0.84		-0.106525	0.714114	0.824196			Increase	Decrease	False
KEGG;Brite Hierarchies;Protein families: signaling and cellular processes;ko04090 CD molecules;	*	0.000696746	0.000745877	0.000706687		0.0983048	1.55462	0.922621		-0.0778661	0.299784	0.923649			Increase	Decrease	False
KEGG;Metabolism;Metabolism of cofactors and vitamins;ko00780 Biotin metabolism;	*	0.00202615	0.0021971	0.00216518		0.11686	0.912683	0.804162		-0.021109	1.28873	0.78397			Increase	Decrease	False
KEGG;Metabolism;Lipid metabolism;ko00061 Fatty acid biosynthesis;	*	0.00561728	0.00610942	0.00638641		0.121163	0.668392	0.342269		0.0639703	0.483032	0.320353			Increase	Increase	True
KEGG;Metabolism;Lipid metabolism;ko00600 Sphingolipid metabolism;	*	0.00436472	0.00508484	0.00506		0.220313	0.402965	0.342269		-0.00706476	0.770314	0.367094			Increase	Decrease	False
KEGG;Metabolism;Glycan biosynthesis and metabolism;ko00511 Other glycan degradation;	*	0.00635225	0.00752058	0.00681199		0.243576	0.191793	0.567835		-0.142767	0.0178758	0.559105			Increase	Decrease	False
KEGG;Metabolism;Carbohydrate metabolism;ko00020 Citrate cycle (TCA cycle);	**	0.00637434	0.00663282	0.00619449		0.0573479	0.66183	0.603898		-0.0986368	0.806635	0.574212			Increase	Decrease	False
KEGG;Environmental Information Processing;Signal transduction;ko04152 AMPK signaling pathway;	**	0.000290386	0.00032838	0.000313731		0.177391	0.763715	0.85417		-0.0658373	0.6309	0.857495			Increase	Decrease	False
KEGG;Environmental Information Processing;Signal transduction;ko04068 FoxO signaling pathway;		0.000246381	0.0001812	0.000153034		-0.443307	0.347291	0.0700602		-0.243732	1.2779	0.0723716			Decrease	Decrease	True
KEGG;Metabolism;Xenobiotics biodegradation and metabolism;ko00625 Chloroalkane and chloroalkene degradation;		0.00170074	0.0014064	0.00145065		-0.274162	2.03643	0.0663125		0.0447004	0.631431	0.0713284			Decrease	Increase	False
KEGG;Brite Hierarchies;Protein families: signaling and cellular processes;ko00536 Glycosaminoglycan binding proteins;		0.000447267	0.000373987	0.000341884		-0.258147	0.664701	0.809658		-0.129482	0.420808	0.802136			Decrease	Decrease	True
KEGG;Metabolism;Energy metabolism;ko00920 Sulfur metabolism;		0.00280207	0.00236945	0.0023918		-0.241945	0.977282	0.338159		0.0135492	0.527069	0.354682			Decrease	Increase	False
KEGG;Environmental Information Processing;Membrane transport;ko03070 Bacterial secretion system;		0.00612803	0.00538872	0.00544638		-0.185483	0.179834	0.115764		0.0153559	0.479765	0.111658			Decrease	Increase	False
KEGG;Metabolism;Amino acid metabolism;ko00360 Phenylalanine metabolism;		0.00188544	0.00168884	0.00161095		-0.158868	0.345092	0.352734		-0.0681208	0.463811	0.392762			Decrease	Decrease	True
KEGG;Genetic Information Processing;Folding, sorting and degradation;ko03050 Proteasome;		0.000303434	0.000275674	0.000272281		-0.138416	1.20958	0.905269		-0.0178702	0.687754	0.889792			Decrease	Decrease	True
KEGG;Metabolism;Lipid metabolism;ko00564 Glycerophospholipid metabolism;		0.00345718	0.00317282	0.00329897		-0.123832	1.32257	0.530615		0.0562514	0.544788	0.520393			Decrease	Increase	False
KEGG;Brite Hierarchies;Protein families: signaling and cellular processes;ko00537 Glycosylphosphatidylinositol (GPI)-anchored proteins;		0.000742211	0.000688301	0.000694679		-0.10879	0.561694	0.935885		0.0133073	0.184032	0.932308			Decrease	Increase	False
KEGG;Metabolism;Metabolism of terpenoids and polyketides;ko01055 Biosynthesis of vancomycin group antibiotics;		0.000551133	0.000513303	0.00053562		-0.102591	2.59695	0.863168		0.0614013	0.419807	0.858787			Decrease	Increase	False
KEGG;Genetic Information Processing;Translation;ko03008 Ribosome biogenesis in eukaryotes;		0.000527498	0.00049859	0.000516467		-0.0813123	1.15604	0.918511		0.0508232	0.520787	0.919028			Decrease	Increase	False
KEGG;Cellular Processes;Cell growth and death;ko04214 Apoptosis - fly;		0.000236579	0.000224412	0.000215952		-0.0761726	0.614579	0.683091		-0.0554375	0.748276	0.665567			Decrease	Decrease	True
KEGG;Metabolism;Biosynthesis of other secondary metabolites;ko00311 Penicillin and cephalosporin biosynthesis;		0.000362069	0.000346163	0.000317008		-0.0648122	0.717478	0.827011		-0.126932	0.151119	0.824196			Decrease	Decrease	True
KEGG;Environmental Information Processing;Signal transduction;ko04070 Phosphatidylinositol signaling system;		0.000592656	0.000569277	0.000560878		-0.0580642	1.02175	0.751759		-0.0214453	0.713665	0.759362			Decrease	Decrease	True
KEGG;Metabolism;Carbohydrate metabolism;ko00630 Glyoxylate and dicarboxylate metabolism;		0.00805107	0.00790256	0.00751751		-0.0268617	0.483325	0.388325		-0.0720652	1.13841	0.394694			Decrease	Decrease	True
KEGG;Metabolism;Biosynthesis of other secondary metabolites;ko00261 Monobactam biosynthesis;		0.00254887	0.00251335	0.0025049		-0.0202458	0.247671	0.840958		-0.00485699	0.0914479	0.842631			Decrease	Decrease	True
KEGG;Brite Hierarchies;Protein families: signaling and cellular processes;ko02042 Bacterial toxins;		0.00184826	0.00182771	0.0015926		-0.0161342	0.683508	0.751759		-0.198653	1.84905	0.759362			Decrease	Decrease	True
KEGG;Metabolism;Metabolism of cofactors and vitamins;ko00760 Nicotinate and nicotinamide metabolism;		0.00493715	0.00488583	0.00474891		-0.0150728	0.865123	0.840958		-0.0410091	1.6796	0.824196			Decrease	Decrease	True
KEGG;Metabolism;Biosynthesis of other secondary metabolites;ko00525 Acarbose and validamycin biosynthesis;		0.000974755	0.000965333	0.000989381		-0.0140132	1.88752	0.959459		0.0354995	0.104488	0.965769			Decrease	Increase	False
KEGG;Metabolism;Amino acid metabolism;ko00260 Glycine, serine and threonine metabolism;		0.00983836	0.00975215	0.0095614		-0.0126972	1.97784	0.47899		-0.0284989	0.429245	0.511918			Decrease	Decrease	True
KEGG;Metabolism;Metabolism of cofactors and vitamins;ko00740 Riboflavin metabolism;		0.00129767	0.00128854	0.00119272		-0.0101862	0.272762	0.615182		-0.111476	0.258704	0.617588			Decrease	Decrease	True
KEGG;Metabolism;Carbohydrate metabolism;ko00650 Butanoate metabolism;		0.00675507	0.00679025	0.00662294		0.00749416	1.74909	0.905269		-0.0359921	0.596609	0.911699			Increase	Decrease	False
KEGG;Metabolism;Carbohydrate metabolism;ko00620 Pyruvate metabolism;		0.011956	0.0120266	0.0118127		0.00849991	1.93479	0.913305		-0.025888	0.727523	0.911699			Increase	Decrease	False
KEGG;Metabolism;Lipid metabolism;ko00561 Glycerolipid metabolism;		0.00326858	0.00334641	0.00345218		0.0339479	0.49612	0.744891		0.0448947	0.0911431	0.751683			Increase	Increase	True
KEGG;Metabolism;Metabolism of terpenoids and polyketides;ko00981 Insect hormone biosynthesis;		0.00026521	0.000271659	0.000238635		0.0346651	0.759853	0.833259		-0.186994	3.18134	0.824196			Increase	Decrease	False
KEGG;Brite Hierarchies;Protein families: signaling and cellular processes;ko02048 Prokaryotic defense system;		0.0084596	0.00866741	0.00928653		0.035012	0.636935	0.137531		0.0995385	3.67047	0.121539			Increase	Increase	True
KEGG;Metabolism;Carbohydrate metabolism;ko00052 Galactose metabolism;		0.0137131	0.0141039	0.0144382		0.0405411	3.84894	0.671386		0.0337954	1.00259	0.665567			Increase	Increase	True
KEGG;Metabolism;Metabolism of cofactors and vitamins;ko00790 Folate biosynthesis;		0.00344937	0.00354981	0.00343391		0.0414092	0.808492	0.751759		-0.047892	0.237421	0.759362			Increase	Decrease	False
KEGG;Metabolism;Xenobiotics biodegradation and metabolism;ko00983 Drug metabolism - other enzymes;		0.00267487	0.00275389	0.00278548		0.0419986	0.796472	0.47899		0.0164568	0.821129	0.45769			Increase	Increase	True
KEGG;Metabolism;Carbohydrate metabolism;ko00660 C5-Branched dibasic acid metabolism;		0.00300222	0.00309138	0.00310416		0.0422209	0.735043	0.751759		0.00595377	0.590034	0.759362			Increase	Increase	True
KEGG;Metabolism;Energy metabolism;ko00680 Methane metabolism;		0.0076542	0.0079059	0.00798625		0.0466785	0.174141	0.0746051		0.0145892	1.01188	0.0702672			Increase	Increase	True
KEGG;Metabolism;Carbohydrate metabolism;ko00040 Pentose and glucuronate interconversions;		0.00450677	0.00465921	0.00476113		0.0479922	1.76366	0.833259		0.0312178	0.299538	0.836			Increase	Increase	True
KEGG;Metabolism;Carbohydrate metabolism;ko00562 Inositol phosphate metabolism;		0.000926564	0.000963944	0.000928652		0.0570586	0.51628	0.941389		-0.053811	0.0411796	0.945953			Increase	Decrease	False
KEGG;Brite Hierarchies;Protein families: genetic information processing;ko03051 Proteasome;		0.00105602	0.00110842	0.00113641		0.0698627	0.816987	0.887435		0.035978	0.672315	0.876559			Increase	Increase	True
KEGG;Metabolism;Glycan biosynthesis and metabolism;ko00572 Arabinogalactan biosynthesis - Mycobacterium;		0.000405321	0.000425657	0.000352398		0.0706257	1.39904	0.649431		-0.272485	0.525118	0.639208			Increase	Decrease	False
KEGG;Metabolism;Biosynthesis of other secondary metabolites;ko00950 Isoquinoline alkaloid biosynthesis;		0.00055935	0.000588652	0.000579157		0.0736641	0.340048	0.751759		-0.0234606	0.191284	0.758926			Increase	Decrease	False
KEGG;Metabolism;Amino acid metabolism;ko00270 Cysteine and methionine metabolism;		0.0112603	0.0118641	0.0119334		0.075353	0.508175	0.0843615		0.00840985	0.460036	0.0911264			Increase	Increase	True
KEGG;Metabolism;Amino acid metabolism;ko00290 Valine, leucine and isoleucine biosynthesis;		0.00583177	0.00614998	0.0063092		0.0766471	0.475644	0.254229		0.036875	1.65809	0.253068			Increase	Increase	True
KEGG;Metabolism;Carbohydrate metabolism;ko00520 Amino sugar and nucleotide sugar metabolism;		0.0142736	0.0151092	0.0150588		0.082075	1.17251	0.12369		-0.00482081	0.267211	0.121539			Increase	Decrease	False
KEGG;Metabolism;Metabolism of terpenoids and polyketides;ko00523 Polyketide sugar unit biosynthesis;		0.00145874	0.00154685	0.00161326		0.0846058	1.39365	0.652553		0.0606457	0.0672852	0.665567			Increase	Increase	True
KEGG;Brite Hierarchies;Protein families: genetic information processing;ko04131 Membrane trafficking;		0.00342136	0.00366102	0.00347164		0.097672	0.458077	0.752833		-0.076625	2.83295	0.759362			Increase	Decrease	False
KEGG;Metabolism;Biosynthesis of other secondary metabolites;ko00521 Streptomycin biosynthesis;		0.002931	0.00315955	0.00328457		0.108326	2.0904	0.267569		0.0559833	0.107006	0.287818			Increase	Increase	True
KEGG;Metabolism;Biosynthesis of other secondary metabolites;ko00405 Phenazine biosynthesis;		0.000507547	0.000549281	0.000506389		0.114003	0.678779	0.351889		-0.117298	4.82825	0.347951			Increase	Decrease	False
KEGG;Metabolism;Biosynthesis of other secondary metabolites;ko00332 Carbapenem biosynthesis;		0.000783148	0.000857612	0.000860867		0.131041	0.538724	0.205721		0.00546502	0.552701	0.194914			Increase	Increase	True
KEGG;Genetic Information Processing;Replication and repair;ko03420 Nucleotide excision repair;		0.00728804	0.00803544	0.0082981		0.140847	0.51379	0.135511		0.0464035	0.454499	0.118809			Increase	Increase	True
KEGG;Metabolism;Biosynthesis of other secondary metabolites;ko00524 Neomycin, kanamycin and gentamicin biosynthesis;		0.000500134	0.000553359	0.000511857		0.1459	0.249106	0.80165		-0.112476	0.526015	0.79713			Increase	Decrease	False
KEGG;Metabolism;Metabolism of other amino acids;ko00460 Cyanoamino acid metabolism;		0.00323409	0.00364743	0.00402687		0.173521	0.528617	0.0747659		0.142778	0.386358	0.0665572			Increase	Increase	True
KEGG;Metabolism;Biosynthesis of other secondary metabolites;ko00940 Phenylpropanoid biosynthesis;		0.00248564	0.00280418	0.00311402		0.173958	0.36394	0.205721		0.151203	0.165782	0.20962			Increase	Increase	True

## Sheet: Sort1
		Sig correlation	Base_MEAN	Mid_MEAN	End_MEAN	BM_Log2FoldChange	BM_VIP_SUM	BM_treatment.fdr	not sig	BM Perm Sig	MEFoldCHange	ME_VIP_SUM	ME treatment.fdr	Not sig	ME Perm Sig	BM_Direction	ME Direction	Agree
Biosynthesis of other secondary metabolites	ko00966 Glucosinolate biosynthesis		0.00047507	0.000599221	0.000641685	0.334948	0.144657	0.00317083		*	0.0987766	2.7295	0.00180302		*	Increase	Increase	True
Biosynthesis of other secondary metabolites	ko00333 Prodigiosin biosynthesis		0.000583126	0.000718172	0.000745444	0.300523	0.793568	0.00548979		*	0.0537699	0.637944	0.00311708		*	Increase	Increase	True
Energy metabolism	ko00195 Photosynthesis		0.002479	0.00307804	0.00336915	0.312257	4.07208	0.00170285		*	0.130369	7.14812	0.00180302		*	Increase	Increase	True
Lipid metabolism	ko00121 Secondary bile acid biosynthesis		0.000450531	0.000612449	0.000670171	0.442962	5.27615	0.00170285		*	0.12994	0.809274	0.00180302		*	Increase	Increase	True
Lipid metabolism	ko00061 Fatty acid biosynthesis	*	0.00561728	0.00610942	0.00638641	0.121163	0.668392	0.342269	**		0.0639703	0.483032	0.320353	**		Increase	Increase	True
Metabolism of cofactors and vitamins	ko00860 Porphyrin and chlorophyll metabolism		0.00360782	0.00468625	0.00477188	0.377304	3.21632	0.034982		*	0.0261248	1.8004	0.0272456		*	Increase	Increase	True
Metabolism of cofactors and vitamins	ko00730 Thiamine metabolism	*	0.00421692	0.00469206	0.00491719	0.154032	1.8055	0.00170285		*	0.0676127	6.63233	0.00180302		*	Increase	Increase	True
Metabolism of terpenoids and polyketides	ko00908 Zeatin biosynthesis	*	0.000283715	0.000322117	0.000324181	0.183145	0.0398549	0.0450579		*	0.0092129	1.47323	0.0482991		*	Increase	Increase	True
Protein families: genetic information processing	ko03021 Transcription machinery	*	0.00682978	0.00798351	0.00817244	0.225183	8.79891	0.00170285		*	0.0337439	0.785994	0.00180302		*	Increase	Increase	True
Protein families: genetic information processing	ko03110 Chaperones and folding catalysts	*	0.00910303	0.00981878	0.00998599	0.109197	0.430538	0.0171647		*	0.0243611	0.563078	0.0113369		*	Increase	Increase	True
Protein families: metabolism	ko00194 Photosynthesis proteins		0.00250683	0.00308813	0.00337727	0.300868	4.00882	0.00170285		*	0.129128	7.05134	0.00180302		*	Increase	Increase	True
Protein families: signaling and cellular processes	ko04812 Cytoskeleton proteins		0.00251237	0.00322082	0.00336269	0.358378	5.31657	0.00170285		*	0.0621888	0.571401	0.00180302		*	Increase	Increase	True
Signal transduction	ko04151 PI3K-Akt signaling pathway	*	0.000194412	0.000335702	0.000376621	0.788068	0.829341	0.00170285		*	0.165931	2.15433	0.00311708		*	Increase	Increase	True
Translation	ko03013 RNA transport	*	0.000245821	0.00035895	0.000423825	0.546175	1.74781	0.0188624		*	0.239687	0.697188	0.0276975		*	Increase	Increase	True
Amino acid metabolism	ko00310 Lysine degradation		0.00240232	0.00168938	0.00146453	-0.507938	0.598464	0.00170285		*	-0.206056	7.33108	0.00180302		*	Decrease	Decrease	True
Amino acid metabolism	ko00380 Tryptophan metabolism		0.00184074	0.00124345	0.0010702	-0.565938	6.11289	0.00170285		*	-0.216477	6.30413	0.00180302		*	Decrease	Decrease	True
Carbohydrate metabolism	ko00010 Glycolysis / Gluconeogenesis	*	0.0136849	0.0135587	0.0134294	-0.013367	0.547314	0.900604	**		-0.0138221	0.795252	0.90287	**		Decrease	Decrease	True
Carbohydrate metabolism	ko00053 Ascorbate and aldarate metabolism		0.00200831	0.00160596	0.00141674	-0.322549	0.188187	0.00548979		*	-0.180861	2.8801	0.00180302		*	Decrease	Decrease	True
Cell motility	ko02040 Flagellar assembly		0.00186719	0.00105938	0.000929447	-0.817649	0.563449	0.0616007	**		-0.188777	0.18179	0.0592392		*	Decrease	Decrease	True
Cellular community - prokaryotes	ko02024 Quorum sensing	*	0.018498	0.01806	0.0178376	-0.0345737	0.429669	0.913305	**		-0.0178765	1.09086	0.911699	**		Decrease	Decrease	True
Cellular community - prokaryotes	ko02026 Biofilm formation - Escherichia coli		0.0050609	0.00345938	0.00341602	-0.548879	2.31973	0.00170285		*	-0.0181975	0.109405	0.00311708		*	Decrease	Decrease	True
Cellular community - prokaryotes	ko05111 Biofilm formation - Vibrio cholerae		0.00327311	0.00213986	0.00173771	-0.613146	0.322809	0.00170285		*	-0.300326	5.4966	0.00180302		*	Decrease	Decrease	True
Cellular community - prokaryotes	ko02025 Biofilm formation - Pseudomonas aeruginosa		0.00254696	0.00151824	0.00139598	-0.74638	8.04947	0.00170285		*	-0.121121	0.768509	0.00180302		*	Decrease	Decrease	True
Energy metabolism	ko00910 Nitrogen metabolism	*	0.00549928	0.00531201	0.00517911	-0.0499873	0.382157	0.441656	**		-0.0365515	0.40423	0.45769	**		Decrease	Decrease	True
Glycan biosynthesis and metabolism	ko00540 Lipopolysaccharide biosynthesis		0.00266322	0.00183523	0.00136686	-0.537211	0.297351	0.0215696		*	-0.425102	2.98865	0.032984		*	Decrease	Decrease	True
Lipid metabolism	ko01040 Biosynthesis of unsaturated fatty acids	*	0.000311192	0.00020931	0.000204136	-0.572165	2.74552	0.00437891		*	-0.036112	0.778724	0.00437891		*	Decrease	Decrease	True
Membrane transport	ko02060 Phosphotransferase system (PTS)	*	0.00720203	0.00549265	0.00486969	-0.390901	0.151754	0.0264241		*	-0.173673	0.366766	0.0278011		*	Decrease	Decrease	True
Metabolism of cofactors and vitamins	ko00130 Ubiquinone & terpenoid-quinone biosynthesis		0.00185346	0.00137349	0.00104071	-0.432378	0.15247	0.00170285		*	-0.400275	8.55964	0.00180302		*	Decrease	Decrease	True
Metabolism of cofactors and vitamins	ko00830 Retinol metabolism		0.000380472	0.000278471	0.00024132	-0.450263	2.36354	0.00170285		*	-0.206578	1.01189	0.00180302		*	Decrease	Decrease	True
Metabolism of other amino acids	ko00450 Selenocompound metabolism	*	0.00521457	0.00494663	0.00488844	-0.0761045	0.762277	0.0455227		*	-0.0170719	0.788074	0.0571365		*	Decrease	Decrease	True
Metabolism of other amino acids	ko00480 Glutathione metabolism		0.00396749	0.0032221	0.00289751	-0.300222	6.33257	0.00170285		*	-0.153188	2.63622	0.00180302		*	Decrease	Decrease	True
Metabolism of other amino acids	ko00410 beta-Alanine metabolism		0.00143549	0.00110972	0.000981209	-0.37135	0.245201	0.0243745		*	-0.177559	0.910371	0.0188624		*	Decrease	Decrease	True
Metabolism of other amino acids	ko00440 Phosphonate and phosphinate metabolism		0.000734573	0.000509936	0.000496877	-0.526592	0.554339	0.0313245		*	-0.0374274	3.74064	0.0309968		*	Decrease	Decrease	True
Metabolism of terpenoids and polyketides	ko01051 Biosynthesis of ansamycins	*	0.0011482	0.000991165	0.000944353	-0.212173	0.577061	0.0355951		*	-0.0697999	0.453775	0.0387175		*	Decrease	Decrease	True
Metabolism of terpenoids and polyketides	ko00903 Limonene and pinene degradation		0.000492125	0.000344228	0.000291478	-0.515663	4.35773	0.00170285		*	-0.239974	2.21813	0.00180302		*	Decrease	Decrease	True
Metabolism of terpenoids and polyketides	ko01053 Biosynthesis of siderophore nonribosomal peptides		0.00121427	0.000541487	0.000368388	-1.16509	0.0199936	0.00170285		*	-0.5557	2.65923	0.00437891		*	Decrease	Decrease	True
Metabolism of terpenoids and polyketides	ko00281 Geraniol degradation		0.000384307	0.000120294	8.74699e-05	-1.67569	2.85335	0.00170285		*	-0.459711	0.676623	0.00180302		*	Decrease	Decrease	True
Protein families: genetic information processing	ko03000 Transcription factors		0.0150615	0.0113163	0.0111503	-0.412462	5.52449	0.00170285		*	-0.0213292	0.240984	0.00180302		*	Decrease	Decrease	True
Protein families: metabolism	ko01005 Lipopolysaccharide biosynthesis proteins		0.0043358	0.00345471	0.00293435	-0.327731	0.343802	0.0282126		*	-0.235527	2.53516	0.0276975		*	Decrease	Decrease	True
Protein families: metabolism	ko01001 Protein kinases	*	0.00653903	0.00500105	0.00499849	-0.386847	7.13151	0.00170285		*	-0.000737795	0.641633	0.00180302		*	Decrease	Decrease	True
Protein families: metabolism	ko01008 Polyketide biosynthesis proteins		0.000956893	0.000450446	0.000279005	-1.087	0.0930202	0.00548979		*	-0.691063	1.41727	0.0124262		*	Decrease	Decrease	True
Protein families: signaling and cellular processes	ko02000 Transporters	*	0.111944	0.0999273	0.0950687	-0.163833	4.63598	0.00170285		*	-0.0719081	6.0897	0.00180302		*	Decrease	Decrease	True
Protein families: signaling and cellular processes	ko01504 Antimicrobial resistance genes		0.00356264	0.00281174	0.00260528	-0.341484	0.507495	0.010509		*	-0.110024	2.40324	0.0102171		*	Decrease	Decrease	True
Protein families: signaling and cellular processes	ko02044 Secretion system		0.0135211	0.00886615	0.00850009	-0.608833	0.712106	0.00170285		*	-0.0608301	0.0865928	0.00180302		*	Decrease	Decrease	True
Protein families: signaling and cellular processes	ko02035 Bacterial motility proteins		0.00502789	0.00302636	0.00289826	-0.732372	0.540805	0.0153257		*	-0.0623945	0.198533	0.00656827		*	Decrease	Decrease	True
Signal transduction	ko02020 Two-component system		0.017401	0.0136066	0.013354	-0.354861	0.427425	0.0206897		*	-0.0270409	1.72883	0.0264362		*	Decrease	Decrease	True
Xenobiotics biodegradation and metabolism	ko00627 Aminobenzoate degradation		0.000365547	0.000229752	0.000208066	-0.669979	0.158238	0.00170285		*	-0.14304	0.202948	0.00557297		*	Decrease	Decrease	True
Xenobiotics biodegradation and metabolism	ko00362 Benzoate degradation	*	0.000999691	0.000619353	0.000616599	-0.690721	0.0870798	0.0313245		*	-0.00642805	0.189741	0.0417111		*	Decrease	Decrease	True
Xenobiotics biodegradation and metabolism	ko00980 Metabolism of xenobiotics by cytochrome P450		0.000507208	0.000308374	0.000260842	-0.717897	9.97535	0.00170285		*	-0.241505	2.20041	0.00180302		*	Decrease	Decrease	True
Xenobiotics biodegradation and metabolism	ko00982 Drug metabolism - cytochrome P450		0.000507159	0.000308086	0.000259822	-0.719105	9.93521	0.00170285		*	-0.245811	2.30575	0.00180302		*	Decrease	Decrease	True
Xenobiotics biodegradation and metabolism	ko00930 Caprolactam degradation		0.000234666	9.04744e-05	7.76363e-05	-1.37503	0.979359	0.00170285		*	-0.220778	0.0412351	0.00311708		*	Decrease	Decrease	True
Carbohydrate metabolism	ko00051 Fructose and mannose metabolism	*	0.00674127	0.00709056	0.00658587	0.0728806	0.673897	0.84	**		-0.106525	0.714114	0.824196	**		Increase	Decrease	False
Carbohydrate metabolism	ko00030 Pentose phosphate pathway	*	0.00875093	0.0091288	0.00907994	0.0609885	0.102987	0.0902976	**		-0.00774221	3.78716	0.0826751	**		Increase	Decrease	False
Carbohydrate metabolism	ko00020 Citrate cycle (TCA cycle)	**	0.00637434	0.00663282	0.00619449	0.0573479	0.66183	0.603898	**		-0.0986368	0.806635	0.574212	**		Increase	Decrease	False
Cell growth and death	ko04216 Ferroptosis	*	0.00170449	0.00173163	0.00169358	0.0227914	1.31182	0.98851	**		-0.0320564	0.404038	0.98651	**		Increase	Decrease	False
Energy metabolism	ko00710 Carbon fixation in photosynthetic organisms	*	0.00558248	0.00591542	0.00587505	0.0835748	0.00347601	0.0309968		*	-0.00987902	0.91855	0.0221156		*	Increase	Decrease	False
Folding, sorting and degradation	ko04141 Protein processing in endoplasmic reticulum		0.00037438	0.000503764	0.000494119	0.428245	2.49436	0.00317083		*	-0.0278902	0.393062	0.00656827		*	Increase	Decrease	False
Glycan biosynthesis and metabolism	ko00513 Various types of N-glycan biosynthesis	*	0.000626225	0.000912096	0.000782746	0.542505	0.172979	0.601641	**		-0.220641	0.0760626	0.579311	**		Increase	Decrease	False
Glycan biosynthesis and metabolism	ko00604 Glycosphingolipid biosynthesis - ganglio series	*	0.000626349	0.000911865	0.00078238	0.541853	0.172907	0.585707	**		-0.220951	0.0766018	0.574212	**		Increase	Decrease	False
Glycan biosynthesis and metabolism	ko00531 Glycosaminoglycan degradation	*	0.00136616	0.00178488	0.0016373	0.385702	0.0658011	0.567835	**		-0.124514	0.0309146	0.559105	**		Increase	Decrease	False
Glycan biosynthesis and metabolism	ko00603 Glycosphingolipid biosynthesis - globo & isoglobo	*	0.00172977	0.00217256	0.00212343	0.328812	0.349428	0.267569	**		-0.0330006	0.268654	0.253068	**		Increase	Decrease	False
Glycan biosynthesis and metabolism	ko00511 Other glycan degradation	*	0.00635225	0.00752058	0.00681199	0.243576	0.191793	0.567835	**		-0.142767	0.0178758	0.559105	**		Increase	Decrease	False
Lipid metabolism	ko00120 Primary bile acid biosynthesis		0.000295604	0.000388631	0.000366518	0.394735	0.486779	0.086102	**		-0.0845175	0.410294	0.0827582	**		Increase	Decrease	False
Lipid metabolism	ko00600 Sphingolipid metabolism	*	0.00436472	0.00508484	0.00506	0.220313	0.402965	0.342269	**		-0.00706476	0.770314	0.367094	**		Increase	Decrease	False
Metabolism of cofactors and vitamins	ko00780 Biotin metabolism	*	0.00202615	0.0021971	0.00216518	0.11686	0.912683	0.804162	**		-0.021109	1.28873	0.78397	**		Increase	Decrease	False
Metabolism of cofactors and vitamins	ko00750 Vitamin B6 metabolism	*	0.0018479	0.00187638	0.00179757	0.0220682	0.232757	0.649431	**		-0.0619073	0.300195	0.628251	**		Increase	Decrease	False
Protein families: metabolism	ko01009 Protein phosphatases and associated proteins		0.00123886	0.00156937	0.00156027	0.341166	7.27892	0.00170285		*	-0.00838927	0.169764	0.00180302		*	Increase	Decrease	False
Protein families: metabolism	ko01006 Prenyltransferases	*	0.00141537	0.00142562	0.00139178	0.0104081	0.246202	0.863168	**		-0.0346617	0.627251	0.858787	**		Increase	Decrease	False
Protein families: signaling and cellular processes	ko04090 CD molecules	*	0.000696746	0.000745877	0.000706687	0.0983048	1.55462	0.922621	**		-0.0778661	0.299784	0.923649	**		Increase	Decrease	False
Signal transduction	ko04152 AMPK signaling pathway	**	0.000290386	0.00032838	0.000313731	0.177391	0.763715	0.85417	**		-0.0658373	0.6309	0.857495	**		Increase	Decrease	False
Transport and catabolism	ko04142 Lysosome	*	0.00171788	0.00213554	0.00190009	0.31397	0.0299683	0.601641	**		-0.168529	0.0579434	0.628251	**		Increase	Decrease	False
Transport and catabolism	ko04146 Peroxisome	*	0.00254612	0.002552	0.00248268	0.00332774	1.47726	0.963758	**		-0.0397307	0.395826	0.965769	**		Increase	Decrease	False
Carbohydrate metabolism	ko00500 Starch and sucrose metabolism	*	0.0188307	0.0173686	0.0185979	-0.116603	3.45954	0.267569	**		0.0986534	4.60803	0.275864	**		Decrease	Increase	False
Cell motility	ko02030 Bacterial chemotaxis	*	0.00162461	0.00118767	0.00121419	-0.451957	0.657084	0.352852	**		0.0318573	0.384105	0.362741	**		Decrease	Increase	False
Lipid metabolism	ko00072 Synthesis and degradation of ketone bodies	*	0.000243338	0.000187488	0.000188446	-0.376165	1.61483	0.441656	**		0.00735432	0.0909367	0.45769	**		Decrease	Increase	False
Membrane transport	ko02010 ABC transporters	*	0.0276708	0.0252986	0.0258054	-0.129309	0.174818	0.279605	**		0.0286143	0.349821	0.245725	**		Decrease	Increase	False
Not included in regular maps	ko09113 Global maps only	*	0.000451246	0.000410642	0.000453357	-0.136034	2.23282	0.808959	**		0.14277	0.58674	0.79849	**		Decrease	Increase	False
Protein families: metabolism	ko01004 Lipid biosynthesis proteins	*	0.00664552	0.0064745	0.00651365	-0.0376124	0.949625	0.905269	**		0.0086975	0.405738	0.911699	**		Decrease	Increase	False
Transport and catabolism	ko04138 Autophagy - yeast	*	0.000304895	0.000300449	0.00032562	-0.0211915	0.840009	0.913305	**		0.116067	0.642826	0.911746	**		Decrease	Increase	False

## Sheet: Final Format Trend
		Mean relative abundance (%)			Baseline vs midpoint				Midpoint vs endpoint
Parent pathway	Sub pathway	Baseline	Midpoint	Endpoint	Log2FC	VIP Sum	fdr p-value		Log2FC	VIP Sum	fdr p-value		Trend
Biosynthesis of other secondary metabolites	ko00966 Glucosinolate biosynthesis	0.00047507	0.000599221	0.000641685	0.334948	0.144657	0.00317083		0.0987766	2.7295	0.00180302
	ko00333 Prodigiosin biosynthesis	0.000583126	0.000718172	0.000745444	0.300523	0.793568	0.00548979		0.0537699	0.637944	0.00311708
Energy metabolism	ko00195 Photosynthesis	0.002479	0.00307804	0.00336915	0.312257	4.07208	0.00170285		0.130369	7.14812	0.00180302
Lipid metabolism	ko00121 Secondary bile acid biosynthesis	0.000450531	0.000612449	0.000670171	0.442962	5.27615	0.00170285		0.12994	0.809274	0.00180302
	ko00061 Fatty acid biosynthesis	0.00561728	0.00610942	0.00638641	0.121163	0.668392	0.342269	**	0.0639703	0.483032	0.320353	**
Metabolism cofactors & vitamins	ko00860 Porphyrin and chlorophyll metabolism	0.00360782	0.00468625	0.00477188	0.377304	3.21632	0.034982		0.0261248	1.8004	0.0272456
	ko00730 Thiamine metabolism	0.00421692	0.00469206	0.00491719	0.154032	1.8055	0.00170285		0.0676127	6.63233	0.00180302
Metabolism terpenoids & polyketides	ko00908 Zeatin biosynthesis	0.000283715	0.000322117	0.000324181	0.183145	0.0398549	0.0450579		0.0092129	1.47323	0.0482991
PF: genetic information processing	ko03021 Transcription machinery	0.00682978	0.00798351	0.00817244	0.225183	8.79891	0.00170285		0.0337439	0.785994	0.00180302
	ko03110 Chaperones and folding catalysts	0.00910303	0.00981878	0.00998599	0.109197	0.430538	0.0171647		0.0243611	0.563078	0.0113369
PF: metabolism	ko00194 Photosynthesis proteins	0.00250683	0.00308813	0.00337727	0.300868	4.00882	0.00170285		0.129128	7.05134	0.00180302
PF: signaling & cellular processes	ko04812 Cytoskeleton proteins	0.00251237	0.00322082	0.00336269	0.358378	5.31657	0.00170285		0.0621888	0.571401	0.00180302
Signal transduction	ko04151 PI3K-Akt signaling pathway	0.000194412	0.000335702	0.000376621	0.788068	0.829341	0.00170285		0.165931	2.15433	0.00311708
Translation	ko03013 RNA transport	0.000245821	0.00035895	0.000423825	0.546175	1.74781	0.0188624		0.239687	0.697188	0.0276975
Carbohydrate metabolism	ko00020 Citrate cycle (TCA cycle)	0.00637434	0.00663282	0.00619449	0.0573479	0.66183	0.603898	**	-0.0986368	0.806635	0.574212	**
Cell growth & death	ko04216 Ferroptosis	0.00170449	0.00173163	0.00169358	0.0227914	1.31182	0.98851	**	-0.0320564	0.404038	0.98651	**
Energy metabolism	ko00710 Carbon fixation photosynthetic organisms	0.00558248	0.00591542	0.00587505	0.0835748	0.00347601	0.0309968		-0.00987902	0.91855	0.0221156
Folding, sorting & degradation	ko04141 Protein processing in endoplasmic reticulum	0.00037438	0.000503764	0.000494119	0.428245	2.49436	0.00317083		-0.0278902	0.393062	0.00656827
Glycan biosynthesis &metabolism	ko00513 Various types of N-glycan biosynthesis	0.000626225	0.000912096	0.000782746	0.542505	0.172979	0.601641	**	-0.220641	0.0760626	0.579311	**
	ko00604 GlySphilipid biosynthesis - ganglio series	0.000626349	0.000911865	0.00078238	0.541853	0.172907	0.585707	**	-0.220951	0.0766018	0.574212	**
	ko00531 Glycosaminoglycan degradation	0.00136616	0.00178488	0.0016373	0.385702	0.0658011	0.567835	**	-0.124514	0.0309146	0.559105	**
	ko00603 GlySphilipid biosynthesis - globo & isoglobo	0.00172977	0.00217256	0.00212343	0.328812	0.349428	0.267569	**	-0.0330006	0.268654	0.253068	**
	ko00511 Other glycan degradation	0.00635225	0.00752058	0.00681199	0.243576	0.191793	0.567835	**	-0.142767	0.0178758	0.559105	**
Lipid metabolism	ko00120 Primary bile acid biosynthesis	0.000295604	0.000388631	0.000366518	0.394735	0.486779	0.086102	**	-0.0845175	0.410294	0.0827582	**
	ko00600 Sphingolipid metabolism	0.00436472	0.00508484	0.00506	0.220313	0.402965	0.342269	**	-0.00706476	0.770314	0.367094	**
Metabolism cofactors & vitamins	ko00780 Biotin metabolism	0.00202615	0.0021971	0.00216518	0.11686	0.912683	0.804162	**	-0.021109	1.28873	0.78397	**
	ko00750 Vitamin B6 metabolism	0.0018479	0.00187638	0.00179757	0.0220682	0.232757	0.649431	**	-0.0619073	0.300195	0.628251	**
Protein families: metabolism	ko01009 Protein phosphatases and associated proteins	0.00123886	0.00156937	0.00156027	0.341166	7.27892	0.00170285		-0.00838927	0.169764	0.00180302
	ko01006 Prenyltransferases	0.00141537	0.00142562	0.00139178	0.0104081	0.246202	0.863168	**	-0.0346617	0.627251	0.858787	**
PF: signaling & cellular processes	ko04090 CD molecules	0.000696746	0.000745877	0.000706687	0.0983048	1.55462	0.922621	**	-0.0778661	0.299784	0.923649	**
Signal transduction	ko04152 AMPK signaling pathway	0.000290386	0.00032838	0.000313731	0.177391	0.763715	0.85417	**	-0.0658373	0.6309	0.857495	**
Transport & catabolism	ko04142 Lysosome	0.00171788	0.00213554	0.00190009	0.31397	0.0299683	0.601641	**	-0.168529	0.0579434	0.628251	**
	ko04146 Peroxisome	0.00254612	0.002552	0.00248268	0.00332774	1.47726	0.963758	**	-0.0397307	0.395826	0.965769	**
Carbohydrate metabolism	ko00051 Fructose and mannose metabolism	0.00674127	0.00709056	0.00658587	0.0728806	0.673897	0.84	**	-0.106525	0.714114	0.824196	**
	ko00030 Pentose phosphate pathway	0.00875093	0.0091288	0.00907994	0.0609885	0.102987	0.0902976	**	-0.00774221	3.78716	0.0826751	**
	ko00010 Glycolysis / Gluconeogenesis	0.0136849	0.0135587	0.0134294	-0.013367	0.547314	0.900604	**	-0.0138221	0.795252	0.90287	**
	ko00053 Ascorbate and aldarate metabolism	0.00200831	0.00160596	0.00141674	-0.322549	0.188187	0.00548979		-0.180861	2.8801	0.00180302
Amino acid metabolism	ko00310 Lysine degradation	0.00240232	0.00168938	0.00146453	-0.507938	0.598464	0.00170285		-0.206056	7.33108	0.00180302
	ko00380 Tryptophan metabolism	0.00184074	0.00124345	0.0010702	-0.565938	6.11289	0.00170285		-0.216477	6.30413	0.00180302
Cell motility	ko02040 Flagellar assembly	0.00186719	0.00105938	0.000929447	-0.817649	0.563449	0.0616007	**	-0.188777	0.18179	0.0592392
Cellular community - prokaryotes	ko02024 Quorum sensing	0.018498	0.01806	0.0178376	-0.0345737	0.429669	0.913305	**	-0.0178765	1.09086	0.911699	**
	ko02026 Biofilm formation - Escherichia coli	0.0050609	0.00345938	0.00341602	-0.548879	2.31973	0.00170285		-0.0181975	0.109405	0.00311708
	ko05111 Biofilm formation - Vibrio cholerae	0.00327311	0.00213986	0.00173771	-0.613146	0.322809	0.00170285		-0.300326	5.4966	0.00180302
	ko02025 Biofilm formation - Pseudomonas aeruginosa	0.00254696	0.00151824	0.00139598	-0.74638	8.04947	0.00170285		-0.121121	0.768509	0.00180302
Energy metabolism	ko00910 Nitrogen metabolism	0.00549928	0.00531201	0.00517911	-0.0499873	0.382157	0.441656	**	-0.0365515	0.40423	0.45769	**
Glycan biosynthesis & metabolism	ko00540 Lipopolysaccharide biosynthesis	0.00266322	0.00183523	0.00136686	-0.537211	0.297351	0.0215696		-0.425102	2.98865	0.032984
Lipid metabolism	ko01040 Biosynthesis of unsaturated fatty acids	0.000311192	0.00020931	0.000204136	-0.572165	2.74552	0.00437891		-0.036112	0.778724	0.00437891
Membrane transport	ko02060 Phosphotransferase system (PTS)	0.00720203	0.00549265	0.00486969	-0.390901	0.151754	0.0264241		-0.173673	0.366766	0.0278011
Metabolism cofactors & vitamins	ko00130 Ubiquinone & terpenoid-quinone biosynthesis	0.00185346	0.00137349	0.00104071	-0.432378	0.15247	0.00170285		-0.400275	8.55964	0.00180302
	ko00830 Retinol metabolism	0.000380472	0.000278471	0.00024132	-0.450263	2.36354	0.00170285		-0.206578	1.01189	0.00180302
Metabolism other amino acids	ko00450 Selenocompound metabolism	0.00521457	0.00494663	0.00488844	-0.0761045	0.762277	0.0455227		-0.0170719	0.788074	0.0571365
	ko00480 Glutathione metabolism	0.00396749	0.0032221	0.00289751	-0.300222	6.33257	0.00170285		-0.153188	2.63622	0.00180302
	ko00410 beta-Alanine metabolism	0.00143549	0.00110972	0.000981209	-0.37135	0.245201	0.0243745		-0.177559	0.910371	0.0188624
	ko00440 Phosphonate and phosphinate metabolism	0.000734573	0.000509936	0.000496877	-0.526592	0.554339	0.0313245		-0.0374274	3.74064	0.0309968
Metabolism terpenoids & polyketides	ko01051 Biosynthesis of ansamycins	0.0011482	0.000991165	0.000944353	-0.212173	0.577061	0.0355951		-0.0697999	0.453775	0.0387175
	ko00903 Limonene and pinene degradation	0.000492125	0.000344228	0.000291478	-0.515663	4.35773	0.00170285		-0.239974	2.21813	0.00180302
	ko01053 Biosynthesis of siderophore nonribosomal peptides	0.00121427	0.000541487	0.000368388	-1.16509	0.0199936	0.00170285		-0.5557	2.65923	0.00437891
	ko00281 Geraniol degradation	0.000384307	0.000120294	8.74699e-05	-1.67569	2.85335	0.00170285		-0.459711	0.676623	0.00180302
PF: genetic information processing	ko03000 Transcription factors	0.0150615	0.0113163	0.0111503	-0.412462	5.52449	0.00170285		-0.0213292	0.240984	0.00180302
PF: metabolism	ko01005 Lipopolysaccharide biosynthesis proteins	0.0043358	0.00345471	0.00293435	-0.327731	0.343802	0.0282126		-0.235527	2.53516	0.0276975
	ko01001 Protein kinases	0.00653903	0.00500105	0.00499849	-0.386847	7.13151	0.00170285		-0.000737795	0.641633	0.00180302
	ko01008 Polyketide biosynthesis proteins	0.000956893	0.000450446	0.000279005	-1.087	0.0930202	0.00548979		-0.691063	1.41727	0.0124262
PF: signaling and cellular processes	ko02000 Transporters	0.111944	0.0999273	0.0950687	-0.163833	4.63598	0.00170285		-0.0719081	6.0897	0.00180302
	ko01504 Antimicrobial resistance genes	0.00356264	0.00281174	0.00260528	-0.341484	0.507495	0.010509		-0.110024	2.40324	0.0102171
	ko02044 Secretion system	0.0135211	0.00886615	0.00850009	-0.608833	0.712106	0.00170285		-0.0608301	0.0865928	0.00180302
	ko02035 Bacterial motility proteins	0.00502789	0.00302636	0.00289826	-0.732372	0.540805	0.0153257		-0.0623945	0.198533	0.00656827
Signal transduction	ko02020 Two-component system	0.017401	0.0136066	0.013354	-0.354861	0.427425	0.0206897		-0.0270409	1.72883	0.0264362
Xenobiotics biodegradation & metabolism	ko00627 Aminobenzoate degradation	0.000365547	0.000229752	0.000208066	-0.669979	0.158238	0.00170285		-0.14304	0.202948	0.00557297
	ko00362 Benzoate degradation	0.000999691	0.000619353	0.000616599	-0.690721	0.0870798	0.0313245		-0.00642805	0.189741	0.0417111
	ko00980 Metabolism xenobiotics by cytochrome P450	0.000507208	0.000308374	0.000260842	-0.717897	9.97535	0.00170285		-0.241505	2.20041	0.00180302
	ko00982 Drug metabolism - cytochrome P450	0.000507159	0.000308086	0.000259822	-0.719105	9.93521	0.00170285		-0.245811	2.30575	0.00180302
	ko00930 Caprolactam degradation	0.000234666	9.04744e-05	7.76363e-05	-1.37503	0.979359	0.00170285		-0.220778	0.0412351	0.00311708
Carbohydrate metabolism	ko00500 Starch and sucrose metabolism	0.0188307	0.0173686	0.0185979	-0.116603	3.45954	0.267569	**	0.0986534	4.60803	0.275864	**
Cell motility	ko02030 Bacterial chemotaxis	0.00162461	0.00118767	0.00121419	-0.451957	0.657084	0.352852	**	0.0318573	0.384105	0.362741	**
Lipid metabolism	ko00072 Synthesis &degradation ketone bodies	0.000243338	0.000187488	0.000188446	-0.376165	1.61483	0.441656	**	0.00735432	0.0909367	0.45769	**
Membrane transport	ko02010 ABC transporters	0.0276708	0.0252986	0.0258054	-0.129309	0.174818	0.279605	**	0.0286143	0.349821	0.245725	**
Not included in regular maps	ko09113 Global maps only	0.000451246	0.000410642	0.000453357	-0.136034	2.23282	0.808959	**	0.14277	0.58674	0.79849	**
PF: metabolism	ko01004 Lipid biosynthesis proteins	0.00664552	0.0064745	0.00651365	-0.0376124	0.949625	0.905269	**	0.0086975	0.405738	0.911699	**
Transport and catabolism	ko04138 Autophagy - yeast	0.000304895	0.000300449	0.00032562	-0.0211915	0.840009	0.913305	**	0.116067	0.642826	0.911746	**

## Sheet: Final Format Pathways
		Mean relative abundance (%)			Baseline vs midpoint				Midpoint vs endpoint
Parent pathway	Sub pathway	Baseline	Midpoint	Endpoint	Log2FC	VIP Sum	fdr p-value		Log2FC	VIP Sum	fdr p-value		Trend
Amino acid metabolism	ko00310 Lysine degradation	0.00240232	0.00168938	0.00146453	-0.507938	0.598464	0.00170285		-0.206056	7.33108	0.00180302
	ko00380 Tryptophan metabolism	0.00184074	0.00124345	0.0010702	-0.565938	6.11289	0.00170285		-0.216477	6.30413	0.00180302
	ko00450 Selenocompound metabolism	0.00521457	0.00494663	0.00488844	-0.0761045	0.762277	0.0455227		-0.0170719	0.788074	0.0571365
	ko00480 Glutathione metabolism	0.00396749	0.0032221	0.00289751	-0.300222	6.33257	0.00170285		-0.153188	2.63622	0.00180302
	ko00410 beta-Alanine metabolism	0.00143549	0.00110972	0.000981209	-0.37135	0.245201	0.0243745		-0.177559	0.910371	0.0188624
	ko00440 Phosphonate and phosphinate metabolism	0.000734573	0.000509936	0.000496877	-0.526592	0.554339	0.0313245		-0.0374274	3.74064	0.0309968
Carbohydrate metabolism	ko00020 Citrate cycle (TCA cycle)	0.00637434	0.00663282	0.00619449	0.0573479	0.66183	0.603898	**	-0.0986368	0.806635	0.574212	**
	ko00051 Fructose and mannose metabolism	0.00674127	0.00709056	0.00658587	0.0728806	0.673897	0.84	**	-0.106525	0.714114	0.824196	**
	ko00030 Pentose phosphate pathway	0.00875093	0.0091288	0.00907994	0.0609885	0.102987	0.0902976	**	-0.00774221	3.78716	0.0826751	**
	ko00010 Glycolysis / Gluconeogenesis	0.0136849	0.0135587	0.0134294	-0.013367	0.547314	0.900604	**	-0.0138221	0.795252	0.90287	**
	ko00053 Ascorbate and aldarate metabolism	0.00200831	0.00160596	0.00141674	-0.322549	0.188187	0.00548979		-0.180861	2.8801	0.00180302
	ko00500 Starch and sucrose metabolism	0.0188307	0.0173686	0.0185979	-0.116603	3.45954	0.267569	**	0.0986534	4.60803	0.275864	**
Glycan biosynthesis & metabolism	ko00540 Lipopolysaccharide biosynthesis	0.00266322	0.00183523	0.00136686	-0.537211	0.297351	0.0215696		-0.425102	2.98865	0.032984
	ko00513 Various types of N-glycan biosynthesis	0.000626225	0.000912096	0.000782746	0.542505	0.172979	0.601641	**	-0.220641	0.0760626	0.579311	**
	ko00604 GlySphilipid biosynthesis - ganglio series	0.000626349	0.000911865	0.00078238	0.541853	0.172907	0.585707	**	-0.220951	0.0766018	0.574212	**
	ko00531 Glycosaminoglycan degradation	0.00136616	0.00178488	0.0016373	0.385702	0.0658011	0.567835	**	-0.124514	0.0309146	0.559105	**
	ko00603 GlySphilipid biosynthesis - globo & isoglobo	0.00172977	0.00217256	0.00212343	0.328812	0.349428	0.267569	**	-0.0330006	0.268654	0.253068	**
	ko00511 Other glycan degradation	0.00635225	0.00752058	0.00681199	0.243576	0.191793	0.567835	**	-0.142767	0.0178758	0.559105	**
Energy metabolism	ko00195 Photosynthesis	0.002479	0.00307804	0.00336915	0.312257	4.07208	0.00170285		0.130369	7.14812	0.00180302
	ko00710 Carbon fixation photosynthetic organisms	0.00558248	0.00591542	0.00587505	0.0835748	0.00347601	0.0309968		-0.00987902	0.91855	0.0221156
	ko00910 Nitrogen metabolism	0.00549928	0.00531201	0.00517911	-0.0499873	0.382157	0.441656	**	-0.0365515	0.40423	0.45769	**
Lipid metabolism	ko00121 Secondary bile acid biosynthesis	0.000450531	0.000612449	0.000670171	0.442962	5.27615	0.00170285		0.12994	0.809274	0.00180302
	ko00061 Fatty acid biosynthesis	0.00561728	0.00610942	0.00638641	0.121163	0.668392	0.342269	**	0.0639703	0.483032	0.320353	**
	ko00120 Primary bile acid biosynthesis	0.000295604	0.000388631	0.000366518	0.394735	0.486779	0.086102	**	-0.0845175	0.410294	0.0827582	**
	ko00600 Sphingolipid metabolism	0.00436472	0.00508484	0.00506	0.220313	0.402965	0.342269	**	-0.00706476	0.770314	0.367094	**
	ko01040 Biosynthesis of unsaturated fatty acids	0.000311192	0.00020931	0.000204136	-0.572165	2.74552	0.00437891		-0.036112	0.778724	0.00437891
	ko00072 Synthesis &degradation ketone bodies	0.000243338	0.000187488	0.000188446	-0.376165	1.61483	0.441656	**	0.00735432	0.0909367	0.45769	**
Biosynthesis of secondary metabolites	ko00966 Glucosinolate biosynthesis	0.00047507	0.000599221	0.000641685	0.334948	0.144657	0.00317083		0.0987766	2.7295	0.00180302
	ko00333 Prodigiosin biosynthesis	0.000583126	0.000718172	0.000745444	0.300523	0.793568	0.00548979		0.0537699	0.637944	0.00311708
Metabolism of cofactors & vitamins	ko00860 Porphyrin and chlorophyll metabolism	0.00360782	0.00468625	0.00477188	0.377304	3.21632	0.034982		0.0261248	1.8004	0.0272456
	ko00730 Thiamine metabolism	0.00421692	0.00469206	0.00491719	0.154032	1.8055	0.00170285		0.0676127	6.63233	0.00180302
	ko00780 Biotin metabolism	0.00202615	0.0021971	0.00216518	0.11686	0.912683	0.804162	**	-0.021109	1.28873	0.78397	**
	ko00750 Vitamin B6 metabolism	0.0018479	0.00187638	0.00179757	0.0220682	0.232757	0.649431	**	-0.0619073	0.300195	0.628251	**
	ko00130 Ubiquinone & terpenoid-quinone biosynthesis	0.00185346	0.00137349	0.00104071	-0.432378	0.15247	0.00170285		-0.400275	8.55964	0.00180302
	ko00830 Retinol metabolism	0.000380472	0.000278471	0.00024132	-0.450263	2.36354	0.00170285		-0.206578	1.01189	0.00180302
Metabolism of terpenoids & polyketides	ko00908 Zeatin biosynthesis	0.000283715	0.000322117	0.000324181	0.183145	0.0398549	0.0450579		0.0092129	1.47323	0.0482991
	ko01051 Biosynthesis of ansamycins	0.0011482	0.000991165	0.000944353	-0.212173	0.577061	0.0355951		-0.0697999	0.453775	0.0387175
	ko00903 Limonene and pinene degradation	0.000492125	0.000344228	0.000291478	-0.515663	4.35773	0.00170285		-0.239974	2.21813	0.00180302
	ko01053 Biosynthesis of siderophore nonribosomal peptides	0.00121427	0.000541487	0.000368388	-1.16509	0.0199936	0.00170285		-0.5557	2.65923	0.00437891
	ko00281 Geraniol degradation	0.000384307	0.000120294	8.74699e-05	-1.67569	2.85335	0.00170285		-0.459711	0.676623	0.00180302
Xenobiotics biodegradation & metabolism	ko00627 Aminobenzoate degradation	0.000365547	0.000229752	0.000208066	-0.669979	0.158238	0.00170285		-0.14304	0.202948	0.00557297
	ko00362 Benzoate degradation	0.000999691	0.000619353	0.000616599	-0.690721	0.0870798	0.0313245		-0.00642805	0.189741	0.0417111
	ko00980 Metabolism xenobiotics by cytochrome P450	0.000507208	0.000308374	0.000260842	-0.717897	9.97535	0.00170285		-0.241505	2.20041	0.00180302
	ko00982 Drug metabolism - cytochrome P450	0.000507159	0.000308086	0.000259822	-0.719105	9.93521	0.00170285		-0.245811	2.30575	0.00180302
	ko00930 Caprolactam degradation	0.000234666	9.04744e-05	7.76363e-05	-1.37503	0.979359	0.00170285		-0.220778	0.0412351	0.00311708
Membrane transport	ko02060 Phosphotransferase system (PTS)	0.00720203	0.00549265	0.00486969	-0.390901	0.151754	0.0264241		-0.173673	0.366766	0.0278011
	ko02010 ABC transporters	0.0276708	0.0252986	0.0258054	-0.129309	0.174818	0.279605	**	0.0286143	0.349821	0.245725	**
Transport & catabolism	ko04142 Lysosome	0.00171788	0.00213554	0.00190009	0.31397	0.0299683	0.601641	**	-0.168529	0.0579434	0.628251	**
	ko04146 Peroxisome	0.00254612	0.002552	0.00248268	0.00332774	1.47726	0.963758	**	-0.0397307	0.395826	0.965769	**
	ko04138 Autophagy - yeast	0.000304895	0.000300449	0.00032562	-0.0211915	0.840009	0.913305	**	0.116067	0.642826	0.911746	**
Signal transduction	ko04151 PI3K-Akt signaling pathway	0.000194412	0.000335702	0.000376621	0.788068	0.829341	0.00170285		0.165931	2.15433	0.00311708
	ko04152 AMPK signaling pathway	0.000290386	0.00032838	0.000313731	0.177391	0.763715	0.85417	**	-0.0658373	0.6309	0.857495	**
	ko02020 Two-component system	0.017401	0.0136066	0.013354	-0.354861	0.427425	0.0206897		-0.0270409	1.72883	0.0264362
Protein families: metabolism	ko00194 Photosynthesis proteins	0.00250683	0.00308813	0.00337727	0.300868	4.00882	0.00170285		0.129128	7.05134	0.00180302
	ko01005 Lipopolysaccharide biosynthesis proteins	0.0043358	0.00345471	0.00293435	-0.327731	0.343802	0.0282126		-0.235527	2.53516	0.0276975
	ko01001 Protein kinases	0.00653903	0.00500105	0.00499849	-0.386847	7.13151	0.00170285		-0.000737795	0.641633	0.00180302
	ko01008 Polyketide biosynthesis proteins	0.000956893	0.000450446	0.000279005	-1.087	0.0930202	0.00548979		-0.691063	1.41727	0.0124262
	ko01004 Lipid biosynthesis proteins	0.00664552	0.0064745	0.00651365	-0.0376124	0.949625	0.905269	**	0.0086975	0.405738	0.911699	**
	ko01009 Protein phosphatases and associated proteins	0.00123886	0.00156937	0.00156027	0.341166	7.27892	0.00170285		-0.00838927	0.169764	0.00180302
	ko01006 Prenyltransferases	0.00141537	0.00142562	0.00139178	0.0104081	0.246202	0.863168	**	-0.0346617	0.627251	0.858787	**
Protein families: genetic information processing	ko03021 Transcription machinery	0.00682978	0.00798351	0.00817244	0.225183	8.79891	0.00170285		0.0337439	0.785994	0.00180302
	ko03110 Chaperones and folding catalysts	0.00910303	0.00981878	0.00998599	0.109197	0.430538	0.0171647		0.0243611	0.563078	0.0113369
	ko03000 Transcription factors	0.0150615	0.0113163	0.0111503	-0.412462	5.52449	0.00170285		-0.0213292	0.240984	0.00180302
Protein families: signaling & cellular processes	ko04812 Cytoskeleton proteins	0.00251237	0.00322082	0.00336269	0.358378	5.31657	0.00170285		0.0621888	0.571401	0.00180302
	ko04090 CD molecules	0.000696746	0.000745877	0.000706687	0.0983048	1.55462	0.922621	**	-0.0778661	0.299784	0.923649	**
	ko02000 Transporters	0.111944	0.0999273	0.0950687	-0.163833	4.63598	0.00170285		-0.0719081	6.0897	0.00180302
	ko01504 Antimicrobial resistance genes	0.00356264	0.00281174	0.00260528	-0.341484	0.507495	0.010509		-0.110024	2.40324	0.0102171
	ko02044 Secretion system	0.0135211	0.00886615	0.00850009	-0.608833	0.712106	0.00170285		-0.0608301	0.0865928	0.00180302
	ko02035 Bacterial motility proteins	0.00502789	0.00302636	0.00289826	-0.732372	0.540805	0.0153257		-0.0623945	0.198533	0.00656827
Cell growth & death	ko04216 Ferroptosis	0.00170449	0.00173163	0.00169358	0.0227914	1.31182	0.98851	**	-0.0320564	0.404038	0.98651	**
Cell motility	ko02040 Flagellar assembly	0.00186719	0.00105938	0.000929447	-0.817649	0.563449	0.0616007	**	-0.188777	0.18179	0.0592392
	ko02030 Bacterial chemotaxis	0.00162461	0.00118767	0.00121419	-0.451957	0.657084	0.352852	**	0.0318573	0.384105	0.362741	**
Cellular community - prokaryotes	ko02024 Quorum sensing	0.018498	0.01806	0.0178376	-0.0345737	0.429669	0.913305	**	-0.0178765	1.09086	0.911699	**
	ko02026 Biofilm formation - Escherichia coli	0.0050609	0.00345938	0.00341602	-0.548879	2.31973	0.00170285		-0.0181975	0.109405	0.00311708
	ko05111 Biofilm formation - Vibrio cholerae	0.00327311	0.00213986	0.00173771	-0.613146	0.322809	0.00170285		-0.300326	5.4966	0.00180302
	ko02025 Biofilm formation - Pseudomonas aeruginosa	0.00254696	0.00151824	0.00139598	-0.74638	8.04947	0.00170285		-0.121121	0.768509	0.00180302
Translation	ko03013 RNA transport	0.000245821	0.00035895	0.000423825	0.546175	1.74781	0.0188624		0.239687	0.697188	0.0276975
Folding & sorting	ko04141 Protein processing in endoplasmic reticulum	0.00037438	0.000503764	0.000494119	0.428245	2.49436	0.00317083		-0.0278902	0.393062	0.00656827
	ko09113 Global maps only	0.000451246	0.000410642	0.000453357	-0.136034	2.23282	0.808959	**	0.14277	0.58674	0.79849	**

## Sheet: Formating
		Mean relative abundance (%)			Baseline vs midpoint				Midpoint vs endpoint
Parent pathway	Sub pathway	Baseline	Midpoint	Endpoint	Log2FC	VIP Sum	fdr p-value		Log2FC	VIP Sum	fdr p-value		Trend
Amino acid metabolism	ko00310 Lysine degradation	0.00240232	0.00168938	0.00146453	-0.507938	0.598464	0.00170285		-0.206056	7.33108	0.00180302
Amino acid metabolism	ko00380 Tryptophan metabolism	0.00184074	0.00124345	0.0010702	-0.565938	6.11289	0.00170285		-0.216477	6.30413	0.00180302
Amino acid metabolism	ko00450 Selenocompound metabolism	0.00521457	0.00494663	0.00488844	-0.0761045	0.762277	0.0455227		-0.0170719	0.788074	0.0571365
Amino acid metabolism	ko00480 Glutathione metabolism	0.00396749	0.0032221	0.00289751	-0.300222	6.33257	0.00170285		-0.153188	2.63622	0.00180302
Amino acid metabolism	ko00410 beta-Alanine metabolism	0.00143549	0.00110972	0.000981209	-0.37135	0.245201	0.0243745		-0.177559	0.910371	0.0188624
Amino acid metabolism	ko00440 Phosphonate and phosphinate metabolism	0.000734573	0.000509936	0.000496877	-0.526592	0.554339	0.0313245		-0.0374274	3.74064	0.0309968
Carbohydrate metabolism	ko00053 Ascorbate and aldarate metabolism	0.00200831	0.00160596	0.00141674	-0.322549	0.188187	0.00548979		-0.180861	2.8801	0.00180302
Glycan biosynthesis & metabolism	ko00540 Lipopolysaccharide biosynthesis	0.00266322	0.00183523	0.00136686	-0.537211	0.297351	0.0215696		-0.425102	2.98865	0.032984
Energy metabolism	ko00195 Photosynthesis	0.002479	0.00307804	0.00336915	0.312257	4.07208	0.00170285		0.130369	7.14812	0.00180302
Energy metabolism	ko00710 Carbon fixation photosynthetic organisms	0.00558248	0.00591542	0.00587505	0.0835748	0.00347601	0.0309968		-0.00987902	0.91855	0.0221156
Lipid metabolism	ko00121 Secondary bile acid biosynthesis	0.000450531	0.000612449	0.000670171	0.442962	5.27615	0.00170285		0.12994	0.809274	0.00180302
Lipid metabolism	ko01040 Biosynthesis of unsaturated fatty acids	0.000311192	0.00020931	0.000204136	-0.572165	2.74552	0.00437891		-0.036112	0.778724	0.00437891
Biosynthesis of secondary metabolites	ko00966 Glucosinolate biosynthesis	0.00047507	0.000599221	0.000641685	0.334948	0.144657	0.00317083		0.0987766	2.7295	0.00180302
Biosynthesis of secondary metabolites	ko00333 Prodigiosin biosynthesis	0.000583126	0.000718172	0.000745444	0.300523	0.793568	0.00548979		0.0537699	0.637944	0.00311708
Metabolism of cofactors & vitamins	ko00860 Porphyrin and chlorophyll metabolism	0.00360782	0.00468625	0.00477188	0.377304	3.21632	0.034982		0.0261248	1.8004	0.0272456
Metabolism of cofactors & vitamins	ko00730 Thiamine metabolism	0.00421692	0.00469206	0.00491719	0.154032	1.8055	0.00170285		0.0676127	6.63233	0.00180302
Metabolism of cofactors & vitamins	ko00130 Ubiquinone & terpenoid-quinone biosynthesis	0.00185346	0.00137349	0.00104071	-0.432378	0.15247	0.00170285		-0.400275	8.55964	0.00180302
Metabolism of cofactors & vitamins	ko00830 Retinol metabolism	0.000380472	0.000278471	0.00024132	-0.450263	2.36354	0.00170285		-0.206578	1.01189	0.00180302
Metabolism of terpenoids & polyketides	ko00908 Zeatin biosynthesis	0.000283715	0.000322117	0.000324181	0.183145	0.0398549	0.0450579		0.0092129	1.47323	0.0482991
Metabolism of terpenoids & polyketides	ko01051 Biosynthesis of ansamycins	0.0011482	0.000991165	0.000944353	-0.212173	0.577061	0.0355951		-0.0697999	0.453775	0.0387175
Metabolism of terpenoids & polyketides	ko00903 Limonene and pinene degradation	0.000492125	0.000344228	0.000291478	-0.515663	4.35773	0.00170285		-0.239974	2.21813	0.00180302
Metabolism of terpenoids & polyketides	ko01053 Biosynthesis of siderophore nonribosomal peptides	0.00121427	0.000541487	0.000368388	-1.16509	0.0199936	0.00170285		-0.5557	2.65923	0.00437891
Metabolism of terpenoids & polyketides	ko00281 Geraniol degradation	0.000384307	0.000120294	8.74699e-05	-1.67569	2.85335	0.00170285		-0.459711	0.676623	0.00180302
Xenobiotics biodegradation & metabolism	ko00627 Aminobenzoate degradation	0.000365547	0.000229752	0.000208066	-0.669979	0.158238	0.00170285		-0.14304	0.202948	0.00557297
Xenobiotics biodegradation & metabolism	ko00362 Benzoate degradation	0.000999691	0.000619353	0.000616599	-0.690721	0.0870798	0.0313245		-0.00642805	0.189741	0.0417111
Xenobiotics biodegradation & metabolism	ko00980 Metabolism xenobiotics by cytochrome P450	0.000507208	0.000308374	0.000260842	-0.717897	9.97535	0.00170285		-0.241505	2.20041	0.00180302
Xenobiotics biodegradation & metabolism	ko00982 Drug metabolism - cytochrome P450	0.000507159	0.000308086	0.000259822	-0.719105	9.93521	0.00170285		-0.245811	2.30575	0.00180302
Xenobiotics biodegradation & metabolism	ko00930 Caprolactam degradation	0.000234666	9.04744e-05	7.76363e-05	-1.37503	0.979359	0.00170285		-0.220778	0.0412351	0.00311708
Membrane transport	ko02060 Phosphotransferase system (PTS)	0.00720203	0.00549265	0.00486969	-0.390901	0.151754	0.0264241		-0.173673	0.366766	0.0278011
Signal transduction	ko04151 PI3K-Akt signaling pathway	0.000194412	0.000335702	0.000376621	0.788068	0.829341	0.00170285		0.165931	2.15433	0.00311708
Signal transduction	ko02020 Two-component system	0.017401	0.0136066	0.013354	-0.354861	0.427425	0.0206897		-0.0270409	1.72883	0.0264362
Protein families: metabolism	ko00194 Photosynthesis proteins	0.00250683	0.00308813	0.00337727	0.300868	4.00882	0.00170285		0.129128	7.05134	0.00180302
Protein families: metabolism	ko01005 Lipopolysaccharide biosynthesis proteins	0.0043358	0.00345471	0.00293435	-0.327731	0.343802	0.0282126		-0.235527	2.53516	0.0276975
Protein families: metabolism	ko01001 Protein kinases	0.00653903	0.00500105	0.00499849	-0.386847	7.13151	0.00170285		-0.000737795	0.641633	0.00180302
Protein families: metabolism	ko01008 Polyketide biosynthesis proteins	0.000956893	0.000450446	0.000279005	-1.087	0.0930202	0.00548979		-0.691063	1.41727	0.0124262
Protein families: metabolism	ko01009 Protein phosphatases and associated proteins	0.00123886	0.00156937	0.00156027	0.341166	7.27892	0.00170285		-0.00838927	0.169764	0.00180302
Protein families: genetic information processing	ko03021 Transcription machinery	0.00682978	0.00798351	0.00817244	0.225183	8.79891	0.00170285		0.0337439	0.785994	0.00180302
Protein families: genetic information processing	ko03110 Chaperones and folding catalysts	0.00910303	0.00981878	0.00998599	0.109197	0.430538	0.0171647		0.0243611	0.563078	0.0113369
Protein families: genetic information processing	ko03000 Transcription factors	0.0150615	0.0113163	0.0111503	-0.412462	5.52449	0.00170285		-0.0213292	0.240984	0.00180302
Protein families: signaling & cellular processes	ko04812 Cytoskeleton proteins	0.00251237	0.00322082	0.00336269	0.358378	5.31657	0.00170285		0.0621888	0.571401	0.00180302
Protein families: signaling & cellular processes	ko02000 Transporters	0.111944	0.0999273	0.0950687	-0.163833	4.63598	0.00170285		-0.0719081	6.0897	0.00180302
Protein families: signaling & cellular processes	ko01504 Antimicrobial resistance genes	0.00356264	0.00281174	0.00260528	-0.341484	0.507495	0.010509		-0.110024	2.40324	0.0102171
Protein families: signaling & cellular processes	ko02044 Secretion system	0.0135211	0.00886615	0.00850009	-0.608833	0.712106	0.00170285		-0.0608301	0.0865928	0.00180302
Protein families: signaling & cellular processes	ko02035 Bacterial motility proteins	0.00502789	0.00302636	0.00289826	-0.732372	0.540805	0.0153257		-0.0623945	0.198533	0.00656827
Cellular community - prokaryotes	ko02026 Biofilm formation - Escherichia coli	0.0050609	0.00345938	0.00341602	-0.548879	2.31973	0.00170285		-0.0181975	0.109405	0.00311708
Cellular community - prokaryotes	ko05111 Biofilm formation - Vibrio cholerae	0.00327311	0.00213986	0.00173771	-0.613146	0.322809	0.00170285		-0.300326	5.4966	0.00180302
Cellular community - prokaryotes	ko02025 Biofilm formation - Pseudomonas aeruginosa	0.00254696	0.00151824	0.00139598	-0.74638	8.04947	0.00170285		-0.121121	0.768509	0.00180302
Translation	ko03013 RNA transport	0.000245821	0.00035895	0.000423825	0.546175	1.74781	0.0188624		0.239687	0.697188	0.0276975
Folding & sorting	ko04141 Protein processing in endoplasmic reticulum	0.00037438	0.000503764	0.000494119	0.428245	2.49436	0.00317083		-0.0278902	0.393062	0.00656827

## Sheet: FinalFormat
			Relative abundance (%)			4 vs 9 months			9 vs 12 months
K pathways level 1 & 2		KEGG pathways level 3	4 months	9 months	12 months	Log2 FC	VIP Sum	fdr p-value	Log2FC	VIP Sum	fdr p-value	Trend
Brite Hierarchies	Protein families: signaling and cellular processes	ko04812 Cytoskeleton proteins	0.00251237	0.00322082	0.00336269	0.358378	5.31657	0.00170285	0.0621888	0.571401	0.00180302
		ko01504 Antimicrobial resistance genes	0.00356264	0.00281174	0.00260528	-0.341484	0.507495	0.010509	-0.110024	2.40324	0.0102171
		ko02044 Secretion system	0.0135211	0.00886615	0.00850009	-0.608833	0.712106	0.00170285	-0.0608301	0.0865928	0.00180302
		ko02035 Bacterial motility proteins	0.00502789	0.00302636	0.00289826	-0.732372	0.540805	0.0153257	-0.0623945	0.198533	0.00656827
		ko02000 Transporters	0.111944	0.0999273	0.0950687	-0.163833	4.63598	0.00170285	-0.0719081	6.0897	0.00180302
	Protein families: metabolism	ko00194 Photosynthesis proteins	0.00250683	0.00308813	0.00337727	0.300868	4.00882	0.00170285	0.129128	7.05134	0.00180302
		ko01008 Polyketide biosynthesis proteins	0.000956893	0.000450446	0.000279005	-1.087	0.0930202	0.00548979	-0.691063	1.41727	0.0124262
		ko01005 Lipopolysaccharide bios. proteins	0.0043358	0.00345471	0.00293435	-0.327731	0.343802	0.0282126	-0.235527	2.53516	0.0276975
		ko01001 Protein kinases	0.00653903	0.00500105	0.00499849	-0.386847	7.13151	0.00170285	-0.000737795	0.641633	0.00180302
		ko01009 Protein phosphatases & proteins	0.00123886	0.00156937	0.00156027	0.341166	7.27892	0.00170285	-0.00838927	0.169764	0.00180302
Cellular community - prokaryotes		ko05111 Biofilm formation- Vibrio cholerae	0.00327311	0.00213986	0.00173771	-0.613146	0.322809	0.00170285	-0.300326	5.4966	0.00180302
		ko02026 Biofilm formation- Escherichia coli	0.0050609	0.00345938	0.00341602	-0.548879	2.31973	0.00170285	-0.0181975	0.109405	0.00311708
		ko02025 Biofilm formation- Pseudomonas aeruginosa	0.00254696	0.00151824	0.00139598	-0.74638	8.04947	0.00170285	-0.121121	0.768509	0.00180302
Environmental Information Processing		ko04151 PI3K-Akt signaling pathway	0.000194412	0.000335702	0.000376621	0.788068	0.829341	0.00170285	0.165931	2.15433	0.00311708
		ko02020 Two-component system	0.017401	0.0136066	0.013354	-0.354861	0.427425	0.0206897	-0.0270409	1.72883	0.0264362
		ko02060 Phosphotransferase system (PTS)	0.00720203	0.00549265	0.00486969	-0.390901	0.151754	0.0264241	-0.173673	0.366766	0.0278011
Genetic Information Processing		ko03013 RNA transport	0.000245821	0.00035895	0.000423825	0.546175	1.74781	0.0188624	0.239687	0.697188	0.0276975
		ko03000 Transcription factors	0.0150615	0.0113163	0.0111503	-0.412462	5.52449	0.00170285	-0.0213292	0.240984	0.00180302
		ko04141 Protein processing in ER	0.00037438	0.000503764	0.000494119	0.428245	2.49436	0.00317083	-0.0278902	0.393062	0.00656827
Metabolism	Xenobiotics	ko00627 Aminobenzoate degradation	0.000365547	0.000229752	0.000208066	-0.669979	0.158238	0.00170285	-0.14304	0.202948	0.00557297
		ko00362 Benzoate degradation	0.000999691	0.000619353	0.000616599	-0.690721	0.0870798	0.0313245	-0.00642805	0.189741	0.0417111
		ko00980 Metabolism by cytochrome P450	0.000507208	0.000308374	0.000260842	-0.717897	9.97535	0.00170285	-0.241505	2.20041	0.00180302
		ko00982 Drug metabolism - cytochrome P450	0.000507159	0.000308086	0.000259822	-0.719105	9.93521	0.00170285	-0.245811	2.30575	0.00180302
		ko00930 Caprolactam degradation	0.000234666	9.04744e-05	7.76363e-05	-1.37503	0.979359	0.00170285	-0.220778	0.0412351	0.00311708
	Terpenoids and polyketides	ko01053 Biosynthesis of siderophore nr peptides	0.00121427	0.000541487	0.000368388	-1.16509	0.0199936	0.00170285	-0.5557	2.65923	0.00437891
		ko00281 Geraniol degradation	0.000384307	0.000120294	8.74699e-05	-1.67569	2.85335	0.00170285	-0.459711	0.676623	0.00180302
		ko00903 Limonene and pinene degradation	0.000492125	0.000344228	0.000291478	-0.515663	4.35773	0.00170285	-0.239974	2.21813	0.00180302
	Cofactors and vitamins	ko00860 Porphyrin and chlorophyll metabolism	0.00360782	0.00468625	0.00477188	0.377304	3.21632	0.034982	0.0261248	1.8004	0.0272456
		ko00130 Ubiquinone & terpenoid-quinone bios.	0.00185346	0.00137349	0.00104071	-0.432378	0.15247	0.00170285	-0.400275	8.55964	0.00180302
		ko00830 Retinol metabolism	0.000380472	0.000278471	0.00024132	-0.450263	2.36354	0.00170285	-0.206578	1.01189	0.00180302
	Lipid metabolism	ko00121 Secondary bile acid biosynthesis	0.000450531	0.000612449	0.000670171	0.442962	5.27615	0.00170285	0.12994	0.809274	0.00180302
		ko01040 Biosynthesis of unsaturated fatty acids	0.000311192	0.00020931	0.000204136	-0.572165	2.74552	0.00437891	-0.036112	0.778724	0.00437891
	Glycan	ko00540 Lipopolysaccharide biosynthesis	0.00266322	0.00183523	0.00136686	-0.537211	0.297351	0.0215696	-0.425102	2.98865	0.032984
	Energy	ko00195 Photosynthesis	0.002479	0.00307804	0.00336915	0.312257	4.07208	0.00170285	0.130369	7.14812	0.00180302
	Carbohydrate	ko00053 Ascorbate and aldarate metabolism	0.00200831	0.00160596	0.00141674	-0.322549	0.188187	0.00548979	-0.180861	2.8801	0.00180302
	Secondary metabolite bios.	ko00966 Glucosinolate biosynthesis	0.00047507	0.000599221	0.000641685	0.334948	0.144657	0.00317083	0.0987766	2.7295	0.00180302
		ko00333 Prodigiosin biosynthesis	0.000583126	0.000718172	0.000745444	0.300523	0.793568	0.00548979	0.0537699	0.637944	0.00311708
	Amino acid	ko00310 Lysine degradation	0.00240232	0.00168938	0.00146453	-0.507938	0.598464	0.00170285	-0.206056	7.33108	0.00180302
		ko00380 Tryptophan metabolism	0.00184074	0.00124345	0.0010702	-0.565938	6.11289	0.00170285	-0.216477	6.30413	0.00180302
		ko00480 Glutathione metabolism	0.00396749	0.0032221	0.00289751	-0.300222	6.33257	0.00170285	-0.153188	2.63622	0.00180302
		ko00410 beta-Alanine metabolism	0.00143549	0.00110972	0.000981209	-0.37135	0.245201	0.0243745	-0.177559	0.910371	0.0188624
		ko00440 Phosphonate & phosphinate metabolism	0.000734573	0.000509936	0.000496877	-0.526592	0.554339	0.0313245	-0.0374274	3.74064	0.0309968
