# Supplementary material for: Adaptation of the infant gut microbiome during the complementary feeding transition
Source: PLoS One. 2022 Jul 14;17(7):e0270213. doi: 10.1371/journal.pone.0270213 (PMC9282554; doi:10.1371/journal.pone.0270213)
Supplement: S2 File — (ZIP) [file pone.0270213.s002.zip › Final docs/Process docs/MBComp_Metabo_BaseMid_Correlate_Process.xlsx]

## Sheet: Combined
	Acidaminococcaceae	Acidaminococcaceae Phascolarctobacterium	Actinomycetaceae Actinomyces	Actinomycetaceae Varibaculum	Alcaligenaceae	Alcaligenaceae Parasutterella	Alcaligenaceae Sutterella	Archaea	Bacillaceae	Bacillaceae Bacillus	Bacillales	Bacteroidaceae	Bacteroidaceae Bacteroides	Bacteroidales	Betaproteobacteria	Bifidobacteriaceae	Bifidobacteriaceae Bifidobacterium	Bifidobacteriaceae Bifidobacterium breve	Bifidobacteriaceae Bifidobacterium longum subsp. longum	Bifidobacteriales	Burkholderiales	Christensenellaceae Christensenellaceae R-7 group	Clostridiaceae Clostridium sensu stricto	Clostridiaceae Sarcina	Clostridiaceae Clostridium neonatale	Clostridiaceae Unclassified	Clostridiales	Clostridiales Family XI Anaerococcus	Coriobacteriaceae	Coriobacteriaceae Atopobium	Coriobacteriaceae Collinsella	Coriobacteriaceae Eggerthella	Desulfovibrionaceae Bilophila	Enterobacteriaceae	Enterobacteriaceae Citrobacter	Enterobacteriaceae Enterobacter	Enterobacteriaceae Enterobacteriaceae bacterium	Enterobacteriaceae Escherichia-Shigella	Enterobacteriaceae Klebsiella	Enterobacteriaceae Salmonella enterica subsp. enterica serovar Paratyphi A	Enterobacteriales	Enterococcaceae	Enterococcaceae Enterococcus	Erysipelotrichaceae	Erysipelotrichaceae Coprobacillus	Erysipelotrichaceae Erysipelatoclostridium	Erysipelotrichaceae Erysipelotrichaceae	Erysipelotrichaceae Faecalitalea	Erysipelotrichaceae Holdemanella
M162T637	0.194476	-0.0794033	-0.263935	0.0837807	-0.149823	-0.129739	-0.194275	-0.151221	0.0708947	0.121801	0.119264	-0.184275	-0.250969	-0.213328	-0.211898	-0.265714	-0.129912	0.320794	-0.126637	-0.304982	-0.25467	0.0647123	0.241936	0.0410178	0.212134	0.234655	0.208804	-0.070154	-0.435334	-0.0658229	-0.405059	-0.23484	-0.211185	0.109786	0.0643229	0.164217	-0.0613389	-0.0428316	0.111768	-0.0802455	0.193428	0.0968505	0.0917159	0.134744	-0.237851	0.137647	0.116665	0.377363	-0.00559513
M164T675	0.240264	0.0667172	-0.20459	-0.0478962	-0.0561326	-0.0908267	-0.0199747	-0.105337	0.0442194	0.0563009	0.0434589	-0.080454	-0.102136	-0.0391935	-0.0742534	-0.282392	-0.134725	0.283398	-0.140308	-0.282341	-0.122134	0.0865652	0.182625	0.0564671	0.159838	0.167753	0.248919	-0.10296	-0.384442	-0.0179304	-0.312768	-0.236888	-0.205076	0.0501633	0.0655988	0.147484	-0.0339904	-0.0728428	0.0664032	-0.115082	0.0983871	-0.0601841	-0.059812	0.0578386	-0.15243	0.0564364	0.0753349	0.339449	0.0151026
M100T674	0.0106732	-0.111916	-0.0810828	0.112238	-0.0915481	-0.0550674	-0.153688	-0.0676676	0.0354834	0.0633537	0.068995	-0.110457	-0.148415	-0.156002	-0.137137	-0.0301127	-0.00537542	0.112182	-0.00241833	-0.0703759	-0.141209	0.0113817	0.0636547	0.0135686	0.0558149	0.0694636	0.0626677	0.0109861	-0.13725	-0.032677	-0.146528	-0.0605915	-0.0668318	0.0183846	0.0189749	0.039178	-0.0334488	-0.0341635	0.0416018	-0.0347558	0.0601586	0.12255	0.116546	0.0844383	-0.100227	0.0835757	0.0625485	0.123748	-0.0103453
M254T668	0.108702	-0.0379563	-0.142895	0.0408527	-0.0787222	-0.0697876	-0.100016	-0.0812966	0.0379084	0.0644482	0.0626562	-0.0972254	-0.132181	-0.110509	-0.111103	-0.146852	-0.0717634	0.174732	-0.0702794	-0.166853	-0.134829	0.0363282	0.130908	0.0230275	0.114773	0.12659	0.115983	-0.0398826	-0.23724	-0.0344221	-0.219076	-0.129081	-0.115709	0.0583924	0.0353596	0.089679	-0.0326327	-0.0243461	0.0597718	-0.0451369	0.102985	0.0471237	0.0445267	0.0710285	-0.127475	0.0724924	0.0624342	0.205816	-0.00230492
M169T958	0.10137	-0.00969231	-0.117604	0.0121911	-0.0535166	-0.0535678	-0.0591014	-0.0614972	0.0277334	0.0466576	0.0436165	-0.066599	-0.0911104	-0.0686164	-0.0735505	-0.133533	-0.0677263	0.139912	-0.0669336	-0.142946	-0.0952958	0.0317551	0.110567	0.0184572	0.0969413	0.105007	0.0949841	-0.0408249	-0.193873	-0.0254092	-0.174556	-0.108706	-0.0943137	0.0523986	0.0291512	0.0765448	-0.0231844	-0.0141739	0.0474982	-0.0339955	0.085072	0.0159317	0.014905	0.0476986	-0.0981501	0.0493965	0.0445726	0.166889	0.000159862
M209T641	0.145711	0.144653	-0.0496893	-0.126441	0.0473266	-0.0106747	0.126881	-0.0111895	-0.0012247	-0.0244797	-0.0382991	0.0450823	0.0693009	0.117661	0.0741172	-0.144997	-0.0689478	0.0965061	-0.0777529	-0.113044	0.047928	0.0543686	0.0421055	0.0350324	0.0365939	0.0289188	0.136615	-0.0735388	-0.133657	0.026857	-0.0706997	-0.107537	-0.085495	-0.0153447	0.0297984	0.0555621	0.00633986	-0.0482414	-0.00289001	-0.0721121	-0.0211701	-0.150163	-0.145437	-0.0347669	-0.00401468	-0.0379569	5.39174e-05	0.12186	0.0222524
M273T688	0.177022	0.125169	-0.129891	-0.12962	0.0158002	-0.0276221	0.0851778	-0.0228618	0.00345051	0.0113341	-0.00106683	0.0204767	0.0177368	0.06871	0.0404449	-0.226877	-0.138894	0.0988037	-0.137724	-0.186648	0.00325642	0.0331373	0.151665	0.00240179	0.133156	0.131414	0.0535722	-0.0950386	-0.175738	-0.0181006	-0.138814	-0.114045	-0.0731873	0.117966	0.0242014	0.0997192	0.0020242	0.0614441	0.0472367	0.0208971	0.1247	-0.126931	-0.119844	-0.0245484	-0.0612782	-0.0160172	-0.00742189	0.135298	0.00927459
M506T862	0.0154131	0.00440232	-0.0241051	-0.0108952	-0.00423569	-0.00348975	-0.00161806	-0.00129579	-6.77769e-05	0.00772276	0.00737564	-0.00131975	-0.00731188	-0.00420079	-0.00189882	-0.0306608	-0.0248339	-0.000127395	-0.0221394	-0.0250226	-0.00628807	-0.00504376	0.0338863	-0.00954884	0.0298577	0.0308568	-0.0235757	-0.0102883	-0.0129792	-0.0118409	-0.018327	-0.00385065	0.00329763	0.0410472	-0.00138222	0.014645	0.000302848	0.0344248	0.0140776	0.0281739	0.0430365	-0.0038834	-0.0026854	-0.00173899	-0.0141399	0.00190082	-0.00503455	0.00395484	-0.00279258
M148T958	0.0461275	0.00498567	-0.0558811	-0.00955573	-0.0176132	-0.0184976	-0.0147688	-0.0188045	0.0077366	0.0193715	0.0178405	-0.0187804	-0.0303728	-0.019988	-0.0204896	-0.0687059	-0.0429555	0.0419313	-0.0405754	-0.065521	-0.0312109	0.00592814	0.0623659	-0.00233024	0.0548025	0.0577625	0.00951935	-0.0225872	-0.0697646	-0.0169613	-0.0673907	-0.0369399	-0.0259579	0.050777	0.00779054	0.0360586	-0.00610898	0.0252443	0.0258127	0.0134769	0.0616104	-0.00290975	-0.00201272	0.0110055	-0.0403489	0.0146275	0.00812069	0.0538354	-0.00184316
M84T958	0.0812442	0.043598	-0.0794918	-0.0535027	-0.00422274	-0.0165171	0.0201668	-0.0126214	0.00271848	0.016767	0.012314	0.000288967	-0.0101286	0.011064	0.00518542	-0.118969	-0.0800709	0.0389155	-0.0760521	-0.0996952	-0.0134534	0.00539142	0.0988181	-0.0108934	0.0868934	0.088209	-0.00918944	-0.0454562	-0.0834372	-0.0230131	-0.0780806	-0.0469383	-0.0239443	0.0944222	0.00739815	0.0549848	-0.000440226	0.0640395	0.0363246	0.0419999	0.101214	-0.0430475	-0.0393379	-0.0068287	-0.0439078	0.000767151	-0.00620027	0.0572612	-0.000893178
M311T815	0.0640472	0.0748487	-0.0274294	-0.0756029	0.0287016	0.00292398	0.0701848	0.00743032	-0.00710744	-0.011951	-0.0180817	0.0345625	0.0435273	0.0647296	0.0488181	-0.0763832	-0.0488873	0.0118298	-0.0495759	-0.0519922	0.0359876	0.0110451	0.0384907	-0.000740301	0.0337931	0.0296937	0.00981325	-0.0380447	-0.0337445	0.00266298	-0.0162424	-0.029439	-0.0131665	0.034966	0.00514702	0.0271924	0.00872099	0.0265177	0.0062174	0.0118499	0.0273036	-0.0781583	-0.0741547	-0.0294451	0.00229772	-0.026503	-0.0169982	0.0226515	0.00654502
M130T958	0.0891556	0.0842943	-0.0557524	-0.0889854	0.0241926	-0.00371584	0.0710037	0.00192186	-0.00541148	-0.0041702	-0.0114054	0.0313191	0.0352502	0.0625335	0.0460307	-0.115166	-0.0754153	0.0253214	-0.074409	-0.0856074	0.0272247	0.0117961	0.0734541	-0.00518491	0.0645451	0.0613748	0.00438433	-0.0519557	-0.0624574	-0.0067617	-0.0448462	-0.044443	-0.0207646	0.0689293	0.00737578	0.0459108	0.00773782	0.0495759	0.019897	0.0277475	0.0646373	-0.0870587	-0.0819897	-0.029282	-0.0150459	-0.0236052	-0.0179306	0.0421864	0.0054624
M147T958	0.0923209	0.0960697	-0.0496491	-0.0990921	0.03203	-0.000478548	0.0853228	0.00554758	-0.00749716	-0.00994436	-0.018024	0.0397331	0.0477143	0.0769788	0.0572623	-0.114981	-0.0743635	0.0228511	-0.0742793	-0.0825994	0.0382451	0.0141082	0.0666315	-0.00314565	0.0585284	0.0541111	0.00980349	-0.0541347	-0.0581823	-0.0020634	-0.0366705	-0.0448266	-0.0209116	0.0613152	0.00770952	0.0438294	0.00988309	0.0445903	0.0153492	0.0227142	0.0540887	-0.0997489	-0.0943119	-0.0353301	-0.00739495	-0.0302601	-0.0208068	0.0395052	0.00737847
M224T893	0.130787	-0.160477	-0.28901	0.132015	-0.186694	-0.125651	-0.275081	-0.138744	0.0673989	0.155402	0.161427	-0.208581	-0.306552	-0.294682	-0.256321	-0.245527	-0.151821	0.235469	-0.134358	-0.287008	-0.292198	0.00801879	0.30375	-0.0149547	0.267007	0.296577	0.0299396	-0.0474022	-0.358373	-0.117052	-0.389623	-0.15925	-0.129996	0.240883	0.0358454	0.161806	-0.0611841	0.0992525	0.150786	0.0610722	0.329807	0.182296	0.177921	0.145391	-0.264981	0.161573	0.0942655	0.283965	-0.0291838
M469T944	0.19679	-0.102579	-0.366096	0.0476498	-0.174454	-0.123594	-0.23	-0.123698	0.0561491	0.16716	0.169514	-0.178467	-0.288824	-0.259961	-0.219373	-0.368957	-0.255929	0.203821	-0.228479	-0.373453	-0.273186	-0.0145429	0.426627	-0.0576181	0.375341	0.404594	-0.082598	-0.0961946	-0.374853	-0.155303	-0.423266	-0.160426	-0.0987303	0.405454	0.0253089	0.212643	-0.0494015	0.251283	0.196445	0.186433	0.489587	0.123088	0.125713	0.110927	-0.293094	0.142405	0.0540644	0.266638	-0.0368286
M246T902	0.0537298	-0.135643	-0.23519	0.0729579	-0.135543	-0.0675681	-0.209024	-0.0597215	0.0291503	0.128253	0.137678	-0.12602	-0.21926	-0.226856	-0.168609	-0.194213	-0.168553	0.0373883	-0.139322	-0.198888	-0.193213	-0.0618193	0.30479	-0.0860356	0.268612	0.292156	-0.216261	-0.0341626	-0.144109	-0.138014	-0.230052	-0.0214899	0.0194432	0.357835	-0.012206	0.120617	-0.0283987	0.279095	0.150285	0.240893	0.411428	0.151613	0.153847	0.0741231	-0.194932	0.104826	0.0101303	0.0660844	-0.0435061
M206T897	0.194515	-0.00337085	-0.279923	-0.0362005	-0.0950967	-0.0828548	-0.0960353	-0.0785285	0.0322206	0.105558	0.101688	-0.0921185	-0.161025	-0.121897	-0.107687	-0.326397	-0.223459	0.150246	-0.204729	-0.306855	-0.15677	-0.00116436	0.333069	-0.0419803	0.292976	0.309607	-0.0524341	-0.101557	-0.289413	-0.106413	-0.30816	-0.136796	-0.0787413	0.316781	0.0216498	0.172666	-0.0261213	0.202308	0.142906	0.143678	0.368095	0.0146118	0.0201776	0.0497351	-0.201689	0.0746153	0.02111	0.203673	-0.0200045
M331T951	0.140706	-0.0407693	-0.235837	0.00547713	-0.0991195	-0.0750367	-0.120874	-0.0732713	0.0320714	0.100184	0.0998651	-0.099154	-0.165257	-0.141209	-0.120258	-0.252565	-0.175097	0.12656	-0.157901	-0.247147	-0.157525	-0.00725993	0.278216	-0.0377775	0.244764	0.261658	-0.0540195	-0.0713648	-0.239702	-0.0966594	-0.265822	-0.106134	-0.0623912	0.266465	0.0163183	0.140189	-0.0274859	0.168977	0.124587	0.124008	0.315912	0.0524454	0.0554477	0.0587701	-0.180841	0.0796461	0.0267534	0.168654	-0.0213291
M471T938	0.155914	-0.0175707	-0.246214	-0.0229356	-0.0885776	-0.0704327	-0.0973199	-0.0649879	0.0269159	0.0972159	0.0954652	-0.0834501	-0.148726	-0.119769	-0.100556	-0.278127	-0.197371	0.112707	-0.178483	-0.261342	-0.141646	-0.01195	0.299337	-0.0471212	0.263402	0.279026	-0.0800705	-0.0835425	-0.234447	-0.101567	-0.262366	-0.103341	-0.0520222	0.298869	0.0131203	0.148534	-0.0222975	0.202399	0.130715	0.151561	0.343927	0.0280452	0.0330497	0.0443889	-0.178812	0.0684511	0.0134798	0.157268	-0.0217336
M309T949	0.166772	0.00466407	-0.23845	-0.0407755	-0.0758879	-0.0670247	-0.0724345	-0.061633	0.0245949	0.0877044	0.084117	-0.0708784	-0.128861	-0.0949011	-0.0827431	-0.282308	-0.196291	0.117027	-0.179564	-0.261296	-0.125079	-0.00454336	0.288315	-0.04051	0.253648	0.267179	-0.0597219	-0.0891522	-0.236906	-0.0922278	-0.255028	-0.110741	-0.0589947	0.281438	0.0159008	0.147397	-0.0195902	0.186738	0.122822	0.135366	0.322521	0.00432544	0.00982961	0.035714	-0.168062	0.0581722	0.0113828	0.16238	-0.0175136
M421T899	0.211361	0.0910489	-0.24407	-0.133107	-0.0298633	-0.0481099	0.0216563	-0.0337607	0.00756879	0.0642509	0.054892	-0.0122272	-0.0562904	-0.0051506	-0.00685265	-0.339339	-0.242229	0.0823692	-0.224725	-0.285283	-0.0584957	-0.00676883	0.314634	-0.0538527	0.27687	0.283945	-0.0968785	-0.122935	-0.216176	-0.0886262	-0.225606	-0.108121	-0.0390708	0.32836	0.010657	0.160371	-0.00221592	0.24271	0.122756	0.17818	0.351515	-0.0873694	-0.0764362	-0.0130945	-0.141808	0.0143504	-0.0252133	0.132907	-0.0124019
M310T950	0.167898	0.0536984	-0.198845	-0.0825182	-0.0377199	-0.047877	-0.00727061	-0.0403057	0.0131885	0.058372	0.0516515	-0.0293061	-0.0674911	-0.0279819	-0.0287975	-0.264784	-0.182495	0.0926261	-0.169924	-0.231766	-0.0693354	0.00227103	0.24545	-0.0329995	0.215907	0.223376	-0.0446244	-0.0929075	-0.198222	-0.0690629	-0.201689	-0.10086	-0.0503437	0.240491	0.014452	0.129517	-0.00842555	0.164079	0.0977976	0.115175	0.265955	-0.0491656	-0.0421655	0.00612735	-0.125094	0.025536	-0.00447923	0.133942	-0.0093482
M546T867	0.151759	0.0413628	-0.196087	-0.075704	-0.0404382	-0.044014	-0.0166497	-0.0345792	0.0109371	0.0610402	0.0558721	-0.029166	-0.0709682	-0.0369109	-0.0314681	-0.253905	-0.18228	0.0704205	-0.167441	-0.220578	-0.0696465	-0.00883377	0.249169	-0.043251	0.219278	0.227402	-0.0794659	-0.0869384	-0.17428	-0.0759181	-0.188874	-0.0821799	-0.0315283	0.258976	0.00808825	0.124703	-0.00698322	0.188275	0.101385	0.140355	0.283328	-0.0365008	-0.0292971	0.00489986	-0.123691	0.0263924	-0.0108671	0.108864	-0.0131845
M309T861	0.434758	0.406441	-0.229162	-0.397579	0.117406	-0.0295814	0.342167	-0.0154035	-0.0132123	-0.0351133	-0.0721387	0.133061	0.169883	0.306378	0.207866	-0.510488	-0.300962	0.202537	-0.308529	-0.391027	0.121525	0.101493	0.268747	0.0294286	0.235644	0.218634	0.1863	-0.23761	-0.357044	0.00997441	-0.230595	-0.265301	-0.171172	0.180701	0.0595958	0.203668	0.0263497	0.0794114	0.0579201	-0.0123831	0.165743	-0.419963	-0.400302	-0.117391	-0.0587255	-0.105118	-0.0446281	0.283095	0.0417547
M190T921	0.34793	0.482734	-0.0907087	-0.479114	0.21563	0.047515	0.483005	0.0769369	-0.0580742	-0.109247	-0.14713	0.255014	0.332675	0.455633	0.351282	-0.391269	-0.250471	0.0157029	-0.259263	-0.237441	0.284134	0.0651504	0.150999	0.00125425	0.132469	0.100904	0.0569348	-0.213473	-0.114749	0.0458648	-0.00187307	-0.137563	-0.048977	0.142992	0.0226564	0.121102	0.0661943	0.127131	-0.00128107	0.0499888	0.0761215	-0.507674	-0.483054	-0.209073	0.0786843	-0.196131	-0.122181	0.0680013	0.0464693
M422T899	0.299084	0.212302	-0.260904	-0.249046	0.0245655	-0.037639	0.143112	-0.0176993	-0.00529896	0.034561	0.015399	0.0495111	0.0275349	0.110171	0.0796251	-0.430874	-0.296118	0.0971357	-0.282565	-0.341392	0.0117991	0.0157437	0.340213	-0.0459661	0.299222	0.298102	-0.0597329	-0.174599	-0.252196	-0.0710559	-0.22752	-0.149464	-0.0610247	0.342832	0.019621	0.18805	0.0129454	0.252298	0.116948	0.170348	0.349892	-0.214933	-0.198484	-0.0624145	-0.119791	-0.0338426	-0.0501752	0.160612	0.00142839
M163T641	0.280879	0.17096	-0.238038	-0.188325	0.00267524	-0.053091	0.09772	-0.0443011	0.00974871	0.0381476	0.0206049	0.0116971	-0.0076875	0.0694528	0.0355644	-0.380819	-0.241637	0.156676	-0.234969	-0.319286	-0.0256547	0.0403944	0.283396	-0.0109233	0.248983	0.250088	0.0452208	-0.151899	-0.292485	-0.0505687	-0.250062	-0.178074	-0.108347	0.241094	0.0348975	0.172973	-0.00123626	0.14169	0.097284	0.0729845	0.259911	-0.17112	-0.15978	-0.0263379	-0.125616	-0.00806482	-0.0104902	0.217421	0.00707711
M238T862	0.24984	0.207868	-0.187427	-0.230492	0.0449325	-0.020235	0.16066	-0.00360805	-0.0103763	0.00840113	-0.00975423	0.0659156	0.0621676	0.134923	0.099269	-0.34232	-0.230845	0.0734345	-0.223523	-0.262635	0.0444866	0.0220585	0.246539	-0.0277789	0.216763	0.211774	-0.0229264	-0.146208	-0.190649	-0.0398377	-0.156465	-0.123186	-0.0525292	0.243101	0.0178652	0.143044	0.016776	0.178728	0.0772668	0.113577	0.239565	-0.212928	-0.198791	-0.0683647	-0.0706422	-0.0481262	-0.0475419	0.123537	0.00800728
M137T677	0.322418	0.32478	-0.236126	-0.37439	0.0998463	0.00512348	0.281176	0.0408158	-0.0375832	-0.00789324	-0.033082	0.14766	0.148572	0.245054	0.201267	-0.466838	-0.341658	-0.00308949	-0.325585	-0.329184	0.127986	-0.00366184	0.350492	-0.0766098	0.308517	0.296893	-0.160967	-0.206178	-0.155889	-0.0645076	-0.132372	-0.104027	0.0046081	0.407349	0.000193904	0.18255	0.0439388	0.350713	0.107155	0.256503	0.380433	-0.336101	-0.311761	-0.1429	-0.0571514	-0.10638	-0.116797	0.0584339	0.00562696
M262T905	0.138191	0.128451	-0.150042	-0.179082	0.0316819	0.00610978	0.104311	0.0321375	-0.0238936	0.0182113	0.00983678	0.0674766	0.0467364	0.0835469	0.0841016	-0.249569	-0.208023	-0.0613022	-0.189199	-0.173048	0.0474857	-0.04118	0.240059	-0.081903	0.211629	0.209816	-0.21451	-0.100874	-0.0340685	-0.0714645	-0.0630728	-0.0062783	0.0589824	0.320199	-0.0196333	0.101165	0.0251686	0.296156	0.0870815	0.24242	0.308328	-0.131913	-0.117598	-0.0740009	-0.0502267	-0.044226	-0.0818473	-0.0321942	-0.0129851
M162T641	0.181742	0.174456	-0.156257	-0.214825	0.0484298	0.0027249	0.14623	0.0269445	-0.0232772	0.00682106	-0.00613539	0.0812016	0.0714885	0.123589	0.107782	-0.284643	-0.218541	-0.0234978	-0.204332	-0.20109	0.0642094	-0.0185022	0.23743	-0.0634852	0.209124	0.20438	-0.150273	-0.12094	-0.0783324	-0.0559748	-0.0820029	-0.0442614	0.0245891	0.291601	-0.00763535	0.113728	0.0263048	0.258101	0.0791324	0.199408	0.277697	-0.179884	-0.16474	-0.0830194	-0.0463893	-0.0565061	-0.0771391	0.0126596	-0.00371339
M116T659	0.222396	0.184691	-0.202117	-0.22925	0.0374169	-0.010927	0.140971	0.0137061	-0.0182332	0.0209019	0.00629204	0.0701755	0.0520132	0.113771	0.0965959	-0.344609	-0.256826	0.00794858	-0.240608	-0.256066	0.0436404	-0.0139197	0.290115	-0.0664232	0.255427	0.252629	-0.145474	-0.141728	-0.133425	-0.0695647	-0.134614	-0.0739958	0.00504736	0.336457	-0.00172223	0.143976	0.0226046	0.282877	0.100158	0.213662	0.330059	-0.188813	-0.172544	-0.0776137	-0.0773075	-0.0477763	-0.073232	0.0541482	-0.00486999
M507T861	0.243775	0.303962	-0.101261	-0.312885	0.123448	0.021422	0.292108	0.0430397	-0.0349043	-0.052263	-0.0762435	0.152269	0.188834	0.27051	0.210203	-0.297825	-0.19908	0.0139813	-0.199797	-0.193846	0.160638	0.0323478	0.154999	-0.0151436	0.136202	0.118793	-0.00269527	-0.150311	-0.0992731	0.00688062	-0.0385264	-0.0947352	-0.0274635	0.160571	0.0124812	0.102241	0.0404491	0.137205	0.0251053	0.0783416	0.12398	-0.318188	-0.301019	-0.129941	0.0207072	-0.115638	-0.0823432	0.0540591	0.023733
M343T863	0.214641	0.313516	-0.0584309	-0.319793	0.144392	0.038836	0.318314	0.0620894	-0.0436077	-0.0710663	-0.0947481	0.176093	0.223892	0.300122	0.238048	-0.252972	-0.17264	-0.0242157	-0.175097	-0.146336	0.19542	0.0273628	0.110323	-0.0154013	0.0969582	0.0762297	-0.0159344	-0.137907	-0.0414769	0.0207059	0.0187652	-0.0654331	-0.00405498	0.128171	0.00557025	0.0760601	0.0479336	0.126184	0.00490748	0.0744748	0.0803136	-0.330193	-0.31288	-0.146151	0.056354	-0.133904	-0.094396	0.00735903	0.0259701
M247T773	0.15626	0.222997	-0.024887	-0.213007	0.102434	0.0216203	0.225703	0.0321098	-0.0247836	-0.0568658	-0.0747379	0.116258	0.158155	0.214952	0.162035	-0.161176	-0.0949962	0.0213863	-0.102426	-0.0959725	0.133411	0.0403165	0.0407564	0.0142125	0.0355891	0.0201486	0.0655356	-0.092743	-0.0575646	0.0339271	0.00458225	-0.0713066	-0.0366288	0.0223787	0.0153426	0.04698	0.0287993	0.0164748	-0.013332	-0.0144078	-0.00864078	-0.234875	-0.224757	-0.0925068	0.0452061	-0.0906882	-0.0474516	0.0438478	0.0255485
M156T952	0.186115	0.242481	-0.0561386	-0.239048	0.103289	0.0179588	0.23753	0.0314256	-0.0258879	-0.0509485	-0.0704601	0.121006	0.158422	0.222963	0.169012	-0.209149	-0.130605	0.0257509	-0.13549	-0.133519	0.133095	0.0380371	0.0838613	0.00486368	0.0735375	0.0583721	0.0455616	-0.111312	-0.0802005	0.0223468	-0.0195029	-0.0827439	-0.0374436	0.071004	0.0154541	0.0681891	0.0305334	0.0558191	0.00260599	0.0154507	0.040881	-0.254426	-0.242319	-0.0995267	0.0301899	-0.0934725	-0.0552492	0.0548691	0.0241152
M173T983	0.235311	0.298654	-0.0567432	-0.280978	0.125717	0.015223	0.290647	0.0260212	-0.0254379	-0.0674702	-0.0925502	0.139148	0.191962	0.274475	0.199731	-0.24383	-0.136972	0.0710318	-0.148235	-0.160695	0.156478	0.0669983	0.0712588	0.0297625	0.0622048	0.0430699	0.129734	-0.133296	-0.129753	0.0446775	-0.0365769	-0.127678	-0.0797855	0.0251697	0.0303245	0.0794023	0.0321487	0.000608248	-0.0111588	-0.0441958	-0.0083383	-0.313236	-0.300372	-0.110878	0.0394708	-0.109753	-0.0487462	0.107611	0.0362818
M175T980	0.226657	0.286347	-0.0515736	-0.266603	0.120326	0.013268	0.278375	0.0224304	-0.0231015	-0.0657653	-0.0900224	0.131481	0.183568	0.263259	0.189881	-0.23062	-0.1262	0.0760054	-0.138092	-0.152985	0.148663	0.0683671	0.0614133	0.0334507	0.0535243	0.0350674	0.139527	-0.126917	-0.130452	0.0464613	-0.0373236	-0.127553	-0.0833148	0.0110412	0.0313658	0.0750116	0.029732	-0.0135901	-0.0137912	-0.0554793	-0.0204024	-0.300313	-0.288404	-0.10396	0.0385212	-0.104206	-0.0428032	0.111169	0.0361554
M303T894	0.220183	0.285677	-0.0454255	-0.266485	0.122708	0.0162314	0.28041	0.0259224	-0.0246408	-0.0678528	-0.0918217	0.134723	0.187727	0.265817	0.193214	-0.222919	-0.122681	0.0672726	-0.134434	-0.144854	0.153297	0.0658916	0.0560913	0.0317349	0.0488666	0.0300692	0.132056	-0.124319	-0.118838	0.0471878	-0.0275829	-0.120605	-0.0771154	0.00977676	0.0294042	0.070751	0.0309774	-0.0110698	-0.0158959	-0.0518564	-0.0233623	-0.29992	-0.287954	-0.106357	0.0435172	-0.106533	-0.0454782	0.10084	0.0358321
M139T659	0.0710407	0.0935946	-0.0628265	-0.121565	0.0374565	0.0159963	0.0901488	0.0330795	-0.0210941	-0.00411741	-0.00978324	0.0613304	0.0582994	0.0794624	0.0760743	-0.127453	-0.111428	-0.0602888	-0.1017	-0.0769547	0.0573634	-0.0258174	0.116045	-0.048287	0.102378	0.0983911	-0.133246	-0.0565734	0.0144156	-0.0319658	-0.000175827	0.0118127	0.0485655	0.170881	-0.0154408	0.0455786	0.021258	0.170143	0.0381376	0.141261	0.154985	-0.0978264	-0.0887099	-0.0591215	-0.00459556	-0.0426229	-0.0589084	-0.0473693	-0.00504427
M266T858	0.127471	0.165768	-0.0786137	-0.191256	0.0678666	0.020414	0.16047	0.0408552	-0.0280111	-0.0196363	-0.031236	0.0960655	0.104818	0.145604	0.125238	-0.188711	-0.147977	-0.0478923	-0.140268	-0.116805	0.0958622	-0.012206	0.137945	-0.0442093	0.121551	0.113027	-0.111405	-0.0894516	-0.0134821	-0.0235485	-0.00794438	-0.0159847	0.0334549	0.185485	-0.00951928	0.0656553	0.0296808	0.179363	0.0375279	0.138922	0.161121	-0.173521	-0.161023	-0.0873302	0.00430055	-0.0697062	-0.073123	-0.026131	0.00284746
M76T809	0.0457084	0.109831	-0.0170386	-0.132972	0.0620499	0.0339215	0.123642	0.052245	-0.0300468	-0.0260182	-0.0320095	0.0882163	0.0990083	0.116455	0.108643	-0.0831738	-0.0832412	-0.0944854	-0.0762364	-0.0293969	0.0965239	-0.0272456	0.0661717	-0.0450161	0.0585325	0.0505774	-0.135542	-0.045675	0.0692251	-0.0142739	0.0582776	0.0370928	0.0675991	0.129346	-0.0207549	0.018873	0.0291775	0.150054	0.0147173	0.12845	0.101263	-0.116943	-0.107664	-0.0771319	0.0342934	-0.063572	-0.0703018	-0.0897464	-0.00111783
M512T889	0.0148842	0.0871195	-0.00572178	-0.11696	0.0578806	0.0405384	0.107107	0.0609566	-0.0331632	-0.0234556	-0.0267691	0.0874144	0.0938867	0.101465	0.103173	-0.0559967	-0.0747575	-0.128552	-0.0649663	-0.00412116	0.0962342	-0.0432276	0.0617707	-0.0581118	0.0548029	0.0477475	-0.182765	-0.0325593	0.110076	-0.0217801	0.082939	0.0675061	0.0957839	0.145648	-0.0302475	0.00683202	0.0309463	0.177004	0.0163645	0.159036	0.115678	-0.093735	-0.0846048	-0.0774061	0.0398907	-0.0617208	-0.0780481	-0.129614	-0.00648089
M72T646	0.0134302	0.109861	0.0106664	-0.139262	0.0762049	0.0512366	0.138042	0.0739697	-0.0400166	-0.0363001	-0.0408156	0.109218	0.123546	0.13289	0.130429	-0.0500152	-0.0731203	-0.149271	-0.0641194	0.00964619	0.124248	-0.0446521	0.0481783	-0.059914	0.0428741	0.0330623	-0.192366	-0.0348572	0.13594	-0.0146228	0.111461	0.0783683	0.107698	0.139881	-0.0335551	-0.00093833	0.0374439	0.181397	0.00760008	0.163632	0.101697	-0.118606	-0.108333	-0.0939376	0.0599022	-0.0783002	-0.0898596	-0.152529	-0.00413269
M259T866	0.0620453	0.112321	0.0126671	-0.102921	0.0596092	0.0175682	0.121589	0.0220551	-0.0147939	-0.0380624	-0.0467787	0.0657052	0.0932076	0.118557	0.0901562	-0.0516709	-0.026647	0.000468306	-0.0323742	-0.021315	0.0801061	0.0217725	-0.0106887	0.0124562	-0.00954694	-0.0187795	0.0426536	-0.0375091	-0.00597684	0.0274875	0.0281671	-0.0257613	-0.0139351	-0.0206356	0.0066228	0.00829174	0.0163514	-0.0140775	-0.0201127	-0.0241572	-0.0404203	-0.119254	-0.114799	-0.0499667	0.0403779	-0.0516582	-0.024313	0.00716532	0.0150342
M259T880	0.0992457	0.159781	0.00316709	-0.148062	0.0796293	0.0202251	0.167834	0.0266371	-0.0190644	-0.0486009	-0.0612655	0.0881624	0.123806	0.162165	0.122186	-0.0909571	-0.0493032	0.0103594	-0.0566287	-0.0470266	0.105221	0.0316936	0.00183202	0.0163242	0.0013979	-0.010857	0.0606116	-0.0588418	-0.0255179	0.0339558	0.0227672	-0.0451406	-0.0254115	-0.0143514	0.0110379	0.0210972	0.0216536	-0.0115001	-0.0213501	-0.0288845	-0.0395839	-0.169035	-0.162461	-0.0680021	0.0465421	-0.0692836	-0.0327521	0.0228505	0.0205603
M116T961	0.103079	0.148472	-0.0168861	-0.142801	0.0685461	0.0151448	0.15065	0.0225806	-0.0170931	-0.0377364	-0.0495419	0.0784131	0.105935	0.143413	0.108811	-0.107621	-0.0646168	0.0107339	-0.0691889	-0.0634566	0.089794	0.0252336	0.0288925	0.00766312	0.0252561	0.0149728	0.0378732	-0.0618047	-0.035152	0.0214726	0.00479642	-0.0450847	-0.0215055	0.0191147	0.00926003	0.0312284	0.0196729	0.015928	-0.00807161	-0.0048844	-0.00194788	-0.156418	-0.149531	-0.0626434	0.0303996	-0.0609864	-0.0331854	0.0255021	0.0165316
M191T958	0.0429553	0.104982	0.012255	-0.107806	0.0614741	0.0270566	0.119771	0.0368161	-0.0217059	-0.0356441	-0.0425572	0.0753904	0.0975001	0.116359	0.097471	-0.047033	-0.0384675	-0.0456171	-0.0394405	-0.0096118	0.0893537	0.000289452	0.00672804	-0.0101509	0.0059765	-0.00294558	-0.0311735	-0.0341564	0.0385207	0.0134191	0.0528868	0.00789046	0.0241512	0.0283438	-0.00606194	0.00441601	0.0218949	0.045536	-0.0109804	0.033908	0.00395211	-0.112097	-0.106153	-0.0605738	0.0446224	-0.0569778	-0.0428953	-0.0425219	0.00838701
M111T673	0.0597366	0.137161	0.0234139	-0.132834	0.0794273	0.0312441	0.155349	0.0405454	-0.0245185	-0.0493864	-0.059043	0.092609	0.125509	0.151947	0.122326	-0.0532282	-0.0360127	-0.0361776	-0.0404105	-0.0103063	0.112309	0.0123856	-0.0103121	0.00090582	-0.00911027	-0.0210397	0.00314363	-0.0423548	0.0318839	0.0277594	0.0616292	-0.00503862	0.0114945	-9.82986e-05	-0.00119298	0.00303028	0.0253546	0.0188773	-0.0229151	0.00661747	-0.0298275	-0.14638	-0.139833	-0.0721674	0.0596719	-0.0712439	-0.0445418	-0.0317096	0.0148798
M174T839	0.0536761	0.13516	0.0235209	-0.13469	0.0802763	0.0343959	0.155211	0.0453963	-0.0268005	-0.0488049	-0.0579081	0.0959789	0.127286	0.151696	0.125023	-0.0516693	-0.0397205	-0.051041	-0.0426269	-0.00640529	0.115629	0.00557429	-0.00500579	-0.006265	-0.0043781	-0.0162485	-0.0203282	-0.0413243	0.0463212	0.0234152	0.069852	0.00575558	0.0237037	0.0152959	-0.00524993	0.00169143	0.0271988	0.0377788	-0.0201548	0.0250339	-0.0160062	-0.144466	-0.137433	-0.0757537	0.0612998	-0.07316	-0.0505823	-0.0477439	0.0128119
M72T667	0.117467	0.179364	-0.0271324	-0.182787	0.0850548	0.024719	0.184558	0.0382644	-0.0261454	-0.0430039	-0.0563838	0.103625	0.132278	0.174697	0.139355	-0.137292	-0.0945716	-0.020056	-0.0961243	-0.076188	0.116154	0.0144325	0.0566801	-0.00921771	0.0498207	0.037577	-0.0123363	-0.0765383	-0.0145213	0.01346	0.0192623	-0.0323832	0.00174143	0.0691635	0.0019434	0.0394306	0.0284045	0.0712702	9.61456e-05	0.0428736	0.0402837	-0.189192	-0.179305	-0.0855488	0.0371606	-0.0787805	-0.0557017	-0.00338949	0.0149479
M292T815	0.111833	0.208783	0.00469777	-0.207204	0.110891	0.0390402	0.22658	0.0540069	-0.0342464	-0.0636121	-0.0786991	0.131771	0.174105	0.218495	0.175318	-0.117279	-0.0804253	-0.0410254	-0.0848164	-0.0491676	0.154672	0.0176633	0.0221069	-0.00446106	0.0193961	0.00303247	-0.0048941	-0.0757948	0.0189455	0.0298652	0.0612687	-0.0211027	0.0108278	0.0375628	-8.77848e-05	0.0235785	0.0361284	0.0544133	-0.0186759	0.0290989	-0.00240496	-0.221629	-0.210932	-0.105292	0.0690125	-0.100843	-0.0666822	-0.0284627	0.0201637
M150T682	0.148308	0.268719	-0.012558	-0.276186	0.139832	0.0509714	0.289011	0.0738191	-0.0465832	-0.0748733	-0.093842	0.171767	0.219543	0.276513	0.226359	-0.172315	-0.126636	-0.069842	-0.128452	-0.0779337	0.19721	0.0108643	0.0607538	-0.0214047	0.0534907	0.0333595	-0.0516605	-0.103945	0.0308793	0.0240785	0.073805	-0.0175763	0.0305314	0.0977662	-0.00586816	0.0400399	0.0486725	0.118275	-0.00982921	0.0804177	0.046264	-0.284884	-0.269681	-0.14045	0.0793668	-0.129996	-0.096351	-0.0519236	0.0212915
M527T902	0.0697569	0.198298	0.0322828	-0.206276	0.121058	0.057336	0.231268	0.0775004	-0.0446742	-0.07071	-0.0832197	0.150009	0.192752	0.225463	0.191934	-0.0778625	-0.0700095	-0.106503	-0.0709702	-0.00479055	0.17862	-0.0061897	0.00762954	-0.0251711	0.00688672	-0.0105907	-0.0811508	-0.0609095	0.0969263	0.0246133	0.118726	0.030092	0.06068	0.0593988	-0.0162776	0.00165517	0.0444071	0.0992735	-0.0226876	0.078463	0.00970792	-0.212307	-0.200662	-0.120638	0.0930536	-0.112902	-0.0884695	-0.103447	0.0145642
M61T447	0.095316	0.188981	-0.0111922	-0.202986	0.101608	0.0427404	0.206794	0.0628682	-0.0381448	-0.0517116	-0.0642004	0.13003	0.160385	0.19734	0.167724	-0.123394	-0.100982	-0.0809305	-0.0989213	-0.0502924	0.147675	-0.00684439	0.0579606	-0.0311799	0.0511587	0.0369454	-0.0880958	-0.0734275	0.0507973	0.00707029	0.0681512	0.00940528	0.0475524	0.106146	-0.0127626	0.0273979	0.0387583	0.127466	8.50983e-05	0.0986886	0.0661501	-0.200702	-0.188671	-0.108327	0.058876	-0.0970022	-0.082126	-0.0701027	0.0106984
M121T660	-0.0253516	-0.0306175	-0.0255472	0.00599012	-0.0144898	0.00578922	-0.0307146	0.0139737	-0.00618168	0.0187691	0.0228135	-0.00253904	-0.0214245	-0.0329413	-0.0116684	-0.0105764	-0.0330402	-0.0627278	-0.02285	-0.00248121	-0.0108775	-0.0385751	0.0571842	-0.0421985	0.0506548	0.0540279	-0.131234	0.00332665	0.0497153	-0.036036	0.0104505	0.0477661	0.0577618	0.108778	-0.0199353	0.00640635	0.00419921	0.115659	0.0297782	0.11002	0.108716	0.0323754	0.0345178	-0.00499215	-0.0161518	0.00590395	-0.02449	-0.0653273	-0.0148964
M366T887	0.010102	-0.0556982	-0.113731	0.00854516	-0.0522295	-0.0156748	-0.0817472	-0.0031039	0.00116595	0.0592132	0.0648293	-0.0347332	-0.0832189	-0.0916667	-0.0544261	-0.0986139	-0.105604	-0.0500671	-0.0852843	-0.0844922	-0.0656013	-0.0580879	0.173609	-0.0734751	0.153236	0.16347	-0.207762	-0.0191094	-0.00581577	-0.0833946	-0.0708135	0.0344641	0.0634789	0.244677	-0.0235721	0.0551292	-0.00252828	0.223071	0.0835216	0.200031	0.260311	0.0619267	0.0661066	0.0109224	-0.0816237	0.0335448	-0.0273903	-0.0400161	-0.028338
M454T860	0.0917648	0.0290071	-0.202571	-0.110002	-0.0270622	-0.00698195	-0.00865966	0.023486	-0.0169964	0.0674622	0.0679023	0.0152446	-0.0450507	-0.0314328	0.00692337	-0.251212	-0.236908	-0.103282	-0.204137	-0.18591	-0.0264196	-0.0884461	0.322649	-0.12949	0.284675	0.293079	-0.358787	-0.0817976	-0.010802	-0.1287	-0.0971072	0.0403963	0.111185	0.452124	-0.0392706	0.115097	0.0160507	0.420543	0.137092	0.363828	0.457162	-0.0255599	-0.011859	-0.0418358	-0.106442	0.000360963	-0.0853339	-0.0764696	-0.0371084
M265T624	0.166241	0.261052	-0.0940029	-0.307738	0.121995	0.0505981	0.268067	0.0874407	-0.0547051	-0.0419739	-0.0586712	0.173632	0.19127	0.246855	0.220422	-0.261512	-0.221915	-0.13361	-0.207697	-0.142101	0.180533	-0.0376268	0.197605	-0.0852956	0.17433	0.158916	-0.235425	-0.129234	0.0498263	-0.0372658	0.0442664	0.0187189	0.0952217	0.302661	-0.0285637	0.0821308	0.0555223	0.315224	0.0513187	0.255707	0.253526	-0.275006	-0.254287	-0.155368	0.0342014	-0.125462	-0.135859	-0.107894	0.0013292
M245T933	0.134528	0.238709	-0.0899113	-0.297991	0.117959	0.0595525	0.252048	0.100963	-0.0603364	-0.0367856	-0.0504251	0.176523	0.186608	0.231437	0.218006	-0.242705	-0.22519	-0.183036	-0.205869	-0.120747	0.182485	-0.0619841	0.209055	-0.10862	0.184624	0.170392	-0.313735	-0.118595	0.101491	-0.0526515	0.0720052	0.0588248	0.136882	0.347335	-0.0426035	0.0733186	0.0594421	0.372176	0.0599746	0.313767	0.295118	-0.252163	-0.230678	-0.160354	0.0374881	-0.125491	-0.151622	-0.163002	-0.00688644
M188T863	0.169461	0.216979	-0.131935	-0.268497	0.0859219	0.0308528	0.207673	0.0647944	-0.0428114	-0.0147525	-0.028884	0.133081	0.133005	0.184774	0.168765	-0.280139	-0.233747	-0.102369	-0.216411	-0.172942	0.126636	-0.0402308	0.235887	-0.0885534	0.208002	0.19822	-0.236926	-0.126847	0.00496288	-0.0567846	-0.010829	0.00310677	0.0802732	0.333653	-0.0249318	0.100187	0.0441181	0.32691	0.0735888	0.265086	0.300004	-0.226727	-0.207619	-0.125947	-0.00725052	-0.0940094	-0.117893	-0.0720363	-0.00517279
M482T868	0.152714	0.202658	-0.0990305	-0.238326	0.0839684	0.0277883	0.197319	0.0547817	-0.0366625	-0.0228844	-0.0366778	0.121363	0.130053	0.178656	0.156593	-0.233863	-0.188132	-0.0730727	-0.176965	-0.142554	0.120587	-0.0219718	0.178166	-0.0621566	0.157045	0.146701	-0.161703	-0.110169	-0.00417314	-0.0342569	-0.00375876	-0.00982661	0.0530849	0.246958	-0.0157	0.0809933	0.0383264	0.242103	0.0501864	0.191241	0.215657	-0.212239	-0.196272	-0.111106	0.00547432	-0.08747	-0.096255	-0.0469911	0.00127744
M85T863	0.139899	0.205452	-0.094151	-0.249069	0.091226	0.0375216	0.206381	0.0687683	-0.0434724	-0.0254706	-0.0384848	0.13494	0.14263	0.187601	0.17042	-0.229208	-0.195642	-0.110178	-0.181587	-0.130611	0.135879	-0.0365949	0.185485	-0.0776972	0.163627	0.152583	-0.213595	-0.108858	0.0334408	-0.0412499	0.0217026	0.0158031	0.0820592	0.277663	-0.0251341	0.076049	0.0441236	0.283076	0.0534357	0.231189	0.240636	-0.215853	-0.198516	-0.123574	0.0147323	-0.0964421	-0.112425	-0.0871389	-0.00233589
M514T888	0.0301027	0.164364	-0.0309237	-0.233083	0.107102	0.0791957	0.200344	0.122619	-0.0667164	-0.0366628	-0.0422027	0.169809	0.174079	0.187324	0.197819	-0.128624	-0.16861	-0.269385	-0.145179	-0.0218175	0.18216	-0.0980817	0.154648	-0.130596	0.137074	0.12472	-0.406952	-0.0682061	0.222723	-0.0589106	0.155804	0.143563	0.205471	0.337089	-0.0655371	0.0228114	0.0619427	0.396972	0.0477207	0.356944	0.279412	-0.176559	-0.157453	-0.153908	0.0662367	-0.118242	-0.162337	-0.270062	-0.0183153
M855T888	0.0589284	0.131157	-0.0504172	-0.176296	0.0704579	0.0436173	0.144527	0.0723199	-0.0413751	-0.0197397	-0.0259416	0.111403	0.11276	0.132452	0.133296	-0.13372	-0.13934	-0.148826	-0.123963	-0.0569684	0.11488	-0.0554211	0.134403	-0.0831041	0.118834	0.110787	-0.248294	-0.0647366	0.10122	-0.0425484	0.066242	0.0656452	0.114383	0.243211	-0.0363409	0.0376363	0.0395669	0.268043	0.0420204	0.233293	0.208503	-0.139167	-0.125437	-0.102625	0.0268805	-0.0778277	-0.10468	-0.140908	-0.00991812
M136T520	0.0225317	0.120878	-0.0263212	-0.173596	0.0783793	0.0587007	0.147016	0.091494	-0.0497845	-0.0256133	-0.0295638	0.125719	0.127455	0.13702	0.146014	-0.0986807	-0.12887	-0.202781	-0.110766	-0.0185649	0.134038	-0.0750239	0.120468	-0.0997202	0.106761	0.0978459	-0.310167	-0.0513673	0.166371	-0.0464641	0.114402	0.108388	0.155425	0.25887	-0.0496755	0.0185474	0.0461716	0.303014	0.038072	0.272491	0.216265	-0.129793	-0.115412	-0.114555	0.0470923	-0.0872577	-0.122022	-0.203036	-0.0145389
M118T557	0.037786	0.0665809	-0.0909439	-0.128779	0.0284545	0.0300188	0.0672193	0.0600073	-0.0337778	0.0146128	0.0136656	0.0711927	0.0464286	0.0534314	0.0767876	-0.142549	-0.159006	-0.158656	-0.135491	-0.0753846	0.058997	-0.0800063	0.190421	-0.108294	0.168308	0.167354	-0.321464	-0.0549344	0.0963581	-0.0783476	0.0291241	0.083107	0.13516	0.321462	-0.0448637	0.0515911	0.0310523	0.335454	0.0753127	0.298117	0.300675	-0.069662	-0.0567457	-0.0764205	-0.0162343	-0.0445776	-0.100333	-0.150057	-0.024295
M117T659	0.051454	0.123885	-0.0767351	-0.190126	0.0662342	0.0502086	0.136908	0.0871038	-0.048869	-0.0076257	-0.0118609	0.118991	0.107	0.121767	0.136796	-0.159165	-0.178208	-0.201575	-0.15438	-0.0693548	0.116269	-0.0859528	0.190393	-0.119381	0.168374	0.162028	-0.358793	-0.070588	0.138495	-0.0719732	0.0742196	0.100802	0.161774	0.343099	-0.052487	0.0484119	0.0456978	0.372871	0.0679401	0.330072	0.305857	-0.131336	-0.114782	-0.114991	0.0155236	-0.0802628	-0.130438	-0.19367	-0.0209275
M292T589	0.0952855	0.156319	-0.0999249	-0.218037	0.0717964	0.0423442	0.16028	0.0782973	-0.046342	-0.00863002	-0.0163664	0.122683	0.113863	0.142067	0.146503	-0.205952	-0.200793	-0.16508	-0.178945	-0.109757	0.117757	-0.0701159	0.211028	-0.109323	0.18639	0.179077	-0.317362	-0.0916396	0.0880579	-0.0682294	0.0403488	0.0649523	0.132416	0.34449	-0.0426295	0.0688855	0.0448126	0.359968	0.0719572	0.309697	0.309193	-0.164417	-0.146885	-0.118184	0.0047787	-0.0840544	-0.125864	-0.148615	-0.0157396
M871T888	0.0230472	0.191199	0.0337326	-0.232062	0.13375	0.0862721	0.241063	0.12169	-0.0658816	-0.0689024	-0.0773969	0.185272	0.216492	0.233936	0.223549	-0.0697918	-0.105353	-0.23583	-0.0937826	0.0265705	0.21463	-0.0636285	0.0537326	-0.0867033	0.0479909	0.0302153	-0.282188	-0.0556175	0.221701	-0.0110114	0.192372	0.121601	0.165767	0.192589	-0.0510229	-0.00886038	0.0619517	0.263412	-0.000120617	0.2373	0.127463	-0.206585	-0.190269	-0.156436	0.110518	-0.134221	-0.143385	-0.242251	-0.00214214
M264T904	0.0691433	0.196874	-0.022446	-0.242837	0.116635	0.0682538	0.227191	0.103654	-0.0585521	-0.0496204	-0.0596488	0.167409	0.186945	0.214763	0.20407	-0.13922	-0.14941	-0.195796	-0.135268	-0.0390424	0.184357	-0.0584871	0.117269	-0.0900149	0.103831	0.0889681	-0.275736	-0.0785385	0.153513	-0.0285156	0.125938	0.0857746	0.141316	0.245869	-0.0437226	0.0273402	0.0562101	0.291545	0.0261278	0.25342	0.191256	-0.21024	-0.19291	-0.146305	0.0704493	-0.120206	-0.136309	-0.19034	-0.0041803
M105T615	0.088705	0.2608	-0.00693507	-0.308096	0.157113	0.0877702	0.303164	0.12934	-0.0731837	-0.0743256	-0.0883662	0.216794	0.251517	0.289366	0.267277	-0.158367	-0.167263	-0.230823	-0.153967	-0.0354133	0.24412	-0.0595759	0.112883	-0.0963922	0.100021	0.0792376	-0.297782	-0.0963327	0.188093	-0.0180972	0.168655	0.0965664	0.160666	0.257094	-0.0488224	0.0248544	0.0706996	0.317224	0.0158566	0.273569	0.185796	-0.278856	-0.257956	-0.185458	0.103813	-0.157552	-0.164301	-0.225223	0.00112648
M435T662	0.0261875	0.187202	0.0489403	-0.213263	0.130624	0.0786015	0.235272	0.107432	-0.0584523	-0.0734932	-0.0828073	0.172635	0.210789	0.23039	0.211754	-0.0504426	-0.0764373	-0.193449	-0.0705898	0.0336279	0.204625	-0.0421318	0.0163897	-0.0605845	0.0149337	-0.00313191	-0.201992	-0.0493622	0.189709	0.00770591	0.179642	0.0950055	0.129609	0.122283	-0.0389341	-0.0154295	0.0555172	0.187196	-0.0162789	0.167288	0.0614769	-0.202275	-0.188419	-0.142059	0.11301	-0.126956	-0.121331	-0.199691	0.00473139
M434T662	0.0327997	0.20685	0.0479494	-0.236855	0.142456	0.0853604	0.258118	0.117481	-0.0641244	-0.0789151	-0.0892606	0.189191	0.229746	0.252137	0.232067	-0.0629016	-0.08979	-0.211827	-0.0827904	0.0307117	0.223143	-0.0471642	0.0259175	-0.0685078	0.0233745	0.00376332	-0.226437	-0.0567711	0.204577	0.00582898	0.192539	0.10291	0.142584	0.143483	-0.0429065	-0.0133507	0.0609784	0.21303	-0.0146284	0.189672	0.0772336	-0.22328	-0.207793	-0.156324	0.120673	-0.138935	-0.13422	-0.217641	0.00462926
M167T600	0.0752591	0.242843	0.0359835	-0.263132	0.151894	0.0781993	0.287189	0.107736	-0.0610316	-0.0851933	-0.0995113	0.194451	0.242755	0.279221	0.244922	-0.0988544	-0.100518	-0.167879	-0.0976737	-0.00131075	0.229023	-0.0248154	0.0283531	-0.0501233	0.0253215	0.00389523	-0.161105	-0.0752529	0.15253	0.0181266	0.163909	0.0623833	0.105131	0.118068	-0.0301508	0.00158112	0.0597025	0.174803	-0.0190804	0.146598	0.052857	-0.260389	-0.24452	-0.158976	0.117065	-0.144709	-0.125381	-0.166105	0.0126974
M115T864	0.0756847	0.236516	0.0259621	-0.260715	0.146427	0.0763353	0.278327	0.106757	-0.0605307	-0.0795571	-0.0933037	0.190206	0.234038	0.269556	0.238665	-0.106726	-0.108951	-0.17104	-0.104384	-0.00859906	0.221901	-0.029621	0.0430911	-0.056091	0.0383278	0.0179185	-0.177839	-0.076426	0.15098	0.0108554	0.156725	0.064894	0.109861	0.138299	-0.0319662	0.00632521	0.0590952	0.192793	-0.0117834	0.162787	0.0748567	-0.253414	-0.237288	-0.157006	0.109285	-0.140891	-0.126909	-0.168405	0.0101884
M164T594	0.121608	0.284631	-0.00163236	-0.312491	0.162408	0.0768823	0.321063	0.111208	-0.0651599	-0.0835051	-0.101153	0.21132	0.257925	0.307767	0.268293	-0.167396	-0.150486	-0.165061	-0.145028	-0.0514784	0.241704	-0.0255947	0.0823137	-0.0613783	0.0728171	0.0503145	-0.184185	-0.104427	0.12562	0.00691128	0.139308	0.0459053	0.10422	0.179369	-0.02974	0.0294987	0.0647891	0.226019	-0.0014924	0.184134	0.111922	-0.303357	-0.284182	-0.176317	0.10462	-0.156632	-0.140177	-0.154029	0.0128316
M70T659	0.167355	0.311846	-0.04407	-0.344819	0.162141	0.0686323	0.335994	0.105246	-0.0642384	-0.0757224	-0.0960503	0.213744	0.255615	0.317687	0.274159	-0.233237	-0.194633	-0.14439	-0.187166	-0.105861	0.237199	-0.0221106	0.135358	-0.0669943	0.119457	0.0973565	-0.188233	-0.130168	0.0807483	-0.00467547	0.0983278	0.0199731	0.0911128	0.229933	-0.0256191	0.0593947	0.0651384	0.260497	0.0174835	0.206381	0.165453	-0.330509	-0.309175	-0.181747	0.0823286	-0.157986	-0.144465	-0.123267	0.0128065
M166T502	0.161491	0.328816	-0.0232311	-0.359245	0.178204	0.0782453	0.361408	0.115969	-0.0696565	-0.0885305	-0.109734	0.231598	0.281746	0.344318	0.296606	-0.218739	-0.185307	-0.16053	-0.179381	-0.0869659	0.261629	-0.0214297	0.113484	-0.065175	0.10022	0.0755819	-0.187696	-0.128784	0.105205	0.00498807	0.126828	0.0295795	0.099249	0.211748	-0.0277076	0.0485357	0.0702101	0.252475	0.00586886	0.200523	0.140078	-0.349354	-0.327497	-0.194379	0.102869	-0.171868	-0.152172	-0.142432	0.0156515
M714T879	0.138869	0.255161	-0.0431079	-0.285517	0.131465	0.0562318	0.273815	0.0874428	-0.0533625	-0.0593074	-0.0757931	0.17545	0.207237	0.258054	0.224346	-0.198951	-0.167751	-0.123731	-0.160272	-0.0923558	0.193105	-0.0222088	0.122665	-0.060337	0.10826	0.0905346	-0.169857	-0.108942	0.0677042	-0.00903101	0.0780459	0.0193725	0.0801367	0.20595	-0.0229114	0.0523288	0.0539966	0.230306	0.0195365	0.184071	0.153278	-0.270279	-0.252313	-0.150317	0.0636554	-0.129182	-0.121812	-0.105727	0.0088206
M513T889	0.132279	0.270197	-0.0247602	-0.299485	0.146222	0.0657682	0.296894	0.0985226	-0.0589344	-0.0706039	-0.0877441	0.192619	0.231341	0.28214	0.245499	-0.186165	-0.160973	-0.14256	-0.15441	-0.0747551	0.216116	-0.0236148	0.105146	-0.0609313	0.092873	0.0728791	-0.176525	-0.107684	0.0936278	-0.00175743	0.105785	0.0310081	0.0910243	0.194787	-0.0259766	0.0424711	0.0591381	0.22919	0.0101088	0.184619	0.135182	-0.287035	-0.268424	-0.162872	0.0824311	-0.142312	-0.130649	-0.127523	0.010763
M854T888	0.100053	0.208519	-0.0386604	-0.246345	0.112328	0.0562392	0.229063	0.0877871	-0.0516326	-0.0470912	-0.0592951	0.157147	0.178316	0.215203	0.196069	-0.165778	-0.15477	-0.148514	-0.143695	-0.0686619	0.171225	-0.039711	0.122823	-0.0733016	0.108542	0.0939686	-0.21585	-0.0894839	0.0987024	-0.0220319	0.0880539	0.0482723	0.104335	0.22387	-0.0315848	0.0415804	0.050875	0.254074	0.0263405	0.213102	0.175191	-0.221402	-0.204729	-0.137076	0.0566332	-0.113897	-0.120936	-0.136457	0.000850025
M183T641	0.122526	0.241493	-0.0514164	-0.284664	0.127117	0.0617609	0.262285	0.0976535	-0.0579882	-0.0520685	-0.0664657	0.177992	0.201388	0.245699	0.222824	-0.199891	-0.182703	-0.162259	-0.170029	-0.0881529	0.192715	-0.0433022	0.147836	-0.0829397	0.130596	0.114144	-0.241625	-0.106175	0.10155	-0.0263516	0.0911618	0.0483608	0.113964	0.260309	-0.0344153	0.0526787	0.0574261	0.291107	0.0328062	0.242564	0.205921	-0.256069	-0.236863	-0.155748	0.0599387	-0.129016	-0.136865	-0.146606	0.00128636
M252T641	0.130304	0.264938	-0.0391923	-0.303569	0.142163	0.0671393	0.290198	0.103227	-0.0613383	-0.0636008	-0.0798054	0.193334	0.225194	0.273934	0.243862	-0.199519	-0.179113	-0.162472	-0.168735	-0.0831043	0.213221	-0.036622	0.132384	-0.0766063	0.116954	0.0980419	-0.22346	-0.110565	0.105615	-0.0156832	0.104817	0.0443446	0.109856	0.240088	-0.0324915	0.0488084	0.0610235	0.275022	0.0228835	0.226637	0.180447	-0.281273	-0.261522	-0.166374	0.0745421	-0.141396	-0.140511	-0.146933	0.00569574
M133T453	-0.319634	-0.288586	0.0980143	0.228577	-0.0834601	0.0421615	-0.241428	0.0544393	-0.0132163	0.0494296	0.0794579	-0.0623934	-0.118435	-0.224381	-0.121981	0.289524	0.108647	-0.28432	0.135172	0.24416	-0.0675051	-0.148909	-0.0479734	-0.114113	-0.040924	-0.0260876	-0.416113	0.147812	0.353536	-0.0790579	0.192439	0.27802	0.244951	0.12884	-0.0839938	-0.116359	0.000500793	0.215971	0.0225209	0.258733	0.128924	0.298377	0.292577	0.0417352	0.0204817	0.0587089	-0.0406258	-0.340905	-0.0559503
M128T802	-0.119008	-0.0785353	0.133204	0.111057	-0.00347573	0.0123181	-0.0478839	-0.0022211	0.00703373	-0.0265916	-0.02041	-0.0228253	-0.00139631	-0.0315641	-0.0310798	0.201518	0.155376	-0.00155409	0.142724	0.155015	-0.000927556	0.0179237	-0.189843	0.0482626	-0.167205	-0.16862	0.112757	0.0771804	0.079745	0.0548151	0.0936866	0.0358508	-0.01078	-0.225096	0.00429829	-0.0886266	-0.00918444	-0.189464	-0.0714171	-0.148706	-0.227489	0.0787899	0.0698458	0.0330473	0.0628529	0.0130646	0.03966	-0.0284328	0.00875921
M148T805	-0.107468	-0.0545168	0.136704	0.0882319	0.00998221	0.017144	-0.0211455	0.00399458	0.00315762	-0.0350198	-0.0305927	-0.00741897	0.01979	-0.0054496	-0.0104661	0.191459	0.149208	-0.00552322	0.13563	0.152112	0.0177726	0.0209861	-0.191703	0.0493066	-0.168857	-0.172314	0.116369	0.0695099	0.0827596	0.060004	0.102656	0.033257	-0.0105894	-0.22658	0.00468115	-0.087588	-0.00509265	-0.188357	-0.0754828	-0.149769	-0.233811	0.0532083	0.045343	0.0211287	0.0725787	0.00112852	0.0328021	-0.031367	0.0115768
M84T806	-0.0894928	-0.0629177	0.118251	0.101635	-0.00425298	0.00331642	-0.0402161	-0.013789	0.0117347	-0.0256949	-0.0217338	-0.0276671	-0.00419117	-0.0254871	-0.0329157	0.174245	0.146882	0.0359262	0.131809	0.127554	-0.00785963	0.0333655	-0.182113	0.0610647	-0.160546	-0.162101	0.159746	0.0653607	0.0345051	0.0600347	0.0630361	0.00433903	-0.0404393	-0.238901	0.0141058	-0.0752266	-0.0125212	-0.215948	-0.0706869	-0.178691	-0.2374	0.0632512	0.0541579	0.0375444	0.0523963	0.0155766	0.049992	0.0150985	0.0132128
M149T805	-0.135637	-0.0656188	0.167733	0.103449	0.0146211	0.0244576	-0.0227553	0.0101074	0.00129069	-0.0433191	-0.0376068	-0.00410505	0.0284081	-0.00373588	-0.00782141	0.234403	0.178343	-0.0209296	0.162996	0.189299	0.0270613	0.0197648	-0.229819	0.0538298	-0.202378	-0.2068	0.12115	0.0850424	0.114894	0.0700202	0.134225	0.0503091	-0.00168129	-0.26314	0.00203453	-0.108242	-0.00403475	-0.212842	-0.0902765	-0.166353	-0.27402	0.0637484	0.0547068	0.0210971	0.0914521	-0.00182977	0.0337269	-0.0534941	0.0125962
M146T803	-0.151995	-0.0800122	0.168413	0.111589	0.010339	0.0277255	-0.0348181	0.0153292	-0.000681097	-0.0392617	-0.0318332	-0.00540808	0.0224394	-0.0154803	-0.0125016	0.244083	0.177207	-0.0433298	0.16447	0.199101	0.0246296	0.00774204	-0.223265	0.0425134	-0.196505	-0.200002	0.0833615	0.09104	0.138155	0.0616446	0.145166	0.0693689	0.0178194	-0.240953	-0.00462045	-0.112145	-0.00289225	-0.185538	-0.0851742	-0.138329	-0.252397	0.0786549	0.069819	0.0207488	0.0909611	0.00023481	0.0274013	-0.0786145	0.008209
M147T803	-0.175595	-0.157433	0.126327	0.174468	-0.0402559	0.00883426	-0.127919	-0.00451048	0.0110422	-0.000542075	0.0127567	-0.0574489	-0.0577513	-0.109766	-0.083396	0.240792	0.164797	-0.038982	0.159497	0.179953	-0.0448821	-0.0131298	-0.171215	0.0226408	-0.150565	-0.145825	0.0272847	0.104859	0.120356	0.0265037	0.0966337	0.0798999	0.0286997	-0.17509	-0.0101134	-0.0981188	-0.0153196	-0.13468	-0.0520085	-0.0882186	-0.16853	0.161993	0.151283	0.0569533	0.0411134	0.0420761	0.0407653	-0.0733763	-0.00613411
M207T626	-0.206155	-0.155072	0.159265	0.169845	-0.0247004	0.0251803	-0.110946	0.0147764	0.00228403	-0.0134934	0.000846992	-0.0371647	-0.0311663	-0.0901963	-0.0613446	0.278504	0.182049	-0.0842348	0.177124	0.2214	-0.0165429	-0.0247376	-0.199927	0.0145562	-0.175706	-0.173233	-0.00882305	0.116525	0.180476	0.0319098	0.148921	0.114636	0.0600569	-0.183403	-0.0199134	-0.120014	-0.00800717	-0.122916	-0.06421	-0.071165	-0.186707	0.157823	0.147622	0.0419248	0.0693729	0.0272614	0.0256994	-0.126621	-0.0069743
M210T640	-0.108386	-0.172864	0.0593959	0.203135	-0.0816175	-0.0341259	-0.178327	-0.0583609	0.0363858	0.0288612	0.0399013	-0.115607	-0.128058	-0.164558	-0.146759	0.16984	0.144372	0.089052	0.135237	0.0911658	-0.120823	0.0244928	-0.127098	0.0556018	-0.112134	-0.101766	0.153892	0.0845445	-0.0350382	0.0233409	-0.0319033	-0.013137	-0.0630898	-0.19619	0.0188827	-0.0526861	-0.0368904	-0.205448	-0.0323637	-0.166686	-0.163258	0.182204	0.16858	0.103086	-0.0245552	0.0836455	0.0897518	0.0725067	-0.00119819
M143T603	-0.0598369	-0.138931	0.0146944	0.16183	-0.0781735	-0.0400544	-0.155892	-0.0605398	0.0351566	0.035514	0.0435604	-0.107383	-0.124419	-0.147723	-0.133954	0.0975239	0.0933519	0.101957	0.08699	0.0342098	-0.119278	0.0251506	-0.0675595	0.0457895	-0.0597499	-0.0494102	0.137226	0.0556049	-0.0744215	0.00970243	-0.069156	-0.0355688	-0.0702702	-0.133558	0.0211246	-0.0210576	-0.0344892	-0.157506	-0.0114024	-0.132687	-0.0994908	0.147912	0.137143	0.0923535	-0.0452454	0.0782275	0.0800906	0.095848	-0.00170573
M192T640	-0.163409	-0.233053	0.0634146	0.248583	-0.104546	-0.030244	-0.234151	-0.0516958	0.0355519	0.0453046	0.0623561	-0.134015	-0.162128	-0.218347	-0.17846	0.210952	0.153955	0.0389059	0.151412	0.123953	-0.144073	-0.00645219	-0.117676	0.0295123	-0.103582	-0.0891566	0.0646037	0.109335	0.0213732	0.000736848	-0.0100076	0.0365406	-0.016915	-0.151085	0.00273484	-0.0667737	-0.0383385	-0.148961	-0.019363	-0.104727	-0.115114	0.245088	0.230576	0.114723	-0.0321086	0.100244	0.082619	0.0137316	-0.0139759
M244T466	-0.0733645	-0.0863903	0.0662964	0.111826	-0.0310548	-0.0109232	-0.0796697	-0.0260842	0.0174867	0.000709531	0.00622496	-0.0520934	-0.0477636	-0.0691166	-0.0653671	0.127489	0.10767	0.0450997	0.0987246	0.0814756	-0.0464695	0.0211823	-0.114715	0.0429052	-0.101158	-0.098	0.115069	0.0553691	0.00109633	0.0309926	0.0127584	-0.00259944	-0.0375559	-0.160736	0.011981	-0.0476164	-0.0179875	-0.155214	-0.0383642	-0.127109	-0.148344	0.0898865	0.0815398	0.0513057	0.0110726	0.0360314	0.0510949	0.0311718	0.00448112
M200T950	-0.0847988	-0.0801949	0.0620124	0.0909225	-0.022432	0.00166828	-0.0671539	-0.00622816	0.00748704	0.000579181	0.00706861	-0.0328401	-0.0328096	-0.0579983	-0.0460192	0.119758	0.0849037	-0.00925696	0.0814606	0.0870868	-0.0270587	-0.00260249	-0.0879427	0.0156408	-0.0773759	-0.0747695	0.0279696	0.052403	0.0499827	0.015152	0.0413332	0.0330743	0.00640237	-0.0963524	-0.00247776	-0.0479078	-0.00935814	-0.0789442	-0.02694	-0.055302	-0.0913991	0.0827358	0.0769633	0.0322282	0.0179242	0.0237945	0.025042	-0.0256999	-0.00212728
M303T461	0.0209001	-0.0206851	-0.00795767	0.0406174	-0.0236722	-0.0251255	-0.0357758	-0.0365858	0.0184349	0.00894375	0.00810328	-0.0405565	-0.0398766	-0.034553	-0.0438281	0.00142644	0.027135	0.0911384	0.020081	-0.0212247	-0.0452857	0.0345875	-0.0244619	0.0389283	-0.0218636	-0.0193178	0.127977	0.00339932	-0.0887805	0.0167333	-0.0616058	-0.0591529	-0.0703438	-0.0824071	0.0227361	0.00787385	-0.0161778	-0.106877	-0.0088857	-0.101791	-0.0665344	0.0233733	0.0192253	0.0367301	-0.0241418	0.0275073	0.0436472	0.0969203	0.00779581
M130T806	-0.0400492	-0.0256766	0.0868846	0.0655871	0.00215783	-0.00410471	-0.0132348	-0.0206237	0.0129369	-0.0250528	-0.024831	-0.0210005	0.00390661	-0.00265056	-0.0198199	0.115184	0.113177	0.0672805	0.0974045	0.0787669	-0.00469648	0.0458076	-0.147858	0.065662	-0.130514	-0.132979	0.186126	0.0396622	-0.0158348	0.0589908	0.0263945	-0.0300785	-0.0648997	-0.218197	0.0223026	-0.0496661	-0.0120935	-0.21048	-0.0613668	-0.183459	-0.215268	0.0252776	0.0179154	0.0307521	0.0385415	0.0100082	0.0498328	0.0563094	0.0172108
M142T603	-0.0266133	0.025291	0.105951	0.016513	0.0356963	0.0116134	0.0485183	-0.00105549	0.00186177	-0.0472674	-0.0503575	0.0181444	0.0574301	0.0587388	0.0308377	0.107643	0.106716	0.0436653	0.0890637	0.0873283	0.044191	0.0484153	-0.162301	0.0653478	-0.143214	-0.150744	0.182053	0.0278063	0.0111351	0.0719737	0.0633108	-0.0236614	-0.0539736	-0.225129	0.0198226	-0.0552608	-0.0010618	-0.20503	-0.0743526	-0.18061	-0.235712	-0.0295868	-0.0345481	0.000761647	0.0688098	-0.0200364	0.0305042	0.0320563	0.0228935
M147T808	0.0462454	0.0402668	0.0469426	0.0116269	0.0150176	-0.0195699	0.0357561	-0.0389663	0.0184458	-0.0297996	-0.0367763	-0.0132754	0.0203978	0.0408551	0.000640317	0.028394	0.0751525	0.144574	0.0542054	0.00305312	0.000140249	0.0810687	-0.117098	0.090506	-0.103761	-0.108572	0.28249	-0.00060583	-0.117553	0.0712137	-0.0385155	-0.104248	-0.128181	-0.230831	0.0436385	-0.0120302	-0.0142317	-0.250884	-0.0580885	-0.237188	-0.22437	-0.0421716	-0.0479637	0.0251142	0.0208628	0.00172091	0.0616668	0.150093	0.029128
M146T664	-0.0180618	0.0550104	0.136466	0.00197447	0.0562593	0.0162632	0.0851116	0.00010901	0.000817267	-0.0675507	-0.0734795	0.0337574	0.0897481	0.0975208	0.0549665	0.125249	0.132027	0.0640544	0.107703	0.104072	0.0695444	0.0694874	-0.210557	0.0893127	-0.185846	-0.197205	0.252411	0.0272893	0.00446668	0.0989623	0.0807676	-0.0412745	-0.0781607	-0.297904	0.0287479	-0.0675282	0.000754353	-0.273252	-0.0996105	-0.244026	-0.314219	-0.0617428	-0.0674397	-0.00664808	0.0939647	-0.0342728	0.0374125	0.051353	0.0331032
M202T940	0.0329695	0.0836041	0.0685679	-0.045876	0.0533084	0.0102907	0.0985409	0.00197931	-0.00268598	-0.0505877	-0.0585605	0.041376	0.083354	0.102959	0.0642415	0.0294309	0.0543087	0.0566271	0.0376505	0.0302533	0.0648974	0.0548629	-0.111427	0.0600693	-0.0984931	-0.108309	0.179224	-0.00763599	-0.02711	0.0666814	0.0358218	-0.0511075	-0.0648346	-0.174674	0.0237878	-0.024497	0.00496169	-0.166548	-0.0605053	-0.157174	-0.18894	-0.0899118	-0.0912378	-0.0208793	0.0598144	-0.0374098	0.0162921	0.0561938	0.0262685
M634T869	-0.00611306	0.0637048	0.0799806	-0.0403591	0.0543574	0.0243897	0.0890254	0.0220557	-0.0114416	-0.0488368	-0.0535234	0.0515063	0.0873001	0.0944754	0.0697674	0.0555785	0.052555	-0.00829105	0.0415339	0.061413	0.0761254	0.0258641	-0.104196	0.0324785	-0.0918639	-0.10118	0.0849525	0.00496598	0.0428878	0.0513776	0.078591	2.46125e-05	-0.01201	-0.126123	0.00621796	-0.0382736	0.0115634	-0.0999108	-0.053821	-0.0887503	-0.146667	-0.0700983	-0.0702484	-0.0316951	0.0707152	-0.0425983	-0.00566175	-0.0164003	0.0174172
M199T930	0.00729941	0.123054	0.116909	-0.0890139	0.0952344	0.0412449	0.162506	0.0400932	-0.0217032	-0.0802533	-0.0892543	0.0942205	0.152378	0.169239	0.127107	0.0636486	0.0644914	-0.0184883	0.0478784	0.0821604	0.133343	0.0399658	-0.148015	0.0463297	-0.130509	-0.146438	0.122035	-0.00384231	0.0655176	0.0788971	0.123406	-0.00273291	-0.015507	-0.177318	0.00890264	-0.0522049	0.0221426	-0.13666	-0.0808574	-0.124161	-0.213064	-0.134227	-0.132865	-0.0615657	0.1129	-0.0767089	-0.0181609	-0.0284684	0.0281975
M279T728	-0.0140357	0.129654	0.146583	-0.0946809	0.110169	0.0541184	0.181103	0.054529	-0.0283349	-0.0932682	-0.101966	0.111783	0.177435	0.190149	0.14739	0.0947962	0.0817446	-0.0484893	0.0642669	0.115843	0.158527	0.0349605	-0.177641	0.0444633	-0.156515	-0.174765	0.107369	0.00481713	0.108933	0.0875128	0.16511	0.0200247	0.0035731	-0.196054	0.00317049	-0.0705845	0.0278325	-0.139744	-0.0942292	-0.122463	-0.240051	-0.14257	-0.140972	-0.0738527	0.138099	-0.0900178	-0.0280609	-0.0646002	0.0293057
M407T728	0.0140091	0.124528	0.096762	-0.0998469	0.092429	0.0414648	0.16079	0.0438612	-0.0240364	-0.073116	-0.0818344	0.0963955	0.147867	0.165247	0.128073	0.0395795	0.0399533	-0.0335953	0.0271172	0.0651328	0.131272	0.0288197	-0.114199	0.0310562	-0.100655	-0.11567	0.0784834	-0.0113706	0.0692035	0.0645253	0.11627	0.00497416	-0.000393318	-0.127293	0.00363657	-0.0412786	0.0242286	-0.0886666	-0.0662198	-0.0818853	-0.162921	-0.135341	-0.132491	-0.0665546	0.102602	-0.0769543	-0.0284387	-0.0413426	0.0237398
M96T603	-0.00230023	0.128105	0.110718	-0.108155	0.102192	0.0522652	0.1727	0.0579005	-0.0307031	-0.0793387	-0.0874045	0.111087	0.164538	0.177953	0.14379	0.0542939	0.041718	-0.0681082	0.0304196	0.085219	0.149778	0.017613	-0.12044	0.020479	-0.106034	-0.122295	0.0400489	-0.00714124	0.109015	0.0631314	0.147583	0.0297045	0.0250287	-0.114686	-0.00447531	-0.0512268	0.0298993	-0.0638357	-0.0689862	-0.0558821	-0.156865	-0.14004	-0.136262	-0.0786871	0.117521	-0.0872452	-0.0421727	-0.0800757	0.0217819
M252T758	0.0756623	0.178777	0.0601868	-0.154214	0.106322	0.0361675	0.204717	0.0407716	-0.025428	-0.0755624	-0.0892627	0.11277	0.167552	0.203817	0.154083	-0.035551	-0.00556872	-0.00515098	-0.0188435	0.00674313	0.144748	0.041564	-0.0705214	0.0332309	-0.0623285	-0.0792738	0.0994486	-0.045255	0.0170671	0.0631045	0.0799387	-0.0321304	-0.0234742	-0.0945044	0.011577	-0.0105118	0.0274557	-0.0714159	-0.055124	-0.0782395	-0.131272	-0.191182	-0.185516	-0.0817339	0.0907286	-0.089758	-0.034753	-0.00111885	0.0286694
M657T876	0.125868	0.235718	0.0707629	-0.188659	0.129667	0.0308454	0.258929	0.0294684	-0.0218907	-0.0965376	-0.116399	0.127074	0.202243	0.257784	0.18217	-0.0580104	0.00467605	0.0602107	-0.0182556	-0.0139743	0.166706	0.0820929	-0.106183	0.0722838	-0.0940553	-0.11553	0.22635	-0.0638459	-0.0458494	0.0968758	0.0604221	-0.0898287	-0.0838258	-0.180357	0.0325686	-0.00435588	0.0264649	-0.168255	-0.0792362	-0.17594	-0.219349	-0.250895	-0.245683	-0.0875003	0.104501	-0.104414	-0.0177816	0.0713742	0.0449501
M160T896	0.153831	0.236038	0.0330368	-0.193262	0.116752	0.0188758	0.246283	0.0176381	-0.0169711	-0.0825482	-0.103098	0.1139	0.180267	0.241676	0.167131	-0.102524	-0.0245065	0.0844257	-0.0453241	-0.0564147	0.144864	0.0837998	-0.0627344	0.0685661	-0.0558546	-0.0751232	0.225637	-0.0778875	-0.0887176	0.0837526	0.0167583	-0.111199	-0.0977248	-0.141817	0.0365829	0.0192888	0.0224875	-0.146063	-0.0607565	-0.161542	-0.173516	-0.249691	-0.243849	-0.0799474	0.0769714	-0.0939569	-0.0133769	0.103116	0.042838
M134T847	0.120132	0.185846	0.0316927	-0.148993	0.0926776	0.0143943	0.194571	0.0121945	-0.0124135	-0.0671347	-0.0834806	0.0886933	0.143084	0.191597	0.131068	-0.0742167	-0.0119089	0.0727518	-0.0295744	-0.0401762	0.114295	0.0700758	-0.0596614	0.0592817	-0.053048	-0.068497	0.193178	-0.0593913	-0.0728608	0.07062	0.014125	-0.0912258	-0.0828815	-0.12788	0.030848	0.0122998	0.0168881	-0.131119	-0.052364	-0.141642	-0.152683	-0.196695	-0.192575	-0.0611177	0.0633375	-0.0737144	-0.00684565	0.0870061	0.0352856
M88T847	0.108963	0.184156	0.0376257	-0.151279	0.0960864	0.0201643	0.197175	0.0200417	-0.0160384	-0.0688143	-0.0844446	0.0952503	0.149231	0.194567	0.137262	-0.0659434	-0.0121868	0.0510099	-0.0283989	-0.0291542	0.122206	0.0616863	-0.059863	0.0512109	-0.0531451	-0.0689214	0.165038	-0.0562759	-0.048851	0.0675175	0.0309374	-0.0750422	-0.066025	-0.115139	0.0253523	0.00714892	0.0198488	-0.11159	-0.0519473	-0.121593	-0.143099	-0.19539	-0.190743	-0.0669757	0.0697712	-0.0779927	-0.015031	0.0627474	0.0331963
M132T845	0.108969	0.203813	0.0511414	-0.170009	0.111401	0.0286448	0.223372	0.0302286	-0.0214599	-0.0796787	-0.0964247	0.113129	0.173944	0.22116	0.159863	-0.0615777	-0.0105325	0.0359587	-0.0276258	-0.018508	0.145282	0.0615516	-0.0717803	0.0507522	-0.0636147	-0.0817209	0.160512	-0.0585417	-0.0295581	0.0741387	0.0534482	-0.0677111	-0.0579386	-0.122021	0.0232127	0.00100274	0.0250458	-0.110552	-0.0596316	-0.120391	-0.156645	-0.216829	-0.211278	-0.0803977	0.0862423	-0.0916836	-0.024091	0.0460909	0.0354922
M116T847	0.128524	0.222783	0.0482648	-0.183704	0.117678	0.026176	0.239995	0.0264996	-0.0204396	-0.0842664	-0.103021	0.117397	0.183027	0.237038	0.168293	-0.0764809	-0.0138254	0.0559906	-0.0332125	-0.0313357	0.150676	0.0727734	-0.074096	0.0603385	-0.0657492	-0.0850202	0.193575	-0.0670016	-0.0522092	0.0815667	0.0428627	-0.0864906	-0.075666	-0.137944	0.0293243	0.00666446	0.0248725	-0.131519	-0.0634986	-0.143254	-0.172807	-0.23654	-0.230808	-0.0827754	0.0869854	-0.0958647	-0.0202483	0.0693777	0.0398245
M201T930	-0.155612	-0.0140144	0.233061	0.059243	0.0644162	0.0548159	0.0554863	0.044101	-0.0158171	-0.0829949	-0.0798517	0.0515418	0.109509	0.0783582	0.061857	0.280827	0.207547	-0.0734561	0.187614	0.249427	0.10318	0.0207919	-0.29777	0.0585126	-0.262127	-0.274393	0.119432	0.0900075	0.193574	0.0994974	0.224407	0.082143	0.0255494	-0.318141	-0.00510738	-0.142635	0.0119108	-0.235571	-0.126174	-0.182207	-0.351546	0.00632977	-0.00106792	-0.0183771	0.155662	-0.0450055	0.00909748	-0.115757	0.0210874
M160T645	-0.189995	-0.0220332	0.249525	0.0549843	0.0727251	0.0713351	0.0597558	0.0667316	-0.0261639	-0.0866604	-0.0811603	0.0691195	0.124902	0.0837143	0.0776538	0.305823	0.206654	-0.138005	0.191283	0.281917	0.124211	-0.00488407	-0.296956	0.0338953	-0.261168	-0.274114	0.0339422	0.0999673	0.264579	0.0891304	0.272917	0.130773	0.0760796	-0.278399	-0.0216497	-0.157675	0.0202503	-0.176082	-0.123911	-0.121099	-0.320554	0.0134141	0.00749759	-0.0344215	0.173162	-0.0561945	-0.0146816	-0.187829	0.0143735
M191T447	-0.12241	0.0658618	0.216262	-0.040564	0.109267	0.0804242	0.145224	0.0842908	-0.0388338	-0.100252	-0.10127	0.117222	0.181178	0.162329	0.14199	0.215332	0.140518	-0.149551	0.126909	0.225296	0.173976	-0.00329786	-0.240738	0.0204695	-0.211682	-0.229534	0.00492434	0.0553302	0.248643	0.0848082	0.267498	0.113707	0.081346	-0.208857	-0.0224563	-0.126838	0.0341246	-0.110712	-0.111519	-0.0744768	-0.263124	-0.0786764	-0.0788552	-0.0766471	0.178842	-0.0919136	-0.045993	-0.188216	0.0187551
M118T777	-0.0891124	0.0696358	0.178516	-0.0459074	0.0968525	0.0666367	0.134908	0.0696013	-0.032656	-0.0872989	-0.0895402	0.102991	0.159677	0.148551	0.126792	0.168583	0.113144	-0.115348	0.100562	0.179652	0.151338	0.00334727	-0.200794	0.0217249	-0.176609	-0.192457	0.0205829	0.0398248	0.195871	0.0750207	0.218694	0.0845819	0.0590157	-0.180724	-0.0156058	-0.102029	0.0292136	-0.101211	-0.0951579	-0.0726786	-0.226993	-0.0809926	-0.0807768	-0.0676235	0.150859	-0.0811113	-0.03802	-0.145545	0.0182885
M465T627	-0.126332	0.148678	0.29153	-0.109839	0.176503	0.115186	0.258026	0.122577	-0.059018	-0.152923	-0.159114	0.190078	0.289528	0.278876	0.236192	0.254754	0.170598	-0.195073	0.149393	0.284342	0.272689	0.00831079	-0.323178	0.0344929	-0.284261	-0.312837	0.0322546	0.0520615	0.322474	0.127149	0.366684	0.134385	0.0981736	-0.287691	-0.0255067	-0.162205	0.0537216	-0.155279	-0.158082	-0.1131	-0.369833	-0.169348	-0.167179	-0.128005	0.257393	-0.149188	-0.0733093	-0.24215	0.0331559
M244T624	-0.102354	0.156595	0.266385	-0.119713	0.171513	0.10782	0.257457	0.115446	-0.0564032	-0.145887	-0.153187	0.185079	0.280456	0.275731	0.231606	0.220496	0.149069	-0.176961	0.128796	0.25332	0.262687	0.0115853	-0.294471	0.0334427	-0.259037	-0.286717	0.0368326	0.0397865	0.291187	0.120359	0.337718	0.116925	0.0865162	-0.263982	-0.0219161	-0.14524	0.0519011	-0.142723	-0.14696	-0.106539	-0.342275	-0.176671	-0.173816	-0.125804	0.240979	-0.145258	-0.0713302	-0.218295	0.0329016
M222T624	-0.0631092	0.206154	0.244962	-0.174545	0.191507	0.112684	0.305065	0.125407	-0.0636349	-0.15255	-0.163503	0.212033	0.311183	0.319196	0.267531	0.166382	0.108945	-0.184326	0.0900626	0.218952	0.289986	0.0114727	-0.258738	0.024384	-0.227576	-0.257879	0.0164307	0.0136756	0.281619	0.116293	0.333033	0.107576	0.0905811	-0.219351	-0.0227727	-0.126356	0.0598077	-0.100991	-0.138214	-0.076055	-0.304281	-0.228521	-0.222287	-0.149842	0.242597	-0.16513	-0.0897963	-0.21901	0.0349011
M204T624	-0.0539714	0.214353	0.243152	-0.180316	0.193921	0.111244	0.311945	0.123323	-0.0629765	-0.154323	-0.166176	0.213424	0.314589	0.325713	0.270706	0.15926	0.107338	-0.174468	0.0874161	0.212592	0.291725	0.0167135	-0.2594	0.0288696	-0.228204	-0.258972	0.0320058	0.00979641	0.270389	0.119532	0.327325	0.0985605	0.082035	-0.226532	-0.0198483	-0.123498	0.0595524	-0.110796	-0.139753	-0.0867541	-0.311347	-0.237006	-0.230717	-0.150502	0.242383	-0.166621	-0.0877008	-0.207577	0.0368451
M173T662	-0.0678861	0.195006	0.214719	-0.183424	0.183152	0.115938	0.291126	0.135852	-0.0689531	-0.137834	-0.14677	0.213985	0.298588	0.302073	0.264495	0.138503	0.0704494	-0.227792	0.0597337	0.201869	0.284375	-0.0165668	-0.201016	-0.00930118	-0.176539	-0.204575	-0.0846569	0.00771622	0.308411	0.0866158	0.331976	0.13676	0.131462	-0.122599	-0.0368952	-0.113211	0.0639896	-0.0027162	-0.111125	0.0141559	-0.207803	-0.216336	-0.207651	-0.157646	0.226278	-0.16348	-0.111197	-0.261551	0.0240514
M204T692	-0.012304	0.223682	0.201997	-0.189364	0.182167	0.0953785	0.305307	0.105909	-0.0557616	-0.141759	-0.155532	0.198825	0.293717	0.315191	0.256269	0.105093	0.0777337	-0.130406	0.058086	0.159807	0.268436	0.0277841	-0.218061	0.0337966	-0.191944	-0.220885	0.0609325	-0.0091715	0.205835	0.111659	0.271112	0.0608624	0.0516735	-0.202903	-0.0103107	-0.0952695	0.0539803	-0.108947	-0.123676	-0.0935725	-0.278992	-0.244957	-0.23827	-0.140945	0.212402	-0.155882	-0.0772667	-0.153425	0.0377923
M130T447	-0.00628704	0.208506	0.173186	-0.182936	0.166835	0.0883304	0.281806	0.10044	-0.0531451	-0.126467	-0.139076	0.185562	0.268975	0.28939	0.238014	0.0805263	0.0552245	-0.130316	0.0395357	0.135977	0.247131	0.0184838	-0.178946	0.0212071	-0.157458	-0.18365	0.0278455	-0.0138221	0.192305	0.0938006	0.245724	0.0609963	0.0575367	-0.154338	-0.0129304	-0.080595	0.0513537	-0.0689216	-0.104639	-0.0586194	-0.224669	-0.227969	-0.220769	-0.133857	0.189582	-0.14452	-0.0783399	-0.150011	0.0320748
M189T516	0.018363	0.290148	0.20459	-0.258468	0.219423	0.111099	0.379493	0.127951	-0.0690003	-0.162396	-0.180608	0.245038	0.35263	0.386731	0.316178	0.0692641	0.0490874	-0.156999	0.0292136	0.148145	0.322307	0.027744	-0.207469	0.0263681	-0.182589	-0.216878	0.0394925	-0.0326858	0.225338	0.118071	0.299195	0.0636547	0.0658965	-0.178603	-0.0138752	-0.0893115	0.0674388	-0.0757584	-0.127913	-0.0688588	-0.26926	-0.31573	-0.305155	-0.178551	0.237019	-0.190697	-0.104263	-0.177101	0.0426802
M187T640	0.0228358	0.303182	0.202564	-0.275005	0.22715	0.115805	0.394553	0.135192	-0.0730728	-0.165476	-0.184321	0.256402	0.365035	0.400898	0.329915	0.0594385	0.0383055	-0.171178	0.0195486	0.14529	0.334683	0.0232116	-0.198497	0.0196099	-0.174645	-0.209896	0.0188012	-0.0380595	0.236377	0.115571	0.307797	0.0701115	0.0763174	-0.160133	-0.0171293	-0.0872684	0.0713268	-0.0541274	-0.125645	-0.0499413	-0.254499	-0.329649	-0.317857	-0.188598	0.241512	-0.198797	-0.11391	-0.190916	0.0421786
M92T889	-0.24721	-0.149064	0.197196	0.155169	-0.00213703	0.0500728	-0.0847356	0.0461945	-0.0124113	-0.0293375	-0.013397	-0.0045434	0.00743442	-0.0614509	-0.0264199	0.3204	0.193354	-0.160822	0.191091	0.273404	0.0259105	-0.0482743	-0.22359	-0.00621702	-0.196289	-0.19682	-0.0875307	0.129128	0.272675	0.0321049	0.223611	0.170809	0.115616	-0.16725	-0.037558	-0.146413	0.00439961	-0.0777342	-0.0743355	-0.0215018	-0.185563	0.14921	0.140696	0.0157851	0.106379	0.00415981	-0.00318438	-0.213804	-0.0105946
M162T776	-0.312747	-0.183187	0.224015	0.17085	-0.000424652	0.0716968	-0.101327	0.0754685	-0.0247578	-0.0290813	-0.00794603	0.00899326	0.0137803	-0.0753252	-0.0200396	0.373396	0.202357	-0.255605	0.207314	0.330417	0.042813	-0.0890436	-0.227493	-0.0427065	-0.199348	-0.199326	-0.216153	0.153066	0.380743	0.0141417	0.293282	0.247895	0.191729	-0.113639	-0.0628052	-0.173149	0.013454	0.0049972	-0.0701434	0.0668443	-0.141437	0.183176	0.175733	0.00214	0.127335	-0.00280404	-0.0323797	-0.321766	-0.022727
M136T659	-0.191935	-0.130318	0.0988594	0.10358	-0.015941	0.0417085	-0.0872245	0.0498742	-0.017083	0.00198146	0.0171178	-0.00189118	-0.0162178	-0.0748441	-0.0264	0.195279	0.084154	-0.186465	0.09527	0.17649	0.00859915	-0.0797174	-0.0758654	-0.0571021	-0.0660352	-0.0626979	-0.222488	0.0872731	0.243584	-0.0228681	0.163284	0.172324	0.149302	0.0265783	-0.0498556	-0.0882461	0.00935237	0.0950712	-0.0125911	0.124454	0.0130593	0.132197	0.129585	0.000775914	0.052532	0.00685915	-0.0349496	-0.224425	-0.0250155
M155T661	-0.162926	-0.0670734	0.105414	0.0405359	0.0198442	0.055946	-0.0163804	0.0690405	-0.0287107	-0.0191972	-0.00844996	0.0408648	0.0402953	-0.00602568	0.0297515	0.16584	0.0627187	-0.205575	0.0725413	0.168085	0.0595062	-0.076075	-0.0738032	-0.0595609	-0.0642197	-0.0661623	-0.22912	0.0662625	0.258378	-0.0129472	0.18972	0.171177	0.157207	0.0362714	-0.0513294	-0.0845413	0.0213296	0.112899	-0.0201731	0.135499	0.00921568	0.0648057	0.0654832	-0.0331859	0.077681	-0.0257645	-0.0572474	-0.240977	-0.0190361
M138T599	-0.00521478	0.105504	0.0568337	-0.115625	0.083162	0.052503	0.142029	0.068067	-0.0359622	-0.0523492	-0.057214	0.106187	0.134958	0.142018	0.129817	0.00585803	-0.0190697	-0.122959	-0.0178881	0.0507442	0.13092	-0.0229083	-0.0262541	-0.0289376	-0.0228096	-0.0346919	-0.10571	-0.0171041	0.135516	0.0158769	0.132382	0.0666991	0.0798825	0.0339554	-0.0237519	-0.0266698	0.033714	0.0820722	-0.0243787	0.0771089	-0.00539384	-0.115129	-0.107987	-0.0845711	0.0844118	-0.0788608	-0.0697265	-0.131968	0.00493487
M146T660	-0.062861	0.0131492	0.0471709	-0.0357209	0.0367257	0.0426298	0.0447795	0.0567983	-0.0271241	-0.0212978	-0.0184765	0.0581322	0.0629435	0.0470759	0.0613688	0.0495476	-0.00230511	-0.142714	0.00535941	0.0731756	0.071366	-0.0491105	-0.0112387	-0.0481111	-0.00940231	-0.0138482	-0.170072	0.0143241	0.159283	-0.0115835	0.120851	0.101395	0.106888	0.0699756	-0.0343127	-0.0352264	0.0230582	0.117515	-0.00490153	0.120049	0.0443477	-0.017358	-0.0131547	-0.0493264	0.0544756	-0.0401346	-0.0581241	-0.15865	-0.00973046
M130T652	-0.104442	0.00516002	0.106713	-0.0157172	0.0506433	0.0554072	0.0539573	0.0662918	-0.0301316	-0.0411984	-0.0373045	0.067981	0.0868837	0.0623022	0.0729712	0.123853	0.0530668	-0.158785	0.0555441	0.137641	0.0939296	-0.0433478	-0.0886036	-0.0321562	-0.0775128	-0.0847417	-0.136518	0.0389252	0.206646	0.013753	0.175925	0.121571	0.111693	-0.0141825	-0.0351217	-0.0720992	0.0250774	0.0536892	-0.0371218	0.0705061	-0.0472794	-0.0110394	-0.00902735	-0.0512484	0.0925871	-0.0491764	-0.0535721	-0.185686	-0.00452817
M188T639	-0.0626742	0.0403979	0.0872756	-0.0466619	0.0592972	0.0498477	0.0819871	0.0603001	-0.0290008	-0.0444294	-0.0441037	0.0755457	0.0988435	0.0874522	0.0872803	0.0798706	0.0314452	-0.127849	0.0319291	0.101288	0.100472	-0.0285911	-0.0709276	-0.0230514	-0.0620873	-0.0707365	-0.0991717	0.0182605	0.163169	0.0184711	0.148656	0.0893507	0.0859717	-0.0132858	-0.0263603	-0.0537945	0.0254496	0.0427463	-0.0347039	0.0523769	-0.0460283	-0.0472831	-0.0441064	-0.0574029	0.0858498	-0.0558533	-0.0514927	-0.146933	0.000812728
M351T824	-0.155978	-0.0119829	0.106004	-0.0324444	0.0576627	0.0824697	0.0525407	0.108223	-0.0498991	-0.0356041	-0.0269309	0.0970376	0.101709	0.0597389	0.0961394	0.135341	0.019284	-0.287601	0.0348719	0.169779	0.122209	-0.102734	-0.0403244	-0.0949539	-0.0344814	-0.0411229	-0.341554	0.0471942	0.33089	-0.0247165	0.245923	0.214877	0.217734	0.122011	-0.0703784	-0.0827214	0.0410656	0.219824	-0.0122345	0.232025	0.0754346	0.00538636	0.011692	-0.0824005	0.105705	-0.0656079	-0.106237	-0.324379	-0.0226503
M86T723	-0.203671	-0.00629071	0.176142	-0.0294877	0.084649	0.105265	0.0824892	0.130898	-0.0596194	-0.0634799	-0.0540534	0.124671	0.147156	0.0959016	0.128591	0.214358	0.0717866	-0.331198	0.0830732	0.246492	0.166594	-0.104246	-0.121237	-0.0869666	-0.105634	-0.116846	-0.336398	0.0709236	0.408553	0.00122721	0.32732	0.252115	0.241774	0.0489408	-0.077145	-0.12571	0.0491649	0.176985	-0.0475336	0.203013	-0.012044	-0.00348452	0.00187445	-0.098811	0.158491	-0.0875641	-0.11529	-0.381392	-0.0178057
M123T655	-0.17938	0.0221813	0.172231	-0.053761	0.0960249	0.105082	0.109511	0.130621	-0.0606691	-0.0704889	-0.0636736	0.135688	0.164302	0.121643	0.14562	0.192718	0.0626729	-0.316186	0.0719164	0.230875	0.179526	-0.093897	-0.119624	-0.0795927	-0.104299	-0.11737	-0.309719	0.0586184	0.389115	0.00850567	0.320328	0.234411	0.227277	0.040152	-0.0719594	-0.11846	0.0510697	0.164318	-0.050945	0.186843	-0.0231497	-0.0332839	-0.027082	-0.106916	0.162029	-0.0967244	-0.116071	-0.362571	-0.0131182
M159T644	-0.22852	0.0116548	0.293717	0.00703478	0.11505	0.109008	0.121254	0.115974	-0.0504676	-0.112995	-0.107117	0.128855	0.195513	0.14685	0.145316	0.339224	0.203964	-0.248972	0.192791	0.339175	0.19834	-0.03741	-0.314668	0.00101452	-0.276413	-0.295015	-0.0845868	0.105016	0.389823	0.0883878	0.376686	0.204881	0.155621	-0.23645	-0.0466548	-0.186175	0.0416801	-0.0944076	-0.134844	-0.038408	-0.303228	-0.0251531	-0.0270681	-0.0832948	0.227084	-0.0989931	-0.0642029	-0.310553	0.0106017
M132T679	-0.251416	0.0685216	0.32433	-0.0711952	0.167529	0.151633	0.205965	0.174585	-0.0805246	-0.141085	-0.136157	0.204955	0.282077	0.230712	0.233068	0.343413	0.174728	-0.377713	0.170201	0.379936	0.288323	-0.0771053	-0.305331	-0.0443787	-0.267782	-0.293153	-0.238514	0.0968114	0.522384	0.0799941	0.483601	0.284122	0.24919	-0.152554	-0.0761133	-0.204732	0.0688113	0.0302643	-0.137027	0.0804566	-0.248477	-0.0880494	-0.083676	-0.147687	0.281544	-0.153198	-0.129239	-0.448351	0.0054981
M114T679	-0.220641	0.0897974	0.305315	-0.0905515	0.170156	0.145817	0.220303	0.168457	-0.0787791	-0.14032	-0.13769	0.206759	0.284872	0.242654	0.238582	0.308294	0.156251	-0.353745	0.150872	0.349684	0.287825	-0.0676062	-0.28651	-0.0393084	-0.251307	-0.277102	-0.215161	0.0816382	0.487281	0.0804666	0.45835	0.260132	0.230485	-0.145224	-0.0698873	-0.189085	0.0681711	0.0271424	-0.132103	0.0715301	-0.239438	-0.109627	-0.104455	-0.149733	0.272058	-0.155069	-0.126848	-0.418174	0.00838467
M128T663	-0.272917	-0.0139528	0.27264	-0.00610645	0.111792	0.130328	0.104998	0.152824	-0.0678813	-0.0972703	-0.0860919	0.148411	0.19358	0.127798	0.156012	0.331926	0.154899	-0.373052	0.159101	0.352783	0.211625	-0.100952	-0.240349	-0.0683122	-0.210441	-0.226657	-0.305178	0.109074	0.499804	0.0389783	0.426446	0.2945	0.261794	-0.0708007	-0.0824035	-0.185794	0.0554685	0.0940991	-0.0975661	0.141866	-0.146765	0.000949683	0.00360935	-0.109037	0.22405	-0.107519	-0.11611	-0.441672	-0.010715
M146T663	-0.264563	-0.0120906	0.242971	-0.0228257	0.108016	0.131564	0.102689	0.159775	-0.071988	-0.0866602	-0.0749301	0.152695	0.187617	0.122093	0.158379	0.296734	0.117609	-0.399459	0.127785	0.328694	0.209661	-0.119238	-0.189007	-0.092808	-0.165102	-0.179972	-0.375849	0.098171	0.50923	0.0166285	0.418257	0.308807	0.287447	0.00723068	-0.0912834	-0.170026	0.0590923	0.17012	-0.0752472	0.209294	-0.0690385	-0.00042089	0.00457951	-0.117499	0.209394	-0.108523	-0.133	-0.465095	-0.0178329
M91T766	-0.138121	0.0670005	0.174378	-0.0837973	0.113328	0.100926	0.151196	0.122838	-0.0585625	-0.0846757	-0.0825852	0.147393	0.189899	0.162452	0.167707	0.167929	0.063332	-0.269495	0.0661613	0.209509	0.19591	-0.0655425	-0.137307	-0.0536244	-0.120101	-0.136422	-0.223496	0.0418481	0.340889	0.0305636	0.302774	0.191553	0.184555	-0.0119604	-0.0571071	-0.110335	0.0508817	0.102952	-0.0653641	0.123092	-0.0769179	-0.0801492	-0.0738639	-0.112821	0.169599	-0.108158	-0.105811	-0.309624	-0.00173902
M168T641	-0.117685	0.0831711	0.168074	-0.0951716	0.116989	0.09693	0.163661	0.117428	-0.0566909	-0.087154	-0.086921	0.148791	0.19473	0.173969	0.172506	0.150651	0.0584366	-0.247047	0.0592487	0.193628	0.197354	-0.0545389	-0.135936	-0.0444517	-0.118993	-0.136062	-0.190894	0.0331682	0.314445	0.036336	0.287637	0.171362	0.165684	-0.0246433	-0.0507162	-0.102905	0.0499073	0.0836105	-0.0672783	0.101488	-0.0886857	-0.0967544	-0.0903648	-0.113189	0.166996	-0.110097	-0.100804	-0.283441	0.0020947
M133T678	-0.0743196	0.175521	0.168748	-0.19263	0.168272	0.118839	0.266298	0.148658	-0.075444	-0.114725	-0.120596	0.213279	0.275824	0.272602	0.2558	0.0975008	0.0150564	-0.286471	0.0161382	0.175073	0.271845	-0.0563725	-0.116212	-0.0571402	-0.101571	-0.125926	-0.227503	-0.000513277	0.342366	0.0430406	0.325742	0.176606	0.18789	0.0166833	-0.0565195	-0.0930862	0.0689192	0.137053	-0.0709642	0.142334	-0.067583	-0.195028	-0.183019	-0.166154	0.19968	-0.158463	-0.139879	-0.318522	0.00817812
M146T579	-0.137275	0.112756	0.191882	-0.136458	0.147738	0.122955	0.211206	0.152453	-0.0743616	-0.104699	-0.104665	0.192935	0.2457	0.221714	0.223015	0.16219	0.0475307	-0.32492	0.0519178	0.224936	0.25059	-0.0780905	-0.137959	-0.0700697	-0.120526	-0.141618	-0.279864	0.0319037	0.39792	0.0331402	0.355716	0.221081	0.221978	0.0170782	-0.0684333	-0.117881	0.0656999	0.15135	-0.0712598	0.167534	-0.0644031	-0.129877	-0.120116	-0.150054	0.201937	-0.141604	-0.13814	-0.367986	-0.000836459
M144T527	-0.14326	0.1336	0.22214	-0.14997	0.167313	0.132932	0.242139	0.162022	-0.079161	-0.122199	-0.123546	0.212151	0.277344	0.254763	0.248363	0.185229	0.0669578	-0.333288	0.0677999	0.25027	0.278831	-0.0711338	-0.17562	-0.0604831	-0.153708	-0.178107	-0.256685	0.0350865	0.419483	0.0505575	0.387895	0.225497	0.222002	-0.0251837	-0.0676402	-0.133165	0.0703543	0.120158	-0.0903454	0.140682	-0.114568	-0.153021	-0.143259	-0.162171	0.228504	-0.157259	-0.14181	-0.380025	0.00471887
M247T490	-0.200451	0.0988646	0.257031	-0.121186	0.165927	0.146588	0.221725	0.17773	-0.0847024	-0.124861	-0.122044	0.214431	0.277878	0.238441	0.244562	0.247301	0.0962096	-0.387681	0.0994574	0.306729	0.285871	-0.0924107	-0.205969	-0.0744804	-0.180217	-0.204227	-0.314582	0.0614877	0.493353	0.0476605	0.440864	0.275702	0.264298	-0.0276527	-0.0816234	-0.161977	0.0736446	0.13946	-0.0980313	0.169612	-0.122203	-0.118123	-0.109227	-0.163468	0.248645	-0.157682	-0.151793	-0.446181	-0.00136409
M264T806	-0.146998	0.114396	0.188495	-0.148859	0.152425	0.131528	0.217137	0.166114	-0.0811499	-0.103843	-0.102895	0.205078	0.25408	0.22672	0.234617	0.157934	0.0318939	-0.363833	0.0403621	0.229475	0.262486	-0.0956557	-0.118524	-0.0898946	-0.10326	-0.124517	-0.343267	0.0307115	0.433052	0.0211163	0.37546	0.247251	0.253786	0.0636804	-0.0789461	-0.118292	0.0714688	0.206294	-0.0625794	0.219533	-0.0226316	-0.132027	-0.120535	-0.162464	0.205832	-0.149076	-0.156181	-0.408865	-0.00594079
M265T806	-0.162221	0.139637	0.223171	-0.1729	0.179039	0.149702	0.257744	0.18736	-0.0917071	-0.124246	-0.124219	0.236498	0.297726	0.269316	0.272854	0.184021	0.0450276	-0.40199	0.0521299	0.264245	0.304643	-0.0999638	-0.150869	-0.0924449	-0.131655	-0.156972	-0.36068	0.0343201	0.484841	0.0335793	0.42883	0.271786	0.276771	0.0452443	-0.0855854	-0.137538	0.0810957	0.207371	-0.0795963	0.223996	-0.053977	-0.160368	-0.147698	-0.185554	0.240772	-0.172967	-0.173261	-0.453047	-0.00296384
M277T669	-0.1524	0.171626	0.268155	-0.179607	0.201739	0.151762	0.297431	0.18202	-0.0893549	-0.150666	-0.154277	0.248633	0.33309	0.312868	0.295292	0.216732	0.0906261	-0.358147	0.0870082	0.289509	0.329798	-0.0648198	-0.227934	-0.0512902	-0.199762	-0.229743	-0.238627	0.0377576	0.463153	0.0749218	0.444777	0.239104	0.231194	-0.076645	-0.0693496	-0.156343	0.0800871	0.0885893	-0.117942	0.114368	-0.180628	-0.195076	-0.184554	-0.187066	0.27247	-0.186139	-0.154221	-0.410796	0.0124056
M246T593	-0.120712	0.186998	0.233338	-0.200792	0.198642	0.145171	0.302999	0.177563	-0.0885419	-0.142208	-0.147346	0.248167	0.326865	0.314524	0.296099	0.166912	0.0553207	-0.346145	0.0540868	0.248045	0.322974	-0.0652809	-0.182995	-0.0587013	-0.160221	-0.189372	-0.251438	0.0193245	0.431817	0.0627877	0.412841	0.222934	0.225169	-0.0300413	-0.0676417	-0.133117	0.0800794	0.122981	-0.100738	0.139289	-0.131079	-0.210058	-0.197881	-0.189919	0.252891	-0.185099	-0.158271	-0.391384	0.0109489
M233T651	-0.0885501	0.216654	0.219183	-0.227667	0.20721	0.142169	0.327903	0.174708	-0.0886069	-0.145742	-0.15373	0.256598	0.33917	0.337148	0.310245	0.132555	0.0375311	-0.325778	0.0349046	0.220837	0.331091	-0.0548206	-0.169056	-0.0528494	-0.148044	-0.178546	-0.226563	0.00281537	0.401782	0.0663741	0.394867	0.200009	0.207772	-0.0270708	-0.0616359	-0.119375	0.0812377	0.117953	-0.0990384	0.128454	-0.12878	-0.240708	-0.227421	-0.196829	0.249445	-0.192134	-0.158652	-0.365161	0.0150407
M161T810	0.15718	0.400697	0.108821	-0.373622	0.241311	0.0952911	0.462697	0.117637	-0.0703462	-0.159439	-0.187973	0.273192	0.381923	0.456974	0.362747	-0.10866	-0.0623537	-0.0930269	-0.0811917	0.00696087	0.339723	0.0513092	-0.0911548	0.0250607	-0.0804423	-0.117456	0.0699404	-0.109448	0.102247	0.105689	0.204892	-0.0186609	0.0172203	-0.0820943	0.00252422	-0.0138416	0.0728438	-0.0183086	-0.0935447	-0.0438811	-0.171908	-0.42876	-0.411801	-0.207448	0.198371	-0.212252	-0.117958	-0.0854143	0.050569
M159T499	0.190717	0.533478	0.143057	-0.51338	0.328226	0.140472	0.623475	0.177747	-0.103983	-0.211475	-0.247841	0.381753	0.521098	0.614857	0.499819	-0.145767	-0.103169	-0.184516	-0.1222	0.0205131	0.47046	0.0413262	-0.0960379	0.00369874	-0.0845633	-0.134097	-0.00286771	-0.145379	0.192984	0.123305	0.305891	0.0169797	0.0722528	-0.042539	-0.0129319	-0.0214381	0.105657	0.0562883	-0.112814	0.018771	-0.169617	-0.571601	-0.546578	-0.294437	0.271654	-0.293659	-0.184002	-0.178179	0.0595403
M173T627	0.00579946	0.185547	0.152226	-0.155094	0.143997	0.0708697	0.246063	0.0778715	-0.041732	-0.111895	-0.123982	0.155069	0.231361	0.253058	0.202188	0.0689126	0.0571128	-0.0836614	0.040268	0.112198	0.209145	0.030141	-0.168743	0.033511	-0.14861	-0.171624	0.0729844	-0.0135063	0.139354	0.0912436	0.198768	0.0316642	0.0253664	-0.168044	-0.00301656	-0.0684504	0.0410379	-0.100242	-0.0976362	-0.0899065	-0.226312	-0.202371	-0.197146	-0.109371	0.162856	-0.122251	-0.0558262	-0.0987196	0.0322981
M174T664	0.0642239	0.246442	0.118705	-0.219406	0.1642	0.0710565	0.300091	0.0824905	-0.0470659	-0.117423	-0.134534	0.181033	0.2615	0.301542	0.239072	-0.00629399	0.00688641	-0.0728436	-0.00931026	0.0586113	0.233738	0.0369924	-0.122277	0.028938	-0.107769	-0.133491	0.0714238	-0.0484951	0.104895	0.087868	0.175986	0.00554648	0.0153866	-0.121855	0.000759	-0.0397207	0.0477984	-0.0643593	-0.0860278	-0.068561	-0.184938	-0.26558	-0.256682	-0.132847	0.157384	-0.141789	-0.0709608	-0.0772731	0.0362391
M213T962	0.0507439	0.188123	0.0712215	-0.179632	0.123408	0.0570194	0.227503	0.0705564	-0.0400469	-0.082322	-0.0946791	0.143117	0.196834	0.226312	0.18575	-0.02693	-0.0215199	-0.0821876	-0.0290375	0.0313656	0.179224	0.0120048	-0.0563586	0.00155704	-0.0495793	-0.0682966	-0.00644873	-0.0435374	0.0952482	0.0497137	0.134097	0.0203378	0.036176	-0.0322475	-0.00777142	-0.0208099	0.040017	0.01251	-0.0493144	0.00336165	-0.0815858	-0.202466	-0.193834	-0.109206	0.111549	-0.1101	-0.0690167	-0.0843392	0.0217093
M167T670	0.00677202	0.148264	0.0941268	-0.141398	0.112433	0.0607841	0.194509	0.0733141	-0.0393488	-0.0790337	-0.0876676	0.131177	0.181129	0.196826	0.166442	0.0236933	0.00736788	-0.105492	0.000872414	0.0708779	0.168543	0.000647127	-0.0820224	-0.00279559	-0.0720664	-0.0891596	-0.0296213	-0.0200244	0.13377	0.048028	0.159015	0.0487929	0.0556807	-0.0470875	-0.0145056	-0.0412659	0.037933	0.00854281	-0.0546518	0.00832688	-0.0954451	-0.161342	-0.154521	-0.0987351	0.118079	-0.100505	-0.0660824	-0.115843	0.0172459
M154T659	-0.00150475	0.164963	0.116964	-0.155955	0.129349	0.0715499	0.22064	0.0854635	-0.0454071	-0.092503	-0.101891	0.150314	0.208761	0.224335	0.190175	0.0407402	0.0175961	-0.12533	0.00968934	0.0926169	0.194711	0.000138871	-0.105308	-0.00194668	-0.0925334	-0.112276	-0.0328577	-0.0177624	0.162826	0.0576852	0.191161	0.0612655	0.0665316	-0.064783	-0.0174632	-0.053575	0.0435249	0.00244259	-0.0667945	0.00471296	-0.120982	-0.180015	-0.172621	-0.112382	0.140351	-0.115281	-0.075023	-0.139286	0.0198729
M133T645	0.112877	0.311498	0.0835438	-0.298553	0.191074	0.0809368	0.363432	0.102125	-0.0599064	-0.123494	-0.144855	0.221477	0.303226	0.358465	0.290498	-0.0851787	-0.0587917	-0.103001	-0.0703612	0.0109713	0.273234	0.0262072	-0.0578734	0.00442408	-0.0509771	-0.0798726	0.00569008	-0.0849601	0.108175	0.0732894	0.175921	0.00663224	0.0383556	-0.0298323	-0.00628689	-0.0122069	0.0610136	0.0267505	-0.0667099	0.00508426	-0.103433	-0.333694	-0.319269	-0.170495	0.157946	-0.170582	-0.105355	-0.098984	0.0353559
M217T760	0.0982723	0.243333	0.0588698	-0.229683	0.14499	0.0573456	0.279512	0.0718804	-0.043093	-0.0941151	-0.111363	0.165686	0.229395	0.275273	0.219567	-0.0743322	-0.0457714	-0.0596005	-0.0560605	-0.00220697	0.204493	0.0280877	-0.0441445	0.0108137	-0.0389593	-0.0610555	0.030313	-0.0690011	0.0612754	0.0595626	0.120473	-0.0100412	0.0140629	-0.0343623	0.000234242	-0.00441196	0.0445766	0.003084	-0.0519107	-0.0143162	-0.0884826	-0.260184	-0.249466	-0.126836	0.116295	-0.128318	-0.0741767	-0.0540637	0.0293367
M165T704	0.118683	0.278611	0.0697996	-0.256438	0.16382	0.0607706	0.317641	0.0744096	-0.0454459	-0.108701	-0.129066	0.183113	0.258609	0.313338	0.245355	-0.0827114	-0.043093	-0.0451426	-0.0573779	-0.00513548	0.22788	0.0428385	-0.062554	0.0243666	-0.0552744	-0.0805715	0.0729857	-0.0785239	0.0494006	0.075716	0.126683	-0.0272195	-0.00293806	-0.0676465	0.00658282	-0.00489579	0.0477612	-0.0295879	-0.0649283	-0.0477851	-0.126949	-0.297672	-0.286399	-0.138295	0.13137	-0.142979	-0.0743891	-0.0376213	0.0367871
M182T704	0.199865	0.373549	0.0361912	-0.351553	0.200324	0.0642748	0.40674	0.0833177	-0.0541836	-0.124306	-0.152495	0.226606	0.313955	0.395659	0.307034	-0.178249	-0.103422	-0.028363	-0.118891	-0.0702993	0.273431	0.0579055	-0.0160459	0.0247532	-0.0144564	-0.0450083	0.0893898	-0.126385	0.00552739	0.0801943	0.106009	-0.0656484	-0.0212525	-0.0271636	0.0136616	0.0290252	0.0585856	8.98222e-05	-0.0580667	-0.0363419	-0.0960931	-0.396822	-0.38059	-0.175122	0.134786	-0.176453	-0.0949767	-0.00718013	0.045471
M269T579	0.170019	0.294346	0.00790639	-0.281451	0.151712	0.0459652	0.314478	0.0620354	-0.0413866	-0.0902389	-0.112594	0.173741	0.237061	0.303752	0.235917	-0.164532	-0.0998636	-0.0173243	-0.110102	-0.0767643	0.205956	0.0429401	0.0141641	0.0135501	0.0122149	-0.0106887	0.0572708	-0.107059	-0.0112273	0.0537637	0.064321	-0.0576763	-0.0176878	0.00826086	0.0107617	0.0352138	0.0451422	0.0227488	-0.0342019	-0.0106066	-0.0430832	-0.311952	-0.298505	-0.136257	0.0922958	-0.134787	-0.0759965	0.00291379	0.033636
M508T862	0.17207	0.316667	0.0161106	-0.306077	0.167851	0.055612	0.343072	0.0748578	-0.0483104	-0.0998902	-0.12337	0.194532	0.263127	0.332009	0.26153	-0.167799	-0.106518	-0.03982	-0.116394	-0.0705452	0.231089	0.0387278	0.0126062	0.00755801	0.0108984	-0.014287	0.0364804	-0.112105	0.0120899	0.0560772	0.0872948	-0.0464603	-0.00305363	0.0182273	0.00642576	0.0320325	0.0517146	0.0409854	-0.0376718	0.005848	-0.0405624	-0.336139	-0.32116	-0.153049	0.107205	-0.150198	-0.0898259	-0.0206566	0.0345948
M175T741	-0.0186998	0.179479	0.127573	-0.18296	0.147257	0.0899479	0.247001	0.111445	-0.0583834	-0.100662	-0.10947	0.179455	0.2389	0.250346	0.221933	0.045581	0.00352826	-0.188875	-6.11888e-05	0.112369	0.228298	-0.0227616	-0.0952913	-0.0270329	-0.0834928	-0.105297	-0.116917	-0.0183533	0.227367	0.0486845	0.238145	0.103092	0.114802	-0.0159024	-0.0329814	-0.0619996	0.0548922	0.0698094	-0.0636621	0.0697256	-0.0837569	-0.196574	-0.186494	-0.138088	0.160449	-0.135315	-0.104652	-0.207644	0.0151403
M308T812	0.00676689	0.183362	0.0953572	-0.190805	0.138272	0.0806653	0.240256	0.102694	-0.0549795	-0.0897831	-0.0994066	0.170837	0.223375	0.240481	0.212448	0.00546657	-0.0232282	-0.170117	-0.0249623	0.0754576	0.212665	-0.0215477	-0.0572386	-0.030895	-0.0500312	-0.0702377	-0.119572	-0.031664	0.192199	0.0376235	0.202542	0.0853072	0.104112	0.0190668	-0.029883	-0.0414345	0.0522928	0.0913736	-0.0479431	0.084117	-0.0433956	-0.199391	-0.188538	-0.133822	0.138256	-0.128343	-0.102588	-0.18231	0.0135238
M658T896	0.00479821	0.183159	0.0888423	-0.196609	0.138444	0.0832977	0.240498	0.107847	-0.0576233	-0.0872517	-0.0964212	0.17465	0.223949	0.239857	0.215527	-0.00171929	-0.0344358	-0.186576	-0.0338103	0.0726435	0.215139	-0.0303304	-0.0419999	-0.0413959	-0.0365423	-0.0564692	-0.151789	-0.0336548	0.204494	0.029712	0.206716	0.0959838	0.118428	0.0473821	-0.034706	-0.038773	0.0545291	0.121764	-0.0411071	0.112158	-0.0164016	-0.199189	-0.187433	-0.138618	0.136393	-0.13029	-0.110837	-0.198878	0.0105642
M141T656	-0.0191593	0.169143	0.103492	-0.185295	0.138258	0.0893179	0.232645	0.114868	-0.060179	-0.0885362	-0.0959773	0.176205	0.224817	0.233687	0.214632	0.0240218	-0.0226266	-0.210321	-0.0209249	0.0963732	0.218758	-0.0395671	-0.0543658	-0.0476698	-0.0473381	-0.06715	-0.17736	-0.0227679	0.236313	0.0283544	0.229566	0.117556	0.136861	0.0473046	-0.0407903	-0.0508516	0.056123	0.131059	-0.0442379	0.125384	-0.0188565	-0.18515	-0.173697	-0.139689	0.145144	-0.130889	-0.115562	-0.227579	0.00796451
M151T519	-0.00675838	0.192792	0.109671	-0.205043	0.151293	0.0927644	0.258673	0.118521	-0.0627345	-0.0978729	-0.107248	0.189477	0.245188	0.259479	0.233336	0.0171684	-0.0237186	-0.206501	-0.0239954	0.094543	0.23582	-0.0325209	-0.0629042	-0.0418492	-0.0549029	-0.0768313	-0.159031	-0.0294669	0.233347	0.0369901	0.236163	0.109972	0.130386	0.0330995	-0.0381747	-0.0509018	0.0590832	0.118338	-0.0512436	0.111561	-0.0371517	-0.210322	-0.198221	-0.149126	0.155359	-0.141633	-0.118472	-0.222645	0.0120726
M172T447	0.00565265	0.223939	0.14869	-0.212648	0.171993	0.0937253	0.29594	0.112545	-0.0601713	-0.121808	-0.134753	0.200229	0.277266	0.300044	0.253838	0.0434354	0.0163636	-0.162826	0.0061186	0.114223	0.258164	0.000995622	-0.131653	-0.00324515	-0.115681	-0.14188	-0.0435246	-0.0278501	0.208787	0.0750083	0.247336	0.0768956	0.0859349	-0.0785105	-0.022415	-0.0663603	0.0578898	0.00817565	-0.0858679	0.00922483	-0.152731	-0.243948	-0.23378	-0.15025	0.183021	-0.153505	-0.10028	-0.17971	0.0265061
M190T447	0.00243895	0.235135	0.16007	-0.223299	0.182185	0.10009	0.312335	0.120061	-0.0640129	-0.129368	-0.142841	0.212192	0.29386	0.31698	0.268652	0.0502744	0.0196649	-0.175339	0.0088622	0.124759	0.27395	6.72156e-05	-0.142087	-0.00389358	-0.124843	-0.152596	-0.0484718	-0.0277562	0.225459	0.0796385	0.265322	0.0842423	0.0931691	-0.084536	-0.0244443	-0.0722701	0.0614688	0.00863229	-0.0917754	0.0104531	-0.16347	-0.256331	-0.245646	-0.159121	0.195324	-0.162633	-0.106571	-0.193976	0.0278277
M120T780	0.0451598	0.227635	0.0979076	-0.222045	0.156293	0.0781562	0.282412	0.097374	-0.054042	-0.103945	-0.118058	0.184473	0.250321	0.281725	0.236251	-0.0184077	-0.0241741	-0.130632	-0.0316567	0.056202	0.231079	0.00365779	-0.0728114	-0.00823391	-0.0639472	-0.0874276	-0.0442608	-0.0479671	0.151111	0.0578378	0.189324	0.047623	0.0672111	-0.0261736	-0.0169533	-0.034105	0.0530653	0.0386912	-0.061283	0.0288483	-0.0911638	-0.245789	-0.234611	-0.141657	0.146962	-0.14095	-0.0953	-0.137159	0.0239984
M266T862	0.0326683	0.251461	0.114524	-0.254476	0.179637	0.0973	0.319252	0.123244	-0.0671915	-0.117129	-0.131564	0.217801	0.288898	0.318553	0.27465	-0.0121937	-0.0336055	-0.187343	-0.0384843	0.0776069	0.271101	-0.0132879	-0.073135	-0.0270385	-0.0640538	-0.0905964	-0.109198	-0.0500007	0.211277	0.0555535	0.238704	0.0831974	0.108081	0.00546074	-0.0297877	-0.0442736	0.0648855	0.0891335	-0.0639987	0.0776197	-0.0725216	-0.272301	-0.258537	-0.169511	0.172603	-0.164789	-0.123148	-0.198442	0.0220341
M218T938	0.0724008	0.327333	0.119861	-0.327966	0.220521	0.111386	0.402126	0.142091	-0.0791775	-0.141612	-0.161612	0.265317	0.353093	0.398893	0.338272	-0.0506413	-0.0583734	-0.1991	-0.0655797	0.0626348	0.327727	-0.00462876	-0.0713384	-0.0256861	-0.062513	-0.0951847	-0.102394	-0.076295	0.217059	0.0691616	0.262053	0.0737782	0.108918	0.00965041	-0.0287427	-0.0376078	0.0776157	0.0997178	-0.0735274	0.0800253	-0.0828665	-0.352916	-0.335539	-0.206865	0.199553	-0.201428	-0.145403	-0.205986	0.0302495
M153T521	-0.0209708	0.254596	0.185423	-0.252034	0.207064	0.122712	0.348322	0.149853	-0.0787113	-0.144508	-0.157659	0.247843	0.335431	0.353844	0.308805	0.0694305	0.0167666	-0.243319	0.00878233	0.158497	0.317912	-0.0204608	-0.15062	-0.0248077	-0.132138	-0.163171	-0.123137	-0.024839	0.301412	0.0780665	0.327336	0.129719	0.14228	-0.0559375	-0.0399343	-0.0888923	0.0744019	0.0610517	-0.097306	0.0632243	-0.149568	-0.278658	-0.265503	-0.18852	0.226919	-0.188055	-0.13691	-0.268981	0.0251433
M90T766	-0.0294471	0.215103	0.154933	-0.223423	0.179301	0.112397	0.298976	0.140247	-0.0731795	-0.12137	-0.13143	0.220993	0.291328	0.30294	0.271708	0.0573137	0.000582884	-0.244878	-0.00217919	0.14066	0.280154	-0.0349002	-0.110089	-0.0404014	-0.0963706	-0.122724	-0.166779	-0.0209626	0.291207	0.0543935	0.297574	0.13663	0.15225	-0.00308273	-0.0443311	-0.0767357	0.0684726	0.104614	-0.0742837	0.104072	-0.0869885	-0.235906	-0.223187	-0.171092	0.19626	-0.165969	-0.133226	-0.268935	0.0161239
M106T832	-0.0118903	0.24969	0.15612	-0.258231	0.198068	0.119472	0.336924	0.150052	-0.0792618	-0.132057	-0.144553	0.243595	0.320871	0.339558	0.301509	0.0384008	-0.0130554	-0.254016	-0.0163681	0.133421	0.306662	-0.0329017	-0.106117	-0.0420909	-0.0928761	-0.121977	-0.170806	-0.033334	0.296791	0.0589203	0.309382	0.134805	0.155875	0.00490334	-0.0449431	-0.0732251	0.0747995	0.116063	-0.0772142	0.111307	-0.0859674	-0.272666	-0.2581	-0.189244	0.208291	-0.183179	-0.145235	-0.276213	0.0192293
M407T651	-0.0307561	0.16633	0.0622458	-0.219168	0.137893	0.104488	0.231829	0.14524	-0.0757613	-0.0720668	-0.0766644	0.197786	0.226014	0.227526	0.231337	-0.0206619	-0.0913531	-0.308923	-0.0751939	0.0778121	0.231649	-0.0929719	0.0399108	-0.111578	0.0361029	0.0182105	-0.373036	-0.0348907	0.308982	-0.0204973	0.252547	0.181636	0.223126	0.220674	-0.069909	-0.0338383	0.0692571	0.316193	-0.00177149	0.296104	0.14711	-0.182174	-0.165291	-0.167685	0.132105	-0.141489	-0.164962	-0.326613	-0.0102568
M433T629	-0.0962382	0.0848327	0.0824499	-0.140213	0.104382	0.100265	0.153246	0.137222	-0.0682698	-0.0554304	-0.0532847	0.159416	0.174895	0.153879	0.176796	0.0513044	-0.0482616	-0.324484	-0.029954	0.125488	0.189579	-0.108463	0.0124592	-0.115965	0.0120589	-0.000850823	-0.397708	0.00311307	0.343219	-0.0291817	0.264095	0.214392	0.241093	0.201793	-0.0768575	-0.0579984	0.0600051	0.304433	-0.00224321	0.297884	0.137325	-0.096798	-0.0837706	-0.136328	0.123806	-0.111582	-0.14921	-0.352634	-0.0190373
M105T722	-0.101719	0.0878673	0.0925264	-0.141878	0.109364	0.103834	0.159878	0.140878	-0.0699456	-0.0600929	-0.0580122	0.16463	0.183143	0.16132	0.18317	0.061345	-0.0414733	-0.330697	-0.0238712	0.135833	0.197427	-0.108291	0.000956189	-0.114653	0.00194099	-0.0117934	-0.396314	0.00569155	0.354088	-0.0250315	0.276123	0.219175	0.244276	0.191268	-0.077704	-0.0638622	0.0614817	0.2983	-0.00756798	0.293482	0.124373	-0.100418	-0.0874294	-0.139657	0.13202	-0.115708	-0.151012	-0.3606	-0.0180736
M133T864	0.013765	0.237332	0.0879448	-0.267714	0.174721	0.108162	0.307337	0.144769	-0.0777081	-0.10284	-0.114162	0.22838	0.282748	0.303501	0.279283	-0.0335013	-0.0772983	-0.26303	-0.0712334	0.0719512	0.274921	-0.0550553	-0.00860101	-0.0747928	-0.00689367	-0.0313346	-0.257328	-0.0530041	0.271017	0.0185057	0.258416	0.135866	0.17477	0.129785	-0.0524128	-0.0358405	0.0733117	0.223585	-0.0331462	0.203613	0.0475071	-0.257514	-0.240327	-0.185731	0.1624	-0.168445	-0.157405	-0.276172	0.00733065
M246T631	0.026464	0.261211	0.0775028	-0.299131	0.186714	0.114959	0.332793	0.156402	-0.0845222	-0.105969	-0.118529	0.247239	0.301818	0.326686	0.302118	-0.0593852	-0.10266	-0.286081	-0.094035	0.0594663	0.294092	-0.0636741	0.0161076	-0.0885056	0.0149374	-0.0108749	-0.297541	-0.0653092	0.284929	0.0111952	0.267171	0.144862	0.192515	0.17196	-0.0580328	-0.0279811	0.0799167	0.268965	-0.0254429	0.242568	0.0840197	-0.282757	-0.263175	-0.203183	0.165905	-0.181653	-0.174892	-0.297312	0.00585488
M231T648	-0.0314872	0.215589	0.112701	-0.255145	0.177649	0.122848	0.29853	0.163491	-0.0854409	-0.105552	-0.113608	0.2377	0.289828	0.297216	0.284551	0.00916324	-0.0636258	-0.32166	-0.0540354	0.115448	0.288095	-0.0784425	-0.0224262	-0.0940953	-0.0188405	-0.0433432	-0.328748	-0.0350306	0.34221	0.0115522	0.307887	0.184678	0.22068	0.149096	-0.0675298	-0.0572241	0.0789397	0.263186	-0.0354096	0.248703	0.0601305	-0.236095	-0.218611	-0.193976	0.180406	-0.173783	-0.17398	-0.344274	0.000867649
M230T648	-0.0286386	0.217603	0.106525	-0.260077	0.177634	0.123248	0.299716	0.165117	-0.0864456	-0.103826	-0.111904	0.239408	0.289776	0.297638	0.286208	0.000869309	-0.0718443	-0.326797	-0.0611056	0.109868	0.288665	-0.0818225	-0.0117704	-0.0989199	-0.0094338	-0.0337777	-0.342479	-0.037915	0.343653	0.00729761	0.306243	0.187016	0.22556	0.164981	-0.0692001	-0.0536909	0.0798775	0.278612	-0.031006	0.262168	0.0757312	-0.238097	-0.220067	-0.196353	0.177771	-0.174645	-0.177723	-0.34864	-0.000377509
M166T525	-0.0411821	0.207115	0.109827	-0.252684	0.174937	0.125494	0.291307	0.168233	-0.0874856	-0.101926	-0.108824	0.238098	0.286088	0.289777	0.282659	0.0111452	-0.0691494	-0.340439	-0.0570978	0.119197	0.287141	-0.0887441	-0.0119099	-0.10475	-0.00949556	-0.0333052	-0.363	-0.032582	0.359518	0.0033912	0.314915	0.199382	0.237177	0.173576	-0.0731517	-0.0579907	0.0803664	0.291087	-0.0294512	0.27597	0.0839381	-0.227289	-0.20933	-0.195829	0.178825	-0.173089	-0.180695	-0.364521	-0.00285748
M264T772	-0.0298556	0.226409	0.103662	-0.275644	0.184371	0.129757	0.311544	0.175362	-0.0918357	-0.105318	-0.113404	0.251568	0.30095	0.308502	0.299607	-0.00724331	-0.08531	-0.35201	-0.0721368	0.10983	0.301312	-0.0920822	0.00224285	-0.111546	0.00299672	-0.0220054	-0.382237	-0.0418252	0.365227	0.000586346	0.319774	0.202035	0.245468	0.196399	-0.0756642	-0.0524901	0.0847247	0.315462	-0.025833	0.296047	0.102826	-0.247662	-0.228138	-0.207831	0.182097	-0.182805	-0.191354	-0.374427	-0.00286307
M138T500	0.0739898	0.393924	0.106401	-0.431439	0.267895	0.151227	0.48756	0.203795	-0.112082	-0.156051	-0.177372	0.344386	0.430843	0.478495	0.428033	-0.103253	-0.138044	-0.342742	-0.132329	0.0602969	0.411899	-0.0596894	0.00557101	-0.0954267	0.00570837	-0.032119	-0.321754	-0.103698	0.339687	0.0354497	0.344089	0.155743	0.220202	0.18401	-0.0645545	-0.0301399	0.107647	0.306277	-0.0475869	0.268419	0.0638464	-0.424883	-0.39838	-0.279599	0.230749	-0.255648	-0.226487	-0.35208	0.0184152
M217T614	0.114986	0.412462	0.104657	-0.426759	0.265755	0.132987	0.494962	0.175751	-0.0991834	-0.161066	-0.186219	0.327646	0.424743	0.486214	0.416637	-0.117754	-0.119073	-0.253376	-0.122438	0.0338072	0.395877	-0.0179217	-0.0243886	-0.0523464	-0.0210376	-0.0596537	-0.180065	-0.112723	0.251602	0.0621939	0.294841	0.0891501	0.146286	0.0933939	-0.0399051	-0.0205431	0.0974825	0.194445	-0.0642368	0.158481	-0.0182543	-0.443238	-0.419325	-0.260919	0.222131	-0.24683	-0.191888	-0.255002	0.0314653
M137T500	0.0932307	0.420764	0.128303	-0.439393	0.281701	0.148381	0.515673	0.19504	-0.108375	-0.172301	-0.196897	0.349578	0.451635	0.508375	0.441022	-0.094385	-0.112613	-0.297836	-0.114803	0.0641544	0.424379	-0.0304039	-0.0400847	-0.0634423	-0.0347182	-0.0755343	-0.222857	-0.106626	0.305456	0.064047	0.340279	0.1208	0.177794	0.10007	-0.0497991	-0.0361456	0.105404	0.218563	-0.0716271	0.185026	-0.0212637	-0.453383	-0.428344	-0.278253	0.246041	-0.262632	-0.209529	-0.305497	0.0301536
M265T772	-0.0764813	0.251259	0.194919	-0.28457	0.226403	0.158421	0.366954	0.202933	-0.104215	-0.14679	-0.155645	0.292954	0.370411	0.371528	0.351193	0.0850013	-0.0185623	-0.393904	-0.0130621	0.20122	0.366155	-0.0846744	-0.107496	-0.0929787	-0.0935863	-0.125773	-0.348003	-0.0177233	0.45025	0.0415833	0.420087	0.236019	0.262946	0.0859685	-0.0796328	-0.104997	0.0956567	0.241323	-0.0762832	0.238604	-0.0273258	-0.277463	-0.258973	-0.232478	0.253669	-0.216314	-0.200744	-0.431434	0.00733978
M182T548	-0.0249809	0.313112	0.193446	-0.333414	0.252064	0.15748	0.426489	0.200289	-0.105348	-0.164661	-0.179391	0.315709	0.409112	0.429086	0.387579	0.0460376	-0.0292717	-0.353673	-0.0297718	0.172572	0.394585	-0.0571911	-0.116633	-0.0704809	-0.101853	-0.138423	-0.271081	-0.0420613	0.404442	0.0631382	0.40613	0.193119	0.224231	0.0469733	-0.0658787	-0.092827	0.0988045	0.194065	-0.089266	0.185788	-0.0711806	-0.342323	-0.32259	-0.247868	0.264755	-0.235916	-0.197946	-0.383511	0.0194299
M145T663	-0.030132	0.237541	0.144428	-0.263413	0.195336	0.127925	0.32799	0.165283	-0.0864642	-0.123974	-0.134116	0.250794	0.317873	0.329208	0.304504	0.0328666	-0.036154	-0.3069	-0.0325474	0.136924	0.310453	-0.0608306	-0.0707476	-0.0728146	-0.0615016	-0.089342	-0.2679	-0.0321139	0.342381	0.0362152	0.328239	0.172974	0.201666	0.0800834	-0.0604186	-0.0716566	0.0804583	0.20019	-0.0595555	0.191425	-0.0141937	-0.260147	-0.243575	-0.199638	0.204909	-0.185831	-0.167509	-0.331771	0.00962784
M185T723	0.0103102	0.269469	0.133992	-0.284397	0.20266	0.119554	0.352655	0.153518	-0.082198	-0.129627	-0.143532	0.25279	0.327514	0.352249	0.313403	0.00103261	-0.0427889	-0.258982	-0.0437483	0.106774	0.312959	-0.0370535	-0.0721914	-0.0521742	-0.0629832	-0.0923912	-0.195904	-0.0485897	0.287794	0.04964	0.297896	0.130855	0.161193	0.0478594	-0.0467102	-0.0579159	0.0780476	0.154529	-0.0651776	0.141954	-0.0443811	-0.292949	-0.276394	-0.199303	0.200539	-0.189308	-0.155713	-0.276548	0.0179189
M132T864	0.00671202	0.270468	0.137613	-0.286153	0.205003	0.121945	0.355581	0.156531	-0.0836237	-0.131266	-0.145056	0.256088	0.331488	0.355403	0.317014	0.00477693	-0.0418004	-0.266104	-0.0425397	0.11157	0.317238	-0.0391471	-0.074494	-0.0540401	-0.0649877	-0.0947137	-0.203014	-0.0475491	0.296368	0.0497883	0.304988	0.135984	0.166299	0.049208	-0.0483226	-0.0603638	0.0792663	0.158615	-0.0662241	0.146428	-0.0445109	-0.294219	-0.277491	-0.20193	0.204167	-0.191666	-0.158488	-0.284636	0.017647
M265T685	0.206008	0.422326	0.0302517	-0.420675	0.233385	0.089098	0.467473	0.12117	-0.0746242	-0.136392	-0.166134	0.278527	0.367802	0.452808	0.367411	-0.212594	-0.151347	-0.111648	-0.159923	-0.0728683	0.329775	0.0281033	0.0265957	-0.0142849	0.0233681	-0.0110488	-0.0332715	-0.14541	0.0765038	0.0635003	0.156717	-0.0203408	0.0419355	0.0708914	-0.00646752	0.0336846	0.0774945	0.11762	-0.0452724	0.0699116	-0.0159455	-0.449367	-0.427469	-0.221837	0.156995	-0.212689	-0.144092	-0.0913954	0.0400632
M204T911	0.217087	0.431053	0.000514816	-0.445115	0.233603	0.0923419	0.47299	0.131044	-0.0804201	-0.127784	-0.157382	0.288112	0.3682	0.454597	0.37644	-0.251844	-0.192503	-0.142729	-0.194904	-0.0980769	0.333845	0.00888996	0.0802219	-0.0406025	0.0707288	0.0371129	-0.109487	-0.15883	0.0896048	0.0411148	0.15226	-0.00444986	0.0706661	0.154022	-0.016251	0.0501339	0.0827797	0.200022	-0.0228514	0.14267	0.0651697	-0.458062	-0.433332	-0.23476	0.144943	-0.217596	-0.164672	-0.119268	0.0331648
M310T815	0.0875469	0.276427	0.0650296	-0.281271	0.173771	0.0827046	0.327228	0.108841	-0.0622285	-0.106076	-0.123583	0.211462	0.27702	0.321179	0.271204	-0.0852746	-0.0774033	-0.14563	-0.0813799	0.0124282	0.255826	-0.00263893	-0.0183114	-0.0256224	-0.0159196	-0.0413752	-0.0883564	-0.0777734	0.142902	0.0455637	0.179775	0.0423786	0.0792626	0.0458775	-0.0206303	-0.0091679	0.061789	0.106418	-0.0442043	0.0823109	-0.025297	-0.296562	-0.281268	-0.16753	0.142125	-0.160072	-0.11881	-0.144298	0.0233929
M205T924	0.139642	0.347537	0.0493055	-0.352825	0.205058	0.0895907	0.397929	0.120407	-0.0709485	-0.121282	-0.144336	0.249033	0.32525	0.387594	0.322786	-0.145639	-0.116964	-0.144587	-0.121835	-0.0246007	0.297165	0.00584232	0.00769701	-0.0270001	0.00691674	-0.0230652	-0.0843419	-0.110045	0.125972	0.050739	0.178348	0.0227121	0.0734322	0.0722777	-0.0177852	0.00996177	0.0716874	0.130119	-0.0427456	0.0940239	-0.00864131	-0.371286	-0.352218	-0.198684	0.152387	-0.188821	-0.137752	-0.135268	0.0297574
M876T888	0.132179	0.298671	0.0113676	-0.315178	0.16954	0.0747143	0.335634	0.105324	-0.0625519	-0.0925911	-0.112062	0.213041	0.268581	0.323472	0.27426	-0.161031	-0.134447	-0.137459	-0.133702	-0.0488258	0.247549	-0.00810969	0.0547388	-0.0420614	0.0484012	0.0242738	-0.124503	-0.105473	0.104603	0.0237935	0.136197	0.0249608	0.078478	0.128529	-0.0208247	0.0257345	0.063049	0.172662	-0.015719	0.13361	0.0608177	-0.31826	-0.300076	-0.174392	0.113016	-0.159763	-0.129248	-0.125513	0.0196939
M166T600	0.134509	0.324237	0.0256642	-0.339988	0.188357	0.0847665	0.368615	0.117642	-0.0692219	-0.105496	-0.126467	0.235222	0.298855	0.356665	0.302409	-0.159204	-0.134914	-0.155223	-0.135102	-0.0385998	0.275734	-0.00826992	0.0431279	-0.0431236	0.0382047	0.0112394	-0.130916	-0.109626	0.12625	0.0311784	0.16184	0.0328473	0.0880272	0.12324	-0.0233382	0.0197741	0.0695005	0.176321	-0.0240509	0.136793	0.0474636	-0.346013	-0.326589	-0.191268	0.132078	-0.176703	-0.140771	-0.144732	0.0224562
M120T600	0.150698	0.34656	0.0265738	-0.358508	0.198626	0.0858384	0.39114	0.1186	-0.0705297	-0.112476	-0.135431	0.245199	0.314591	0.378552	0.317307	-0.171503	-0.138928	-0.145782	-0.140963	-0.0464284	0.288128	-0.000232448	0.0397314	-0.036842	0.0351523	0.00649594	-0.109569	-0.11781	0.115312	0.0383347	0.160838	0.0210568	0.077943	0.112054	-0.0196344	0.0229861	0.071386	0.163764	-0.0287159	0.122319	0.0337152	-0.369536	-0.349525	-0.198366	0.137731	-0.18496	-0.141758	-0.13308	0.0263856
M125T915	0.110575	0.355272	0.0475514	-0.388124	0.221699	0.115116	0.419725	0.15958	-0.0903564	-0.122715	-0.143478	0.285746	0.354396	0.407466	0.359147	-0.150431	-0.154063	-0.252509	-0.148636	-0.00544448	0.33524	-0.040535	0.0511622	-0.0786855	0.0456022	0.0144977	-0.251588	-0.111805	0.227063	0.0219799	0.23969	0.0954434	0.16016	0.18861	-0.0462831	0.00481494	0.0882592	0.271822	-0.0236324	0.229004	0.0929065	-0.38087	-0.357173	-0.234603	0.168997	-0.212181	-0.187295	-0.249586	0.0170215
M179T856	0.0592168	0.326265	0.0754873	-0.367773	0.221835	0.129334	0.404085	0.177211	-0.0972072	-0.124463	-0.141398	0.291435	0.357219	0.394946	0.359454	-0.0997711	-0.134786	-0.311096	-0.125942	0.0433513	0.34475	-0.06435	0.0324339	-0.0971385	0.0293425	-0.00144749	-0.321586	-0.0899732	0.300667	0.0153619	0.290469	0.146349	0.206307	0.2024	-0.0615484	-0.0194291	0.0928776	0.306585	-0.02702	0.270861	0.100846	-0.351866	-0.32833	-0.239637	0.186939	-0.214807	-0.201613	-0.318695	0.0101421
M175T925	0.11673	0.331554	0.00165282	-0.381257	0.198919	0.106598	0.384277	0.155002	-0.0882191	-0.0984672	-0.117104	0.268363	0.317893	0.368181	0.333708	-0.189645	-0.19358	-0.263903	-0.180754	-0.041066	0.305194	-0.0603252	0.117838	-0.104214	0.104428	0.0775991	-0.322082	-0.119197	0.216453	-0.00951465	0.20589	0.103542	0.178781	0.278091	-0.0535093	0.0274826	0.0857958	0.350456	0.00866726	0.298925	0.19002	-0.354448	-0.329464	-0.22699	0.134433	-0.196444	-0.194183	-0.256425	0.0065338
M258T778	0.099934	0.341388	0.0261415	-0.391575	0.214155	0.11916	0.405006	0.169778	-0.0952547	-0.110498	-0.12907	0.287105	0.343281	0.390573	0.355518	-0.166435	-0.182627	-0.294471	-0.170119	-0.0133357	0.330728	-0.0662736	0.0958483	-0.108247	0.0851491	0.0560389	-0.342065	-0.113598	0.257343	-0.00317023	0.244334	0.125297	0.19877	0.268778	-0.0595671	0.0125354	0.0919588	0.355562	-0.00183415	0.307174	0.17244	-0.366054	-0.340453	-0.240831	0.157327	-0.210457	-0.205945	-0.292107	0.00724388
M126T793	0.126097	0.365975	0.0534608	-0.387053	0.224026	0.108967	0.42762	0.148904	-0.0854424	-0.128174	-0.150774	0.2814	0.357053	0.41605	0.358076	-0.150516	-0.140661	-0.214855	-0.139952	-0.0109321	0.332989	-0.0208831	0.029472	-0.0576591	0.0263396	-0.00568478	-0.184384	-0.114308	0.193116	0.0372603	0.224684	0.0674855	0.12771	0.139201	-0.0353183	0.00539094	0.0844916	0.215421	-0.0349748	0.174643	0.0458594	-0.391878	-0.369419	-0.22809	0.17045	-0.210813	-0.172317	-0.209495	0.0237696
M76T689	0.13695	0.400701	0.0652675	-0.419969	0.246152	0.11871	0.468952	0.160961	-0.0923931	-0.142873	-0.167819	0.306875	0.392254	0.45706	0.391379	-0.157088	-0.145196	-0.227613	-0.145948	-0.00698092	0.364807	-0.0179281	0.020028	-0.0567635	0.0180243	-0.0173669	-0.183191	-0.122865	0.207695	0.0463903	0.246999	0.0694062	0.132639	0.132986	-0.0361965	0.00249245	0.0915127	0.216518	-0.0436924	0.173853	0.030996	-0.429177	-0.405163	-0.247508	0.189837	-0.230469	-0.184215	-0.222278	0.0278937
M259T930	0.136886	0.390297	0.0504873	-0.415415	0.237566	0.115839	0.454766	0.159356	-0.0915345	-0.134242	-0.158259	0.300039	0.378586	0.44173	0.381348	-0.168061	-0.157296	-0.23239	-0.155456	-0.0173837	0.353619	-0.0252432	0.0417394	-0.0656875	0.0371863	0.00337585	-0.208326	-0.124192	0.205634	0.0354374	0.236293	0.0734459	0.139818	0.162931	-0.0389586	0.0093322	0.0904785	0.243156	-0.032792	0.197954	0.0637113	-0.417755	-0.393407	-0.244159	0.178069	-0.224385	-0.186265	-0.225876	0.0240526
M107T930	0.171975	0.381404	-0.00133304	-0.411004	0.214244	0.0964136	0.426597	0.138761	-0.0823014	-0.112272	-0.136708	0.27441	0.339481	0.409262	0.351317	-0.223813	-0.191899	-0.191737	-0.187518	-0.0744701	0.315055	-0.0212059	0.0980523	-0.0678599	0.0866747	0.0566465	-0.20025	-0.140107	0.140718	0.0176935	0.17058	0.0412084	0.115717	0.208003	-0.0319455	0.0410073	0.0826063	0.263757	-0.0076738	0.209308	0.12127	-0.406127	-0.381617	-0.227407	0.136507	-0.204507	-0.174758	-0.175105	0.0209692
M256T615	0.165774	0.395722	0.00935469	-0.42897	0.22782	0.106842	0.448237	0.15254	-0.0893275	-0.120468	-0.145237	0.292975	0.361822	0.431035	0.373064	-0.219349	-0.195307	-0.220601	-0.189946	-0.062037	0.337755	-0.0289396	0.0949211	-0.0763885	0.0840038	0.0521271	-0.230466	-0.141162	0.172271	0.018103	0.19784	0.0590554	0.135954	0.220348	-0.0382217	0.0348376	0.0889716	0.286362	-0.0106433	0.231338	0.126391	-0.422011	-0.39618	-0.242583	0.151615	-0.217968	-0.189086	-0.206474	0.0205328
M241T910	0.234054	0.450269	-0.0299374	-0.480413	0.239227	0.0975509	0.489739	0.143801	-0.0880399	-0.122014	-0.152206	0.304385	0.377081	0.467105	0.394272	-0.298082	-0.238838	-0.176597	-0.235103	-0.126536	0.345546	-0.00997939	0.136556	-0.0678759	0.120474	0.0868856	-0.188043	-0.176387	0.103852	0.0195348	0.15054	0.0107704	0.100672	0.241416	-0.0262946	0.0682733	0.0899705	0.287438	-0.000667542	0.218907	0.148554	-0.477871	-0.449705	-0.253181	0.135854	-0.227553	-0.189077	-0.149197	0.0270593
M203T911	0.249944	0.473184	-0.0278808	-0.499221	0.250122	0.0989398	0.513208	0.145032	-0.0894787	-0.129599	-0.161816	0.314933	0.393829	0.490027	0.409935	-0.309393	-0.242002	-0.167326	-0.240255	-0.133377	0.358832	-0.00164628	0.131664	-0.061173	0.116104	0.0807146	-0.16564	-0.184379	0.0936117	0.0273548	0.150642	-0.000907619	0.0904899	0.22847	-0.0225315	0.0708883	0.0919826	0.273502	-0.00606011	0.203248	0.132798	-0.50206	-0.473321	-0.260606	0.142436	-0.236288	-0.190091	-0.13786	0.0311943
TRUE	TRUE	TRUE	TRUE	TRUE	TRUE	TRUE	TRUE	TRUE	TRUE	TRUE	TRUE	TRUE	TRUE	TRUE	TRUE	TRUE	TRUE	TRUE	TRUE	TRUE	TRUE	TRUE	TRUE	TRUE	TRUE	TRUE	TRUE	TRUE	TRUE	TRUE	TRUE	TRUE	TRUE	TRUE	TRUE	TRUE	TRUE	TRUE	TRUE	TRUE	TRUE	TRUE	TRUE	TRUE	TRUE	TRUE	TRUE	TRUE	TRUE
	Acidaminococcaceae	Acidaminococcaceae Phascolarctobacterium	Actinomycetaceae Actinomyces	Actinomycetaceae Varibaculum	Alcaligenaceae	Alcaligenaceae Parasutterella	Alcaligenaceae Sutterella	Archaea	Bacillaceae	Bacillaceae Bacillus	Bacillales	Bacteroidaceae	Bacteroidaceae Bacteroides	Bacteroidales	Betaproteobacteria	Bifidobacteriaceae	Bifidobacteriaceae Bifidobacterium	Bifidobacteriaceae Bifidobacterium breve	Bifidobacteriaceae Bifidobacterium longum subsp. longum	Bifidobacteriales	Burkholderiales	Christensenellaceae Christensenellaceae R-7 group	Clostridiaceae Clostridium sensu stricto	Clostridiaceae Sarcina	Clostridiaceae Clostridium neonatale	Clostridiaceae Unclassified	Clostridiales	Clostridiales Family XI Anaerococcus	Coriobacteriaceae	Coriobacteriaceae Atopobium	Coriobacteriaceae Collinsella	Coriobacteriaceae Eggerthella	Desulfovibrionaceae Bilophila	Enterobacteriaceae	Enterobacteriaceae Citrobacter	Enterobacteriaceae Enterobacter	Enterobacteriaceae Enterobacteriaceae bacterium	Enterobacteriaceae Escherichia-Shigella	Enterobacteriaceae Klebsiella	Enterobacteriaceae Salmonella enterica subsp. enterica serovar Paratyphi A	Enterobacteriales	Enterococcaceae	Enterococcaceae Enterococcus	Erysipelotrichaceae	Erysipelotrichaceae Coprobacillus	Erysipelotrichaceae Erysipelatoclostridium	Erysipelotrichaceae Erysipelotrichaceae	Erysipelotrichaceae Faecalitalea	Erysipelotrichaceae Holdemanella
Monoglyceride_MS1_16	-0.317628	-0.496419	0.0591075	0.479007	-0.228407	-0.063098	-0.456433	-0.0515056	0.0416804	0.0380635	0.0946703	-0.193107	-0.310811	-0.403726	-0.316491	0.33125	0.219375	-0.0239399	0.186354	0.202449	-0.288496	-0.0633451	-0.0846927	0.0280402	-0.0522249	-0.0334852	0.0309177	0.162027	0.108286	-0.0839898	0.0482607	0.135567	0.0249873	-0.171947	0.0484311	-0.0912028	-0.109307	-0.196265	0.0183687	-0.147403	-0.0810225	0.513245	0.495321	0.123096	-0.159162	0.114178	0.0570822	-0.0466522	-0.0462095
Monoglyceride_MS1_15	-0.296483	-0.343961	0.108337	0.367753	-0.121425	-0.0236327	-0.245858	-0.011264	-0.0090654	-0.0285283	0.029508	-0.108953	-0.13954	-0.208681	-0.193055	0.390724	0.281091	-0.0100303	0.242167	0.247994	-0.117323	-0.0298764	-0.223922	0.0508695	-0.182676	-0.178588	0.0542638	0.194253	0.134911	-0.0311554	0.115852	0.111869	-0.00912044	-0.277817	0.0143031	-0.156512	-0.0646602	-0.239134	-0.0472928	-0.179103	-0.244441	0.356769	0.339301	0.0411939	-0.00467602	0.0162246	-0.000622511	-0.043212	-0.018478
Diglyceride_MS1_30	-0.113236	-0.306999	-0.0235361	0.289272	-0.178117	-0.0748775	-0.340198	-0.0745385	0.0645712	0.0394915	0.0561889	-0.157324	-0.24941	-0.304426	-0.253388	0.09517	0.0648569	0.0801084	0.0642881	0.0191733	-0.262446	-0.018144	0.0131404	0.0312981	0.0239323	0.0390527	0.127303	0.047234	-0.0708616	-0.0468115	-0.0815105	0.00850503	-0.0565662	-0.0848467	0.0814889	-0.00549488	-0.0562929	-0.149263	0.0363435	-0.128048	-0.0227076	0.319365	0.306568	0.137413	-0.153573	0.138178	0.110759	0.0900084	-0.0205912
Diglyceride_MS2_81	-0.271585	-0.374551	0.0610596	0.348136	-0.159798	-0.0268932	-0.331456	-0.014477	0.0178112	0.0443849	0.093041	-0.125761	-0.22516	-0.294843	-0.202199	0.259296	0.158024	-0.105228	0.124305	0.187845	-0.18834	-0.0739075	-0.0321735	-0.00815854	-0.00964366	0.00620019	-0.0897545	0.124534	0.17071	-0.0825272	0.0899031	0.158942	0.0966082	-0.0627744	0.00156097	-0.0631462	-0.0984289	-0.0676826	0.024339	-0.0370532	0.0166602	0.384897	0.375615	0.0627563	-0.128674	0.0606652	-0.0016608	-0.134017	-0.04923
Diglyceride_MS2_56	-0.27972	-0.336586	0.0803376	0.315125	-0.127869	-0.00848881	-0.273438	0.00564318	-0.000569356	0.0340119	0.0855373	-0.0965277	-0.178376	-0.241984	-0.156345	0.278584	0.170827	-0.137495	0.131963	0.214008	-0.133356	-0.0762298	-0.054481	-0.0143751	-0.0304984	-0.017639	-0.130199	0.133819	0.214089	-0.0771219	0.129002	0.176353	0.119907	-0.0622953	-0.0213632	-0.077453	-0.0938125	-0.0457829	0.01205	-0.0148277	0.00713438	0.344972	0.337524	0.0298307	-0.093309	0.0255713	-0.0345378	-0.17374	-0.0481635
Fatty.Acids_MS2_93	-0.303765	-0.316568	0.109511	0.310823	-0.101122	0.00473902	-0.222408	0.0206452	-0.0203734	0.00911235	0.0672754	-0.0759843	-0.131077	-0.193039	-0.128858	0.338301	0.219286	-0.140625	0.173845	0.257002	-0.0823121	-0.0694966	-0.122632	-0.00376783	-0.0917066	-0.0834561	-0.125843	0.164249	0.243771	-0.0631513	0.168346	0.183507	0.113318	-0.121139	-0.0347777	-0.115182	-0.0857237	-0.0776492	-0.0147701	-0.0374256	-0.0677918	0.324602	0.315954	0.00265273	-0.0402091	-0.00930176	-0.058473	-0.18472	-0.0413858
Monoglyceride_MS1_19	-0.333888	-0.284717	0.143191	0.28672	-0.0638467	0.0295048	-0.156555	0.0486552	-0.0467867	-0.0062996	0.0595094	-0.0414002	-0.0745132	-0.132204	-0.0757309	0.388567	0.253425	-0.189053	0.198231	0.30922	-0.0123508	-0.0754774	-0.165547	-0.010426	-0.130233	-0.12579	-0.182704	0.188729	0.315045	-0.0582843	0.231225	0.216355	0.147875	-0.134496	-0.066878	-0.144034	-0.0838213	-0.0586403	-0.0341417	-0.0146246	-0.0925447	0.290722	0.283724	-0.0414534	0.00796408	-0.0577112	-0.105563	-0.245856	-0.0415645
Ceraminde_MS2_58	-0.255663	-0.308519	0.0608359	0.259137	-0.120529	0.00482649	-0.268452	0.0196681	0.00215102	0.0718213	0.116877	-0.0787899	-0.187439	-0.243191	-0.11693	0.193533	0.0914966	-0.219507	0.0538465	0.184816	-0.128408	-0.103226	0.05637	-0.0575907	0.0679869	0.0854938	-0.251415	0.088642	0.26214	-0.102597	0.137243	0.212554	0.202431	0.082903	-0.0473816	-0.0236863	-0.107485	0.0873545	0.048574	0.0976296	0.170946	0.313254	0.313075	0.0156198	-0.141322	0.0248746	-0.0603019	-0.257094	-0.0650822
Phosphatidylethanolamines_MS1_109	-0.221414	-0.266606	0.0422965	0.198306	-0.106535	0.0155668	-0.246625	0.0301184	0.00365091	0.0970349	0.134335	-0.0591892	-0.181927	-0.227929	-0.0774342	0.1152	0.0236769	-0.271882	-0.0108799	0.151312	-0.115176	-0.118357	0.139858	-0.0884023	0.141048	0.16108	-0.333044	0.0478641	0.285431	-0.116347	0.136542	0.228758	0.255991	0.192547	-0.0657029	0.0197999	-0.111642	0.187809	0.0741263	0.181142	0.289675	0.268116	0.27374	0.00252503	-0.169679	0.0218294	-0.0779205	-0.308463	-0.0744706
Phosphatidylglycerols_MS2_106	-0.178313	-0.123137	0.0685307	0.0836182	-0.0169573	0.0462141	-0.0693223	0.0601204	-0.0326497	0.049818	0.0828106	0.0121537	-0.0430716	-0.0653303	0.029943	0.12405	0.0444999	-0.257933	0.00932744	0.161773	0.020992	-0.0901039	0.0558228	-0.0751208	0.0598902	0.0686647	-0.317026	0.0543053	0.290271	-0.0738735	0.174516	0.199451	0.229106	0.136882	-0.0911171	-0.0147354	-0.072339	0.174875	0.0294359	0.171314	0.188113	0.120607	0.127992	-0.0607855	-0.0547015	-0.0512752	-0.119136	-0.298929	-0.0518511
Monoglyceride_MS2_59	-0.0943011	-0.140265	0.00510368	0.0997624	-0.0661556	-0.00019063	-0.146786	0.00582183	0.0124808	0.0590118	0.0735686	-0.0403316	-0.113113	-0.136431	-0.0536577	0.0257873	-0.0123266	-0.126356	-0.0254141	0.0503769	-0.0835046	-0.059729	0.100728	-0.0468621	0.0979367	0.109938	-0.158537	0.0079854	0.119551	-0.0627668	0.0439655	0.104979	0.123996	0.119825	-0.023407	0.0282816	-0.0576971	0.103226	0.0490757	0.0956683	0.174729	0.141311	0.144422	0.0165518	-0.109038	0.029582	-0.0235516	-0.139634	-0.0389719
Phosphatidylethanolamines_MS2_102	-0.0729137	-0.0744516	0.0165299	0.0483665	-0.0256429	0.0125837	-0.0657889	0.0180788	-0.00352409	0.035818	0.0481348	-0.00879673	-0.0494598	-0.0619542	-0.00674423	0.0304874	-0.00121518	-0.113821	-0.0140994	0.0535907	-0.0224246	-0.0448334	0.0586384	-0.0384711	0.0574544	0.0641014	-0.143033	0.0114388	0.116039	-0.041729	0.0583134	0.0877252	0.106024	0.088343	-0.0327783	0.0112947	-0.038465	0.0908532	0.0273617	0.0853658	0.121199	0.0738171	0.0774001	-0.0107423	-0.0548473	-0.00267944	-0.039659	-0.128451	-0.0274845
Phosphatidylethanolamines_MS2_75	-0.101898	-0.0668934	0.042008	0.0486139	-0.00670311	0.026067	-0.0325407	0.0338526	-0.0203001	0.0223173	0.0415351	0.0079584	-0.0177522	-0.0302282	0.0172428	0.0797029	0.0344738	-0.137054	0.0143718	0.095265	0.0169919	-0.0470889	0.016493	-0.0374948	0.0202242	0.0242464	-0.166344	0.035836	0.159756	-0.0374586	0.0996725	0.108091	0.120118	0.0600077	-0.0499773	-0.0154578	-0.0379652	0.0845897	0.0109971	0.0848817	0.0852084	0.0656775	0.0691708	-0.0355821	-0.0212185	-0.0320188	-0.0665462	-0.160346	-0.0266896
Fatty.Acids_MS2_90	-0.0777886	-0.0545581	0.020872	0.0161389	-0.0101562	0.0290211	-0.043706	0.0364499	-0.0122628	0.0507318	0.0636703	0.0118644	-0.0363652	-0.0444157	0.0312921	0.0106524	-0.0265569	-0.179082	-0.0433956	0.0628188	0.00426003	-0.0631511	0.0998914	-0.0643351	0.0943406	0.102272	-0.232237	-0.000259209	0.173697	-0.0550786	0.0897154	0.12346	0.165832	0.159082	-0.0594456	0.0271009	-0.0470407	0.168001	0.0395901	0.153645	0.198956	0.0513822	0.0593055	-0.0346423	-0.0638567	-0.0211407	-0.0722506	-0.200107	-0.037598
Lysophosphatidylethanolamines_MS2_88	-0.0862424	-0.238794	-0.0594117	0.128756	-0.149076	-0.0171495	-0.321983	-0.0107224	0.0586375	0.162347	0.168411	-0.0907255	-0.271211	-0.305749	-0.111228	-0.125625	-0.160036	-0.241264	-0.167176	-0.0211745	-0.223601	-0.122345	0.354342	-0.119693	0.329201	0.359477	-0.329727	-0.073169	0.159366	-0.139851	-0.00110765	0.17209	0.256333	0.387617	-0.027048	0.148723	-0.113526	0.303205	0.149739	0.261106	0.515003	0.238834	0.250438	0.0684919	-0.299925	0.111695	-0.00717132	-0.247863	-0.0839185
Phosphatidylethanolamines_MS2_12	-0.0864716	-0.201443	-0.0409965	0.107863	-0.119871	-0.0077259	-0.263177	-0.00105288	0.0432177	0.136919	0.144925	-0.0696421	-0.220859	-0.250236	-0.0825984	-0.0917891	-0.127459	-0.225223	-0.136897	-0.00104581	-0.175117	-0.108826	0.294891	-0.106127	0.274554	0.299877	-0.304519	-0.0551403	0.161469	-0.12087	0.0187092	0.160901	0.234086	0.332406	-0.0331271	0.120069	-0.0990171	0.268683	0.124589	0.233498	0.440454	0.200963	0.211462	0.0468863	-0.247464	0.0831359	-0.0203716	-0.235032	-0.0734557
Monoglyceride_MS1_9	-0.137736	-0.159931	0.0122798	0.0791646	-0.0657958	0.0289802	-0.167989	0.0407547	0.00305946	0.112191	0.132921	-0.0196768	-0.137531	-0.161839	-0.00658706	-0.0069335	-0.0690237	-0.296592	-0.0939118	0.0829125	-0.0714939	-0.11772	0.223398	-0.114247	0.210716	0.230238	-0.386558	-0.0136539	0.270376	-0.113422	0.115578	0.211605	0.284138	0.303823	-0.0807703	0.0724121	-0.096922	0.29	0.0935815	0.262098	0.394759	0.156695	0.169205	-0.0187347	-0.173526	0.0102433	-0.0909429	-0.326154	-0.0736281
Lysophosphatidylcholines_MS2_66	-0.171876	-0.195429	0.018172	0.098458	-0.0786747	0.03633	-0.20196	0.0509173	0.00196264	0.134464	0.160677	-0.0228999	-0.164479	-0.194409	-0.00686687	-0.000846081	-0.0782119	-0.361965	-0.10937	0.106363	-0.0834975	-0.14314	0.265097	-0.138066	0.250491	0.273922	-0.470611	-0.0128017	0.333078	-0.137283	0.145049	0.259328	0.345821	0.363625	-0.0995519	0.0840512	-0.117883	0.349344	0.11149	0.3165	0.473322	0.191533	0.206574	-0.0249329	-0.207022	0.00957847	-0.112958	-0.398897	-0.0893045
Lysophosphatidylethanolamines_MS2_91	-0.050438	-0.156841	-0.0421651	0.0872845	-0.100336	-0.0153493	-0.213913	-0.0118501	0.0411531	0.103399	0.106236	-0.0635104	-0.179842	-0.20262	-0.0802915	-0.0840516	-0.103359	-0.141088	-0.106327	-0.0206807	-0.152538	-0.0751274	0.226081	-0.0727123	0.209997	0.229525	-0.193976	-0.0483472	0.0870644	-0.0879848	-0.0112156	0.101781	0.15282	0.240931	-0.0108366	0.0963648	-0.0713638	0.182924	0.0961407	0.156569	0.322382	0.157337	0.164104	0.0508964	-0.195069	0.0783105	0.00411816	-0.143137	-0.0522296
Lysophosphatidylcholines_MS2_73	-0.0873691	-0.137241	-0.00967238	0.0703206	-0.0696186	0.00941848	-0.162723	0.0166654	0.0166099	0.0954021	0.106743	-0.0326076	-0.135289	-0.155666	-0.031521	-0.0364003	-0.0746735	-0.20355	-0.0883059	0.0336067	-0.0915782	-0.0876094	0.198274	-0.0854086	0.185672	0.20278	-0.269353	-0.0257245	0.169707	-0.0900792	0.0545735	0.145034	0.20154	0.245267	-0.0454829	0.0731542	-0.075366	0.216826	0.0833142	0.192564	0.321413	0.135688	0.144673	0.00868594	-0.160078	0.0336854	-0.0451722	-0.219279	-0.0567055
LPMe_MS2_92	-0.0399459	-0.074765	-0.0227081	0.00888854	-0.0442261	0.0143778	-0.110771	0.0195887	0.0148789	0.0927557	0.0952976	-0.0115205	-0.101707	-0.110127	0.0036232	-0.088985	-0.109762	-0.193706	-0.1175	-0.00154906	-0.0628893	-0.0783469	0.216667	-0.0884751	0.198965	0.214132	-0.265909	-0.0514516	0.144925	-0.0796141	0.0388829	0.12214	0.193594	0.271303	-0.0474632	0.0900184	-0.0609787	0.241319	0.0838986	0.209784	0.336964	0.0712173	0.0824227	-0.00153588	-0.145962	0.0253799	-0.0461183	-0.204514	-0.0505461
X.O.acyl..1.hydroxy.fatty.acid_MS2_113	0.00202736	-0.0996152	-0.0686111	0.0109691	-0.0830286	-0.00628952	-0.183872	-0.00412884	0.045294	0.12906	0.120541	-0.0417873	-0.170535	-0.180449	-0.036865	-0.183713	-0.185122	-0.183134	-0.18197	-0.0711619	-0.138913	-0.0861818	0.318828	-0.102983	0.290375	0.312209	-0.265631	-0.099489	0.0930766	-0.0986303	-0.0246723	0.106187	0.198336	0.358077	-0.0254404	0.147824	-0.0710087	0.286631	0.123661	0.240912	0.446409	0.0965656	0.109516	0.0402052	-0.224106	0.0785817	-0.00762906	-0.181053	-0.0593876
Lysophosphatidylcholines_MS2_70	-0.00754766	-0.0756421	-0.0590681	-0.0236019	-0.0623262	0.0133893	-0.152375	0.0179241	0.0327265	0.140918	0.134231	-0.0165405	-0.149084	-0.154089	0.00794898	-0.194617	-0.20391	-0.253416	-0.206112	-0.0539359	-0.102293	-0.104716	0.351519	-0.12883	0.319589	0.342055	-0.360191	-0.106753	0.159733	-0.110683	0.0154568	0.14572	0.261183	0.423711	-0.0560991	0.158355	-0.0789646	0.363552	0.132307	0.309951	0.516988	0.0698387	0.0872064	0.0103142	-0.225131	0.053217	-0.0463501	-0.259496	-0.0691277
Lysophosphatidylcholines_MS2_87	0.020934	-0.00978168	-0.0525122	-0.0750602	-0.024864	0.0228749	-0.0759183	0.0262735	0.0199666	0.118291	0.107843	0.0116004	-0.0898045	-0.0838184	0.0494759	-0.198083	-0.197584	-0.230993	-0.197852	-0.0595427	-0.048216	-0.0873798	0.312954	-0.118394	0.282039	0.299338	-0.332928	-0.107163	0.143209	-0.0885826	0.0199578	0.121058	0.23529	0.391362	-0.0605518	0.144792	-0.058344	0.346321	0.111991	0.294371	0.462614	0.00252055	0.0200865	-0.0115501	-0.174537	0.0266656	-0.0554882	-0.236302	-0.056551
Phosphatidylethanolamines_MS1_24	-0.00750976	-0.121066	-0.0515206	0.0737416	-0.0904642	-0.0293121	-0.18175	-0.0297819	0.0457123	0.0735511	0.069435	-0.0663801	-0.153315	-0.170742	-0.0919132	-0.087847	-0.086973	-0.0444438	-0.0810977	-0.0528523	-0.147836	-0.039873	0.167182	-0.0373434	0.15438	0.169062	-0.0685119	-0.0471474	-0.00521627	-0.0562848	-0.0567792	0.0344653	0.0624978	0.151676	0.0196732	0.0793965	-0.0442642	0.091359	0.0723293	0.0730814	0.209392	0.12309	0.125645	0.0661561	-0.154623	0.085714	0.0405719	-0.0355925	-0.0309272
Phosphatidylethanolamines_MS1_99	0.0136032	-0.0988231	-0.0582067	0.053956	-0.0830514	-0.0304324	-0.164775	-0.0321346	0.0468764	0.0700878	0.0620737	-0.061624	-0.142339	-0.155593	-0.0845443	-0.107138	-0.097762	-0.0283553	-0.0885978	-0.069902	-0.141447	-0.0327473	0.168364	-0.0340617	0.154119	0.167821	-0.0508428	-0.0562395	-0.0265675	-0.0496698	-0.0696701	0.0182421	0.0483439	0.150536	0.0239126	0.0841336	-0.0367908	0.0880029	0.0707383	0.0681602	0.202817	0.100481	0.103191	0.0666415	-0.147851	0.0861229	0.0464823	-0.0161581	-0.0266003
Phosphatidylethanolamines_MS2_76	0.023073	-0.00417132	-0.0312647	-0.0299402	-0.0165423	0.00224064	-0.0403265	0.00231495	0.0148554	0.048714	0.0413659	-0.00259685	-0.0454517	-0.0427607	0.00834534	-0.0964468	-0.0892285	-0.0720225	-0.0857255	-0.0422777	-0.0342539	-0.0300082	0.133	-0.0432302	0.119366	0.126719	-0.10899	-0.0510256	0.0302734	-0.0333988	-0.0126148	0.0331589	0.0778744	0.155213	-0.0139598	0.0652619	-0.0205895	0.128734	0.0479138	0.107025	0.183932	0.00173385	0.00820265	0.00684039	-0.0777402	0.0227679	-0.00761744	-0.0697128	-0.020454
cPA_MS2_89	0.0693595	-0.0820569	-0.105572	0.00297836	-0.0984274	-0.0341825	-0.198825	-0.0379339	0.0689064	0.11983	0.0978886	-0.065126	-0.187326	-0.193469	-0.0769243	-0.241385	-0.210965	-0.0748861	-0.192245	-0.145025	-0.182872	-0.054327	0.317346	-0.0740685	0.286215	0.30715	-0.132562	-0.125497	-0.0345775	-0.0774972	-0.110661	0.0268637	0.10602	0.314309	0.0206004	0.163813	-0.0495816	0.215145	0.122689	0.169919	0.392204	0.0811003	0.090463	0.0828202	-0.230209	0.119717	0.0547209	-0.0537497	-0.042702
Monoglyceride_MS1_7	0.00299812	0.056344	0.000920101	-0.0908475	0.0366022	0.0385124	0.0519154	0.0424888	-0.0170585	0.042954	0.041141	0.0502417	0.0269853	0.039909	0.0944172	-0.0745661	-0.0820869	-0.159824	-0.0891404	0.00536428	0.0589405	-0.045556	0.123527	-0.0676767	0.10992	0.113919	-0.22256	-0.041754	0.131304	-0.034795	0.0652083	0.0827998	0.149078	0.196035	-0.0633693	0.0521491	-0.0206678	0.204847	0.0373704	0.179027	0.215598	-0.0629624	-0.0514278	-0.0545523	-0.0332311	-0.0386912	-0.0752511	-0.172816	-0.0257304
Lysophosphatidylcholines_MS2_71	0.00348121	-0.00685801	-0.0246282	-0.0417794	-0.0114694	0.016544	-0.0396477	0.0191948	0.00799881	0.0672505	0.0630618	0.00988406	-0.0474336	-0.0444116	0.0334621	-0.103779	-0.107455	-0.143204	-0.109578	-0.0239973	-0.0206805	-0.0528841	0.175261	-0.0700003	0.158273	0.168025	-0.203519	-0.0567916	0.0965219	-0.052118	0.0223011	0.0777775	0.143521	0.224768	-0.0399464	0.0790027	-0.0352097	0.203259	0.0626865	0.17407	0.265789	0.00249562	0.0128147	-0.012247	-0.0964639	0.00932176	-0.0392627	-0.148619	-0.0337029
Sphingomyelines_MS2_108	-0.0104616	0.0170176	-0.00867211	-0.0679439	0.0119	0.0346	-0.000600886	0.0394582	-0.00719343	0.067427	0.0665685	0.0343663	-0.0167989	-0.0096915	0.073987	-0.0926202	-0.105246	-0.193107	-0.113168	0.0015483	0.0216882	-0.0635246	0.176188	-0.0846184	0.158968	0.167647	-0.267994	-0.0522843	0.152332	-0.055883	0.0628442	0.107404	0.185116	0.251757	-0.065685	0.0743132	-0.0379803	0.246835	0.0600376	0.215073	0.290906	-0.0234356	-0.010401	-0.0419965	-0.0798323	-0.0197427	-0.074017	-0.206699	-0.0382316
Monoglyceride_MS2_5	0.11292	0.115734	-0.0583844	-0.154858	0.0319894	0.0153629	0.0560407	0.012093	0.0115478	0.0531302	0.0286692	0.0408107	0.0141789	0.0403917	0.0830555	-0.21043	-0.171044	-0.0770929	-0.157035	-0.110759	0.0206825	-0.0205743	0.192751	-0.0599979	0.166992	0.171935	-0.135819	-0.107708	0.00075117	-0.0210526	-0.0363711	0.00265036	0.0859876	0.238427	-0.0252635	0.108157	0.00168242	0.207223	0.0576368	0.167357	0.252785	-0.122739	-0.110387	-0.0165805	-0.0631442	0.00608095	-0.0175252	-0.0667718	-0.0137851
Monogalactosyldiacylglycerol_MS2_110	0.14723	0.147301	-0.0743023	-0.191248	0.0397802	0.0153633	0.0724662	0.0105098	0.0158516	0.0599047	0.028416	0.0482667	0.0204867	0.0534282	0.097707	-0.259849	-0.207332	-0.0745795	-0.188209	-0.143286	0.0239031	-0.0183517	0.226189	-0.0665484	0.195142	0.200403	-0.140745	-0.132371	-0.0187623	-0.0199601	-0.0551287	-0.0104875	0.0871059	0.275405	-0.0241271	0.130099	0.00709144	0.23573	0.0666837	0.188342	0.288884	-0.155519	-0.14125	-0.0159766	-0.0712376	0.0104166	-0.0130503	-0.0594852	-0.0128571
Lysophosphatidylcholines_MS2_72	0.094387	0.0775531	-0.0657199	-0.136925	0.00994727	0.0159948	0.00608164	0.0143424	0.018951	0.082345	0.0596908	0.0294968	-0.0283342	-0.00752284	0.0713249	-0.230522	-0.199225	-0.130783	-0.187717	-0.10917	-0.0108362	-0.0447853	0.256548	-0.084513	0.226241	0.236408	-0.208392	-0.119838	0.0409957	-0.0469927	-0.0281433	0.0397664	0.140662	0.31356	-0.0354334	0.133854	-0.0193353	0.270621	0.0839919	0.222683	0.350454	-0.0849693	-0.069978	-0.0103854	-0.113644	0.0201736	-0.0259895	-0.123353	-0.029819
Lysophosphatidylethanolamines_MS2_96	0.0991582	0.092154	-0.0654706	-0.153805	0.0183698	0.0212042	0.0208368	0.0197946	0.0158431	0.084685	0.0611564	0.0383319	-0.0185584	0.00512241	0.0866799	-0.240753	-0.208687	-0.145389	-0.197534	-0.110414	0.00168475	-0.0476678	0.266757	-0.0908722	0.234905	0.244935	-0.229485	-0.125285	0.0525684	-0.0482245	-0.0213057	0.0454385	0.153857	0.332404	-0.0427141	0.138756	-0.0190532	0.291796	0.0860727	0.240986	0.368905	-0.100491	-0.0841647	-0.0186861	-0.111854	0.0131929	-0.0349519	-0.139097	-0.0311472
Monoglyceride_MS1_3	-0.0200183	0.00330442	-0.0132121	-0.0709238	0.00429121	0.0402889	-0.0221651	0.0466012	-0.0051271	0.0905653	0.0903384	0.0348906	-0.0377116	-0.0318047	0.0805468	-0.115847	-0.133909	-0.246438	-0.144138	0.00242156	0.0115267	-0.0838842	0.231277	-0.108426	0.209396	0.221682	-0.341186	-0.0657296	0.193466	-0.075792	0.0761929	0.140169	0.237625	0.323562	-0.0803428	0.0970405	-0.0529615	0.312806	0.0807921	0.272585	0.378535	-0.010906	0.00530779	-0.0459049	-0.114074	-0.0167627	-0.08924	-0.263395	-0.0511149
Monoglyceride_MS1_1	-0.0858389	-0.00948967	0.030431	-0.0525708	0.0240626	0.0629857	0.00689483	0.0742504	-0.0310223	0.0788742	0.0928713	0.0557695	-0.00515997	-0.00344328	0.11126	-0.0288878	-0.07662	-0.309034	-0.101365	0.0815085	0.0625239	-0.098744	0.179475	-0.11559	0.165276	0.175371	-0.410012	-0.0235161	0.289055	-0.0802321	0.153782	0.193788	0.284435	0.298647	-0.113668	0.0575475	-0.0627467	0.321882	0.0624644	0.289879	0.350896	0.00108235	0.0177541	-0.0846993	-0.0777607	-0.0606622	-0.138871	-0.342983	-0.0569978
Phosphatidylcholines_MS2_83	-0.0352032	0.0835781	0.0347028	-0.12009	0.0730111	0.0692688	0.111243	0.0776766	-0.044686	0.0406054	0.0474128	0.0887527	0.0762605	0.0932967	0.157242	-0.0350332	-0.0633356	-0.246203	-0.0824173	0.0624765	0.129559	-0.0647585	0.111529	-0.0899892	0.0997081	0.10178	-0.330766	-0.0238457	0.234764	-0.0418256	0.142151	0.138982	0.219794	0.227017	-0.107745	0.0351522	-0.0277782	0.267546	0.0292422	0.240437	0.243897	-0.0931932	-0.0778182	-0.105435	-0.00183695	-0.0899172	-0.136367	-0.275135	-0.0339314
Monoglyceride_MS1_2	-0.0331752	0.0412121	0.0164952	-0.0869815	0.0400687	0.0536515	0.0488892	0.0610072	-0.0271231	0.0567273	0.0615915	0.060802	0.0254883	0.0359064	0.114875	-0.0561236	-0.0810087	-0.231973	-0.0963521	0.0407491	0.0745319	-0.068833	0.146266	-0.0907204	0.132114	0.138045	-0.314172	-0.0346037	0.207811	-0.0529449	0.110865	0.133446	0.213464	0.245022	-0.0906455	0.0536271	-0.0370324	0.264339	0.0462713	0.235005	0.276111	-0.0492387	-0.0347944	-0.0756721	-0.044682	-0.056359	-0.110341	-0.255281	-0.0388571
Monoglyceride_MS1_4	-0.0289	0.0435193	0.012834	-0.092739	0.0395567	0.0541755	0.0471373	0.0614642	-0.0257524	0.0615912	0.0653527	0.0615388	0.0224027	0.0336164	0.117396	-0.0681204	-0.0915787	-0.239156	-0.106346	0.0350832	0.0724415	-0.0715604	0.160622	-0.0953337	0.144862	0.151458	-0.325468	-0.0408697	0.210134	-0.0559349	0.109116	0.136016	0.221284	0.262091	-0.0922784	0.0609745	-0.0385454	0.27872	0.0511752	0.246852	0.295665	-0.0518883	-0.0366774	-0.075546	-0.0519477	-0.054523	-0.111327	-0.262061	-0.0407094
Phosphatidylethanolamines_MS2_69	0.186916	0.240371	-0.0857131	-0.314848	0.0878192	0.0512077	0.151177	0.0481412	0.00156216	0.0973952	0.0572599	0.105505	0.0643933	0.117197	0.202961	-0.368534	-0.308637	-0.205532	-0.290695	-0.168378	0.0915592	-0.051601	0.352856	-0.128395	0.305643	0.31335	-0.331441	-0.190222	0.0741023	-0.0436448	-0.0136984	0.0437491	0.211013	0.4697	-0.0792979	0.191078	-0.000937467	0.434117	0.101888	0.358171	0.49384	-0.255762	-0.229755	-0.0683524	-0.0943678	-0.0261172	-0.0768158	-0.197368	-0.0312183
Lysophosphatidylethanolamines_MS2_85	0.186162	0.263796	-0.0761703	-0.333813	0.105808	0.0599587	0.185032	0.0574851	-0.00792856	0.0894093	0.0502251	0.121005	0.0917182	0.148245	0.226703	-0.358645	-0.300542	-0.21498	-0.284627	-0.157052	0.1215	-0.0499659	0.336177	-0.128873	0.289994	0.295703	-0.342958	-0.185218	0.08982	-0.0381508	0.00353274	0.0475703	0.216169	0.462801	-0.0891242	0.182079	0.00377176	0.438513	0.0933727	0.363375	0.479626	-0.28012	-0.253465	-0.0847986	-0.0720922	-0.044357	-0.0914943	-0.209917	-0.0289045
Lysophosphatidylcholines_MS2_68	0.0693582	0.138458	-0.0245397	-0.185008	0.0668671	0.0489951	0.109754	0.0508242	-0.0164254	0.0581201	0.0429677	0.0805425	0.0580118	0.0878865	0.149677	-0.175844	-0.160076	-0.1839	-0.159392	-0.050573	0.0901785	-0.0471607	0.197526	-0.0906813	0.172229	0.176358	-0.271485	-0.0929374	0.121668	-0.0348891	0.0480055	0.0718118	0.176247	0.292983	-0.0759409	0.0974559	-0.0107385	0.292855	0.0558103	0.249088	0.309797	-0.148913	-0.131603	-0.0704283	-0.0417518	-0.0459627	-0.0857699	-0.191281	-0.0265159
Lysophosphatidylcholines_MS2_67	0.0503565	0.0828794	-0.0398713	-0.156894	0.0315174	0.045311	0.0330386	0.0486641	-0.00213964	0.0985213	0.0844248	0.059535	-0.00724209	0.0147761	0.124646	-0.210115	-0.202071	-0.244443	-0.202925	-0.0574857	0.0367315	-0.077361	0.287133	-0.12101	0.255253	0.266812	-0.354751	-0.112645	0.160979	-0.0692741	0.0475031	0.113964	0.240523	0.391795	-0.083254	0.135514	-0.0383006	0.370775	0.0932029	0.316022	0.439783	-0.0934765	-0.0730914	-0.0544279	-0.115559	-0.0190464	-0.0882117	-0.253325	-0.0471946
Lysophosphatidylcholines_MS2_65	0.0849847	0.11644	-0.050506	-0.183462	0.0418291	0.0408924	0.0587726	0.0419272	0.000633213	0.0890217	0.0686723	0.0642588	0.0101924	0.0382885	0.130653	-0.235658	-0.213062	-0.205816	-0.20803	-0.0855087	0.0442148	-0.0619296	0.278554	-0.110309	0.245409	0.254933	-0.308703	-0.124148	0.116208	-0.0553315	0.0219716	0.0808571	0.205715	0.374203	-0.0717879	0.138798	-0.0240857	0.34941	0.0872086	0.294133	0.411298	-0.127172	-0.1074	-0.0501982	-0.100617	-0.0162774	-0.0733019	-0.208308	-0.0379079
Diglyceride_MS2_25	-0.028018	-0.148771	-0.00713518	0.195111	-0.0924332	-0.0727811	-0.150187	-0.0785786	0.0393188	-0.0538228	-0.0477626	-0.107801	-0.0941379	-0.124889	-0.193252	0.128064	0.132879	0.251332	0.143257	-0.00485542	-0.143831	0.0626705	-0.176374	0.105558	-0.15431	-0.156813	0.353137	0.0704909	-0.20826	0.0405851	-0.113974	-0.119643	-0.230303	-0.303796	0.11061	-0.0765936	0.0180134	-0.331187	-0.046269	-0.289064	-0.318735	0.161121	0.141517	0.110022	0.0144333	0.0871508	0.134551	0.272683	0.033106
Diglyceride_MS2_20	-0.0925607	-0.122203	0.0517147	0.183825	-0.0433163	-0.037542	-0.0645875	-0.0377602	-0.00152834	-0.081781	-0.0602933	-0.0628625	-0.0154922	-0.04431	-0.126625	0.233295	0.206912	0.183535	0.200159	0.0908753	-0.0446485	0.0539646	-0.262906	0.101687	-0.230866	-0.239278	0.279229	0.122256	-0.0960076	0.0481656	-0.0124854	-0.0661569	-0.184708	-0.351162	0.0646789	-0.133509	0.0182661	-0.326252	-0.081214	-0.273344	-0.382942	0.132486	0.113827	0.0464787	0.0910446	0.0146015	0.0649788	0.183792	0.0330858
Diglyceride_MS2_23	0.108726	0.00800205	-0.0565846	0.0299992	-0.0375362	-0.0638547	-0.0377097	-0.0755954	0.0439945	-0.0441172	-0.0646848	-0.0597677	-0.0295587	-0.0289744	-0.108771	-0.0467294	0.00912879	0.266139	0.0378289	-0.119014	-0.0915008	0.079681	-0.0824576	0.0866077	-0.0784576	-0.0832617	0.342343	-0.0160857	-0.278396	0.0577293	-0.170713	-0.176682	-0.235835	-0.189203	0.107605	-0.00844342	0.0496262	-0.234269	-0.0275514	-0.218077	-0.221407	-0.00118679	-0.0134559	0.0935253	0.0204206	0.0809896	0.138906	0.303484	0.0435529
Triglyceride_MS2_37	0.150907	0.250021	0.0147236	-0.148826	0.128323	-0.0042672	0.289697	-0.0153846	-0.0324273	-0.146136	-0.166431	0.0704028	0.235221	0.273928	0.0825619	0.0332594	0.0965207	0.293297	0.117795	-0.0582169	0.171253	0.133299	-0.291366	0.12205	-0.274912	-0.302322	0.383904	0.0278956	-0.24702	0.140523	-0.0739393	-0.219503	-0.292743	-0.347996	0.0573416	-0.104487	0.120584	-0.298681	-0.127319	-0.266599	-0.469719	-0.24953	-0.260918	-0.0307627	0.257163	-0.0674673	0.0536392	0.316271	0.0873439
Triglyceride_MS2_52	0.250879	0.271374	-0.0571532	-0.193546	0.0981952	-0.0313878	0.239371	-0.0489795	0.00735623	-0.108142	-0.151014	0.0450997	0.175898	0.22258	0.0516754	-0.129459	-0.0231116	0.33905	0.0189246	-0.182857	0.0933878	0.13873	-0.159502	0.109944	-0.15994	-0.181251	0.419004	-0.0531451	-0.356422	0.131251	-0.180157	-0.274102	-0.315449	-0.238632	0.0926261	-0.0210468	0.124709	-0.245338	-0.0809294	-0.234967	-0.344259	-0.271265	-0.279861	0.0205362	0.175283	-0.00180196	0.112767	0.385237	0.0856468
Monoglyceride_MS1_11	-0.0456063	0.0446607	0.0707243	0.0173731	0.0589059	0.0139981	0.124386	0.0154799	-0.0426086	-0.091776	-0.0768608	0.0328266	0.121849	0.123396	0.0306848	0.179371	0.161374	0.0901224	0.150672	0.0953842	0.110826	0.0483237	-0.244296	0.0665387	-0.220116	-0.235361	0.144201	0.0940552	-0.00967324	0.0614544	0.0583888	-0.0393999	-0.108515	-0.259565	0.00139437	-0.122945	0.0392731	-0.194591	-0.0922081	-0.157982	-0.317578	-0.0424891	-0.0515441	-0.0432796	0.164707	-0.0720582	-0.0187827	0.0791869	0.0354777
Monoglyceride_MS1_13	-0.0580587	0.0274414	0.0715111	0.0285527	0.0510572	0.0148493	0.106311	0.0172162	-0.0413951	-0.083141	-0.0663234	0.02866	0.107663	0.10642	0.0257391	0.181349	0.158126	0.0699828	0.145524	0.102284	0.10125	0.0394794	-0.228552	0.0589253	-0.205012	-0.218603	0.118482	0.0943022	0.00903623	0.0524657	0.065727	-0.0237353	-0.0889501	-0.239701	-0.00310869	-0.118206	0.0312402	-0.176641	-0.0850109	-0.141558	-0.2901	-0.0252763	-0.033675	-0.0423646	0.149773	-0.0691055	-0.0235959	0.0569892	0.0298011
Triglyceride_MS2_60	-0.141496	-0.0542563	0.107124	0.118149	0.0281009	0.0143411	0.0576537	0.0206383	-0.0497092	-0.0939954	-0.0604497	0.00831974	0.0843837	0.0662365	-0.0121442	0.293693	0.238488	0.0564352	0.213621	0.178183	0.0867432	0.0304031	-0.29612	0.0705642	-0.260928	-0.274322	0.119642	0.150039	0.0600224	0.0455113	0.109886	0.0126077	-0.0834881	-0.314513	-0.00667107	-0.165177	0.0149569	-0.234139	-0.10161	-0.182685	-0.35886	0.0592729	0.0467329	-0.0416898	0.159451	-0.0758561	-0.0344048	0.0319924	0.0249834
Triglyceride_MS2_61	-0.0819803	0.0817128	0.116558	0.00319373	0.10425	0.0373901	0.209947	0.041852	-0.0750378	-0.128743	-0.103707	0.0690182	0.199432	0.204736	0.0809448	0.267821	0.232114	0.0759989	0.210768	0.162656	0.196077	0.0565809	-0.344297	0.0792217	-0.310094	-0.332463	0.138005	0.138939	0.0443252	0.0818497	0.124057	-0.0238941	-0.110358	-0.340279	-0.0236724	-0.179054	0.0513186	-0.232111	-0.132444	-0.182591	-0.422936	-0.0805559	-0.0907551	-0.0898837	0.247277	-0.129845	-0.0611815	0.0520186	0.044882
Triglyceride_MS2_53	-0.0687328	0.138294	0.131224	-0.0378328	0.141633	0.0493978	0.284754	0.0536575	-0.0914091	-0.153398	-0.128972	0.0975483	0.259848	0.274073	0.122364	0.284242	0.251977	0.0895963	0.229782	0.172928	0.254281	0.0711759	-0.394266	0.0896743	-0.35716	-0.384875	0.1569	0.14827	0.0436417	0.102562	0.141432	-0.0388223	-0.129937	-0.381547	-0.0323117	-0.201118	0.069143	-0.252956	-0.156091	-0.19944	-0.485766	-0.13843	-0.148732	-0.116006	0.302365	-0.161833	-0.0769927	0.0633951	0.0561989
Phosphatidylglycerols_MS1_119	-0.00755563	0.208762	0.102054	-0.1293	0.164689	0.0610638	0.32543	0.0638108	-0.0880835	-0.125491	-0.114142	0.125109	0.27542	0.305197	0.176202	0.170597	0.15904	0.0409729	0.143729	0.115915	0.274929	0.0592088	-0.290676	0.0551591	-0.267649	-0.293096	0.0741682	0.0899897	0.0516985	0.0916343	0.127954	-0.0341537	-0.0778981	-0.248652	-0.0503027	-0.14336	0.0707316	-0.133806	-0.126026	-0.102414	-0.346464	-0.213122	-0.216239	-0.130779	0.273023	-0.164347	-0.0923728	0.0192127	0.0486286
Ceraminde_MS2_40	-0.00308222	-0.00168479	0.0132494	0.0298196	0.00294676	-0.0115658	0.016204	-0.0132034	-0.00299669	-0.0385417	-0.0360071	-0.00921587	0.0224732	0.019707	-0.0250987	0.0612884	0.0633816	0.0867801	0.0648724	0.0130838	0.00618008	0.0309794	-0.101806	0.0418569	-0.0917513	-0.0971499	0.123238	0.0335397	-0.0597533	0.0297923	-0.0160383	-0.0464702	-0.0862348	-0.133258	0.0256291	-0.0458293	0.0197687	-0.122463	-0.0358049	-0.105048	-0.156109	0.00450105	-0.0018171	0.0105329	0.0530669	-0.00203474	0.0260793	0.0904508	0.0195056
Monoglyceride_MS1_17	0.0148258	0.0653249	0.0227262	-0.034148	0.0447005	0.00832112	0.0943858	0.00726022	-0.0201559	-0.0465592	-0.0462654	0.0286976	0.0804899	0.0896513	0.0361946	0.046625	0.0519836	0.0570843	0.0518701	0.0170853	0.0700862	0.0316389	-0.105055	0.0317852	-0.0970807	-0.105801	0.0803317	0.0259841	-0.0298449	0.0380851	0.0118075	-0.0397323	-0.0636058	-0.109911	0.00229356	-0.0465887	0.0301135	-0.0814979	-0.044025	-0.0688252	-0.145662	-0.0655081	-0.0685789	-0.0250539	0.0884954	-0.0376852	-0.00565248	0.0564189	0.0223571
Monoglyceride_MS2_44	0.0841443	0.182308	0.0255675	-0.115704	0.104097	0.0121233	0.22381	0.00675695	-0.034984	-0.0987493	-0.108484	0.0662921	0.181927	0.210188	0.0866261	0.0391984	0.0720904	0.154581	0.0807301	-0.0127347	0.149313	0.080076	-0.199504	0.070606	-0.187858	-0.20715	0.204312	0.0262456	-0.116057	0.0907925	-0.0129562	-0.120346	-0.161668	-0.216346	0.0168617	-0.0772554	0.0775973	-0.168251	-0.0888476	-0.147739	-0.299262	-0.183496	-0.189165	-0.0453727	0.187236	-0.069959	0.00638454	0.162438	0.0545789
Monoglyceride_MS1_45	0.0738081	0.200899	0.0410563	-0.127809	0.122904	0.0223359	0.258702	0.0180994	-0.0472243	-0.109866	-0.116558	0.0823088	0.211992	0.24274	0.110284	0.0642596	0.0914367	0.142755	0.0963032	0.00941209	0.183301	0.0813235	-0.22801	0.0717954	-0.213721	-0.235421	0.192074	0.0388288	-0.0922772	0.0968494	0.0123157	-0.112204	-0.155844	-0.234388	0.00506264	-0.0937241	0.081564	-0.170814	-0.101212	-0.147311	-0.325552	-0.202843	-0.208276	-0.0647163	0.215345	-0.0924031	-0.0119893	0.145677	0.0569907
Triglyceride_MS2_64	0.00828314	0.101544	0.0468637	-0.049735	0.0762397	0.0183772	0.15823	0.0178013	-0.0383816	-0.0780891	-0.0742401	0.0506209	0.136936	0.150563	0.0645801	0.0962735	0.0979618	0.0786085	0.0944194	0.0461143	0.124244	0.0478375	-0.182459	0.0501034	-0.167682	-0.182269	0.115148	0.0521796	-0.0267141	0.0605663	0.0366918	-0.0520663	-0.0927261	-0.184621	-0.00356821	-0.0847905	0.0463415	-0.130962	-0.0755248	-0.108383	-0.242977	-0.101966	-0.10691	-0.0489471	0.151285	-0.0706294	-0.0200895	0.0736507	0.0348317
So_MS2_22	0.0254337	0.162248	0.0546168	-0.108151	0.113614	0.0361631	0.22818	0.0360592	-0.0534627	-0.0846402	-0.083052	0.0846759	0.188546	0.213039	0.119817	0.0809647	0.085997	0.0515226	0.0811937	0.0484195	0.181127	0.0482274	-0.183278	0.0405481	-0.170625	-0.188106	0.075732	0.0443021	-0.00027269	0.0677148	0.0609387	-0.0461229	-0.0718019	-0.161389	-0.0245054	-0.084293	0.0555543	-0.0924551	-0.0822009	-0.0745095	-0.231043	-0.165404	-0.167337	-0.0806631	0.182036	-0.10216	-0.04838	0.0428436	0.0372271
Ceraminde_MS2_78	-0.283102	-0.112156	0.187895	0.178788	0.0473895	0.0537793	0.0749019	0.070274	-0.0932934	-0.104173	-0.0412824	0.0347756	0.116876	0.085157	0.0270175	0.462021	0.344427	-0.0782942	0.290462	0.333656	0.157979	-0.00791407	-0.374162	0.0503203	-0.324891	-0.339774	-0.0305568	0.23101	0.254879	0.0249828	0.258149	0.130016	0.0224341	-0.342828	-0.069585	-0.233512	-0.0148972	-0.204606	-0.125865	-0.138554	-0.38073	0.116273	0.104689	-0.106003	0.202776	-0.147346	-0.126515	-0.136095	0.00673985
Diglyceride_MS1_35	-0.224686	0.0205765	0.198211	0.069772	0.121911	0.0747352	0.225234	0.0892001	-0.118125	-0.142444	-0.0877112	0.092793	0.231519	0.222427	0.114742	0.442974	0.344954	-0.048562	0.294743	0.319228	0.264982	0.0213735	-0.432458	0.0636757	-0.383066	-0.407317	0.00227045	0.223626	0.231719	0.0639557	0.269381	0.0884785	-0.0142169	-0.383126	-0.0829077	-0.251968	0.0229941	-0.216844	-0.159932	-0.150752	-0.461056	-0.0198965	-0.029928	-0.15148	0.294324	-0.199884	-0.149174	-0.105322	0.028483
Diglyceride_MS1_34	-0.235022	-0.0163926	0.186951	0.0897321	0.0975241	0.0706589	0.173449	0.0858529	-0.107663	-0.117113	-0.0620862	0.0772791	0.187679	0.173305	0.0951794	0.420122	0.318218	-0.0815856	0.267641	0.312204	0.22737	0.00351041	-0.37622	0.0460703	-0.33096	-0.35045	-0.0436034	0.210693	0.250764	0.0427911	0.264985	0.111905	0.0219804	-0.323654	-0.0849612	-0.227539	0.0060315	-0.172133	-0.136196	-0.112716	-0.381877	0.0171777	0.00881803	-0.13854	0.246412	-0.18015	-0.147273	-0.138456	0.0159783
Ceraminde_MS2_55	-0.348895	-0.142666	0.212116	0.181097	0.0507202	0.0833563	0.0609748	0.106399	-0.109872	-0.0683548	0.0060951	0.0544668	0.105084	0.0689405	0.0677484	0.479757	0.329894	-0.231167	0.260556	0.394183	0.181306	-0.0585705	-0.305257	-0.00228623	-0.259578	-0.269326	-0.227914	0.235348	0.408369	-0.0164395	0.34394	0.234167	0.161428	-0.219163	-0.124815	-0.218436	-0.0504822	-0.0656875	-0.0996227	-0.0104662	-0.229302	0.143622	0.138856	-0.145347	0.165836	-0.17703	-0.19562	-0.308466	-0.0225045
Monogalactosyldiacylglycerol_MS1_105	-0.335223	-0.110524	0.214614	0.153909	0.0688922	0.0889963	0.0972245	0.111641	-0.116041	-0.0765809	-0.00405844	0.069012	0.132516	0.101909	0.0900713	0.474068	0.328623	-0.227144	0.260019	0.391002	0.207544	-0.0525356	-0.316792	-0.000376576	-0.271318	-0.283195	-0.224299	0.232924	0.405422	-0.00792433	0.347853	0.225979	0.155567	-0.225135	-0.129124	-0.221885	-0.0419747	-0.0648707	-0.106972	-0.0100919	-0.24432	0.110554	0.10636	-0.157051	0.186773	-0.190113	-0.202357	-0.304456	-0.017872
Ceraminde_MS2_62	-0.31657	-0.113331	0.203818	0.163702	0.0594286	0.075993	0.0855373	0.0964467	-0.10696	-0.0844585	-0.0155198	0.0556312	0.12365	0.0923676	0.0661338	0.467031	0.331578	-0.175976	0.26832	0.369173	0.186869	-0.0377772	-0.332527	0.0164225	-0.286101	-0.298692	-0.158078	0.230772	0.352249	0.00233835	0.314829	0.192933	0.110376	-0.262294	-0.107802	-0.223787	-0.0334088	-0.111265	-0.111793	-0.0530778	-0.286736	0.114819	0.108126	-0.137654	0.188722	-0.173109	-0.174793	-0.246173	-0.00994009
Ceraminde_MS2_33	-0.340953	-0.00120785	0.258823	0.060958	0.153349	0.132804	0.254047	0.158701	-0.160995	-0.107944	-0.0308113	0.143916	0.257888	0.244987	0.206593	0.513621	0.358206	-0.288484	0.279277	0.445042	0.348647	-0.0507022	-0.379849	-0.00993294	-0.330926	-0.351332	-0.301693	0.252441	0.492912	0.0125866	0.434339	0.253866	0.196093	-0.236058	-0.18076	-0.257908	-0.0236718	-0.0233807	-0.141545	0.0325959	-0.285733	-0.00362984	-0.00371246	-0.237341	0.283548	-0.276893	-0.277436	-0.381619	-0.0105676
Ceraminde_MS2_36	-0.285987	-0.0147983	0.210818	0.0599506	0.117997	0.107472	0.19209	0.129038	-0.129476	-0.082679	-0.0186045	0.112599	0.198659	0.185837	0.16178	0.420704	0.290903	-0.244488	0.225608	0.366361	0.274834	-0.0462926	-0.300667	-0.011697	-0.261012	-0.276516	-0.257525	0.206391	0.410317	0.00473447	0.356375	0.215229	0.169301	-0.182844	-0.148378	-0.207548	-0.0244192	-0.0116576	-0.110856	0.0334217	-0.218285	0.0110407	0.0111335	-0.190711	0.220586	-0.221813	-0.226825	-0.321277	-0.0119528
So_MS2_8	-0.234747	0.0859317	0.211577	-0.028386	0.170982	0.122589	0.298432	0.142378	-0.144704	-0.10353	-0.0475083	0.155181	0.276939	0.28192	0.228125	0.386824	0.274495	-0.230034	0.213323	0.344842	0.348139	-0.0280065	-0.321541	-0.00795404	-0.28431	-0.305664	-0.246184	0.190701	0.392677	0.0293195	0.35904	0.186195	0.151302	-0.187937	-0.159	-0.209383	0.00161367	-0.00129337	-0.128309	0.040014	-0.249134	-0.0926382	-0.0903794	-0.222214	0.276105	-0.255931	-0.242725	-0.304821	0.00164963
Ceraminde_MS2_84	-0.32296	-0.0466017	0.240131	0.124686	0.114033	0.096361	0.193484	0.117889	-0.137125	-0.128041	-0.0544657	0.0967626	0.215986	0.193936	0.123414	0.530871	0.390107	-0.161109	0.321154	0.411987	0.279127	-0.017614	-0.435639	0.0363646	-0.380722	-0.401996	-0.130646	0.264311	0.370873	0.0335198	0.359714	0.182168	0.0826891	-0.352149	-0.124455	-0.275176	-0.00989628	-0.161365	-0.155764	-0.0915089	-0.409766	0.0468005	0.0387479	-0.181565	0.282326	-0.228926	-0.205965	-0.2391	0.00662656
Ceraminde_MS2_27	-0.243486	0.10664	0.234613	-0.0232901	0.192604	0.12457	0.346347	0.144154	-0.158524	-0.141081	-0.0810044	0.165399	0.323389	0.329617	0.235496	0.449693	0.334583	-0.180202	0.271267	0.372582	0.386643	-0.00463657	-0.418193	0.0220941	-0.371802	-0.39933	-0.171807	0.224238	0.371985	0.0565094	0.370801	0.160032	0.0962817	-0.296026	-0.152498	-0.255761	0.0201107	-0.0872844	-0.164921	-0.0315126	-0.381664	-0.11224	-0.114004	-0.233936	0.340668	-0.279212	-0.242079	-0.256785	0.0179298
Ceraminde_MS2_41	-0.201858	0.0310701	0.172478	0.0272648	0.116462	0.0826508	0.20555	0.0975869	-0.109052	-0.0977634	-0.0498794	0.100025	0.202484	0.198479	0.138406	0.351034	0.259132	-0.128388	0.21116	0.283514	0.249119	-0.0083172	-0.307314	0.0191706	-0.271171	-0.28918	-0.116663	0.174825	0.272985	0.0332829	0.267705	0.124998	0.0688101	-0.228991	-0.103522	-0.191134	0.0048919	-0.0824854	-0.116432	-0.0380302	-0.282211	-0.0334737	-0.0364835	-0.155048	0.229119	-0.188331	-0.166443	-0.184818	0.0090211
Ceraminde_MS2_57	-0.347644	-0.251124	0.153786	0.231002	-0.035425	0.0604094	-0.116445	0.0833943	-0.0639812	0.0202278	0.0881833	-0.00339951	-0.0499929	-0.100192	-0.00607722	0.358746	0.21151	-0.311152	0.148189	0.331226	0.037968	-0.109795	-0.0939646	-0.0576697	-0.0660177	-0.0593024	-0.348412	0.170502	0.425542	-0.083063	0.292832	0.28476	0.259179	-0.00817734	-0.117008	-0.117944	-0.100334	0.0811718	-0.0129384	0.109741	0.0466774	0.252531	0.253371	-0.0866092	-0.00686858	-0.0933227	-0.167348	-0.380615	-0.0604189
Ceraminde_MS2_51	-0.313636	-0.192479	0.150135	0.176622	-0.00669059	0.0685447	-0.0589585	0.090323	-0.0706951	0.0124428	0.0746146	0.0203682	-0.00934542	-0.0488344	0.0320133	0.328177	0.192747	-0.306248	0.13263	0.312462	0.0759516	-0.101036	-0.0935519	-0.0586977	-0.0683844	-0.0643994	-0.348051	0.155765	0.414242	-0.0712954	0.290547	0.2686	0.253258	0.00220405	-0.123084	-0.112346	-0.0865053	0.0971741	-0.0185721	0.121515	0.0444959	0.192007	0.194607	-0.10295	0.0178341	-0.109721	-0.175389	-0.373745	-0.0539417
So_MS2_6	-0.290289	0.00879413	0.21071	0.0114874	0.134685	0.130739	0.211343	0.155142	-0.138354	-0.0508845	0.0129154	0.139849	0.205174	0.198529	0.21504	0.374461	0.23759	-0.352384	0.167206	0.371866	0.303132	-0.0790887	-0.214493	-0.0573223	-0.183692	-0.195668	-0.406793	0.180126	0.499152	-0.0219108	0.398455	0.273869	0.270744	-0.0508526	-0.18873	-0.171905	-0.0417586	0.123559	-0.0831765	0.151811	-0.069554	-0.0165442	-0.00906023	-0.222151	0.190045	-0.242219	-0.274138	-0.437893	-0.0309739
PE.38.1...M.H.._MS1_114	-0.198418	0.0730593	0.162988	-0.0630133	0.140932	0.120627	0.230281	0.139904	-0.119435	-0.0348183	0.00992423	0.144514	0.204002	0.211582	0.228312	0.247746	0.148069	-0.317607	0.0934592	0.278082	0.287707	-0.0673838	-0.134162	-0.0648213	-0.11609	-0.126756	-0.381787	0.117508	0.419713	-0.0167919	0.32983	0.224701	0.249477	0.0233924	-0.171416	-0.116013	-0.0267154	0.16798	-0.0599396	0.179404	0.00329532	-0.0826172	-0.0720049	-0.204109	0.161631	-0.215548	-0.243644	-0.38684	-0.0259603
Sphingomyelin_MS2_82	-0.261096	-0.110198	0.150569	0.121767	0.0336954	0.0683565	0.0310873	0.0866102	-0.079582	-0.0273999	0.0270771	0.0441316	0.061633	0.035448	0.0622999	0.323762	0.209811	-0.224368	0.156964	0.287657	0.128372	-0.0628149	-0.167078	-0.0265137	-0.138771	-0.142604	-0.243251	0.156736	0.340938	-0.030945	0.26616	0.203558	0.172132	-0.0850038	-0.1078	-0.136065	-0.0505349	0.02254	-0.0525174	0.0537025	-0.0779379	0.109391	0.10945	-0.113285	0.0900464	-0.129427	-0.160697	-0.284345	-0.0289132
Ceraminde_MS2_39	-0.246349	-0.0514739	0.157708	0.0613176	0.0702543	0.0881413	0.0976528	0.107272	-0.0947098	-0.0285005	0.0239179	0.0793	0.109594	0.0942157	0.120725	0.302986	0.190909	-0.265692	0.136098	0.290801	0.184514	-0.0675332	-0.15473	-0.0422141	-0.129691	-0.135617	-0.302141	0.145659	0.378837	-0.0285534	0.294843	0.218096	0.206828	-0.0437075	-0.133097	-0.130245	-0.0448539	0.0782933	-0.0543802	0.102685	-0.0443422	0.0475683	0.0514975	-0.147018	0.113383	-0.161313	-0.193784	-0.330432	-0.0296723
Phosphatidylglycerols_MS2_103	-0.206793	-0.0364265	0.131591	0.0377514	0.0632547	0.0800069	0.0868301	0.0967589	-0.0815026	-0.0149771	0.0286946	0.0737306	0.0932683	0.0821444	0.115508	0.240058	0.144561	-0.251635	0.0974064	0.244224	0.16183	-0.0654486	-0.105262	-0.0478714	-0.0868171	-0.0907849	-0.293516	0.114289	0.340783	-0.0312128	0.257729	0.198266	0.20072	8.92691e-05	-0.12226	-0.0988258	-0.0422389	0.102802	-0.0377162	0.118498	0.00419773	0.0320609	0.0373878	-0.131408	0.0861652	-0.140281	-0.174836	-0.308082	-0.0300341
Ceraminde_MS2_54	-0.28257	-0.0754367	0.171574	0.0763452	0.0674892	0.0983879	0.0844202	0.12044	-0.101665	-0.017223	0.0418572	0.0828215	0.101173	0.0815355	0.12885	0.326315	0.19788	-0.321985	0.13576	0.323738	0.189883	-0.0870038	-0.140172	-0.0591486	-0.114647	-0.118667	-0.371967	0.155643	0.440949	-0.0445015	0.331763	0.260672	0.257039	-0.0109933	-0.153078	-0.131874	-0.060137	0.118829	-0.0473822	0.141859	-0.000639381	0.0708655	0.0765715	-0.160535	0.101187	-0.172487	-0.219703	-0.395352	-0.0408805
Phosphatidylglycerols_MS1_100	-0.303855	-0.0748192	0.194873	0.0961977	0.079264	0.0996881	0.11096	0.122281	-0.113291	-0.0468844	0.0181611	0.0866395	0.131193	0.109443	0.127372	0.392732	0.256574	-0.287414	0.190705	0.35766	0.215555	-0.0713271	-0.223591	-0.0348295	-0.189223	-0.197761	-0.316592	0.190331	0.434549	-0.0256531	0.348166	0.247724	0.217228	-0.104252	-0.148812	-0.174478	-0.0493751	0.0449098	-0.0773639	0.0815498	-0.110855	0.0715822	0.0735688	-0.168951	0.150515	-0.190764	-0.221018	-0.364118	-0.0297025
PE.40.1...M.H.._MS1_117	-0.26295	-0.00480569	0.188007	0.0257247	0.112875	0.111677	0.176153	0.133168	-0.12073	-0.048572	0.00912671	0.116743	0.175144	0.16666	0.177645	0.344494	0.221901	-0.298787	0.15952	0.33293	0.259581	-0.0670427	-0.203155	-0.0443051	-0.174056	-0.184781	-0.340554	0.16629	0.433061	-0.0175396	0.348753	0.237765	0.227255	-0.0657246	-0.161142	-0.158875	-0.036848	0.0880567	-0.0770456	0.116257	-0.0827666	-0.00122066	0.00410233	-0.19052	0.169498	-0.209937	-0.235802	-0.373908	-0.0258548
Triglyceride_MS2_26	-0.155328	-0.0190697	0.125022	0.0771762	0.0593783	0.0388632	0.109442	0.0479837	-0.0688213	-0.089919	-0.053069	0.0419663	0.123451	0.11168	0.0446027	0.297484	0.232002	-0.0153346	0.200055	0.206621	0.142061	0.0143258	-0.282865	0.0473674	-0.249407	-0.263742	0.025052	0.150311	0.135335	0.0383823	0.161894	0.0534079	-0.0221871	-0.264275	-0.0422063	-0.165053	0.0104383	-0.164082	-0.101168	-0.118272	-0.309385	0.0210298	0.0127695	-0.0813509	0.176058	-0.113183	-0.0813616	-0.0501814	0.0176427
Sphingomyelin_MS1_32	-0.159985	-0.0250419	0.12276	0.0743664	0.0561271	0.0422314	0.0994888	0.0521278	-0.0680302	-0.0778149	-0.0406863	0.0429454	0.113456	0.101281	0.0492115	0.284834	0.216564	-0.0440671	0.183378	0.207088	0.137851	0.00357672	-0.253724	0.0345827	-0.222779	-0.235266	-0.0144376	0.143013	0.157586	0.0280072	0.169417	0.0708275	0.00599077	-0.225806	-0.0503771	-0.153003	0.0027152	-0.128397	-0.0903237	-0.0871614	-0.262784	0.0263193	0.0198029	-0.0840605	0.158576	-0.112243	-0.0899762	-0.0807614	0.0108838
X.O.acyl..1.hydroxy.fatty.acid_MS2_120	-0.12083	-0.0113886	0.0962969	0.051724	0.04823	0.0338739	0.0868204	0.041409	-0.0544471	-0.063571	-0.0351638	0.0367384	0.0956193	0.0874841	0.0431105	0.221408	0.169587	-0.0307266	0.144054	0.16032	0.113792	0.00517734	-0.20275	0.0285153	-0.178496	-0.188878	-0.00679359	0.111355	0.119884	0.0247324	0.132038	0.0515955	0.000722614	-0.180572	-0.039462	-0.120939	0.0048129	-0.102942	-0.072982	-0.0705496	-0.212204	0.0122268	0.00713307	-0.0679005	0.129876	-0.0904816	-0.0707989	-0.0591088	0.01017
Diglyceride_MS1_38	-0.136255	0.0319017	0.124896	0.0198533	0.0878931	0.0552192	0.160324	0.0648703	-0.0786862	-0.0837573	-0.0503685	0.0710971	0.157346	0.155509	0.094892	0.262294	0.200845	-0.0578175	0.168368	0.199835	0.183661	0.00691944	-0.251769	0.0282893	-0.223349	-0.238404	-0.0373287	0.131804	0.167637	0.0361799	0.181311	0.0678757	0.0161002	-0.206396	-0.0644027	-0.149321	0.0130688	-0.0988744	-0.095454	-0.0622514	-0.254189	-0.0329168	-0.0369742	-0.1078	0.18408	-0.135641	-0.108669	-0.0956603	0.014519
Diglyceride_MS1_18	-0.136565	0.0247498	0.121107	0.0226333	0.0823314	0.054112	0.148581	0.0638272	-0.0758003	-0.0772486	-0.0442387	0.0676438	0.14696	0.144231	0.0907886	0.253716	0.19219	-0.0652684	0.159977	0.195993	0.174506	0.00282755	-0.236206	0.0237549	-0.209101	-0.222982	-0.0482235	0.127162	0.17065	0.0311767	0.178832	0.0725125	0.0245935	-0.190021	-0.0646489	-0.142075	0.00933223	-0.0866833	-0.0891717	-0.0521057	-0.23311	-0.0257989	-0.0293564	-0.104441	0.171938	-0.130424	-0.107698	-0.102791	0.0115961
Digalactosyldiacylglycerol._MS2_111	-0.195783	-0.0821233	0.127944	0.126753	0.0292762	0.0358107	0.0449647	0.0471536	-0.0626928	-0.069704	-0.0264043	0.0213002	0.0751393	0.0525253	0.0147036	0.316566	0.235451	-0.0543645	0.198446	0.228519	0.103464	-0.00650075	-0.253507	0.0339754	-0.219823	-0.229619	-0.0217475	0.158205	0.174794	0.0155583	0.17577	0.090337	0.0165053	-0.232981	-0.0468671	-0.158887	-0.0116719	-0.139708	-0.0846825	-0.0945312	-0.257291	0.085089	0.0770881	-0.0704607	0.134885	-0.0984511	-0.0853567	-0.0938678	0.0037755
Ceraminde_MS2_63	-0.216353	-0.0749921	0.14348	0.117704	0.0432618	0.0494102	0.0665288	0.0629304	-0.0746754	-0.0692364	-0.0215083	0.0369673	0.0935081	0.0718545	0.0405412	0.336178	0.244407	-0.096276	0.201562	0.256141	0.132211	-0.0167739	-0.256855	0.0229421	-0.222313	-0.232626	-0.0740307	0.167047	0.224542	0.0106136	0.211594	0.118574	0.051319	-0.216867	-0.0672011	-0.166207	-0.016627	-0.109804	-0.0871207	-0.065205	-0.240761	0.0766962	0.0704299	-0.0925094	0.145865	-0.120382	-0.113193	-0.143346	-0.00099834
Phosphatidylglycerols_MS2_94	-0.223311	-0.155958	0.113446	0.174486	-0.0156418	0.0274585	-0.0494099	0.0403436	-0.0455814	-0.0303953	0.0155016	-0.00901243	-0.00192172	-0.03591	-0.0262081	0.294971	0.203767	-0.104978	0.164932	0.225827	0.0366363	-0.0356687	-0.172615	0.00861284	-0.143886	-0.145864	-0.0896024	0.145013	0.20773	-0.0192778	0.171292	0.130675	0.0718468	-0.150368	-0.0482845	-0.125836	-0.0411739	-0.0799694	-0.0485197	-0.0429461	-0.141798	0.159701	0.153542	-0.0466718	0.057363	-0.0648381	-0.080597	-0.145559	-0.0166937
Ceraminde_MS2_79	-0.221068	-0.080051	0.14092	0.112489	0.0405559	0.0538591	0.056942	0.0682904	-0.0741367	-0.05517	-0.00723308	0.0391278	0.0832798	0.0615081	0.0476084	0.320527	0.225681	-0.130717	0.181388	0.256499	0.128893	-0.0293537	-0.222438	0.00762786	-0.190944	-0.199168	-0.121492	0.158074	0.25123	-0.00134689	0.220952	0.139071	0.0849646	-0.170808	-0.0773626	-0.151889	-0.0253856	-0.0666476	-0.0745173	-0.0276019	-0.185486	0.0808684	0.0767467	-0.0965714	0.126158	-0.120129	-0.124055	-0.180021	-0.00885166
Sphingomyelin_MS2_74	-0.083005	-0.0210456	0.0544982	0.0303884	0.0215611	0.0254374	0.0315586	0.0313578	-0.0309957	-0.0175452	0.000448555	0.0220523	0.0380022	0.031655	0.0309134	0.114477	0.0777591	-0.0667871	0.0600818	0.0987049	0.0587903	-0.015441	-0.0735593	-0.00407275	-0.0629411	-0.0659164	-0.0699852	0.0559687	0.110145	-0.00325396	0.0922522	0.0612999	0.047861	-0.0453596	-0.0369625	-0.0531575	-0.0109785	-0.0036435	-0.0254699	0.00854474	-0.0499456	0.0205472	0.0202607	-0.0442454	0.0472989	-0.0517576	-0.0564385	-0.0871077	-0.00561356
Ceraminde_MS2_31	-0.110691	0.000275518	0.0867147	0.0251198	0.0508819	0.0407959	0.0868541	0.0488328	-0.0529896	-0.0432895	-0.0178274	0.0451697	0.0891288	0.0845462	0.062408	0.179054	0.129271	-0.0752237	0.10403	0.146842	0.115097	-0.0097666	-0.144717	0.00558552	-0.12677	-0.134577	-0.0719009	0.0887292	0.147145	0.0105718	0.137515	0.0722946	0.0453414	-0.104517	-0.0533556	-0.093254	-0.00327129	-0.033132	-0.0535779	-0.0113697	-0.125674	-0.00128417	-0.00261262	-0.0750777	0.103628	-0.0905627	-0.0846646	-0.104636	0.000797174
Ceraminde_MS2_47	-0.141383	-0.0535357	0.0811596	0.0543562	0.0222038	0.042097	0.021715	0.0525538	-0.0449689	-0.00788048	0.0213769	0.030097	0.0351833	0.0225483	0.0457985	0.164109	0.101225	-0.144725	0.0716344	0.156164	0.0759482	-0.0409966	-0.0711656	-0.0243566	-0.0578774	-0.0592021	-0.164072	0.0785938	0.203338	-0.022413	0.152819	0.12252	0.115112	-0.0166829	-0.0671106	-0.0654909	-0.0309079	0.042113	-0.0223098	0.0551693	-0.00934198	0.0521986	0.0538788	-0.0682341	0.0421607	-0.0745152	-0.097203	-0.178975	-0.0197041
Ceraminde_MS2_48	-0.125189	-0.0499439	0.0697529	0.0474511	0.017469	0.0375571	0.014013	0.0469388	-0.0386117	-0.00238087	0.0232542	0.0259335	0.0260792	0.0147193	0.0405222	0.138719	0.0828597	-0.135941	0.0566553	0.136191	0.0635828	-0.0396012	-0.0514901	-0.0256485	-0.0407779	-0.0412114	-0.156442	0.0659978	0.184688	-0.0234021	0.135404	0.112917	0.110056	-0.00111226	-0.0610226	-0.0527295	-0.0298871	0.0488253	-0.0154046	0.0586405	0.00842777	0.0485845	0.05062	-0.0598301	0.0298545	-0.0639914	-0.0872632	-0.16638	-0.019649
Ceraminde_MS2_46	-0.148253	0.0243848	0.115431	-0.00986128	0.083821	0.0737369	0.136491	0.0866222	-0.0784534	-0.033236	4.31774e-05	0.0841473	0.12789	0.12764	0.129149	0.19968	0.128607	-0.185884	0.0911253	0.198869	0.179671	-0.0383523	-0.124743	-0.0289246	-0.108059	-0.115928	-0.214762	0.0963219	0.26623	-0.00601963	0.216979	0.141781	0.140739	-0.0336996	-0.103923	-0.0957249	-0.0169257	0.0647337	-0.0500613	0.0800422	-0.0497719	-0.0290764	-0.024814	-0.12677	0.116355	-0.138685	-0.151462	-0.231937	-0.0134863
Ceraminde_MS2_42	-0.167435	0.00541789	0.12973	0.0258218	0.0799141	0.0670438	0.133759	0.0798471	-0.0814668	-0.0560723	-0.0179405	0.0743029	0.13413	0.12869	0.106713	0.25609	0.179493	-0.141424	0.140315	0.22148	0.178841	-0.0235598	-0.193407	-0.003812	-0.168872	-0.179545	-0.147406	0.126	0.244029	0.00843195	0.216938	0.124135	0.0950347	-0.121272	-0.0904357	-0.13006	-0.00982952	-0.0137816	-0.0726049	0.0143615	-0.148162	-0.00795124	-0.00800241	-0.120312	0.146267	-0.140521	-0.139073	-0.187782	-0.00403201
Ceraminde_MS2_43	-0.160812	0.0116908	0.123726	0.0114019	0.0808206	0.0702685	0.132954	0.0832467	-0.0801364	-0.0449212	-0.00863154	0.0783092	0.129824	0.12633	0.116294	0.23174	0.156784	-0.164065	0.118042	0.212736	0.178359	-0.0313171	-0.161225	-0.0159689	-0.140218	-0.149453	-0.180964	0.113071	0.256785	0.000873084	0.218328	0.134232	0.118063	-0.0800003	-0.0971967	-0.114433	-0.0140287	0.0234326	-0.0618001	0.0457236	-0.101161	-0.0151913	-0.0132384	-0.123317	0.131349	-0.139614	-0.145483	-0.210643	-0.00897058
PE.25.0...M.H.._MS1_97	-0.118798	-0.120892	0.0410133	0.112105	-0.0380687	0.00598982	-0.0869723	0.0127421	-0.00854682	0.01227	0.0346334	-0.0254362	-0.0535298	-0.0766918	-0.0410813	0.118865	0.0712785	-0.0786058	0.0527516	0.0993092	-0.0298613	-0.0349679	-0.0246882	-0.0121622	-0.0149342	-0.0105923	-0.0823196	0.0567783	0.113176	-0.0316452	0.0726293	0.0844826	0.0671424	-0.0147917	-0.0215176	-0.0349069	-0.0380883	0.00111554	0.00211032	0.0126298	0.010989	0.12321	0.1215	-0.00386942	-0.0262369	-0.00562856	-0.0316129	-0.097303	-0.0209091
X.O.acyl..1.hydroxy.fatty.acid_MS2_116	-0.0787438	-0.114232	0.012329	0.0977601	-0.0513626	-0.00644367	-0.108646	-0.00246179	0.00797215	0.0253503	0.0387427	-0.0374873	-0.0778606	-0.0983036	-0.0571777	0.057123	0.0271634	-0.0531149	0.017255	0.0492474	-0.0630468	-0.0306408	0.0221974	-0.0139311	0.0258121	0.0323667	-0.058286	0.0262431	0.0635725	-0.0336184	0.0273911	0.0588187	0.0512954	0.019984	-0.00468692	-0.00399786	-0.0353447	0.0132712	0.0188098	0.0172635	0.0511317	0.116675	0.115575	0.0188099	-0.0570129	0.022049	-0.00478207	-0.0619651	-0.0203423
Phosphatidylethanolamines_MS2_80	-0.0256636	-0.0630009	-0.000926966	0.0647619	-0.0349519	-0.0165852	-0.0650922	-0.0166578	0.0117112	0.000540928	0.00485392	-0.0329364	-0.0454085	-0.0572133	-0.0550293	0.033393	0.0266708	0.0301995	0.026361	0.00885107	-0.0504556	0.00154058	-0.0177423	0.0138207	-0.0134547	-0.0114516	0.0462815	0.0171173	-0.0222846	-0.0041569	-0.0169813	-0.00509511	-0.0258332	-0.0425398	0.0201712	-0.0108239	-0.00809752	-0.0525231	0.000191674	-0.0447492	-0.0342275	0.0660017	0.0622577	0.0285612	-0.0202154	0.0262386	0.0256653	0.0323346	-0.000777483
X.O.acyl..1.hydroxy.fatty.acid_MS2_112	0.0368425	0.0106913	-0.0253762	-0.0187044	-0.00896915	-0.0090095	-0.014491	-0.011336	0.0135549	0.0129634	0.00474245	-0.00752213	-0.0185786	-0.0151938	-0.00864753	-0.0587539	-0.0430408	0.0160455	-0.0356068	-0.0446605	-0.0251677	0.00229917	0.046413	-0.00440044	0.0403257	0.0423234	0.0119741	-0.0292431	-0.0387301	-0.00267559	-0.0372363	-0.0198627	-0.00804097	0.0391725	0.0119412	0.0296131	0.00214989	0.0198575	0.0160109	0.011986	0.0441728	-0.0109353	-0.00984588	0.0170191	-0.0274234	0.022074	0.0201721	0.024263	-0.00028929
Diglyceride_MS2_21	0.0566978	0.113875	0.00437188	-0.0934164	0.0610855	0.0148539	0.124778	0.0125286	-0.018287	-0.0324763	-0.0408788	0.046553	0.0943549	0.113904	0.0701002	-0.0236581	-0.00370901	0.0351222	0.00113086	-0.0205329	0.0852749	0.0275392	-0.0471926	0.0135566	-0.0475943	-0.0554787	0.0396916	-0.00977558	-0.0322707	0.0345554	0.000381685	-0.0427465	-0.0392212	-0.0359953	-0.00672224	-0.0128541	0.0338846	-0.0155993	-0.0280842	-0.0158742	-0.0704127	-0.116603	-0.115555	-0.0338945	0.075415	-0.0397478	-0.0128166	0.0380118	0.0197549
PE.27.0...M.H.._MS1_98	0.0249702	0.0907309	0.0133275	-0.0842128	0.0564628	0.0255433	0.10679	0.0261032	-0.0230899	-0.0140769	-0.0171033	0.050174	0.0800012	0.0959625	0.0802596	-0.0157592	-0.010701	-0.0315599	-0.012518	0.00536054	0.0862491	0.00385764	-0.012601	-0.0098214	-0.0146449	-0.0195833	-0.0461206	-0.00790733	0.0337309	0.0139234	0.0350784	0.00419081	0.0222864	0.0202008	-0.0288047	-0.004473	0.0158963	0.0444774	-0.0140076	0.0394723	0.000765962	-0.0945289	-0.0906996	-0.0466347	0.0520787	-0.0477532	-0.0398779	-0.0368434	0.00567269
Monogalactosyldiacylglycerol_MS2_118	0.0472644	0.220563	0.0503498	-0.183674	0.145227	0.0592037	0.280585	0.0603591	-0.0639627	-0.0640095	-0.0670578	0.121359	0.219461	0.256167	0.186358	0.0202902	0.0287309	-0.0286879	0.0225866	0.0371519	0.22689	0.0285129	-0.112248	0.00379196	-0.108808	-0.125205	-0.0402195	0.0118738	0.0591683	0.0544842	0.0898373	-0.012291	0.00322355	-0.0482959	-0.0593654	-0.0505781	0.0513254	0.0255804	-0.0631524	0.0269736	-0.112855	-0.228118	-0.223009	-0.115027	0.172665	-0.127564	-0.0894388	-0.0423256	0.0266123
Monoglyceride_MS1_10	0.0247871	0.18852	0.0428345	-0.183408	0.128243	0.0694146	0.234511	0.0735055	-0.0597702	-0.0198298	-0.0208804	0.120212	0.1764	0.20968	0.195244	-0.0189776	-0.0224302	-0.130517	-0.0334658	0.0419135	0.204617	-0.0109349	-0.009372	-0.0410221	-0.0143046	-0.0236632	-0.17906	-0.0112839	0.139193	0.0157309	0.116363	0.0518501	0.103375	0.0854203	-0.0868302	-0.00896683	0.0215555	0.148246	-0.0237806	0.134277	0.0519003	-0.198121	-0.187203	-0.121283	0.106213	-0.120924	-0.118009	-0.150945	0.00160674
Ceraminde_MS2_49	-0.0302603	0.0984841	0.0563873	-0.0854332	0.0868252	0.0519365	0.156546	0.0571765	-0.0519056	-0.0278875	-0.0184676	0.0801974	0.127207	0.142745	0.125809	0.0609407	0.0397699	-0.0959573	0.0241963	0.0793404	0.151777	-0.00898199	-0.0630516	-0.0185161	-0.0584581	-0.0664793	-0.119374	0.0292722	0.128985	0.0128445	0.114066	0.0544455	0.0701508	0.00155719	-0.065681	-0.041818	0.0103167	0.0623623	-0.033913	0.0638528	-0.0245795	-0.103841	-0.0987676	-0.0923915	0.0967479	-0.0984565	-0.0941524	-0.118022	0.00148491
Phosphatidylglycerols_MS1_95	-0.00780836	0.167321	0.0643197	-0.148763	0.128196	0.0694316	0.235624	0.0747522	-0.0678556	-0.0390638	-0.0326539	0.116377	0.186168	0.213846	0.183495	0.0461163	0.030526	-0.113179	0.0144743	0.0792381	0.213828	-0.00420092	-0.0729008	-0.024094	-0.0699527	-0.081736	-0.145967	0.0220081	0.146829	0.0245463	0.135409	0.0529612	0.0813353	0.0137551	-0.0845471	-0.0444176	0.0234769	0.0911928	-0.0445638	0.0890265	-0.0275803	-0.175391	-0.167677	-0.124835	0.135531	-0.131862	-0.120381	-0.138111	0.00673152
Ceraminde_MS2_50	0.0521915	0.420934	0.127136	-0.338678	0.294879	0.125589	0.567013	0.130344	-0.140477	-0.141298	-0.138162	0.245992	0.45182	0.520014	0.374134	0.106641	0.106044	-0.0705207	0.085892	0.122392	0.472992	0.0546195	-0.275089	0.0138904	-0.261271	-0.295842	-0.0872644	0.0566776	0.156256	0.110985	0.216483	-0.00412587	0.0118013	-0.142896	-0.128577	-0.133495	0.0991048	0.0236524	-0.142854	0.0356968	-0.275929	-0.435379	-0.426796	-0.243936	0.3709	-0.274566	-0.196591	-0.10615	0.0532852
Diglyceride_MS1_28	0.114117	0.350286	0.062579	-0.268818	0.215981	0.0657942	0.433678	0.0627047	-0.0854263	-0.129892	-0.141554	0.166104	0.342354	0.399564	0.245183	0.0344051	0.0692401	0.0821753	0.0707432	0.0184133	0.325678	0.0847339	-0.24076	0.051854	-0.230586	-0.259986	0.104232	0.0235828	-0.0299281	0.117116	0.0727795	-0.100366	-0.110849	-0.189922	-0.0451688	-0.0977558	0.105865	-0.0867365	-0.121472	-0.0728577	-0.311155	-0.358745	-0.357313	-0.143093	0.29711	-0.171613	-0.08077	0.0757928	0.0645388
Diglyceride_MS1_29	0.137311	0.370689	0.0458212	-0.306275	0.219164	0.0713928	0.435501	0.0681063	-0.0810805	-0.106395	-0.123763	0.175142	0.334783	0.397554	0.266507	-0.0273085	0.014804	0.0409012	0.0188273	-0.00877274	0.324193	0.07076	-0.168952	0.0269845	-0.167113	-0.193607	0.0402272	-0.00868066	-0.0128725	0.102959	0.068626	-0.0856878	-0.0674874	-0.100442	-0.0570026	-0.061059	0.099411	-0.0081238	-0.0978887	-0.00763463	-0.210794	-0.381295	-0.375532	-0.147682	0.265366	-0.167591	-0.090646	0.0357596	0.0554233
Phosphatidylglycerols_MS2_104	0.210304	0.468553	0.0203334	-0.416894	0.258046	0.0860373	0.509317	0.0806202	-0.0832547	-0.0909816	-0.122832	0.213662	0.376816	0.459517	0.3356	-0.137732	-0.07058	0.00872938	-0.0587085	-0.0672866	0.36778	0.0685428	-0.0894569	0.000186442	-0.10049	-0.127299	-0.0211055	-0.0645636	-0.0167321	0.103648	0.0555467	-0.0951645	-0.0332644	0.0083737	-0.0747206	-0.0125195	0.111213	0.0940321	-0.0791179	0.0744556	-0.106585	-0.483766	-0.47124	-0.170642	0.26129	-0.181239	-0.107631	0.0086878	0.0546763
Phosphatidylglycerols_MS1_101	0.24509	0.514937	0.00750128	-0.470824	0.27624	0.0935438	0.543304	0.0871989	-0.0840799	-0.0816109	-0.120468	0.232335	0.395433	0.487713	0.369563	-0.193367	-0.114439	-0.011027	-0.0989133	-0.0957835	0.387976	0.0658598	-0.0463333	-0.0147141	-0.0640043	-0.090669	-0.0565921	-0.0928516	-0.0155136	0.102386	0.0500943	-0.0972446	-0.0125415	0.0670011	-0.0844161	0.01295	0.11575	0.148877	-0.0682953	0.118867	-0.0489078	-0.532477	-0.516416	-0.181999	0.256462	-0.187511	-0.116978	-0.0088259	0.0532882
Monogalactosyldiacylglycerol_MS2_115	0.268306	0.391532	-0.0603313	-0.381376	0.172055	0.0430098	0.34639	0.0325435	-0.0244148	-0.0237579	-0.0724611	0.144908	0.231261	0.305246	0.239185	-0.288999	-0.192704	0.0325339	-0.16257	-0.183078	0.209191	0.052096	0.0882526	-0.0222679	0.0599349	0.0463103	-0.0106222	-0.141481	-0.11015	0.0650908	-0.0604666	-0.119399	-0.0285462	0.150058	-0.0291684	0.0861177	0.0871086	0.157959	-0.0065184	0.116226	0.0813227	-0.404593	-0.390353	-0.0848475	0.109848	-0.0755475	-0.0309514	0.0552452	0.0366744
Monogalactosylmonoacylglycerol_MS2_86	0.208919	0.334738	-0.0489943	-0.35381	0.153187	0.0584355	0.293197	0.0531039	-0.0281007	0.0160185	-0.0231147	0.143173	0.188498	0.253664	0.245396	-0.280572	-0.211394	-0.089266	-0.192703	-0.140785	0.194121	0.00603475	0.16441	-0.0667334	0.132264	0.125401	-0.167899	-0.141272	0.00643859	0.0226336	-0.00444446	-0.0322955	0.0858933	0.261955	-0.0656956	0.107672	0.0502303	0.270671	0.0253588	0.219299	0.225936	-0.349337	-0.33012	-0.0998049	0.0525139	-0.0803762	-0.0741532	-0.0802872	0.00851437
Monoglyceride_MS1_14	-0.0319036	0.209944	0.0926013	-0.194642	0.169653	0.100932	0.3053	0.110069	-0.0946765	-0.039821	-0.02758	0.159418	0.241019	0.275938	0.254477	0.0668279	0.0357404	-0.198508	0.00959441	0.124143	0.288826	-0.0219814	-0.0738169	-0.0487103	-0.0710606	-0.0848973	-0.256011	0.0305625	0.243114	0.0188402	0.206118	0.103572	0.152085	0.0579155	-0.129149	-0.0537195	0.0192918	0.164801	-0.0501819	0.158499	0.0125558	-0.221575	-0.209232	-0.176988	0.166367	-0.183128	-0.180817	-0.237671	-0.000641742
Monogalactosyldiacylglycerol_MS2_121	0.0664368	0.336182	0.0587791	-0.332662	0.218461	0.11583	0.400533	0.121545	-0.0959239	-0.0259951	-0.0330157	0.205503	0.296329	0.35665	0.336148	-0.0708239	-0.0670458	-0.219262	-0.0816968	0.0450939	0.341743	-0.0181047	0.0141187	-0.0750344	0.00154478	-0.0134835	-0.307159	-0.0385059	0.219837	0.0253979	0.180261	0.078826	0.176833	0.175686	-0.144627	0.00351945	0.0387401	0.273233	-0.0310293	0.243646	0.120558	-0.353153	-0.333301	-0.201445	0.1677	-0.197476	-0.193968	-0.249867	0.00235315
PE.43.0...M.H.._MS1_122	-0.154539	0.034527	0.115956	-0.036686	0.0923174	0.0884239	0.144144	0.103311	-0.0838386	-0.0117275	0.0219783	0.100033	0.128712	0.131531	0.160889	0.172592	0.0956324	-0.257565	0.0544328	0.204655	0.195151	-0.0607685	-0.0685048	-0.0588388	-0.0573389	-0.0626584	-0.313242	0.080656	0.326169	-0.0246032	0.245293	0.182072	0.208177	0.0518955	-0.13008	-0.0730623	-0.029616	0.152149	-0.0314893	0.156837	0.047929	-0.0416766	-0.0327157	-0.146185	0.0942991	-0.15088	-0.182114	-0.309625	-0.0265961
Sphingomyelin_MS2_77	-0.0934566	0.0658262	0.0766816	-0.0845595	0.0870868	0.0809131	0.136025	0.0926342	-0.066202	0.0131951	0.03333	0.0983173	0.10883	0.119929	0.165298	0.0683562	0.0159021	-0.254505	-0.0144757	0.134566	0.169263	-0.0625008	0.0199385	-0.0751054	0.0195359	0.0175092	-0.325682	0.0281896	0.283553	-0.0321185	0.19689	0.161111	0.215793	0.14048	-0.121267	-0.0196877	-0.0275146	0.212978	-0.0024026	0.20149	0.14539	-0.0744949	-0.0620493	-0.129591	0.0505629	-0.124331	-0.162548	-0.295513	-0.0298281
PE.44.1...M.H.._MS1_123	-0.0753435	0.110801	0.0769225	-0.132154	0.111991	0.0934437	0.181833	0.105324	-0.0745509	0.0146533	0.0316614	0.122391	0.140299	0.159937	0.205977	0.0419607	-0.0059595	-0.280688	-0.0362682	0.128028	0.20524	-0.0652133	0.0373592	-0.0870784	0.0334405	0.0302396	-0.36518	0.0145414	0.302928	-0.0306501	0.21022	0.167335	0.238749	0.177299	-0.13711	-0.00990799	-0.0227667	0.25657	-0.000866294	0.238716	0.177392	-0.121755	-0.106323	-0.150704	0.0625592	-0.143192	-0.182422	-0.323493	-0.0302701
Monogalactosyldiacylglycerol_MS1_107	-0.0776126	0.0952166	0.0705442	-0.124211	0.100755	0.0909547	0.158374	0.102991	-0.0691432	0.0261381	0.0427904	0.115	0.120147	0.137645	0.196552	0.0289644	-0.0196536	-0.293172	-0.04964	0.122302	0.18722	-0.0725518	0.0637705	-0.0945959	0.0577738	0.0567259	-0.383135	0.00742414	0.30817	-0.0397636	0.205772	0.175837	0.253133	0.20431	-0.136965	0.00213756	-0.0298501	0.276016	0.010141	0.254942	0.213104	-0.106107	-0.0899456	-0.143833	0.0404233	-0.133169	-0.18002	-0.335468	-0.0355516
[truncated: 67 more columns]

## Sheet: Color.5
	Acidaminococcaceae	Acidaminococcaceae Phascolarctobacterium	Actinomycetaceae Actinomyces	Actinomycetaceae Varibaculum	Alcaligenaceae	Alcaligenaceae Parasutterella	Alcaligenaceae Sutterella	Archaea	Bacillaceae	Bacillaceae Bacillus	Bacillales	Bacteroidaceae	Bacteroidaceae Bacteroides	Bacteroidales	Betaproteobacteria	Bifidobacteriaceae	Bifidobacteriaceae Bifidobacterium	Bifidobacteriaceae Bifidobacterium breve	Bifidobacteriaceae Bifidobacterium longum subsp. longum	Bifidobacteriales	Burkholderiales	Christensenellaceae Christensenellaceae R-7 group	Clostridiaceae Clostridium sensu stricto	Clostridiaceae Sarcina	Clostridiaceae Clostridium neonatale	Clostridiaceae Unclassified	Clostridiales	Clostridiales Family XI Anaerococcus	Coriobacteriaceae	Coriobacteriaceae Atopobium	Coriobacteriaceae Collinsella	Coriobacteriaceae Eggerthella	Desulfovibrionaceae Bilophila	Enterobacteriaceae	Enterobacteriaceae Citrobacter	Enterobacteriaceae Enterobacter	Enterobacteriaceae Enterobacteriaceae bacterium	Enterobacteriaceae Escherichia-Shigella	Enterobacteriaceae Klebsiella	Enterobacteriaceae Salmonella enterica subsp. enterica serovar Paratyphi A	Enterobacteriales	Enterococcaceae	Enterococcaceae Enterococcus	Erysipelotrichaceae	Erysipelotrichaceae Coprobacillus	Erysipelotrichaceae Erysipelatoclostridium	Erysipelotrichaceae Erysipelotrichaceae	Erysipelotrichaceae Faecalitalea	Erysipelotrichaceae Holdemanella
M162T637	0.194476	-0.0794033	-0.263935	0.0837807	-0.149823	-0.129739	-0.194275	-0.151221	0.0708947	0.121801	0.119264	-0.184275	-0.250969	-0.213328	-0.211898	-0.265714	-0.129912	0.320794	-0.126637	-0.304982	-0.25467	0.0647123	0.241936	0.0410178	0.212134	0.234655	0.208804	-0.070154	-0.435334	-0.0658229	-0.405059	-0.23484	-0.211185	0.109786	0.0643229	0.164217	-0.0613389	-0.0428316	0.111768	-0.0802455	0.193428	0.0968505	0.0917159	0.134744	-0.237851	0.137647	0.116665	0.377363	-0.00559513
M164T675	0.240264	0.0667172	-0.20459	-0.0478962	-0.0561326	-0.0908267	-0.0199747	-0.105337	0.0442194	0.0563009	0.0434589	-0.080454	-0.102136	-0.0391935	-0.0742534	-0.282392	-0.134725	0.283398	-0.140308	-0.282341	-0.122134	0.0865652	0.182625	0.0564671	0.159838	0.167753	0.248919	-0.10296	-0.384442	-0.0179304	-0.312768	-0.236888	-0.205076	0.0501633	0.0655988	0.147484	-0.0339904	-0.0728428	0.0664032	-0.115082	0.0983871	-0.0601841	-0.059812	0.0578386	-0.15243	0.0564364	0.0753349	0.339449	0.0151026
M100T674	0.0106732	-0.111916	-0.0810828	0.112238	-0.0915481	-0.0550674	-0.153688	-0.0676676	0.0354834	0.0633537	0.068995	-0.110457	-0.148415	-0.156002	-0.137137	-0.0301127	-0.00537542	0.112182	-0.00241833	-0.0703759	-0.141209	0.0113817	0.0636547	0.0135686	0.0558149	0.0694636	0.0626677	0.0109861	-0.13725	-0.032677	-0.146528	-0.0605915	-0.0668318	0.0183846	0.0189749	0.039178	-0.0334488	-0.0341635	0.0416018	-0.0347558	0.0601586	0.12255	0.116546	0.0844383	-0.100227	0.0835757	0.0625485	0.123748	-0.0103453
M254T668	0.108702	-0.0379563	-0.142895	0.0408527	-0.0787222	-0.0697876	-0.100016	-0.0812966	0.0379084	0.0644482	0.0626562	-0.0972254	-0.132181	-0.110509	-0.111103	-0.146852	-0.0717634	0.174732	-0.0702794	-0.166853	-0.134829	0.0363282	0.130908	0.0230275	0.114773	0.12659	0.115983	-0.0398826	-0.23724	-0.0344221	-0.219076	-0.129081	-0.115709	0.0583924	0.0353596	0.089679	-0.0326327	-0.0243461	0.0597718	-0.0451369	0.102985	0.0471237	0.0445267	0.0710285	-0.127475	0.0724924	0.0624342	0.205816	-0.00230492
M169T958	0.10137	-0.00969231	-0.117604	0.0121911	-0.0535166	-0.0535678	-0.0591014	-0.0614972	0.0277334	0.0466576	0.0436165	-0.066599	-0.0911104	-0.0686164	-0.0735505	-0.133533	-0.0677263	0.139912	-0.0669336	-0.142946	-0.0952958	0.0317551	0.110567	0.0184572	0.0969413	0.105007	0.0949841	-0.0408249	-0.193873	-0.0254092	-0.174556	-0.108706	-0.0943137	0.0523986	0.0291512	0.0765448	-0.0231844	-0.0141739	0.0474982	-0.0339955	0.085072	0.0159317	0.014905	0.0476986	-0.0981501	0.0493965	0.0445726	0.166889	0.000159862
M209T641	0.145711	0.144653	-0.0496893	-0.126441	0.0473266	-0.0106747	0.126881	-0.0111895	-0.0012247	-0.0244797	-0.0382991	0.0450823	0.0693009	0.117661	0.0741172	-0.144997	-0.0689478	0.0965061	-0.0777529	-0.113044	0.047928	0.0543686	0.0421055	0.0350324	0.0365939	0.0289188	0.136615	-0.0735388	-0.133657	0.026857	-0.0706997	-0.107537	-0.085495	-0.0153447	0.0297984	0.0555621	0.00633986	-0.0482414	-0.00289001	-0.0721121	-0.0211701	-0.150163	-0.145437	-0.0347669	-0.00401468	-0.0379569	5.39174e-05	0.12186	0.0222524
M273T688	0.177022	0.125169	-0.129891	-0.12962	0.0158002	-0.0276221	0.0851778	-0.0228618	0.00345051	0.0113341	-0.00106683	0.0204767	0.0177368	0.06871	0.0404449	-0.226877	-0.138894	0.0988037	-0.137724	-0.186648	0.00325642	0.0331373	0.151665	0.00240179	0.133156	0.131414	0.0535722	-0.0950386	-0.175738	-0.0181006	-0.138814	-0.114045	-0.0731873	0.117966	0.0242014	0.0997192	0.0020242	0.0614441	0.0472367	0.0208971	0.1247	-0.126931	-0.119844	-0.0245484	-0.0612782	-0.0160172	-0.00742189	0.135298	0.00927459
M506T862	0.0154131	0.00440232	-0.0241051	-0.0108952	-0.00423569	-0.00348975	-0.00161806	-0.00129579	-6.77769e-05	0.00772276	0.00737564	-0.00131975	-0.00731188	-0.00420079	-0.00189882	-0.0306608	-0.0248339	-0.000127395	-0.0221394	-0.0250226	-0.00628807	-0.00504376	0.0338863	-0.00954884	0.0298577	0.0308568	-0.0235757	-0.0102883	-0.0129792	-0.0118409	-0.018327	-0.00385065	0.00329763	0.0410472	-0.00138222	0.014645	0.000302848	0.0344248	0.0140776	0.0281739	0.0430365	-0.0038834	-0.0026854	-0.00173899	-0.0141399	0.00190082	-0.00503455	0.00395484	-0.00279258
M148T958	0.0461275	0.00498567	-0.0558811	-0.00955573	-0.0176132	-0.0184976	-0.0147688	-0.0188045	0.0077366	0.0193715	0.0178405	-0.0187804	-0.0303728	-0.019988	-0.0204896	-0.0687059	-0.0429555	0.0419313	-0.0405754	-0.065521	-0.0312109	0.00592814	0.0623659	-0.00233024	0.0548025	0.0577625	0.00951935	-0.0225872	-0.0697646	-0.0169613	-0.0673907	-0.0369399	-0.0259579	0.050777	0.00779054	0.0360586	-0.00610898	0.0252443	0.0258127	0.0134769	0.0616104	-0.00290975	-0.00201272	0.0110055	-0.0403489	0.0146275	0.00812069	0.0538354	-0.00184316
M84T958	0.0812442	0.043598	-0.0794918	-0.0535027	-0.00422274	-0.0165171	0.0201668	-0.0126214	0.00271848	0.016767	0.012314	0.000288967	-0.0101286	0.011064	0.00518542	-0.118969	-0.0800709	0.0389155	-0.0760521	-0.0996952	-0.0134534	0.00539142	0.0988181	-0.0108934	0.0868934	0.088209	-0.00918944	-0.0454562	-0.0834372	-0.0230131	-0.0780806	-0.0469383	-0.0239443	0.0944222	0.00739815	0.0549848	-0.000440226	0.0640395	0.0363246	0.0419999	0.101214	-0.0430475	-0.0393379	-0.0068287	-0.0439078	0.000767151	-0.00620027	0.0572612	-0.000893178
M311T815	0.0640472	0.0748487	-0.0274294	-0.0756029	0.0287016	0.00292398	0.0701848	0.00743032	-0.00710744	-0.011951	-0.0180817	0.0345625	0.0435273	0.0647296	0.0488181	-0.0763832	-0.0488873	0.0118298	-0.0495759	-0.0519922	0.0359876	0.0110451	0.0384907	-0.000740301	0.0337931	0.0296937	0.00981325	-0.0380447	-0.0337445	0.00266298	-0.0162424	-0.029439	-0.0131665	0.034966	0.00514702	0.0271924	0.00872099	0.0265177	0.0062174	0.0118499	0.0273036	-0.0781583	-0.0741547	-0.0294451	0.00229772	-0.026503	-0.0169982	0.0226515	0.00654502
M130T958	0.0891556	0.0842943	-0.0557524	-0.0889854	0.0241926	-0.00371584	0.0710037	0.00192186	-0.00541148	-0.0041702	-0.0114054	0.0313191	0.0352502	0.0625335	0.0460307	-0.115166	-0.0754153	0.0253214	-0.074409	-0.0856074	0.0272247	0.0117961	0.0734541	-0.00518491	0.0645451	0.0613748	0.00438433	-0.0519557	-0.0624574	-0.0067617	-0.0448462	-0.044443	-0.0207646	0.0689293	0.00737578	0.0459108	0.00773782	0.0495759	0.019897	0.0277475	0.0646373	-0.0870587	-0.0819897	-0.029282	-0.0150459	-0.0236052	-0.0179306	0.0421864	0.0054624
M147T958	0.0923209	0.0960697	-0.0496491	-0.0990921	0.03203	-0.000478548	0.0853228	0.00554758	-0.00749716	-0.00994436	-0.018024	0.0397331	0.0477143	0.0769788	0.0572623	-0.114981	-0.0743635	0.0228511	-0.0742793	-0.0825994	0.0382451	0.0141082	0.0666315	-0.00314565	0.0585284	0.0541111	0.00980349	-0.0541347	-0.0581823	-0.0020634	-0.0366705	-0.0448266	-0.0209116	0.0613152	0.00770952	0.0438294	0.00988309	0.0445903	0.0153492	0.0227142	0.0540887	-0.0997489	-0.0943119	-0.0353301	-0.00739495	-0.0302601	-0.0208068	0.0395052	0.00737847
M224T893	0.130787	-0.160477	-0.28901	0.132015	-0.186694	-0.125651	-0.275081	-0.138744	0.0673989	0.155402	0.161427	-0.208581	-0.306552	-0.294682	-0.256321	-0.245527	-0.151821	0.235469	-0.134358	-0.287008	-0.292198	0.00801879	0.30375	-0.0149547	0.267007	0.296577	0.0299396	-0.0474022	-0.358373	-0.117052	-0.389623	-0.15925	-0.129996	0.240883	0.0358454	0.161806	-0.0611841	0.0992525	0.150786	0.0610722	0.329807	0.182296	0.177921	0.145391	-0.264981	0.161573	0.0942655	0.283965	-0.0291838
M469T944	0.19679	-0.102579	-0.366096	0.0476498	-0.174454	-0.123594	-0.23	-0.123698	0.0561491	0.16716	0.169514	-0.178467	-0.288824	-0.259961	-0.219373	-0.368957	-0.255929	0.203821	-0.228479	-0.373453	-0.273186	-0.0145429	0.426627	-0.0576181	0.375341	0.404594	-0.082598	-0.0961946	-0.374853	-0.155303	-0.423266	-0.160426	-0.0987303	0.405454	0.0253089	0.212643	-0.0494015	0.251283	0.196445	0.186433	0.489587	0.123088	0.125713	0.110927	-0.293094	0.142405	0.0540644	0.266638	-0.0368286
M246T902	0.0537298	-0.135643	-0.23519	0.0729579	-0.135543	-0.0675681	-0.209024	-0.0597215	0.0291503	0.128253	0.137678	-0.12602	-0.21926	-0.226856	-0.168609	-0.194213	-0.168553	0.0373883	-0.139322	-0.198888	-0.193213	-0.0618193	0.30479	-0.0860356	0.268612	0.292156	-0.216261	-0.0341626	-0.144109	-0.138014	-0.230052	-0.0214899	0.0194432	0.357835	-0.012206	0.120617	-0.0283987	0.279095	0.150285	0.240893	0.411428	0.151613	0.153847	0.0741231	-0.194932	0.104826	0.0101303	0.0660844	-0.0435061
M206T897	0.194515	-0.00337085	-0.279923	-0.0362005	-0.0950967	-0.0828548	-0.0960353	-0.0785285	0.0322206	0.105558	0.101688	-0.0921185	-0.161025	-0.121897	-0.107687	-0.326397	-0.223459	0.150246	-0.204729	-0.306855	-0.15677	-0.00116436	0.333069	-0.0419803	0.292976	0.309607	-0.0524341	-0.101557	-0.289413	-0.106413	-0.30816	-0.136796	-0.0787413	0.316781	0.0216498	0.172666	-0.0261213	0.202308	0.142906	0.143678	0.368095	0.0146118	0.0201776	0.0497351	-0.201689	0.0746153	0.02111	0.203673	-0.0200045
M331T951	0.140706	-0.0407693	-0.235837	0.00547713	-0.0991195	-0.0750367	-0.120874	-0.0732713	0.0320714	0.100184	0.0998651	-0.099154	-0.165257	-0.141209	-0.120258	-0.252565	-0.175097	0.12656	-0.157901	-0.247147	-0.157525	-0.00725993	0.278216	-0.0377775	0.244764	0.261658	-0.0540195	-0.0713648	-0.239702	-0.0966594	-0.265822	-0.106134	-0.0623912	0.266465	0.0163183	0.140189	-0.0274859	0.168977	0.124587	0.124008	0.315912	0.0524454	0.0554477	0.0587701	-0.180841	0.0796461	0.0267534	0.168654	-0.0213291
M471T938	0.155914	-0.0175707	-0.246214	-0.0229356	-0.0885776	-0.0704327	-0.0973199	-0.0649879	0.0269159	0.0972159	0.0954652	-0.0834501	-0.148726	-0.119769	-0.100556	-0.278127	-0.197371	0.112707	-0.178483	-0.261342	-0.141646	-0.01195	0.299337	-0.0471212	0.263402	0.279026	-0.0800705	-0.0835425	-0.234447	-0.101567	-0.262366	-0.103341	-0.0520222	0.298869	0.0131203	0.148534	-0.0222975	0.202399	0.130715	0.151561	0.343927	0.0280452	0.0330497	0.0443889	-0.178812	0.0684511	0.0134798	0.157268	-0.0217336
M309T949	0.166772	0.00466407	-0.23845	-0.0407755	-0.0758879	-0.0670247	-0.0724345	-0.061633	0.0245949	0.0877044	0.084117	-0.0708784	-0.128861	-0.0949011	-0.0827431	-0.282308	-0.196291	0.117027	-0.179564	-0.261296	-0.125079	-0.00454336	0.288315	-0.04051	0.253648	0.267179	-0.0597219	-0.0891522	-0.236906	-0.0922278	-0.255028	-0.110741	-0.0589947	0.281438	0.0159008	0.147397	-0.0195902	0.186738	0.122822	0.135366	0.322521	0.00432544	0.00982961	0.035714	-0.168062	0.0581722	0.0113828	0.16238	-0.0175136
M421T899	0.211361	0.0910489	-0.24407	-0.133107	-0.0298633	-0.0481099	0.0216563	-0.0337607	0.00756879	0.0642509	0.054892	-0.0122272	-0.0562904	-0.0051506	-0.00685265	-0.339339	-0.242229	0.0823692	-0.224725	-0.285283	-0.0584957	-0.00676883	0.314634	-0.0538527	0.27687	0.283945	-0.0968785	-0.122935	-0.216176	-0.0886262	-0.225606	-0.108121	-0.0390708	0.32836	0.010657	0.160371	-0.00221592	0.24271	0.122756	0.17818	0.351515	-0.0873694	-0.0764362	-0.0130945	-0.141808	0.0143504	-0.0252133	0.132907	-0.0124019
M310T950	0.167898	0.0536984	-0.198845	-0.0825182	-0.0377199	-0.047877	-0.00727061	-0.0403057	0.0131885	0.058372	0.0516515	-0.0293061	-0.0674911	-0.0279819	-0.0287975	-0.264784	-0.182495	0.0926261	-0.169924	-0.231766	-0.0693354	0.00227103	0.24545	-0.0329995	0.215907	0.223376	-0.0446244	-0.0929075	-0.198222	-0.0690629	-0.201689	-0.10086	-0.0503437	0.240491	0.014452	0.129517	-0.00842555	0.164079	0.0977976	0.115175	0.265955	-0.0491656	-0.0421655	0.00612735	-0.125094	0.025536	-0.00447923	0.133942	-0.0093482
M546T867	0.151759	0.0413628	-0.196087	-0.075704	-0.0404382	-0.044014	-0.0166497	-0.0345792	0.0109371	0.0610402	0.0558721	-0.029166	-0.0709682	-0.0369109	-0.0314681	-0.253905	-0.18228	0.0704205	-0.167441	-0.220578	-0.0696465	-0.00883377	0.249169	-0.043251	0.219278	0.227402	-0.0794659	-0.0869384	-0.17428	-0.0759181	-0.188874	-0.0821799	-0.0315283	0.258976	0.00808825	0.124703	-0.00698322	0.188275	0.101385	0.140355	0.283328	-0.0365008	-0.0292971	0.00489986	-0.123691	0.0263924	-0.0108671	0.108864	-0.0131845
M309T861	0.434758	0.406441	-0.229162	-0.397579	0.117406	-0.0295814	0.342167	-0.0154035	-0.0132123	-0.0351133	-0.0721387	0.133061	0.169883	0.306378	0.207866	-0.510488	-0.300962	0.202537	-0.308529	-0.391027	0.121525	0.101493	0.268747	0.0294286	0.235644	0.218634	0.1863	-0.23761	-0.357044	0.00997441	-0.230595	-0.265301	-0.171172	0.180701	0.0595958	0.203668	0.0263497	0.0794114	0.0579201	-0.0123831	0.165743	-0.419963	-0.400302	-0.117391	-0.0587255	-0.105118	-0.0446281	0.283095	0.0417547
M190T921	0.34793	0.482734	-0.0907087	-0.479114	0.21563	0.047515	0.483005	0.0769369	-0.0580742	-0.109247	-0.14713	0.255014	0.332675	0.455633	0.351282	-0.391269	-0.250471	0.0157029	-0.259263	-0.237441	0.284134	0.0651504	0.150999	0.00125425	0.132469	0.100904	0.0569348	-0.213473	-0.114749	0.0458648	-0.00187307	-0.137563	-0.048977	0.142992	0.0226564	0.121102	0.0661943	0.127131	-0.00128107	0.0499888	0.0761215	-0.507674	-0.483054	-0.209073	0.0786843	-0.196131	-0.122181	0.0680013	0.0464693
M422T899	0.299084	0.212302	-0.260904	-0.249046	0.0245655	-0.037639	0.143112	-0.0176993	-0.00529896	0.034561	0.015399	0.0495111	0.0275349	0.110171	0.0796251	-0.430874	-0.296118	0.0971357	-0.282565	-0.341392	0.0117991	0.0157437	0.340213	-0.0459661	0.299222	0.298102	-0.0597329	-0.174599	-0.252196	-0.0710559	-0.22752	-0.149464	-0.0610247	0.342832	0.019621	0.18805	0.0129454	0.252298	0.116948	0.170348	0.349892	-0.214933	-0.198484	-0.0624145	-0.119791	-0.0338426	-0.0501752	0.160612	0.00142839
M163T641	0.280879	0.17096	-0.238038	-0.188325	0.00267524	-0.053091	0.09772	-0.0443011	0.00974871	0.0381476	0.0206049	0.0116971	-0.0076875	0.0694528	0.0355644	-0.380819	-0.241637	0.156676	-0.234969	-0.319286	-0.0256547	0.0403944	0.283396	-0.0109233	0.248983	0.250088	0.0452208	-0.151899	-0.292485	-0.0505687	-0.250062	-0.178074	-0.108347	0.241094	0.0348975	0.172973	-0.00123626	0.14169	0.097284	0.0729845	0.259911	-0.17112	-0.15978	-0.0263379	-0.125616	-0.00806482	-0.0104902	0.217421	0.00707711
M238T862	0.24984	0.207868	-0.187427	-0.230492	0.0449325	-0.020235	0.16066	-0.00360805	-0.0103763	0.00840113	-0.00975423	0.0659156	0.0621676	0.134923	0.099269	-0.34232	-0.230845	0.0734345	-0.223523	-0.262635	0.0444866	0.0220585	0.246539	-0.0277789	0.216763	0.211774	-0.0229264	-0.146208	-0.190649	-0.0398377	-0.156465	-0.123186	-0.0525292	0.243101	0.0178652	0.143044	0.016776	0.178728	0.0772668	0.113577	0.239565	-0.212928	-0.198791	-0.0683647	-0.0706422	-0.0481262	-0.0475419	0.123537	0.00800728
M137T677	0.322418	0.32478	-0.236126	-0.37439	0.0998463	0.00512348	0.281176	0.0408158	-0.0375832	-0.00789324	-0.033082	0.14766	0.148572	0.245054	0.201267	-0.466838	-0.341658	-0.00308949	-0.325585	-0.329184	0.127986	-0.00366184	0.350492	-0.0766098	0.308517	0.296893	-0.160967	-0.206178	-0.155889	-0.0645076	-0.132372	-0.104027	0.0046081	0.407349	0.000193904	0.18255	0.0439388	0.350713	0.107155	0.256503	0.380433	-0.336101	-0.311761	-0.1429	-0.0571514	-0.10638	-0.116797	0.0584339	0.00562696
M262T905	0.138191	0.128451	-0.150042	-0.179082	0.0316819	0.00610978	0.104311	0.0321375	-0.0238936	0.0182113	0.00983678	0.0674766	0.0467364	0.0835469	0.0841016	-0.249569	-0.208023	-0.0613022	-0.189199	-0.173048	0.0474857	-0.04118	0.240059	-0.081903	0.211629	0.209816	-0.21451	-0.100874	-0.0340685	-0.0714645	-0.0630728	-0.0062783	0.0589824	0.320199	-0.0196333	0.101165	0.0251686	0.296156	0.0870815	0.24242	0.308328	-0.131913	-0.117598	-0.0740009	-0.0502267	-0.044226	-0.0818473	-0.0321942	-0.0129851
M162T641	0.181742	0.174456	-0.156257	-0.214825	0.0484298	0.0027249	0.14623	0.0269445	-0.0232772	0.00682106	-0.00613539	0.0812016	0.0714885	0.123589	0.107782	-0.284643	-0.218541	-0.0234978	-0.204332	-0.20109	0.0642094	-0.0185022	0.23743	-0.0634852	0.209124	0.20438	-0.150273	-0.12094	-0.0783324	-0.0559748	-0.0820029	-0.0442614	0.0245891	0.291601	-0.00763535	0.113728	0.0263048	0.258101	0.0791324	0.199408	0.277697	-0.179884	-0.16474	-0.0830194	-0.0463893	-0.0565061	-0.0771391	0.0126596	-0.00371339
M116T659	0.222396	0.184691	-0.202117	-0.22925	0.0374169	-0.010927	0.140971	0.0137061	-0.0182332	0.0209019	0.00629204	0.0701755	0.0520132	0.113771	0.0965959	-0.344609	-0.256826	0.00794858	-0.240608	-0.256066	0.0436404	-0.0139197	0.290115	-0.0664232	0.255427	0.252629	-0.145474	-0.141728	-0.133425	-0.0695647	-0.134614	-0.0739958	0.00504736	0.336457	-0.00172223	0.143976	0.0226046	0.282877	0.100158	0.213662	0.330059	-0.188813	-0.172544	-0.0776137	-0.0773075	-0.0477763	-0.073232	0.0541482	-0.00486999
M507T861	0.243775	0.303962	-0.101261	-0.312885	0.123448	0.021422	0.292108	0.0430397	-0.0349043	-0.052263	-0.0762435	0.152269	0.188834	0.27051	0.210203	-0.297825	-0.19908	0.0139813	-0.199797	-0.193846	0.160638	0.0323478	0.154999	-0.0151436	0.136202	0.118793	-0.00269527	-0.150311	-0.0992731	0.00688062	-0.0385264	-0.0947352	-0.0274635	0.160571	0.0124812	0.102241	0.0404491	0.137205	0.0251053	0.0783416	0.12398	-0.318188	-0.301019	-0.129941	0.0207072	-0.115638	-0.0823432	0.0540591	0.023733
M343T863	0.214641	0.313516	-0.0584309	-0.319793	0.144392	0.038836	0.318314	0.0620894	-0.0436077	-0.0710663	-0.0947481	0.176093	0.223892	0.300122	0.238048	-0.252972	-0.17264	-0.0242157	-0.175097	-0.146336	0.19542	0.0273628	0.110323	-0.0154013	0.0969582	0.0762297	-0.0159344	-0.137907	-0.0414769	0.0207059	0.0187652	-0.0654331	-0.00405498	0.128171	0.00557025	0.0760601	0.0479336	0.126184	0.00490748	0.0744748	0.0803136	-0.330193	-0.31288	-0.146151	0.056354	-0.133904	-0.094396	0.00735903	0.0259701
M247T773	0.15626	0.222997	-0.024887	-0.213007	0.102434	0.0216203	0.225703	0.0321098	-0.0247836	-0.0568658	-0.0747379	0.116258	0.158155	0.214952	0.162035	-0.161176	-0.0949962	0.0213863	-0.102426	-0.0959725	0.133411	0.0403165	0.0407564	0.0142125	0.0355891	0.0201486	0.0655356	-0.092743	-0.0575646	0.0339271	0.00458225	-0.0713066	-0.0366288	0.0223787	0.0153426	0.04698	0.0287993	0.0164748	-0.013332	-0.0144078	-0.00864078	-0.234875	-0.224757	-0.0925068	0.0452061	-0.0906882	-0.0474516	0.0438478	0.0255485
M156T952	0.186115	0.242481	-0.0561386	-0.239048	0.103289	0.0179588	0.23753	0.0314256	-0.0258879	-0.0509485	-0.0704601	0.121006	0.158422	0.222963	0.169012	-0.209149	-0.130605	0.0257509	-0.13549	-0.133519	0.133095	0.0380371	0.0838613	0.00486368	0.0735375	0.0583721	0.0455616	-0.111312	-0.0802005	0.0223468	-0.0195029	-0.0827439	-0.0374436	0.071004	0.0154541	0.0681891	0.0305334	0.0558191	0.00260599	0.0154507	0.040881	-0.254426	-0.242319	-0.0995267	0.0301899	-0.0934725	-0.0552492	0.0548691	0.0241152
M173T983	0.235311	0.298654	-0.0567432	-0.280978	0.125717	0.015223	0.290647	0.0260212	-0.0254379	-0.0674702	-0.0925502	0.139148	0.191962	0.274475	0.199731	-0.24383	-0.136972	0.0710318	-0.148235	-0.160695	0.156478	0.0669983	0.0712588	0.0297625	0.0622048	0.0430699	0.129734	-0.133296	-0.129753	0.0446775	-0.0365769	-0.127678	-0.0797855	0.0251697	0.0303245	0.0794023	0.0321487	0.000608248	-0.0111588	-0.0441958	-0.0083383	-0.313236	-0.300372	-0.110878	0.0394708	-0.109753	-0.0487462	0.107611	0.0362818
M175T980	0.226657	0.286347	-0.0515736	-0.266603	0.120326	0.013268	0.278375	0.0224304	-0.0231015	-0.0657653	-0.0900224	0.131481	0.183568	0.263259	0.189881	-0.23062	-0.1262	0.0760054	-0.138092	-0.152985	0.148663	0.0683671	0.0614133	0.0334507	0.0535243	0.0350674	0.139527	-0.126917	-0.130452	0.0464613	-0.0373236	-0.127553	-0.0833148	0.0110412	0.0313658	0.0750116	0.029732	-0.0135901	-0.0137912	-0.0554793	-0.0204024	-0.300313	-0.288404	-0.10396	0.0385212	-0.104206	-0.0428032	0.111169	0.0361554
M303T894	0.220183	0.285677	-0.0454255	-0.266485	0.122708	0.0162314	0.28041	0.0259224	-0.0246408	-0.0678528	-0.0918217	0.134723	0.187727	0.265817	0.193214	-0.222919	-0.122681	0.0672726	-0.134434	-0.144854	0.153297	0.0658916	0.0560913	0.0317349	0.0488666	0.0300692	0.132056	-0.124319	-0.118838	0.0471878	-0.0275829	-0.120605	-0.0771154	0.00977676	0.0294042	0.070751	0.0309774	-0.0110698	-0.0158959	-0.0518564	-0.0233623	-0.29992	-0.287954	-0.106357	0.0435172	-0.106533	-0.0454782	0.10084	0.0358321
M139T659	0.0710407	0.0935946	-0.0628265	-0.121565	0.0374565	0.0159963	0.0901488	0.0330795	-0.0210941	-0.00411741	-0.00978324	0.0613304	0.0582994	0.0794624	0.0760743	-0.127453	-0.111428	-0.0602888	-0.1017	-0.0769547	0.0573634	-0.0258174	0.116045	-0.048287	0.102378	0.0983911	-0.133246	-0.0565734	0.0144156	-0.0319658	-0.000175827	0.0118127	0.0485655	0.170881	-0.0154408	0.0455786	0.021258	0.170143	0.0381376	0.141261	0.154985	-0.0978264	-0.0887099	-0.0591215	-0.00459556	-0.0426229	-0.0589084	-0.0473693	-0.00504427
M266T858	0.127471	0.165768	-0.0786137	-0.191256	0.0678666	0.020414	0.16047	0.0408552	-0.0280111	-0.0196363	-0.031236	0.0960655	0.104818	0.145604	0.125238	-0.188711	-0.147977	-0.0478923	-0.140268	-0.116805	0.0958622	-0.012206	0.137945	-0.0442093	0.121551	0.113027	-0.111405	-0.0894516	-0.0134821	-0.0235485	-0.00794438	-0.0159847	0.0334549	0.185485	-0.00951928	0.0656553	0.0296808	0.179363	0.0375279	0.138922	0.161121	-0.173521	-0.161023	-0.0873302	0.00430055	-0.0697062	-0.073123	-0.026131	0.00284746
M76T809	0.0457084	0.109831	-0.0170386	-0.132972	0.0620499	0.0339215	0.123642	0.052245	-0.0300468	-0.0260182	-0.0320095	0.0882163	0.0990083	0.116455	0.108643	-0.0831738	-0.0832412	-0.0944854	-0.0762364	-0.0293969	0.0965239	-0.0272456	0.0661717	-0.0450161	0.0585325	0.0505774	-0.135542	-0.045675	0.0692251	-0.0142739	0.0582776	0.0370928	0.0675991	0.129346	-0.0207549	0.018873	0.0291775	0.150054	0.0147173	0.12845	0.101263	-0.116943	-0.107664	-0.0771319	0.0342934	-0.063572	-0.0703018	-0.0897464	-0.00111783
M512T889	0.0148842	0.0871195	-0.00572178	-0.11696	0.0578806	0.0405384	0.107107	0.0609566	-0.0331632	-0.0234556	-0.0267691	0.0874144	0.0938867	0.101465	0.103173	-0.0559967	-0.0747575	-0.128552	-0.0649663	-0.00412116	0.0962342	-0.0432276	0.0617707	-0.0581118	0.0548029	0.0477475	-0.182765	-0.0325593	0.110076	-0.0217801	0.082939	0.0675061	0.0957839	0.145648	-0.0302475	0.00683202	0.0309463	0.177004	0.0163645	0.159036	0.115678	-0.093735	-0.0846048	-0.0774061	0.0398907	-0.0617208	-0.0780481	-0.129614	-0.00648089
M72T646	0.0134302	0.109861	0.0106664	-0.139262	0.0762049	0.0512366	0.138042	0.0739697	-0.0400166	-0.0363001	-0.0408156	0.109218	0.123546	0.13289	0.130429	-0.0500152	-0.0731203	-0.149271	-0.0641194	0.00964619	0.124248	-0.0446521	0.0481783	-0.059914	0.0428741	0.0330623	-0.192366	-0.0348572	0.13594	-0.0146228	0.111461	0.0783683	0.107698	0.139881	-0.0335551	-0.00093833	0.0374439	0.181397	0.00760008	0.163632	0.101697	-0.118606	-0.108333	-0.0939376	0.0599022	-0.0783002	-0.0898596	-0.152529	-0.00413269
M259T866	0.0620453	0.112321	0.0126671	-0.102921	0.0596092	0.0175682	0.121589	0.0220551	-0.0147939	-0.0380624	-0.0467787	0.0657052	0.0932076	0.118557	0.0901562	-0.0516709	-0.026647	0.000468306	-0.0323742	-0.021315	0.0801061	0.0217725	-0.0106887	0.0124562	-0.00954694	-0.0187795	0.0426536	-0.0375091	-0.00597684	0.0274875	0.0281671	-0.0257613	-0.0139351	-0.0206356	0.0066228	0.00829174	0.0163514	-0.0140775	-0.0201127	-0.0241572	-0.0404203	-0.119254	-0.114799	-0.0499667	0.0403779	-0.0516582	-0.024313	0.00716532	0.0150342
M259T880	0.0992457	0.159781	0.00316709	-0.148062	0.0796293	0.0202251	0.167834	0.0266371	-0.0190644	-0.0486009	-0.0612655	0.0881624	0.123806	0.162165	0.122186	-0.0909571	-0.0493032	0.0103594	-0.0566287	-0.0470266	0.105221	0.0316936	0.00183202	0.0163242	0.0013979	-0.010857	0.0606116	-0.0588418	-0.0255179	0.0339558	0.0227672	-0.0451406	-0.0254115	-0.0143514	0.0110379	0.0210972	0.0216536	-0.0115001	-0.0213501	-0.0288845	-0.0395839	-0.169035	-0.162461	-0.0680021	0.0465421	-0.0692836	-0.0327521	0.0228505	0.0205603
M116T961	0.103079	0.148472	-0.0168861	-0.142801	0.0685461	0.0151448	0.15065	0.0225806	-0.0170931	-0.0377364	-0.0495419	0.0784131	0.105935	0.143413	0.108811	-0.107621	-0.0646168	0.0107339	-0.0691889	-0.0634566	0.089794	0.0252336	0.0288925	0.00766312	0.0252561	0.0149728	0.0378732	-0.0618047	-0.035152	0.0214726	0.00479642	-0.0450847	-0.0215055	0.0191147	0.00926003	0.0312284	0.0196729	0.015928	-0.00807161	-0.0048844	-0.00194788	-0.156418	-0.149531	-0.0626434	0.0303996	-0.0609864	-0.0331854	0.0255021	0.0165316
M191T958	0.0429553	0.104982	0.012255	-0.107806	0.0614741	0.0270566	0.119771	0.0368161	-0.0217059	-0.0356441	-0.0425572	0.0753904	0.0975001	0.116359	0.097471	-0.047033	-0.0384675	-0.0456171	-0.0394405	-0.0096118	0.0893537	0.000289452	0.00672804	-0.0101509	0.0059765	-0.00294558	-0.0311735	-0.0341564	0.0385207	0.0134191	0.0528868	0.00789046	0.0241512	0.0283438	-0.00606194	0.00441601	0.0218949	0.045536	-0.0109804	0.033908	0.00395211	-0.112097	-0.106153	-0.0605738	0.0446224	-0.0569778	-0.0428953	-0.0425219	0.00838701
M111T673	0.0597366	0.137161	0.0234139	-0.132834	0.0794273	0.0312441	0.155349	0.0405454	-0.0245185	-0.0493864	-0.059043	0.092609	0.125509	0.151947	0.122326	-0.0532282	-0.0360127	-0.0361776	-0.0404105	-0.0103063	0.112309	0.0123856	-0.0103121	0.00090582	-0.00911027	-0.0210397	0.00314363	-0.0423548	0.0318839	0.0277594	0.0616292	-0.00503862	0.0114945	-9.82986e-05	-0.00119298	0.00303028	0.0253546	0.0188773	-0.0229151	0.00661747	-0.0298275	-0.14638	-0.139833	-0.0721674	0.0596719	-0.0712439	-0.0445418	-0.0317096	0.0148798
M174T839	0.0536761	0.13516	0.0235209	-0.13469	0.0802763	0.0343959	0.155211	0.0453963	-0.0268005	-0.0488049	-0.0579081	0.0959789	0.127286	0.151696	0.125023	-0.0516693	-0.0397205	-0.051041	-0.0426269	-0.00640529	0.115629	0.00557429	-0.00500579	-0.006265	-0.0043781	-0.0162485	-0.0203282	-0.0413243	0.0463212	0.0234152	0.069852	0.00575558	0.0237037	0.0152959	-0.00524993	0.00169143	0.0271988	0.0377788	-0.0201548	0.0250339	-0.0160062	-0.144466	-0.137433	-0.0757537	0.0612998	-0.07316	-0.0505823	-0.0477439	0.0128119
M72T667	0.117467	0.179364	-0.0271324	-0.182787	0.0850548	0.024719	0.184558	0.0382644	-0.0261454	-0.0430039	-0.0563838	0.103625	0.132278	0.174697	0.139355	-0.137292	-0.0945716	-0.020056	-0.0961243	-0.076188	0.116154	0.0144325	0.0566801	-0.00921771	0.0498207	0.037577	-0.0123363	-0.0765383	-0.0145213	0.01346	0.0192623	-0.0323832	0.00174143	0.0691635	0.0019434	0.0394306	0.0284045	0.0712702	9.61456e-05	0.0428736	0.0402837	-0.189192	-0.179305	-0.0855488	0.0371606	-0.0787805	-0.0557017	-0.00338949	0.0149479
M292T815	0.111833	0.208783	0.00469777	-0.207204	0.110891	0.0390402	0.22658	0.0540069	-0.0342464	-0.0636121	-0.0786991	0.131771	0.174105	0.218495	0.175318	-0.117279	-0.0804253	-0.0410254	-0.0848164	-0.0491676	0.154672	0.0176633	0.0221069	-0.00446106	0.0193961	0.00303247	-0.0048941	-0.0757948	0.0189455	0.0298652	0.0612687	-0.0211027	0.0108278	0.0375628	-8.77848e-05	0.0235785	0.0361284	0.0544133	-0.0186759	0.0290989	-0.00240496	-0.221629	-0.210932	-0.105292	0.0690125	-0.100843	-0.0666822	-0.0284627	0.0201637
M150T682	0.148308	0.268719	-0.012558	-0.276186	0.139832	0.0509714	0.289011	0.0738191	-0.0465832	-0.0748733	-0.093842	0.171767	0.219543	0.276513	0.226359	-0.172315	-0.126636	-0.069842	-0.128452	-0.0779337	0.19721	0.0108643	0.0607538	-0.0214047	0.0534907	0.0333595	-0.0516605	-0.103945	0.0308793	0.0240785	0.073805	-0.0175763	0.0305314	0.0977662	-0.00586816	0.0400399	0.0486725	0.118275	-0.00982921	0.0804177	0.046264	-0.284884	-0.269681	-0.14045	0.0793668	-0.129996	-0.096351	-0.0519236	0.0212915
M527T902	0.0697569	0.198298	0.0322828	-0.206276	0.121058	0.057336	0.231268	0.0775004	-0.0446742	-0.07071	-0.0832197	0.150009	0.192752	0.225463	0.191934	-0.0778625	-0.0700095	-0.106503	-0.0709702	-0.00479055	0.17862	-0.0061897	0.00762954	-0.0251711	0.00688672	-0.0105907	-0.0811508	-0.0609095	0.0969263	0.0246133	0.118726	0.030092	0.06068	0.0593988	-0.0162776	0.00165517	0.0444071	0.0992735	-0.0226876	0.078463	0.00970792	-0.212307	-0.200662	-0.120638	0.0930536	-0.112902	-0.0884695	-0.103447	0.0145642
M61T447	0.095316	0.188981	-0.0111922	-0.202986	0.101608	0.0427404	0.206794	0.0628682	-0.0381448	-0.0517116	-0.0642004	0.13003	0.160385	0.19734	0.167724	-0.123394	-0.100982	-0.0809305	-0.0989213	-0.0502924	0.147675	-0.00684439	0.0579606	-0.0311799	0.0511587	0.0369454	-0.0880958	-0.0734275	0.0507973	0.00707029	0.0681512	0.00940528	0.0475524	0.106146	-0.0127626	0.0273979	0.0387583	0.127466	8.50983e-05	0.0986886	0.0661501	-0.200702	-0.188671	-0.108327	0.058876	-0.0970022	-0.082126	-0.0701027	0.0106984
M121T660	-0.0253516	-0.0306175	-0.0255472	0.00599012	-0.0144898	0.00578922	-0.0307146	0.0139737	-0.00618168	0.0187691	0.0228135	-0.00253904	-0.0214245	-0.0329413	-0.0116684	-0.0105764	-0.0330402	-0.0627278	-0.02285	-0.00248121	-0.0108775	-0.0385751	0.0571842	-0.0421985	0.0506548	0.0540279	-0.131234	0.00332665	0.0497153	-0.036036	0.0104505	0.0477661	0.0577618	0.108778	-0.0199353	0.00640635	0.00419921	0.115659	0.0297782	0.11002	0.108716	0.0323754	0.0345178	-0.00499215	-0.0161518	0.00590395	-0.02449	-0.0653273	-0.0148964
M366T887	0.010102	-0.0556982	-0.113731	0.00854516	-0.0522295	-0.0156748	-0.0817472	-0.0031039	0.00116595	0.0592132	0.0648293	-0.0347332	-0.0832189	-0.0916667	-0.0544261	-0.0986139	-0.105604	-0.0500671	-0.0852843	-0.0844922	-0.0656013	-0.0580879	0.173609	-0.0734751	0.153236	0.16347	-0.207762	-0.0191094	-0.00581577	-0.0833946	-0.0708135	0.0344641	0.0634789	0.244677	-0.0235721	0.0551292	-0.00252828	0.223071	0.0835216	0.200031	0.260311	0.0619267	0.0661066	0.0109224	-0.0816237	0.0335448	-0.0273903	-0.0400161	-0.028338
M454T860	0.0917648	0.0290071	-0.202571	-0.110002	-0.0270622	-0.00698195	-0.00865966	0.023486	-0.0169964	0.0674622	0.0679023	0.0152446	-0.0450507	-0.0314328	0.00692337	-0.251212	-0.236908	-0.103282	-0.204137	-0.18591	-0.0264196	-0.0884461	0.322649	-0.12949	0.284675	0.293079	-0.358787	-0.0817976	-0.010802	-0.1287	-0.0971072	0.0403963	0.111185	0.452124	-0.0392706	0.115097	0.0160507	0.420543	0.137092	0.363828	0.457162	-0.0255599	-0.011859	-0.0418358	-0.106442	0.000360963	-0.0853339	-0.0764696	-0.0371084
M265T624	0.166241	0.261052	-0.0940029	-0.307738	0.121995	0.0505981	0.268067	0.0874407	-0.0547051	-0.0419739	-0.0586712	0.173632	0.19127	0.246855	0.220422	-0.261512	-0.221915	-0.13361	-0.207697	-0.142101	0.180533	-0.0376268	0.197605	-0.0852956	0.17433	0.158916	-0.235425	-0.129234	0.0498263	-0.0372658	0.0442664	0.0187189	0.0952217	0.302661	-0.0285637	0.0821308	0.0555223	0.315224	0.0513187	0.255707	0.253526	-0.275006	-0.254287	-0.155368	0.0342014	-0.125462	-0.135859	-0.107894	0.0013292
M245T933	0.134528	0.238709	-0.0899113	-0.297991	0.117959	0.0595525	0.252048	0.100963	-0.0603364	-0.0367856	-0.0504251	0.176523	0.186608	0.231437	0.218006	-0.242705	-0.22519	-0.183036	-0.205869	-0.120747	0.182485	-0.0619841	0.209055	-0.10862	0.184624	0.170392	-0.313735	-0.118595	0.101491	-0.0526515	0.0720052	0.0588248	0.136882	0.347335	-0.0426035	0.0733186	0.0594421	0.372176	0.0599746	0.313767	0.295118	-0.252163	-0.230678	-0.160354	0.0374881	-0.125491	-0.151622	-0.163002	-0.00688644
M188T863	0.169461	0.216979	-0.131935	-0.268497	0.0859219	0.0308528	0.207673	0.0647944	-0.0428114	-0.0147525	-0.028884	0.133081	0.133005	0.184774	0.168765	-0.280139	-0.233747	-0.102369	-0.216411	-0.172942	0.126636	-0.0402308	0.235887	-0.0885534	0.208002	0.19822	-0.236926	-0.126847	0.00496288	-0.0567846	-0.010829	0.00310677	0.0802732	0.333653	-0.0249318	0.100187	0.0441181	0.32691	0.0735888	0.265086	0.300004	-0.226727	-0.207619	-0.125947	-0.00725052	-0.0940094	-0.117893	-0.0720363	-0.00517279
M482T868	0.152714	0.202658	-0.0990305	-0.238326	0.0839684	0.0277883	0.197319	0.0547817	-0.0366625	-0.0228844	-0.0366778	0.121363	0.130053	0.178656	0.156593	-0.233863	-0.188132	-0.0730727	-0.176965	-0.142554	0.120587	-0.0219718	0.178166	-0.0621566	0.157045	0.146701	-0.161703	-0.110169	-0.00417314	-0.0342569	-0.00375876	-0.00982661	0.0530849	0.246958	-0.0157	0.0809933	0.0383264	0.242103	0.0501864	0.191241	0.215657	-0.212239	-0.196272	-0.111106	0.00547432	-0.08747	-0.096255	-0.0469911	0.00127744
M85T863	0.139899	0.205452	-0.094151	-0.249069	0.091226	0.0375216	0.206381	0.0687683	-0.0434724	-0.0254706	-0.0384848	0.13494	0.14263	0.187601	0.17042	-0.229208	-0.195642	-0.110178	-0.181587	-0.130611	0.135879	-0.0365949	0.185485	-0.0776972	0.163627	0.152583	-0.213595	-0.108858	0.0334408	-0.0412499	0.0217026	0.0158031	0.0820592	0.277663	-0.0251341	0.076049	0.0441236	0.283076	0.0534357	0.231189	0.240636	-0.215853	-0.198516	-0.123574	0.0147323	-0.0964421	-0.112425	-0.0871389	-0.00233589
M514T888	0.0301027	0.164364	-0.0309237	-0.233083	0.107102	0.0791957	0.200344	0.122619	-0.0667164	-0.0366628	-0.0422027	0.169809	0.174079	0.187324	0.197819	-0.128624	-0.16861	-0.269385	-0.145179	-0.0218175	0.18216	-0.0980817	0.154648	-0.130596	0.137074	0.12472	-0.406952	-0.0682061	0.222723	-0.0589106	0.155804	0.143563	0.205471	0.337089	-0.0655371	0.0228114	0.0619427	0.396972	0.0477207	0.356944	0.279412	-0.176559	-0.157453	-0.153908	0.0662367	-0.118242	-0.162337	-0.270062	-0.0183153
M855T888	0.0589284	0.131157	-0.0504172	-0.176296	0.0704579	0.0436173	0.144527	0.0723199	-0.0413751	-0.0197397	-0.0259416	0.111403	0.11276	0.132452	0.133296	-0.13372	-0.13934	-0.148826	-0.123963	-0.0569684	0.11488	-0.0554211	0.134403	-0.0831041	0.118834	0.110787	-0.248294	-0.0647366	0.10122	-0.0425484	0.066242	0.0656452	0.114383	0.243211	-0.0363409	0.0376363	0.0395669	0.268043	0.0420204	0.233293	0.208503	-0.139167	-0.125437	-0.102625	0.0268805	-0.0778277	-0.10468	-0.140908	-0.00991812
M136T520	0.0225317	0.120878	-0.0263212	-0.173596	0.0783793	0.0587007	0.147016	0.091494	-0.0497845	-0.0256133	-0.0295638	0.125719	0.127455	0.13702	0.146014	-0.0986807	-0.12887	-0.202781	-0.110766	-0.0185649	0.134038	-0.0750239	0.120468	-0.0997202	0.106761	0.0978459	-0.310167	-0.0513673	0.166371	-0.0464641	0.114402	0.108388	0.155425	0.25887	-0.0496755	0.0185474	0.0461716	0.303014	0.038072	0.272491	0.216265	-0.129793	-0.115412	-0.114555	0.0470923	-0.0872577	-0.122022	-0.203036	-0.0145389
M118T557	0.037786	0.0665809	-0.0909439	-0.128779	0.0284545	0.0300188	0.0672193	0.0600073	-0.0337778	0.0146128	0.0136656	0.0711927	0.0464286	0.0534314	0.0767876	-0.142549	-0.159006	-0.158656	-0.135491	-0.0753846	0.058997	-0.0800063	0.190421	-0.108294	0.168308	0.167354	-0.321464	-0.0549344	0.0963581	-0.0783476	0.0291241	0.083107	0.13516	0.321462	-0.0448637	0.0515911	0.0310523	0.335454	0.0753127	0.298117	0.300675	-0.069662	-0.0567457	-0.0764205	-0.0162343	-0.0445776	-0.100333	-0.150057	-0.024295
M117T659	0.051454	0.123885	-0.0767351	-0.190126	0.0662342	0.0502086	0.136908	0.0871038	-0.048869	-0.0076257	-0.0118609	0.118991	0.107	0.121767	0.136796	-0.159165	-0.178208	-0.201575	-0.15438	-0.0693548	0.116269	-0.0859528	0.190393	-0.119381	0.168374	0.162028	-0.358793	-0.070588	0.138495	-0.0719732	0.0742196	0.100802	0.161774	0.343099	-0.052487	0.0484119	0.0456978	0.372871	0.0679401	0.330072	0.305857	-0.131336	-0.114782	-0.114991	0.0155236	-0.0802628	-0.130438	-0.19367	-0.0209275
M292T589	0.0952855	0.156319	-0.0999249	-0.218037	0.0717964	0.0423442	0.16028	0.0782973	-0.046342	-0.00863002	-0.0163664	0.122683	0.113863	0.142067	0.146503	-0.205952	-0.200793	-0.16508	-0.178945	-0.109757	0.117757	-0.0701159	0.211028	-0.109323	0.18639	0.179077	-0.317362	-0.0916396	0.0880579	-0.0682294	0.0403488	0.0649523	0.132416	0.34449	-0.0426295	0.0688855	0.0448126	0.359968	0.0719572	0.309697	0.309193	-0.164417	-0.146885	-0.118184	0.0047787	-0.0840544	-0.125864	-0.148615	-0.0157396
M871T888	0.0230472	0.191199	0.0337326	-0.232062	0.13375	0.0862721	0.241063	0.12169	-0.0658816	-0.0689024	-0.0773969	0.185272	0.216492	0.233936	0.223549	-0.0697918	-0.105353	-0.23583	-0.0937826	0.0265705	0.21463	-0.0636285	0.0537326	-0.0867033	0.0479909	0.0302153	-0.282188	-0.0556175	0.221701	-0.0110114	0.192372	0.121601	0.165767	0.192589	-0.0510229	-0.00886038	0.0619517	0.263412	-0.000120617	0.2373	0.127463	-0.206585	-0.190269	-0.156436	0.110518	-0.134221	-0.143385	-0.242251	-0.00214214
M264T904	0.0691433	0.196874	-0.022446	-0.242837	0.116635	0.0682538	0.227191	0.103654	-0.0585521	-0.0496204	-0.0596488	0.167409	0.186945	0.214763	0.20407	-0.13922	-0.14941	-0.195796	-0.135268	-0.0390424	0.184357	-0.0584871	0.117269	-0.0900149	0.103831	0.0889681	-0.275736	-0.0785385	0.153513	-0.0285156	0.125938	0.0857746	0.141316	0.245869	-0.0437226	0.0273402	0.0562101	0.291545	0.0261278	0.25342	0.191256	-0.21024	-0.19291	-0.146305	0.0704493	-0.120206	-0.136309	-0.19034	-0.0041803
M105T615	0.088705	0.2608	-0.00693507	-0.308096	0.157113	0.0877702	0.303164	0.12934	-0.0731837	-0.0743256	-0.0883662	0.216794	0.251517	0.289366	0.267277	-0.158367	-0.167263	-0.230823	-0.153967	-0.0354133	0.24412	-0.0595759	0.112883	-0.0963922	0.100021	0.0792376	-0.297782	-0.0963327	0.188093	-0.0180972	0.168655	0.0965664	0.160666	0.257094	-0.0488224	0.0248544	0.0706996	0.317224	0.0158566	0.273569	0.185796	-0.278856	-0.257956	-0.185458	0.103813	-0.157552	-0.164301	-0.225223	0.00112648
M435T662	0.0261875	0.187202	0.0489403	-0.213263	0.130624	0.0786015	0.235272	0.107432	-0.0584523	-0.0734932	-0.0828073	0.172635	0.210789	0.23039	0.211754	-0.0504426	-0.0764373	-0.193449	-0.0705898	0.0336279	0.204625	-0.0421318	0.0163897	-0.0605845	0.0149337	-0.00313191	-0.201992	-0.0493622	0.189709	0.00770591	0.179642	0.0950055	0.129609	0.122283	-0.0389341	-0.0154295	0.0555172	0.187196	-0.0162789	0.167288	0.0614769	-0.202275	-0.188419	-0.142059	0.11301	-0.126956	-0.121331	-0.199691	0.00473139
M434T662	0.0327997	0.20685	0.0479494	-0.236855	0.142456	0.0853604	0.258118	0.117481	-0.0641244	-0.0789151	-0.0892606	0.189191	0.229746	0.252137	0.232067	-0.0629016	-0.08979	-0.211827	-0.0827904	0.0307117	0.223143	-0.0471642	0.0259175	-0.0685078	0.0233745	0.00376332	-0.226437	-0.0567711	0.204577	0.00582898	0.192539	0.10291	0.142584	0.143483	-0.0429065	-0.0133507	0.0609784	0.21303	-0.0146284	0.189672	0.0772336	-0.22328	-0.207793	-0.156324	0.120673	-0.138935	-0.13422	-0.217641	0.00462926
M167T600	0.0752591	0.242843	0.0359835	-0.263132	0.151894	0.0781993	0.287189	0.107736	-0.0610316	-0.0851933	-0.0995113	0.194451	0.242755	0.279221	0.244922	-0.0988544	-0.100518	-0.167879	-0.0976737	-0.00131075	0.229023	-0.0248154	0.0283531	-0.0501233	0.0253215	0.00389523	-0.161105	-0.0752529	0.15253	0.0181266	0.163909	0.0623833	0.105131	0.118068	-0.0301508	0.00158112	0.0597025	0.174803	-0.0190804	0.146598	0.052857	-0.260389	-0.24452	-0.158976	0.117065	-0.144709	-0.125381	-0.166105	0.0126974
M115T864	0.0756847	0.236516	0.0259621	-0.260715	0.146427	0.0763353	0.278327	0.106757	-0.0605307	-0.0795571	-0.0933037	0.190206	0.234038	0.269556	0.238665	-0.106726	-0.108951	-0.17104	-0.104384	-0.00859906	0.221901	-0.029621	0.0430911	-0.056091	0.0383278	0.0179185	-0.177839	-0.076426	0.15098	0.0108554	0.156725	0.064894	0.109861	0.138299	-0.0319662	0.00632521	0.0590952	0.192793	-0.0117834	0.162787	0.0748567	-0.253414	-0.237288	-0.157006	0.109285	-0.140891	-0.126909	-0.168405	0.0101884
M164T594	0.121608	0.284631	-0.00163236	-0.312491	0.162408	0.0768823	0.321063	0.111208	-0.0651599	-0.0835051	-0.101153	0.21132	0.257925	0.307767	0.268293	-0.167396	-0.150486	-0.165061	-0.145028	-0.0514784	0.241704	-0.0255947	0.0823137	-0.0613783	0.0728171	0.0503145	-0.184185	-0.104427	0.12562	0.00691128	0.139308	0.0459053	0.10422	0.179369	-0.02974	0.0294987	0.0647891	0.226019	-0.0014924	0.184134	0.111922	-0.303357	-0.284182	-0.176317	0.10462	-0.156632	-0.140177	-0.154029	0.0128316
M70T659	0.167355	0.311846	-0.04407	-0.344819	0.162141	0.0686323	0.335994	0.105246	-0.0642384	-0.0757224	-0.0960503	0.213744	0.255615	0.317687	0.274159	-0.233237	-0.194633	-0.14439	-0.187166	-0.105861	0.237199	-0.0221106	0.135358	-0.0669943	0.119457	0.0973565	-0.188233	-0.130168	0.0807483	-0.00467547	0.0983278	0.0199731	0.0911128	0.229933	-0.0256191	0.0593947	0.0651384	0.260497	0.0174835	0.206381	0.165453	-0.330509	-0.309175	-0.181747	0.0823286	-0.157986	-0.144465	-0.123267	0.0128065
M166T502	0.161491	0.328816	-0.0232311	-0.359245	0.178204	0.0782453	0.361408	0.115969	-0.0696565	-0.0885305	-0.109734	0.231598	0.281746	0.344318	0.296606	-0.218739	-0.185307	-0.16053	-0.179381	-0.0869659	0.261629	-0.0214297	0.113484	-0.065175	0.10022	0.0755819	-0.187696	-0.128784	0.105205	0.00498807	0.126828	0.0295795	0.099249	0.211748	-0.0277076	0.0485357	0.0702101	0.252475	0.00586886	0.200523	0.140078	-0.349354	-0.327497	-0.194379	0.102869	-0.171868	-0.152172	-0.142432	0.0156515
M714T879	0.138869	0.255161	-0.0431079	-0.285517	0.131465	0.0562318	0.273815	0.0874428	-0.0533625	-0.0593074	-0.0757931	0.17545	0.207237	0.258054	0.224346	-0.198951	-0.167751	-0.123731	-0.160272	-0.0923558	0.193105	-0.0222088	0.122665	-0.060337	0.10826	0.0905346	-0.169857	-0.108942	0.0677042	-0.00903101	0.0780459	0.0193725	0.0801367	0.20595	-0.0229114	0.0523288	0.0539966	0.230306	0.0195365	0.184071	0.153278	-0.270279	-0.252313	-0.150317	0.0636554	-0.129182	-0.121812	-0.105727	0.0088206
M513T889	0.132279	0.270197	-0.0247602	-0.299485	0.146222	0.0657682	0.296894	0.0985226	-0.0589344	-0.0706039	-0.0877441	0.192619	0.231341	0.28214	0.245499	-0.186165	-0.160973	-0.14256	-0.15441	-0.0747551	0.216116	-0.0236148	0.105146	-0.0609313	0.092873	0.0728791	-0.176525	-0.107684	0.0936278	-0.00175743	0.105785	0.0310081	0.0910243	0.194787	-0.0259766	0.0424711	0.0591381	0.22919	0.0101088	0.184619	0.135182	-0.287035	-0.268424	-0.162872	0.0824311	-0.142312	-0.130649	-0.127523	0.010763
M854T888	0.100053	0.208519	-0.0386604	-0.246345	0.112328	0.0562392	0.229063	0.0877871	-0.0516326	-0.0470912	-0.0592951	0.157147	0.178316	0.215203	0.196069	-0.165778	-0.15477	-0.148514	-0.143695	-0.0686619	0.171225	-0.039711	0.122823	-0.0733016	0.108542	0.0939686	-0.21585	-0.0894839	0.0987024	-0.0220319	0.0880539	0.0482723	0.104335	0.22387	-0.0315848	0.0415804	0.050875	0.254074	0.0263405	0.213102	0.175191	-0.221402	-0.204729	-0.137076	0.0566332	-0.113897	-0.120936	-0.136457	0.000850025
M183T641	0.122526	0.241493	-0.0514164	-0.284664	0.127117	0.0617609	0.262285	0.0976535	-0.0579882	-0.0520685	-0.0664657	0.177992	0.201388	0.245699	0.222824	-0.199891	-0.182703	-0.162259	-0.170029	-0.0881529	0.192715	-0.0433022	0.147836	-0.0829397	0.130596	0.114144	-0.241625	-0.106175	0.10155	-0.0263516	0.0911618	0.0483608	0.113964	0.260309	-0.0344153	0.0526787	0.0574261	0.291107	0.0328062	0.242564	0.205921	-0.256069	-0.236863	-0.155748	0.0599387	-0.129016	-0.136865	-0.146606	0.00128636
M252T641	0.130304	0.264938	-0.0391923	-0.303569	0.142163	0.0671393	0.290198	0.103227	-0.0613383	-0.0636008	-0.0798054	0.193334	0.225194	0.273934	0.243862	-0.199519	-0.179113	-0.162472	-0.168735	-0.0831043	0.213221	-0.036622	0.132384	-0.0766063	0.116954	0.0980419	-0.22346	-0.110565	0.105615	-0.0156832	0.104817	0.0443446	0.109856	0.240088	-0.0324915	0.0488084	0.0610235	0.275022	0.0228835	0.226637	0.180447	-0.281273	-0.261522	-0.166374	0.0745421	-0.141396	-0.140511	-0.146933	0.00569574
M133T453	-0.319634	-0.288586	0.0980143	0.228577	-0.0834601	0.0421615	-0.241428	0.0544393	-0.0132163	0.0494296	0.0794579	-0.0623934	-0.118435	-0.224381	-0.121981	0.289524	0.108647	-0.28432	0.135172	0.24416	-0.0675051	-0.148909	-0.0479734	-0.114113	-0.040924	-0.0260876	-0.416113	0.147812	0.353536	-0.0790579	0.192439	0.27802	0.244951	0.12884	-0.0839938	-0.116359	0.000500793	0.215971	0.0225209	0.258733	0.128924	0.298377	0.292577	0.0417352	0.0204817	0.0587089	-0.0406258	-0.340905	-0.0559503
M128T802	-0.119008	-0.0785353	0.133204	0.111057	-0.00347573	0.0123181	-0.0478839	-0.0022211	0.00703373	-0.0265916	-0.02041	-0.0228253	-0.00139631	-0.0315641	-0.0310798	0.201518	0.155376	-0.00155409	0.142724	0.155015	-0.000927556	0.0179237	-0.189843	0.0482626	-0.167205	-0.16862	0.112757	0.0771804	0.079745	0.0548151	0.0936866	0.0358508	-0.01078	-0.225096	0.00429829	-0.0886266	-0.00918444	-0.189464	-0.0714171	-0.148706	-0.227489	0.0787899	0.0698458	0.0330473	0.0628529	0.0130646	0.03966	-0.0284328	0.00875921
M148T805	-0.107468	-0.0545168	0.136704	0.0882319	0.00998221	0.017144	-0.0211455	0.00399458	0.00315762	-0.0350198	-0.0305927	-0.00741897	0.01979	-0.0054496	-0.0104661	0.191459	0.149208	-0.00552322	0.13563	0.152112	0.0177726	0.0209861	-0.191703	0.0493066	-0.168857	-0.172314	0.116369	0.0695099	0.0827596	0.060004	0.102656	0.033257	-0.0105894	-0.22658	0.00468115	-0.087588	-0.00509265	-0.188357	-0.0754828	-0.149769	-0.233811	0.0532083	0.045343	0.0211287	0.0725787	0.00112852	0.0328021	-0.031367	0.0115768
M84T806	-0.0894928	-0.0629177	0.118251	0.101635	-0.00425298	0.00331642	-0.0402161	-0.013789	0.0117347	-0.0256949	-0.0217338	-0.0276671	-0.00419117	-0.0254871	-0.0329157	0.174245	0.146882	0.0359262	0.131809	0.127554	-0.00785963	0.0333655	-0.182113	0.0610647	-0.160546	-0.162101	0.159746	0.0653607	0.0345051	0.0600347	0.0630361	0.00433903	-0.0404393	-0.238901	0.0141058	-0.0752266	-0.0125212	-0.215948	-0.0706869	-0.178691	-0.2374	0.0632512	0.0541579	0.0375444	0.0523963	0.0155766	0.049992	0.0150985	0.0132128
M149T805	-0.135637	-0.0656188	0.167733	0.103449	0.0146211	0.0244576	-0.0227553	0.0101074	0.00129069	-0.0433191	-0.0376068	-0.00410505	0.0284081	-0.00373588	-0.00782141	0.234403	0.178343	-0.0209296	0.162996	0.189299	0.0270613	0.0197648	-0.229819	0.0538298	-0.202378	-0.2068	0.12115	0.0850424	0.114894	0.0700202	0.134225	0.0503091	-0.00168129	-0.26314	0.00203453	-0.108242	-0.00403475	-0.212842	-0.0902765	-0.166353	-0.27402	0.0637484	0.0547068	0.0210971	0.0914521	-0.00182977	0.0337269	-0.0534941	0.0125962
M146T803	-0.151995	-0.0800122	0.168413	0.111589	0.010339	0.0277255	-0.0348181	0.0153292	-0.000681097	-0.0392617	-0.0318332	-0.00540808	0.0224394	-0.0154803	-0.0125016	0.244083	0.177207	-0.0433298	0.16447	0.199101	0.0246296	0.00774204	-0.223265	0.0425134	-0.196505	-0.200002	0.0833615	0.09104	0.138155	0.0616446	0.145166	0.0693689	0.0178194	-0.240953	-0.00462045	-0.112145	-0.00289225	-0.185538	-0.0851742	-0.138329	-0.252397	0.0786549	0.069819	0.0207488	0.0909611	0.00023481	0.0274013	-0.0786145	0.008209
M147T803	-0.175595	-0.157433	0.126327	0.174468	-0.0402559	0.00883426	-0.127919	-0.00451048	0.0110422	-0.000542075	0.0127567	-0.0574489	-0.0577513	-0.109766	-0.083396	0.240792	0.164797	-0.038982	0.159497	0.179953	-0.0448821	-0.0131298	-0.171215	0.0226408	-0.150565	-0.145825	0.0272847	0.104859	0.120356	0.0265037	0.0966337	0.0798999	0.0286997	-0.17509	-0.0101134	-0.0981188	-0.0153196	-0.13468	-0.0520085	-0.0882186	-0.16853	0.161993	0.151283	0.0569533	0.0411134	0.0420761	0.0407653	-0.0733763	-0.00613411
M207T626	-0.206155	-0.155072	0.159265	0.169845	-0.0247004	0.0251803	-0.110946	0.0147764	0.00228403	-0.0134934	0.000846992	-0.0371647	-0.0311663	-0.0901963	-0.0613446	0.278504	0.182049	-0.0842348	0.177124	0.2214	-0.0165429	-0.0247376	-0.199927	0.0145562	-0.175706	-0.173233	-0.00882305	0.116525	0.180476	0.0319098	0.148921	0.114636	0.0600569	-0.183403	-0.0199134	-0.120014	-0.00800717	-0.122916	-0.06421	-0.071165	-0.186707	0.157823	0.147622	0.0419248	0.0693729	0.0272614	0.0256994	-0.126621	-0.0069743
M210T640	-0.108386	-0.172864	0.0593959	0.203135	-0.0816175	-0.0341259	-0.178327	-0.0583609	0.0363858	0.0288612	0.0399013	-0.115607	-0.128058	-0.164558	-0.146759	0.16984	0.144372	0.089052	0.135237	0.0911658	-0.120823	0.0244928	-0.127098	0.0556018	-0.112134	-0.101766	0.153892	0.0845445	-0.0350382	0.0233409	-0.0319033	-0.013137	-0.0630898	-0.19619	0.0188827	-0.0526861	-0.0368904	-0.205448	-0.0323637	-0.166686	-0.163258	0.182204	0.16858	0.103086	-0.0245552	0.0836455	0.0897518	0.0725067	-0.00119819
M143T603	-0.0598369	-0.138931	0.0146944	0.16183	-0.0781735	-0.0400544	-0.155892	-0.0605398	0.0351566	0.035514	0.0435604	-0.107383	-0.124419	-0.147723	-0.133954	0.0975239	0.0933519	0.101957	0.08699	0.0342098	-0.119278	0.0251506	-0.0675595	0.0457895	-0.0597499	-0.0494102	0.137226	0.0556049	-0.0744215	0.00970243	-0.069156	-0.0355688	-0.0702702	-0.133558	0.0211246	-0.0210576	-0.0344892	-0.157506	-0.0114024	-0.132687	-0.0994908	0.147912	0.137143	0.0923535	-0.0452454	0.0782275	0.0800906	0.095848	-0.00170573
M192T640	-0.163409	-0.233053	0.0634146	0.248583	-0.104546	-0.030244	-0.234151	-0.0516958	0.0355519	0.0453046	0.0623561	-0.134015	-0.162128	-0.218347	-0.17846	0.210952	0.153955	0.0389059	0.151412	0.123953	-0.144073	-0.00645219	-0.117676	0.0295123	-0.103582	-0.0891566	0.0646037	0.109335	0.0213732	0.000736848	-0.0100076	0.0365406	-0.016915	-0.151085	0.00273484	-0.0667737	-0.0383385	-0.148961	-0.019363	-0.104727	-0.115114	0.245088	0.230576	0.114723	-0.0321086	0.100244	0.082619	0.0137316	-0.0139759
M244T466	-0.0733645	-0.0863903	0.0662964	0.111826	-0.0310548	-0.0109232	-0.0796697	-0.0260842	0.0174867	0.000709531	0.00622496	-0.0520934	-0.0477636	-0.0691166	-0.0653671	0.127489	0.10767	0.0450997	0.0987246	0.0814756	-0.0464695	0.0211823	-0.114715	0.0429052	-0.101158	-0.098	0.115069	0.0553691	0.00109633	0.0309926	0.0127584	-0.00259944	-0.0375559	-0.160736	0.011981	-0.0476164	-0.0179875	-0.155214	-0.0383642	-0.127109	-0.148344	0.0898865	0.0815398	0.0513057	0.0110726	0.0360314	0.0510949	0.0311718	0.00448112
M200T950	-0.0847988	-0.0801949	0.0620124	0.0909225	-0.022432	0.00166828	-0.0671539	-0.00622816	0.00748704	0.000579181	0.00706861	-0.0328401	-0.0328096	-0.0579983	-0.0460192	0.119758	0.0849037	-0.00925696	0.0814606	0.0870868	-0.0270587	-0.00260249	-0.0879427	0.0156408	-0.0773759	-0.0747695	0.0279696	0.052403	0.0499827	0.015152	0.0413332	0.0330743	0.00640237	-0.0963524	-0.00247776	-0.0479078	-0.00935814	-0.0789442	-0.02694	-0.055302	-0.0913991	0.0827358	0.0769633	0.0322282	0.0179242	0.0237945	0.025042	-0.0256999	-0.00212728
M303T461	0.0209001	-0.0206851	-0.00795767	0.0406174	-0.0236722	-0.0251255	-0.0357758	-0.0365858	0.0184349	0.00894375	0.00810328	-0.0405565	-0.0398766	-0.034553	-0.0438281	0.00142644	0.027135	0.0911384	0.020081	-0.0212247	-0.0452857	0.0345875	-0.0244619	0.0389283	-0.0218636	-0.0193178	0.127977	0.00339932	-0.0887805	0.0167333	-0.0616058	-0.0591529	-0.0703438	-0.0824071	0.0227361	0.00787385	-0.0161778	-0.106877	-0.0088857	-0.101791	-0.0665344	0.0233733	0.0192253	0.0367301	-0.0241418	0.0275073	0.0436472	0.0969203	0.00779581
M130T806	-0.0400492	-0.0256766	0.0868846	0.0655871	0.00215783	-0.00410471	-0.0132348	-0.0206237	0.0129369	-0.0250528	-0.024831	-0.0210005	0.00390661	-0.00265056	-0.0198199	0.115184	0.113177	0.0672805	0.0974045	0.0787669	-0.00469648	0.0458076	-0.147858	0.065662	-0.130514	-0.132979	0.186126	0.0396622	-0.0158348	0.0589908	0.0263945	-0.0300785	-0.0648997	-0.218197	0.0223026	-0.0496661	-0.0120935	-0.21048	-0.0613668	-0.183459	-0.215268	0.0252776	0.0179154	0.0307521	0.0385415	0.0100082	0.0498328	0.0563094	0.0172108
M142T603	-0.0266133	0.025291	0.105951	0.016513	0.0356963	0.0116134	0.0485183	-0.00105549	0.00186177	-0.0472674	-0.0503575	0.0181444	0.0574301	0.0587388	0.0308377	0.107643	0.106716	0.0436653	0.0890637	0.0873283	0.044191	0.0484153	-0.162301	0.0653478	-0.143214	-0.150744	0.182053	0.0278063	0.0111351	0.0719737	0.0633108	-0.0236614	-0.0539736	-0.225129	0.0198226	-0.0552608	-0.0010618	-0.20503	-0.0743526	-0.18061	-0.235712	-0.0295868	-0.0345481	0.000761647	0.0688098	-0.0200364	0.0305042	0.0320563	0.0228935
M147T808	0.0462454	0.0402668	0.0469426	0.0116269	0.0150176	-0.0195699	0.0357561	-0.0389663	0.0184458	-0.0297996	-0.0367763	-0.0132754	0.0203978	0.0408551	0.000640317	0.028394	0.0751525	0.144574	0.0542054	0.00305312	0.000140249	0.0810687	-0.117098	0.090506	-0.103761	-0.108572	0.28249	-0.00060583	-0.117553	0.0712137	-0.0385155	-0.104248	-0.128181	-0.230831	0.0436385	-0.0120302	-0.0142317	-0.250884	-0.0580885	-0.237188	-0.22437	-0.0421716	-0.0479637	0.0251142	0.0208628	0.00172091	0.0616668	0.150093	0.029128
M146T664	-0.0180618	0.0550104	0.136466	0.00197447	0.0562593	0.0162632	0.0851116	0.00010901	0.000817267	-0.0675507	-0.0734795	0.0337574	0.0897481	0.0975208	0.0549665	0.125249	0.132027	0.0640544	0.107703	0.104072	0.0695444	0.0694874	-0.210557	0.0893127	-0.185846	-0.197205	0.252411	0.0272893	0.00446668	0.0989623	0.0807676	-0.0412745	-0.0781607	-0.297904	0.0287479	-0.0675282	0.000754353	-0.273252	-0.0996105	-0.244026	-0.314219	-0.0617428	-0.0674397	-0.00664808	0.0939647	-0.0342728	0.0374125	0.051353	0.0331032
M202T940	0.0329695	0.0836041	0.0685679	-0.045876	0.0533084	0.0102907	0.0985409	0.00197931	-0.00268598	-0.0505877	-0.0585605	0.041376	0.083354	0.102959	0.0642415	0.0294309	0.0543087	0.0566271	0.0376505	0.0302533	0.0648974	0.0548629	-0.111427	0.0600693	-0.0984931	-0.108309	0.179224	-0.00763599	-0.02711	0.0666814	0.0358218	-0.0511075	-0.0648346	-0.174674	0.0237878	-0.024497	0.00496169	-0.166548	-0.0605053	-0.157174	-0.18894	-0.0899118	-0.0912378	-0.0208793	0.0598144	-0.0374098	0.0162921	0.0561938	0.0262685
M634T869	-0.00611306	0.0637048	0.0799806	-0.0403591	0.0543574	0.0243897	0.0890254	0.0220557	-0.0114416	-0.0488368	-0.0535234	0.0515063	0.0873001	0.0944754	0.0697674	0.0555785	0.052555	-0.00829105	0.0415339	0.061413	0.0761254	0.0258641	-0.104196	0.0324785	-0.0918639	-0.10118	0.0849525	0.00496598	0.0428878	0.0513776	0.078591	2.46125e-05	-0.01201	-0.126123	0.00621796	-0.0382736	0.0115634	-0.0999108	-0.053821	-0.0887503	-0.146667	-0.0700983	-0.0702484	-0.0316951	0.0707152	-0.0425983	-0.00566175	-0.0164003	0.0174172
M199T930	0.00729941	0.123054	0.116909	-0.0890139	0.0952344	0.0412449	0.162506	0.0400932	-0.0217032	-0.0802533	-0.0892543	0.0942205	0.152378	0.169239	0.127107	0.0636486	0.0644914	-0.0184883	0.0478784	0.0821604	0.133343	0.0399658	-0.148015	0.0463297	-0.130509	-0.146438	0.122035	-0.00384231	0.0655176	0.0788971	0.123406	-0.00273291	-0.015507	-0.177318	0.00890264	-0.0522049	0.0221426	-0.13666	-0.0808574	-0.124161	-0.213064	-0.134227	-0.132865	-0.0615657	0.1129	-0.0767089	-0.0181609	-0.0284684	0.0281975
M279T728	-0.0140357	0.129654	0.146583	-0.0946809	0.110169	0.0541184	0.181103	0.054529	-0.0283349	-0.0932682	-0.101966	0.111783	0.177435	0.190149	0.14739	0.0947962	0.0817446	-0.0484893	0.0642669	0.115843	0.158527	0.0349605	-0.177641	0.0444633	-0.156515	-0.174765	0.107369	0.00481713	0.108933	0.0875128	0.16511	0.0200247	0.0035731	-0.196054	0.00317049	-0.0705845	0.0278325	-0.139744	-0.0942292	-0.122463	-0.240051	-0.14257	-0.140972	-0.0738527	0.138099	-0.0900178	-0.0280609	-0.0646002	0.0293057
M407T728	0.0140091	0.124528	0.096762	-0.0998469	0.092429	0.0414648	0.16079	0.0438612	-0.0240364	-0.073116	-0.0818344	0.0963955	0.147867	0.165247	0.128073	0.0395795	0.0399533	-0.0335953	0.0271172	0.0651328	0.131272	0.0288197	-0.114199	0.0310562	-0.100655	-0.11567	0.0784834	-0.0113706	0.0692035	0.0645253	0.11627	0.00497416	-0.000393318	-0.127293	0.00363657	-0.0412786	0.0242286	-0.0886666	-0.0662198	-0.0818853	-0.162921	-0.135341	-0.132491	-0.0665546	0.102602	-0.0769543	-0.0284387	-0.0413426	0.0237398
M96T603	-0.00230023	0.128105	0.110718	-0.108155	0.102192	0.0522652	0.1727	0.0579005	-0.0307031	-0.0793387	-0.0874045	0.111087	0.164538	0.177953	0.14379	0.0542939	0.041718	-0.0681082	0.0304196	0.085219	0.149778	0.017613	-0.12044	0.020479	-0.106034	-0.122295	0.0400489	-0.00714124	0.109015	0.0631314	0.147583	0.0297045	0.0250287	-0.114686	-0.00447531	-0.0512268	0.0298993	-0.0638357	-0.0689862	-0.0558821	-0.156865	-0.14004	-0.136262	-0.0786871	0.117521	-0.0872452	-0.0421727	-0.0800757	0.0217819
M252T758	0.0756623	0.178777	0.0601868	-0.154214	0.106322	0.0361675	0.204717	0.0407716	-0.025428	-0.0755624	-0.0892627	0.11277	0.167552	0.203817	0.154083	-0.035551	-0.00556872	-0.00515098	-0.0188435	0.00674313	0.144748	0.041564	-0.0705214	0.0332309	-0.0623285	-0.0792738	0.0994486	-0.045255	0.0170671	0.0631045	0.0799387	-0.0321304	-0.0234742	-0.0945044	0.011577	-0.0105118	0.0274557	-0.0714159	-0.055124	-0.0782395	-0.131272	-0.191182	-0.185516	-0.0817339	0.0907286	-0.089758	-0.034753	-0.00111885	0.0286694
M657T876	0.125868	0.235718	0.0707629	-0.188659	0.129667	0.0308454	0.258929	0.0294684	-0.0218907	-0.0965376	-0.116399	0.127074	0.202243	0.257784	0.18217	-0.0580104	0.00467605	0.0602107	-0.0182556	-0.0139743	0.166706	0.0820929	-0.106183	0.0722838	-0.0940553	-0.11553	0.22635	-0.0638459	-0.0458494	0.0968758	0.0604221	-0.0898287	-0.0838258	-0.180357	0.0325686	-0.00435588	0.0264649	-0.168255	-0.0792362	-0.17594	-0.219349	-0.250895	-0.245683	-0.0875003	0.104501	-0.104414	-0.0177816	0.0713742	0.0449501
M160T896	0.153831	0.236038	0.0330368	-0.193262	0.116752	0.0188758	0.246283	0.0176381	-0.0169711	-0.0825482	-0.103098	0.1139	0.180267	0.241676	0.167131	-0.102524	-0.0245065	0.0844257	-0.0453241	-0.0564147	0.144864	0.0837998	-0.0627344	0.0685661	-0.0558546	-0.0751232	0.225637	-0.0778875	-0.0887176	0.0837526	0.0167583	-0.111199	-0.0977248	-0.141817	0.0365829	0.0192888	0.0224875	-0.146063	-0.0607565	-0.161542	-0.173516	-0.249691	-0.243849	-0.0799474	0.0769714	-0.0939569	-0.0133769	0.103116	0.042838
M134T847	0.120132	0.185846	0.0316927	-0.148993	0.0926776	0.0143943	0.194571	0.0121945	-0.0124135	-0.0671347	-0.0834806	0.0886933	0.143084	0.191597	0.131068	-0.0742167	-0.0119089	0.0727518	-0.0295744	-0.0401762	0.114295	0.0700758	-0.0596614	0.0592817	-0.053048	-0.068497	0.193178	-0.0593913	-0.0728608	0.07062	0.014125	-0.0912258	-0.0828815	-0.12788	0.030848	0.0122998	0.0168881	-0.131119	-0.052364	-0.141642	-0.152683	-0.196695	-0.192575	-0.0611177	0.0633375	-0.0737144	-0.00684565	0.0870061	0.0352856
M88T847	0.108963	0.184156	0.0376257	-0.151279	0.0960864	0.0201643	0.197175	0.0200417	-0.0160384	-0.0688143	-0.0844446	0.0952503	0.149231	0.194567	0.137262	-0.0659434	-0.0121868	0.0510099	-0.0283989	-0.0291542	0.122206	0.0616863	-0.059863	0.0512109	-0.0531451	-0.0689214	0.165038	-0.0562759	-0.048851	0.0675175	0.0309374	-0.0750422	-0.066025	-0.115139	0.0253523	0.00714892	0.0198488	-0.11159	-0.0519473	-0.121593	-0.143099	-0.19539	-0.190743	-0.0669757	0.0697712	-0.0779927	-0.015031	0.0627474	0.0331963
M132T845	0.108969	0.203813	0.0511414	-0.170009	0.111401	0.0286448	0.223372	0.0302286	-0.0214599	-0.0796787	-0.0964247	0.113129	0.173944	0.22116	0.159863	-0.0615777	-0.0105325	0.0359587	-0.0276258	-0.018508	0.145282	0.0615516	-0.0717803	0.0507522	-0.0636147	-0.0817209	0.160512	-0.0585417	-0.0295581	0.0741387	0.0534482	-0.0677111	-0.0579386	-0.122021	0.0232127	0.00100274	0.0250458	-0.110552	-0.0596316	-0.120391	-0.156645	-0.216829	-0.211278	-0.0803977	0.0862423	-0.0916836	-0.024091	0.0460909	0.0354922
M116T847	0.128524	0.222783	0.0482648	-0.183704	0.117678	0.026176	0.239995	0.0264996	-0.0204396	-0.0842664	-0.103021	0.117397	0.183027	0.237038	0.168293	-0.0764809	-0.0138254	0.0559906	-0.0332125	-0.0313357	0.150676	0.0727734	-0.074096	0.0603385	-0.0657492	-0.0850202	0.193575	-0.0670016	-0.0522092	0.0815667	0.0428627	-0.0864906	-0.075666	-0.137944	0.0293243	0.00666446	0.0248725	-0.131519	-0.0634986	-0.143254	-0.172807	-0.23654	-0.230808	-0.0827754	0.0869854	-0.0958647	-0.0202483	0.0693777	0.0398245
M201T930	-0.155612	-0.0140144	0.233061	0.059243	0.0644162	0.0548159	0.0554863	0.044101	-0.0158171	-0.0829949	-0.0798517	0.0515418	0.109509	0.0783582	0.061857	0.280827	0.207547	-0.0734561	0.187614	0.249427	0.10318	0.0207919	-0.29777	0.0585126	-0.262127	-0.274393	0.119432	0.0900075	0.193574	0.0994974	0.224407	0.082143	0.0255494	-0.318141	-0.00510738	-0.142635	0.0119108	-0.235571	-0.126174	-0.182207	-0.351546	0.00632977	-0.00106792	-0.0183771	0.155662	-0.0450055	0.00909748	-0.115757	0.0210874
M160T645	-0.189995	-0.0220332	0.249525	0.0549843	0.0727251	0.0713351	0.0597558	0.0667316	-0.0261639	-0.0866604	-0.0811603	0.0691195	0.124902	0.0837143	0.0776538	0.305823	0.206654	-0.138005	0.191283	0.281917	0.124211	-0.00488407	-0.296956	0.0338953	-0.261168	-0.274114	0.0339422	0.0999673	0.264579	0.0891304	0.272917	0.130773	0.0760796	-0.278399	-0.0216497	-0.157675	0.0202503	-0.176082	-0.123911	-0.121099	-0.320554	0.0134141	0.00749759	-0.0344215	0.173162	-0.0561945	-0.0146816	-0.187829	0.0143735
M191T447	-0.12241	0.0658618	0.216262	-0.040564	0.109267	0.0804242	0.145224	0.0842908	-0.0388338	-0.100252	-0.10127	0.117222	0.181178	0.162329	0.14199	0.215332	0.140518	-0.149551	0.126909	0.225296	0.173976	-0.00329786	-0.240738	0.0204695	-0.211682	-0.229534	0.00492434	0.0553302	0.248643	0.0848082	0.267498	0.113707	0.081346	-0.208857	-0.0224563	-0.126838	0.0341246	-0.110712	-0.111519	-0.0744768	-0.263124	-0.0786764	-0.0788552	-0.0766471	0.178842	-0.0919136	-0.045993	-0.188216	0.0187551
M118T777	-0.0891124	0.0696358	0.178516	-0.0459074	0.0968525	0.0666367	0.134908	0.0696013	-0.032656	-0.0872989	-0.0895402	0.102991	0.159677	0.148551	0.126792	0.168583	0.113144	-0.115348	0.100562	0.179652	0.151338	0.00334727	-0.200794	0.0217249	-0.176609	-0.192457	0.0205829	0.0398248	0.195871	0.0750207	0.218694	0.0845819	0.0590157	-0.180724	-0.0156058	-0.102029	0.0292136	-0.101211	-0.0951579	-0.0726786	-0.226993	-0.0809926	-0.0807768	-0.0676235	0.150859	-0.0811113	-0.03802	-0.145545	0.0182885
M465T627	-0.126332	0.148678	0.29153	-0.109839	0.176503	0.115186	0.258026	0.122577	-0.059018	-0.152923	-0.159114	0.190078	0.289528	0.278876	0.236192	0.254754	0.170598	-0.195073	0.149393	0.284342	0.272689	0.00831079	-0.323178	0.0344929	-0.284261	-0.312837	0.0322546	0.0520615	0.322474	0.127149	0.366684	0.134385	0.0981736	-0.287691	-0.0255067	-0.162205	0.0537216	-0.155279	-0.158082	-0.1131	-0.369833	-0.169348	-0.167179	-0.128005	0.257393	-0.149188	-0.0733093	-0.24215	0.0331559
M244T624	-0.102354	0.156595	0.266385	-0.119713	0.171513	0.10782	0.257457	0.115446	-0.0564032	-0.145887	-0.153187	0.185079	0.280456	0.275731	0.231606	0.220496	0.149069	-0.176961	0.128796	0.25332	0.262687	0.0115853	-0.294471	0.0334427	-0.259037	-0.286717	0.0368326	0.0397865	0.291187	0.120359	0.337718	0.116925	0.0865162	-0.263982	-0.0219161	-0.14524	0.0519011	-0.142723	-0.14696	-0.106539	-0.342275	-0.176671	-0.173816	-0.125804	0.240979	-0.145258	-0.0713302	-0.218295	0.0329016
M222T624	-0.0631092	0.206154	0.244962	-0.174545	0.191507	0.112684	0.305065	0.125407	-0.0636349	-0.15255	-0.163503	0.212033	0.311183	0.319196	0.267531	0.166382	0.108945	-0.184326	0.0900626	0.218952	0.289986	0.0114727	-0.258738	0.024384	-0.227576	-0.257879	0.0164307	0.0136756	0.281619	0.116293	0.333033	0.107576	0.0905811	-0.219351	-0.0227727	-0.126356	0.0598077	-0.100991	-0.138214	-0.076055	-0.304281	-0.228521	-0.222287	-0.149842	0.242597	-0.16513	-0.0897963	-0.21901	0.0349011
M204T624	-0.0539714	0.214353	0.243152	-0.180316	0.193921	0.111244	0.311945	0.123323	-0.0629765	-0.154323	-0.166176	0.213424	0.314589	0.325713	0.270706	0.15926	0.107338	-0.174468	0.0874161	0.212592	0.291725	0.0167135	-0.2594	0.0288696	-0.228204	-0.258972	0.0320058	0.00979641	0.270389	0.119532	0.327325	0.0985605	0.082035	-0.226532	-0.0198483	-0.123498	0.0595524	-0.110796	-0.139753	-0.0867541	-0.311347	-0.237006	-0.230717	-0.150502	0.242383	-0.166621	-0.0877008	-0.207577	0.0368451
M173T662	-0.0678861	0.195006	0.214719	-0.183424	0.183152	0.115938	0.291126	0.135852	-0.0689531	-0.137834	-0.14677	0.213985	0.298588	0.302073	0.264495	0.138503	0.0704494	-0.227792	0.0597337	0.201869	0.284375	-0.0165668	-0.201016	-0.00930118	-0.176539	-0.204575	-0.0846569	0.00771622	0.308411	0.0866158	0.331976	0.13676	0.131462	-0.122599	-0.0368952	-0.113211	0.0639896	-0.0027162	-0.111125	0.0141559	-0.207803	-0.216336	-0.207651	-0.157646	0.226278	-0.16348	-0.111197	-0.261551	0.0240514
M204T692	-0.012304	0.223682	0.201997	-0.189364	0.182167	0.0953785	0.305307	0.105909	-0.0557616	-0.141759	-0.155532	0.198825	0.293717	0.315191	0.256269	0.105093	0.0777337	-0.130406	0.058086	0.159807	0.268436	0.0277841	-0.218061	0.0337966	-0.191944	-0.220885	0.0609325	-0.0091715	0.205835	0.111659	0.271112	0.0608624	0.0516735	-0.202903	-0.0103107	-0.0952695	0.0539803	-0.108947	-0.123676	-0.0935725	-0.278992	-0.244957	-0.23827	-0.140945	0.212402	-0.155882	-0.0772667	-0.153425	0.0377923
M130T447	-0.00628704	0.208506	0.173186	-0.182936	0.166835	0.0883304	0.281806	0.10044	-0.0531451	-0.126467	-0.139076	0.185562	0.268975	0.28939	0.238014	0.0805263	0.0552245	-0.130316	0.0395357	0.135977	0.247131	0.0184838	-0.178946	0.0212071	-0.157458	-0.18365	0.0278455	-0.0138221	0.192305	0.0938006	0.245724	0.0609963	0.0575367	-0.154338	-0.0129304	-0.080595	0.0513537	-0.0689216	-0.104639	-0.0586194	-0.224669	-0.227969	-0.220769	-0.133857	0.189582	-0.14452	-0.0783399	-0.150011	0.0320748
M189T516	0.018363	0.290148	0.20459	-0.258468	0.219423	0.111099	0.379493	0.127951	-0.0690003	-0.162396	-0.180608	0.245038	0.35263	0.386731	0.316178	0.0692641	0.0490874	-0.156999	0.0292136	0.148145	0.322307	0.027744	-0.207469	0.0263681	-0.182589	-0.216878	0.0394925	-0.0326858	0.225338	0.118071	0.299195	0.0636547	0.0658965	-0.178603	-0.0138752	-0.0893115	0.0674388	-0.0757584	-0.127913	-0.0688588	-0.26926	-0.31573	-0.305155	-0.178551	0.237019	-0.190697	-0.104263	-0.177101	0.0426802
M187T640	0.0228358	0.303182	0.202564	-0.275005	0.22715	0.115805	0.394553	0.135192	-0.0730728	-0.165476	-0.184321	0.256402	0.365035	0.400898	0.329915	0.0594385	0.0383055	-0.171178	0.0195486	0.14529	0.334683	0.0232116	-0.198497	0.0196099	-0.174645	-0.209896	0.0188012	-0.0380595	0.236377	0.115571	0.307797	0.0701115	0.0763174	-0.160133	-0.0171293	-0.0872684	0.0713268	-0.0541274	-0.125645	-0.0499413	-0.254499	-0.329649	-0.317857	-0.188598	0.241512	-0.198797	-0.11391	-0.190916	0.0421786
M92T889	-0.24721	-0.149064	0.197196	0.155169	-0.00213703	0.0500728	-0.0847356	0.0461945	-0.0124113	-0.0293375	-0.013397	-0.0045434	0.00743442	-0.0614509	-0.0264199	0.3204	0.193354	-0.160822	0.191091	0.273404	0.0259105	-0.0482743	-0.22359	-0.00621702	-0.196289	-0.19682	-0.0875307	0.129128	0.272675	0.0321049	0.223611	0.170809	0.115616	-0.16725	-0.037558	-0.146413	0.00439961	-0.0777342	-0.0743355	-0.0215018	-0.185563	0.14921	0.140696	0.0157851	0.106379	0.00415981	-0.00318438	-0.213804	-0.0105946
M162T776	-0.312747	-0.183187	0.224015	0.17085	-0.000424652	0.0716968	-0.101327	0.0754685	-0.0247578	-0.0290813	-0.00794603	0.00899326	0.0137803	-0.0753252	-0.0200396	0.373396	0.202357	-0.255605	0.207314	0.330417	0.042813	-0.0890436	-0.227493	-0.0427065	-0.199348	-0.199326	-0.216153	0.153066	0.380743	0.0141417	0.293282	0.247895	0.191729	-0.113639	-0.0628052	-0.173149	0.013454	0.0049972	-0.0701434	0.0668443	-0.141437	0.183176	0.175733	0.00214	0.127335	-0.00280404	-0.0323797	-0.321766	-0.022727
M136T659	-0.191935	-0.130318	0.0988594	0.10358	-0.015941	0.0417085	-0.0872245	0.0498742	-0.017083	0.00198146	0.0171178	-0.00189118	-0.0162178	-0.0748441	-0.0264	0.195279	0.084154	-0.186465	0.09527	0.17649	0.00859915	-0.0797174	-0.0758654	-0.0571021	-0.0660352	-0.0626979	-0.222488	0.0872731	0.243584	-0.0228681	0.163284	0.172324	0.149302	0.0265783	-0.0498556	-0.0882461	0.00935237	0.0950712	-0.0125911	0.124454	0.0130593	0.132197	0.129585	0.000775914	0.052532	0.00685915	-0.0349496	-0.224425	-0.0250155
M155T661	-0.162926	-0.0670734	0.105414	0.0405359	0.0198442	0.055946	-0.0163804	0.0690405	-0.0287107	-0.0191972	-0.00844996	0.0408648	0.0402953	-0.00602568	0.0297515	0.16584	0.0627187	-0.205575	0.0725413	0.168085	0.0595062	-0.076075	-0.0738032	-0.0595609	-0.0642197	-0.0661623	-0.22912	0.0662625	0.258378	-0.0129472	0.18972	0.171177	0.157207	0.0362714	-0.0513294	-0.0845413	0.0213296	0.112899	-0.0201731	0.135499	0.00921568	0.0648057	0.0654832	-0.0331859	0.077681	-0.0257645	-0.0572474	-0.240977	-0.0190361
M138T599	-0.00521478	0.105504	0.0568337	-0.115625	0.083162	0.052503	0.142029	0.068067	-0.0359622	-0.0523492	-0.057214	0.106187	0.134958	0.142018	0.129817	0.00585803	-0.0190697	-0.122959	-0.0178881	0.0507442	0.13092	-0.0229083	-0.0262541	-0.0289376	-0.0228096	-0.0346919	-0.10571	-0.0171041	0.135516	0.0158769	0.132382	0.0666991	0.0798825	0.0339554	-0.0237519	-0.0266698	0.033714	0.0820722	-0.0243787	0.0771089	-0.00539384	-0.115129	-0.107987	-0.0845711	0.0844118	-0.0788608	-0.0697265	-0.131968	0.00493487
M146T660	-0.062861	0.0131492	0.0471709	-0.0357209	0.0367257	0.0426298	0.0447795	0.0567983	-0.0271241	-0.0212978	-0.0184765	0.0581322	0.0629435	0.0470759	0.0613688	0.0495476	-0.00230511	-0.142714	0.00535941	0.0731756	0.071366	-0.0491105	-0.0112387	-0.0481111	-0.00940231	-0.0138482	-0.170072	0.0143241	0.159283	-0.0115835	0.120851	0.101395	0.106888	0.0699756	-0.0343127	-0.0352264	0.0230582	0.117515	-0.00490153	0.120049	0.0443477	-0.017358	-0.0131547	-0.0493264	0.0544756	-0.0401346	-0.0581241	-0.15865	-0.00973046
M130T652	-0.104442	0.00516002	0.106713	-0.0157172	0.0506433	0.0554072	0.0539573	0.0662918	-0.0301316	-0.0411984	-0.0373045	0.067981	0.0868837	0.0623022	0.0729712	0.123853	0.0530668	-0.158785	0.0555441	0.137641	0.0939296	-0.0433478	-0.0886036	-0.0321562	-0.0775128	-0.0847417	-0.136518	0.0389252	0.206646	0.013753	0.175925	0.121571	0.111693	-0.0141825	-0.0351217	-0.0720992	0.0250774	0.0536892	-0.0371218	0.0705061	-0.0472794	-0.0110394	-0.00902735	-0.0512484	0.0925871	-0.0491764	-0.0535721	-0.185686	-0.00452817
M188T639	-0.0626742	0.0403979	0.0872756	-0.0466619	0.0592972	0.0498477	0.0819871	0.0603001	-0.0290008	-0.0444294	-0.0441037	0.0755457	0.0988435	0.0874522	0.0872803	0.0798706	0.0314452	-0.127849	0.0319291	0.101288	0.100472	-0.0285911	-0.0709276	-0.0230514	-0.0620873	-0.0707365	-0.0991717	0.0182605	0.163169	0.0184711	0.148656	0.0893507	0.0859717	-0.0132858	-0.0263603	-0.0537945	0.0254496	0.0427463	-0.0347039	0.0523769	-0.0460283	-0.0472831	-0.0441064	-0.0574029	0.0858498	-0.0558533	-0.0514927	-0.146933	0.000812728
M351T824	-0.155978	-0.0119829	0.106004	-0.0324444	0.0576627	0.0824697	0.0525407	0.108223	-0.0498991	-0.0356041	-0.0269309	0.0970376	0.101709	0.0597389	0.0961394	0.135341	0.019284	-0.287601	0.0348719	0.169779	0.122209	-0.102734	-0.0403244	-0.0949539	-0.0344814	-0.0411229	-0.341554	0.0471942	0.33089	-0.0247165	0.245923	0.214877	0.217734	0.122011	-0.0703784	-0.0827214	0.0410656	0.219824	-0.0122345	0.232025	0.0754346	0.00538636	0.011692	-0.0824005	0.105705	-0.0656079	-0.106237	-0.324379	-0.0226503
M86T723	-0.203671	-0.00629071	0.176142	-0.0294877	0.084649	0.105265	0.0824892	0.130898	-0.0596194	-0.0634799	-0.0540534	0.124671	0.147156	0.0959016	0.128591	0.214358	0.0717866	-0.331198	0.0830732	0.246492	0.166594	-0.104246	-0.121237	-0.0869666	-0.105634	-0.116846	-0.336398	0.0709236	0.408553	0.00122721	0.32732	0.252115	0.241774	0.0489408	-0.077145	-0.12571	0.0491649	0.176985	-0.0475336	0.203013	-0.012044	-0.00348452	0.00187445	-0.098811	0.158491	-0.0875641	-0.11529	-0.381392	-0.0178057
M123T655	-0.17938	0.0221813	0.172231	-0.053761	0.0960249	0.105082	0.109511	0.130621	-0.0606691	-0.0704889	-0.0636736	0.135688	0.164302	0.121643	0.14562	0.192718	0.0626729	-0.316186	0.0719164	0.230875	0.179526	-0.093897	-0.119624	-0.0795927	-0.104299	-0.11737	-0.309719	0.0586184	0.389115	0.00850567	0.320328	0.234411	0.227277	0.040152	-0.0719594	-0.11846	0.0510697	0.164318	-0.050945	0.186843	-0.0231497	-0.0332839	-0.027082	-0.106916	0.162029	-0.0967244	-0.116071	-0.362571	-0.0131182
M159T644	-0.22852	0.0116548	0.293717	0.00703478	0.11505	0.109008	0.121254	0.115974	-0.0504676	-0.112995	-0.107117	0.128855	0.195513	0.14685	0.145316	0.339224	0.203964	-0.248972	0.192791	0.339175	0.19834	-0.03741	-0.314668	0.00101452	-0.276413	-0.295015	-0.0845868	0.105016	0.389823	0.0883878	0.376686	0.204881	0.155621	-0.23645	-0.0466548	-0.186175	0.0416801	-0.0944076	-0.134844	-0.038408	-0.303228	-0.0251531	-0.0270681	-0.0832948	0.227084	-0.0989931	-0.0642029	-0.310553	0.0106017
M132T679	-0.251416	0.0685216	0.32433	-0.0711952	0.167529	0.151633	0.205965	0.174585	-0.0805246	-0.141085	-0.136157	0.204955	0.282077	0.230712	0.233068	0.343413	0.174728	-0.377713	0.170201	0.379936	0.288323	-0.0771053	-0.305331	-0.0443787	-0.267782	-0.293153	-0.238514	0.0968114	0.522384	0.0799941	0.483601	0.284122	0.24919	-0.152554	-0.0761133	-0.204732	0.0688113	0.0302643	-0.137027	0.0804566	-0.248477	-0.0880494	-0.083676	-0.147687	0.281544	-0.153198	-0.129239	-0.448351	0.0054981
M114T679	-0.220641	0.0897974	0.305315	-0.0905515	0.170156	0.145817	0.220303	0.168457	-0.0787791	-0.14032	-0.13769	0.206759	0.284872	0.242654	0.238582	0.308294	0.156251	-0.353745	0.150872	0.349684	0.287825	-0.0676062	-0.28651	-0.0393084	-0.251307	-0.277102	-0.215161	0.0816382	0.487281	0.0804666	0.45835	0.260132	0.230485	-0.145224	-0.0698873	-0.189085	0.0681711	0.0271424	-0.132103	0.0715301	-0.239438	-0.109627	-0.104455	-0.149733	0.272058	-0.155069	-0.126848	-0.418174	0.00838467
M128T663	-0.272917	-0.0139528	0.27264	-0.00610645	0.111792	0.130328	0.104998	0.152824	-0.0678813	-0.0972703	-0.0860919	0.148411	0.19358	0.127798	0.156012	0.331926	0.154899	-0.373052	0.159101	0.352783	0.211625	-0.100952	-0.240349	-0.0683122	-0.210441	-0.226657	-0.305178	0.109074	0.499804	0.0389783	0.426446	0.2945	0.261794	-0.0708007	-0.0824035	-0.185794	0.0554685	0.0940991	-0.0975661	0.141866	-0.146765	0.000949683	0.00360935	-0.109037	0.22405	-0.107519	-0.11611	-0.441672	-0.010715
M146T663	-0.264563	-0.0120906	0.242971	-0.0228257	0.108016	0.131564	0.102689	0.159775	-0.071988	-0.0866602	-0.0749301	0.152695	0.187617	0.122093	0.158379	0.296734	0.117609	-0.399459	0.127785	0.328694	0.209661	-0.119238	-0.189007	-0.092808	-0.165102	-0.179972	-0.375849	0.098171	0.50923	0.0166285	0.418257	0.308807	0.287447	0.00723068	-0.0912834	-0.170026	0.0590923	0.17012	-0.0752472	0.209294	-0.0690385	-0.00042089	0.00457951	-0.117499	0.209394	-0.108523	-0.133	-0.465095	-0.0178329
M91T766	-0.138121	0.0670005	0.174378	-0.0837973	0.113328	0.100926	0.151196	0.122838	-0.0585625	-0.0846757	-0.0825852	0.147393	0.189899	0.162452	0.167707	0.167929	0.063332	-0.269495	0.0661613	0.209509	0.19591	-0.0655425	-0.137307	-0.0536244	-0.120101	-0.136422	-0.223496	0.0418481	0.340889	0.0305636	0.302774	0.191553	0.184555	-0.0119604	-0.0571071	-0.110335	0.0508817	0.102952	-0.0653641	0.123092	-0.0769179	-0.0801492	-0.0738639	-0.112821	0.169599	-0.108158	-0.105811	-0.309624	-0.00173902
M168T641	-0.117685	0.0831711	0.168074	-0.0951716	0.116989	0.09693	0.163661	0.117428	-0.0566909	-0.087154	-0.086921	0.148791	0.19473	0.173969	0.172506	0.150651	0.0584366	-0.247047	0.0592487	0.193628	0.197354	-0.0545389	-0.135936	-0.0444517	-0.118993	-0.136062	-0.190894	0.0331682	0.314445	0.036336	0.287637	0.171362	0.165684	-0.0246433	-0.0507162	-0.102905	0.0499073	0.0836105	-0.0672783	0.101488	-0.0886857	-0.0967544	-0.0903648	-0.113189	0.166996	-0.110097	-0.100804	-0.283441	0.0020947
M133T678	-0.0743196	0.175521	0.168748	-0.19263	0.168272	0.118839	0.266298	0.148658	-0.075444	-0.114725	-0.120596	0.213279	0.275824	0.272602	0.2558	0.0975008	0.0150564	-0.286471	0.0161382	0.175073	0.271845	-0.0563725	-0.116212	-0.0571402	-0.101571	-0.125926	-0.227503	-0.000513277	0.342366	0.0430406	0.325742	0.176606	0.18789	0.0166833	-0.0565195	-0.0930862	0.0689192	0.137053	-0.0709642	0.142334	-0.067583	-0.195028	-0.183019	-0.166154	0.19968	-0.158463	-0.139879	-0.318522	0.00817812
M146T579	-0.137275	0.112756	0.191882	-0.136458	0.147738	0.122955	0.211206	0.152453	-0.0743616	-0.104699	-0.104665	0.192935	0.2457	0.221714	0.223015	0.16219	0.0475307	-0.32492	0.0519178	0.224936	0.25059	-0.0780905	-0.137959	-0.0700697	-0.120526	-0.141618	-0.279864	0.0319037	0.39792	0.0331402	0.355716	0.221081	0.221978	0.0170782	-0.0684333	-0.117881	0.0656999	0.15135	-0.0712598	0.167534	-0.0644031	-0.129877	-0.120116	-0.150054	0.201937	-0.141604	-0.13814	-0.367986	-0.000836459
M144T527	-0.14326	0.1336	0.22214	-0.14997	0.167313	0.132932	0.242139	0.162022	-0.079161	-0.122199	-0.123546	0.212151	0.277344	0.254763	0.248363	0.185229	0.0669578	-0.333288	0.0677999	0.25027	0.278831	-0.0711338	-0.17562	-0.0604831	-0.153708	-0.178107	-0.256685	0.0350865	0.419483	0.0505575	0.387895	0.225497	0.222002	-0.0251837	-0.0676402	-0.133165	0.0703543	0.120158	-0.0903454	0.140682	-0.114568	-0.153021	-0.143259	-0.162171	0.228504	-0.157259	-0.14181	-0.380025	0.00471887
M247T490	-0.200451	0.0988646	0.257031	-0.121186	0.165927	0.146588	0.221725	0.17773	-0.0847024	-0.124861	-0.122044	0.214431	0.277878	0.238441	0.244562	0.247301	0.0962096	-0.387681	0.0994574	0.306729	0.285871	-0.0924107	-0.205969	-0.0744804	-0.180217	-0.204227	-0.314582	0.0614877	0.493353	0.0476605	0.440864	0.275702	0.264298	-0.0276527	-0.0816234	-0.161977	0.0736446	0.13946	-0.0980313	0.169612	-0.122203	-0.118123	-0.109227	-0.163468	0.248645	-0.157682	-0.151793	-0.446181	-0.00136409
M264T806	-0.146998	0.114396	0.188495	-0.148859	0.152425	0.131528	0.217137	0.166114	-0.0811499	-0.103843	-0.102895	0.205078	0.25408	0.22672	0.234617	0.157934	0.0318939	-0.363833	0.0403621	0.229475	0.262486	-0.0956557	-0.118524	-0.0898946	-0.10326	-0.124517	-0.343267	0.0307115	0.433052	0.0211163	0.37546	0.247251	0.253786	0.0636804	-0.0789461	-0.118292	0.0714688	0.206294	-0.0625794	0.219533	-0.0226316	-0.132027	-0.120535	-0.162464	0.205832	-0.149076	-0.156181	-0.408865	-0.00594079
M265T806	-0.162221	0.139637	0.223171	-0.1729	0.179039	0.149702	0.257744	0.18736	-0.0917071	-0.124246	-0.124219	0.236498	0.297726	0.269316	0.272854	0.184021	0.0450276	-0.40199	0.0521299	0.264245	0.304643	-0.0999638	-0.150869	-0.0924449	-0.131655	-0.156972	-0.36068	0.0343201	0.484841	0.0335793	0.42883	0.271786	0.276771	0.0452443	-0.0855854	-0.137538	0.0810957	0.207371	-0.0795963	0.223996	-0.053977	-0.160368	-0.147698	-0.185554	0.240772	-0.172967	-0.173261	-0.453047	-0.00296384
M277T669	-0.1524	0.171626	0.268155	-0.179607	0.201739	0.151762	0.297431	0.18202	-0.0893549	-0.150666	-0.154277	0.248633	0.33309	0.312868	0.295292	0.216732	0.0906261	-0.358147	0.0870082	0.289509	0.329798	-0.0648198	-0.227934	-0.0512902	-0.199762	-0.229743	-0.238627	0.0377576	0.463153	0.0749218	0.444777	0.239104	0.231194	-0.076645	-0.0693496	-0.156343	0.0800871	0.0885893	-0.117942	0.114368	-0.180628	-0.195076	-0.184554	-0.187066	0.27247	-0.186139	-0.154221	-0.410796	0.0124056
M246T593	-0.120712	0.186998	0.233338	-0.200792	0.198642	0.145171	0.302999	0.177563	-0.0885419	-0.142208	-0.147346	0.248167	0.326865	0.314524	0.296099	0.166912	0.0553207	-0.346145	0.0540868	0.248045	0.322974	-0.0652809	-0.182995	-0.0587013	-0.160221	-0.189372	-0.251438	0.0193245	0.431817	0.0627877	0.412841	0.222934	0.225169	-0.0300413	-0.0676417	-0.133117	0.0800794	0.122981	-0.100738	0.139289	-0.131079	-0.210058	-0.197881	-0.189919	0.252891	-0.185099	-0.158271	-0.391384	0.0109489
M233T651	-0.0885501	0.216654	0.219183	-0.227667	0.20721	0.142169	0.327903	0.174708	-0.0886069	-0.145742	-0.15373	0.256598	0.33917	0.337148	0.310245	0.132555	0.0375311	-0.325778	0.0349046	0.220837	0.331091	-0.0548206	-0.169056	-0.0528494	-0.148044	-0.178546	-0.226563	0.00281537	0.401782	0.0663741	0.394867	0.200009	0.207772	-0.0270708	-0.0616359	-0.119375	0.0812377	0.117953	-0.0990384	0.128454	-0.12878	-0.240708	-0.227421	-0.196829	0.249445	-0.192134	-0.158652	-0.365161	0.0150407
M161T810	0.15718	0.400697	0.108821	-0.373622	0.241311	0.0952911	0.462697	0.117637	-0.0703462	-0.159439	-0.187973	0.273192	0.381923	0.456974	0.362747	-0.10866	-0.0623537	-0.0930269	-0.0811917	0.00696087	0.339723	0.0513092	-0.0911548	0.0250607	-0.0804423	-0.117456	0.0699404	-0.109448	0.102247	0.105689	0.204892	-0.0186609	0.0172203	-0.0820943	0.00252422	-0.0138416	0.0728438	-0.0183086	-0.0935447	-0.0438811	-0.171908	-0.42876	-0.411801	-0.207448	0.198371	-0.212252	-0.117958	-0.0854143	0.050569
M159T499	0.190717	0.533478	0.143057	-0.51338	0.328226	0.140472	0.623475	0.177747	-0.103983	-0.211475	-0.247841	0.381753	0.521098	0.614857	0.499819	-0.145767	-0.103169	-0.184516	-0.1222	0.0205131	0.47046	0.0413262	-0.0960379	0.00369874	-0.0845633	-0.134097	-0.00286771	-0.145379	0.192984	0.123305	0.305891	0.0169797	0.0722528	-0.042539	-0.0129319	-0.0214381	0.105657	0.0562883	-0.112814	0.018771	-0.169617	-0.571601	-0.546578	-0.294437	0.271654	-0.293659	-0.184002	-0.178179	0.0595403
M173T627	0.00579946	0.185547	0.152226	-0.155094	0.143997	0.0708697	0.246063	0.0778715	-0.041732	-0.111895	-0.123982	0.155069	0.231361	0.253058	0.202188	0.0689126	0.0571128	-0.0836614	0.040268	0.112198	0.209145	0.030141	-0.168743	0.033511	-0.14861	-0.171624	0.0729844	-0.0135063	0.139354	0.0912436	0.198768	0.0316642	0.0253664	-0.168044	-0.00301656	-0.0684504	0.0410379	-0.100242	-0.0976362	-0.0899065	-0.226312	-0.202371	-0.197146	-0.109371	0.162856	-0.122251	-0.0558262	-0.0987196	0.0322981
M174T664	0.0642239	0.246442	0.118705	-0.219406	0.1642	0.0710565	0.300091	0.0824905	-0.0470659	-0.117423	-0.134534	0.181033	0.2615	0.301542	0.239072	-0.00629399	0.00688641	-0.0728436	-0.00931026	0.0586113	0.233738	0.0369924	-0.122277	0.028938	-0.107769	-0.133491	0.0714238	-0.0484951	0.104895	0.087868	0.175986	0.00554648	0.0153866	-0.121855	0.000759	-0.0397207	0.0477984	-0.0643593	-0.0860278	-0.068561	-0.184938	-0.26558	-0.256682	-0.132847	0.157384	-0.141789	-0.0709608	-0.0772731	0.0362391
M213T962	0.0507439	0.188123	0.0712215	-0.179632	0.123408	0.0570194	0.227503	0.0705564	-0.0400469	-0.082322	-0.0946791	0.143117	0.196834	0.226312	0.18575	-0.02693	-0.0215199	-0.0821876	-0.0290375	0.0313656	0.179224	0.0120048	-0.0563586	0.00155704	-0.0495793	-0.0682966	-0.00644873	-0.0435374	0.0952482	0.0497137	0.134097	0.0203378	0.036176	-0.0322475	-0.00777142	-0.0208099	0.040017	0.01251	-0.0493144	0.00336165	-0.0815858	-0.202466	-0.193834	-0.109206	0.111549	-0.1101	-0.0690167	-0.0843392	0.0217093
M167T670	0.00677202	0.148264	0.0941268	-0.141398	0.112433	0.0607841	0.194509	0.0733141	-0.0393488	-0.0790337	-0.0876676	0.131177	0.181129	0.196826	0.166442	0.0236933	0.00736788	-0.105492	0.000872414	0.0708779	0.168543	0.000647127	-0.0820224	-0.00279559	-0.0720664	-0.0891596	-0.0296213	-0.0200244	0.13377	0.048028	0.159015	0.0487929	0.0556807	-0.0470875	-0.0145056	-0.0412659	0.037933	0.00854281	-0.0546518	0.00832688	-0.0954451	-0.161342	-0.154521	-0.0987351	0.118079	-0.100505	-0.0660824	-0.115843	0.0172459
M154T659	-0.00150475	0.164963	0.116964	-0.155955	0.129349	0.0715499	0.22064	0.0854635	-0.0454071	-0.092503	-0.101891	0.150314	0.208761	0.224335	0.190175	0.0407402	0.0175961	-0.12533	0.00968934	0.0926169	0.194711	0.000138871	-0.105308	-0.00194668	-0.0925334	-0.112276	-0.0328577	-0.0177624	0.162826	0.0576852	0.191161	0.0612655	0.0665316	-0.064783	-0.0174632	-0.053575	0.0435249	0.00244259	-0.0667945	0.00471296	-0.120982	-0.180015	-0.172621	-0.112382	0.140351	-0.115281	-0.075023	-0.139286	0.0198729
M133T645	0.112877	0.311498	0.0835438	-0.298553	0.191074	0.0809368	0.363432	0.102125	-0.0599064	-0.123494	-0.144855	0.221477	0.303226	0.358465	0.290498	-0.0851787	-0.0587917	-0.103001	-0.0703612	0.0109713	0.273234	0.0262072	-0.0578734	0.00442408	-0.0509771	-0.0798726	0.00569008	-0.0849601	0.108175	0.0732894	0.175921	0.00663224	0.0383556	-0.0298323	-0.00628689	-0.0122069	0.0610136	0.0267505	-0.0667099	0.00508426	-0.103433	-0.333694	-0.319269	-0.170495	0.157946	-0.170582	-0.105355	-0.098984	0.0353559
M217T760	0.0982723	0.243333	0.0588698	-0.229683	0.14499	0.0573456	0.279512	0.0718804	-0.043093	-0.0941151	-0.111363	0.165686	0.229395	0.275273	0.219567	-0.0743322	-0.0457714	-0.0596005	-0.0560605	-0.00220697	0.204493	0.0280877	-0.0441445	0.0108137	-0.0389593	-0.0610555	0.030313	-0.0690011	0.0612754	0.0595626	0.120473	-0.0100412	0.0140629	-0.0343623	0.000234242	-0.00441196	0.0445766	0.003084	-0.0519107	-0.0143162	-0.0884826	-0.260184	-0.249466	-0.126836	0.116295	-0.128318	-0.0741767	-0.0540637	0.0293367
M165T704	0.118683	0.278611	0.0697996	-0.256438	0.16382	0.0607706	0.317641	0.0744096	-0.0454459	-0.108701	-0.129066	0.183113	0.258609	0.313338	0.245355	-0.0827114	-0.043093	-0.0451426	-0.0573779	-0.00513548	0.22788	0.0428385	-0.062554	0.0243666	-0.0552744	-0.0805715	0.0729857	-0.0785239	0.0494006	0.075716	0.126683	-0.0272195	-0.00293806	-0.0676465	0.00658282	-0.00489579	0.0477612	-0.0295879	-0.0649283	-0.0477851	-0.126949	-0.297672	-0.286399	-0.138295	0.13137	-0.142979	-0.0743891	-0.0376213	0.0367871
M182T704	0.199865	0.373549	0.0361912	-0.351553	0.200324	0.0642748	0.40674	0.0833177	-0.0541836	-0.124306	-0.152495	0.226606	0.313955	0.395659	0.307034	-0.178249	-0.103422	-0.028363	-0.118891	-0.0702993	0.273431	0.0579055	-0.0160459	0.0247532	-0.0144564	-0.0450083	0.0893898	-0.126385	0.00552739	0.0801943	0.106009	-0.0656484	-0.0212525	-0.0271636	0.0136616	0.0290252	0.0585856	8.98222e-05	-0.0580667	-0.0363419	-0.0960931	-0.396822	-0.38059	-0.175122	0.134786	-0.176453	-0.0949767	-0.00718013	0.045471
M269T579	0.170019	0.294346	0.00790639	-0.281451	0.151712	0.0459652	0.314478	0.0620354	-0.0413866	-0.0902389	-0.112594	0.173741	0.237061	0.303752	0.235917	-0.164532	-0.0998636	-0.0173243	-0.110102	-0.0767643	0.205956	0.0429401	0.0141641	0.0135501	0.0122149	-0.0106887	0.0572708	-0.107059	-0.0112273	0.0537637	0.064321	-0.0576763	-0.0176878	0.00826086	0.0107617	0.0352138	0.0451422	0.0227488	-0.0342019	-0.0106066	-0.0430832	-0.311952	-0.298505	-0.136257	0.0922958	-0.134787	-0.0759965	0.00291379	0.033636
M508T862	0.17207	0.316667	0.0161106	-0.306077	0.167851	0.055612	0.343072	0.0748578	-0.0483104	-0.0998902	-0.12337	0.194532	0.263127	0.332009	0.26153	-0.167799	-0.106518	-0.03982	-0.116394	-0.0705452	0.231089	0.0387278	0.0126062	0.00755801	0.0108984	-0.014287	0.0364804	-0.112105	0.0120899	0.0560772	0.0872948	-0.0464603	-0.00305363	0.0182273	0.00642576	0.0320325	0.0517146	0.0409854	-0.0376718	0.005848	-0.0405624	-0.336139	-0.32116	-0.153049	0.107205	-0.150198	-0.0898259	-0.0206566	0.0345948
M175T741	-0.0186998	0.179479	0.127573	-0.18296	0.147257	0.0899479	0.247001	0.111445	-0.0583834	-0.100662	-0.10947	0.179455	0.2389	0.250346	0.221933	0.045581	0.00352826	-0.188875	-6.11888e-05	0.112369	0.228298	-0.0227616	-0.0952913	-0.0270329	-0.0834928	-0.105297	-0.116917	-0.0183533	0.227367	0.0486845	0.238145	0.103092	0.114802	-0.0159024	-0.0329814	-0.0619996	0.0548922	0.0698094	-0.0636621	0.0697256	-0.0837569	-0.196574	-0.186494	-0.138088	0.160449	-0.135315	-0.104652	-0.207644	0.0151403
M308T812	0.00676689	0.183362	0.0953572	-0.190805	0.138272	0.0806653	0.240256	0.102694	-0.0549795	-0.0897831	-0.0994066	0.170837	0.223375	0.240481	0.212448	0.00546657	-0.0232282	-0.170117	-0.0249623	0.0754576	0.212665	-0.0215477	-0.0572386	-0.030895	-0.0500312	-0.0702377	-0.119572	-0.031664	0.192199	0.0376235	0.202542	0.0853072	0.104112	0.0190668	-0.029883	-0.0414345	0.0522928	0.0913736	-0.0479431	0.084117	-0.0433956	-0.199391	-0.188538	-0.133822	0.138256	-0.128343	-0.102588	-0.18231	0.0135238
M658T896	0.00479821	0.183159	0.0888423	-0.196609	0.138444	0.0832977	0.240498	0.107847	-0.0576233	-0.0872517	-0.0964212	0.17465	0.223949	0.239857	0.215527	-0.00171929	-0.0344358	-0.186576	-0.0338103	0.0726435	0.215139	-0.0303304	-0.0419999	-0.0413959	-0.0365423	-0.0564692	-0.151789	-0.0336548	0.204494	0.029712	0.206716	0.0959838	0.118428	0.0473821	-0.034706	-0.038773	0.0545291	0.121764	-0.0411071	0.112158	-0.0164016	-0.199189	-0.187433	-0.138618	0.136393	-0.13029	-0.110837	-0.198878	0.0105642
M141T656	-0.0191593	0.169143	0.103492	-0.185295	0.138258	0.0893179	0.232645	0.114868	-0.060179	-0.0885362	-0.0959773	0.176205	0.224817	0.233687	0.214632	0.0240218	-0.0226266	-0.210321	-0.0209249	0.0963732	0.218758	-0.0395671	-0.0543658	-0.0476698	-0.0473381	-0.06715	-0.17736	-0.0227679	0.236313	0.0283544	0.229566	0.117556	0.136861	0.0473046	-0.0407903	-0.0508516	0.056123	0.131059	-0.0442379	0.125384	-0.0188565	-0.18515	-0.173697	-0.139689	0.145144	-0.130889	-0.115562	-0.227579	0.00796451
M151T519	-0.00675838	0.192792	0.109671	-0.205043	0.151293	0.0927644	0.258673	0.118521	-0.0627345	-0.0978729	-0.107248	0.189477	0.245188	0.259479	0.233336	0.0171684	-0.0237186	-0.206501	-0.0239954	0.094543	0.23582	-0.0325209	-0.0629042	-0.0418492	-0.0549029	-0.0768313	-0.159031	-0.0294669	0.233347	0.0369901	0.236163	0.109972	0.130386	0.0330995	-0.0381747	-0.0509018	0.0590832	0.118338	-0.0512436	0.111561	-0.0371517	-0.210322	-0.198221	-0.149126	0.155359	-0.141633	-0.118472	-0.222645	0.0120726
M172T447	0.00565265	0.223939	0.14869	-0.212648	0.171993	0.0937253	0.29594	0.112545	-0.0601713	-0.121808	-0.134753	0.200229	0.277266	0.300044	0.253838	0.0434354	0.0163636	-0.162826	0.0061186	0.114223	0.258164	0.000995622	-0.131653	-0.00324515	-0.115681	-0.14188	-0.0435246	-0.0278501	0.208787	0.0750083	0.247336	0.0768956	0.0859349	-0.0785105	-0.022415	-0.0663603	0.0578898	0.00817565	-0.0858679	0.00922483	-0.152731	-0.243948	-0.23378	-0.15025	0.183021	-0.153505	-0.10028	-0.17971	0.0265061
M190T447	0.00243895	0.235135	0.16007	-0.223299	0.182185	0.10009	0.312335	0.120061	-0.0640129	-0.129368	-0.142841	0.212192	0.29386	0.31698	0.268652	0.0502744	0.0196649	-0.175339	0.0088622	0.124759	0.27395	6.72156e-05	-0.142087	-0.00389358	-0.124843	-0.152596	-0.0484718	-0.0277562	0.225459	0.0796385	0.265322	0.0842423	0.0931691	-0.084536	-0.0244443	-0.0722701	0.0614688	0.00863229	-0.0917754	0.0104531	-0.16347	-0.256331	-0.245646	-0.159121	0.195324	-0.162633	-0.106571	-0.193976	0.0278277
M120T780	0.0451598	0.227635	0.0979076	-0.222045	0.156293	0.0781562	0.282412	0.097374	-0.054042	-0.103945	-0.118058	0.184473	0.250321	0.281725	0.236251	-0.0184077	-0.0241741	-0.130632	-0.0316567	0.056202	0.231079	0.00365779	-0.0728114	-0.00823391	-0.0639472	-0.0874276	-0.0442608	-0.0479671	0.151111	0.0578378	0.189324	0.047623	0.0672111	-0.0261736	-0.0169533	-0.034105	0.0530653	0.0386912	-0.061283	0.0288483	-0.0911638	-0.245789	-0.234611	-0.141657	0.146962	-0.14095	-0.0953	-0.137159	0.0239984
M266T862	0.0326683	0.251461	0.114524	-0.254476	0.179637	0.0973	0.319252	0.123244	-0.0671915	-0.117129	-0.131564	0.217801	0.288898	0.318553	0.27465	-0.0121937	-0.0336055	-0.187343	-0.0384843	0.0776069	0.271101	-0.0132879	-0.073135	-0.0270385	-0.0640538	-0.0905964	-0.109198	-0.0500007	0.211277	0.0555535	0.238704	0.0831974	0.108081	0.00546074	-0.0297877	-0.0442736	0.0648855	0.0891335	-0.0639987	0.0776197	-0.0725216	-0.272301	-0.258537	-0.169511	0.172603	-0.164789	-0.123148	-0.198442	0.0220341
M218T938	0.0724008	0.327333	0.119861	-0.327966	0.220521	0.111386	0.402126	0.142091	-0.0791775	-0.141612	-0.161612	0.265317	0.353093	0.398893	0.338272	-0.0506413	-0.0583734	-0.1991	-0.0655797	0.0626348	0.327727	-0.00462876	-0.0713384	-0.0256861	-0.062513	-0.0951847	-0.102394	-0.076295	0.217059	0.0691616	0.262053	0.0737782	0.108918	0.00965041	-0.0287427	-0.0376078	0.0776157	0.0997178	-0.0735274	0.0800253	-0.0828665	-0.352916	-0.335539	-0.206865	0.199553	-0.201428	-0.145403	-0.205986	0.0302495
M153T521	-0.0209708	0.254596	0.185423	-0.252034	0.207064	0.122712	0.348322	0.149853	-0.0787113	-0.144508	-0.157659	0.247843	0.335431	0.353844	0.308805	0.0694305	0.0167666	-0.243319	0.00878233	0.158497	0.317912	-0.0204608	-0.15062	-0.0248077	-0.132138	-0.163171	-0.123137	-0.024839	0.301412	0.0780665	0.327336	0.129719	0.14228	-0.0559375	-0.0399343	-0.0888923	0.0744019	0.0610517	-0.097306	0.0632243	-0.149568	-0.278658	-0.265503	-0.18852	0.226919	-0.188055	-0.13691	-0.268981	0.0251433
M90T766	-0.0294471	0.215103	0.154933	-0.223423	0.179301	0.112397	0.298976	0.140247	-0.0731795	-0.12137	-0.13143	0.220993	0.291328	0.30294	0.271708	0.0573137	0.000582884	-0.244878	-0.00217919	0.14066	0.280154	-0.0349002	-0.110089	-0.0404014	-0.0963706	-0.122724	-0.166779	-0.0209626	0.291207	0.0543935	0.297574	0.13663	0.15225	-0.00308273	-0.0443311	-0.0767357	0.0684726	0.104614	-0.0742837	0.104072	-0.0869885	-0.235906	-0.223187	-0.171092	0.19626	-0.165969	-0.133226	-0.268935	0.0161239
M106T832	-0.0118903	0.24969	0.15612	-0.258231	0.198068	0.119472	0.336924	0.150052	-0.0792618	-0.132057	-0.144553	0.243595	0.320871	0.339558	0.301509	0.0384008	-0.0130554	-0.254016	-0.0163681	0.133421	0.306662	-0.0329017	-0.106117	-0.0420909	-0.0928761	-0.121977	-0.170806	-0.033334	0.296791	0.0589203	0.309382	0.134805	0.155875	0.00490334	-0.0449431	-0.0732251	0.0747995	0.116063	-0.0772142	0.111307	-0.0859674	-0.272666	-0.2581	-0.189244	0.208291	-0.183179	-0.145235	-0.276213	0.0192293
M407T651	-0.0307561	0.16633	0.0622458	-0.219168	0.137893	0.104488	0.231829	0.14524	-0.0757613	-0.0720668	-0.0766644	0.197786	0.226014	0.227526	0.231337	-0.0206619	-0.0913531	-0.308923	-0.0751939	0.0778121	0.231649	-0.0929719	0.0399108	-0.111578	0.0361029	0.0182105	-0.373036	-0.0348907	0.308982	-0.0204973	0.252547	0.181636	0.223126	0.220674	-0.069909	-0.0338383	0.0692571	0.316193	-0.00177149	0.296104	0.14711	-0.182174	-0.165291	-0.167685	0.132105	-0.141489	-0.164962	-0.326613	-0.0102568
M433T629	-0.0962382	0.0848327	0.0824499	-0.140213	0.104382	0.100265	0.153246	0.137222	-0.0682698	-0.0554304	-0.0532847	0.159416	0.174895	0.153879	0.176796	0.0513044	-0.0482616	-0.324484	-0.029954	0.125488	0.189579	-0.108463	0.0124592	-0.115965	0.0120589	-0.000850823	-0.397708	0.00311307	0.343219	-0.0291817	0.264095	0.214392	0.241093	0.201793	-0.0768575	-0.0579984	0.0600051	0.304433	-0.00224321	0.297884	0.137325	-0.096798	-0.0837706	-0.136328	0.123806	-0.111582	-0.14921	-0.352634	-0.0190373
M105T722	-0.101719	0.0878673	0.0925264	-0.141878	0.109364	0.103834	0.159878	0.140878	-0.0699456	-0.0600929	-0.0580122	0.16463	0.183143	0.16132	0.18317	0.061345	-0.0414733	-0.330697	-0.0238712	0.135833	0.197427	-0.108291	0.000956189	-0.114653	0.00194099	-0.0117934	-0.396314	0.00569155	0.354088	-0.0250315	0.276123	0.219175	0.244276	0.191268	-0.077704	-0.0638622	0.0614817	0.2983	-0.00756798	0.293482	0.124373	-0.100418	-0.0874294	-0.139657	0.13202	-0.115708	-0.151012	-0.3606	-0.0180736
M133T864	0.013765	0.237332	0.0879448	-0.267714	0.174721	0.108162	0.307337	0.144769	-0.0777081	-0.10284	-0.114162	0.22838	0.282748	0.303501	0.279283	-0.0335013	-0.0772983	-0.26303	-0.0712334	0.0719512	0.274921	-0.0550553	-0.00860101	-0.0747928	-0.00689367	-0.0313346	-0.257328	-0.0530041	0.271017	0.0185057	0.258416	0.135866	0.17477	0.129785	-0.0524128	-0.0358405	0.0733117	0.223585	-0.0331462	0.203613	0.0475071	-0.257514	-0.240327	-0.185731	0.1624	-0.168445	-0.157405	-0.276172	0.00733065
M246T631	0.026464	0.261211	0.0775028	-0.299131	0.186714	0.114959	0.332793	0.156402	-0.0845222	-0.105969	-0.118529	0.247239	0.301818	0.326686	0.302118	-0.0593852	-0.10266	-0.286081	-0.094035	0.0594663	0.294092	-0.0636741	0.0161076	-0.0885056	0.0149374	-0.0108749	-0.297541	-0.0653092	0.284929	0.0111952	0.267171	0.144862	0.192515	0.17196	-0.0580328	-0.0279811	0.0799167	0.268965	-0.0254429	0.242568	0.0840197	-0.282757	-0.263175	-0.203183	0.165905	-0.181653	-0.174892	-0.297312	0.00585488
M231T648	-0.0314872	0.215589	0.112701	-0.255145	0.177649	0.122848	0.29853	0.163491	-0.0854409	-0.105552	-0.113608	0.2377	0.289828	0.297216	0.284551	0.00916324	-0.0636258	-0.32166	-0.0540354	0.115448	0.288095	-0.0784425	-0.0224262	-0.0940953	-0.0188405	-0.0433432	-0.328748	-0.0350306	0.34221	0.0115522	0.307887	0.184678	0.22068	0.149096	-0.0675298	-0.0572241	0.0789397	0.263186	-0.0354096	0.248703	0.0601305	-0.236095	-0.218611	-0.193976	0.180406	-0.173783	-0.17398	-0.344274	0.000867649
M230T648	-0.0286386	0.217603	0.106525	-0.260077	0.177634	0.123248	0.299716	0.165117	-0.0864456	-0.103826	-0.111904	0.239408	0.289776	0.297638	0.286208	0.000869309	-0.0718443	-0.326797	-0.0611056	0.109868	0.288665	-0.0818225	-0.0117704	-0.0989199	-0.0094338	-0.0337777	-0.342479	-0.037915	0.343653	0.00729761	0.306243	0.187016	0.22556	0.164981	-0.0692001	-0.0536909	0.0798775	0.278612	-0.031006	0.262168	0.0757312	-0.238097	-0.220067	-0.196353	0.177771	-0.174645	-0.177723	-0.34864	-0.000377509
M166T525	-0.0411821	0.207115	0.109827	-0.252684	0.174937	0.125494	0.291307	0.168233	-0.0874856	-0.101926	-0.108824	0.238098	0.286088	0.289777	0.282659	0.0111452	-0.0691494	-0.340439	-0.0570978	0.119197	0.287141	-0.0887441	-0.0119099	-0.10475	-0.00949556	-0.0333052	-0.363	-0.032582	0.359518	0.0033912	0.314915	0.199382	0.237177	0.173576	-0.0731517	-0.0579907	0.0803664	0.291087	-0.0294512	0.27597	0.0839381	-0.227289	-0.20933	-0.195829	0.178825	-0.173089	-0.180695	-0.364521	-0.00285748
M264T772	-0.0298556	0.226409	0.103662	-0.275644	0.184371	0.129757	0.311544	0.175362	-0.0918357	-0.105318	-0.113404	0.251568	0.30095	0.308502	0.299607	-0.00724331	-0.08531	-0.35201	-0.0721368	0.10983	0.301312	-0.0920822	0.00224285	-0.111546	0.00299672	-0.0220054	-0.382237	-0.0418252	0.365227	0.000586346	0.319774	0.202035	0.245468	0.196399	-0.0756642	-0.0524901	0.0847247	0.315462	-0.025833	0.296047	0.102826	-0.247662	-0.228138	-0.207831	0.182097	-0.182805	-0.191354	-0.374427	-0.00286307
M138T500	0.0739898	0.393924	0.106401	-0.431439	0.267895	0.151227	0.48756	0.203795	-0.112082	-0.156051	-0.177372	0.344386	0.430843	0.478495	0.428033	-0.103253	-0.138044	-0.342742	-0.132329	0.0602969	0.411899	-0.0596894	0.00557101	-0.0954267	0.00570837	-0.032119	-0.321754	-0.103698	0.339687	0.0354497	0.344089	0.155743	0.220202	0.18401	-0.0645545	-0.0301399	0.107647	0.306277	-0.0475869	0.268419	0.0638464	-0.424883	-0.39838	-0.279599	0.230749	-0.255648	-0.226487	-0.35208	0.0184152
M217T614	0.114986	0.412462	0.104657	-0.426759	0.265755	0.132987	0.494962	0.175751	-0.0991834	-0.161066	-0.186219	0.327646	0.424743	0.486214	0.416637	-0.117754	-0.119073	-0.253376	-0.122438	0.0338072	0.395877	-0.0179217	-0.0243886	-0.0523464	-0.0210376	-0.0596537	-0.180065	-0.112723	0.251602	0.0621939	0.294841	0.0891501	0.146286	0.0933939	-0.0399051	-0.0205431	0.0974825	0.194445	-0.0642368	0.158481	-0.0182543	-0.443238	-0.419325	-0.260919	0.222131	-0.24683	-0.191888	-0.255002	0.0314653
M137T500	0.0932307	0.420764	0.128303	-0.439393	0.281701	0.148381	0.515673	0.19504	-0.108375	-0.172301	-0.196897	0.349578	0.451635	0.508375	0.441022	-0.094385	-0.112613	-0.297836	-0.114803	0.0641544	0.424379	-0.0304039	-0.0400847	-0.0634423	-0.0347182	-0.0755343	-0.222857	-0.106626	0.305456	0.064047	0.340279	0.1208	0.177794	0.10007	-0.0497991	-0.0361456	0.105404	0.218563	-0.0716271	0.185026	-0.0212637	-0.453383	-0.428344	-0.278253	0.246041	-0.262632	-0.209529	-0.305497	0.0301536
M265T772	-0.0764813	0.251259	0.194919	-0.28457	0.226403	0.158421	0.366954	0.202933	-0.104215	-0.14679	-0.155645	0.292954	0.370411	0.371528	0.351193	0.0850013	-0.0185623	-0.393904	-0.0130621	0.20122	0.366155	-0.0846744	-0.107496	-0.0929787	-0.0935863	-0.125773	-0.348003	-0.0177233	0.45025	0.0415833	0.420087	0.236019	0.262946	0.0859685	-0.0796328	-0.104997	0.0956567	0.241323	-0.0762832	0.238604	-0.0273258	-0.277463	-0.258973	-0.232478	0.253669	-0.216314	-0.200744	-0.431434	0.00733978
M182T548	-0.0249809	0.313112	0.193446	-0.333414	0.252064	0.15748	0.426489	0.200289	-0.105348	-0.164661	-0.179391	0.315709	0.409112	0.429086	0.387579	0.0460376	-0.0292717	-0.353673	-0.0297718	0.172572	0.394585	-0.0571911	-0.116633	-0.0704809	-0.101853	-0.138423	-0.271081	-0.0420613	0.404442	0.0631382	0.40613	0.193119	0.224231	0.0469733	-0.0658787	-0.092827	0.0988045	0.194065	-0.089266	0.185788	-0.0711806	-0.342323	-0.32259	-0.247868	0.264755	-0.235916	-0.197946	-0.383511	0.0194299
M145T663	-0.030132	0.237541	0.144428	-0.263413	0.195336	0.127925	0.32799	0.165283	-0.0864642	-0.123974	-0.134116	0.250794	0.317873	0.329208	0.304504	0.0328666	-0.036154	-0.3069	-0.0325474	0.136924	0.310453	-0.0608306	-0.0707476	-0.0728146	-0.0615016	-0.089342	-0.2679	-0.0321139	0.342381	0.0362152	0.328239	0.172974	0.201666	0.0800834	-0.0604186	-0.0716566	0.0804583	0.20019	-0.0595555	0.191425	-0.0141937	-0.260147	-0.243575	-0.199638	0.204909	-0.185831	-0.167509	-0.331771	0.00962784
M185T723	0.0103102	0.269469	0.133992	-0.284397	0.20266	0.119554	0.352655	0.153518	-0.082198	-0.129627	-0.143532	0.25279	0.327514	0.352249	0.313403	0.00103261	-0.0427889	-0.258982	-0.0437483	0.106774	0.312959	-0.0370535	-0.0721914	-0.0521742	-0.0629832	-0.0923912	-0.195904	-0.0485897	0.287794	0.04964	0.297896	0.130855	0.161193	0.0478594	-0.0467102	-0.0579159	0.0780476	0.154529	-0.0651776	0.141954	-0.0443811	-0.292949	-0.276394	-0.199303	0.200539	-0.189308	-0.155713	-0.276548	0.0179189
M132T864	0.00671202	0.270468	0.137613	-0.286153	0.205003	0.121945	0.355581	0.156531	-0.0836237	-0.131266	-0.145056	0.256088	0.331488	0.355403	0.317014	0.00477693	-0.0418004	-0.266104	-0.0425397	0.11157	0.317238	-0.0391471	-0.074494	-0.0540401	-0.0649877	-0.0947137	-0.203014	-0.0475491	0.296368	0.0497883	0.304988	0.135984	0.166299	0.049208	-0.0483226	-0.0603638	0.0792663	0.158615	-0.0662241	0.146428	-0.0445109	-0.294219	-0.277491	-0.20193	0.204167	-0.191666	-0.158488	-0.284636	0.017647
M265T685	0.206008	0.422326	0.0302517	-0.420675	0.233385	0.089098	0.467473	0.12117	-0.0746242	-0.136392	-0.166134	0.278527	0.367802	0.452808	0.367411	-0.212594	-0.151347	-0.111648	-0.159923	-0.0728683	0.329775	0.0281033	0.0265957	-0.0142849	0.0233681	-0.0110488	-0.0332715	-0.14541	0.0765038	0.0635003	0.156717	-0.0203408	0.0419355	0.0708914	-0.00646752	0.0336846	0.0774945	0.11762	-0.0452724	0.0699116	-0.0159455	-0.449367	-0.427469	-0.221837	0.156995	-0.212689	-0.144092	-0.0913954	0.0400632
M204T911	0.217087	0.431053	0.000514816	-0.445115	0.233603	0.0923419	0.47299	0.131044	-0.0804201	-0.127784	-0.157382	0.288112	0.3682	0.454597	0.37644	-0.251844	-0.192503	-0.142729	-0.194904	-0.0980769	0.333845	0.00888996	0.0802219	-0.0406025	0.0707288	0.0371129	-0.109487	-0.15883	0.0896048	0.0411148	0.15226	-0.00444986	0.0706661	0.154022	-0.016251	0.0501339	0.0827797	0.200022	-0.0228514	0.14267	0.0651697	-0.458062	-0.433332	-0.23476	0.144943	-0.217596	-0.164672	-0.119268	0.0331648
M310T815	0.0875469	0.276427	0.0650296	-0.281271	0.173771	0.0827046	0.327228	0.108841	-0.0622285	-0.106076	-0.123583	0.211462	0.27702	0.321179	0.271204	-0.0852746	-0.0774033	-0.14563	-0.0813799	0.0124282	0.255826	-0.00263893	-0.0183114	-0.0256224	-0.0159196	-0.0413752	-0.0883564	-0.0777734	0.142902	0.0455637	0.179775	0.0423786	0.0792626	0.0458775	-0.0206303	-0.0091679	0.061789	0.106418	-0.0442043	0.0823109	-0.025297	-0.296562	-0.281268	-0.16753	0.142125	-0.160072	-0.11881	-0.144298	0.0233929
M205T924	0.139642	0.347537	0.0493055	-0.352825	0.205058	0.0895907	0.397929	0.120407	-0.0709485	-0.121282	-0.144336	0.249033	0.32525	0.387594	0.322786	-0.145639	-0.116964	-0.144587	-0.121835	-0.0246007	0.297165	0.00584232	0.00769701	-0.0270001	0.00691674	-0.0230652	-0.0843419	-0.110045	0.125972	0.050739	0.178348	0.0227121	0.0734322	0.0722777	-0.0177852	0.00996177	0.0716874	0.130119	-0.0427456	0.0940239	-0.00864131	-0.371286	-0.352218	-0.198684	0.152387	-0.188821	-0.137752	-0.135268	0.0297574
M876T888	0.132179	0.298671	0.0113676	-0.315178	0.16954	0.0747143	0.335634	0.105324	-0.0625519	-0.0925911	-0.112062	0.213041	0.268581	0.323472	0.27426	-0.161031	-0.134447	-0.137459	-0.133702	-0.0488258	0.247549	-0.00810969	0.0547388	-0.0420614	0.0484012	0.0242738	-0.124503	-0.105473	0.104603	0.0237935	0.136197	0.0249608	0.078478	0.128529	-0.0208247	0.0257345	0.063049	0.172662	-0.015719	0.13361	0.0608177	-0.31826	-0.300076	-0.174392	0.113016	-0.159763	-0.129248	-0.125513	0.0196939
M166T600	0.134509	0.324237	0.0256642	-0.339988	0.188357	0.0847665	0.368615	0.117642	-0.0692219	-0.105496	-0.126467	0.235222	0.298855	0.356665	0.302409	-0.159204	-0.134914	-0.155223	-0.135102	-0.0385998	0.275734	-0.00826992	0.0431279	-0.0431236	0.0382047	0.0112394	-0.130916	-0.109626	0.12625	0.0311784	0.16184	0.0328473	0.0880272	0.12324	-0.0233382	0.0197741	0.0695005	0.176321	-0.0240509	0.136793	0.0474636	-0.346013	-0.326589	-0.191268	0.132078	-0.176703	-0.140771	-0.144732	0.0224562
M120T600	0.150698	0.34656	0.0265738	-0.358508	0.198626	0.0858384	0.39114	0.1186	-0.0705297	-0.112476	-0.135431	0.245199	0.314591	0.378552	0.317307	-0.171503	-0.138928	-0.145782	-0.140963	-0.0464284	0.288128	-0.000232448	0.0397314	-0.036842	0.0351523	0.00649594	-0.109569	-0.11781	0.115312	0.0383347	0.160838	0.0210568	0.077943	0.112054	-0.0196344	0.0229861	0.071386	0.163764	-0.0287159	0.122319	0.0337152	-0.369536	-0.349525	-0.198366	0.137731	-0.18496	-0.141758	-0.13308	0.0263856
M125T915	0.110575	0.355272	0.0475514	-0.388124	0.221699	0.115116	0.419725	0.15958	-0.0903564	-0.122715	-0.143478	0.285746	0.354396	0.407466	0.359147	-0.150431	-0.154063	-0.252509	-0.148636	-0.00544448	0.33524	-0.040535	0.0511622	-0.0786855	0.0456022	0.0144977	-0.251588	-0.111805	0.227063	0.0219799	0.23969	0.0954434	0.16016	0.18861	-0.0462831	0.00481494	0.0882592	0.271822	-0.0236324	0.229004	0.0929065	-0.38087	-0.357173	-0.234603	0.168997	-0.212181	-0.187295	-0.249586	0.0170215
M179T856	0.0592168	0.326265	0.0754873	-0.367773	0.221835	0.129334	0.404085	0.177211	-0.0972072	-0.124463	-0.141398	0.291435	0.357219	0.394946	0.359454	-0.0997711	-0.134786	-0.311096	-0.125942	0.0433513	0.34475	-0.06435	0.0324339	-0.0971385	0.0293425	-0.00144749	-0.321586	-0.0899732	0.300667	0.0153619	0.290469	0.146349	0.206307	0.2024	-0.0615484	-0.0194291	0.0928776	0.306585	-0.02702	0.270861	0.100846	-0.351866	-0.32833	-0.239637	0.186939	-0.214807	-0.201613	-0.318695	0.0101421
M175T925	0.11673	0.331554	0.00165282	-0.381257	0.198919	0.106598	0.384277	0.155002	-0.0882191	-0.0984672	-0.117104	0.268363	0.317893	0.368181	0.333708	-0.189645	-0.19358	-0.263903	-0.180754	-0.041066	0.305194	-0.0603252	0.117838	-0.104214	0.104428	0.0775991	-0.322082	-0.119197	0.216453	-0.00951465	0.20589	0.103542	0.178781	0.278091	-0.0535093	0.0274826	0.0857958	0.350456	0.00866726	0.298925	0.19002	-0.354448	-0.329464	-0.22699	0.134433	-0.196444	-0.194183	-0.256425	0.0065338
M258T778	0.099934	0.341388	0.0261415	-0.391575	0.214155	0.11916	0.405006	0.169778	-0.0952547	-0.110498	-0.12907	0.287105	0.343281	0.390573	0.355518	-0.166435	-0.182627	-0.294471	-0.170119	-0.0133357	0.330728	-0.0662736	0.0958483	-0.108247	0.0851491	0.0560389	-0.342065	-0.113598	0.257343	-0.00317023	0.244334	0.125297	0.19877	0.268778	-0.0595671	0.0125354	0.0919588	0.355562	-0.00183415	0.307174	0.17244	-0.366054	-0.340453	-0.240831	0.157327	-0.210457	-0.205945	-0.292107	0.00724388
M126T793	0.126097	0.365975	0.0534608	-0.387053	0.224026	0.108967	0.42762	0.148904	-0.0854424	-0.128174	-0.150774	0.2814	0.357053	0.41605	0.358076	-0.150516	-0.140661	-0.214855	-0.139952	-0.0109321	0.332989	-0.0208831	0.029472	-0.0576591	0.0263396	-0.00568478	-0.184384	-0.114308	0.193116	0.0372603	0.224684	0.0674855	0.12771	0.139201	-0.0353183	0.00539094	0.0844916	0.215421	-0.0349748	0.174643	0.0458594	-0.391878	-0.369419	-0.22809	0.17045	-0.210813	-0.172317	-0.209495	0.0237696
M76T689	0.13695	0.400701	0.0652675	-0.419969	0.246152	0.11871	0.468952	0.160961	-0.0923931	-0.142873	-0.167819	0.306875	0.392254	0.45706	0.391379	-0.157088	-0.145196	-0.227613	-0.145948	-0.00698092	0.364807	-0.0179281	0.020028	-0.0567635	0.0180243	-0.0173669	-0.183191	-0.122865	0.207695	0.0463903	0.246999	0.0694062	0.132639	0.132986	-0.0361965	0.00249245	0.0915127	0.216518	-0.0436924	0.173853	0.030996	-0.429177	-0.405163	-0.247508	0.189837	-0.230469	-0.184215	-0.222278	0.0278937
M259T930	0.136886	0.390297	0.0504873	-0.415415	0.237566	0.115839	0.454766	0.159356	-0.0915345	-0.134242	-0.158259	0.300039	0.378586	0.44173	0.381348	-0.168061	-0.157296	-0.23239	-0.155456	-0.0173837	0.353619	-0.0252432	0.0417394	-0.0656875	0.0371863	0.00337585	-0.208326	-0.124192	0.205634	0.0354374	0.236293	0.0734459	0.139818	0.162931	-0.0389586	0.0093322	0.0904785	0.243156	-0.032792	0.197954	0.0637113	-0.417755	-0.393407	-0.244159	0.178069	-0.224385	-0.186265	-0.225876	0.0240526
M107T930	0.171975	0.381404	-0.00133304	-0.411004	0.214244	0.0964136	0.426597	0.138761	-0.0823014	-0.112272	-0.136708	0.27441	0.339481	0.409262	0.351317	-0.223813	-0.191899	-0.191737	-0.187518	-0.0744701	0.315055	-0.0212059	0.0980523	-0.0678599	0.0866747	0.0566465	-0.20025	-0.140107	0.140718	0.0176935	0.17058	0.0412084	0.115717	0.208003	-0.0319455	0.0410073	0.0826063	0.263757	-0.0076738	0.209308	0.12127	-0.406127	-0.381617	-0.227407	0.136507	-0.204507	-0.174758	-0.175105	0.0209692
M256T615	0.165774	0.395722	0.00935469	-0.42897	0.22782	0.106842	0.448237	0.15254	-0.0893275	-0.120468	-0.145237	0.292975	0.361822	0.431035	0.373064	-0.219349	-0.195307	-0.220601	-0.189946	-0.062037	0.337755	-0.0289396	0.0949211	-0.0763885	0.0840038	0.0521271	-0.230466	-0.141162	0.172271	0.018103	0.19784	0.0590554	0.135954	0.220348	-0.0382217	0.0348376	0.0889716	0.286362	-0.0106433	0.231338	0.126391	-0.422011	-0.39618	-0.242583	0.151615	-0.217968	-0.189086	-0.206474	0.0205328
M241T910	0.234054	0.450269	-0.0299374	-0.480413	0.239227	0.0975509	0.489739	0.143801	-0.0880399	-0.122014	-0.152206	0.304385	0.377081	0.467105	0.394272	-0.298082	-0.238838	-0.176597	-0.235103	-0.126536	0.345546	-0.00997939	0.136556	-0.0678759	0.120474	0.0868856	-0.188043	-0.176387	0.103852	0.0195348	0.15054	0.0107704	0.100672	0.241416	-0.0262946	0.0682733	0.0899705	0.287438	-0.000667542	0.218907	0.148554	-0.477871	-0.449705	-0.253181	0.135854	-0.227553	-0.189077	-0.149197	0.0270593
M203T911	0.249944	0.473184	-0.0278808	-0.499221	0.250122	0.0989398	0.513208	0.145032	-0.0894787	-0.129599	-0.161816	0.314933	0.393829	0.490027	0.409935	-0.309393	-0.242002	-0.167326	-0.240255	-0.133377	0.358832	-0.00164628	0.131664	-0.061173	0.116104	0.0807146	-0.16564	-0.184379	0.0936117	0.0273548	0.150642	-0.000907619	0.0904899	0.22847	-0.0225315	0.0708883	0.0919826	0.273502	-0.00606011	0.203248	0.132798	-0.50206	-0.473321	-0.260606	0.142436	-0.236288	-0.190091	-0.13786	0.0311943
Monoglyceride_MS1_16	-0.317628	-0.496419	0.0591075	0.479007	-0.228407	-0.063098	-0.456433	-0.0515056	0.0416804	0.0380635	0.0946703	-0.193107	-0.310811	-0.403726	-0.316491	0.33125	0.219375	-0.0239399	0.186354	0.202449	-0.288496	-0.0633451	-0.0846927	0.0280402	-0.0522249	-0.0334852	0.0309177	0.162027	0.108286	-0.0839898	0.0482607	0.135567	0.0249873	-0.171947	0.0484311	-0.0912028	-0.109307	-0.196265	0.0183687	-0.147403	-0.0810225	0.513245	0.495321	0.123096	-0.159162	0.114178	0.0570822	-0.0466522	-0.0462095
Monoglyceride_MS1_15	-0.296483	-0.343961	0.108337	0.367753	-0.121425	-0.0236327	-0.245858	-0.011264	-0.0090654	-0.0285283	0.029508	-0.108953	-0.13954	-0.208681	-0.193055	0.390724	0.281091	-0.0100303	0.242167	0.247994	-0.117323	-0.0298764	-0.223922	0.0508695	-0.182676	-0.178588	0.0542638	0.194253	0.134911	-0.0311554	0.115852	0.111869	-0.00912044	-0.277817	0.0143031	-0.156512	-0.0646602	-0.239134	-0.0472928	-0.179103	-0.244441	0.356769	0.339301	0.0411939	-0.00467602	0.0162246	-0.000622511	-0.043212	-0.018478
Diglyceride_MS1_30	-0.113236	-0.306999	-0.0235361	0.289272	-0.178117	-0.0748775	-0.340198	-0.0745385	0.0645712	0.0394915	0.0561889	-0.157324	-0.24941	-0.304426	-0.253388	0.09517	0.0648569	0.0801084	0.0642881	0.0191733	-0.262446	-0.018144	0.0131404	0.0312981	0.0239323	0.0390527	0.127303	0.047234	-0.0708616	-0.0468115	-0.0815105	0.00850503	-0.0565662	-0.0848467	0.0814889	-0.00549488	-0.0562929	-0.149263	0.0363435	-0.128048	-0.0227076	0.319365	0.306568	0.137413	-0.153573	0.138178	0.110759	0.0900084	-0.0205912
Diglyceride_MS2_81	-0.271585	-0.374551	0.0610596	0.348136	-0.159798	-0.0268932	-0.331456	-0.014477	0.0178112	0.0443849	0.093041	-0.125761	-0.22516	-0.294843	-0.202199	0.259296	0.158024	-0.105228	0.124305	0.187845	-0.18834	-0.0739075	-0.0321735	-0.00815854	-0.00964366	0.00620019	-0.0897545	0.124534	0.17071	-0.0825272	0.0899031	0.158942	0.0966082	-0.0627744	0.00156097	-0.0631462	-0.0984289	-0.0676826	0.024339	-0.0370532	0.0166602	0.384897	0.375615	0.0627563	-0.128674	0.0606652	-0.0016608	-0.134017	-0.04923
Diglyceride_MS2_56	-0.27972	-0.336586	0.0803376	0.315125	-0.127869	-0.00848881	-0.273438	0.00564318	-0.000569356	0.0340119	0.0855373	-0.0965277	-0.178376	-0.241984	-0.156345	0.278584	0.170827	-0.137495	0.131963	0.214008	-0.133356	-0.0762298	-0.054481	-0.0143751	-0.0304984	-0.017639	-0.130199	0.133819	0.214089	-0.0771219	0.129002	0.176353	0.119907	-0.0622953	-0.0213632	-0.077453	-0.0938125	-0.0457829	0.01205	-0.0148277	0.00713438	0.344972	0.337524	0.0298307	-0.093309	0.0255713	-0.0345378	-0.17374	-0.0481635
Fatty.Acids_MS2_93	-0.303765	-0.316568	0.109511	0.310823	-0.101122	0.00473902	-0.222408	0.0206452	-0.0203734	0.00911235	0.0672754	-0.0759843	-0.131077	-0.193039	-0.128858	0.338301	0.219286	-0.140625	0.173845	0.257002	-0.0823121	-0.0694966	-0.122632	-0.00376783	-0.0917066	-0.0834561	-0.125843	0.164249	0.243771	-0.0631513	0.168346	0.183507	0.113318	-0.121139	-0.0347777	-0.115182	-0.0857237	-0.0776492	-0.0147701	-0.0374256	-0.0677918	0.324602	0.315954	0.00265273	-0.0402091	-0.00930176	-0.058473	-0.18472	-0.0413858
Monoglyceride_MS1_19	-0.333888	-0.284717	0.143191	0.28672	-0.0638467	0.0295048	-0.156555	0.0486552	-0.0467867	-0.0062996	0.0595094	-0.0414002	-0.0745132	-0.132204	-0.0757309	0.388567	0.253425	-0.189053	0.198231	0.30922	-0.0123508	-0.0754774	-0.165547	-0.010426	-0.130233	-0.12579	-0.182704	0.188729	0.315045	-0.0582843	0.231225	0.216355	0.147875	-0.134496	-0.066878	-0.144034	-0.0838213	-0.0586403	-0.0341417	-0.0146246	-0.0925447	0.290722	0.283724	-0.0414534	0.00796408	-0.0577112	-0.105563	-0.245856	-0.0415645
Ceraminde_MS2_58	-0.255663	-0.308519	0.0608359	0.259137	-0.120529	0.00482649	-0.268452	0.0196681	0.00215102	0.0718213	0.116877	-0.0787899	-0.187439	-0.243191	-0.11693	0.193533	0.0914966	-0.219507	0.0538465	0.184816	-0.128408	-0.103226	0.05637	-0.0575907	0.0679869	0.0854938	-0.251415	0.088642	0.26214	-0.102597	0.137243	0.212554	0.202431	0.082903	-0.0473816	-0.0236863	-0.107485	0.0873545	0.048574	0.0976296	0.170946	0.313254	0.313075	0.0156198	-0.141322	0.0248746	-0.0603019	-0.257094	-0.0650822
Phosphatidylethanolamines_MS1_109	-0.221414	-0.266606	0.0422965	0.198306	-0.106535	0.0155668	-0.246625	0.0301184	0.00365091	0.0970349	0.134335	-0.0591892	-0.181927	-0.227929	-0.0774342	0.1152	0.0236769	-0.271882	-0.0108799	0.151312	-0.115176	-0.118357	0.139858	-0.0884023	0.141048	0.16108	-0.333044	0.0478641	0.285431	-0.116347	0.136542	0.228758	0.255991	0.192547	-0.0657029	0.0197999	-0.111642	0.187809	0.0741263	0.181142	0.289675	0.268116	0.27374	0.00252503	-0.169679	0.0218294	-0.0779205	-0.308463	-0.0744706
Phosphatidylglycerols_MS2_106	-0.178313	-0.123137	0.0685307	0.0836182	-0.0169573	0.0462141	-0.0693223	0.0601204	-0.0326497	0.049818	0.0828106	0.0121537	-0.0430716	-0.0653303	0.029943	0.12405	0.0444999	-0.257933	0.00932744	0.161773	0.020992	-0.0901039	0.0558228	-0.0751208	0.0598902	0.0686647	-0.317026	0.0543053	0.290271	-0.0738735	0.174516	0.199451	0.229106	0.136882	-0.0911171	-0.0147354	-0.072339	0.174875	0.0294359	0.171314	0.188113	0.120607	0.127992	-0.0607855	-0.0547015	-0.0512752	-0.119136	-0.298929	-0.0518511
Monoglyceride_MS2_59	-0.0943011	-0.140265	0.00510368	0.0997624	-0.0661556	-0.00019063	-0.146786	0.00582183	0.0124808	0.0590118	0.0735686	-0.0403316	-0.113113	-0.136431	-0.0536577	0.0257873	-0.0123266	-0.126356	-0.0254141	0.0503769	-0.0835046	-0.059729	0.100728	-0.0468621	0.0979367	0.109938	-0.158537	0.0079854	0.119551	-0.0627668	0.0439655	0.104979	0.123996	0.119825	-0.023407	0.0282816	-0.0576971	0.103226	0.0490757	0.0956683	0.174729	0.141311	0.144422	0.0165518	-0.109038	0.029582	-0.0235516	-0.139634	-0.0389719
Phosphatidylethanolamines_MS2_102	-0.0729137	-0.0744516	0.0165299	0.0483665	-0.0256429	0.0125837	-0.0657889	0.0180788	-0.00352409	0.035818	0.0481348	-0.00879673	-0.0494598	-0.0619542	-0.00674423	0.0304874	-0.00121518	-0.113821	-0.0140994	0.0535907	-0.0224246	-0.0448334	0.0586384	-0.0384711	0.0574544	0.0641014	-0.143033	0.0114388	0.116039	-0.041729	0.0583134	0.0877252	0.106024	0.088343	-0.0327783	0.0112947	-0.038465	0.0908532	0.0273617	0.0853658	0.121199	0.0738171	0.0774001	-0.0107423	-0.0548473	-0.00267944	-0.039659	-0.128451	-0.0274845
Phosphatidylethanolamines_MS2_75	-0.101898	-0.0668934	0.042008	0.0486139	-0.00670311	0.026067	-0.0325407	0.0338526	-0.0203001	0.0223173	0.0415351	0.0079584	-0.0177522	-0.0302282	0.0172428	0.0797029	0.0344738	-0.137054	0.0143718	0.095265	0.0169919	-0.0470889	0.016493	-0.0374948	0.0202242	0.0242464	-0.166344	0.035836	0.159756	-0.0374586	0.0996725	0.108091	0.120118	0.0600077	-0.0499773	-0.0154578	-0.0379652	0.0845897	0.0109971	0.0848817	0.0852084	0.0656775	0.0691708	-0.0355821	-0.0212185	-0.0320188	-0.0665462	-0.160346	-0.0266896
Fatty.Acids_MS2_90	-0.0777886	-0.0545581	0.020872	0.0161389	-0.0101562	0.0290211	-0.043706	0.0364499	-0.0122628	0.0507318	0.0636703	0.0118644	-0.0363652	-0.0444157	0.0312921	0.0106524	-0.0265569	-0.179082	-0.0433956	0.0628188	0.00426003	-0.0631511	0.0998914	-0.0643351	0.0943406	0.102272	-0.232237	-0.000259209	0.173697	-0.0550786	0.0897154	0.12346	0.165832	0.159082	-0.0594456	0.0271009	-0.0470407	0.168001	0.0395901	0.153645	0.198956	0.0513822	0.0593055	-0.0346423	-0.0638567	-0.0211407	-0.0722506	-0.200107	-0.037598
Lysophosphatidylethanolamines_MS2_88	-0.0862424	-0.238794	-0.0594117	0.128756	-0.149076	-0.0171495	-0.321983	-0.0107224	0.0586375	0.162347	0.168411	-0.0907255	-0.271211	-0.305749	-0.111228	-0.125625	-0.160036	-0.241264	-0.167176	-0.0211745	-0.223601	-0.122345	0.354342	-0.119693	0.329201	0.359477	-0.329727	-0.073169	0.159366	-0.139851	-0.00110765	0.17209	0.256333	0.387617	-0.027048	0.148723	-0.113526	0.303205	0.149739	0.261106	0.515003	0.238834	0.250438	0.0684919	-0.299925	0.111695	-0.00717132	-0.247863	-0.0839185
Phosphatidylethanolamines_MS2_12	-0.0864716	-0.201443	-0.0409965	0.107863	-0.119871	-0.0077259	-0.263177	-0.00105288	0.0432177	0.136919	0.144925	-0.0696421	-0.220859	-0.250236	-0.0825984	-0.0917891	-0.127459	-0.225223	-0.136897	-0.00104581	-0.175117	-0.108826	0.294891	-0.106127	0.274554	0.299877	-0.304519	-0.0551403	0.161469	-0.12087	0.0187092	0.160901	0.234086	0.332406	-0.0331271	0.120069	-0.0990171	0.268683	0.124589	0.233498	0.440454	0.200963	0.211462	0.0468863	-0.247464	0.0831359	-0.0203716	-0.235032	-0.0734557
Monoglyceride_MS1_9	-0.137736	-0.159931	0.0122798	0.0791646	-0.0657958	0.0289802	-0.167989	0.0407547	0.00305946	0.112191	0.132921	-0.0196768	-0.137531	-0.161839	-0.00658706	-0.0069335	-0.0690237	-0.296592	-0.0939118	0.0829125	-0.0714939	-0.11772	0.223398	-0.114247	0.210716	0.230238	-0.386558	-0.0136539	0.270376	-0.113422	0.115578	0.211605	0.284138	0.303823	-0.0807703	0.0724121	-0.096922	0.29	0.0935815	0.262098	0.394759	0.156695	0.169205	-0.0187347	-0.173526	0.0102433	-0.0909429	-0.326154	-0.0736281
Lysophosphatidylcholines_MS2_66	-0.171876	-0.195429	0.018172	0.098458	-0.0786747	0.03633	-0.20196	0.0509173	0.00196264	0.134464	0.160677	-0.0228999	-0.164479	-0.194409	-0.00686687	-0.000846081	-0.0782119	-0.361965	-0.10937	0.106363	-0.0834975	-0.14314	0.265097	-0.138066	0.250491	0.273922	-0.470611	-0.0128017	0.333078	-0.137283	0.145049	0.259328	0.345821	0.363625	-0.0995519	0.0840512	-0.117883	0.349344	0.11149	0.3165	0.473322	0.191533	0.206574	-0.0249329	-0.207022	0.00957847	-0.112958	-0.398897	-0.0893045
Lysophosphatidylethanolamines_MS2_91	-0.050438	-0.156841	-0.0421651	0.0872845	-0.100336	-0.0153493	-0.213913	-0.0118501	0.0411531	0.103399	0.106236	-0.0635104	-0.179842	-0.20262	-0.0802915	-0.0840516	-0.103359	-0.141088	-0.106327	-0.0206807	-0.152538	-0.0751274	0.226081	-0.0727123	0.209997	0.229525	-0.193976	-0.0483472	0.0870644	-0.0879848	-0.0112156	0.101781	0.15282	0.240931	-0.0108366	0.0963648	-0.0713638	0.182924	0.0961407	0.156569	0.322382	0.157337	0.164104	0.0508964	-0.195069	0.0783105	0.00411816	-0.143137	-0.0522296
Lysophosphatidylcholines_MS2_73	-0.0873691	-0.137241	-0.00967238	0.0703206	-0.0696186	0.00941848	-0.162723	0.0166654	0.0166099	0.0954021	0.106743	-0.0326076	-0.135289	-0.155666	-0.031521	-0.0364003	-0.0746735	-0.20355	-0.0883059	0.0336067	-0.0915782	-0.0876094	0.198274	-0.0854086	0.185672	0.20278	-0.269353	-0.0257245	0.169707	-0.0900792	0.0545735	0.145034	0.20154	0.245267	-0.0454829	0.0731542	-0.075366	0.216826	0.0833142	0.192564	0.321413	0.135688	0.144673	0.00868594	-0.160078	0.0336854	-0.0451722	-0.219279	-0.0567055
LPMe_MS2_92	-0.0399459	-0.074765	-0.0227081	0.00888854	-0.0442261	0.0143778	-0.110771	0.0195887	0.0148789	0.0927557	0.0952976	-0.0115205	-0.101707	-0.110127	0.0036232	-0.088985	-0.109762	-0.193706	-0.1175	-0.00154906	-0.0628893	-0.0783469	0.216667	-0.0884751	0.198965	0.214132	-0.265909	-0.0514516	0.144925	-0.0796141	0.0388829	0.12214	0.193594	0.271303	-0.0474632	0.0900184	-0.0609787	0.241319	0.0838986	0.209784	0.336964	0.0712173	0.0824227	-0.00153588	-0.145962	0.0253799	-0.0461183	-0.204514	-0.0505461
X.O.acyl..1.hydroxy.fatty.acid_MS2_113	0.00202736	-0.0996152	-0.0686111	0.0109691	-0.0830286	-0.00628952	-0.183872	-0.00412884	0.045294	0.12906	0.120541	-0.0417873	-0.170535	-0.180449	-0.036865	-0.183713	-0.185122	-0.183134	-0.18197	-0.0711619	-0.138913	-0.0861818	0.318828	-0.102983	0.290375	0.312209	-0.265631	-0.099489	0.0930766	-0.0986303	-0.0246723	0.106187	0.198336	0.358077	-0.0254404	0.147824	-0.0710087	0.286631	0.123661	0.240912	0.446409	0.0965656	0.109516	0.0402052	-0.224106	0.0785817	-0.00762906	-0.181053	-0.0593876
Lysophosphatidylcholines_MS2_70	-0.00754766	-0.0756421	-0.0590681	-0.0236019	-0.0623262	0.0133893	-0.152375	0.0179241	0.0327265	0.140918	0.134231	-0.0165405	-0.149084	-0.154089	0.00794898	-0.194617	-0.20391	-0.253416	-0.206112	-0.0539359	-0.102293	-0.104716	0.351519	-0.12883	0.319589	0.342055	-0.360191	-0.106753	0.159733	-0.110683	0.0154568	0.14572	0.261183	0.423711	-0.0560991	0.158355	-0.0789646	0.363552	0.132307	0.309951	0.516988	0.0698387	0.0872064	0.0103142	-0.225131	0.053217	-0.0463501	-0.259496	-0.0691277
Lysophosphatidylcholines_MS2_87	0.020934	-0.00978168	-0.0525122	-0.0750602	-0.024864	0.0228749	-0.0759183	0.0262735	0.0199666	0.118291	0.107843	0.0116004	-0.0898045	-0.0838184	0.0494759	-0.198083	-0.197584	-0.230993	-0.197852	-0.0595427	-0.048216	-0.0873798	0.312954	-0.118394	0.282039	0.299338	-0.332928	-0.107163	0.143209	-0.0885826	0.0199578	0.121058	0.23529	0.391362	-0.0605518	0.144792	-0.058344	0.346321	0.111991	0.294371	0.462614	0.00252055	0.0200865	-0.0115501	-0.174537	0.0266656	-0.0554882	-0.236302	-0.056551
Phosphatidylethanolamines_MS1_24	-0.00750976	-0.121066	-0.0515206	0.0737416	-0.0904642	-0.0293121	-0.18175	-0.0297819	0.0457123	0.0735511	0.069435	-0.0663801	-0.153315	-0.170742	-0.0919132	-0.087847	-0.086973	-0.0444438	-0.0810977	-0.0528523	-0.147836	-0.039873	0.167182	-0.0373434	0.15438	0.169062	-0.0685119	-0.0471474	-0.00521627	-0.0562848	-0.0567792	0.0344653	0.0624978	0.151676	0.0196732	0.0793965	-0.0442642	0.091359	0.0723293	0.0730814	0.209392	0.12309	0.125645	0.0661561	-0.154623	0.085714	0.0405719	-0.0355925	-0.0309272
Phosphatidylethanolamines_MS1_99	0.0136032	-0.0988231	-0.0582067	0.053956	-0.0830514	-0.0304324	-0.164775	-0.0321346	0.0468764	0.0700878	0.0620737	-0.061624	-0.142339	-0.155593	-0.0845443	-0.107138	-0.097762	-0.0283553	-0.0885978	-0.069902	-0.141447	-0.0327473	0.168364	-0.0340617	0.154119	0.167821	-0.0508428	-0.0562395	-0.0265675	-0.0496698	-0.0696701	0.0182421	0.0483439	0.150536	0.0239126	0.0841336	-0.0367908	0.0880029	0.0707383	0.0681602	0.202817	0.100481	0.103191	0.0666415	-0.147851	0.0861229	0.0464823	-0.0161581	-0.0266003
Phosphatidylethanolamines_MS2_76	0.023073	-0.00417132	-0.0312647	-0.0299402	-0.0165423	0.00224064	-0.0403265	0.00231495	0.0148554	0.048714	0.0413659	-0.00259685	-0.0454517	-0.0427607	0.00834534	-0.0964468	-0.0892285	-0.0720225	-0.0857255	-0.0422777	-0.0342539	-0.0300082	0.133	-0.0432302	0.119366	0.126719	-0.10899	-0.0510256	0.0302734	-0.0333988	-0.0126148	0.0331589	0.0778744	0.155213	-0.0139598	0.0652619	-0.0205895	0.128734	0.0479138	0.107025	0.183932	0.00173385	0.00820265	0.00684039	-0.0777402	0.0227679	-0.00761744	-0.0697128	-0.020454
cPA_MS2_89	0.0693595	-0.0820569	-0.105572	0.00297836	-0.0984274	-0.0341825	-0.198825	-0.0379339	0.0689064	0.11983	0.0978886	-0.065126	-0.187326	-0.193469	-0.0769243	-0.241385	-0.210965	-0.0748861	-0.192245	-0.145025	-0.182872	-0.054327	0.317346	-0.0740685	0.286215	0.30715	-0.132562	-0.125497	-0.0345775	-0.0774972	-0.110661	0.0268637	0.10602	0.314309	0.0206004	0.163813	-0.0495816	0.215145	0.122689	0.169919	0.392204	0.0811003	0.090463	0.0828202	-0.230209	0.119717	0.0547209	-0.0537497	-0.042702
Monoglyceride_MS1_7	0.00299812	0.056344	0.000920101	-0.0908475	0.0366022	0.0385124	0.0519154	0.0424888	-0.0170585	0.042954	0.041141	0.0502417	0.0269853	0.039909	0.0944172	-0.0745661	-0.0820869	-0.159824	-0.0891404	0.00536428	0.0589405	-0.045556	0.123527	-0.0676767	0.10992	0.113919	-0.22256	-0.041754	0.131304	-0.034795	0.0652083	0.0827998	0.149078	0.196035	-0.0633693	0.0521491	-0.0206678	0.204847	0.0373704	0.179027	0.215598	-0.0629624	-0.0514278	-0.0545523	-0.0332311	-0.0386912	-0.0752511	-0.172816	-0.0257304
Lysophosphatidylcholines_MS2_71	0.00348121	-0.00685801	-0.0246282	-0.0417794	-0.0114694	0.016544	-0.0396477	0.0191948	0.00799881	0.0672505	0.0630618	0.00988406	-0.0474336	-0.0444116	0.0334621	-0.103779	-0.107455	-0.143204	-0.109578	-0.0239973	-0.0206805	-0.0528841	0.175261	-0.0700003	0.158273	0.168025	-0.203519	-0.0567916	0.0965219	-0.052118	0.0223011	0.0777775	0.143521	0.224768	-0.0399464	0.0790027	-0.0352097	0.203259	0.0626865	0.17407	0.265789	0.00249562	0.0128147	-0.012247	-0.0964639	0.00932176	-0.0392627	-0.148619	-0.0337029
Sphingomyelines_MS2_108	-0.0104616	0.0170176	-0.00867211	-0.0679439	0.0119	0.0346	-0.000600886	0.0394582	-0.00719343	0.067427	0.0665685	0.0343663	-0.0167989	-0.0096915	0.073987	-0.0926202	-0.105246	-0.193107	-0.113168	0.0015483	0.0216882	-0.0635246	0.176188	-0.0846184	0.158968	0.167647	-0.267994	-0.0522843	0.152332	-0.055883	0.0628442	0.107404	0.185116	0.251757	-0.065685	0.0743132	-0.0379803	0.246835	0.0600376	0.215073	0.290906	-0.0234356	-0.010401	-0.0419965	-0.0798323	-0.0197427	-0.074017	-0.206699	-0.0382316
Monoglyceride_MS2_5	0.11292	0.115734	-0.0583844	-0.154858	0.0319894	0.0153629	0.0560407	0.012093	0.0115478	0.0531302	0.0286692	0.0408107	0.0141789	0.0403917	0.0830555	-0.21043	-0.171044	-0.0770929	-0.157035	-0.110759	0.0206825	-0.0205743	0.192751	-0.0599979	0.166992	0.171935	-0.135819	-0.107708	0.00075117	-0.0210526	-0.0363711	0.00265036	0.0859876	0.238427	-0.0252635	0.108157	0.00168242	0.207223	0.0576368	0.167357	0.252785	-0.122739	-0.110387	-0.0165805	-0.0631442	0.00608095	-0.0175252	-0.0667718	-0.0137851
Monogalactosyldiacylglycerol_MS2_110	0.14723	0.147301	-0.0743023	-0.191248	0.0397802	0.0153633	0.0724662	0.0105098	0.0158516	0.0599047	0.028416	0.0482667	0.0204867	0.0534282	0.097707	-0.259849	-0.207332	-0.0745795	-0.188209	-0.143286	0.0239031	-0.0183517	0.226189	-0.0665484	0.195142	0.200403	-0.140745	-0.132371	-0.0187623	-0.0199601	-0.0551287	-0.0104875	0.0871059	0.275405	-0.0241271	0.130099	0.00709144	0.23573	0.0666837	0.188342	0.288884	-0.155519	-0.14125	-0.0159766	-0.0712376	0.0104166	-0.0130503	-0.0594852	-0.0128571
Lysophosphatidylcholines_MS2_72	0.094387	0.0775531	-0.0657199	-0.136925	0.00994727	0.0159948	0.00608164	0.0143424	0.018951	0.082345	0.0596908	0.0294968	-0.0283342	-0.00752284	0.0713249	-0.230522	-0.199225	-0.130783	-0.187717	-0.10917	-0.0108362	-0.0447853	0.256548	-0.084513	0.226241	0.236408	-0.208392	-0.119838	0.0409957	-0.0469927	-0.0281433	0.0397664	0.140662	0.31356	-0.0354334	0.133854	-0.0193353	0.270621	0.0839919	0.222683	0.350454	-0.0849693	-0.069978	-0.0103854	-0.113644	0.0201736	-0.0259895	-0.123353	-0.029819
Lysophosphatidylethanolamines_MS2_96	0.0991582	0.092154	-0.0654706	-0.153805	0.0183698	0.0212042	0.0208368	0.0197946	0.0158431	0.084685	0.0611564	0.0383319	-0.0185584	0.00512241	0.0866799	-0.240753	-0.208687	-0.145389	-0.197534	-0.110414	0.00168475	-0.0476678	0.266757	-0.0908722	0.234905	0.244935	-0.229485	-0.125285	0.0525684	-0.0482245	-0.0213057	0.0454385	0.153857	0.332404	-0.0427141	0.138756	-0.0190532	0.291796	0.0860727	0.240986	0.368905	-0.100491	-0.0841647	-0.0186861	-0.111854	0.0131929	-0.0349519	-0.139097	-0.0311472
Monoglyceride_MS1_3	-0.0200183	0.00330442	-0.0132121	-0.0709238	0.00429121	0.0402889	-0.0221651	0.0466012	-0.0051271	0.0905653	0.0903384	0.0348906	-0.0377116	-0.0318047	0.0805468	-0.115847	-0.133909	-0.246438	-0.144138	0.00242156	0.0115267	-0.0838842	0.231277	-0.108426	0.209396	0.221682	-0.341186	-0.0657296	0.193466	-0.075792	0.0761929	0.140169	0.237625	0.323562	-0.0803428	0.0970405	-0.0529615	0.312806	0.0807921	0.272585	0.378535	-0.010906	0.00530779	-0.0459049	-0.114074	-0.0167627	-0.08924	-0.263395	-0.0511149
Monoglyceride_MS1_1	-0.0858389	-0.00948967	0.030431	-0.0525708	0.0240626	0.0629857	0.00689483	0.0742504	-0.0310223	0.0788742	0.0928713	0.0557695	-0.00515997	-0.00344328	0.11126	-0.0288878	-0.07662	-0.309034	-0.101365	0.0815085	0.0625239	-0.098744	0.179475	-0.11559	0.165276	0.175371	-0.410012	-0.0235161	0.289055	-0.0802321	0.153782	0.193788	0.284435	0.298647	-0.113668	0.0575475	-0.0627467	0.321882	0.0624644	0.289879	0.350896	0.00108235	0.0177541	-0.0846993	-0.0777607	-0.0606622	-0.138871	-0.342983	-0.0569978
Phosphatidylcholines_MS2_83	-0.0352032	0.0835781	0.0347028	-0.12009	0.0730111	0.0692688	0.111243	0.0776766	-0.044686	0.0406054	0.0474128	0.0887527	0.0762605	0.0932967	0.157242	-0.0350332	-0.0633356	-0.246203	-0.0824173	0.0624765	0.129559	-0.0647585	0.111529	-0.0899892	0.0997081	0.10178	-0.330766	-0.0238457	0.234764	-0.0418256	0.142151	0.138982	0.219794	0.227017	-0.107745	0.0351522	-0.0277782	0.267546	0.0292422	0.240437	0.243897	-0.0931932	-0.0778182	-0.105435	-0.00183695	-0.0899172	-0.136367	-0.275135	-0.0339314
Monoglyceride_MS1_2	-0.0331752	0.0412121	0.0164952	-0.0869815	0.0400687	0.0536515	0.0488892	0.0610072	-0.0271231	0.0567273	0.0615915	0.060802	0.0254883	0.0359064	0.114875	-0.0561236	-0.0810087	-0.231973	-0.0963521	0.0407491	0.0745319	-0.068833	0.146266	-0.0907204	0.132114	0.138045	-0.314172	-0.0346037	0.207811	-0.0529449	0.110865	0.133446	0.213464	0.245022	-0.0906455	0.0536271	-0.0370324	0.264339	0.0462713	0.235005	0.276111	-0.0492387	-0.0347944	-0.0756721	-0.044682	-0.056359	-0.110341	-0.255281	-0.0388571
Monoglyceride_MS1_4	-0.0289	0.0435193	0.012834	-0.092739	0.0395567	0.0541755	0.0471373	0.0614642	-0.0257524	0.0615912	0.0653527	0.0615388	0.0224027	0.0336164	0.117396	-0.0681204	-0.0915787	-0.239156	-0.106346	0.0350832	0.0724415	-0.0715604	0.160622	-0.0953337	0.144862	0.151458	-0.325468	-0.0408697	0.210134	-0.0559349	0.109116	0.136016	0.221284	0.262091	-0.0922784	0.0609745	-0.0385454	0.27872	0.0511752	0.246852	0.295665	-0.0518883	-0.0366774	-0.075546	-0.0519477	-0.054523	-0.111327	-0.262061	-0.0407094
Phosphatidylethanolamines_MS2_69	0.186916	0.240371	-0.0857131	-0.314848	0.0878192	0.0512077	0.151177	0.0481412	0.00156216	0.0973952	0.0572599	0.105505	0.0643933	0.117197	0.202961	-0.368534	-0.308637	-0.205532	-0.290695	-0.168378	0.0915592	-0.051601	0.352856	-0.128395	0.305643	0.31335	-0.331441	-0.190222	0.0741023	-0.0436448	-0.0136984	0.0437491	0.211013	0.4697	-0.0792979	0.191078	-0.000937467	0.434117	0.101888	0.358171	0.49384	-0.255762	-0.229755	-0.0683524	-0.0943678	-0.0261172	-0.0768158	-0.197368	-0.0312183
Lysophosphatidylethanolamines_MS2_85	0.186162	0.263796	-0.0761703	-0.333813	0.105808	0.0599587	0.185032	0.0574851	-0.00792856	0.0894093	0.0502251	0.121005	0.0917182	0.148245	0.226703	-0.358645	-0.300542	-0.21498	-0.284627	-0.157052	0.1215	-0.0499659	0.336177	-0.128873	0.289994	0.295703	-0.342958	-0.185218	0.08982	-0.0381508	0.00353274	0.0475703	0.216169	0.462801	-0.0891242	0.182079	0.00377176	0.438513	0.0933727	0.363375	0.479626	-0.28012	-0.253465	-0.0847986	-0.0720922	-0.044357	-0.0914943	-0.209917	-0.0289045
Lysophosphatidylcholines_MS2_68	0.0693582	0.138458	-0.0245397	-0.185008	0.0668671	0.0489951	0.109754	0.0508242	-0.0164254	0.0581201	0.0429677	0.0805425	0.0580118	0.0878865	0.149677	-0.175844	-0.160076	-0.1839	-0.159392	-0.050573	0.0901785	-0.0471607	0.197526	-0.0906813	0.172229	0.176358	-0.271485	-0.0929374	0.121668	-0.0348891	0.0480055	0.0718118	0.176247	0.292983	-0.0759409	0.0974559	-0.0107385	0.292855	0.0558103	0.249088	0.309797	-0.148913	-0.131603	-0.0704283	-0.0417518	-0.0459627	-0.0857699	-0.191281	-0.0265159
Lysophosphatidylcholines_MS2_67	0.0503565	0.0828794	-0.0398713	-0.156894	0.0315174	0.045311	0.0330386	0.0486641	-0.00213964	0.0985213	0.0844248	0.059535	-0.00724209	0.0147761	0.124646	-0.210115	-0.202071	-0.244443	-0.202925	-0.0574857	0.0367315	-0.077361	0.287133	-0.12101	0.255253	0.266812	-0.354751	-0.112645	0.160979	-0.0692741	0.0475031	0.113964	0.240523	0.391795	-0.083254	0.135514	-0.0383006	0.370775	0.0932029	0.316022	0.439783	-0.0934765	-0.0730914	-0.0544279	-0.115559	-0.0190464	-0.0882117	-0.253325	-0.0471946
Lysophosphatidylcholines_MS2_65	0.0849847	0.11644	-0.050506	-0.183462	0.0418291	0.0408924	0.0587726	0.0419272	0.000633213	0.0890217	0.0686723	0.0642588	0.0101924	0.0382885	0.130653	-0.235658	-0.213062	-0.205816	-0.20803	-0.0855087	0.0442148	-0.0619296	0.278554	-0.110309	0.245409	0.254933	-0.308703	-0.124148	0.116208	-0.0553315	0.0219716	0.0808571	0.205715	0.374203	-0.0717879	0.138798	-0.0240857	0.34941	0.0872086	0.294133	0.411298	-0.127172	-0.1074	-0.0501982	-0.100617	-0.0162774	-0.0733019	-0.208308	-0.0379079
Diglyceride_MS2_25	-0.028018	-0.148771	-0.00713518	0.195111	-0.0924332	-0.0727811	-0.150187	-0.0785786	0.0393188	-0.0538228	-0.0477626	-0.107801	-0.0941379	-0.124889	-0.193252	0.128064	0.132879	0.251332	0.143257	-0.00485542	-0.143831	0.0626705	-0.176374	0.105558	-0.15431	-0.156813	0.353137	0.0704909	-0.20826	0.0405851	-0.113974	-0.119643	-0.230303	-0.303796	0.11061	-0.0765936	0.0180134	-0.331187	-0.046269	-0.289064	-0.318735	0.161121	0.141517	0.110022	0.0144333	0.0871508	0.134551	0.272683	0.033106
Diglyceride_MS2_20	-0.0925607	-0.122203	0.0517147	0.183825	-0.0433163	-0.037542	-0.0645875	-0.0377602	-0.00152834	-0.081781	-0.0602933	-0.0628625	-0.0154922	-0.04431	-0.126625	0.233295	0.206912	0.183535	0.200159	0.0908753	-0.0446485	0.0539646	-0.262906	0.101687	-0.230866	-0.239278	0.279229	0.122256	-0.0960076	0.0481656	-0.0124854	-0.0661569	-0.184708	-0.351162	0.0646789	-0.133509	0.0182661	-0.326252	-0.081214	-0.273344	-0.382942	0.132486	0.113827	0.0464787	0.0910446	0.0146015	0.0649788	0.183792	0.0330858
Diglyceride_MS2_23	0.108726	0.00800205	-0.0565846	0.0299992	-0.0375362	-0.0638547	-0.0377097	-0.0755954	0.0439945	-0.0441172	-0.0646848	-0.0597677	-0.0295587	-0.0289744	-0.108771	-0.0467294	0.00912879	0.266139	0.0378289	-0.119014	-0.0915008	0.079681	-0.0824576	0.0866077	-0.0784576	-0.0832617	0.342343	-0.0160857	-0.278396	0.0577293	-0.170713	-0.176682	-0.235835	-0.189203	0.107605	-0.00844342	0.0496262	-0.234269	-0.0275514	-0.218077	-0.221407	-0.00118679	-0.0134559	0.0935253	0.0204206	0.0809896	0.138906	0.303484	0.0435529
Triglyceride_MS2_37	0.150907	0.250021	0.0147236	-0.148826	0.128323	-0.0042672	0.289697	-0.0153846	-0.0324273	-0.146136	-0.166431	0.0704028	0.235221	0.273928	0.0825619	0.0332594	0.0965207	0.293297	0.117795	-0.0582169	0.171253	0.133299	-0.291366	0.12205	-0.274912	-0.302322	0.383904	0.0278956	-0.24702	0.140523	-0.0739393	-0.219503	-0.292743	-0.347996	0.0573416	-0.104487	0.120584	-0.298681	-0.127319	-0.266599	-0.469719	-0.24953	-0.260918	-0.0307627	0.257163	-0.0674673	0.0536392	0.316271	0.0873439
Triglyceride_MS2_52	0.250879	0.271374	-0.0571532	-0.193546	0.0981952	-0.0313878	0.239371	-0.0489795	0.00735623	-0.108142	-0.151014	0.0450997	0.175898	0.22258	0.0516754	-0.129459	-0.0231116	0.33905	0.0189246	-0.182857	0.0933878	0.13873	-0.159502	0.109944	-0.15994	-0.181251	0.419004	-0.0531451	-0.356422	0.131251	-0.180157	-0.274102	-0.315449	-0.238632	0.0926261	-0.0210468	0.124709	-0.245338	-0.0809294	-0.234967	-0.344259	-0.271265	-0.279861	0.0205362	0.175283	-0.00180196	0.112767	0.385237	0.0856468
Monoglyceride_MS1_11	-0.0456063	0.0446607	0.0707243	0.0173731	0.0589059	0.0139981	0.124386	0.0154799	-0.0426086	-0.091776	-0.0768608	0.0328266	0.121849	0.123396	0.0306848	0.179371	0.161374	0.0901224	0.150672	0.0953842	0.110826	0.0483237	-0.244296	0.0665387	-0.220116	-0.235361	0.144201	0.0940552	-0.00967324	0.0614544	0.0583888	-0.0393999	-0.108515	-0.259565	0.00139437	-0.122945	0.0392731	-0.194591	-0.0922081	-0.157982	-0.317578	-0.0424891	-0.0515441	-0.0432796	0.164707	-0.0720582	-0.0187827	0.0791869	0.0354777
Monoglyceride_MS1_13	-0.0580587	0.0274414	0.0715111	0.0285527	0.0510572	0.0148493	0.106311	0.0172162	-0.0413951	-0.083141	-0.0663234	0.02866	0.107663	0.10642	0.0257391	0.181349	0.158126	0.0699828	0.145524	0.102284	0.10125	0.0394794	-0.228552	0.0589253	-0.205012	-0.218603	0.118482	0.0943022	0.00903623	0.0524657	0.065727	-0.0237353	-0.0889501	-0.239701	-0.00310869	-0.118206	0.0312402	-0.176641	-0.0850109	-0.141558	-0.2901	-0.0252763	-0.033675	-0.0423646	0.149773	-0.0691055	-0.0235959	0.0569892	0.0298011
Triglyceride_MS2_60	-0.141496	-0.0542563	0.107124	0.118149	0.0281009	0.0143411	0.0576537	0.0206383	-0.0497092	-0.0939954	-0.0604497	0.00831974	0.0843837	0.0662365	-0.0121442	0.293693	0.238488	0.0564352	0.213621	0.178183	0.0867432	0.0304031	-0.29612	0.0705642	-0.260928	-0.274322	0.119642	0.150039	0.0600224	0.0455113	0.109886	0.0126077	-0.0834881	-0.314513	-0.00667107	-0.165177	0.0149569	-0.234139	-0.10161	-0.182685	-0.35886	0.0592729	0.0467329	-0.0416898	0.159451	-0.0758561	-0.0344048	0.0319924	0.0249834
Triglyceride_MS2_61	-0.0819803	0.0817128	0.116558	0.00319373	0.10425	0.0373901	0.209947	0.041852	-0.0750378	-0.128743	-0.103707	0.0690182	0.199432	0.204736	0.0809448	0.267821	0.232114	0.0759989	0.210768	0.162656	0.196077	0.0565809	-0.344297	0.0792217	-0.310094	-0.332463	0.138005	0.138939	0.0443252	0.0818497	0.124057	-0.0238941	-0.110358	-0.340279	-0.0236724	-0.179054	0.0513186	-0.232111	-0.132444	-0.182591	-0.422936	-0.0805559	-0.0907551	-0.0898837	0.247277	-0.129845	-0.0611815	0.0520186	0.044882
Triglyceride_MS2_53	-0.0687328	0.138294	0.131224	-0.0378328	0.141633	0.0493978	0.284754	0.0536575	-0.0914091	-0.153398	-0.128972	0.0975483	0.259848	0.274073	0.122364	0.284242	0.251977	0.0895963	0.229782	0.172928	0.254281	0.0711759	-0.394266	0.0896743	-0.35716	-0.384875	0.1569	0.14827	0.0436417	0.102562	0.141432	-0.0388223	-0.129937	-0.381547	-0.0323117	-0.201118	0.069143	-0.252956	-0.156091	-0.19944	-0.485766	-0.13843	-0.148732	-0.116006	0.302365	-0.161833	-0.0769927	0.0633951	0.0561989
Phosphatidylglycerols_MS1_119	-0.00755563	0.208762	0.102054	-0.1293	0.164689	0.0610638	0.32543	0.0638108	-0.0880835	-0.125491	-0.114142	0.125109	0.27542	0.305197	0.176202	0.170597	0.15904	0.0409729	0.143729	0.115915	0.274929	0.0592088	-0.290676	0.0551591	-0.267649	-0.293096	0.0741682	0.0899897	0.0516985	0.0916343	0.127954	-0.0341537	-0.0778981	-0.248652	-0.0503027	-0.14336	0.0707316	-0.133806	-0.126026	-0.102414	-0.346464	-0.213122	-0.216239	-0.130779	0.273023	-0.164347	-0.0923728	0.0192127	0.0486286
Ceraminde_MS2_40	-0.00308222	-0.00168479	0.0132494	0.0298196	0.00294676	-0.0115658	0.016204	-0.0132034	-0.00299669	-0.0385417	-0.0360071	-0.00921587	0.0224732	0.019707	-0.0250987	0.0612884	0.0633816	0.0867801	0.0648724	0.0130838	0.00618008	0.0309794	-0.101806	0.0418569	-0.0917513	-0.0971499	0.123238	0.0335397	-0.0597533	0.0297923	-0.0160383	-0.0464702	-0.0862348	-0.133258	0.0256291	-0.0458293	0.0197687	-0.122463	-0.0358049	-0.105048	-0.156109	0.00450105	-0.0018171	0.0105329	0.0530669	-0.00203474	0.0260793	0.0904508	0.0195056
Monoglyceride_MS1_17	0.0148258	0.0653249	0.0227262	-0.034148	0.0447005	0.00832112	0.0943858	0.00726022	-0.0201559	-0.0465592	-0.0462654	0.0286976	0.0804899	0.0896513	0.0361946	0.046625	0.0519836	0.0570843	0.0518701	0.0170853	0.0700862	0.0316389	-0.105055	0.0317852	-0.0970807	-0.105801	0.0803317	0.0259841	-0.0298449	0.0380851	0.0118075	-0.0397323	-0.0636058	-0.109911	0.00229356	-0.0465887	0.0301135	-0.0814979	-0.044025	-0.0688252	-0.145662	-0.0655081	-0.0685789	-0.0250539	0.0884954	-0.0376852	-0.00565248	0.0564189	0.0223571
Monoglyceride_MS2_44	0.0841443	0.182308	0.0255675	-0.115704	0.104097	0.0121233	0.22381	0.00675695	-0.034984	-0.0987493	-0.108484	0.0662921	0.181927	0.210188	0.0866261	0.0391984	0.0720904	0.154581	0.0807301	-0.0127347	0.149313	0.080076	-0.199504	0.070606	-0.187858	-0.20715	0.204312	0.0262456	-0.116057	0.0907925	-0.0129562	-0.120346	-0.161668	-0.216346	0.0168617	-0.0772554	0.0775973	-0.168251	-0.0888476	-0.147739	-0.299262	-0.183496	-0.189165	-0.0453727	0.187236	-0.069959	0.00638454	0.162438	0.0545789
Monoglyceride_MS1_45	0.0738081	0.200899	0.0410563	-0.127809	0.122904	0.0223359	0.258702	0.0180994	-0.0472243	-0.109866	-0.116558	0.0823088	0.211992	0.24274	0.110284	0.0642596	0.0914367	0.142755	0.0963032	0.00941209	0.183301	0.0813235	-0.22801	0.0717954	-0.213721	-0.235421	0.192074	0.0388288	-0.0922772	0.0968494	0.0123157	-0.112204	-0.155844	-0.234388	0.00506264	-0.0937241	0.081564	-0.170814	-0.101212	-0.147311	-0.325552	-0.202843	-0.208276	-0.0647163	0.215345	-0.0924031	-0.0119893	0.145677	0.0569907
Triglyceride_MS2_64	0.00828314	0.101544	0.0468637	-0.049735	0.0762397	0.0183772	0.15823	0.0178013	-0.0383816	-0.0780891	-0.0742401	0.0506209	0.136936	0.150563	0.0645801	0.0962735	0.0979618	0.0786085	0.0944194	0.0461143	0.124244	0.0478375	-0.182459	0.0501034	-0.167682	-0.182269	0.115148	0.0521796	-0.0267141	0.0605663	0.0366918	-0.0520663	-0.0927261	-0.184621	-0.00356821	-0.0847905	0.0463415	-0.130962	-0.0755248	-0.108383	-0.242977	-0.101966	-0.10691	-0.0489471	0.151285	-0.0706294	-0.0200895	0.0736507	0.0348317
So_MS2_22	0.0254337	0.162248	0.0546168	-0.108151	0.113614	0.0361631	0.22818	0.0360592	-0.0534627	-0.0846402	-0.083052	0.0846759	0.188546	0.213039	0.119817	0.0809647	0.085997	0.0515226	0.0811937	0.0484195	0.181127	0.0482274	-0.183278	0.0405481	-0.170625	-0.188106	0.075732	0.0443021	-0.00027269	0.0677148	0.0609387	-0.0461229	-0.0718019	-0.161389	-0.0245054	-0.084293	0.0555543	-0.0924551	-0.0822009	-0.0745095	-0.231043	-0.165404	-0.167337	-0.0806631	0.182036	-0.10216	-0.04838	0.0428436	0.0372271
Ceraminde_MS2_78	-0.283102	-0.112156	0.187895	0.178788	0.0473895	0.0537793	0.0749019	0.070274	-0.0932934	-0.104173	-0.0412824	0.0347756	0.116876	0.085157	0.0270175	0.462021	0.344427	-0.0782942	0.290462	0.333656	0.157979	-0.00791407	-0.374162	0.0503203	-0.324891	-0.339774	-0.0305568	0.23101	0.254879	0.0249828	0.258149	0.130016	0.0224341	-0.342828	-0.069585	-0.233512	-0.0148972	-0.204606	-0.125865	-0.138554	-0.38073	0.116273	0.104689	-0.106003	0.202776	-0.147346	-0.126515	-0.136095	0.00673985
Diglyceride_MS1_35	-0.224686	0.0205765	0.198211	0.069772	0.121911	0.0747352	0.225234	0.0892001	-0.118125	-0.142444	-0.0877112	0.092793	0.231519	0.222427	0.114742	0.442974	0.344954	-0.048562	0.294743	0.319228	0.264982	0.0213735	-0.432458	0.0636757	-0.383066	-0.407317	0.00227045	0.223626	0.231719	0.0639557	0.269381	0.0884785	-0.0142169	-0.383126	-0.0829077	-0.251968	0.0229941	-0.216844	-0.159932	-0.150752	-0.461056	-0.0198965	-0.029928	-0.15148	0.294324	-0.199884	-0.149174	-0.105322	0.028483
Diglyceride_MS1_34	-0.235022	-0.0163926	0.186951	0.0897321	0.0975241	0.0706589	0.173449	0.0858529	-0.107663	-0.117113	-0.0620862	0.0772791	0.187679	0.173305	0.0951794	0.420122	0.318218	-0.0815856	0.267641	0.312204	0.22737	0.00351041	-0.37622	0.0460703	-0.33096	-0.35045	-0.0436034	0.210693	0.250764	0.0427911	0.264985	0.111905	0.0219804	-0.323654	-0.0849612	-0.227539	0.0060315	-0.172133	-0.136196	-0.112716	-0.381877	0.0171777	0.00881803	-0.13854	0.246412	-0.18015	-0.147273	-0.138456	0.0159783
Ceraminde_MS2_55	-0.348895	-0.142666	0.212116	0.181097	0.0507202	0.0833563	0.0609748	0.106399	-0.109872	-0.0683548	0.0060951	0.0544668	0.105084	0.0689405	0.0677484	0.479757	0.329894	-0.231167	0.260556	0.394183	0.181306	-0.0585705	-0.305257	-0.00228623	-0.259578	-0.269326	-0.227914	0.235348	0.408369	-0.0164395	0.34394	0.234167	0.161428	-0.219163	-0.124815	-0.218436	-0.0504822	-0.0656875	-0.0996227	-0.0104662	-0.229302	0.143622	0.138856	-0.145347	0.165836	-0.17703	-0.19562	-0.308466	-0.0225045
Monogalactosyldiacylglycerol_MS1_105	-0.335223	-0.110524	0.214614	0.153909	0.0688922	0.0889963	0.0972245	0.111641	-0.116041	-0.0765809	-0.00405844	0.069012	0.132516	0.101909	0.0900713	0.474068	0.328623	-0.227144	0.260019	0.391002	0.207544	-0.0525356	-0.316792	-0.000376576	-0.271318	-0.283195	-0.224299	0.232924	0.405422	-0.00792433	0.347853	0.225979	0.155567	-0.225135	-0.129124	-0.221885	-0.0419747	-0.0648707	-0.106972	-0.0100919	-0.24432	0.110554	0.10636	-0.157051	0.186773	-0.190113	-0.202357	-0.304456	-0.017872
Ceraminde_MS2_62	-0.31657	-0.113331	0.203818	0.163702	0.0594286	0.075993	0.0855373	0.0964467	-0.10696	-0.0844585	-0.0155198	0.0556312	0.12365	0.0923676	0.0661338	0.467031	0.331578	-0.175976	0.26832	0.369173	0.186869	-0.0377772	-0.332527	0.0164225	-0.286101	-0.298692	-0.158078	0.230772	0.352249	0.00233835	0.314829	0.192933	0.110376	-0.262294	-0.107802	-0.223787	-0.0334088	-0.111265	-0.111793	-0.0530778	-0.286736	0.114819	0.108126	-0.137654	0.188722	-0.173109	-0.174793	-0.246173	-0.00994009
Ceraminde_MS2_33	-0.340953	-0.00120785	0.258823	0.060958	0.153349	0.132804	0.254047	0.158701	-0.160995	-0.107944	-0.0308113	0.143916	0.257888	0.244987	0.206593	0.513621	0.358206	-0.288484	0.279277	0.445042	0.348647	-0.0507022	-0.379849	-0.00993294	-0.330926	-0.351332	-0.301693	0.252441	0.492912	0.0125866	0.434339	0.253866	0.196093	-0.236058	-0.18076	-0.257908	-0.0236718	-0.0233807	-0.141545	0.0325959	-0.285733	-0.00362984	-0.00371246	-0.237341	0.283548	-0.276893	-0.277436	-0.381619	-0.0105676
Ceraminde_MS2_36	-0.285987	-0.0147983	0.210818	0.0599506	0.117997	0.107472	0.19209	0.129038	-0.129476	-0.082679	-0.0186045	0.112599	0.198659	0.185837	0.16178	0.420704	0.290903	-0.244488	0.225608	0.366361	0.274834	-0.0462926	-0.300667	-0.011697	-0.261012	-0.276516	-0.257525	0.206391	0.410317	0.00473447	0.356375	0.215229	0.169301	-0.182844	-0.148378	-0.207548	-0.0244192	-0.0116576	-0.110856	0.0334217	-0.218285	0.0110407	0.0111335	-0.190711	0.220586	-0.221813	-0.226825	-0.321277	-0.0119528
So_MS2_8	-0.234747	0.0859317	0.211577	-0.028386	0.170982	0.122589	0.298432	0.142378	-0.144704	-0.10353	-0.0475083	0.155181	0.276939	0.28192	0.228125	0.386824	0.274495	-0.230034	0.213323	0.344842	0.348139	-0.0280065	-0.321541	-0.00795404	-0.28431	-0.305664	-0.246184	0.190701	0.392677	0.0293195	0.35904	0.186195	0.151302	-0.187937	-0.159	-0.209383	0.00161367	-0.00129337	-0.128309	0.040014	-0.249134	-0.0926382	-0.0903794	-0.222214	0.276105	-0.255931	-0.242725	-0.304821	0.00164963
Ceraminde_MS2_84	-0.32296	-0.0466017	0.240131	0.124686	0.114033	0.096361	0.193484	0.117889	-0.137125	-0.128041	-0.0544657	0.0967626	0.215986	0.193936	0.123414	0.530871	0.390107	-0.161109	0.321154	0.411987	0.279127	-0.017614	-0.435639	0.0363646	-0.380722	-0.401996	-0.130646	0.264311	0.370873	0.0335198	0.359714	0.182168	0.0826891	-0.352149	-0.124455	-0.275176	-0.00989628	-0.161365	-0.155764	-0.0915089	-0.409766	0.0468005	0.0387479	-0.181565	0.282326	-0.228926	-0.205965	-0.2391	0.00662656
Ceraminde_MS2_27	-0.243486	0.10664	0.234613	-0.0232901	0.192604	0.12457	0.346347	0.144154	-0.158524	-0.141081	-0.0810044	0.165399	0.323389	0.329617	0.235496	0.449693	0.334583	-0.180202	0.271267	0.372582	0.386643	-0.00463657	-0.418193	0.0220941	-0.371802	-0.39933	-0.171807	0.224238	0.371985	0.0565094	0.370801	0.160032	0.0962817	-0.296026	-0.152498	-0.255761	0.0201107	-0.0872844	-0.164921	-0.0315126	-0.381664	-0.11224	-0.114004	-0.233936	0.340668	-0.279212	-0.242079	-0.256785	0.0179298
Ceraminde_MS2_41	-0.201858	0.0310701	0.172478	0.0272648	0.116462	0.0826508	0.20555	0.0975869	-0.109052	-0.0977634	-0.0498794	0.100025	0.202484	0.198479	0.138406	0.351034	0.259132	-0.128388	0.21116	0.283514	0.249119	-0.0083172	-0.307314	0.0191706	-0.271171	-0.28918	-0.116663	0.174825	0.272985	0.0332829	0.267705	0.124998	0.0688101	-0.228991	-0.103522	-0.191134	0.0048919	-0.0824854	-0.116432	-0.0380302	-0.282211	-0.0334737	-0.0364835	-0.155048	0.229119	-0.188331	-0.166443	-0.184818	0.0090211
Ceraminde_MS2_57	-0.347644	-0.251124	0.153786	0.231002	-0.035425	0.0604094	-0.116445	0.0833943	-0.0639812	0.0202278	0.0881833	-0.00339951	-0.0499929	-0.100192	-0.00607722	0.358746	0.21151	-0.311152	0.148189	0.331226	0.037968	-0.109795	-0.0939646	-0.0576697	-0.0660177	-0.0593024	-0.348412	0.170502	0.425542	-0.083063	0.292832	0.28476	0.259179	-0.00817734	-0.117008	-0.117944	-0.100334	0.0811718	-0.0129384	0.109741	0.0466774	0.252531	0.253371	-0.0866092	-0.00686858	-0.0933227	-0.167348	-0.380615	-0.0604189
Ceraminde_MS2_51	-0.313636	-0.192479	0.150135	0.176622	-0.00669059	0.0685447	-0.0589585	0.090323	-0.0706951	0.0124428	0.0746146	0.0203682	-0.00934542	-0.0488344	0.0320133	0.328177	0.192747	-0.306248	0.13263	0.312462	0.0759516	-0.101036	-0.0935519	-0.0586977	-0.0683844	-0.0643994	-0.348051	0.155765	0.414242	-0.0712954	0.290547	0.2686	0.253258	0.00220405	-0.123084	-0.112346	-0.0865053	0.0971741	-0.0185721	0.121515	0.0444959	0.192007	0.194607	-0.10295	0.0178341	-0.109721	-0.175389	-0.373745	-0.0539417
So_MS2_6	-0.290289	0.00879413	0.21071	0.0114874	0.134685	0.130739	0.211343	0.155142	-0.138354	-0.0508845	0.0129154	0.139849	0.205174	0.198529	0.21504	0.374461	0.23759	-0.352384	0.167206	0.371866	0.303132	-0.0790887	-0.214493	-0.0573223	-0.183692	-0.195668	-0.406793	0.180126	0.499152	-0.0219108	0.398455	0.273869	0.270744	-0.0508526	-0.18873	-0.171905	-0.0417586	0.123559	-0.0831765	0.151811	-0.069554	-0.0165442	-0.00906023	-0.222151	0.190045	-0.242219	-0.274138	-0.437893	-0.0309739
PE.38.1...M.H.._MS1_114	-0.198418	0.0730593	0.162988	-0.0630133	0.140932	0.120627	0.230281	0.139904	-0.119435	-0.0348183	0.00992423	0.144514	0.204002	0.211582	0.228312	0.247746	0.148069	-0.317607	0.0934592	0.278082	0.287707	-0.0673838	-0.134162	-0.0648213	-0.11609	-0.126756	-0.381787	0.117508	0.419713	-0.0167919	0.32983	0.224701	0.249477	0.0233924	-0.171416	-0.116013	-0.0267154	0.16798	-0.0599396	0.179404	0.00329532	-0.0826172	-0.0720049	-0.204109	0.161631	-0.215548	-0.243644	-0.38684	-0.0259603
Sphingomyelin_MS2_82	-0.261096	-0.110198	0.150569	0.121767	0.0336954	0.0683565	0.0310873	0.0866102	-0.079582	-0.0273999	0.0270771	0.0441316	0.061633	0.035448	0.0622999	0.323762	0.209811	-0.224368	0.156964	0.287657	0.128372	-0.0628149	-0.167078	-0.0265137	-0.138771	-0.142604	-0.243251	0.156736	0.340938	-0.030945	0.26616	0.203558	0.172132	-0.0850038	-0.1078	-0.136065	-0.0505349	0.02254	-0.0525174	0.0537025	-0.0779379	0.109391	0.10945	-0.113285	0.0900464	-0.129427	-0.160697	-0.284345	-0.0289132
Ceraminde_MS2_39	-0.246349	-0.0514739	0.157708	0.0613176	0.0702543	0.0881413	0.0976528	0.107272	-0.0947098	-0.0285005	0.0239179	0.0793	0.109594	0.0942157	0.120725	0.302986	0.190909	-0.265692	0.136098	0.290801	0.184514	-0.0675332	-0.15473	-0.0422141	-0.129691	-0.135617	-0.302141	0.145659	0.378837	-0.0285534	0.294843	0.218096	0.206828	-0.0437075	-0.133097	-0.130245	-0.0448539	0.0782933	-0.0543802	0.102685	-0.0443422	0.0475683	0.0514975	-0.147018	0.113383	-0.161313	-0.193784	-0.330432	-0.0296723
Phosphatidylglycerols_MS2_103	-0.206793	-0.0364265	0.131591	0.0377514	0.0632547	0.0800069	0.0868301	0.0967589	-0.0815026	-0.0149771	0.0286946	0.0737306	0.0932683	0.0821444	0.115508	0.240058	0.144561	-0.251635	0.0974064	0.244224	0.16183	-0.0654486	-0.105262	-0.0478714	-0.0868171	-0.0907849	-0.293516	0.114289	0.340783	-0.0312128	0.257729	0.198266	0.20072	8.92691e-05	-0.12226	-0.0988258	-0.0422389	0.102802	-0.0377162	0.118498	0.00419773	0.0320609	0.0373878	-0.131408	0.0861652	-0.140281	-0.174836	-0.308082	-0.0300341
Ceraminde_MS2_54	-0.28257	-0.0754367	0.171574	0.0763452	0.0674892	0.0983879	0.0844202	0.12044	-0.101665	-0.017223	0.0418572	0.0828215	0.101173	0.0815355	0.12885	0.326315	0.19788	-0.321985	0.13576	0.323738	0.189883	-0.0870038	-0.140172	-0.0591486	-0.114647	-0.118667	-0.371967	0.155643	0.440949	-0.0445015	0.331763	0.260672	0.257039	-0.0109933	-0.153078	-0.131874	-0.060137	0.118829	-0.0473822	0.141859	-0.000639381	0.0708655	0.0765715	-0.160535	0.101187	-0.172487	-0.219703	-0.395352	-0.0408805
Phosphatidylglycerols_MS1_100	-0.303855	-0.0748192	0.194873	0.0961977	0.079264	0.0996881	0.11096	0.122281	-0.113291	-0.0468844	0.0181611	0.0866395	0.131193	0.109443	0.127372	0.392732	0.256574	-0.287414	0.190705	0.35766	0.215555	-0.0713271	-0.223591	-0.0348295	-0.189223	-0.197761	-0.316592	0.190331	0.434549	-0.0256531	0.348166	0.247724	0.217228	-0.104252	-0.148812	-0.174478	-0.0493751	0.0449098	-0.0773639	0.0815498	-0.110855	0.0715822	0.0735688	-0.168951	0.150515	-0.190764	-0.221018	-0.364118	-0.0297025
PE.40.1...M.H.._MS1_117	-0.26295	-0.00480569	0.188007	0.0257247	0.112875	0.111677	0.176153	0.133168	-0.12073	-0.048572	0.00912671	0.116743	0.175144	0.16666	0.177645	0.344494	0.221901	-0.298787	0.15952	0.33293	0.259581	-0.0670427	-0.203155	-0.0443051	-0.174056	-0.184781	-0.340554	0.16629	0.433061	-0.0175396	0.348753	0.237765	0.227255	-0.0657246	-0.161142	-0.158875	-0.036848	0.0880567	-0.0770456	0.116257	-0.0827666	-0.00122066	0.00410233	-0.19052	0.169498	-0.209937	-0.235802	-0.373908	-0.0258548
Triglyceride_MS2_26	-0.155328	-0.0190697	0.125022	0.0771762	0.0593783	0.0388632	0.109442	0.0479837	-0.0688213	-0.089919	-0.053069	0.0419663	0.123451	0.11168	0.0446027	0.297484	0.232002	-0.0153346	0.200055	0.206621	0.142061	0.0143258	-0.282865	0.0473674	-0.249407	-0.263742	0.025052	0.150311	0.135335	0.0383823	0.161894	0.0534079	-0.0221871	-0.264275	-0.0422063	-0.165053	0.0104383	-0.164082	-0.101168	-0.118272	-0.309385	0.0210298	0.0127695	-0.0813509	0.176058	-0.113183	-0.0813616	-0.0501814	0.0176427
Sphingomyelin_MS1_32	-0.159985	-0.0250419	0.12276	0.0743664	0.0561271	0.0422314	0.0994888	0.0521278	-0.0680302	-0.0778149	-0.0406863	0.0429454	0.113456	0.101281	0.0492115	0.284834	0.216564	-0.0440671	0.183378	0.207088	0.137851	0.00357672	-0.253724	0.0345827	-0.222779	-0.235266	-0.0144376	0.143013	0.157586	0.0280072	0.169417	0.0708275	0.00599077	-0.225806	-0.0503771	-0.153003	0.0027152	-0.128397	-0.0903237	-0.0871614	-0.262784	0.0263193	0.0198029	-0.0840605	0.158576	-0.112243	-0.0899762	-0.0807614	0.0108838
X.O.acyl..1.hydroxy.fatty.acid_MS2_120	-0.12083	-0.0113886	0.0962969	0.051724	0.04823	0.0338739	0.0868204	0.041409	-0.0544471	-0.063571	-0.0351638	0.0367384	0.0956193	0.0874841	0.0431105	0.221408	0.169587	-0.0307266	0.144054	0.16032	0.113792	0.00517734	-0.20275	0.0285153	-0.178496	-0.188878	-0.00679359	0.111355	0.119884	0.0247324	0.132038	0.0515955	0.000722614	-0.180572	-0.039462	-0.120939	0.0048129	-0.102942	-0.072982	-0.0705496	-0.212204	0.0122268	0.00713307	-0.0679005	0.129876	-0.0904816	-0.0707989	-0.0591088	0.01017
Diglyceride_MS1_38	-0.136255	0.0319017	0.124896	0.0198533	0.0878931	0.0552192	0.160324	0.0648703	-0.0786862	-0.0837573	-0.0503685	0.0710971	0.157346	0.155509	0.094892	0.262294	0.200845	-0.0578175	0.168368	0.199835	0.183661	0.00691944	-0.251769	0.0282893	-0.223349	-0.238404	-0.0373287	0.131804	0.167637	0.0361799	0.181311	0.0678757	0.0161002	-0.206396	-0.0644027	-0.149321	0.0130688	-0.0988744	-0.095454	-0.0622514	-0.254189	-0.0329168	-0.0369742	-0.1078	0.18408	-0.135641	-0.108669	-0.0956603	0.014519
Diglyceride_MS1_18	-0.136565	0.0247498	0.121107	0.0226333	0.0823314	0.054112	0.148581	0.0638272	-0.0758003	-0.0772486	-0.0442387	0.0676438	0.14696	0.144231	0.0907886	0.253716	0.19219	-0.0652684	0.159977	0.195993	0.174506	0.00282755	-0.236206	0.0237549	-0.209101	-0.222982	-0.0482235	0.127162	0.17065	0.0311767	0.178832	0.0725125	0.0245935	-0.190021	-0.0646489	-0.142075	0.00933223	-0.0866833	-0.0891717	-0.0521057	-0.23311	-0.0257989	-0.0293564	-0.104441	0.171938	-0.130424	-0.107698	-0.102791	0.0115961
Digalactosyldiacylglycerol._MS2_111	-0.195783	-0.0821233	0.127944	0.126753	0.0292762	0.0358107	0.0449647	0.0471536	-0.0626928	-0.069704	-0.0264043	0.0213002	0.0751393	0.0525253	0.0147036	0.316566	0.235451	-0.0543645	0.198446	0.228519	0.103464	-0.00650075	-0.253507	0.0339754	-0.219823	-0.229619	-0.0217475	0.158205	0.174794	0.0155583	0.17577	0.090337	0.0165053	-0.232981	-0.0468671	-0.158887	-0.0116719	-0.139708	-0.0846825	-0.0945312	-0.257291	0.085089	0.0770881	-0.0704607	0.134885	-0.0984511	-0.0853567	-0.0938678	0.0037755
Ceraminde_MS2_63	-0.216353	-0.0749921	0.14348	0.117704	0.0432618	0.0494102	0.0665288	0.0629304	-0.0746754	-0.0692364	-0.0215083	0.0369673	0.0935081	0.0718545	0.0405412	0.336178	0.244407	-0.096276	0.201562	0.256141	0.132211	-0.0167739	-0.256855	0.0229421	-0.222313	-0.232626	-0.0740307	0.167047	0.224542	0.0106136	0.211594	0.118574	0.051319	-0.216867	-0.0672011	-0.166207	-0.016627	-0.109804	-0.0871207	-0.065205	-0.240761	0.0766962	0.0704299	-0.0925094	0.145865	-0.120382	-0.113193	-0.143346	-0.00099834
Phosphatidylglycerols_MS2_94	-0.223311	-0.155958	0.113446	0.174486	-0.0156418	0.0274585	-0.0494099	0.0403436	-0.0455814	-0.0303953	0.0155016	-0.00901243	-0.00192172	-0.03591	-0.0262081	0.294971	0.203767	-0.104978	0.164932	0.225827	0.0366363	-0.0356687	-0.172615	0.00861284	-0.143886	-0.145864	-0.0896024	0.145013	0.20773	-0.0192778	0.171292	0.130675	0.0718468	-0.150368	-0.0482845	-0.125836	-0.0411739	-0.0799694	-0.0485197	-0.0429461	-0.141798	0.159701	0.153542	-0.0466718	0.057363	-0.0648381	-0.080597	-0.145559	-0.0166937
Ceraminde_MS2_79	-0.221068	-0.080051	0.14092	0.112489	0.0405559	0.0538591	0.056942	0.0682904	-0.0741367	-0.05517	-0.00723308	0.0391278	0.0832798	0.0615081	0.0476084	0.320527	0.225681	-0.130717	0.181388	0.256499	0.128893	-0.0293537	-0.222438	0.00762786	-0.190944	-0.199168	-0.121492	0.158074	0.25123	-0.00134689	0.220952	0.139071	0.0849646	-0.170808	-0.0773626	-0.151889	-0.0253856	-0.0666476	-0.0745173	-0.0276019	-0.185486	0.0808684	0.0767467	-0.0965714	0.126158	-0.120129	-0.124055	-0.180021	-0.00885166
Sphingomyelin_MS2_74	-0.083005	-0.0210456	0.0544982	0.0303884	0.0215611	0.0254374	0.0315586	0.0313578	-0.0309957	-0.0175452	0.000448555	0.0220523	0.0380022	0.031655	0.0309134	0.114477	0.0777591	-0.0667871	0.0600818	0.0987049	0.0587903	-0.015441	-0.0735593	-0.00407275	-0.0629411	-0.0659164	-0.0699852	0.0559687	0.110145	-0.00325396	0.0922522	0.0612999	0.047861	-0.0453596	-0.0369625	-0.0531575	-0.0109785	-0.0036435	-0.0254699	0.00854474	-0.0499456	0.0205472	0.0202607	-0.0442454	0.0472989	-0.0517576	-0.0564385	-0.0871077	-0.00561356
Ceraminde_MS2_31	-0.110691	0.000275518	0.0867147	0.0251198	0.0508819	0.0407959	0.0868541	0.0488328	-0.0529896	-0.0432895	-0.0178274	0.0451697	0.0891288	0.0845462	0.062408	0.179054	0.129271	-0.0752237	0.10403	0.146842	0.115097	-0.0097666	-0.144717	0.00558552	-0.12677	-0.134577	-0.0719009	0.0887292	0.147145	0.0105718	0.137515	0.0722946	0.0453414	-0.104517	-0.0533556	-0.093254	-0.00327129	-0.033132	-0.0535779	-0.0113697	-0.125674	-0.00128417	-0.00261262	-0.0750777	0.103628	-0.0905627	-0.0846646	-0.104636	0.000797174
Ceraminde_MS2_47	-0.141383	-0.0535357	0.0811596	0.0543562	0.0222038	0.042097	0.021715	0.0525538	-0.0449689	-0.00788048	0.0213769	0.030097	0.0351833	0.0225483	0.0457985	0.164109	0.101225	-0.144725	0.0716344	0.156164	0.0759482	-0.0409966	-0.0711656	-0.0243566	-0.0578774	-0.0592021	-0.164072	0.0785938	0.203338	-0.022413	0.152819	0.12252	0.115112	-0.0166829	-0.0671106	-0.0654909	-0.0309079	0.042113	-0.0223098	0.0551693	-0.00934198	0.0521986	0.0538788	-0.0682341	0.0421607	-0.0745152	-0.097203	-0.178975	-0.0197041
Ceraminde_MS2_48	-0.125189	-0.0499439	0.0697529	0.0474511	0.017469	0.0375571	0.014013	0.0469388	-0.0386117	-0.00238087	0.0232542	0.0259335	0.0260792	0.0147193	0.0405222	0.138719	0.0828597	-0.135941	0.0566553	0.136191	0.0635828	-0.0396012	-0.0514901	-0.0256485	-0.0407779	-0.0412114	-0.156442	0.0659978	0.184688	-0.0234021	0.135404	0.112917	0.110056	-0.00111226	-0.0610226	-0.0527295	-0.0298871	0.0488253	-0.0154046	0.0586405	0.00842777	0.0485845	0.05062	-0.0598301	0.0298545	-0.0639914	-0.0872632	-0.16638	-0.019649
Ceraminde_MS2_46	-0.148253	0.0243848	0.115431	-0.00986128	0.083821	0.0737369	0.136491	0.0866222	-0.0784534	-0.033236	4.31774e-05	0.0841473	0.12789	0.12764	0.129149	0.19968	0.128607	-0.185884	0.0911253	0.198869	0.179671	-0.0383523	-0.124743	-0.0289246	-0.108059	-0.115928	-0.214762	0.0963219	0.26623	-0.00601963	0.216979	0.141781	0.140739	-0.0336996	-0.103923	-0.0957249	-0.0169257	0.0647337	-0.0500613	0.0800422	-0.0497719	-0.0290764	-0.024814	-0.12677	0.116355	-0.138685	-0.151462	-0.231937	-0.0134863
Ceraminde_MS2_42	-0.167435	0.00541789	0.12973	0.0258218	0.0799141	0.0670438	0.133759	0.0798471	-0.0814668	-0.0560723	-0.0179405	0.0743029	0.13413	0.12869	0.106713	0.25609	0.179493	-0.141424	0.140315	0.22148	0.178841	-0.0235598	-0.193407	-0.003812	-0.168872	-0.179545	-0.147406	0.126	0.244029	0.00843195	0.216938	0.124135	0.0950347	-0.121272	-0.0904357	-0.13006	-0.00982952	-0.0137816	-0.0726049	0.0143615	-0.148162	-0.00795124	-0.00800241	-0.120312	0.146267	-0.140521	-0.139073	-0.187782	-0.00403201
Ceraminde_MS2_43	-0.160812	0.0116908	0.123726	0.0114019	0.0808206	0.0702685	0.132954	0.0832467	-0.0801364	-0.0449212	-0.00863154	0.0783092	0.129824	0.12633	0.116294	0.23174	0.156784	-0.164065	0.118042	0.212736	0.178359	-0.0313171	-0.161225	-0.0159689	-0.140218	-0.149453	-0.180964	0.113071	0.256785	0.000873084	0.218328	0.134232	0.118063	-0.0800003	-0.0971967	-0.114433	-0.0140287	0.0234326	-0.0618001	0.0457236	-0.101161	-0.0151913	-0.0132384	-0.123317	0.131349	-0.139614	-0.145483	-0.210643	-0.00897058
PE.25.0...M.H.._MS1_97	-0.118798	-0.120892	0.0410133	0.112105	-0.0380687	0.00598982	-0.0869723	0.0127421	-0.00854682	0.01227	0.0346334	-0.0254362	-0.0535298	-0.0766918	-0.0410813	0.118865	0.0712785	-0.0786058	0.0527516	0.0993092	-0.0298613	-0.0349679	-0.0246882	-0.0121622	-0.0149342	-0.0105923	-0.0823196	0.0567783	0.113176	-0.0316452	0.0726293	0.0844826	0.0671424	-0.0147917	-0.0215176	-0.0349069	-0.0380883	0.00111554	0.00211032	0.0126298	0.010989	0.12321	0.1215	-0.00386942	-0.0262369	-0.00562856	-0.0316129	-0.097303	-0.0209091
X.O.acyl..1.hydroxy.fatty.acid_MS2_116	-0.0787438	-0.114232	0.012329	0.0977601	-0.0513626	-0.00644367	-0.108646	-0.00246179	0.00797215	0.0253503	0.0387427	-0.0374873	-0.0778606	-0.0983036	-0.0571777	0.057123	0.0271634	-0.0531149	0.017255	0.0492474	-0.0630468	-0.0306408	0.0221974	-0.0139311	0.0258121	0.0323667	-0.058286	0.0262431	0.0635725	-0.0336184	0.0273911	0.0588187	0.0512954	0.019984	-0.00468692	-0.00399786	-0.0353447	0.0132712	0.0188098	0.0172635	0.0511317	0.116675	0.115575	0.0188099	-0.0570129	0.022049	-0.00478207	-0.0619651	-0.0203423
Phosphatidylethanolamines_MS2_80	-0.0256636	-0.0630009	-0.000926966	0.0647619	-0.0349519	-0.0165852	-0.0650922	-0.0166578	0.0117112	0.000540928	0.00485392	-0.0329364	-0.0454085	-0.0572133	-0.0550293	0.033393	0.0266708	0.0301995	0.026361	0.00885107	-0.0504556	0.00154058	-0.0177423	0.0138207	-0.0134547	-0.0114516	0.0462815	0.0171173	-0.0222846	-0.0041569	-0.0169813	-0.00509511	-0.0258332	-0.0425398	0.0201712	-0.0108239	-0.00809752	-0.0525231	0.000191674	-0.0447492	-0.0342275	0.0660017	0.0622577	0.0285612	-0.0202154	0.0262386	0.0256653	0.0323346	-0.000777483
X.O.acyl..1.hydroxy.fatty.acid_MS2_112	0.0368425	0.0106913	-0.0253762	-0.0187044	-0.00896915	-0.0090095	-0.014491	-0.011336	0.0135549	0.0129634	0.00474245	-0.00752213	-0.0185786	-0.0151938	-0.00864753	-0.0587539	-0.0430408	0.0160455	-0.0356068	-0.0446605	-0.0251677	0.00229917	0.046413	-0.00440044	0.0403257	0.0423234	0.0119741	-0.0292431	-0.0387301	-0.00267559	-0.0372363	-0.0198627	-0.00804097	0.0391725	0.0119412	0.0296131	0.00214989	0.0198575	0.0160109	0.011986	0.0441728	-0.0109353	-0.00984588	0.0170191	-0.0274234	0.022074	0.0201721	0.024263	-0.00028929
Diglyceride_MS2_21	0.0566978	0.113875	0.00437188	-0.0934164	0.0610855	0.0148539	0.124778	0.0125286	-0.018287	-0.0324763	-0.0408788	0.046553	0.0943549	0.113904	0.0701002	-0.0236581	-0.00370901	0.0351222	0.00113086	-0.0205329	0.0852749	0.0275392	-0.0471926	0.0135566	-0.0475943	-0.0554787	0.0396916	-0.00977558	-0.0322707	0.0345554	0.000381685	-0.0427465	-0.0392212	-0.0359953	-0.00672224	-0.0128541	0.0338846	-0.0155993	-0.0280842	-0.0158742	-0.0704127	-0.116603	-0.115555	-0.0338945	0.075415	-0.0397478	-0.0128166	0.0380118	0.0197549
PE.27.0...M.H.._MS1_98	0.0249702	0.0907309	0.0133275	-0.0842128	0.0564628	0.0255433	0.10679	0.0261032	-0.0230899	-0.0140769	-0.0171033	0.050174	0.0800012	0.0959625	0.0802596	-0.0157592	-0.010701	-0.0315599	-0.012518	0.00536054	0.0862491	0.00385764	-0.012601	-0.0098214	-0.0146449	-0.0195833	-0.0461206	-0.00790733	0.0337309	0.0139234	0.0350784	0.00419081	0.0222864	0.0202008	-0.0288047	-0.004473	0.0158963	0.0444774	-0.0140076	0.0394723	0.000765962	-0.0945289	-0.0906996	-0.0466347	0.0520787	-0.0477532	-0.0398779	-0.0368434	0.00567269
Monogalactosyldiacylglycerol_MS2_118	0.0472644	0.220563	0.0503498	-0.183674	0.145227	0.0592037	0.280585	0.0603591	-0.0639627	-0.0640095	-0.0670578	0.121359	0.219461	0.256167	0.186358	0.0202902	0.0287309	-0.0286879	0.0225866	0.0371519	0.22689	0.0285129	-0.112248	0.00379196	-0.108808	-0.125205	-0.0402195	0.0118738	0.0591683	0.0544842	0.0898373	-0.012291	0.00322355	-0.0482959	-0.0593654	-0.0505781	0.0513254	0.0255804	-0.0631524	0.0269736	-0.112855	-0.228118	-0.223009	-0.115027	0.172665	-0.127564	-0.0894388	-0.0423256	0.0266123
Monoglyceride_MS1_10	0.0247871	0.18852	0.0428345	-0.183408	0.128243	0.0694146	0.234511	0.0735055	-0.0597702	-0.0198298	-0.0208804	0.120212	0.1764	0.20968	0.195244	-0.0189776	-0.0224302	-0.130517	-0.0334658	0.0419135	0.204617	-0.0109349	-0.009372	-0.0410221	-0.0143046	-0.0236632	-0.17906	-0.0112839	0.139193	0.0157309	0.116363	0.0518501	0.103375	0.0854203	-0.0868302	-0.00896683	0.0215555	0.148246	-0.0237806	0.134277	0.0519003	-0.198121	-0.187203	-0.121283	0.106213	-0.120924	-0.118009	-0.150945	0.00160674
Ceraminde_MS2_49	-0.0302603	0.0984841	0.0563873	-0.0854332	0.0868252	0.0519365	0.156546	0.0571765	-0.0519056	-0.0278875	-0.0184676	0.0801974	0.127207	0.142745	0.125809	0.0609407	0.0397699	-0.0959573	0.0241963	0.0793404	0.151777	-0.00898199	-0.0630516	-0.0185161	-0.0584581	-0.0664793	-0.119374	0.0292722	0.128985	0.0128445	0.114066	0.0544455	0.0701508	0.00155719	-0.065681	-0.041818	0.0103167	0.0623623	-0.033913	0.0638528	-0.0245795	-0.103841	-0.0987676	-0.0923915	0.0967479	-0.0984565	-0.0941524	-0.118022	0.00148491
Phosphatidylglycerols_MS1_95	-0.00780836	0.167321	0.0643197	-0.148763	0.128196	0.0694316	0.235624	0.0747522	-0.0678556	-0.0390638	-0.0326539	0.116377	0.186168	0.213846	0.183495	0.0461163	0.030526	-0.113179	0.0144743	0.0792381	0.213828	-0.00420092	-0.0729008	-0.024094	-0.0699527	-0.081736	-0.145967	0.0220081	0.146829	0.0245463	0.135409	0.0529612	0.0813353	0.0137551	-0.0845471	-0.0444176	0.0234769	0.0911928	-0.0445638	0.0890265	-0.0275803	-0.175391	-0.167677	-0.124835	0.135531	-0.131862	-0.120381	-0.138111	0.00673152
Ceraminde_MS2_50	0.0521915	0.420934	0.127136	-0.338678	0.294879	0.125589	0.567013	0.130344	-0.140477	-0.141298	-0.138162	0.245992	0.45182	0.520014	0.374134	0.106641	0.106044	-0.0705207	0.085892	0.122392	0.472992	0.0546195	-0.275089	0.0138904	-0.261271	-0.295842	-0.0872644	0.0566776	0.156256	0.110985	0.216483	-0.00412587	0.0118013	-0.142896	-0.128577	-0.133495	0.0991048	0.0236524	-0.142854	0.0356968	-0.275929	-0.435379	-0.426796	-0.243936	0.3709	-0.274566	-0.196591	-0.10615	0.0532852
Diglyceride_MS1_28	0.114117	0.350286	0.062579	-0.268818	0.215981	0.0657942	0.433678	0.0627047	-0.0854263	-0.129892	-0.141554	0.166104	0.342354	0.399564	0.245183	0.0344051	0.0692401	0.0821753	0.0707432	0.0184133	0.325678	0.0847339	-0.24076	0.051854	-0.230586	-0.259986	0.104232	0.0235828	-0.0299281	0.117116	0.0727795	-0.100366	-0.110849	-0.189922	-0.0451688	-0.0977558	0.105865	-0.0867365	-0.121472	-0.0728577	-0.311155	-0.358745	-0.357313	-0.143093	0.29711	-0.171613	-0.08077	0.0757928	0.0645388
Diglyceride_MS1_29	0.137311	0.370689	0.0458212	-0.306275	0.219164	0.0713928	0.435501	0.0681063	-0.0810805	-0.106395	-0.123763	0.175142	0.334783	0.397554	0.266507	-0.0273085	0.014804	0.0409012	0.0188273	-0.00877274	0.324193	0.07076	-0.168952	0.0269845	-0.167113	-0.193607	0.0402272	-0.00868066	-0.0128725	0.102959	0.068626	-0.0856878	-0.0674874	-0.100442	-0.0570026	-0.061059	0.099411	-0.0081238	-0.0978887	-0.00763463	-0.210794	-0.381295	-0.375532	-0.147682	0.265366	-0.167591	-0.090646	0.0357596	0.0554233
Phosphatidylglycerols_MS2_104	0.210304	0.468553	0.0203334	-0.416894	0.258046	0.0860373	0.509317	0.0806202	-0.0832547	-0.0909816	-0.122832	0.213662	0.376816	0.459517	0.3356	-0.137732	-0.07058	0.00872938	-0.0587085	-0.0672866	0.36778	0.0685428	-0.0894569	0.000186442	-0.10049	-0.127299	-0.0211055	-0.0645636	-0.0167321	0.103648	0.0555467	-0.0951645	-0.0332644	0.0083737	-0.0747206	-0.0125195	0.111213	0.0940321	-0.0791179	0.0744556	-0.106585	-0.483766	-0.47124	-0.170642	0.26129	-0.181239	-0.107631	0.0086878	0.0546763
Phosphatidylglycerols_MS1_101	0.24509	0.514937	0.00750128	-0.470824	0.27624	0.0935438	0.543304	0.0871989	-0.0840799	-0.0816109	-0.120468	0.232335	0.395433	0.487713	0.369563	-0.193367	-0.114439	-0.011027	-0.0989133	-0.0957835	0.387976	0.0658598	-0.0463333	-0.0147141	-0.0640043	-0.090669	-0.0565921	-0.0928516	-0.0155136	0.102386	0.0500943	-0.0972446	-0.0125415	0.0670011	-0.0844161	0.01295	0.11575	0.148877	-0.0682953	0.118867	-0.0489078	-0.532477	-0.516416	-0.181999	0.256462	-0.187511	-0.116978	-0.0088259	0.0532882
Monogalactosyldiacylglycerol_MS2_115	0.268306	0.391532	-0.0603313	-0.381376	0.172055	0.0430098	0.34639	0.0325435	-0.0244148	-0.0237579	-0.0724611	0.144908	0.231261	0.305246	0.239185	-0.288999	-0.192704	0.0325339	-0.16257	-0.183078	0.209191	0.052096	0.0882526	-0.0222679	0.0599349	0.0463103	-0.0106222	-0.141481	-0.11015	0.0650908	-0.0604666	-0.119399	-0.0285462	0.150058	-0.0291684	0.0861177	0.0871086	0.157959	-0.0065184	0.116226	0.0813227	-0.404593	-0.390353	-0.0848475	0.109848	-0.0755475	-0.0309514	0.0552452	0.0366744
Monogalactosylmonoacylglycerol_MS2_86	0.208919	0.334738	-0.0489943	-0.35381	0.153187	0.0584355	0.293197	0.0531039	-0.0281007	0.0160185	-0.0231147	0.143173	0.188498	0.253664	0.245396	-0.280572	-0.211394	-0.089266	-0.192703	-0.140785	0.194121	0.00603475	0.16441	-0.0667334	0.132264	0.125401	-0.167899	-0.141272	0.00643859	0.0226336	-0.00444446	-0.0322955	0.0858933	0.261955	-0.0656956	0.107672	0.0502303	0.270671	0.0253588	0.219299	0.225936	-0.349337	-0.33012	-0.0998049	0.0525139	-0.0803762	-0.0741532	-0.0802872	0.00851437
Monoglyceride_MS1_14	-0.0319036	0.209944	0.0926013	-0.194642	0.169653	0.100932	0.3053	0.110069	-0.0946765	-0.039821	-0.02758	0.159418	0.241019	0.275938	0.254477	0.0668279	0.0357404	-0.198508	0.00959441	0.124143	0.288826	-0.0219814	-0.0738169	-0.0487103	-0.0710606	-0.0848973	-0.256011	0.0305625	0.243114	0.0188402	0.206118	0.103572	0.152085	0.0579155	-0.129149	-0.0537195	0.0192918	0.164801	-0.0501819	0.158499	0.0125558	-0.221575	-0.209232	-0.176988	0.166367	-0.183128	-0.180817	-0.237671	-0.000641742
Monogalactosyldiacylglycerol_MS2_121	0.0664368	0.336182	0.0587791	-0.332662	0.218461	0.11583	0.400533	0.121545	-0.0959239	-0.0259951	-0.0330157	0.205503	0.296329	0.35665	0.336148	-0.0708239	-0.0670458	-0.219262	-0.0816968	0.0450939	0.341743	-0.0181047	0.0141187	-0.0750344	0.00154478	-0.0134835	-0.307159	-0.0385059	0.219837	0.0253979	0.180261	0.078826	0.176833	0.175686	-0.144627	0.00351945	0.0387401	0.273233	-0.0310293	0.243646	0.120558	-0.353153	-0.333301	-0.201445	0.1677	-0.197476	-0.193968	-0.249867	0.00235315
PE.43.0...M.H.._MS1_122	-0.154539	0.034527	0.115956	-0.036686	0.0923174	0.0884239	0.144144	0.103311	-0.0838386	-0.0117275	0.0219783	0.100033	0.128712	0.131531	0.160889	0.172592	0.0956324	-0.257565	0.0544328	0.204655	0.195151	-0.0607685	-0.0685048	-0.0588388	-0.0573389	-0.0626584	-0.313242	0.080656	0.326169	-0.0246032	0.245293	0.182072	0.208177	0.0518955	-0.13008	-0.0730623	-0.029616	0.152149	-0.0314893	0.156837	0.047929	-0.0416766	-0.0327157	-0.146185	0.0942991	-0.15088	-0.182114	-0.309625	-0.0265961
Sphingomyelin_MS2_77	-0.0934566	0.0658262	0.0766816	-0.0845595	0.0870868	0.0809131	0.136025	0.0926342	-0.066202	0.0131951	0.03333	0.0983173	0.10883	0.119929	0.165298	0.0683562	0.0159021	-0.254505	-0.0144757	0.134566	0.169263	-0.0625008	0.0199385	-0.0751054	0.0195359	0.0175092	-0.325682	0.0281896	0.283553	-0.0321185	0.19689	0.161111	0.215793	0.14048	-0.121267	-0.0196877	-0.0275146	0.212978	-0.0024026	0.20149	0.14539	-0.0744949	-0.0620493	-0.129591	0.0505629	-0.124331	-0.162548	-0.295513	-0.0298281
PE.44.1...M.H.._MS1_123	-0.0753435	0.110801	0.0769225	-0.132154	0.111991	0.0934437	0.181833	0.105324	-0.0745509	0.0146533	0.0316614	0.122391	0.140299	0.159937	0.205977	0.0419607	-0.0059595	-0.280688	-0.0362682	0.128028	0.20524	-0.0652133	0.0373592	-0.0870784	0.0334405	0.0302396	-0.36518	0.0145414	0.302928	-0.0306501	0.21022	0.167335	0.238749	0.177299	-0.13711	-0.00990799	-0.0227667	0.25657	-0.000866294	0.238716	0.177392	-0.121755	-0.106323	-0.150704	0.0625592	-0.143192	-0.182422	-0.323493	-0.0302701
Monogalactosyldiacylglycerol_MS1_107	-0.0776126	0.0952166	0.0705442	-0.124211	0.100755	0.0909547	0.158374	0.102991	-0.0691432	0.0261381	0.0427904	0.115	0.120147	0.137645	0.196552	0.0289644	-0.0196536	-0.293172	-0.04964	0.122302	0.18722	-0.0725518	0.0637705	-0.0945959	0.0577738	0.0567259	-0.383135	0.00742414	0.30817	-0.0397636	0.205772	0.175837	0.253133	0.20431	-0.136965	0.00213756	-0.0298501	0.276016	0.010141	0.254942	0.213104	-0.106107	-0.0899456	-0.143833	0.0404233	-0.133169	-0.18002	-0.335468	-0.0355516
[truncated: 67 more columns]

## Sheet: MaxMin
	Acidaminococcaceae	Acidaminococcaceae Phascolarctobacterium	Actinomycetaceae Actinomyces	Actinomycetaceae Varibaculum	Alcaligenaceae	Alcaligenaceae Parasutterella	Alcaligenaceae Sutterella	Archaea	Bacillaceae	Bacillaceae Bacillus	Bacillales	Bacteroidaceae	Bacteroidaceae Bacteroides	Bacteroidales	Betaproteobacteria	Bifidobacteriaceae	Bifidobacteriaceae Bifidobacterium	Bifidobacteriaceae Bifidobacterium breve	Bifidobacteriaceae Bifidobacterium longum subsp. longum	Bifidobacteriales	Burkholderiales	Christensenellaceae Christensenellaceae R-7 group	Clostridiaceae Clostridium sensu stricto	Clostridiaceae Sarcina	Clostridiaceae Clostridium neonatale	Clostridiaceae Unclassified	Clostridiales	Clostridiales Family XI Anaerococcus	Coriobacteriaceae	Coriobacteriaceae Atopobium	Coriobacteriaceae Collinsella	Coriobacteriaceae Eggerthella	Desulfovibrionaceae Bilophila	Enterobacteriaceae	Enterobacteriaceae Citrobacter	Enterobacteriaceae Enterobacter	Enterobacteriaceae Enterobacteriaceae bacterium	Enterobacteriaceae Escherichia-Shigella	Enterobacteriaceae Klebsiella	Enterobacteriaceae Salmonella enterica subsp. enterica serovar Paratyphi A	Enterobacteriales	Enterococcaceae	Enterococcaceae Enterococcus	Erysipelotrichaceae	Erysipelotrichaceae Coprobacillus	Erysipelotrichaceae Erysipelatoclostridium	Erysipelotrichaceae Erysipelotrichaceae	Erysipelotrichaceae Faecalitalea	Erysipelotrichaceae Holdemanella
M162T637	0.194476	-0.0794033	-0.263935	0.0837807	-0.149823	-0.129739	-0.194275	-0.151221	0.0708947	0.121801	0.119264	-0.184275	-0.250969	-0.213328	-0.211898	-0.265714	-0.129912	0.320794	-0.126637	-0.304982	-0.25467	0.0647123	0.241936	0.0410178	0.212134	0.234655	0.208804	-0.070154	-0.435334	-0.0658229	-0.405059	-0.23484	-0.211185	0.109786	0.0643229	0.164217	-0.0613389	-0.0428316	0.111768	-0.0802455	0.193428	0.0968505	0.0917159	0.134744	-0.237851	0.137647	0.116665	0.377363	-0.00559513
M164T675	0.240264	0.0667172	-0.20459	-0.0478962	-0.0561326	-0.0908267	-0.0199747	-0.105337	0.0442194	0.0563009	0.0434589	-0.080454	-0.102136	-0.0391935	-0.0742534	-0.282392	-0.134725	0.283398	-0.140308	-0.282341	-0.122134	0.0865652	0.182625	0.0564671	0.159838	0.167753	0.248919	-0.10296	-0.384442	-0.0179304	-0.312768	-0.236888	-0.205076	0.0501633	0.0655988	0.147484	-0.0339904	-0.0728428	0.0664032	-0.115082	0.0983871	-0.0601841	-0.059812	0.0578386	-0.15243	0.0564364	0.0753349	0.339449	0.0151026
M100T674	0.0106732	-0.111916	-0.0810828	0.112238	-0.0915481	-0.0550674	-0.153688	-0.0676676	0.0354834	0.0633537	0.068995	-0.110457	-0.148415	-0.156002	-0.137137	-0.0301127	-0.00537542	0.112182	-0.00241833	-0.0703759	-0.141209	0.0113817	0.0636547	0.0135686	0.0558149	0.0694636	0.0626677	0.0109861	-0.13725	-0.032677	-0.146528	-0.0605915	-0.0668318	0.0183846	0.0189749	0.039178	-0.0334488	-0.0341635	0.0416018	-0.0347558	0.0601586	0.12255	0.116546	0.0844383	-0.100227	0.0835757	0.0625485	0.123748	-0.0103453
M254T668	0.108702	-0.0379563	-0.142895	0.0408527	-0.0787222	-0.0697876	-0.100016	-0.0812966	0.0379084	0.0644482	0.0626562	-0.0972254	-0.132181	-0.110509	-0.111103	-0.146852	-0.0717634	0.174732	-0.0702794	-0.166853	-0.134829	0.0363282	0.130908	0.0230275	0.114773	0.12659	0.115983	-0.0398826	-0.23724	-0.0344221	-0.219076	-0.129081	-0.115709	0.0583924	0.0353596	0.089679	-0.0326327	-0.0243461	0.0597718	-0.0451369	0.102985	0.0471237	0.0445267	0.0710285	-0.127475	0.0724924	0.0624342	0.205816	-0.00230492
M169T958	0.10137	-0.00969231	-0.117604	0.0121911	-0.0535166	-0.0535678	-0.0591014	-0.0614972	0.0277334	0.0466576	0.0436165	-0.066599	-0.0911104	-0.0686164	-0.0735505	-0.133533	-0.0677263	0.139912	-0.0669336	-0.142946	-0.0952958	0.0317551	0.110567	0.0184572	0.0969413	0.105007	0.0949841	-0.0408249	-0.193873	-0.0254092	-0.174556	-0.108706	-0.0943137	0.0523986	0.0291512	0.0765448	-0.0231844	-0.0141739	0.0474982	-0.0339955	0.085072	0.0159317	0.014905	0.0476986	-0.0981501	0.0493965	0.0445726	0.166889	0.000159862
M209T641	0.145711	0.144653	-0.0496893	-0.126441	0.0473266	-0.0106747	0.126881	-0.0111895	-0.0012247	-0.0244797	-0.0382991	0.0450823	0.0693009	0.117661	0.0741172	-0.144997	-0.0689478	0.0965061	-0.0777529	-0.113044	0.047928	0.0543686	0.0421055	0.0350324	0.0365939	0.0289188	0.136615	-0.0735388	-0.133657	0.026857	-0.0706997	-0.107537	-0.085495	-0.0153447	0.0297984	0.0555621	0.00633986	-0.0482414	-0.00289001	-0.0721121	-0.0211701	-0.150163	-0.145437	-0.0347669	-0.00401468	-0.0379569	5.39174e-05	0.12186	0.0222524
M273T688	0.177022	0.125169	-0.129891	-0.12962	0.0158002	-0.0276221	0.0851778	-0.0228618	0.00345051	0.0113341	-0.00106683	0.0204767	0.0177368	0.06871	0.0404449	-0.226877	-0.138894	0.0988037	-0.137724	-0.186648	0.00325642	0.0331373	0.151665	0.00240179	0.133156	0.131414	0.0535722	-0.0950386	-0.175738	-0.0181006	-0.138814	-0.114045	-0.0731873	0.117966	0.0242014	0.0997192	0.0020242	0.0614441	0.0472367	0.0208971	0.1247	-0.126931	-0.119844	-0.0245484	-0.0612782	-0.0160172	-0.00742189	0.135298	0.00927459
M506T862	0.0154131	0.00440232	-0.0241051	-0.0108952	-0.00423569	-0.00348975	-0.00161806	-0.00129579	-6.77769e-05	0.00772276	0.00737564	-0.00131975	-0.00731188	-0.00420079	-0.00189882	-0.0306608	-0.0248339	-0.000127395	-0.0221394	-0.0250226	-0.00628807	-0.00504376	0.0338863	-0.00954884	0.0298577	0.0308568	-0.0235757	-0.0102883	-0.0129792	-0.0118409	-0.018327	-0.00385065	0.00329763	0.0410472	-0.00138222	0.014645	0.000302848	0.0344248	0.0140776	0.0281739	0.0430365	-0.0038834	-0.0026854	-0.00173899	-0.0141399	0.00190082	-0.00503455	0.00395484	-0.00279258
M148T958	0.0461275	0.00498567	-0.0558811	-0.00955573	-0.0176132	-0.0184976	-0.0147688	-0.0188045	0.0077366	0.0193715	0.0178405	-0.0187804	-0.0303728	-0.019988	-0.0204896	-0.0687059	-0.0429555	0.0419313	-0.0405754	-0.065521	-0.0312109	0.00592814	0.0623659	-0.00233024	0.0548025	0.0577625	0.00951935	-0.0225872	-0.0697646	-0.0169613	-0.0673907	-0.0369399	-0.0259579	0.050777	0.00779054	0.0360586	-0.00610898	0.0252443	0.0258127	0.0134769	0.0616104	-0.00290975	-0.00201272	0.0110055	-0.0403489	0.0146275	0.00812069	0.0538354	-0.00184316
M84T958	0.0812442	0.043598	-0.0794918	-0.0535027	-0.00422274	-0.0165171	0.0201668	-0.0126214	0.00271848	0.016767	0.012314	0.000288967	-0.0101286	0.011064	0.00518542	-0.118969	-0.0800709	0.0389155	-0.0760521	-0.0996952	-0.0134534	0.00539142	0.0988181	-0.0108934	0.0868934	0.088209	-0.00918944	-0.0454562	-0.0834372	-0.0230131	-0.0780806	-0.0469383	-0.0239443	0.0944222	0.00739815	0.0549848	-0.000440226	0.0640395	0.0363246	0.0419999	0.101214	-0.0430475	-0.0393379	-0.0068287	-0.0439078	0.000767151	-0.00620027	0.0572612	-0.000893178
M311T815	0.0640472	0.0748487	-0.0274294	-0.0756029	0.0287016	0.00292398	0.0701848	0.00743032	-0.00710744	-0.011951	-0.0180817	0.0345625	0.0435273	0.0647296	0.0488181	-0.0763832	-0.0488873	0.0118298	-0.0495759	-0.0519922	0.0359876	0.0110451	0.0384907	-0.000740301	0.0337931	0.0296937	0.00981325	-0.0380447	-0.0337445	0.00266298	-0.0162424	-0.029439	-0.0131665	0.034966	0.00514702	0.0271924	0.00872099	0.0265177	0.0062174	0.0118499	0.0273036	-0.0781583	-0.0741547	-0.0294451	0.00229772	-0.026503	-0.0169982	0.0226515	0.00654502
M130T958	0.0891556	0.0842943	-0.0557524	-0.0889854	0.0241926	-0.00371584	0.0710037	0.00192186	-0.00541148	-0.0041702	-0.0114054	0.0313191	0.0352502	0.0625335	0.0460307	-0.115166	-0.0754153	0.0253214	-0.074409	-0.0856074	0.0272247	0.0117961	0.0734541	-0.00518491	0.0645451	0.0613748	0.00438433	-0.0519557	-0.0624574	-0.0067617	-0.0448462	-0.044443	-0.0207646	0.0689293	0.00737578	0.0459108	0.00773782	0.0495759	0.019897	0.0277475	0.0646373	-0.0870587	-0.0819897	-0.029282	-0.0150459	-0.0236052	-0.0179306	0.0421864	0.0054624
M147T958	0.0923209	0.0960697	-0.0496491	-0.0990921	0.03203	-0.000478548	0.0853228	0.00554758	-0.00749716	-0.00994436	-0.018024	0.0397331	0.0477143	0.0769788	0.0572623	-0.114981	-0.0743635	0.0228511	-0.0742793	-0.0825994	0.0382451	0.0141082	0.0666315	-0.00314565	0.0585284	0.0541111	0.00980349	-0.0541347	-0.0581823	-0.0020634	-0.0366705	-0.0448266	-0.0209116	0.0613152	0.00770952	0.0438294	0.00988309	0.0445903	0.0153492	0.0227142	0.0540887	-0.0997489	-0.0943119	-0.0353301	-0.00739495	-0.0302601	-0.0208068	0.0395052	0.00737847
M224T893	0.130787	-0.160477	-0.28901	0.132015	-0.186694	-0.125651	-0.275081	-0.138744	0.0673989	0.155402	0.161427	-0.208581	-0.306552	-0.294682	-0.256321	-0.245527	-0.151821	0.235469	-0.134358	-0.287008	-0.292198	0.00801879	0.30375	-0.0149547	0.267007	0.296577	0.0299396	-0.0474022	-0.358373	-0.117052	-0.389623	-0.15925	-0.129996	0.240883	0.0358454	0.161806	-0.0611841	0.0992525	0.150786	0.0610722	0.329807	0.182296	0.177921	0.145391	-0.264981	0.161573	0.0942655	0.283965	-0.0291838
M469T944	0.19679	-0.102579	-0.366096	0.0476498	-0.174454	-0.123594	-0.23	-0.123698	0.0561491	0.16716	0.169514	-0.178467	-0.288824	-0.259961	-0.219373	-0.368957	-0.255929	0.203821	-0.228479	-0.373453	-0.273186	-0.0145429	0.426627	-0.0576181	0.375341	0.404594	-0.082598	-0.0961946	-0.374853	-0.155303	-0.423266	-0.160426	-0.0987303	0.405454	0.0253089	0.212643	-0.0494015	0.251283	0.196445	0.186433	0.489587	0.123088	0.125713	0.110927	-0.293094	0.142405	0.0540644	0.266638	-0.0368286
M246T902	0.0537298	-0.135643	-0.23519	0.0729579	-0.135543	-0.0675681	-0.209024	-0.0597215	0.0291503	0.128253	0.137678	-0.12602	-0.21926	-0.226856	-0.168609	-0.194213	-0.168553	0.0373883	-0.139322	-0.198888	-0.193213	-0.0618193	0.30479	-0.0860356	0.268612	0.292156	-0.216261	-0.0341626	-0.144109	-0.138014	-0.230052	-0.0214899	0.0194432	0.357835	-0.012206	0.120617	-0.0283987	0.279095	0.150285	0.240893	0.411428	0.151613	0.153847	0.0741231	-0.194932	0.104826	0.0101303	0.0660844	-0.0435061
M206T897	0.194515	-0.00337085	-0.279923	-0.0362005	-0.0950967	-0.0828548	-0.0960353	-0.0785285	0.0322206	0.105558	0.101688	-0.0921185	-0.161025	-0.121897	-0.107687	-0.326397	-0.223459	0.150246	-0.204729	-0.306855	-0.15677	-0.00116436	0.333069	-0.0419803	0.292976	0.309607	-0.0524341	-0.101557	-0.289413	-0.106413	-0.30816	-0.136796	-0.0787413	0.316781	0.0216498	0.172666	-0.0261213	0.202308	0.142906	0.143678	0.368095	0.0146118	0.0201776	0.0497351	-0.201689	0.0746153	0.02111	0.203673	-0.0200045
M331T951	0.140706	-0.0407693	-0.235837	0.00547713	-0.0991195	-0.0750367	-0.120874	-0.0732713	0.0320714	0.100184	0.0998651	-0.099154	-0.165257	-0.141209	-0.120258	-0.252565	-0.175097	0.12656	-0.157901	-0.247147	-0.157525	-0.00725993	0.278216	-0.0377775	0.244764	0.261658	-0.0540195	-0.0713648	-0.239702	-0.0966594	-0.265822	-0.106134	-0.0623912	0.266465	0.0163183	0.140189	-0.0274859	0.168977	0.124587	0.124008	0.315912	0.0524454	0.0554477	0.0587701	-0.180841	0.0796461	0.0267534	0.168654	-0.0213291
M471T938	0.155914	-0.0175707	-0.246214	-0.0229356	-0.0885776	-0.0704327	-0.0973199	-0.0649879	0.0269159	0.0972159	0.0954652	-0.0834501	-0.148726	-0.119769	-0.100556	-0.278127	-0.197371	0.112707	-0.178483	-0.261342	-0.141646	-0.01195	0.299337	-0.0471212	0.263402	0.279026	-0.0800705	-0.0835425	-0.234447	-0.101567	-0.262366	-0.103341	-0.0520222	0.298869	0.0131203	0.148534	-0.0222975	0.202399	0.130715	0.151561	0.343927	0.0280452	0.0330497	0.0443889	-0.178812	0.0684511	0.0134798	0.157268	-0.0217336
M309T949	0.166772	0.00466407	-0.23845	-0.0407755	-0.0758879	-0.0670247	-0.0724345	-0.061633	0.0245949	0.0877044	0.084117	-0.0708784	-0.128861	-0.0949011	-0.0827431	-0.282308	-0.196291	0.117027	-0.179564	-0.261296	-0.125079	-0.00454336	0.288315	-0.04051	0.253648	0.267179	-0.0597219	-0.0891522	-0.236906	-0.0922278	-0.255028	-0.110741	-0.0589947	0.281438	0.0159008	0.147397	-0.0195902	0.186738	0.122822	0.135366	0.322521	0.00432544	0.00982961	0.035714	-0.168062	0.0581722	0.0113828	0.16238	-0.0175136
M421T899	0.211361	0.0910489	-0.24407	-0.133107	-0.0298633	-0.0481099	0.0216563	-0.0337607	0.00756879	0.0642509	0.054892	-0.0122272	-0.0562904	-0.0051506	-0.00685265	-0.339339	-0.242229	0.0823692	-0.224725	-0.285283	-0.0584957	-0.00676883	0.314634	-0.0538527	0.27687	0.283945	-0.0968785	-0.122935	-0.216176	-0.0886262	-0.225606	-0.108121	-0.0390708	0.32836	0.010657	0.160371	-0.00221592	0.24271	0.122756	0.17818	0.351515	-0.0873694	-0.0764362	-0.0130945	-0.141808	0.0143504	-0.0252133	0.132907	-0.0124019
M310T950	0.167898	0.0536984	-0.198845	-0.0825182	-0.0377199	-0.047877	-0.00727061	-0.0403057	0.0131885	0.058372	0.0516515	-0.0293061	-0.0674911	-0.0279819	-0.0287975	-0.264784	-0.182495	0.0926261	-0.169924	-0.231766	-0.0693354	0.00227103	0.24545	-0.0329995	0.215907	0.223376	-0.0446244	-0.0929075	-0.198222	-0.0690629	-0.201689	-0.10086	-0.0503437	0.240491	0.014452	0.129517	-0.00842555	0.164079	0.0977976	0.115175	0.265955	-0.0491656	-0.0421655	0.00612735	-0.125094	0.025536	-0.00447923	0.133942	-0.0093482
M546T867	0.151759	0.0413628	-0.196087	-0.075704	-0.0404382	-0.044014	-0.0166497	-0.0345792	0.0109371	0.0610402	0.0558721	-0.029166	-0.0709682	-0.0369109	-0.0314681	-0.253905	-0.18228	0.0704205	-0.167441	-0.220578	-0.0696465	-0.00883377	0.249169	-0.043251	0.219278	0.227402	-0.0794659	-0.0869384	-0.17428	-0.0759181	-0.188874	-0.0821799	-0.0315283	0.258976	0.00808825	0.124703	-0.00698322	0.188275	0.101385	0.140355	0.283328	-0.0365008	-0.0292971	0.00489986	-0.123691	0.0263924	-0.0108671	0.108864	-0.0131845
M309T861	0.434758	0.406441	-0.229162	-0.397579	0.117406	-0.0295814	0.342167	-0.0154035	-0.0132123	-0.0351133	-0.0721387	0.133061	0.169883	0.306378	0.207866	-0.510488	-0.300962	0.202537	-0.308529	-0.391027	0.121525	0.101493	0.268747	0.0294286	0.235644	0.218634	0.1863	-0.23761	-0.357044	0.00997441	-0.230595	-0.265301	-0.171172	0.180701	0.0595958	0.203668	0.0263497	0.0794114	0.0579201	-0.0123831	0.165743	-0.419963	-0.400302	-0.117391	-0.0587255	-0.105118	-0.0446281	0.283095	0.0417547
M190T921	0.34793	0.482734	-0.0907087	-0.479114	0.21563	0.047515	0.483005	0.0769369	-0.0580742	-0.109247	-0.14713	0.255014	0.332675	0.455633	0.351282	-0.391269	-0.250471	0.0157029	-0.259263	-0.237441	0.284134	0.0651504	0.150999	0.00125425	0.132469	0.100904	0.0569348	-0.213473	-0.114749	0.0458648	-0.00187307	-0.137563	-0.048977	0.142992	0.0226564	0.121102	0.0661943	0.127131	-0.00128107	0.0499888	0.0761215	-0.507674	-0.483054	-0.209073	0.0786843	-0.196131	-0.122181	0.0680013	0.0464693
M422T899	0.299084	0.212302	-0.260904	-0.249046	0.0245655	-0.037639	0.143112	-0.0176993	-0.00529896	0.034561	0.015399	0.0495111	0.0275349	0.110171	0.0796251	-0.430874	-0.296118	0.0971357	-0.282565	-0.341392	0.0117991	0.0157437	0.340213	-0.0459661	0.299222	0.298102	-0.0597329	-0.174599	-0.252196	-0.0710559	-0.22752	-0.149464	-0.0610247	0.342832	0.019621	0.18805	0.0129454	0.252298	0.116948	0.170348	0.349892	-0.214933	-0.198484	-0.0624145	-0.119791	-0.0338426	-0.0501752	0.160612	0.00142839
M163T641	0.280879	0.17096	-0.238038	-0.188325	0.00267524	-0.053091	0.09772	-0.0443011	0.00974871	0.0381476	0.0206049	0.0116971	-0.0076875	0.0694528	0.0355644	-0.380819	-0.241637	0.156676	-0.234969	-0.319286	-0.0256547	0.0403944	0.283396	-0.0109233	0.248983	0.250088	0.0452208	-0.151899	-0.292485	-0.0505687	-0.250062	-0.178074	-0.108347	0.241094	0.0348975	0.172973	-0.00123626	0.14169	0.097284	0.0729845	0.259911	-0.17112	-0.15978	-0.0263379	-0.125616	-0.00806482	-0.0104902	0.217421	0.00707711
M238T862	0.24984	0.207868	-0.187427	-0.230492	0.0449325	-0.020235	0.16066	-0.00360805	-0.0103763	0.00840113	-0.00975423	0.0659156	0.0621676	0.134923	0.099269	-0.34232	-0.230845	0.0734345	-0.223523	-0.262635	0.0444866	0.0220585	0.246539	-0.0277789	0.216763	0.211774	-0.0229264	-0.146208	-0.190649	-0.0398377	-0.156465	-0.123186	-0.0525292	0.243101	0.0178652	0.143044	0.016776	0.178728	0.0772668	0.113577	0.239565	-0.212928	-0.198791	-0.0683647	-0.0706422	-0.0481262	-0.0475419	0.123537	0.00800728
M137T677	0.322418	0.32478	-0.236126	-0.37439	0.0998463	0.00512348	0.281176	0.0408158	-0.0375832	-0.00789324	-0.033082	0.14766	0.148572	0.245054	0.201267	-0.466838	-0.341658	-0.00308949	-0.325585	-0.329184	0.127986	-0.00366184	0.350492	-0.0766098	0.308517	0.296893	-0.160967	-0.206178	-0.155889	-0.0645076	-0.132372	-0.104027	0.0046081	0.407349	0.000193904	0.18255	0.0439388	0.350713	0.107155	0.256503	0.380433	-0.336101	-0.311761	-0.1429	-0.0571514	-0.10638	-0.116797	0.0584339	0.00562696
M262T905	0.138191	0.128451	-0.150042	-0.179082	0.0316819	0.00610978	0.104311	0.0321375	-0.0238936	0.0182113	0.00983678	0.0674766	0.0467364	0.0835469	0.0841016	-0.249569	-0.208023	-0.0613022	-0.189199	-0.173048	0.0474857	-0.04118	0.240059	-0.081903	0.211629	0.209816	-0.21451	-0.100874	-0.0340685	-0.0714645	-0.0630728	-0.0062783	0.0589824	0.320199	-0.0196333	0.101165	0.0251686	0.296156	0.0870815	0.24242	0.308328	-0.131913	-0.117598	-0.0740009	-0.0502267	-0.044226	-0.0818473	-0.0321942	-0.0129851
M162T641	0.181742	0.174456	-0.156257	-0.214825	0.0484298	0.0027249	0.14623	0.0269445	-0.0232772	0.00682106	-0.00613539	0.0812016	0.0714885	0.123589	0.107782	-0.284643	-0.218541	-0.0234978	-0.204332	-0.20109	0.0642094	-0.0185022	0.23743	-0.0634852	0.209124	0.20438	-0.150273	-0.12094	-0.0783324	-0.0559748	-0.0820029	-0.0442614	0.0245891	0.291601	-0.00763535	0.113728	0.0263048	0.258101	0.0791324	0.199408	0.277697	-0.179884	-0.16474	-0.0830194	-0.0463893	-0.0565061	-0.0771391	0.0126596	-0.00371339
M116T659	0.222396	0.184691	-0.202117	-0.22925	0.0374169	-0.010927	0.140971	0.0137061	-0.0182332	0.0209019	0.00629204	0.0701755	0.0520132	0.113771	0.0965959	-0.344609	-0.256826	0.00794858	-0.240608	-0.256066	0.0436404	-0.0139197	0.290115	-0.0664232	0.255427	0.252629	-0.145474	-0.141728	-0.133425	-0.0695647	-0.134614	-0.0739958	0.00504736	0.336457	-0.00172223	0.143976	0.0226046	0.282877	0.100158	0.213662	0.330059	-0.188813	-0.172544	-0.0776137	-0.0773075	-0.0477763	-0.073232	0.0541482	-0.00486999
M507T861	0.243775	0.303962	-0.101261	-0.312885	0.123448	0.021422	0.292108	0.0430397	-0.0349043	-0.052263	-0.0762435	0.152269	0.188834	0.27051	0.210203	-0.297825	-0.19908	0.0139813	-0.199797	-0.193846	0.160638	0.0323478	0.154999	-0.0151436	0.136202	0.118793	-0.00269527	-0.150311	-0.0992731	0.00688062	-0.0385264	-0.0947352	-0.0274635	0.160571	0.0124812	0.102241	0.0404491	0.137205	0.0251053	0.0783416	0.12398	-0.318188	-0.301019	-0.129941	0.0207072	-0.115638	-0.0823432	0.0540591	0.023733
M343T863	0.214641	0.313516	-0.0584309	-0.319793	0.144392	0.038836	0.318314	0.0620894	-0.0436077	-0.0710663	-0.0947481	0.176093	0.223892	0.300122	0.238048	-0.252972	-0.17264	-0.0242157	-0.175097	-0.146336	0.19542	0.0273628	0.110323	-0.0154013	0.0969582	0.0762297	-0.0159344	-0.137907	-0.0414769	0.0207059	0.0187652	-0.0654331	-0.00405498	0.128171	0.00557025	0.0760601	0.0479336	0.126184	0.00490748	0.0744748	0.0803136	-0.330193	-0.31288	-0.146151	0.056354	-0.133904	-0.094396	0.00735903	0.0259701
M247T773	0.15626	0.222997	-0.024887	-0.213007	0.102434	0.0216203	0.225703	0.0321098	-0.0247836	-0.0568658	-0.0747379	0.116258	0.158155	0.214952	0.162035	-0.161176	-0.0949962	0.0213863	-0.102426	-0.0959725	0.133411	0.0403165	0.0407564	0.0142125	0.0355891	0.0201486	0.0655356	-0.092743	-0.0575646	0.0339271	0.00458225	-0.0713066	-0.0366288	0.0223787	0.0153426	0.04698	0.0287993	0.0164748	-0.013332	-0.0144078	-0.00864078	-0.234875	-0.224757	-0.0925068	0.0452061	-0.0906882	-0.0474516	0.0438478	0.0255485
M156T952	0.186115	0.242481	-0.0561386	-0.239048	0.103289	0.0179588	0.23753	0.0314256	-0.0258879	-0.0509485	-0.0704601	0.121006	0.158422	0.222963	0.169012	-0.209149	-0.130605	0.0257509	-0.13549	-0.133519	0.133095	0.0380371	0.0838613	0.00486368	0.0735375	0.0583721	0.0455616	-0.111312	-0.0802005	0.0223468	-0.0195029	-0.0827439	-0.0374436	0.071004	0.0154541	0.0681891	0.0305334	0.0558191	0.00260599	0.0154507	0.040881	-0.254426	-0.242319	-0.0995267	0.0301899	-0.0934725	-0.0552492	0.0548691	0.0241152
M173T983	0.235311	0.298654	-0.0567432	-0.280978	0.125717	0.015223	0.290647	0.0260212	-0.0254379	-0.0674702	-0.0925502	0.139148	0.191962	0.274475	0.199731	-0.24383	-0.136972	0.0710318	-0.148235	-0.160695	0.156478	0.0669983	0.0712588	0.0297625	0.0622048	0.0430699	0.129734	-0.133296	-0.129753	0.0446775	-0.0365769	-0.127678	-0.0797855	0.0251697	0.0303245	0.0794023	0.0321487	0.000608248	-0.0111588	-0.0441958	-0.0083383	-0.313236	-0.300372	-0.110878	0.0394708	-0.109753	-0.0487462	0.107611	0.0362818
M175T980	0.226657	0.286347	-0.0515736	-0.266603	0.120326	0.013268	0.278375	0.0224304	-0.0231015	-0.0657653	-0.0900224	0.131481	0.183568	0.263259	0.189881	-0.23062	-0.1262	0.0760054	-0.138092	-0.152985	0.148663	0.0683671	0.0614133	0.0334507	0.0535243	0.0350674	0.139527	-0.126917	-0.130452	0.0464613	-0.0373236	-0.127553	-0.0833148	0.0110412	0.0313658	0.0750116	0.029732	-0.0135901	-0.0137912	-0.0554793	-0.0204024	-0.300313	-0.288404	-0.10396	0.0385212	-0.104206	-0.0428032	0.111169	0.0361554
M303T894	0.220183	0.285677	-0.0454255	-0.266485	0.122708	0.0162314	0.28041	0.0259224	-0.0246408	-0.0678528	-0.0918217	0.134723	0.187727	0.265817	0.193214	-0.222919	-0.122681	0.0672726	-0.134434	-0.144854	0.153297	0.0658916	0.0560913	0.0317349	0.0488666	0.0300692	0.132056	-0.124319	-0.118838	0.0471878	-0.0275829	-0.120605	-0.0771154	0.00977676	0.0294042	0.070751	0.0309774	-0.0110698	-0.0158959	-0.0518564	-0.0233623	-0.29992	-0.287954	-0.106357	0.0435172	-0.106533	-0.0454782	0.10084	0.0358321
M139T659	0.0710407	0.0935946	-0.0628265	-0.121565	0.0374565	0.0159963	0.0901488	0.0330795	-0.0210941	-0.00411741	-0.00978324	0.0613304	0.0582994	0.0794624	0.0760743	-0.127453	-0.111428	-0.0602888	-0.1017	-0.0769547	0.0573634	-0.0258174	0.116045	-0.048287	0.102378	0.0983911	-0.133246	-0.0565734	0.0144156	-0.0319658	-0.000175827	0.0118127	0.0485655	0.170881	-0.0154408	0.0455786	0.021258	0.170143	0.0381376	0.141261	0.154985	-0.0978264	-0.0887099	-0.0591215	-0.00459556	-0.0426229	-0.0589084	-0.0473693	-0.00504427
M266T858	0.127471	0.165768	-0.0786137	-0.191256	0.0678666	0.020414	0.16047	0.0408552	-0.0280111	-0.0196363	-0.031236	0.0960655	0.104818	0.145604	0.125238	-0.188711	-0.147977	-0.0478923	-0.140268	-0.116805	0.0958622	-0.012206	0.137945	-0.0442093	0.121551	0.113027	-0.111405	-0.0894516	-0.0134821	-0.0235485	-0.00794438	-0.0159847	0.0334549	0.185485	-0.00951928	0.0656553	0.0296808	0.179363	0.0375279	0.138922	0.161121	-0.173521	-0.161023	-0.0873302	0.00430055	-0.0697062	-0.073123	-0.026131	0.00284746
M76T809	0.0457084	0.109831	-0.0170386	-0.132972	0.0620499	0.0339215	0.123642	0.052245	-0.0300468	-0.0260182	-0.0320095	0.0882163	0.0990083	0.116455	0.108643	-0.0831738	-0.0832412	-0.0944854	-0.0762364	-0.0293969	0.0965239	-0.0272456	0.0661717	-0.0450161	0.0585325	0.0505774	-0.135542	-0.045675	0.0692251	-0.0142739	0.0582776	0.0370928	0.0675991	0.129346	-0.0207549	0.018873	0.0291775	0.150054	0.0147173	0.12845	0.101263	-0.116943	-0.107664	-0.0771319	0.0342934	-0.063572	-0.0703018	-0.0897464	-0.00111783
M512T889	0.0148842	0.0871195	-0.00572178	-0.11696	0.0578806	0.0405384	0.107107	0.0609566	-0.0331632	-0.0234556	-0.0267691	0.0874144	0.0938867	0.101465	0.103173	-0.0559967	-0.0747575	-0.128552	-0.0649663	-0.00412116	0.0962342	-0.0432276	0.0617707	-0.0581118	0.0548029	0.0477475	-0.182765	-0.0325593	0.110076	-0.0217801	0.082939	0.0675061	0.0957839	0.145648	-0.0302475	0.00683202	0.0309463	0.177004	0.0163645	0.159036	0.115678	-0.093735	-0.0846048	-0.0774061	0.0398907	-0.0617208	-0.0780481	-0.129614	-0.00648089
M72T646	0.0134302	0.109861	0.0106664	-0.139262	0.0762049	0.0512366	0.138042	0.0739697	-0.0400166	-0.0363001	-0.0408156	0.109218	0.123546	0.13289	0.130429	-0.0500152	-0.0731203	-0.149271	-0.0641194	0.00964619	0.124248	-0.0446521	0.0481783	-0.059914	0.0428741	0.0330623	-0.192366	-0.0348572	0.13594	-0.0146228	0.111461	0.0783683	0.107698	0.139881	-0.0335551	-0.00093833	0.0374439	0.181397	0.00760008	0.163632	0.101697	-0.118606	-0.108333	-0.0939376	0.0599022	-0.0783002	-0.0898596	-0.152529	-0.00413269
M259T866	0.0620453	0.112321	0.0126671	-0.102921	0.0596092	0.0175682	0.121589	0.0220551	-0.0147939	-0.0380624	-0.0467787	0.0657052	0.0932076	0.118557	0.0901562	-0.0516709	-0.026647	0.000468306	-0.0323742	-0.021315	0.0801061	0.0217725	-0.0106887	0.0124562	-0.00954694	-0.0187795	0.0426536	-0.0375091	-0.00597684	0.0274875	0.0281671	-0.0257613	-0.0139351	-0.0206356	0.0066228	0.00829174	0.0163514	-0.0140775	-0.0201127	-0.0241572	-0.0404203	-0.119254	-0.114799	-0.0499667	0.0403779	-0.0516582	-0.024313	0.00716532	0.0150342
M259T880	0.0992457	0.159781	0.00316709	-0.148062	0.0796293	0.0202251	0.167834	0.0266371	-0.0190644	-0.0486009	-0.0612655	0.0881624	0.123806	0.162165	0.122186	-0.0909571	-0.0493032	0.0103594	-0.0566287	-0.0470266	0.105221	0.0316936	0.00183202	0.0163242	0.0013979	-0.010857	0.0606116	-0.0588418	-0.0255179	0.0339558	0.0227672	-0.0451406	-0.0254115	-0.0143514	0.0110379	0.0210972	0.0216536	-0.0115001	-0.0213501	-0.0288845	-0.0395839	-0.169035	-0.162461	-0.0680021	0.0465421	-0.0692836	-0.0327521	0.0228505	0.0205603
M116T961	0.103079	0.148472	-0.0168861	-0.142801	0.0685461	0.0151448	0.15065	0.0225806	-0.0170931	-0.0377364	-0.0495419	0.0784131	0.105935	0.143413	0.108811	-0.107621	-0.0646168	0.0107339	-0.0691889	-0.0634566	0.089794	0.0252336	0.0288925	0.00766312	0.0252561	0.0149728	0.0378732	-0.0618047	-0.035152	0.0214726	0.00479642	-0.0450847	-0.0215055	0.0191147	0.00926003	0.0312284	0.0196729	0.015928	-0.00807161	-0.0048844	-0.00194788	-0.156418	-0.149531	-0.0626434	0.0303996	-0.0609864	-0.0331854	0.0255021	0.0165316
M191T958	0.0429553	0.104982	0.012255	-0.107806	0.0614741	0.0270566	0.119771	0.0368161	-0.0217059	-0.0356441	-0.0425572	0.0753904	0.0975001	0.116359	0.097471	-0.047033	-0.0384675	-0.0456171	-0.0394405	-0.0096118	0.0893537	0.000289452	0.00672804	-0.0101509	0.0059765	-0.00294558	-0.0311735	-0.0341564	0.0385207	0.0134191	0.0528868	0.00789046	0.0241512	0.0283438	-0.00606194	0.00441601	0.0218949	0.045536	-0.0109804	0.033908	0.00395211	-0.112097	-0.106153	-0.0605738	0.0446224	-0.0569778	-0.0428953	-0.0425219	0.00838701
M111T673	0.0597366	0.137161	0.0234139	-0.132834	0.0794273	0.0312441	0.155349	0.0405454	-0.0245185	-0.0493864	-0.059043	0.092609	0.125509	0.151947	0.122326	-0.0532282	-0.0360127	-0.0361776	-0.0404105	-0.0103063	0.112309	0.0123856	-0.0103121	0.00090582	-0.00911027	-0.0210397	0.00314363	-0.0423548	0.0318839	0.0277594	0.0616292	-0.00503862	0.0114945	-9.82986e-05	-0.00119298	0.00303028	0.0253546	0.0188773	-0.0229151	0.00661747	-0.0298275	-0.14638	-0.139833	-0.0721674	0.0596719	-0.0712439	-0.0445418	-0.0317096	0.0148798
M174T839	0.0536761	0.13516	0.0235209	-0.13469	0.0802763	0.0343959	0.155211	0.0453963	-0.0268005	-0.0488049	-0.0579081	0.0959789	0.127286	0.151696	0.125023	-0.0516693	-0.0397205	-0.051041	-0.0426269	-0.00640529	0.115629	0.00557429	-0.00500579	-0.006265	-0.0043781	-0.0162485	-0.0203282	-0.0413243	0.0463212	0.0234152	0.069852	0.00575558	0.0237037	0.0152959	-0.00524993	0.00169143	0.0271988	0.0377788	-0.0201548	0.0250339	-0.0160062	-0.144466	-0.137433	-0.0757537	0.0612998	-0.07316	-0.0505823	-0.0477439	0.0128119
M72T667	0.117467	0.179364	-0.0271324	-0.182787	0.0850548	0.024719	0.184558	0.0382644	-0.0261454	-0.0430039	-0.0563838	0.103625	0.132278	0.174697	0.139355	-0.137292	-0.0945716	-0.020056	-0.0961243	-0.076188	0.116154	0.0144325	0.0566801	-0.00921771	0.0498207	0.037577	-0.0123363	-0.0765383	-0.0145213	0.01346	0.0192623	-0.0323832	0.00174143	0.0691635	0.0019434	0.0394306	0.0284045	0.0712702	9.61456e-05	0.0428736	0.0402837	-0.189192	-0.179305	-0.0855488	0.0371606	-0.0787805	-0.0557017	-0.00338949	0.0149479
M292T815	0.111833	0.208783	0.00469777	-0.207204	0.110891	0.0390402	0.22658	0.0540069	-0.0342464	-0.0636121	-0.0786991	0.131771	0.174105	0.218495	0.175318	-0.117279	-0.0804253	-0.0410254	-0.0848164	-0.0491676	0.154672	0.0176633	0.0221069	-0.00446106	0.0193961	0.00303247	-0.0048941	-0.0757948	0.0189455	0.0298652	0.0612687	-0.0211027	0.0108278	0.0375628	-8.77848e-05	0.0235785	0.0361284	0.0544133	-0.0186759	0.0290989	-0.00240496	-0.221629	-0.210932	-0.105292	0.0690125	-0.100843	-0.0666822	-0.0284627	0.0201637
M150T682	0.148308	0.268719	-0.012558	-0.276186	0.139832	0.0509714	0.289011	0.0738191	-0.0465832	-0.0748733	-0.093842	0.171767	0.219543	0.276513	0.226359	-0.172315	-0.126636	-0.069842	-0.128452	-0.0779337	0.19721	0.0108643	0.0607538	-0.0214047	0.0534907	0.0333595	-0.0516605	-0.103945	0.0308793	0.0240785	0.073805	-0.0175763	0.0305314	0.0977662	-0.00586816	0.0400399	0.0486725	0.118275	-0.00982921	0.0804177	0.046264	-0.284884	-0.269681	-0.14045	0.0793668	-0.129996	-0.096351	-0.0519236	0.0212915
M527T902	0.0697569	0.198298	0.0322828	-0.206276	0.121058	0.057336	0.231268	0.0775004	-0.0446742	-0.07071	-0.0832197	0.150009	0.192752	0.225463	0.191934	-0.0778625	-0.0700095	-0.106503	-0.0709702	-0.00479055	0.17862	-0.0061897	0.00762954	-0.0251711	0.00688672	-0.0105907	-0.0811508	-0.0609095	0.0969263	0.0246133	0.118726	0.030092	0.06068	0.0593988	-0.0162776	0.00165517	0.0444071	0.0992735	-0.0226876	0.078463	0.00970792	-0.212307	-0.200662	-0.120638	0.0930536	-0.112902	-0.0884695	-0.103447	0.0145642
M61T447	0.095316	0.188981	-0.0111922	-0.202986	0.101608	0.0427404	0.206794	0.0628682	-0.0381448	-0.0517116	-0.0642004	0.13003	0.160385	0.19734	0.167724	-0.123394	-0.100982	-0.0809305	-0.0989213	-0.0502924	0.147675	-0.00684439	0.0579606	-0.0311799	0.0511587	0.0369454	-0.0880958	-0.0734275	0.0507973	0.00707029	0.0681512	0.00940528	0.0475524	0.106146	-0.0127626	0.0273979	0.0387583	0.127466	8.50983e-05	0.0986886	0.0661501	-0.200702	-0.188671	-0.108327	0.058876	-0.0970022	-0.082126	-0.0701027	0.0106984
M121T660	-0.0253516	-0.0306175	-0.0255472	0.00599012	-0.0144898	0.00578922	-0.0307146	0.0139737	-0.00618168	0.0187691	0.0228135	-0.00253904	-0.0214245	-0.0329413	-0.0116684	-0.0105764	-0.0330402	-0.0627278	-0.02285	-0.00248121	-0.0108775	-0.0385751	0.0571842	-0.0421985	0.0506548	0.0540279	-0.131234	0.00332665	0.0497153	-0.036036	0.0104505	0.0477661	0.0577618	0.108778	-0.0199353	0.00640635	0.00419921	0.115659	0.0297782	0.11002	0.108716	0.0323754	0.0345178	-0.00499215	-0.0161518	0.00590395	-0.02449	-0.0653273	-0.0148964
M366T887	0.010102	-0.0556982	-0.113731	0.00854516	-0.0522295	-0.0156748	-0.0817472	-0.0031039	0.00116595	0.0592132	0.0648293	-0.0347332	-0.0832189	-0.0916667	-0.0544261	-0.0986139	-0.105604	-0.0500671	-0.0852843	-0.0844922	-0.0656013	-0.0580879	0.173609	-0.0734751	0.153236	0.16347	-0.207762	-0.0191094	-0.00581577	-0.0833946	-0.0708135	0.0344641	0.0634789	0.244677	-0.0235721	0.0551292	-0.00252828	0.223071	0.0835216	0.200031	0.260311	0.0619267	0.0661066	0.0109224	-0.0816237	0.0335448	-0.0273903	-0.0400161	-0.028338
M454T860	0.0917648	0.0290071	-0.202571	-0.110002	-0.0270622	-0.00698195	-0.00865966	0.023486	-0.0169964	0.0674622	0.0679023	0.0152446	-0.0450507	-0.0314328	0.00692337	-0.251212	-0.236908	-0.103282	-0.204137	-0.18591	-0.0264196	-0.0884461	0.322649	-0.12949	0.284675	0.293079	-0.358787	-0.0817976	-0.010802	-0.1287	-0.0971072	0.0403963	0.111185	0.452124	-0.0392706	0.115097	0.0160507	0.420543	0.137092	0.363828	0.457162	-0.0255599	-0.011859	-0.0418358	-0.106442	0.000360963	-0.0853339	-0.0764696	-0.0371084
M265T624	0.166241	0.261052	-0.0940029	-0.307738	0.121995	0.0505981	0.268067	0.0874407	-0.0547051	-0.0419739	-0.0586712	0.173632	0.19127	0.246855	0.220422	-0.261512	-0.221915	-0.13361	-0.207697	-0.142101	0.180533	-0.0376268	0.197605	-0.0852956	0.17433	0.158916	-0.235425	-0.129234	0.0498263	-0.0372658	0.0442664	0.0187189	0.0952217	0.302661	-0.0285637	0.0821308	0.0555223	0.315224	0.0513187	0.255707	0.253526	-0.275006	-0.254287	-0.155368	0.0342014	-0.125462	-0.135859	-0.107894	0.0013292
M245T933	0.134528	0.238709	-0.0899113	-0.297991	0.117959	0.0595525	0.252048	0.100963	-0.0603364	-0.0367856	-0.0504251	0.176523	0.186608	0.231437	0.218006	-0.242705	-0.22519	-0.183036	-0.205869	-0.120747	0.182485	-0.0619841	0.209055	-0.10862	0.184624	0.170392	-0.313735	-0.118595	0.101491	-0.0526515	0.0720052	0.0588248	0.136882	0.347335	-0.0426035	0.0733186	0.0594421	0.372176	0.0599746	0.313767	0.295118	-0.252163	-0.230678	-0.160354	0.0374881	-0.125491	-0.151622	-0.163002	-0.00688644
M188T863	0.169461	0.216979	-0.131935	-0.268497	0.0859219	0.0308528	0.207673	0.0647944	-0.0428114	-0.0147525	-0.028884	0.133081	0.133005	0.184774	0.168765	-0.280139	-0.233747	-0.102369	-0.216411	-0.172942	0.126636	-0.0402308	0.235887	-0.0885534	0.208002	0.19822	-0.236926	-0.126847	0.00496288	-0.0567846	-0.010829	0.00310677	0.0802732	0.333653	-0.0249318	0.100187	0.0441181	0.32691	0.0735888	0.265086	0.300004	-0.226727	-0.207619	-0.125947	-0.00725052	-0.0940094	-0.117893	-0.0720363	-0.00517279
M482T868	0.152714	0.202658	-0.0990305	-0.238326	0.0839684	0.0277883	0.197319	0.0547817	-0.0366625	-0.0228844	-0.0366778	0.121363	0.130053	0.178656	0.156593	-0.233863	-0.188132	-0.0730727	-0.176965	-0.142554	0.120587	-0.0219718	0.178166	-0.0621566	0.157045	0.146701	-0.161703	-0.110169	-0.00417314	-0.0342569	-0.00375876	-0.00982661	0.0530849	0.246958	-0.0157	0.0809933	0.0383264	0.242103	0.0501864	0.191241	0.215657	-0.212239	-0.196272	-0.111106	0.00547432	-0.08747	-0.096255	-0.0469911	0.00127744
M85T863	0.139899	0.205452	-0.094151	-0.249069	0.091226	0.0375216	0.206381	0.0687683	-0.0434724	-0.0254706	-0.0384848	0.13494	0.14263	0.187601	0.17042	-0.229208	-0.195642	-0.110178	-0.181587	-0.130611	0.135879	-0.0365949	0.185485	-0.0776972	0.163627	0.152583	-0.213595	-0.108858	0.0334408	-0.0412499	0.0217026	0.0158031	0.0820592	0.277663	-0.0251341	0.076049	0.0441236	0.283076	0.0534357	0.231189	0.240636	-0.215853	-0.198516	-0.123574	0.0147323	-0.0964421	-0.112425	-0.0871389	-0.00233589
M514T888	0.0301027	0.164364	-0.0309237	-0.233083	0.107102	0.0791957	0.200344	0.122619	-0.0667164	-0.0366628	-0.0422027	0.169809	0.174079	0.187324	0.197819	-0.128624	-0.16861	-0.269385	-0.145179	-0.0218175	0.18216	-0.0980817	0.154648	-0.130596	0.137074	0.12472	-0.406952	-0.0682061	0.222723	-0.0589106	0.155804	0.143563	0.205471	0.337089	-0.0655371	0.0228114	0.0619427	0.396972	0.0477207	0.356944	0.279412	-0.176559	-0.157453	-0.153908	0.0662367	-0.118242	-0.162337	-0.270062	-0.0183153
M855T888	0.0589284	0.131157	-0.0504172	-0.176296	0.0704579	0.0436173	0.144527	0.0723199	-0.0413751	-0.0197397	-0.0259416	0.111403	0.11276	0.132452	0.133296	-0.13372	-0.13934	-0.148826	-0.123963	-0.0569684	0.11488	-0.0554211	0.134403	-0.0831041	0.118834	0.110787	-0.248294	-0.0647366	0.10122	-0.0425484	0.066242	0.0656452	0.114383	0.243211	-0.0363409	0.0376363	0.0395669	0.268043	0.0420204	0.233293	0.208503	-0.139167	-0.125437	-0.102625	0.0268805	-0.0778277	-0.10468	-0.140908	-0.00991812
M136T520	0.0225317	0.120878	-0.0263212	-0.173596	0.0783793	0.0587007	0.147016	0.091494	-0.0497845	-0.0256133	-0.0295638	0.125719	0.127455	0.13702	0.146014	-0.0986807	-0.12887	-0.202781	-0.110766	-0.0185649	0.134038	-0.0750239	0.120468	-0.0997202	0.106761	0.0978459	-0.310167	-0.0513673	0.166371	-0.0464641	0.114402	0.108388	0.155425	0.25887	-0.0496755	0.0185474	0.0461716	0.303014	0.038072	0.272491	0.216265	-0.129793	-0.115412	-0.114555	0.0470923	-0.0872577	-0.122022	-0.203036	-0.0145389
M118T557	0.037786	0.0665809	-0.0909439	-0.128779	0.0284545	0.0300188	0.0672193	0.0600073	-0.0337778	0.0146128	0.0136656	0.0711927	0.0464286	0.0534314	0.0767876	-0.142549	-0.159006	-0.158656	-0.135491	-0.0753846	0.058997	-0.0800063	0.190421	-0.108294	0.168308	0.167354	-0.321464	-0.0549344	0.0963581	-0.0783476	0.0291241	0.083107	0.13516	0.321462	-0.0448637	0.0515911	0.0310523	0.335454	0.0753127	0.298117	0.300675	-0.069662	-0.0567457	-0.0764205	-0.0162343	-0.0445776	-0.100333	-0.150057	-0.024295
M117T659	0.051454	0.123885	-0.0767351	-0.190126	0.0662342	0.0502086	0.136908	0.0871038	-0.048869	-0.0076257	-0.0118609	0.118991	0.107	0.121767	0.136796	-0.159165	-0.178208	-0.201575	-0.15438	-0.0693548	0.116269	-0.0859528	0.190393	-0.119381	0.168374	0.162028	-0.358793	-0.070588	0.138495	-0.0719732	0.0742196	0.100802	0.161774	0.343099	-0.052487	0.0484119	0.0456978	0.372871	0.0679401	0.330072	0.305857	-0.131336	-0.114782	-0.114991	0.0155236	-0.0802628	-0.130438	-0.19367	-0.0209275
M292T589	0.0952855	0.156319	-0.0999249	-0.218037	0.0717964	0.0423442	0.16028	0.0782973	-0.046342	-0.00863002	-0.0163664	0.122683	0.113863	0.142067	0.146503	-0.205952	-0.200793	-0.16508	-0.178945	-0.109757	0.117757	-0.0701159	0.211028	-0.109323	0.18639	0.179077	-0.317362	-0.0916396	0.0880579	-0.0682294	0.0403488	0.0649523	0.132416	0.34449	-0.0426295	0.0688855	0.0448126	0.359968	0.0719572	0.309697	0.309193	-0.164417	-0.146885	-0.118184	0.0047787	-0.0840544	-0.125864	-0.148615	-0.0157396
M871T888	0.0230472	0.191199	0.0337326	-0.232062	0.13375	0.0862721	0.241063	0.12169	-0.0658816	-0.0689024	-0.0773969	0.185272	0.216492	0.233936	0.223549	-0.0697918	-0.105353	-0.23583	-0.0937826	0.0265705	0.21463	-0.0636285	0.0537326	-0.0867033	0.0479909	0.0302153	-0.282188	-0.0556175	0.221701	-0.0110114	0.192372	0.121601	0.165767	0.192589	-0.0510229	-0.00886038	0.0619517	0.263412	-0.000120617	0.2373	0.127463	-0.206585	-0.190269	-0.156436	0.110518	-0.134221	-0.143385	-0.242251	-0.00214214
M264T904	0.0691433	0.196874	-0.022446	-0.242837	0.116635	0.0682538	0.227191	0.103654	-0.0585521	-0.0496204	-0.0596488	0.167409	0.186945	0.214763	0.20407	-0.13922	-0.14941	-0.195796	-0.135268	-0.0390424	0.184357	-0.0584871	0.117269	-0.0900149	0.103831	0.0889681	-0.275736	-0.0785385	0.153513	-0.0285156	0.125938	0.0857746	0.141316	0.245869	-0.0437226	0.0273402	0.0562101	0.291545	0.0261278	0.25342	0.191256	-0.21024	-0.19291	-0.146305	0.0704493	-0.120206	-0.136309	-0.19034	-0.0041803
M105T615	0.088705	0.2608	-0.00693507	-0.308096	0.157113	0.0877702	0.303164	0.12934	-0.0731837	-0.0743256	-0.0883662	0.216794	0.251517	0.289366	0.267277	-0.158367	-0.167263	-0.230823	-0.153967	-0.0354133	0.24412	-0.0595759	0.112883	-0.0963922	0.100021	0.0792376	-0.297782	-0.0963327	0.188093	-0.0180972	0.168655	0.0965664	0.160666	0.257094	-0.0488224	0.0248544	0.0706996	0.317224	0.0158566	0.273569	0.185796	-0.278856	-0.257956	-0.185458	0.103813	-0.157552	-0.164301	-0.225223	0.00112648
M435T662	0.0261875	0.187202	0.0489403	-0.213263	0.130624	0.0786015	0.235272	0.107432	-0.0584523	-0.0734932	-0.0828073	0.172635	0.210789	0.23039	0.211754	-0.0504426	-0.0764373	-0.193449	-0.0705898	0.0336279	0.204625	-0.0421318	0.0163897	-0.0605845	0.0149337	-0.00313191	-0.201992	-0.0493622	0.189709	0.00770591	0.179642	0.0950055	0.129609	0.122283	-0.0389341	-0.0154295	0.0555172	0.187196	-0.0162789	0.167288	0.0614769	-0.202275	-0.188419	-0.142059	0.11301	-0.126956	-0.121331	-0.199691	0.00473139
M434T662	0.0327997	0.20685	0.0479494	-0.236855	0.142456	0.0853604	0.258118	0.117481	-0.0641244	-0.0789151	-0.0892606	0.189191	0.229746	0.252137	0.232067	-0.0629016	-0.08979	-0.211827	-0.0827904	0.0307117	0.223143	-0.0471642	0.0259175	-0.0685078	0.0233745	0.00376332	-0.226437	-0.0567711	0.204577	0.00582898	0.192539	0.10291	0.142584	0.143483	-0.0429065	-0.0133507	0.0609784	0.21303	-0.0146284	0.189672	0.0772336	-0.22328	-0.207793	-0.156324	0.120673	-0.138935	-0.13422	-0.217641	0.00462926
M167T600	0.0752591	0.242843	0.0359835	-0.263132	0.151894	0.0781993	0.287189	0.107736	-0.0610316	-0.0851933	-0.0995113	0.194451	0.242755	0.279221	0.244922	-0.0988544	-0.100518	-0.167879	-0.0976737	-0.00131075	0.229023	-0.0248154	0.0283531	-0.0501233	0.0253215	0.00389523	-0.161105	-0.0752529	0.15253	0.0181266	0.163909	0.0623833	0.105131	0.118068	-0.0301508	0.00158112	0.0597025	0.174803	-0.0190804	0.146598	0.052857	-0.260389	-0.24452	-0.158976	0.117065	-0.144709	-0.125381	-0.166105	0.0126974
M115T864	0.0756847	0.236516	0.0259621	-0.260715	0.146427	0.0763353	0.278327	0.106757	-0.0605307	-0.0795571	-0.0933037	0.190206	0.234038	0.269556	0.238665	-0.106726	-0.108951	-0.17104	-0.104384	-0.00859906	0.221901	-0.029621	0.0430911	-0.056091	0.0383278	0.0179185	-0.177839	-0.076426	0.15098	0.0108554	0.156725	0.064894	0.109861	0.138299	-0.0319662	0.00632521	0.0590952	0.192793	-0.0117834	0.162787	0.0748567	-0.253414	-0.237288	-0.157006	0.109285	-0.140891	-0.126909	-0.168405	0.0101884
M164T594	0.121608	0.284631	-0.00163236	-0.312491	0.162408	0.0768823	0.321063	0.111208	-0.0651599	-0.0835051	-0.101153	0.21132	0.257925	0.307767	0.268293	-0.167396	-0.150486	-0.165061	-0.145028	-0.0514784	0.241704	-0.0255947	0.0823137	-0.0613783	0.0728171	0.0503145	-0.184185	-0.104427	0.12562	0.00691128	0.139308	0.0459053	0.10422	0.179369	-0.02974	0.0294987	0.0647891	0.226019	-0.0014924	0.184134	0.111922	-0.303357	-0.284182	-0.176317	0.10462	-0.156632	-0.140177	-0.154029	0.0128316
M70T659	0.167355	0.311846	-0.04407	-0.344819	0.162141	0.0686323	0.335994	0.105246	-0.0642384	-0.0757224	-0.0960503	0.213744	0.255615	0.317687	0.274159	-0.233237	-0.194633	-0.14439	-0.187166	-0.105861	0.237199	-0.0221106	0.135358	-0.0669943	0.119457	0.0973565	-0.188233	-0.130168	0.0807483	-0.00467547	0.0983278	0.0199731	0.0911128	0.229933	-0.0256191	0.0593947	0.0651384	0.260497	0.0174835	0.206381	0.165453	-0.330509	-0.309175	-0.181747	0.0823286	-0.157986	-0.144465	-0.123267	0.0128065
M166T502	0.161491	0.328816	-0.0232311	-0.359245	0.178204	0.0782453	0.361408	0.115969	-0.0696565	-0.0885305	-0.109734	0.231598	0.281746	0.344318	0.296606	-0.218739	-0.185307	-0.16053	-0.179381	-0.0869659	0.261629	-0.0214297	0.113484	-0.065175	0.10022	0.0755819	-0.187696	-0.128784	0.105205	0.00498807	0.126828	0.0295795	0.099249	0.211748	-0.0277076	0.0485357	0.0702101	0.252475	0.00586886	0.200523	0.140078	-0.349354	-0.327497	-0.194379	0.102869	-0.171868	-0.152172	-0.142432	0.0156515
M714T879	0.138869	0.255161	-0.0431079	-0.285517	0.131465	0.0562318	0.273815	0.0874428	-0.0533625	-0.0593074	-0.0757931	0.17545	0.207237	0.258054	0.224346	-0.198951	-0.167751	-0.123731	-0.160272	-0.0923558	0.193105	-0.0222088	0.122665	-0.060337	0.10826	0.0905346	-0.169857	-0.108942	0.0677042	-0.00903101	0.0780459	0.0193725	0.0801367	0.20595	-0.0229114	0.0523288	0.0539966	0.230306	0.0195365	0.184071	0.153278	-0.270279	-0.252313	-0.150317	0.0636554	-0.129182	-0.121812	-0.105727	0.0088206
M513T889	0.132279	0.270197	-0.0247602	-0.299485	0.146222	0.0657682	0.296894	0.0985226	-0.0589344	-0.0706039	-0.0877441	0.192619	0.231341	0.28214	0.245499	-0.186165	-0.160973	-0.14256	-0.15441	-0.0747551	0.216116	-0.0236148	0.105146	-0.0609313	0.092873	0.0728791	-0.176525	-0.107684	0.0936278	-0.00175743	0.105785	0.0310081	0.0910243	0.194787	-0.0259766	0.0424711	0.0591381	0.22919	0.0101088	0.184619	0.135182	-0.287035	-0.268424	-0.162872	0.0824311	-0.142312	-0.130649	-0.127523	0.010763
M854T888	0.100053	0.208519	-0.0386604	-0.246345	0.112328	0.0562392	0.229063	0.0877871	-0.0516326	-0.0470912	-0.0592951	0.157147	0.178316	0.215203	0.196069	-0.165778	-0.15477	-0.148514	-0.143695	-0.0686619	0.171225	-0.039711	0.122823	-0.0733016	0.108542	0.0939686	-0.21585	-0.0894839	0.0987024	-0.0220319	0.0880539	0.0482723	0.104335	0.22387	-0.0315848	0.0415804	0.050875	0.254074	0.0263405	0.213102	0.175191	-0.221402	-0.204729	-0.137076	0.0566332	-0.113897	-0.120936	-0.136457	0.000850025
M183T641	0.122526	0.241493	-0.0514164	-0.284664	0.127117	0.0617609	0.262285	0.0976535	-0.0579882	-0.0520685	-0.0664657	0.177992	0.201388	0.245699	0.222824	-0.199891	-0.182703	-0.162259	-0.170029	-0.0881529	0.192715	-0.0433022	0.147836	-0.0829397	0.130596	0.114144	-0.241625	-0.106175	0.10155	-0.0263516	0.0911618	0.0483608	0.113964	0.260309	-0.0344153	0.0526787	0.0574261	0.291107	0.0328062	0.242564	0.205921	-0.256069	-0.236863	-0.155748	0.0599387	-0.129016	-0.136865	-0.146606	0.00128636
M252T641	0.130304	0.264938	-0.0391923	-0.303569	0.142163	0.0671393	0.290198	0.103227	-0.0613383	-0.0636008	-0.0798054	0.193334	0.225194	0.273934	0.243862	-0.199519	-0.179113	-0.162472	-0.168735	-0.0831043	0.213221	-0.036622	0.132384	-0.0766063	0.116954	0.0980419	-0.22346	-0.110565	0.105615	-0.0156832	0.104817	0.0443446	0.109856	0.240088	-0.0324915	0.0488084	0.0610235	0.275022	0.0228835	0.226637	0.180447	-0.281273	-0.261522	-0.166374	0.0745421	-0.141396	-0.140511	-0.146933	0.00569574
M133T453	-0.319634	-0.288586	0.0980143	0.228577	-0.0834601	0.0421615	-0.241428	0.0544393	-0.0132163	0.0494296	0.0794579	-0.0623934	-0.118435	-0.224381	-0.121981	0.289524	0.108647	-0.28432	0.135172	0.24416	-0.0675051	-0.148909	-0.0479734	-0.114113	-0.040924	-0.0260876	-0.416113	0.147812	0.353536	-0.0790579	0.192439	0.27802	0.244951	0.12884	-0.0839938	-0.116359	0.000500793	0.215971	0.0225209	0.258733	0.128924	0.298377	0.292577	0.0417352	0.0204817	0.0587089	-0.0406258	-0.340905	-0.0559503
M128T802	-0.119008	-0.0785353	0.133204	0.111057	-0.00347573	0.0123181	-0.0478839	-0.0022211	0.00703373	-0.0265916	-0.02041	-0.0228253	-0.00139631	-0.0315641	-0.0310798	0.201518	0.155376	-0.00155409	0.142724	0.155015	-0.000927556	0.0179237	-0.189843	0.0482626	-0.167205	-0.16862	0.112757	0.0771804	0.079745	0.0548151	0.0936866	0.0358508	-0.01078	-0.225096	0.00429829	-0.0886266	-0.00918444	-0.189464	-0.0714171	-0.148706	-0.227489	0.0787899	0.0698458	0.0330473	0.0628529	0.0130646	0.03966	-0.0284328	0.00875921
M148T805	-0.107468	-0.0545168	0.136704	0.0882319	0.00998221	0.017144	-0.0211455	0.00399458	0.00315762	-0.0350198	-0.0305927	-0.00741897	0.01979	-0.0054496	-0.0104661	0.191459	0.149208	-0.00552322	0.13563	0.152112	0.0177726	0.0209861	-0.191703	0.0493066	-0.168857	-0.172314	0.116369	0.0695099	0.0827596	0.060004	0.102656	0.033257	-0.0105894	-0.22658	0.00468115	-0.087588	-0.00509265	-0.188357	-0.0754828	-0.149769	-0.233811	0.0532083	0.045343	0.0211287	0.0725787	0.00112852	0.0328021	-0.031367	0.0115768
M84T806	-0.0894928	-0.0629177	0.118251	0.101635	-0.00425298	0.00331642	-0.0402161	-0.013789	0.0117347	-0.0256949	-0.0217338	-0.0276671	-0.00419117	-0.0254871	-0.0329157	0.174245	0.146882	0.0359262	0.131809	0.127554	-0.00785963	0.0333655	-0.182113	0.0610647	-0.160546	-0.162101	0.159746	0.0653607	0.0345051	0.0600347	0.0630361	0.00433903	-0.0404393	-0.238901	0.0141058	-0.0752266	-0.0125212	-0.215948	-0.0706869	-0.178691	-0.2374	0.0632512	0.0541579	0.0375444	0.0523963	0.0155766	0.049992	0.0150985	0.0132128
M149T805	-0.135637	-0.0656188	0.167733	0.103449	0.0146211	0.0244576	-0.0227553	0.0101074	0.00129069	-0.0433191	-0.0376068	-0.00410505	0.0284081	-0.00373588	-0.00782141	0.234403	0.178343	-0.0209296	0.162996	0.189299	0.0270613	0.0197648	-0.229819	0.0538298	-0.202378	-0.2068	0.12115	0.0850424	0.114894	0.0700202	0.134225	0.0503091	-0.00168129	-0.26314	0.00203453	-0.108242	-0.00403475	-0.212842	-0.0902765	-0.166353	-0.27402	0.0637484	0.0547068	0.0210971	0.0914521	-0.00182977	0.0337269	-0.0534941	0.0125962
M146T803	-0.151995	-0.0800122	0.168413	0.111589	0.010339	0.0277255	-0.0348181	0.0153292	-0.000681097	-0.0392617	-0.0318332	-0.00540808	0.0224394	-0.0154803	-0.0125016	0.244083	0.177207	-0.0433298	0.16447	0.199101	0.0246296	0.00774204	-0.223265	0.0425134	-0.196505	-0.200002	0.0833615	0.09104	0.138155	0.0616446	0.145166	0.0693689	0.0178194	-0.240953	-0.00462045	-0.112145	-0.00289225	-0.185538	-0.0851742	-0.138329	-0.252397	0.0786549	0.069819	0.0207488	0.0909611	0.00023481	0.0274013	-0.0786145	0.008209
M147T803	-0.175595	-0.157433	0.126327	0.174468	-0.0402559	0.00883426	-0.127919	-0.00451048	0.0110422	-0.000542075	0.0127567	-0.0574489	-0.0577513	-0.109766	-0.083396	0.240792	0.164797	-0.038982	0.159497	0.179953	-0.0448821	-0.0131298	-0.171215	0.0226408	-0.150565	-0.145825	0.0272847	0.104859	0.120356	0.0265037	0.0966337	0.0798999	0.0286997	-0.17509	-0.0101134	-0.0981188	-0.0153196	-0.13468	-0.0520085	-0.0882186	-0.16853	0.161993	0.151283	0.0569533	0.0411134	0.0420761	0.0407653	-0.0733763	-0.00613411
M207T626	-0.206155	-0.155072	0.159265	0.169845	-0.0247004	0.0251803	-0.110946	0.0147764	0.00228403	-0.0134934	0.000846992	-0.0371647	-0.0311663	-0.0901963	-0.0613446	0.278504	0.182049	-0.0842348	0.177124	0.2214	-0.0165429	-0.0247376	-0.199927	0.0145562	-0.175706	-0.173233	-0.00882305	0.116525	0.180476	0.0319098	0.148921	0.114636	0.0600569	-0.183403	-0.0199134	-0.120014	-0.00800717	-0.122916	-0.06421	-0.071165	-0.186707	0.157823	0.147622	0.0419248	0.0693729	0.0272614	0.0256994	-0.126621	-0.0069743
M210T640	-0.108386	-0.172864	0.0593959	0.203135	-0.0816175	-0.0341259	-0.178327	-0.0583609	0.0363858	0.0288612	0.0399013	-0.115607	-0.128058	-0.164558	-0.146759	0.16984	0.144372	0.089052	0.135237	0.0911658	-0.120823	0.0244928	-0.127098	0.0556018	-0.112134	-0.101766	0.153892	0.0845445	-0.0350382	0.0233409	-0.0319033	-0.013137	-0.0630898	-0.19619	0.0188827	-0.0526861	-0.0368904	-0.205448	-0.0323637	-0.166686	-0.163258	0.182204	0.16858	0.103086	-0.0245552	0.0836455	0.0897518	0.0725067	-0.00119819
M143T603	-0.0598369	-0.138931	0.0146944	0.16183	-0.0781735	-0.0400544	-0.155892	-0.0605398	0.0351566	0.035514	0.0435604	-0.107383	-0.124419	-0.147723	-0.133954	0.0975239	0.0933519	0.101957	0.08699	0.0342098	-0.119278	0.0251506	-0.0675595	0.0457895	-0.0597499	-0.0494102	0.137226	0.0556049	-0.0744215	0.00970243	-0.069156	-0.0355688	-0.0702702	-0.133558	0.0211246	-0.0210576	-0.0344892	-0.157506	-0.0114024	-0.132687	-0.0994908	0.147912	0.137143	0.0923535	-0.0452454	0.0782275	0.0800906	0.095848	-0.00170573
M192T640	-0.163409	-0.233053	0.0634146	0.248583	-0.104546	-0.030244	-0.234151	-0.0516958	0.0355519	0.0453046	0.0623561	-0.134015	-0.162128	-0.218347	-0.17846	0.210952	0.153955	0.0389059	0.151412	0.123953	-0.144073	-0.00645219	-0.117676	0.0295123	-0.103582	-0.0891566	0.0646037	0.109335	0.0213732	0.000736848	-0.0100076	0.0365406	-0.016915	-0.151085	0.00273484	-0.0667737	-0.0383385	-0.148961	-0.019363	-0.104727	-0.115114	0.245088	0.230576	0.114723	-0.0321086	0.100244	0.082619	0.0137316	-0.0139759
M244T466	-0.0733645	-0.0863903	0.0662964	0.111826	-0.0310548	-0.0109232	-0.0796697	-0.0260842	0.0174867	0.000709531	0.00622496	-0.0520934	-0.0477636	-0.0691166	-0.0653671	0.127489	0.10767	0.0450997	0.0987246	0.0814756	-0.0464695	0.0211823	-0.114715	0.0429052	-0.101158	-0.098	0.115069	0.0553691	0.00109633	0.0309926	0.0127584	-0.00259944	-0.0375559	-0.160736	0.011981	-0.0476164	-0.0179875	-0.155214	-0.0383642	-0.127109	-0.148344	0.0898865	0.0815398	0.0513057	0.0110726	0.0360314	0.0510949	0.0311718	0.00448112
M200T950	-0.0847988	-0.0801949	0.0620124	0.0909225	-0.022432	0.00166828	-0.0671539	-0.00622816	0.00748704	0.000579181	0.00706861	-0.0328401	-0.0328096	-0.0579983	-0.0460192	0.119758	0.0849037	-0.00925696	0.0814606	0.0870868	-0.0270587	-0.00260249	-0.0879427	0.0156408	-0.0773759	-0.0747695	0.0279696	0.052403	0.0499827	0.015152	0.0413332	0.0330743	0.00640237	-0.0963524	-0.00247776	-0.0479078	-0.00935814	-0.0789442	-0.02694	-0.055302	-0.0913991	0.0827358	0.0769633	0.0322282	0.0179242	0.0237945	0.025042	-0.0256999	-0.00212728
M303T461	0.0209001	-0.0206851	-0.00795767	0.0406174	-0.0236722	-0.0251255	-0.0357758	-0.0365858	0.0184349	0.00894375	0.00810328	-0.0405565	-0.0398766	-0.034553	-0.0438281	0.00142644	0.027135	0.0911384	0.020081	-0.0212247	-0.0452857	0.0345875	-0.0244619	0.0389283	-0.0218636	-0.0193178	0.127977	0.00339932	-0.0887805	0.0167333	-0.0616058	-0.0591529	-0.0703438	-0.0824071	0.0227361	0.00787385	-0.0161778	-0.106877	-0.0088857	-0.101791	-0.0665344	0.0233733	0.0192253	0.0367301	-0.0241418	0.0275073	0.0436472	0.0969203	0.00779581
[truncated: 243 more rows]
[truncated: 69 more columns]

## Sheet: FIlter
	Acidaminococcaceae Phascolarctobacterium	Actinomycetaceae Varibaculum	Alcaligenaceae Sutterella	Bacteroidaceae Bacteroides	Bacteroidales	Betaproteobacteria	Bifidobacteriaceae	Coriobacteriaceae	Enterobacteriales	Enterococcaceae	Enterococcaceae Enterococcus	Firmicutes Unclassified	Gammaproteobacteria Unclassified	Lactobacillales	Porphyromonadaceae Parabacteroides	Unclassified Actinobacteria	Unclassified Bacilli	Unclassified Bacteria
[truncated: 25 more rows]

[truncated: 4 more sheets: Dots, FOrmat1, FOrmat2, Sheet1]
