# Supplementary material for: Adaptation of the infant gut microbiome during the complementary feeding transition
Source: PLoS One. 2022 Jul 14;17(7):e0270213. doi: 10.1371/journal.pone.0270213 (PMC9282554; doi:10.1371/journal.pone.0270213)
Supplement: S2 File — (ZIP) [file pone.0270213.s002.zip › Final docs/Process docs/MBComp_Metabo_MidEnd_Correlate_Process.xlsx]

## Sheet: Combine
	Acidaminococcaceae	Acidaminococcaceae Phascolarctobacterium	Actinomycetaceae Actinomyces	Actinomycetaceae Varibaculum	Alcaligenaceae	Alcaligenaceae Parasutterella	Alcaligenaceae Sutterella	Archaea	Bacillaceae	Bacillaceae Bacillus	Bacillales	Bacteroidaceae	Bacteroidaceae Bacteroides	Bacteroidales	Betaproteobacteria	Bifidobacteriaceae	Bifidobacteriaceae Bifidobacterium	Bifidobacteriaceae Bifidobacterium breve	Bifidobacteriaceae Bifidobacterium longum subsp. longum	Bifidobacteriales	Burkholderiales	Christensenellaceae Christensenellaceae R-7 group	Clostridiaceae Clostridium sensu stricto	Clostridiaceae Sarcina	Clostridiaceae Clostridium neonatale	Clostridiaceae Unclassified	Clostridiales	Clostridiales Family XI Anaerococcus	Coriobacteriaceae	Coriobacteriaceae Atopobium	Coriobacteriaceae Collinsella	Coriobacteriaceae Eggerthella	Desulfovibrionaceae Bilophila	Enterobacteriaceae	Enterobacteriaceae Citrobacter	Enterobacteriaceae Enterobacter	Enterobacteriaceae Enterobacteriaceae bacterium	Enterobacteriaceae Escherichia-Shigella	Enterobacteriaceae Klebsiella	Enterobacteriaceae Salmonella enterica subsp. enterica serovar Paratyphi A	Enterobacteriales	Enterococcaceae	Enterococcaceae Enterococcus	Erysipelotrichaceae	Erysipelotrichaceae Coprobacillus	Erysipelotrichaceae Erysipelatoclostridium	Erysipelotrichaceae Erysipelotrichaceae	Erysipelotrichaceae Faecalitalea	Erysipelotrichaceae Holdemanella
M634T869	-0.00357982	-0.10889	0.108826	0.0665128	-0.159024	-0.144896	-0.230106	0.112826	0.291089	0.269537	0.17545	-0.0665643	-0.168553	-0.240067	-0.151646	0.150405	0.162736	0.10743	0.129411	0.189259	-0.167789	0.27444	-0.19552	-0.043869	0.0863233	-0.0450921	-0.0118881	0.134619	0.163643	0.0333671	0.110246	0.0680185	0.104375	0.141049	0.0447844	0.222071	0.0320177	0.120924	0.094337	0.127469	0.116063	0.169022	0.17532	0.196477	-0.145103	-0.176728	0.273624	-0.00828105	0.23663
M133T678	-5.65192e-05	-0.104488	0.100041	0.0628148	-0.149297	-0.133738	-0.222031	0.0991784	0.284702	0.26535	0.175616	-0.0640719	-0.164024	-0.231477	-0.144891	0.138956	0.154566	0.102562	0.121546	0.173269	-0.162438	0.269202	-0.183213	-0.0431826	0.0827256	-0.0442746	-0.00933741	0.122677	0.148453	0.0322446	0.0992821	0.0578338	0.0970168	0.135357	0.0371527	0.204497	0.032082	0.119714	0.0839904	0.124389	0.108132	0.153622	0.160104	0.190435	-0.134126	-0.163511	0.26259	-0.00590759	0.233681
M91T766	-0.0109065	-0.112082	0.121452	0.0705443	-0.169585	-0.159201	-0.235706	0.141533	0.282386	0.254748	0.159283	-0.0694845	-0.16796	-0.24607	-0.157388	0.161759	0.165187	0.106588	0.13561	0.211167	-0.17188	0.26342	-0.212124	-0.041817	0.0881003	-0.0432369	-0.0139211	0.153291	0.187002	0.0364953	0.126368	0.088844	0.115096	0.151098	0.0656504	0.254695	0.0336199	0.119979	0.117556	0.128898	0.133336	0.199363	0.203504	0.200162	-0.159693	-0.197708	0.282517	-0.0129681	0.22076
M133T453	0.0217555	-0.111199	0.0784086	0.0600376	-0.133008	-0.103029	-0.250151	0.0708231	0.314806	0.29231	0.210586	-0.0750533	-0.186724	-0.258954	-0.150017	0.0950805	0.131329	0.0852921	0.0994652	0.124709	-0.191084	0.298119	-0.172425	-0.0489195	0.0834079	-0.049499	0.0143995	0.0919281	0.103574	0.046327	0.0595717	0.0253139	0.0867978	0.167894	0.030422	0.19312	0.0572012	0.164673	0.0731898	0.154287	0.121985	0.136502	0.140617	0.222922	-0.107398	-0.146103	0.283387	0.00652988	0.256749
M200T950	0.0591339	-0.140309	0.0585394	0.0654514	-0.123905	-0.0659107	-0.34396	0.072009	0.38269	0.337076	0.268085	-0.112386	-0.249693	-0.352532	-0.183011	0.0182317	0.0859146	0.0446931	0.0642875	0.0625852	-0.279934	0.356857	-0.192912	-0.0604238	0.0930797	-0.0602326	0.0686704	0.0645072	0.0529714	0.0904729	0.0026072	-0.00441896	0.090901	0.279318	0.0644796	0.2509	0.125401	0.280582	0.104732	0.238258	0.202387	0.172182	0.16557	0.321718	-0.0809446	-0.159426	0.368459	0.0263742	0.287768
M311T815	0.0372044	-0.0653833	0.0154922	0.026764	-0.0351299	-0.000976797	-0.180839	0.0764425	0.127756	0.0801773	0.0789942	-0.068989	-0.115429	-0.183014	-0.0830691	-0.0589784	-0.0303281	-0.0395208	-0.0146227	-0.0114693	-0.160294	0.107705	-0.0941921	-0.0195963	0.0317511	-0.0191155	0.0694525	0.0210996	0.00292371	0.0731345	-0.0290764	0.0105542	0.044366	0.198541	0.0952772	0.181479	0.103388	0.180111	0.104862	0.14143	0.165047	0.137217	0.119239	0.178282	-0.0163821	-0.0894319	0.182551	0.0171149	0.0533153
M76T809	0.0318042	-0.0639076	0.0208072	0.0278172	-0.043348	-0.0131559	-0.169207	0.0631887	0.140402	0.102514	0.0904548	-0.0616158	-0.112315	-0.172003	-0.0821856	-0.0323771	-0.00474486	-0.0175789	0.0020716	0.00585915	-0.14584	0.123401	-0.0921778	-0.0217187	0.0350913	-0.0214138	0.0541884	0.0260781	0.0134893	0.0606951	-0.0155896	0.00865276	0.0438095	0.17042	0.072691	0.158185	0.085024	0.157649	0.0854879	0.126977	0.138047	0.117531	0.104949	0.163765	-0.0252414	-0.0843825	0.17467	0.0143215	0.0776348
M506T862	0.0113799	-0.0530703	0.0370973	0.0272269	-0.0450917	-0.0283328	-0.142249	0.121969	0.0647902	0.014699	0.0146581	-0.0570618	-0.0799513	-0.144441	-0.0708435	-0.0250289	-0.0246674	-0.037121	-0.00222512	0.0348531	-0.125609	0.0446001	-0.103253	-0.00827035	0.0248393	-0.00831382	0.0491129	0.0546261	0.0504956	0.0622047	0.0110552	0.0545576	0.0549764	0.170342	0.120836	0.207242	0.0819096	0.130959	0.131612	0.106556	0.162831	0.170114	0.150891	0.137219	-0.0408465	-0.110805	0.149469	0.00240181	-0.00707757
M167T670	0.0266899	-0.0528908	0.0166818	0.0229824	-0.0366022	-0.0115125	-0.138769	0.0456387	0.122215	0.0934821	0.0811413	-0.0496944	-0.0938162	-0.141193	-0.0679854	-0.0230882	0.00131851	-0.00976097	0.00447882	0.00532518	-0.118735	0.108967	-0.0744193	-0.0190537	0.029962	-0.0188055	0.0424761	0.0200838	0.0100051	0.0477601	-0.0126475	0.00356437	0.0350122	0.135416	0.0527869	0.122643	0.0671339	0.127675	0.0638882	0.103299	0.107311	0.0896318	0.0805959	0.133853	-0.0208883	-0.0665003	0.143676	0.012157	0.0731794
M168T641	0.0331184	-0.0451001	0.000905833	0.0163563	-0.018826	0.00895131	-0.125035	0.0229268	0.109345	0.0837234	0.0799544	-0.0457521	-0.0857204	-0.126498	-0.0559832	-0.0451405	-0.0151035	-0.0200807	-0.0106435	-0.0239266	-0.110082	0.0978904	-0.0528693	-0.0175695	0.0232672	-0.01708	0.048006	-0.00114835	-0.0172887	0.0466499	-0.0327555	-0.0139214	0.022123	0.12729	0.0412777	0.0935869	0.0684943	0.126851	0.0473306	0.0986649	0.095367	0.0642066	0.0550622	0.123923	-0.000979128	-0.0436878	0.124458	0.0164455	0.0655027
M657T876	0.0326032	-0.0499453	0.00585799	0.0198316	-0.032568	-0.00504804	-0.12698	-0.00406045	0.153313	0.141015	0.118923	-0.0410066	-0.0965495	-0.129615	-0.0630029	-0.0129104	0.0238278	0.0129381	0.0131421	-0.00657014	-0.105064	0.145555	-0.0539557	-0.024994	0.0325391	-0.0246433	0.0321537	0.000928741	-0.0104083	0.0335866	-0.0215565	-0.0263202	0.0218447	0.100832	0.00468335	0.0616987	0.0501062	0.113236	0.0164361	0.0923947	0.0625671	0.0336254	0.0324493	0.121483	-0.011204	-0.0366364	0.131473	0.0163399	0.123073
M105T722	0.0569458	-0.0912324	0.0145342	0.0364834	-0.0539985	-0.00441681	-0.241384	0.0415299	0.235719	0.193884	0.171013	-0.0845281	-0.170056	-0.245372	-0.115304	-0.0512023	0.00465601	-0.0118108	0.0034602	-0.0158116	-0.206496	0.215473	-0.112231	-0.0377089	0.0526269	-0.037035	0.0763491	0.0125633	-0.010733	0.0796507	-0.0414854	-0.0217195	0.0490081	0.225812	0.0629127	0.173622	0.115497	0.22767	0.08058	0.182083	0.165514	0.11765	0.105325	0.234408	-0.020303	-0.0913959	0.246693	0.0276655	0.158977
M121T660	0.0204727	-0.0824769	0.0548029	0.0405891	-0.0535915	-0.0244239	-0.23987	0.253873	0.036326	-0.0718452	-0.0407841	-0.105589	-0.118361	-0.241621	-0.109134	-0.0977296	-0.108322	-0.119522	-0.0442992	0.0297347	-0.22326	-0.0044353	-0.174431	-0.00157829	0.0267075	-0.00141327	0.110942	0.0895493	0.074244	0.128501	-0.000404281	0.113966	0.0942946	0.33605	0.26839	0.407956	0.171269	0.247097	0.2771	0.192852	0.333835	0.342282	0.29592	0.238747	-0.0522273	-0.201081	0.243549	0.00437398	-0.109541
M144T527	-0.0391106	-0.0684981	0.11621	0.052945	-0.137531	-0.150653	-0.129374	0.16212	0.132028	0.107472	0.0388874	-0.0378441	-0.0819568	-0.137046	-0.102253	0.159219	0.127345	0.0801211	0.114415	0.211964	-0.0869267	0.117456	-0.169058	-0.0170846	0.0567867	-0.0187639	-0.0337146	0.154476	0.196159	0.0150047	0.141692	0.119976	0.0986262	0.0806918	0.0821953	0.223151	0.000560359	0.0314295	0.121956	0.0547198	0.0990779	0.190346	0.191391	0.10019	-0.147808	-0.17365	0.170561	-0.0273346	0.0882026
M90T766	-0.032334	-0.0727922	0.111664	0.0533386	-0.134524	-0.142719	-0.144229	0.16115	0.141898	0.113442	0.0479032	-0.0439503	-0.0918561	-0.151775	-0.106873	0.144172	0.1179	0.0720119	0.10703	0.199133	-0.101411	0.125848	-0.170986	-0.0188066	0.0578032	-0.0203365	-0.023904	0.148316	0.185579	0.0225931	0.130474	0.113918	0.0984172	0.0993672	0.0877199	0.231375	0.0124715	0.051173	0.12661	0.0686823	0.112343	0.195071	0.194169	0.116224	-0.141775	-0.174408	0.183473	-0.0236779	0.0919925
M188T639	-0.0482887	-0.0528764	0.112981	0.0465227	-0.12766	-0.148925	-0.0883354	0.153812	0.0922492	0.074931	0.0105028	-0.0234843	-0.0531885	-0.0952977	-0.0824017	0.166816	0.12595	0.0817607	0.113191	0.213174	-0.0519402	0.0811779	-0.149179	-0.0107539	0.0477007	-0.0125339	-0.0462794	0.151271	0.196557	0.001556	0.147634	0.122604	0.0897574	0.0423693	0.0708447	0.192409	-0.0187808	-0.00673671	0.107424	0.0240156	0.0705874	0.169155	0.172305	0.0604894	-0.143431	-0.157133	0.128379	-0.0317311	0.0616052
M210T640	-0.0572865	-0.0380091	0.110175	0.0405767	-0.119876	-0.149191	-0.0474342	0.139553	0.0607364	0.0532922	-0.0102387	-0.00815612	-0.026396	-0.0538836	-0.0636017	0.179812	0.131497	0.089398	0.116033	0.2167	-0.0158901	0.0539207	-0.128872	-0.00584072	0.0402225	-0.00773922	-0.0616338	0.147742	0.197324	-0.0143716	0.154997	0.122212	0.0804359	-0.00111414	0.0520997	0.154682	-0.0415064	-0.0473315	0.0864389	-0.00787822	0.0355208	0.141301	0.148075	0.0202057	-0.140356	-0.138555	0.0871265	-0.0359718	0.0460012
M165T704	-0.0151161	-0.0566071	0.0732841	0.0391081	-0.104449	-0.105905	-0.103374	0.048156	0.174414	0.178188	0.107415	-0.0230645	-0.0836525	-0.11	-0.0815716	0.134205	0.134963	0.0973566	0.102447	0.142376	-0.0643384	0.170176	-0.107604	-0.0263599	0.0528836	-0.0274225	-0.035445	0.0890459	0.116882	-0.00387317	0.0906893	0.0418401	0.0592198	0.0274643	-0.00875179	0.0894345	-0.0162188	0.0223825	0.0245869	0.0417169	0.0194242	0.0668789	0.0792575	0.0793051	-0.100002	-0.0939213	0.134912	-0.0116347	0.163872
M182T704	-0.0126967	-0.0531599	0.0668749	0.0362801	-0.0966427	-0.0971241	-0.0976014	0.0411013	0.166268	0.170441	0.104182	-0.0217269	-0.0795822	-0.103775	-0.0763277	0.12372	0.126125	0.091273	0.0950897	0.130029	-0.0610222	0.162511	-0.0990765	-0.0252525	0.0496304	-0.0262143	-0.0324099	0.080727	0.105957	-0.00357696	0.0822954	0.0359488	0.0542065	0.025706	-0.0109098	0.0800564	-0.0146828	0.0226002	0.0200924	0.0400643	0.0166984	0.0588977	0.0707385	0.075289	-0.091654	-0.0854649	0.126695	-0.0100204	0.15696
M114T679	-0.0186177	-0.0474596	0.0694348	0.0342394	-0.0883741	-0.0925847	-0.090964	0.0824257	0.111786	0.101209	0.0520383	-0.0250654	-0.0632902	-0.0961505	-0.0693248	0.102217	0.0910253	0.0602617	0.0764873	0.127667	-0.0611717	0.103848	-0.104347	-0.0157692	0.0402417	-0.0167439	-0.0214149	0.0897269	0.11411	0.00783879	0.0830475	0.0609761	0.0593257	0.0488901	0.0339011	0.123851	-0.000434928	0.0270061	0.0603999	0.0405964	0.0522729	0.101986	0.105476	0.0718276	-0.0902786	-0.101726	0.117138	-0.013719	0.0879985
M120T780	-0.03261	-0.0733924	0.112058	0.0544076	-0.145307	-0.154607	-0.132927	0.112085	0.191357	0.184722	0.0971081	-0.032556	-0.0980672	-0.141633	-0.108071	0.183569	0.167089	0.115713	0.135068	0.213121	-0.0833802	0.182037	-0.160055	-0.0275039	0.066569	-0.0291625	-0.0472099	0.142525	0.185139	0.000564661	0.140145	0.0900871	0.0912027	0.0501227	0.0285038	0.168036	-0.0175136	0.0231251	0.0729474	0.051312	0.0546914	0.137047	0.147966	0.10038	-0.147898	-0.152072	0.177099	-0.0231483	0.165747
M118T777	-0.0166068	-0.0746589	0.0924766	0.0504178	-0.131923	-0.131595	-0.14089	0.0680415	0.222421	0.222808	0.135765	-0.0337596	-0.111122	-0.149224	-0.106885	0.161498	0.163541	0.116359	0.125263	0.176267	-0.091313	0.215465	-0.140885	-0.0335524	0.0674253	-0.0348423	-0.0385298	0.112917	0.146238	0.00105567	0.110903	0.054485	0.0771603	0.0496217	-0.001246	0.126938	-0.0120066	0.0407571	0.0406242	0.0618599	0.0380942	0.0957173	0.109312	0.110962	-0.125535	-0.124251	0.180073	-0.0135311	0.203126
M61T447	-0.0644312	-0.0172613	0.0992202	0.0306792	-0.103981	-0.14135	0.00799907	0.103798	0.0266289	0.035661	-0.0262937	0.0132197	0.00719127	0.0024182	-0.0363743	0.190336	0.137935	0.100328	0.116484	0.208583	0.0326095	0.0266904	-0.0931645	-0.000946773	0.0298282	-0.00288271	-0.0803418	0.132225	0.184609	-0.0368095	0.15507	0.109115	0.0621929	-0.0630714	0.015068	0.0865768	-0.0718208	-0.0988239	0.0452767	-0.0495271	-0.0201161	0.0871671	0.100008	-0.0333984	-0.128006	-0.102289	0.0294008	-0.0386052	0.0367115
M146T664	-0.0586246	-0.0290121	0.10257	0.0364222	-0.121494	-0.154351	-0.0108207	0.065955	0.0998739	0.123612	0.0382609	0.0134517	-0.0188008	-0.0179954	-0.0518039	0.222002	0.184486	0.139485	0.14359	0.221878	0.024358	0.103552	-0.0980207	-0.0133288	0.0444317	-0.0153237	-0.093119	0.130185	0.185233	-0.0474938	0.160717	0.0864224	0.0623867	-0.0809604	-0.0304451	0.0515922	-0.0857835	-0.097864	0.00726833	-0.0438352	-0.052298	0.0502269	0.0723804	-0.0198253	-0.137567	-0.0944868	0.0537623	-0.0352786	0.122695
M138T599	-0.0475811	-0.0115216	0.0719233	0.0221243	-0.0781989	-0.106316	0.0125968	0.0589964	0.0321279	0.0462413	-0.00550333	0.0143601	0.00544857	0.00822743	-0.0252656	0.151426	0.115823	0.08699	0.0934774	0.156035	0.0321582	0.0346004	-0.0626103	-0.00298811	0.023769	-0.0044429	-0.06678	0.0939069	0.133938	-0.0348288	0.116159	0.071792	0.0421622	-0.0645434	-0.00892223	0.0401846	-0.063257	-0.0836951	0.0145483	-0.0439003	-0.0352902	0.0430538	0.0563309	-0.0323933	-0.0945737	-0.065838	0.0160515	-0.0282012	0.0482559
M351T824	-0.0521876	0.000696574	0.0659023	0.0165172	-0.0708061	-0.104071	0.0474252	0.0307805	0.0192948	0.0465561	-0.00784156	0.0288913	0.0246061	0.0433747	-0.00935687	0.164494	0.127675	0.100528	0.0984868	0.154252	0.0639688	0.0268817	-0.0400848	-0.0013731	0.0190142	-0.00287853	-0.0818142	0.0843881	0.127137	-0.0516966	0.118371	0.0609095	0.0304777	-0.109206	-0.0398329	-0.00956486	-0.0861821	-0.1191	-0.0178566	-0.0716	-0.0772389	0.00244489	0.0211747	-0.0669277	-0.0887111	-0.0413132	-0.019234	-0.0298735	0.0539268
M128T663	-0.0147775	-0.0524761	0.0684691	0.0370166	-0.105814	-0.108498	-0.0849037	0.00370133	0.201662	0.223671	0.139575	-0.0113108	-0.081687	-0.0920064	-0.0760292	0.158198	0.166589	0.127131	0.118718	0.144382	-0.0432326	0.203479	-0.0902128	-0.0314774	0.0561174	-0.0325799	-0.0530289	0.0780217	0.108591	-0.0225858	0.0928583	0.019328	0.0487564	-0.0172365	-0.0579255	0.0291912	-0.0409982	-0.0043536	-0.022398	0.0229119	-0.031223	0.0130625	0.0345266	0.058763	-0.0980737	-0.0681529	0.118334	-0.010624	0.212682
M512T889	-0.00760242	-0.0405197	0.0476886	0.0277223	-0.0822587	-0.0825302	-0.0614266	-0.0296579	0.183123	0.21136	0.13753	-0.00376393	-0.0680637	-0.0672683	-0.0581424	0.132977	0.148141	0.116618	0.100697	0.107532	-0.0266643	0.188093	-0.0592393	-0.0293064	0.0468723	-0.0301168	-0.0488205	0.0498125	0.0733043	-0.0269987	0.0681567	-0.00440831	0.0305604	-0.0354155	-0.0777774	-0.0159853	-0.0434169	-0.0117884	-0.0488356	0.0121076	-0.0536435	-0.0259257	-0.00363109	0.0400969	-0.0721511	-0.0352702	0.0879205	-0.00558283	0.203941
M159T644	-0.0188248	-0.0369594	0.0589651	0.0287962	-0.0860083	-0.0932364	-0.0525148	0.00818746	0.144962	0.164616	0.0967345	-0.00349449	-0.0536857	-0.0581697	-0.0552098	0.137713	0.137601	0.105427	0.0993546	0.126629	-0.0204977	0.147379	-0.0703245	-0.0223514	0.0425958	-0.0233706	-0.0503202	0.0687645	0.097166	-0.0239857	0.0845118	0.0237491	0.0394406	-0.0291008	-0.0465757	0.0198968	-0.0424362	-0.0218582	-0.0180115	0.00490452	-0.0337391	0.0103627	0.0283881	0.0309679	-0.0834758	-0.0550801	0.080604	-0.0123143	0.158004
M147T803	-0.0375259	-0.0303433	0.0764793	0.0309009	-0.102475	-0.122593	-0.0217493	0.0122094	0.135457	0.166484	0.0841604	0.0109899	-0.0349774	-0.0283014	-0.0497412	0.188935	0.174868	0.136035	0.127768	0.171593	0.0126885	0.14167	-0.0732911	-0.0203763	0.0445292	-0.0218708	-0.0795174	0.0914004	0.13365	-0.0449051	0.121053	0.0415803	0.0442987	-0.0774489	-0.064266	0.00275664	-0.0758565	-0.072385	-0.0305787	-0.0286806	-0.0691346	0.000734415	0.0253048	-0.00494502	-0.107193	-0.0594681	0.0575595	-0.0226473	0.164494
M191T958	-0.0348698	-0.0219142	0.0651563	0.0248223	-0.0844562	-0.103896	-0.00917797	0.0147474	0.0997858	0.125686	0.0585781	0.0118826	-0.0216257	-0.014495	-0.0374522	0.160127	0.144254	0.112243	0.106383	0.146753	0.018057	0.105216	-0.0593861	-0.0147514	0.0348663	-0.016053	-0.069043	0.0788674	0.115644	-0.0395434	0.104931	0.0397679	0.0368249	-0.0708147	-0.0508198	0.00238766	-0.0668351	-0.0691813	-0.0233026	-0.0308034	-0.0598674	0.00252526	0.0227714	-0.0129284	-0.0906312	-0.0498497	0.039163	-0.0208268	0.125249
M120T600	-0.0290473	-0.0349758	0.0711561	0.0297007	-0.0784057	-0.0904134	-0.0636335	0.110719	0.0495724	0.0319219	-0.00306644	-0.0196122	-0.0353249	-0.0677775	-0.0538661	0.0930481	0.0659221	0.0393032	0.0635928	0.129769	-0.0418547	0.0403748	-0.0990128	-0.00520407	0.0287047	-0.00627294	-0.0211592	0.0968308	0.123335	0.00860767	0.0892298	0.0829704	0.0593538	0.0446771	0.0618055	0.141606	-0.0012585	0.00815568	0.083653	0.0236227	0.0633922	0.124383	0.12291	0.0472241	-0.0888553	-0.106645	0.0875644	-0.0194856	0.0221467
M166T600	-0.0238535	-0.0377775	0.0671633	0.0297553	-0.0761286	-0.0845105	-0.0730402	0.105723	0.0594325	0.0405419	0.00668957	-0.0231087	-0.0425539	-0.0771264	-0.056752	0.0837346	0.0615814	0.0358467	0.0594036	0.12005	-0.0507776	0.0496903	-0.0987046	-0.00696363	0.0297191	-0.0079216	-0.0153324	0.0910069	0.114381	0.0126034	0.0808121	0.0761941	0.0581356	0.0545947	0.061361	0.142047	0.00545968	0.0205884	0.0827151	0.0323939	0.0686505	0.122803	0.120696	0.0573591	-0.0839749	-0.104673	0.0956381	-0.0166006	0.0294427
M167T600	-0.0301537	-0.0425554	0.0800277	0.0343725	-0.0870101	-0.0981898	-0.0836046	0.138101	0.0519679	0.0249452	-0.00937603	-0.028211	-0.0446125	-0.088096	-0.0644724	0.0918324	0.0611838	0.0321895	0.0639947	0.140848	-0.0596141	0.0391464	-0.117959	-0.00506278	0.0319093	-0.00619791	-0.01462	0.110252	0.137582	0.0184611	0.0956246	0.0980597	0.07016	0.0715942	0.0868805	0.181541	0.0109022	0.0253613	0.110571	0.0380944	0.0923061	0.158701	0.153513	0.0661557	-0.0985645	-0.128614	0.109298	-0.0208288	0.0119973
M96T603	-0.0217186	-0.0312684	0.0586039	0.0246951	-0.056869	-0.0641153	-0.070164	0.134918	0.0057106	-0.0291202	-0.0394807	-0.0288272	-0.0293264	-0.0726963	-0.0470748	0.0405529	0.0116424	-0.00601642	0.028038	0.0939496	-0.0569414	-0.00836156	-0.0945862	0.00200718	0.0177401	0.00126333	0.00539048	0.0849974	0.101351	0.0288483	0.0635296	0.0881122	0.0566625	0.0869853	0.104255	0.177098	0.0288451	0.0386542	0.117978	0.0405722	0.107636	0.156465	0.144587	0.0603899	-0.0683681	-0.110053	0.0857286	-0.015542	-0.0404666
M465T627	-0.0200296	-0.018826	0.0445336	0.0166827	-0.0369842	-0.0450365	-0.0449368	0.121009	-0.0278355	-0.0607617	-0.0591273	-0.0218621	-0.0106698	-0.0462353	-0.0294952	0.0194957	-0.00987453	-0.0205644	0.0109477	0.0685724	-0.0392193	-0.0401554	-0.0711718	0.00701904	0.00743678	0.00645149	0.00864444	0.0674911	0.0795003	0.0261901	0.0480547	0.0787161	0.0439335	0.0732806	0.0998163	0.151607	0.0271485	0.0275995	0.107356	0.0276553	0.0959651	0.136776	0.123775	0.0394678	-0.0496143	-0.0887028	0.0548531	-0.0138586	-0.0685107
M156T952	-0.00716875	-0.0396506	0.048502	0.0245018	-0.0409648	-0.0368753	-0.11094	0.175093	-0.0166304	-0.0785129	-0.0632291	-0.0514626	-0.0446031	-0.112192	-0.0555627	-0.0254833	-0.0510472	-0.0610581	-0.0119742	0.0544909	-0.102845	-0.0396125	-0.107807	0.00595313	0.0121813	0.00563782	0.0462573	0.0767927	0.0791494	0.0638516	0.0313246	0.0958112	0.062297	0.168748	0.167016	0.248853	0.0798511	0.104387	0.174028	0.0848648	0.185279	0.216319	0.190109	0.107633	-0.0501221	-0.130685	0.118082	-0.00826752	-0.096552
M202T940	-0.00322031	-0.0352261	0.0392957	0.0204877	-0.0280776	-0.0220183	-0.10648	0.174443	-0.035967	-0.101674	-0.0759013	-0.0522837	-0.0387935	-0.106892	-0.0486097	-0.048365	-0.0729916	-0.0781211	-0.0278205	0.0339546	-0.102939	-0.0596653	-0.098378	0.0089118	0.00622451	0.00877074	0.0555594	0.065982	0.0634097	0.0689902	0.0171118	0.0916417	0.0567799	0.17709	0.175484	0.248486	0.0885293	0.111608	0.178213	0.0870565	0.193373	0.216564	0.187269	0.106508	-0.0370865	-0.123351	0.109212	-0.00584146	-0.119226
M546T867	-0.00539757	-0.00956213	0.0166352	0.00679846	-0.0102835	-0.0111325	-0.0295235	0.0686582	-0.0257279	-0.0493415	-0.0391767	-0.0160577	-0.00648034	-0.0295876	-0.0139735	-0.0128663	-0.0264256	-0.0283188	-0.00895005	0.0181457	-0.0294436	-0.0340414	-0.0348376	0.00542426	0.000330833	0.00529758	0.016499	0.0278875	0.0290531	0.0224516	0.0118013	0.0393248	0.0210716	0.0571336	0.0662992	0.0907942	0.0276667	0.0305302	0.067044	0.0241054	0.0674495	0.0810718	0.0703874	0.0294108	-0.0160131	-0.0459264	0.0310367	-0.00444757	-0.0544622
M279T728	-0.00753014	-0.0113272	0.0208311	0.00879919	-0.0195622	-0.0219113	-0.026457	0.0516691	-0.000940219	-0.0150448	-0.0171621	-0.0113259	-0.0104512	-0.0272825	-0.0169677	0.0113498	0.000518636	-0.00539691	0.00790064	0.0322961	-0.0221557	-0.0064944	-0.0347318	0.00124589	0.00580711	0.000993106	0.00385589	0.0306578	0.036005	0.0121042	0.0217341	0.0329967	0.0208027	0.035188	0.0415876	0.0680887	0.012794	0.01646	0.0461037	0.0162214	0.0429699	0.0602048	0.0550772	0.0233	-0.0238935	-0.0410074	0.0316378	-0.00548014	-0.0193591
M147T808	0.00100035	-0.0209585	0.0191924	0.0117869	-0.0210819	-0.0165198	-0.0550814	0.0582681	0.0193456	-0.0021179	-0.00240119	-0.0224935	-0.0291344	-0.0560483	-0.0286185	-0.0048668	-0.00877074	-0.0147196	0.00146375	0.022214	-0.0483866	0.0107848	-0.0455008	-0.00202224	0.00980494	-0.00212229	0.0175779	0.0283923	0.0288356	0.024642	0.0109746	0.0295806	0.025069	0.0679599	0.054578	0.0916453	0.0313631	0.0483113	0.0594963	0.0401867	0.068473	0.0768736	0.0686631	0.0524585	-0.0213464	-0.0503705	0.0591085	-0.00116988	-0.010659
M164T594	-0.0188538	-0.0095169	0.0338658	0.0110106	-0.0267653	-0.0359613	-0.0201223	0.0869836	-0.030218	-0.0513169	-0.0509109	-0.0110833	0.000764468	-0.0210196	-0.0165082	0.0219524	-0.00311948	-0.0110397	0.0110749	0.0556331	-0.0169978	-0.037992	-0.047923	0.00675385	0.00365286	0.00626121	9.39056e-05	0.0512352	0.0624311	0.0136847	0.0407043	0.0601497	0.03069	0.0393391	0.0682788	0.101875	0.0116095	0.00576739	0.0736857	0.00945325	0.0595971	0.0940413	0.0857869	0.0158176	-0.0380535	-0.0616309	0.0280204	-0.0123065	-0.0551174
M422T899	0.0081254	-0.012876	0.00291436	0.00398502	0.0100167	0.0189418	-0.0567769	0.0971869	-0.0543166	-0.100246	-0.0643535	-0.033285	-0.0141445	-0.0553451	-0.0156837	-0.0767305	-0.0869431	-0.0799636	-0.0488839	-0.0248291	-0.0634378	-0.0696255	-0.0381595	0.0101683	-0.00762873	0.0104761	0.0527866	0.0143733	0.00188333	0.0515899	-0.0216026	0.0417614	0.021426	0.12279	0.117611	0.142814	0.0709712	0.0839132	0.110586	0.0583163	0.129673	0.12472	0.101509	0.0636373	0.00624036	-0.0559454	0.0491413	0.00263135	-0.10999
M173T627	-0.0144776	0.013934	0.00612645	-0.00482862	0.0177632	0.00838387	0.0193853	0.0882706	-0.120966	-0.151441	-0.115119	-0.00518649	0.0384462	0.0215213	0.0170377	-0.0428943	-0.0736012	-0.0648995	-0.0386012	-0.00264623	0.00440841	-0.12945	-0.00976302	0.0210208	-0.020853	0.0209599	0.0210296	0.0202284	0.0194356	0.022285	0.00401618	0.0549149	0.0104848	0.0440065	0.0943767	0.0905498	0.0272155	0.00356565	0.0846923	-0.00323806	0.072142	0.0902438	0.0728236	-0.0127129	0.00210614	-0.0337387	-0.0253579	-0.00885876	-0.150109
M143T603	-0.0244646	0.0243638	0.00878047	-0.00773209	0.017008	-0.000478049	0.0528125	0.0744289	-0.135782	-0.154772	-0.124277	0.00898212	0.0582419	0.0548871	0.0294615	-0.0175439	-0.0548593	-0.0472403	-0.0263565	0.0122498	0.0363909	-0.139929	0.00305685	0.0233247	-0.0237263	0.0230603	0.00171934	0.0229084	0.0287562	0.00481961	0.0185927	0.0559801	0.00517273	-0.000134183	0.0712419	0.0556701	0.00160805	-0.0366593	0.0621835	-0.0327482	0.0351208	0.0637862	0.051651	-0.0476125	-0.002639	-0.0208358	-0.0564751	-0.0138523	-0.148384
M213T962	-0.0542894	0.0316533	0.0396391	-0.00218925	-0.017397	-0.0553263	0.0994487	0.0657533	-0.12463	-0.118131	-0.121236	0.0343211	0.0809875	0.0994021	0.0335461	0.0822548	0.0267856	0.0203196	0.032541	0.0938087	0.0910473	-0.120734	-0.00293686	0.0220445	-0.0150713	0.0209462	-0.0534665	0.0602992	0.0908515	-0.0355468	0.0830577	0.0772796	0.0130503	-0.0910686	0.0225653	0.0111772	-0.0615377	-0.123764	0.0250254	-0.0888921	-0.0390815	0.0317097	0.0344808	-0.104998	-0.04643	-0.0243561	-0.0878735	-0.0302515	-0.104405
M175T925	-0.0389923	0.0206451	0.030132	7.50675e-05	-0.0215242	-0.0491002	0.0747978	0.0176692	-0.0536038	-0.0355254	-0.0530177	0.0307227	0.0514719	0.0738894	0.0209995	0.085745	0.0524855	0.0436073	0.0427826	0.0785458	0.0739433	-0.0468222	0.00195606	0.00962415	-0.0039859	0.00874102	-0.0530383	0.041361	0.06697	-0.038781	0.0670026	0.0411519	0.00628621	-0.0940167	-0.0205544	-0.0287127	-0.0623739	-0.104298	-0.0145793	-0.0725729	-0.0625547	-0.0114714	-0.00195196	-0.082111	-0.0391177	-0.00587966	-0.0627964	-0.0213881	-0.0246412
M469T944	-0.00596383	0.0343537	-0.0247465	-0.0193092	0.0500851	0.0421541	0.0663411	0.0191464	-0.137307	-0.1489	-0.105138	0.0131013	0.0618378	0.0700227	0.0467557	-0.0631997	-0.0821087	-0.0632848	-0.0545065	-0.0509217	0.042601	-0.137908	0.0437043	0.022168	-0.0328719	0.0224644	0.0157481	-0.0238512	-0.0322162	0.00471192	-0.0271887	0.0116869	-0.0206563	-0.00910638	0.0405055	-0.00584124	0.00832811	-0.0257417	0.0226657	-0.0318853	0.011628	0.00686187	-0.00441466	-0.0540966	0.0385447	0.0261784	-0.0808064	-0.00218426	-0.140199
M139T659	-0.00296147	0.0453939	-0.039297	-0.0267348	0.0671471	0.0591733	0.0908263	-0.0079292	-0.154435	-0.15907	-0.108985	0.0216858	0.0762168	0.0954203	0.062565	-0.0761745	-0.0916857	-0.0672869	-0.0650859	-0.074537	0.0616875	-0.151814	0.0690585	0.0243192	-0.0403043	0.0247838	0.0146579	-0.0437683	-0.0558433	-0.00225613	-0.0419968	-0.0052158	-0.0350513	-0.0318771	0.0212637	-0.0461257	0.00104848	-0.0399475	-0.00127016	-0.0462253	-0.0125915	-0.0270703	-0.0366391	-0.0753759	0.0564118	0.0528689	-0.109862	0.000371684	-0.146656
M218T938	-0.0118208	0.051502	-0.0339535	-0.0273989	0.0616478	0.0469156	0.114235	-0.0189955	-0.157315	-0.15157	-0.11011	0.0327386	0.0886493	0.118452	0.0692155	-0.0481694	-0.0687201	-0.047025	-0.0496163	-0.0556816	0.0858314	-0.151073	0.0753532	0.0247636	-0.0400736	0.0250107	-0.00356154	-0.0379494	-0.0431826	-0.0175576	-0.0257815	-0.00340335	-0.0371275	-0.0687155	-0.000245319	-0.0732058	-0.0217559	-0.0730239	-0.0206316	-0.0692879	-0.0442338	-0.0480132	-0.052284	-0.101192	0.0479961	0.0602318	-0.129841	-0.00420914	-0.135531
M160T645	-0.02059	-0.0103596	0.0357159	0.0134425	-0.0513717	-0.06379	0.00676639	-0.0207988	0.077816	0.105426	0.0564586	0.0149087	-0.0116487	0.0032713	-0.0187065	0.111623	0.107241	0.0868812	0.0743882	0.0889939	0.0247989	0.0850887	-0.0239131	-0.0122301	0.0229941	-0.013034	-0.0529392	0.0397687	0.0635526	-0.0360692	0.0641146	0.00875109	0.0150374	-0.0720287	-0.0631038	-0.0386696	-0.0564051	-0.0590836	-0.0452041	-0.0308857	-0.0694655	-0.0343188	-0.0161747	-0.0213532	-0.0528576	-0.0126307	0.012407	-0.0117607	0.107373
M151T519	-0.0246209	-0.00655789	0.0371779	0.0125152	-0.05225	-0.0678785	0.0193795	-0.0259512	0.072902	0.105052	0.0534018	0.0203661	-0.00429414	0.0158238	-0.0142573	0.122361	0.115363	0.0943682	0.079779	0.0956705	0.0370554	0.081858	-0.0194655	-0.0114608	0.0221494	-0.012351	-0.0607476	0.0413356	0.0678955	-0.0429716	0.070377	0.00942986	0.0132796	-0.0892688	-0.0722399	-0.051888	-0.0665869	-0.0748245	-0.0539097	-0.0422937	-0.0839304	-0.0443418	-0.0240505	-0.0346798	-0.0552915	-0.0080834	0.000880123	-0.0137998	0.108913
M123T655	-0.0211681	0.00264984	0.024085	0.00572033	-0.0321806	-0.0467576	0.0331071	-0.025451	0.0355704	0.0626816	0.027406	0.0214929	0.00983227	0.0309017	-0.000736331	0.090614	0.0824171	0.0689678	0.0564141	0.0673684	0.0429812	0.0438573	-0.00336433	-0.00562757	0.0117062	-0.00629558	-0.0493297	0.0264742	0.0467965	-0.0374256	0.0518386	0.00584854	0.00447747	-0.0828039	-0.0594406	-0.0547159	-0.0569816	-0.07117	-0.0478845	-0.0445548	-0.0752532	-0.0447177	-0.0288932	-0.0433532	-0.0364432	0.00378681	-0.0193345	-0.011467	0.0682657
M264T772	-0.00381237	0.0239433	-0.0183357	-0.0128142	0.023728	0.0171743	0.0609906	-0.0476554	-0.0375939	-0.0192558	-0.0143556	0.0231184	0.03636	0.0622612	0.0322745	0.000914113	5.76838e-05	0.00720015	-0.00590965	-0.0216571	0.0520209	-0.0297864	0.0456283	0.00515782	-0.0130451	0.00523453	-0.0163409	-0.025664	-0.0257037	-0.0231613	-0.00939227	-0.0221502	-0.0242898	-0.0659975	-0.0438	-0.082717	-0.0299029	-0.0514762	-0.0500737	-0.0433765	-0.0620328	-0.0671713	-0.0608909	-0.0575235	0.0214983	0.0472106	-0.065714	-0.000444312	-0.0100419
M207T626	-0.00971105	0.0350687	-0.0211789	-0.0179084	0.0364705	0.0250391	0.0834085	-0.028731	-0.0903503	-0.0782249	-0.0589196	0.0271156	0.0592926	0.0857835	0.0466962	-0.0148061	-0.0266307	-0.0144354	-0.0215773	-0.0288597	0.0667316	-0.0835749	0.0541098	0.0139621	-0.0239021	0.0140435	-0.0127299	-0.0254696	-0.0259879	-0.020996	-0.0109065	-0.00862478	-0.0269665	-0.0669187	-0.0214032	-0.0718545	-0.027575	-0.0629729	-0.032832	-0.0554073	-0.052076	-0.0524583	-0.0508272	-0.0765912	0.0281818	0.0475888	-0.0915955	-0.00357536	-0.0661924
M166T502	-0.0246657	0.0228802	0.00916449	-0.00527222	-0.00857544	-0.028445	0.0797963	-0.0450114	-0.0157591	0.0180045	-0.00465026	0.0363881	0.0429026	0.0790895	0.0266072	0.0767036	0.0635073	0.0580279	0.0408875	0.0448728	0.079584	-0.0036315	0.0299371	0.00220259	-0.00258888	0.00163863	-0.0541588	0.00810572	0.0265698	-0.0482187	0.0410391	-0.00244352	-0.0126078	-0.118746	-0.0722345	-0.0980607	-0.0704474	-0.103697	-0.067992	-0.0742752	-0.104206	-0.0771526	-0.0607411	-0.0854616	-0.0167407	0.0337604	-0.0717376	-0.0122984	0.0303316
M265T685	-0.00826051	0.0407465	-0.0290318	-0.021128	0.0363386	0.0238879	0.107425	-0.0883929	-0.0552465	-0.0194591	-0.016559	0.0422593	0.0617704	0.109266	0.0545215	0.0135084	0.0124654	0.0228395	-0.00218203	-0.0295336	0.0937931	-0.0405674	0.0782955	0.00730401	-0.0201608	0.00736395	-0.0344213	-0.0419468	-0.0397211	-0.0448484	-0.0105181	-0.0397243	-0.0416115	-0.124295	-0.085826	-0.15187	-0.0587976	-0.0963399	-0.094878	-0.0791952	-0.117882	-0.124087	-0.1108	-0.102909	0.0327228	0.0828477	-0.113733	-0.00165103	-0.00309614
M876T888	-0.000530482	-0.0261889	0.0252457	0.0164785	-0.0468772	-0.0442399	-0.0438942	-0.0204616	0.115286	0.130668	0.0881442	-0.00513762	-0.0458201	-0.047295	-0.0367035	0.0710322	0.0836489	0.0657201	0.0560173	0.0561187	-0.0230197	0.117686	-0.0351489	-0.0185736	0.0284299	-0.0189672	-0.0240597	0.0252268	0.0366707	-0.0125323	0.0338248	-0.00733458	0.0173526	-0.0124555	-0.0453422	-0.00789818	-0.020037	0.00307759	-0.0286481	0.0142487	-0.0266785	-0.0154531	-0.00293648	0.0318791	-0.0389753	-0.0198706	0.0585045	-0.00111553	0.1252
M84T806	-0.000640049	-0.0256205	0.0247861	0.016237	-0.0472128	-0.0448364	-0.0413019	-0.0261343	0.118763	0.136582	0.0922104	-0.0035168	-0.0454414	-0.0447731	-0.0359695	0.0745633	0.088051	0.0698205	0.0583648	0.0567741	-0.0200584	0.121972	-0.0329652	-0.0192234	0.0288758	-0.0196262	-0.0265638	0.0240137	0.0359271	-0.0151069	0.0344199	-0.0100766	0.0160618	-0.0185827	-0.0518105	-0.0157589	-0.0234949	-0.000757618	-0.0347849	0.0115739	-0.0334696	-0.0224335	-0.00869272	0.0289727	-0.0389437	-0.016617	0.0562258	-0.00107105	0.131576
M854T888	0.0058989	-0.0332412	0.0237943	0.0186275	-0.0480587	-0.0402788	-0.0646002	-0.017414	0.131669	0.142299	0.100597	-0.0130243	-0.0597642	-0.0681266	-0.0452087	0.0598455	0.077996	0.0599697	0.0518569	0.0486001	-0.041821	0.13207	-0.042479	-0.0212445	0.0315637	-0.0215248	-0.0144919	0.0230354	0.0309052	-0.00390874	0.0258134	-0.0108741	0.0201005	0.0102587	-0.037682	0.00721221	-0.00713741	0.0258702	-0.020598	0.0314496	-0.00968117	-0.00524064	0.00534549	0.0529023	-0.0369597	-0.0257877	0.0784186	0.00216977	0.1338
M162T641	0.00498273	-0.0316966	0.0237246	0.017718	-0.0428167	-0.0353905	-0.0660624	0.00408774	0.106357	0.107944	0.0761746	-0.0168037	-0.0544989	-0.0690338	-0.043108	0.0437174	0.0565378	0.0410679	0.0397352	0.0432909	-0.0467011	0.104067	-0.0459888	-0.0168362	0.0269995	-0.0170754	-0.00552116	0.0258454	0.0318489	0.00458614	0.0226239	0.000369512	0.0227854	0.0286126	-0.0122712	0.0330634	0.00425281	0.0346746	0.00218645	0.0363392	0.0134229	0.0190718	0.0246327	0.0564014	-0.0343551	-0.0346927	0.0777364	0.00140675	0.0988595
M130T806	0.00835201	-0.0257039	0.0136051	0.0131257	-0.0312065	-0.0227029	-0.0542458	-0.0118891	0.0965763	0.101137	0.0745333	-0.0130387	-0.0475028	-0.0565898	-0.034184	0.0313364	0.0472711	0.0357202	0.0308077	0.0253489	-0.0383502	0.095817	-0.0307927	-0.0156525	0.0223511	-0.0157505	-0.00349003	0.0121617	0.0147439	0.00241766	0.0106577	-0.0109626	0.0138973	0.0196322	-0.0216722	0.0111698	0.00302853	0.030776	-0.0104813	0.0308319	0.00255737	0.000263071	0.00617959	0.0469621	-0.0216927	-0.018682	0.0625115	0.00379458	0.0938415
M204T624	0.00706314	-0.0213121	0.0109245	0.0110473	-0.028911	-0.0221173	-0.0409298	-0.0267741	0.0961464	0.10722	0.0781189	-0.00696124	-0.0412715	-0.0432286	-0.0284212	0.0382961	0.0549503	0.0437406	0.0343449	0.0247205	-0.0256663	0.0977884	-0.0212975	-0.0158267	0.0212477	-0.0159426	-0.0103904	0.00751041	0.0112195	-0.00527575	0.0113853	-0.0175286	0.00875782	-0.000150245	-0.0378818	-0.0125087	-0.00730551	0.016329	-0.0269156	0.0197646	-0.0172374	-0.0197084	-0.010903	0.0335039	-0.0193984	-0.00743479	0.0492435	0.0034693	0.102038
M366T887	-0.000936318	-0.00985509	0.0107545	0.00607398	-0.0130062	-0.0118786	-0.023166	0.0222065	0.0154545	0.0087357	0.0045406	-0.00840134	-0.0137199	-0.023863	-0.013773	0.00674576	0.0051206	0.000970404	0.00661696	0.0161106	-0.0187976	0.0124529	-0.0210289	-0.00201932	0.00613081	-0.00212103	0.00329094	0.0148049	0.0167737	0.00753838	0.00939647	0.0125918	0.0116644	0.0230395	0.0174144	0.0350534	0.00882644	0.0161189	0.0209544	0.014841	0.0231165	0.0290946	0.027157	0.020885	-0.0130446	-0.0219782	0.0263779	-0.00126889	0.00523009
M111T673	0.00154097	-0.0165541	0.0136095	0.00975492	-0.0262431	-0.0232977	-0.0304397	-0.00985615	0.068079	0.0749852	0.0518805	-0.00525208	-0.0293527	-0.03235	-0.0228029	0.0357645	0.0442234	0.0343053	0.0295729	0.028857	-0.0183861	0.0687545	-0.0217638	-0.0109675	0.0165754	-0.0111522	-0.0103363	0.0134695	0.0187397	-0.00421674	0.0163853	-0.0047708	0.0105203	0.000199176	-0.0222336	0.000750125	-0.00706373	0.00857399	-0.0129192	0.0130476	-0.00922264	-0.00491354	0.00133599	0.0239134	-0.0210025	-0.0130214	0.0382678	0.000309346	0.0710507
M100T674	0.00664018	-0.00930194	0.000121062	0.00379458	-0.0096877	-0.00467179	-0.0184593	-0.024072	0.0503333	0.0577986	0.044471	-0.00259023	-0.0207255	-0.0194051	-0.0117653	0.0131985	0.0250055	0.0209494	0.0137371	0.0026998	-0.0116568	0.0519342	-0.00397021	-0.00853057	0.00962413	-0.00850163	-0.0036475	-0.00395859	-0.00424202	-0.00330642	-0.00140202	-0.0168651	6.85814e-05	-0.00285397	-0.0260162	-0.0181607	-0.00344043	0.00940923	-0.0216864	0.00980781	-0.0142101	-0.0209581	-0.0159912	0.0156863	-0.00336243	0.00447861	0.0210824	0.00370162	0.0555872
M117T659	0.0193053	-0.0274669	0.00164432	0.0102537	-0.0128367	0.00351146	-0.0751526	0.013535	0.0678535	0.0531139	0.0495023	-0.0271712	-0.0519188	-0.0761324	-0.0342719	-0.0240325	-0.00615903	-0.0097418	-0.00432634	-0.0117655	-0.0656457	0.0611305	-0.0326504	-0.0108885	0.0146503	-0.0106176	0.0274456	0.000579825	-0.00844421	0.0271399	-0.0178155	-0.0079295	0.0138378	0.0747859	0.0233551	0.0556324	0.0397243	0.0747594	0.0275091	0.0585793	0.0557106	0.0380381	0.0330026	0.0740682	-0.00217366	-0.0268616	0.0753597	0.0095339	0.0421856
M513T889	0.0342787	-0.0301779	-0.0151889	0.00740471	-0.0019842	0.0236552	-0.0865039	-0.0235713	0.0985319	0.0889177	0.0856649	-0.0298527	-0.0662413	-0.0872154	-0.0352611	-0.0446685	-0.00976283	-0.00991146	-0.0131572	-0.0443695	-0.0764348	0.0934326	-0.0180396	-0.0167284	0.0162227	-0.0161223	0.0366488	-0.0249622	-0.0425702	0.029241	-0.0441794	-0.0390913	0.00253848	0.0789324	-0.000779391	0.0236029	0.0469313	0.0945059	0.00137501	0.0712105	0.0448474	0.00475362	0.00169263	0.0876355	0.0170537	-0.00447055	0.0823935	0.018408	0.0767255
M116T659	0.022256	-0.0118826	-0.0172312	0.000164195	0.00986634	0.0253776	-0.0399596	-0.0218765	0.042252	0.0371146	0.0419382	-0.0148253	-0.0308214	-0.0397086	-0.0121975	-0.0398069	-0.0184466	-0.0146322	-0.0179051	-0.0417639	-0.0379126	0.0399844	0.00162241	-0.00754845	0.00430721	-0.00707274	0.0248185	-0.0251497	-0.0385551	0.0169295	-0.0361281	-0.0292779	-0.00539032	0.0419896	-0.00236597	0.00119611	0.0285406	0.0529357	-0.0044991	0.0373141	0.0219968	-0.00736966	-0.0100085	0.043088	0.0210363	0.00880949	0.0342321	0.0123745	0.0314971
M175T980	0.0350836	-0.0100177	-0.035513	-0.00496219	0.0277527	0.0508773	-0.0441551	-0.0440275	0.0440847	0.03816	0.0526979	-0.0177272	-0.0350429	-0.0429997	-0.00715353	-0.0733581	-0.0407383	-0.0305201	-0.037666	-0.0799592	-0.0457351	0.0419768	0.0181449	-0.00851402	0.000102142	-0.00767613	0.0393103	-0.0500456	-0.0731958	0.023432	-0.065003	-0.0515965	-0.016788	0.0536279	-0.00834672	-0.0168186	0.0415468	0.0727324	-0.0154811	0.0479877	0.0241698	-0.0259358	-0.0303355	0.0516108	0.0442132	0.0281202	0.0318628	0.0200151	0.0320135
M163T641	0.0240174	-0.0287641	-0.00387619	0.0103777	-0.0216851	-0.00358907	-0.0646426	-0.0583908	0.136844	0.150179	0.120388	-0.014141	-0.0636935	-0.0668978	-0.0355787	0.0160233	0.0513793	0.0425103	0.026079	-0.00646183	-0.0470331	0.138825	-0.0139653	-0.0231925	0.0254709	-0.0229603	0.00250193	-0.0153989	-0.0209536	0.00120749	-0.0153694	-0.0473217	0.00102575	0.0164232	-0.0562283	-0.0321196	0.00592789	0.0472365	-0.0462102	0.0415064	-0.0177476	-0.0435696	-0.0337215	0.058935	-0.00263725	0.00811793	0.0691982	0.0131806	0.141908
M161T810	0.0266644	-0.0225121	-0.0131394	0.00565106	-0.00741317	0.0116135	-0.0558836	-0.0570402	0.11023	0.119464	0.10162	-0.0138192	-0.0541089	-0.0571722	-0.0263307	-0.00739565	0.0271221	0.0236568	0.00899623	-0.0268713	-0.0438206	0.111551	-0.00308564	-0.01902	0.0180705	-0.0186254	0.0112761	-0.0258171	-0.0359753	0.0057974	-0.0288498	-0.049522	-0.00494108	0.0226255	-0.0458892	-0.0324475	0.0136602	0.0510773	-0.0407237	0.0408058	-0.0100257	-0.0424331	-0.0360067	0.053824	0.010797	0.0158605	0.0557607	0.0149207	0.11226
M658T896	0.0416578	-0.0311231	-0.0245384	0.00655688	-0.00828181	0.0205744	-0.0754992	-0.105895	0.173584	0.194422	0.164491	-0.0160891	-0.079581	-0.0774281	-0.0356053	-0.00712687	0.0487655	0.044054	0.0163187	-0.0455236	-0.0573244	0.178009	0.0054455	-0.0302355	0.0271553	-0.0296065	0.0120451	-0.0468875	-0.0624614	0.00210443	-0.0467114	-0.0859689	-0.0135385	0.0172502	-0.0885222	-0.0753673	0.0123734	0.0678511	-0.080923	0.0543273	-0.0348924	-0.0875557	-0.0747297	0.0723984	0.020792	0.0372172	0.0749179	0.0237257	0.185074
M128T802	0.0245083	-0.0166842	-0.0163595	0.00330705	-0.00913587	0.00689465	-0.032452	-0.0982025	0.130611	0.158205	0.127317	-0.00045649	-0.047987	-0.0341873	-0.0189076	0.0196752	0.059142	0.0536985	0.0262113	-0.0210793	-0.0183415	0.138133	0.0144733	-0.0229395	0.0203376	-0.0226315	-0.00851365	-0.0342851	-0.0404154	-0.0144029	-0.0231796	-0.0683707	-0.0149499	-0.0260768	-0.0935166	-0.092003	-0.0137226	0.0186588	-0.0862098	0.0178055	-0.0621376	-0.094556	-0.0790493	0.028182	0.0109519	0.0406525	0.0346138	0.0145476	0.155004
M148T805	0.0116954	-0.0114715	-0.00496406	0.00428708	-0.0186224	-0.011437	-0.010994	-0.0917898	0.118125	0.151755	0.113393	0.00888128	-0.0336361	-0.013189	-0.0141915	0.0506083	0.0795571	0.0703249	0.0425723	0.00755046	0.00384355	0.127763	0.0125782	-0.0205762	0.020417	-0.0205769	-0.0264865	-0.0189736	-0.0162135	-0.0270503	0.000479275	-0.0544143	-0.0115667	-0.0558119	-0.100763	-0.0995076	-0.0342627	-0.0143106	-0.0906973	-0.00448489	-0.0820936	-0.0970618	-0.0781223	0.00377038	-0.00400457	0.0366795	0.0177896	0.00744393	0.151701
M277T669	0.00304808	-0.00330978	-0.00167998	0.00211526	-0.0177392	-0.0171466	0.012513	-0.088458	0.0937795	0.130852	0.0928875	0.017237	-0.0162907	0.0105016	-0.00454835	0.0627335	0.0832106	0.0740769	0.0463807	0.0183456	0.0247623	0.10507	0.0186042	-0.0164843	0.0162343	-0.0166369	-0.0366425	-0.0136125	-0.00633651	-0.0355189	0.0114594	-0.0458858	-0.0130502	-0.0785142	-0.103252	-0.109246	-0.0475201	-0.0399624	-0.0937579	-0.0238472	-0.0964082	-0.101545	-0.0813762	-0.0200352	-0.00780765	0.0396539	-0.0047024	0.00286144	0.134151
M514T888	0.00590507	0.00946316	-0.0176849	-0.00632533	0.00191773	0.00215074	0.0403949	-0.115418	0.0703887	0.114085	0.0844901	0.0265739	0.00105528	0.0394774	0.0136452	0.0466517	0.0698327	0.0672286	0.033164	-0.00811591	0.0460933	0.084951	0.0464711	-0.0133383	0.00720997	-0.013305	-0.0370413	-0.035092	-0.0320001	-0.0424295	-0.0049458	-0.0627538	-0.0287003	-0.102173	-0.121233	-0.150781	-0.0545752	-0.0555415	-0.117321	-0.0398538	-0.120693	-0.136037	-0.114608	-0.0440996	0.0121963	0.0681482	-0.0378998	0.00540727	0.121554
M247T490	0.0367846	0.00116755	-0.0493156	-0.0111529	0.0293503	0.0501006	-0.000280956	-0.142872	0.0964712	0.12989	0.118575	0.00854132	-0.0276924	0.000122105	0.00814604	-0.0275422	0.0219283	0.029772	-0.00694469	-0.0822402	0.00223799	0.10765	0.0604668	-0.0186178	0.00494822	-0.0178145	0.00300834	-0.078108	-0.0966988	-0.0167708	-0.0646608	-0.102658	-0.0420815	-0.0439383	-0.114742	-0.151339	-0.011131	0.0145337	-0.118566	0.00595603	-0.0862564	-0.145679	-0.130921	0.00430429	0.0529362	0.0881504	-0.00932141	0.0228825	0.131487
M714T879	0.0180878	0.0224582	-0.0452943	-0.0185119	0.0437646	0.0504966	0.0488559	-0.101037	-0.00258854	0.0222868	0.0312258	0.0199616	0.0196569	0.0508136	0.0342867	-0.0350197	-0.0119808	0.00174674	-0.0234549	-0.0742454	0.0388841	0.00752031	0.0705507	-0.00180887	-0.0132416	-0.00120852	-0.00117419	-0.065479	-0.0790085	-0.0194255	-0.0508577	-0.0675038	-0.0426012	-0.0599271	-0.0761244	-0.130218	-0.0181898	-0.0236083	-0.0867704	-0.0267025	-0.0767201	-0.115661	-0.107407	-0.0411209	0.0531195	0.082309	-0.0611519	0.0126275	0.0302334
M264T806	0.0216708	0.00758108	-0.0356216	-0.0107443	0.0276137	0.0388605	0.0138674	-0.0882153	0.0356621	0.0555372	0.0558528	0.008679	-0.00522147	0.014782	0.0143727	-0.0272717	0.000344432	0.00864694	-0.0134466	-0.0604797	0.0111056	0.0429315	0.0470951	-0.00769661	-0.0029513	-0.00714567	0.00352598	-0.0537546	-0.0666537	-0.0109115	-0.0450593	-0.0630624	-0.0307918	-0.0323447	-0.0670836	-0.0994188	-0.00719117	0.00206468	-0.0726841	-0.00381485	-0.0550553	-0.093005	-0.0853225	-0.00920081	0.0402728	0.0615383	-0.0224258	0.0138322	0.0584366
M871T888	0.0261822	0.0101405	-0.0441281	-0.0133938	0.0320333	0.0451834	0.0223672	-0.121753	0.0540586	0.0844845	0.079625	0.0144087	-0.00631039	0.0232511	0.018636	-0.0234627	0.0125858	0.0216619	-0.00971707	-0.0712146	0.0202722	0.0649257	0.0621091	-0.0113073	-0.00200077	-0.0106642	-0.00217956	-0.0680827	-0.0824858	-0.0197617	-0.0529477	-0.0837361	-0.0403824	-0.054493	-0.0983351	-0.140474	-0.0174889	-0.00667048	-0.104063	-0.0108431	-0.084083	-0.130661	-0.118099	-0.0176502	0.0485197	0.0826048	-0.0317885	0.0169732	0.0890339
M162T637	0.0214633	0.0411611	-0.0670099	-0.0314106	0.0838054	0.0908187	0.0744116	-0.0754973	-0.0983355	-0.0915731	-0.0436705	0.0190276	0.0524082	0.0793112	0.0611711	-0.104891	-0.0912841	-0.0618842	-0.076017	-0.126358	0.0469494	-0.0921037	0.0949045	0.0137088	-0.0367615	0.0147063	0.0265435	-0.0866115	-0.11205	-0.00190988	-0.0840145	-0.059525	-0.0547518	-0.0321708	-0.0263298	-0.107624	0.00865288	-0.0118265	-0.0514986	-0.0282866	-0.0384792	-0.0897598	-0.0945098	-0.0558757	0.0873464	0.0929267	-0.0999374	0.0149573	-0.0808027
M259T880	0.0367462	0.0133975	-0.0596589	-0.0200133	0.0702557	0.091666	-0.00460687	-0.0318964	-0.0542546	-0.0721662	-0.020683	-0.0125116	0.00479892	-0.000435709	0.0258635	-0.136507	-0.113249	-0.086927	-0.0870783	-0.132342	-0.0245474	-0.0579376	0.0518464	0.00720695	-0.0248666	0.00841867	0.06019	-0.0753006	-0.109116	0.0334091	-0.0970291	-0.049113	-0.0338796	0.0618212	0.0266166	-0.0166223	0.0581688	0.0695997	0.00461397	0.0349223	0.0434351	-0.0186439	-0.0333839	0.0227883	0.0805671	0.0494222	-0.0208994	0.0217726	-0.0733011
M70T659	0.0367848	0.0180145	-0.0642032	-0.0227102	0.0755064	0.096103	0.00697581	-0.0435829	-0.0598723	-0.0737614	-0.0213853	-0.00800215	0.0112417	0.0114088	0.0322274	-0.137245	-0.113204	-0.0853028	-0.0885964	-0.138325	-0.0146887	-0.0618842	0.0617549	0.00788194	-0.0273383	0.00912621	0.0573223	-0.0817959	-0.116052	0.0288113	-0.100259	-0.0552916	-0.0393485	0.0486839	0.0163424	-0.0350802	0.0524653	0.060281	-0.00698973	0.0268849	0.0302478	-0.034051	-0.0473818	0.0119928	0.0858421	0.0601128	-0.0336296	0.0221598	-0.073119
M189T516	0.0353255	0.0226613	-0.0667811	-0.0250367	0.0802499	0.0992379	0.0179882	-0.046512	-0.0725155	-0.0850469	-0.0299641	-0.00449548	0.0192599	0.0227391	0.0383856	-0.139246	-0.117047	-0.0875424	-0.0915438	-0.141825	-0.00592796	-0.0737103	0.0685986	0.00985766	-0.030568	0.0111095	0.0557193	-0.084781	-0.119041	0.0261999	-0.101443	-0.0558512	-0.0426954	0.040227	0.0142957	-0.0436267	0.0489889	0.0519823	-0.0105574	0.0195843	0.0239936	-0.0400749	-0.053309	0.00188475	0.0893558	0.0659132	-0.0457033	0.0215759	-0.082827
M173T983	0.0673827	0.00296733	-0.0900107	-0.0222302	0.0750364	0.11507	-0.0247091	-0.157703	0.074053	0.0895745	0.114317	-0.00828183	-0.038077	-0.0216161	0.0167271	-0.130944	-0.0612719	-0.0358751	-0.0701151	-0.177636	-0.0338206	0.0803886	0.0865384	-0.0159999	-0.0088211	-0.0142787	0.0536063	-0.129435	-0.174165	0.0151972	-0.137062	-0.136978	-0.061154	0.0225018	-0.0858565	-0.143176	0.0418879	0.0848292	-0.104106	0.0471946	-0.037085	-0.144074	-0.14168	0.0412883	0.108301	0.113321	-0.0027632	0.0404449	0.08724
M201T930	0.0495041	0.0206873	-0.0837618	-0.0275398	0.0828712	0.10966	0.0194849	-0.126565	-0.00258658	0.00925045	0.046239	0.00367129	0.00182531	0.0235786	0.0379935	-0.125974	-0.0789223	-0.0503639	-0.0767123	-0.16284	0.00137209	0.00388178	0.094341	-0.0029445	-0.0222565	-0.00147106	0.0441623	-0.115849	-0.153952	0.00846405	-0.119424	-0.107495	-0.0610136	-0.00065751	-0.0615127	-0.132536	0.0291652	0.044964	-0.0839233	0.0150645	-0.038447	-0.124945	-0.125939	-0.00112599	0.103977	0.108972	-0.0474718	0.0306549	0.0127856
M259T930	0.0440057	0.0235489	-0.0796977	-0.0272293	0.0755977	0.0980606	0.0353116	-0.145769	0.0108204	0.0347097	0.0599033	0.0130427	0.006651	0.0387998	0.0407498	-0.0973467	-0.0506571	-0.0255777	-0.0589147	-0.146368	0.0198561	0.0211972	0.0998572	-0.00529284	-0.0192048	-0.00399445	0.0267162	-0.112991	-0.145299	-0.00656857	-0.10623	-0.112356	-0.0635459	-0.0354397	-0.0902481	-0.164634	0.00741186	0.0180412	-0.109538	-0.00284231	-0.072481	-0.152215	-0.146763	-0.0198575	0.0962672	0.118325	-0.0596034	0.0279512	0.0409079
M308T812	0.0542333	-0.0518769	-0.0190678	0.013023	0.00909148	0.0522099	-0.169068	0.0612142	0.0765242	0.0191648	0.0508696	-0.0718204	-0.101046	-0.168509	-0.060924	-0.136838	-0.0997897	-0.092498	-0.066946	-0.086472	-0.162743	0.0549678	-0.0589596	-0.0121427	0.0133862	-0.0110093	0.10096	-0.0214543	-0.0577449	0.0892149	-0.0820686	-0.0130553	0.0229242	0.22416	0.112717	0.167879	0.131963	0.207651	0.108163	0.151225	0.185145	0.125512	0.0987323	0.177695	0.0309499	-0.0581683	0.155538	0.0275212	-0.00635127
M244T624	0.0634338	-0.0274779	-0.0538954	-0.00491967	0.0611198	0.106926	-0.131157	0.0561306	-0.0163084	-0.084255	-0.0118311	-0.0673752	-0.0643266	-0.127155	-0.0251254	-0.216293	-0.181118	-0.154451	-0.125522	-0.160061	-0.144716	-0.0387767	-0.0146909	0.00223497	-0.0132571	0.00394394	0.128373	-0.0618076	-0.114032	0.101151	-0.130224	-0.0257415	-0.00144682	0.235063	0.139087	0.152136	0.153694	0.21385	0.117223	0.143034	0.200801	0.116966	0.0798277	0.152651	0.0803576	-0.0236631	0.100992	0.0338246	-0.104878
M310T815	0.0765637	-0.0309128	-0.0678781	-0.00650996	0.0649259	0.118589	-0.137933	0.00268703	0.0344656	-0.0195973	0.0428762	-0.0652667	-0.0809191	-0.134267	-0.0275966	-0.216386	-0.161764	-0.134831	-0.120239	-0.181544	-0.147625	0.0162464	0.00163508	-0.00703632	-0.00743911	-0.00509483	0.12631	-0.0860196	-0.143322	0.0936674	-0.148611	-0.0632546	-0.0138647	0.218315	0.0922466	0.0977569	0.147266	0.220011	0.0713762	0.147578	0.166912	0.0634108	0.03321	0.159177	0.0937141	0.00465465	0.10639	0.041864	-0.0404972
M407T728	0.109541	-0.0572624	-0.085311	-0.000702677	0.0622832	0.139724	-0.209553	-0.0463483	0.144763	0.0923674	0.143843	-0.0867875	-0.143013	-0.206848	-0.0579484	-0.244881	-0.152348	-0.126637	-0.123192	-0.222852	-0.208076	0.125278	-0.00518231	-0.0260571	0.00995948	-0.0235593	0.150893	-0.116502	-0.189025	0.110477	-0.189607	-0.114054	-0.0177073	0.267126	0.0622236	0.0843849	0.17738	0.29441	0.0446945	0.20442	0.179607	0.0358633	0.00813919	0.230661	0.111228	0.0157871	0.175188	0.0600689	0.0618038
M273T688	0.111108	-0.0236641	-0.118797	-0.022169	0.12423	0.198914	-0.15478	-0.0175655	-0.00643704	-0.0803685	0.0279051	-0.0813948	-0.0842964	-0.147575	-0.0106663	-0.341142	-0.264781	-0.215291	-0.198395	-0.298237	-0.180759	-0.0295462	0.0398612	-0.00168076	-0.0273502	0.00135476	0.184555	-0.149886	-0.238126	0.12878	-0.235545	-0.104178	-0.0400094	0.28799	0.124712	0.0986263	0.206375	0.294202	0.0850696	0.188433	0.218696	0.0592575	0.0144372	0.191899	0.163052	0.0405529	0.100908	0.0619637	-0.104201
M527T902	0.0564454	-0.0608805	-0.0151593	0.0199082	-0.0345399	0.00771534	-0.146459	-0.107993	0.26918	0.286183	0.237146	-0.0374151	-0.135284	-0.150377	-0.0740752	0.00175309	0.0767629	0.0628698	0.0343035	-0.0350245	-0.113409	0.269984	-0.029766	-0.0456935	0.0486872	-0.0449957	0.0227939	-0.0391077	-0.0573753	0.0164515	-0.048557	-0.0974195	0.00184825	0.0652471	-0.0921893	-0.0425365	0.0331124	0.123409	-0.0753508	0.102208	-0.00728704	-0.0701387	-0.0557652	0.13812	0.00591213	0.0127879	0.151309	0.0308388	0.266911
M146T579	0.0767575	-0.0587489	-0.042335	0.011136	0.0103279	0.0666543	-0.177741	-0.0498542	0.185759	0.160924	0.166042	-0.0640672	-0.133248	-0.178291	-0.0666486	-0.120307	-0.045713	-0.0405107	-0.0458053	-0.116737	-0.161656	0.174113	-0.0276917	-0.0318955	0.0274822	-0.0304202	0.0880248	-0.0646741	-0.107405	0.0677283	-0.109226	-0.0868565	-0.000706853	0.176526	0.00855263	0.0502086	0.109115	0.207876	0.00824994	0.152962	0.104415	0.0110409	0.000989155	0.183908	0.0506158	-0.00153562	0.164083	0.0415521	0.135704
M146T660	0.0502436	-0.0312698	-0.0348518	0.0032794	0.01226	0.0475487	-0.094919	-0.0642964	0.125819	0.121765	0.120671	-0.0317353	-0.0786294	-0.09517	-0.0338184	-0.0694727	-0.0167846	-0.0123219	-0.0249566	-0.0822453	-0.0853449	0.122644	0.000557987	-0.0221193	0.016386	-0.0211357	0.0468704	-0.0542295	-0.0814873	0.0311654	-0.0740886	-0.073043	-0.0110916	0.0815626	-0.0265041	-0.0133621	0.0543868	0.113805	-0.0273441	0.0827294	0.0320355	-0.0327344	-0.0339291	0.0990033	0.0399148	0.0219598	0.0854578	0.027963	0.108742
M86T723	0.0828627	-0.0326313	-0.0763339	-0.00511856	0.0340687	0.0880306	-0.0992352	-0.192863	0.22187	0.248821	0.233865	-0.0246645	-0.107398	-0.0994356	-0.0299442	-0.0875705	0.0101692	0.019975	-0.0260958	-0.150188	-0.0855363	0.228817	0.0509921	-0.0403223	0.023353	-0.038661	0.0474253	-0.121259	-0.163998	0.0152072	-0.128447	-0.16479	-0.0468441	0.041589	-0.132331	-0.148242	0.0427794	0.1271	-0.135059	0.089391	-0.0467905	-0.1633	-0.150287	0.105808	0.0833755	0.0983355	0.0825671	0.0481796	0.236705
M72T646	0.102805	-0.0180143	-0.116125	-0.0199465	0.0757701	0.139516	-0.0771839	-0.253233	0.206987	0.241369	0.245244	-0.018533	-0.0971685	-0.0752419	-0.00594805	-0.144072	-0.0276386	-0.00354942	-0.0624591	-0.22536	-0.0739313	0.217938	0.10085	-0.0394918	0.00997626	-0.0371791	0.0642042	-0.175777	-0.235071	0.015167	-0.181937	-0.21325	-0.0778002	0.0297802	-0.163417	-0.21836	0.0505521	0.136076	-0.177632	0.0867582	-0.0727618	-0.226919	-0.213892	0.0927591	0.132987	0.153678	0.0471165	0.0609316	0.232762
M154T659	0.102331	0.000888298	-0.132386	-0.0325709	0.123991	0.186951	-0.0648586	-0.156744	0.0463246	0.0345231	0.102869	-0.0332914	-0.0549161	-0.058763	0.0208826	-0.254139	-0.163552	-0.118747	-0.144985	-0.283159	-0.0866637	0.0446122	0.105644	-0.0123502	-0.0235725	-0.00959152	0.117434	-0.18126	-0.256221	0.0591447	-0.21821	-0.167021	-0.0768731	0.117623	-0.034776	-0.10767	0.112055	0.177748	-0.0690993	0.10419	0.0395968	-0.119627	-0.134378	0.0957238	0.167603	0.129007	0.017305	0.0600689	0.02571
M136T659	0.108535	-0.0300406	-0.110405	-0.0163495	0.0938048	0.165906	-0.143096	-0.102719	0.100846	0.0676494	0.128126	-0.0622761	-0.103193	-0.138687	-0.0205973	-0.254254	-0.160316	-0.124749	-0.136145	-0.257342	-0.152874	0.0897853	0.0493736	-0.0201182	-0.00608956	-0.0174371	0.137452	-0.151141	-0.226428	0.0873465	-0.207846	-0.143237	-0.0473376	0.198817	0.014732	-0.00937371	0.148756	0.243327	-0.0113323	0.159553	0.113746	-0.0409448	-0.0626827	0.169387	0.141367	0.0722537	0.101562	0.0614744	0.0471143
M155T661	0.118324	-0.0275897	-0.125677	-0.0204866	0.102865	0.179976	-0.136288	-0.152193	0.129716	0.109932	0.165209	-0.056493	-0.108223	-0.131784	-0.0155211	-0.257287	-0.148633	-0.110868	-0.135406	-0.28047	-0.145425	0.12323	0.0715252	-0.0257853	-0.00491757	-0.0228898	0.134124	-0.175752	-0.255572	0.0780703	-0.225481	-0.176372	-0.0620242	0.174993	-0.0277696	-0.0660345	0.139512	0.239421	-0.0548329	0.155237	0.0776263	-0.0940079	-0.10974	0.163492	0.157276	0.103506	0.0922288	0.0678206	0.090966
M454T860	-0.0827649	-0.00829625	0.11339	0.0319843	-0.127872	-0.179454	0.0580143	0.0464978	0.0669795	0.113386	0.0142487	0.042672	0.0230464	0.0504968	-0.0279446	0.281872	0.227122	0.178254	0.173168	0.262951	0.0910322	0.079146	-0.0772976	-0.00796729	0.0394434	-0.0104787	-0.135732	0.143294	0.214527	-0.0840314	0.198559	0.0962691	0.0552698	-0.172161	-0.0731883	-0.0113171	-0.140488	-0.184444	-0.032958	-0.106349	-0.125816	0.00440217	0.037324	-0.0927452	-0.153848	-0.0749238	-0.00863396	-0.0477426	0.122816
M126T793	-0.0730979	-0.0135053	0.10577	0.0322946	-0.126899	-0.172083	0.044748	0.0201162	0.101677	0.153248	0.0489366	0.0401496	0.00775112	0.036967	-0.0334148	0.277467	0.235364	0.186415	0.17456	0.249027	0.0808225	0.115155	-0.0725296	-0.0141342	0.0441345	-0.0164784	-0.132711	0.130066	0.197179	-0.0841202	0.185792	0.0752567	0.0502757	-0.170666	-0.0943252	-0.0326144	-0.138175	-0.170949	-0.0532442	-0.0961042	-0.135879	-0.0187544	0.0169951	-0.0795812	-0.14643	-0.0631859	0.00370722	-0.0421251	0.161114
M182T548	-0.0667236	-0.0206403	0.103976	0.0350835	-0.137102	-0.17811	0.0353201	-0.022777	0.162431	0.229412	0.106124	0.0429803	-0.0112854	0.0264	-0.0423341	0.301452	0.274008	0.220226	0.195398	0.253065	0.0791885	0.180173	-0.0687645	-0.0246464	0.0549257	-0.0269857	-0.14434	0.121638	0.189844	-0.095816	0.185819	0.0491838	0.0457944	-0.193688	-0.141441	-0.0769689	-0.15282	-0.174182	-0.0951319	-0.0952575	-0.172391	-0.062907	-0.0182578	-0.0738188	-0.149128	-0.047547	0.0166067	-0.0382088	0.23665
M145T663	-0.0886513	-0.00437958	0.116488	0.0323121	-0.142278	-0.199457	0.0868976	-0.0157571	0.118181	0.195537	0.0670424	0.0627618	0.0251241	0.0779194	-0.024067	0.342361	0.295219	0.238909	0.213247	0.289166	0.127445	0.140224	-0.0598784	-0.0170586	0.0487571	-0.0198425	-0.173069	0.139651	0.220963	-0.118403	0.218831	0.0704905	0.0452513	-0.251103	-0.152877	-0.100281	-0.188436	-0.237325	-0.105446	-0.141077	-0.210647	-0.0744251	-0.0250612	-0.127976	-0.165014	-0.0442838	-0.030162	-0.0499968	0.210227
M88T847	-0.0725455	0.0143929	0.0781383	0.0156227	-0.0905243	-0.139973	0.109018	-0.0287397	0.0465709	0.112677	0.0234729	0.0621055	0.0489152	0.103322	0.00523924	0.255367	0.213857	0.176842	0.152959	0.206553	0.131796	0.0671125	-0.0177833	-0.00632482	0.0254707	-0.00841263	-0.13948	0.0933582	0.15535	-0.101915	0.161809	0.0483414	0.0205377	-0.227588	-0.13006	-0.115678	-0.159014	-0.214143	-0.0994266	-0.13643	-0.189587	-0.0858992	-0.0468997	-0.137098	-0.111857	-0.00868678	-0.0696738	-0.0399203	0.130085
M191T447	-0.0732657	0.0222704	0.0715128	0.0111307	-0.0803979	-0.131495	0.126567	-0.0364724	0.0260638	0.0943087	0.0108105	0.0674925	0.0615326	0.121511	0.0160152	0.247712	0.204653	0.171106	0.145546	0.195817	0.145175	0.0479721	-0.00437437	-0.00320955	0.0196193	-0.00523762	-0.140229	0.0851957	0.14591	-0.105366	0.156094	0.0444918	0.0135453	-0.239983	-0.134234	-0.132105	-0.163039	-0.225201	-0.10675	-0.147036	-0.199605	-0.0982515	-0.0593178	-0.152597	-0.103057	0.00337842	-0.0898218	-0.0398802	0.114239
M134T847	-0.0587564	0.0170682	0.0577161	0.00985865	-0.0726471	-0.114259	0.108915	-0.0652243	0.0582467	0.128898	0.0455701	0.0622042	0.0441263	0.103989	0.0115156	0.22753	0.200414	0.169397	0.137419	0.167326	0.128933	0.0806981	0.00410239	-0.00912581	0.0223987	-0.010845	-0.129358	0.0641307	0.116685	-0.100436	0.132182	0.0180605	0.0057452	-0.227899	-0.151042	-0.151938	-0.152421	-0.200425	-0.124836	-0.130036	-0.201932	-0.121085	-0.0811957	-0.133169	-0.0872623	0.0188001	-0.0757887	-0.0314949	0.146572
M132T845	-0.0483835	0.00912764	0.0524802	0.0108012	-0.0625662	-0.0956376	0.0736683	-0.0266415	0.0399341	0.0874013	0.0241195	0.0429784	0.0310252	0.0696543	0.00279077	0.176942	0.150902	0.125178	0.106828	0.140476	0.0901303	0.0546424	-0.0107462	-0.00575572	0.018663	-0.00717131	-0.0966962	0.0617128	0.103965	-0.0713157	0.109712	0.0286066	0.0128728	-0.159042	-0.0959944	-0.086482	-0.110634	-0.146751	-0.0745304	-0.093246	-0.135159	-0.065969	-0.0380709	-0.0932151	-0.075983	-0.00279356	-0.0465222	-0.0265362	0.0992846
M231T648	-0.0621114	-0.0155576	0.0928645	0.0309578	-0.130066	-0.169603	0.0505486	-0.0646425	0.179538	0.260055	0.131355	0.0515723	-0.00909413	0.0417059	-0.0345889	0.306038	0.287887	0.235592	0.199165	0.239285	0.094355	0.202038	-0.0478086	-0.0282064	0.0548067	-0.0304378	-0.152355	0.103366	0.169951	-0.107934	0.176305	0.0241092	0.0328658	-0.22473	-0.180498	-0.130549	-0.167233	-0.188898	-0.134881	-0.107243	-0.210708	-0.111228	-0.0605131	-0.0886983	-0.138047	-0.0196801	1.74947e-05	-0.034783	0.270002
M230T648	-0.0440653	-0.0231768	0.0770717	0.0297543	-0.117256	-0.14431	0.0199365	-0.0742175	0.198651	0.270968	0.152213	0.0384386	-0.0298293	0.0116988	-0.041621	0.263451	0.260315	0.213136	0.176879	0.199619	0.0629792	0.21824	-0.0454282	-0.0317862	0.055047	-0.0335876	-0.127435	0.0820144	0.136226	-0.0903906	0.143384	0.00420943	0.0282299	-0.183291	-0.171152	-0.120481	-0.138699	-0.1426	-0.129213	-0.0758052	-0.183251	-0.108245	-0.0621586	-0.0540791	-0.117417	-0.014138	0.0242843	-0.0247819	0.276443
M116T847	-0.0303586	-0.0143414	0.0515257	0.0195413	-0.0787613	-0.0976753	0.0175799	-0.0542435	0.133933	0.184743	0.103653	0.0278455	-0.0181676	0.0120173	-0.0264297	0.180532	0.17844	0.146586	0.120815	0.135216	0.0465053	0.147883	-0.0280626	-0.0214928	0.0368952	-0.0227206	-0.0883709	0.054377	0.0914821	-0.0634681	0.0975078	0.0012297	0.0176895	-0.129944	-0.120359	-0.0882181	-0.096993	-0.100994	-0.0920307	-0.0547207	-0.129757	-0.078822	-0.0468033	-0.040745	-0.0789618	-0.0064561	0.0123982	-0.0169592	0.18909
M136T520	-0.0332399	-0.0144357	0.0550451	0.0208195	-0.0872799	-0.108483	0.0256266	-0.0754752	0.15745	0.219829	0.125774	0.0347354	-0.0195146	0.0193268	-0.0272748	0.207257	0.207734	0.171979	0.138822	0.149588	0.0584569	0.174939	-0.024859	-0.0255314	0.0418408	-0.0268966	-0.103465	0.0559762	0.0977777	-0.0764402	0.108092	-0.00667107	0.0158211	-0.158696	-0.149929	-0.118335	-0.115468	-0.120432	-0.117936	-0.0667157	-0.160677	-0.105773	-0.0673026	-0.0518796	-0.0862893	0.00193494	0.00806307	-0.018282	0.225755
M192T640	-0.130005	-0.0439052	0.207971	0.0684202	-0.239165	-0.314964	0.0180345	0.13251	0.160413	0.214378	0.0450469	0.041051	-0.00900359	0.00409286	-0.0865143	0.460904	0.373529	0.284469	0.291642	0.45681	0.0836846	0.170834	-0.182933	-0.020159	0.0814326	-0.0243567	-0.202109	0.265513	0.381992	-0.109155	0.336056	0.183125	0.120282	-0.200432	-0.0680862	0.0817168	-0.193162	-0.237276	0.00580806	-0.119543	-0.130587	0.0880122	0.134554	-0.0793388	-0.278307	-0.180228	0.0687532	-0.0771663	0.218244
M116T961	-0.0948899	-0.0246599	0.144923	0.0452748	-0.160536	-0.216592	0.0243654	0.107864	0.079567	0.112383	0.00288208	0.030261	0.00699079	0.0152518	-0.0527911	0.312847	0.244359	0.184868	0.194507	0.316748	0.0657758	0.085798	-0.125022	-0.00858457	0.0506061	-0.0115296	-0.138545	0.187662	0.269047	-0.0739555	0.235187	0.138504	0.0838303	-0.137843	-0.0307361	0.0686907	-0.132429	-0.171409	0.0180061	-0.0895949	-0.0818683	0.0748612	0.104115	-0.065327	-0.19188	-0.128558	0.034459	-0.0561707	0.116489
M133T864	-0.0623796	-0.0574455	0.133579	0.0558748	-0.184943	-0.217832	-0.0451074	0.00297493	0.267222	0.327985	0.174889	0.0195594	-0.0717376	-0.0571534	-0.0925489	0.341531	0.323958	0.253493	0.233438	0.302705	0.0191642	0.279771	-0.12824	-0.0408291	0.0835067	-0.0434416	-0.143785	0.156812	0.231163	-0.0830408	0.211952	0.0612074	0.0763209	-0.143461	-0.132838	-0.0127348	-0.138241	-0.125821	-0.0712142	-0.0478553	-0.135519	-0.0168394	0.030061	-0.00343266	-0.189523	-0.0985043	0.109539	-0.0376935	0.323814
M162T776	-0.0408954	-0.0495114	0.0986078	0.044106	-0.143615	-0.163989	-0.0477258	-0.0152054	0.234686	0.284748	0.16208	0.0121748	-0.0687121	-0.0573117	-0.0772838	0.261158	0.257056	0.202088	0.182105	0.225024	0.00475828	0.24502	-0.0978888	-0.036478	0.0687954	-0.0383798	-0.108327	0.112746	0.167246	-0.0632904	0.155031	0.0327144	0.0565089	-0.106887	-0.116641	-0.0219207	-0.103927	-0.0849258	-0.0679855	-0.0273572	-0.109573	-0.0272208	0.010923	0.00989454	-0.142233	-0.0697171	0.0971541	-0.0249664	0.279914
M106T832	-0.0397793	-0.0752847	0.120956	0.060265	-0.194802	-0.21232	-0.0829239	-0.0744518	0.384002	0.465029	0.285956	0.0151143	-0.118672	-0.0965569	-0.113319	0.35475	0.371793	0.296182	0.254644	0.284692	-0.00560723	0.401653	-0.121842	-0.061166	0.102427	-0.0634953	-0.146904	0.129581	0.197804	-0.0908046	0.191068	0.00482748	0.066534	-0.1536	-0.205355	-0.0787884	-0.143695	-0.0997027	-0.137015	-0.0246712	-0.177726	-0.087645	-0.0288279	0.0306281	-0.181513	-0.0699528	0.149315	-0.0245729	0.456594
M265T772	-0.0363625	-0.052923	0.0955429	0.0453218	-0.152069	-0.170102	-0.0462821	-0.0659195	0.291213	0.360696	0.218	0.0195525	-0.0816577	-0.0569331	-0.0814384	0.290123	0.299899	0.240434	0.205026	0.229697	0.0131532	0.307364	-0.0877317	-0.0464248	0.0782172	-0.0483486	-0.124988	0.102205	0.158933	-0.0803317	0.156643	0.00409184	0.0488097	-0.143917	-0.172898	-0.0808392	-0.125972	-0.0996498	-0.119335	-0.0353624	-0.158913	-0.0831113	-0.0343694	0.00475349	-0.143846	-0.0472025	0.0992345	-0.021818	0.356899
M175T741	-0.0243126	-0.0426317	0.0707053	0.0347853	-0.113989	-0.125175	-0.0438088	-0.047446	0.224271	0.273867	0.167863	0.0110168	-0.0670846	-0.051808	-0.0645629	0.211368	0.221026	0.176624	0.151024	0.168089	0.0013581	0.235388	-0.0688513	-0.0357718	0.0597177	-0.0371573	-0.0889061	0.0754081	0.116146	-0.0559859	0.113354	0.00170381	0.0377281	-0.0970049	-0.125208	-0.053133	-0.0881099	-0.0641004	-0.0850857	-0.0186563	-0.110654	-0.0570403	-0.0215983	0.0129763	-0.106477	-0.0380619	0.0829593	-0.0148469	0.26967
M166T525	-0.01589	-0.0430168	0.0603902	0.0322136	-0.101873	-0.107534	-0.053435	-0.0465323	0.216513	0.259199	0.164141	0.00487568	-0.0708751	-0.0606828	-0.0633958	0.180923	0.195447	0.15586	0.132418	0.142271	-0.0114936	0.2256	-0.0642377	-0.03471	0.0559405	-0.0358424	-0.0731498	0.0628927	0.0962367	-0.0450809	0.0935525	-0.00521108	0.0339584	-0.0734433	-0.111996	-0.0437768	-0.0707619	-0.0413921	-0.0758817	-0.00477615	-0.0913723	-0.0503812	-0.0192643	0.0261483	-0.0919586	-0.034474	0.0876285	-0.0101224	0.253434
M132T679	-0.0150597	-0.0541311	0.0698952	0.0387047	-0.117851	-0.121459	-0.0761761	-0.0429971	0.252694	0.295735	0.189234	-0.000877687	-0.089404	-0.0845043	-0.0786831	0.197985	0.216051	0.170714	0.147261	0.159803	-0.0273441	0.260899	-0.0814688	-0.0403801	0.0654967	-0.0416194	-0.0758141	0.0736684	0.109717	-0.0436945	0.103313	-0.00324274	0.0427417	-0.0637746	-0.115152	-0.0303213	-0.0698564	-0.0304374	-0.0737371	0.00727377	-0.0862094	-0.0417994	-0.00876634	0.0452879	-0.105427	-0.048115	0.114822	-0.0101771	0.28683
M265T806	-0.00783591	-0.0405365	0.047515	0.0283752	-0.0913523	-0.0927043	-0.0499532	-0.0751407	0.22699	0.275312	0.18173	0.00699496	-0.0729274	-0.0568076	-0.0584975	0.168313	0.192385	0.156107	0.125735	0.11941	-0.00933382	0.238204	-0.0482708	-0.037056	0.0544763	-0.0379783	-0.0701016	0.0438481	0.0720957	-0.0473324	0.0764696	-0.0265655	0.0234421	-0.0811969	-0.132221	-0.0750727	-0.071029	-0.0380606	-0.0984372	-0.00442039	-0.107002	-0.0798871	-0.0467992	0.0246287	-0.0770455	-0.0139506	0.0807447	-0.00505639	0.27032
M146T663	0.00854043	-0.0675224	0.0526745	0.0390119	-0.103238	-0.0897154	-0.127053	-0.0378944	0.273258	0.298652	0.208352	-0.0235074	-0.120345	-0.134588	-0.0925415	0.135955	0.171315	0.13242	0.11436	0.110094	-0.0790838	0.275191	-0.0878854	-0.044042	0.0661609	-0.0447218	-0.0369428	0.0517701	0.0710459	-0.0133598	0.0610668	-0.0203054	0.0421504	0.0091326	-0.0846182	0.00816029	-0.0229099	0.0421535	-0.047969	0.0575815	-0.0300516	-0.0158537	0.00796611	0.101599	-0.0814359	-0.0530107	0.157419	0.00250118	0.282101
M146T803	-0.000257417	-0.0276514	0.0251076	0.0186522	-0.0699328	-0.0691837	-0.0196672	-0.130581	0.225835	0.289516	0.198472	0.019778	-0.0602973	-0.0256007	-0.0393744	0.156456	0.191609	0.161817	0.117151	0.084942	0.0160332	0.243135	-0.0102152	-0.0380403	0.0477902	-0.0386973	-0.0747809	0.010968	0.0336712	-0.0608678	0.053532	-0.0615932	0.000803883	-0.120552	-0.177018	-0.149133	-0.0855737	-0.0574753	-0.148234	-0.0232369	-0.154145	-0.145064	-0.106431	-0.00220479	-0.0512925	0.0306013	0.0448538	0.000571851	0.289423
M855T888	0.00260335	-0.029648	0.0239476	0.0182503	-0.0584587	-0.054484	-0.039853	-0.0762092	0.178184	0.216295	0.149701	0.00435481	-0.0588512	-0.0445624	-0.0412376	0.108981	0.135675	0.111888	0.0848435	0.0664835	-0.0107972	0.1874	-0.0247313	-0.0295881	0.0393872	-0.0300584	-0.0456333	0.016199	0.0316261	-0.033548	0.0396808	-0.0371992	0.00958825	-0.058207	-0.109685	-0.0746094	-0.0479055	-0.0181059	-0.0868508	0.00229684	-0.0849008	-0.0781872	-0.0531769	0.0230916	-0.0436308	0.00422706	0.0593091	0.00131406	0.212354
M149T805	0.0109706	-0.0303149	0.0137389	0.0161379	-0.051018	-0.0419602	-0.044607	-0.0968876	0.192192	0.232946	0.167649	0.00317581	-0.0654299	-0.0490711	-0.0406091	0.09567	0.131584	0.110225	0.0784592	0.0466486	-0.0158296	0.202323	-0.0152912	-0.0323549	0.039453	-0.0326271	-0.0400206	0.00105114	0.0113866	-0.0322565	0.0239971	-0.0546579	0.00262426	-0.056134	-0.122448	-0.0930522	-0.0436252	-0.00755781	-0.101201	0.00865141	-0.0908484	-0.0970142	-0.0711551	0.0294139	-0.0317141	0.0176595	0.0612429	0.00630818	0.228511
M150T682	0.0281134	-0.0315077	-0.00728997	0.0116444	-0.0345785	-0.0150311	-0.0552025	-0.134477	0.215683	0.259726	0.199344	-0.0002856	-0.0781011	-0.0590409	-0.03905	0.0644254	0.11822	0.102423	0.0625167	0.0045157	-0.0277191	0.227044	0.00314304	-0.0371145	0.0386381	-0.0369675	-0.0262416	-0.0294981	-0.0301309	-0.0274867	-0.00914103	-0.0880935	-0.0110171	-0.0472048	-0.142785	-0.12478	-0.0319606	0.0166437	-0.125379	0.0232216	-0.0974712	-0.129995	-0.103567	0.0436972	-0.00659256	0.0431197	0.0655423	0.0164784	0.25407
M174T839	-0.061877	-0.00342715	0.0808467	0.0237228	-0.114447	-0.155862	0.0787437	-0.0868693	0.156525	0.243797	0.121238	0.0613523	0.00870019	0.0707856	-0.017789	0.297196	0.279494	0.232285	0.190316	0.221076	0.116895	0.182231	-0.023767	-0.0249783	0.0468559	-0.0271006	-0.155759	0.0872775	0.151738	-0.116112	0.166059	0.0119276	0.0197816	-0.250472	-0.197214	-0.167945	-0.176892	-0.208249	-0.156035	-0.125136	-0.235216	-0.141591	-0.0892292	-0.114043	-0.123121	0.00447779	-0.0320458	-0.0338134	0.257946
M185T723	-0.0633374	0.000564237	0.0787425	0.0219704	-0.113417	-0.15664	0.0919506	-0.103657	0.159542	0.254387	0.127787	0.0678341	0.0141215	0.0839361	-0.0126304	0.307039	0.29047	0.243071	0.19593	0.222205	0.130056	0.18794	-0.0145248	-0.0257278	0.0465262	-0.0278828	-0.164057	0.0830431	0.149109	-0.124903	0.167964	0.00461095	0.0147358	-0.272461	-0.216249	-0.193956	-0.188809	-0.223972	-0.174794	-0.136808	-0.257621	-0.163786	-0.107889	-0.127782	-0.121869	0.0160853	-0.044738	-0.0342249	0.270676
M130T447	-0.0609031	0.0100242	0.0666529	0.0154178	-0.0953664	-0.138328	0.108374	-0.107884	0.126824	0.219438	0.106177	0.0708606	0.0285504	0.101542	0.00100691	0.282049	0.264541	0.223759	0.176956	0.197765	0.13951	0.155431	0.00246221	-0.0206874	0.0371038	-0.0226587	-0.156553	0.0688373	0.129951	-0.122687	0.152377	-0.000421633	0.00549414	-0.273502	-0.210378	-0.204041	-0.184003	-0.225795	-0.174846	-0.142565	-0.256625	-0.170501	-0.117523	-0.139896	-0.104945	0.0299294	-0.0667256	-0.0323878	0.237935
M130T652	-0.0845312	0.0111827	0.0955139	0.0225869	-0.129268	-0.187742	0.135577	-0.110651	0.148499	0.26057	0.116612	0.0881668	0.0392925	0.126641	-0.00215987	0.367452	0.336308	0.282044	0.22913	0.270093	0.175733	0.182831	-0.0103115	-0.023656	0.0476598	-0.0263367	-0.200807	0.103837	0.185686	-0.15336	0.207875	0.0188696	0.015976	-0.33983	-0.247625	-0.23061	-0.232771	-0.289663	-0.20087	-0.181642	-0.310949	-0.189451	-0.124314	-0.177034	-0.145586	0.020048	-0.080041	-0.0456353	0.283496
M76T689	-0.0712078	0.07009	0.0221427	-0.0171204	-0.0271091	-0.0859404	0.249434	-0.176122	-0.0159211	0.100828	0.0208036	0.1174	0.125608	0.246837	0.0821449	0.248156	0.21787	0.199769	0.13615	0.133207	0.251874	0.0254539	0.103879	0.000849649	-0.00370703	-0.000833741	-0.1754	0.0127584	0.0692996	-0.159109	0.12185	-0.0301081	-0.0468931	-0.390095	-0.26033	-0.345816	-0.229888	-0.327898	-0.245498	-0.234296	-0.354222	-0.278775	-0.22171	-0.268189	-0.0473005	0.123761	-0.223871	-0.0346639	0.139866
M183T641	-0.0641056	0.0733062	0.0102021	-0.021586	-0.00922863	-0.0636516	0.245474	-0.16511	-0.0451414	0.0604868	-0.00145905	0.111223	0.129444	0.244127	0.0881241	0.207477	0.178061	0.16716	0.109022	0.102247	0.241456	-0.00680433	0.110644	0.00551362	-0.011931	0.00411184	-0.155568	-5.21811e-05	0.0480235	-0.145016	0.0994787	-0.0312089	-0.051191	-0.361313	-0.234276	-0.327249	-0.208234	-0.305134	-0.225821	-0.221973	-0.325826	-0.262272	-0.212265	-0.259007	-0.0291834	0.125908	-0.226706	-0.030678	0.0985609
M217T760	0.0154729	-0.00541977	-0.016899	0.000967376	-0.0285914	-0.0224524	0.0293049	-0.224015	0.219104	0.306234	0.223999	0.0394952	-0.0392878	0.0252526	-0.00583079	0.12469	0.180071	0.163257	0.0952322	0.0166338	0.0551734	0.246006	0.0566104	-0.0390065	0.0346308	-0.0391202	-0.0769396	-0.0495641	-0.0389917	-0.07992	0.00725134	-0.123269	-0.0392302	-0.179153	-0.247755	-0.271554	-0.104017	-0.0827998	-0.229127	-0.0507444	-0.227154	-0.253175	-0.206826	-0.0438907	-0.00192671	0.107825	-0.0155851	0.0117489	0.314028
M132T864	-0.027425	-0.00768765	0.0406622	0.0154693	-0.0787832	-0.0982749	0.0466599	-0.133067	0.182391	0.26386	0.161359	0.0468227	-0.0167039	0.0403909	-0.0170664	0.215987	0.22902	0.194855	0.145592	0.132748	0.0797857	0.206538	0.00325707	-0.0306396	0.0421592	-0.0318756	-0.115596	0.0319147	0.0720363	-0.0938001	0.0965377	-0.0406784	-0.00150943	-0.202728	-0.204627	-0.192362	-0.136421	-0.141908	-0.173193	-0.0838275	-0.214551	-0.172504	-0.125354	-0.0727537	-0.0723218	0.0397177	-0.0144086	-0.0138787	0.273542
M247T773	-0.040401	-0.00344604	0.0528862	0.0174448	-0.0954178	-0.124305	0.0733515	-0.15452	0.200292	0.30034	0.177022	0.0623889	-0.00693232	0.0658939	-0.0139099	0.270609	0.278894	0.237445	0.178946	0.170532	0.111464	0.230366	0.00660811	-0.0335786	0.0478172	-0.0352045	-0.147147	0.0446031	0.0968743	-0.119035	0.126404	-0.0401964	-0.00173076	-0.260225	-0.246001	-0.235385	-0.174166	-0.190438	-0.208307	-0.115455	-0.267306	-0.207749	-0.15027	-0.105223	-0.0916343	0.0477228	-0.0333654	-0.020712	0.314415
M115T864	-0.043793	0.0185145	0.0362869	0.00524885	-0.0672015	-0.101359	0.121047	-0.165378	0.134233	0.236646	0.131991	0.0758611	0.0299341	0.115479	0.0159187	0.246181	0.247214	0.215706	0.155603	0.142312	0.146736	0.166973	0.0404759	-0.023266	0.0304019	-0.0247428	-0.146888	0.025484	0.0743444	-0.125673	0.111951	-0.0444513	-0.0188263	-0.287857	-0.246954	-0.268626	-0.181781	-0.218835	-0.218473	-0.143392	-0.285801	-0.23042	-0.174941	-0.146886	-0.0685113	0.0755778	-0.0884535	-0.0215364	0.257427
M190T447	-0.0405152	0.0385742	0.013619	-0.00869118	-0.0213843	-0.0551005	0.144439	-0.120339	0.0149706	0.0905045	0.0347263	0.0709795	0.0671043	0.142379	0.0447948	0.159115	0.146325	0.133213	0.0904888	0.0831761	0.149275	0.0412269	0.0620521	-0.0036777	0.00243699	-0.00469827	-0.109705	0.00581002	0.0404367	-0.0995406	0.0742034	-0.0269163	-0.0288749	-0.24148	-0.173068	-0.221869	-0.143149	-0.19713	-0.161826	-0.139353	-0.225022	-0.181981	-0.144418	-0.157332	-0.0306807	0.0784581	-0.127439	-0.0194866	0.113444
M303T894	-0.0207901	0.00676566	0.0187733	0.00416156	-0.0417888	-0.0584499	0.0622027	-0.113085	0.104205	0.168415	0.101408	0.0432819	0.00708103	0.0585826	0.0045225	0.147206	0.155251	0.135589	0.0958737	0.0798332	0.0801673	0.124415	0.0246096	-0.018067	0.0220347	-0.0188731	-0.086635	0.00938261	0.0367228	-0.0751155	0.0612766	-0.0379281	-0.0128748	-0.17027	-0.159916	-0.170811	-0.107451	-0.122168	-0.141702	-0.0786416	-0.175992	-0.149595	-0.114569	-0.0782005	-0.0386969	0.0499339	-0.0426147	-0.00980917	0.179586
M153T521	-0.0234372	0.020554	0.00912356	-0.00345904	-0.022763	-0.0428461	0.0899933	-0.109046	0.0528359	0.114187	0.0628551	0.0495641	0.0316034	0.0877483	0.0232146	0.12552	0.126552	0.113928	0.0765238	0.0610778	0.098992	0.0733583	0.042881	-0.00982126	0.00956049	-0.0105245	-0.0824521	-0.000306365	0.0242643	-0.0751475	0.0515881	-0.0348072	-0.0216196	-0.178222	-0.148367	-0.178111	-0.106792	-0.135218	-0.136811	-0.0931335	-0.176109	-0.151317	-0.119835	-0.101497	-0.0240336	0.0620271	-0.0757265	-0.0107761	0.129084
M482T868	0.02016	0.0492468	-0.0748135	-0.0338343	0.0625057	0.0641666	0.132867	-0.244387	0.0353766	0.115193	0.0994725	0.0624733	0.0481457	0.134871	0.0711103	0.0112259	0.0548971	0.0712209	0.00429776	-0.0962764	0.121705	0.0650477	0.147741	-0.0104485	-0.016039	-0.0097769	-0.0490198	-0.116564	-0.126737	-0.0770729	-0.0611538	-0.142121	-0.087296	-0.206223	-0.222844	-0.333378	-0.0926495	-0.115501	-0.234272	-0.0973006	-0.237014	-0.293246	-0.260017	-0.126229	0.0796061	0.18096	-0.146039	0.017012	0.137113
M434T662	0.0458179	0.0421915	-0.100623	-0.0381175	0.0907694	0.110112	0.0913573	-0.237299	0.0289926	0.0872262	0.0992586	0.0404546	0.0272255	0.0950903	0.066502	-0.0727398	-0.0131111	0.0148264	-0.0448567	-0.164868	0.0738846	0.0517795	0.151798	-0.00986096	-0.0226799	-0.00848282	-0.0021266	-0.147967	-0.179088	-0.0425972	-0.115678	-0.160561	-0.0935236	-0.128088	-0.182021	-0.295017	-0.0387528	-0.0402982	-0.20289	-0.0484649	-0.173668	-0.265823	-0.245107	-0.0758043	0.116163	0.18329	-0.117231	0.0310921	0.102653
M435T662	0.0572745	0.0611366	-0.133484	-0.0530798	0.131405	0.154966	0.124358	-0.273565	-0.0163664	0.0444071	0.0799084	0.0484838	0.0505752	0.130458	0.0949657	-0.12559	-0.058476	-0.0162329	-0.0825421	-0.227586	0.0938045	0.00913954	0.196867	-0.00359697	-0.0400985	-0.00171525	0.0123065	-0.190487	-0.234557	-0.0421692	-0.157849	-0.19009	-0.119755	-0.140183	-0.193616	-0.345037	-0.0325088	-0.0424845	-0.226685	-0.059546	-0.189723	-0.307911	-0.289816	-0.0997256	0.15902	0.22761	-0.162789	0.038889	0.0646047
M137T677	0.0223145	0.0672053	-0.0953875	-0.0445774	0.0795611	0.0786763	0.18407	-0.323009	0.0433301	0.151732	0.127948	0.086372	0.0688419	0.186554	0.0960597	0.0262123	0.0806888	0.100974	0.0117868	-0.117709	0.169593	0.0835636	0.195699	-0.0131756	-0.0211504	-0.0123928	-0.0716735	-0.149558	-0.159902	-0.10706	-0.072854	-0.184221	-0.114856	-0.284895	-0.29929	-0.44623	-0.130601	-0.165242	-0.313429	-0.13721	-0.322505	-0.391121	-0.345633	-0.176345	0.100434	0.239251	-0.199882	0.0201301	0.181971
M433T629	0.0137739	0.0763363	-0.0932045	-0.0473226	0.0812993	0.0736726	0.210417	-0.324187	0.0196784	0.133191	0.109242	0.0960864	0.0872793	0.213104	0.107046	0.0393834	0.0860188	0.106583	0.0161645	-0.107976	0.19321	0.0621734	0.204373	-0.00927725	-0.0255606	-0.00864135	-0.0831922	-0.146	-0.151803	-0.117276	-0.0624369	-0.178087	-0.117865	-0.312135	-0.306236	-0.462414	-0.146085	-0.193754	-0.321061	-0.158837	-0.341765	-0.401209	-0.353762	-0.202958	0.097712	0.245492	-0.225326	0.0157143	0.167246
M172T447	-0.0260188	0.044321	-0.0109182	-0.0162121	-0.00306358	-0.0294764	0.156594	-0.185813	0.0425633	0.134065	0.0765912	0.0785572	0.0640417	0.155079	0.0553095	0.144385	0.151124	0.143312	0.0838434	0.0430227	0.159932	0.0745751	0.0961666	-0.00953375	0.000885115	-0.0101921	-0.109954	-0.031753	-0.00533983	-0.109614	0.0444108	-0.0723371	-0.0510275	-0.269774	-0.225106	-0.297233	-0.151641	-0.19981	-0.21731	-0.14478	-0.269316	-0.252077	-0.208051	-0.166658	-0.00344452	0.123427	-0.145049	-0.0101114	0.159455
M233T651	-0.00638479	0.0438149	-0.0357107	-0.0220093	0.0190572	0.00475039	0.14362	-0.218912	0.0568084	0.147524	0.101017	0.0726096	0.0520457	0.143134	0.0583551	0.0993005	0.12425	0.124326	0.0587864	-0.00928954	0.143624	0.0888905	0.116149	-0.0128045	-0.00249928	-0.0129491	-0.0891626	-0.0662488	-0.0536853	-0.0996722	0.00380912	-0.105812	-0.0657334	-0.24997	-0.235898	-0.321315	-0.132121	-0.167	-0.234004	-0.125287	-0.265279	-0.278374	-0.236276	-0.14828	0.027486	0.148852	-0.140602	0.001429	0.171211
M125T915	-0.0104867	0.067057	-0.0522607	-0.0351757	0.0547699	0.0352599	0.186082	-0.195904	-0.0456549	0.0328714	0.0201786	0.0791749	0.094997	0.188299	0.0900373	0.0491686	0.0592884	0.073079	0.0166449	-0.0459889	0.16878	-0.0153325	0.14321	0.00388854	-0.0263601	0.00396557	-0.0740244	-0.0808793	-0.0749206	-0.0921382	-0.0161364	-0.0929028	-0.0780727	-0.246326	-0.196636	-0.312313	-0.120621	-0.178915	-0.207822	-0.143389	-0.245873	-0.261878	-0.229735	-0.181627	0.0544298	0.161783	-0.193728	-0.000232265	0.0619274
M217T614	-0.00252389	0.0574529	-0.0534963	-0.0316768	0.0472113	0.0336818	0.164858	-0.216621	0.00126122	0.084818	0.061583	0.0747766	0.0736199	0.166292	0.0781389	0.0556479	0.0777825	0.0884549	0.0261354	-0.0476718	0.153614	0.0324238	0.13881	-0.00406968	-0.0176282	-0.00391964	-0.0738525	-0.0861037	-0.081828	-0.0923435	-0.0209259	-0.109254	-0.0778965	-0.242205	-0.216945	-0.324671	-0.119484	-0.163979	-0.224632	-0.130053	-0.25334	-0.277906	-0.24216	-0.162438	0.0533294	0.16504	-0.170839	0.00415445	0.111186
M292T589	-0.00107286	0.0928355	-0.0877886	-0.055054	0.125065	0.109882	0.20606	-0.11894	-0.222319	-0.19076	-0.125669	0.0648837	0.142827	0.213679	0.128314	-0.0960387	-0.104439	-0.0620168	-0.0888941	-0.142904	0.157461	-0.204098	0.169611	0.0329927	-0.0679007	0.0338579	-0.0078992	-0.111556	-0.130386	-0.0436346	-0.0802901	-0.0655527	-0.0905474	-0.15387	-0.0713178	-0.222645	-0.0491489	-0.126689	-0.109185	-0.123243	-0.134322	-0.173685	-0.17165	-0.181104	0.114154	0.159226	-0.23861	0.0050614	-0.160812
M187T640	-0.022896	0.138848	-0.104646	-0.074843	0.148685	0.111479	0.338657	-0.212395	-0.278513	-0.199535	-0.144835	0.119692	0.218083	0.347345	0.187402	-0.0402944	-0.0584306	-0.0109951	-0.0669554	-0.13876	0.278869	-0.241766	0.248421	0.0406452	-0.0857906	0.0412132	-0.0669071	-0.138686	-0.14461	-0.107119	-0.0634693	-0.0963092	-0.130271	-0.321318	-0.179101	-0.397617	-0.136825	-0.264463	-0.221733	-0.230032	-0.287115	-0.314359	-0.292551	-0.313422	0.129537	0.243179	-0.37141	-0.003948	-0.149333
M246T593	-0.0427641	0.0403871	0.0154569	-0.00986996	-0.00925396	-0.0433199	0.133947	-0.0547886	-0.052209	-0.00400823	-0.0324483	0.0579486	0.0781024	0.133307	0.0472765	0.113901	0.0861587	0.0794406	0.0571672	0.0707585	0.130143	-0.0343338	0.0472994	0.00817185	-0.00899178	0.00725662	-0.0828681	0.0165479	0.0459921	-0.073277	0.0663982	0.00713337	-0.0187121	-0.183045	-0.0970336	-0.140438	-0.10808	-0.1671	-0.092483	-0.12112	-0.153602	-0.106503	-0.0837093	-0.141506	-0.0257573	0.048364	-0.122438	-0.0216286	0.0163232
M508T862	-0.0341163	0.0545342	-0.00903596	-0.0212637	0.0241604	-0.00638176	0.154706	-0.0665717	-0.100828	-0.0574962	-0.061756	0.0603137	0.0971595	0.156175	0.0686458	0.0625108	0.0373723	0.042941	0.0205824	0.0198956	0.139162	-0.0830256	0.0772655	0.0154546	-0.0245578	0.0149534	-0.0649095	-0.0132129	0.00495121	-0.0661012	0.0320836	-0.00747648	-0.0359088	-0.176639	-0.0873638	-0.157899	-0.0941031	-0.159856	-0.0935555	-0.123808	-0.147613	-0.119772	-0.10257	-0.154138	0.00790866	0.0742901	-0.154024	-0.0159757	-0.0344225
M190T921	-0.0612359	0.0757451	0.00544535	-0.0254223	0.0204075	-0.0301838	0.219442	-0.0533129	-0.163937	-0.110029	-0.117383	0.0841434	0.144526	0.22106	0.0927988	0.107387	0.0566055	0.0601643	0.0383517	0.0613477	0.198452	-0.141418	0.088807	0.0262462	-0.0339819	0.0252195	-0.0977683	0.00855743	0.0420993	-0.0919003	0.0709116	0.0210305	-0.0367059	-0.243494	-0.0952144	-0.181608	-0.135137	-0.236038	-0.101095	-0.179789	-0.189536	-0.128984	-0.107339	-0.221251	-0.0097769	0.0773949	-0.213753	-0.0305743	-0.0777004
M141T656	-0.0488675	0.0530572	0.0114166	-0.0158488	0.00576425	-0.0335025	0.159374	-0.0353733	-0.110847	-0.0692683	-0.0814103	0.0625776	0.103751	0.160002	0.063811	0.0953892	0.0559391	0.0551201	0.0391066	0.0611584	0.146817	-0.093995	0.0578776	0.0179187	-0.0212961	0.0170226	-0.0786015	0.01552	0.0440905	-0.0709834	0.0635732	0.0209467	-0.0224083	-0.184573	-0.0731618	-0.130258	-0.105471	-0.179797	-0.0745612	-0.134616	-0.143414	-0.0918786	-0.0741859	-0.163037	-0.0172643	0.0501275	-0.151983	-0.0248167	-0.0457183
M246T631	-0.0567952	0.0639805	0.0112848	-0.0200817	0.0141705	-0.0313674	0.184772	-0.0215881	-0.15595	-0.1167	-0.119547	0.0690855	0.126571	0.186184	0.0775102	0.0913332	0.04082	0.0432205	0.0310631	0.0619342	0.16611	-0.138977	0.0660046	0.0254641	-0.0301551	0.0244968	-0.0811946	0.0183501	0.0488152	-0.0736445	0.0679935	0.0337447	-0.0247317	-0.195951	-0.0600251	-0.127802	-0.110333	-0.199361	-0.0649426	-0.151488	-0.143838	-0.0844877	-0.0691644	-0.186473	-0.014966	0.0516333	-0.179062	-0.0290271	-0.0897694
M137T500	-0.0519405	0.0726697	-0.00444917	-0.0254503	0.0112137	-0.0348913	0.227449	-0.147763	-0.0714106	0.0172431	-0.0221483	0.0985843	0.125571	0.227527	0.0897985	0.151527	0.125981	0.12361	0.0736534	0.0611918	0.216801	-0.0381892	0.113258	0.00971768	-0.0199455	0.00871724	-0.125508	-0.0158097	0.0200129	-0.122213	0.0682406	-0.0333087	-0.0540191	-0.311339	-0.196196	-0.292928	-0.173635	-0.263239	-0.195148	-0.196156	-0.279358	-0.233662	-0.193639	-0.234521	-0.00675397	0.123438	-0.217265	-0.0240898	0.0521894
M252T641	-0.0467095	0.0668557	-0.00575072	-0.0234308	0.00666768	-0.0356132	0.214931	-0.163343	-0.040501	0.052206	0.00567287	0.0963488	0.112143	0.214505	0.0826593	0.156263	0.138833	0.134509	0.0801207	0.0596327	0.208169	-0.00644987	0.111603	0.00443992	-0.0143544	0.00348916	-0.126039	-0.0200321	0.014713	-0.123162	0.0648796	-0.0450619	-0.0546022	-0.310764	-0.211499	-0.303959	-0.173936	-0.254843	-0.208219	-0.188519	-0.28652	-0.246696	-0.203984	-0.223319	-0.00698873	0.12706	-0.203707	-0.0211585	0.0856158
M241T910	-0.0418802	0.085057	-0.0288406	-0.0365004	0.0480007	0.00700079	0.238131	-0.138161	-0.135513	-0.0617872	-0.0682365	0.094304	0.143456	0.240717	0.109136	0.0824165	0.0566446	0.0685135	0.025352	0.00401122	0.213687	-0.105628	0.136218	0.0198039	-0.0380295	0.0192874	-0.0960648	-0.0429438	-0.0211844	-0.104038	0.0288753	-0.0384922	-0.0671475	-0.279298	-0.160372	-0.280099	-0.144518	-0.239166	-0.172015	-0.187519	-0.245578	-0.220102	-0.190897	-0.235316	0.0290953	0.138054	-0.240738	-0.0180242	-0.0259074
M203T911	-0.0340571	0.0849695	-0.0388334	-0.0388731	0.0568873	0.0206843	0.233321	-0.15193	-0.129696	-0.0560553	-0.0582387	0.0921143	0.138805	0.236317	0.110505	0.0646586	0.0462195	0.0612405	0.0154896	-0.0169062	0.207543	-0.0997018	0.144496	0.0184678	-0.0393908	0.0181562	-0.0879866	-0.0568883	-0.0406283	-0.10032	0.0126696	-0.0521256	-0.0731882	-0.272024	-0.165274	-0.290529	-0.137057	-0.22649	-0.179271	-0.180056	-0.244636	-0.231307	-0.202766	-0.228358	0.0415197	0.148586	-0.239327	-0.0134127	-0.0207947
M107T930	-0.0206601	0.049784	-0.022327	-0.0219945	0.0238374	0.00126697	0.148336	-0.133049	-0.0331088	0.0298553	0.00884479	0.0647215	0.0768297	0.149068	0.0643273	0.0738	0.0713342	0.0752595	0.0343572	0.00306265	0.139084	-0.00938196	0.0949952	0.00326296	-0.0155056	0.00295763	-0.0730309	-0.0383791	-0.0238301	-0.0790622	0.0165966	-0.0515712	-0.0495451	-0.20499	-0.150237	-0.227887	-0.107993	-0.159397	-0.153525	-0.122264	-0.196029	-0.18808	-0.160673	-0.149495	0.0187583	0.107461	-0.147414	-0.00761906	0.0529493
M265T624	-0.0115942	0.0478897	-0.0318861	-0.0240222	0.0370643	0.0209068	0.131859	-0.118668	-0.0489183	0.00108593	-0.00428956	0.0544069	0.0717252	0.133527	0.0636069	0.0339093	0.0345193	0.0441066	0.00959248	-0.0252065	0.118462	-0.0292291	0.0944284	0.00582712	-0.0203718	0.00580631	-0.0507063	-0.0484416	-0.042685	-0.0615826	-0.00535383	-0.0522989	-0.0503179	-0.165801	-0.121227	-0.199393	-0.0817074	-0.126487	-0.12941	-0.101296	-0.159805	-0.164546	-0.144517	-0.128624	0.0336625	0.103349	-0.136793	-0.00279065	0.021413
M204T911	-0.0168597	0.0730929	-0.0490979	-0.0376755	0.069131	0.0462205	0.185774	-0.122098	-0.132032	-0.0821894	-0.0640903	0.0687043	0.115542	0.189682	0.0976198	0.00401134	-0.00629774	0.0148056	-0.0190023	-0.055511	0.157528	-0.110204	0.130201	0.0190091	-0.0411927	0.0191385	-0.0488039	-0.0669986	-0.0648471	-0.0669406	-0.0202055	-0.0515365	-0.0678119	-0.192216	-0.113607	-0.227138	-0.0878125	-0.157558	-0.132629	-0.132301	-0.173512	-0.180766	-0.164463	-0.175432	0.0586468	0.130331	-0.199192	-0.00464239	-0.0544096
M205T924	-0.0185242	0.0638011	-0.0383295	-0.0312663	0.049178	0.0261274	0.173167	-0.135198	-0.0840825	-0.0250706	-0.0264883	0.0692557	0.0992216	0.175605	0.0842633	0.0389904	0.0334563	0.0467392	0.00730486	-0.0295593	0.153657	-0.0602747	0.11821	0.0112317	-0.029446	0.0111632	-0.0627397	-0.0565764	-0.0484782	-0.0758081	-0.00369254	-0.0557136	-0.0618471	-0.206381	-0.138816	-0.238884	-0.101369	-0.163611	-0.150586	-0.131641	-0.192961	-0.194113	-0.171259	-0.168221	0.0416244	0.125257	-0.179982	-0.00578684	0.00132582
M159T499	-0.0127065	0.0747782	-0.0564284	-0.0395472	0.0697077	0.0483788	0.195448	-0.165557	-0.100603	-0.0353876	-0.0282744	0.07665	0.112055	0.198979	0.100532	0.0184234	0.0186047	0.0387474	-0.00767086	-0.0610512	0.169869	-0.0737625	0.146086	0.0131672	-0.0376132	0.0133441	-0.0601734	-0.0812459	-0.0789931	-0.0807053	-0.024582	-0.0766981	-0.0781251	-0.224863	-0.157859	-0.280735	-0.104974	-0.172292	-0.175326	-0.142674	-0.214902	-0.230089	-0.20615	-0.186392	0.0640831	0.154913	-0.208193	-0.00159688	-0.005597
M264T904	-0.105096	0.00694545	0.129851	0.0270945	-0.0909076	-0.154049	0.0507365	0.285056	-0.195004	-0.238971	-0.246245	0.00834252	0.0829817	0.0480474	-0.00972808	0.15093	0.0305802	0.00179816	0.068946	0.245646	0.0520169	-0.209983	-0.126953	0.0382241	-0.00363424	0.0357754	-0.0596414	0.195284	0.257196	-0.00521994	0.194274	0.231865	0.0926181	-0.000383616	0.189331	0.265478	-0.0390198	-0.117319	0.207415	-0.0695884	0.104037	0.266939	0.250742	-0.0688174	-0.149165	-0.182266	-0.0169453	-0.0631561	-0.234454
M246T902	-0.106883	0.0184095	0.12101	0.0209605	-0.0797084	-0.145986	0.0801825	0.261093	-0.211944	-0.246661	-0.252026	0.0196521	0.100252	0.0780805	0.00572554	0.152095	0.0315853	0.00612982	0.066647	0.235436	0.0772976	-0.223038	-0.1048	0.0405046	-0.00971025	0.0380912	-0.0679187	0.182777	0.244749	-0.0167657	0.189879	0.220662	0.0807862	-0.033017	0.167055	0.224426	-0.053943	-0.142511	0.182235	-0.0907035	0.0730885	0.233447	0.220506	-0.0966846	-0.138915	-0.1591	-0.0485717	-0.0633304	-0.237679
M169T958	-0.0850312	-0.0122214	0.122152	0.0326168	-0.0986125	-0.146991	0.00259106	0.24974	-0.111253	-0.151089	-0.171354	-0.00470344	0.039364	-0.00114932	-0.0325948	0.144159	0.0490263	0.0170857	0.075345	0.227771	0.0135235	-0.126317	-0.134524	0.0239226	0.0108229	0.0217602	-0.0488356	0.179235	0.233502	0.0022516	0.173742	0.198532	0.091842	0.0249844	0.162125	0.252531	-0.0247765	-0.0732279	0.184524	-0.0342758	0.105183	0.244782	0.23227	-0.022425	-0.143358	-0.176406	0.03147	-0.052133	-0.152957
M148T958	-0.0907835	0.000237044	0.117309	0.0272996	-0.0934177	-0.147812	0.0401854	0.216953	-0.119453	-0.143299	-0.169368	0.0117738	0.05887	0.036586	-0.016611	0.164353	0.0681622	0.0369132	0.0849653	0.230233	0.0489716	-0.128518	-0.111251	0.0247474	0.00713486	0.0224921	-0.0679524	0.170603	0.228974	-0.0180383	0.179197	0.186387	0.0798157	-0.0273654	0.124275	0.195616	-0.0526662	-0.114347	0.146083	-0.0656055	0.0554566	0.197941	0.192459	-0.0605159	-0.139647	-0.150061	-0.00559076	-0.0543757	-0.139317
M147T958	-0.0797218	0.0173312	0.086264	0.0141114	-0.0641995	-0.115228	0.0802331	0.139746	-0.118473	-0.121132	-0.144075	0.0288941	0.0748417	0.0778685	0.00893916	0.147739	0.0675644	0.0451428	0.0733017	0.182251	0.0825521	-0.119192	-0.0592191	0.0229569	-0.00161182	0.0210757	-0.073977	0.124912	0.175403	-0.036345	0.146987	0.137235	0.0486955	-0.0805136	0.0619819	0.0935729	-0.0721221	-0.139542	0.0770433	-0.090287	-0.00915224	0.107798	0.110026	-0.0958634	-0.104051	-0.0886984	-0.0533456	-0.0462872	-0.110629
M84T958	-0.0865031	0.0219223	0.0905249	0.0135488	-0.066911	-0.122927	0.0958813	0.139798	-0.128537	-0.12696	-0.152971	0.0353341	0.08514	0.093404	0.0139657	0.162892	0.0771946	0.0535168	0.0806948	0.19476	0.0977431	-0.127646	-0.0566173	0.0246931	-0.00275643	0.022664	-0.0840618	0.130643	0.185548	-0.0443116	0.158042	0.14282	0.0485299	-0.100219	0.0555875	0.0839391	-0.084514	-0.159997	0.0714547	-0.104837	-0.0234749	0.101881	0.106188	-0.112658	-0.109773	-0.0871781	-0.0671056	-0.0499206	-0.114152
M130T958	-0.0893807	0.0106444	0.105146	0.0210741	-0.0840995	-0.139954	0.0707279	0.167239	-0.111019	-0.116603	-0.148917	0.0264857	0.070355	0.0673312	-0.00214712	0.175624	0.0866093	0.057326	0.0911971	0.218344	0.0780562	-0.113432	-0.082342	0.0224841	0.00478199	0.0202885	-0.0826984	0.150665	0.209215	-0.0370522	0.172755	0.159813	0.0631053	-0.0766675	0.0752644	0.124987	-0.0768273	-0.145115	0.0958565	-0.0899683	0.00142364	0.136408	0.138928	-0.0907169	-0.12771	-0.114241	-0.0373775	-0.0524215	-0.107608
M309T949	-0.0954259	0.061094	0.0653095	-0.00812234	-0.00743518	-0.0732788	0.166565	0.190487	-0.310662	-0.333267	-0.299835	0.045	0.159593	0.168718	0.0670317	0.0766638	-0.0375678	-0.038106	0.00773215	0.136276	0.138558	-0.313906	-0.0152207	0.0545768	-0.0439768	0.0528876	-0.0567977	0.110758	0.155116	-0.0288815	0.12719	0.172199	0.0306372	-0.0876224	0.132959	0.112647	-0.0620583	-0.178593	0.12653	-0.134264	0.0187187	0.142477	0.12822	-0.167824	-0.0667645	-0.0720659	-0.155642	-0.0540273	-0.311696
M266T862	-0.0497146	0.0433699	0.0241822	-0.0125638	0.0341448	0.000419924	0.0834811	0.200639	-0.300934	-0.359723	-0.284417	0.0043276	0.113432	0.0880898	0.0516283	-0.0604997	-0.144066	-0.127224	-0.0698819	0.0244162	0.0481018	-0.316204	-0.0152258	0.0522447	-0.050517	0.0517435	0.0229135	0.0598313	0.068874	0.0308869	0.0361969	0.138573	0.0231528	0.0509474	0.198763	0.181543	0.0311537	-0.0428618	0.178587	-0.0437401	0.128352	0.190195	0.155693	-0.0710452	-0.00896931	-0.0725026	-0.0925171	-0.0291257	-0.350894
M262T905	-0.0301513	0.0519944	-0.0093239	-0.0237461	0.0679843	0.044827	0.0915563	0.152536	-0.305422	-0.360474	-0.269166	0.00550831	0.115112	0.0978743	0.0672802	-0.112652	-0.178157	-0.149568	-0.10198	-0.0412517	0.0484671	-0.318388	0.0222703	0.0516634	-0.0600527	0.0517545	0.0414779	0.013849	0.00748953	0.035124	-0.0118221	0.0969948	-0.00100274	0.052429	0.177077	0.131318	0.0439374	-0.0242868	0.1476	-0.0374896	0.115413	0.142927	0.107455	-0.0715295	0.0329263	-0.02984	-0.11204	-0.01702	-0.350235
M331T951	-0.0420032	0.0391335	0.0176425	-0.0116399	0.0251235	-0.00451997	0.0852349	0.129164	-0.224644	-0.257232	-0.207694	0.0140425	0.0956337	0.0885274	0.0468359	-0.0256445	-0.0890725	-0.0774525	-0.0414812	0.0257878	0.0587276	-0.232005	0.000810641	0.0387315	-0.038407	0.0382466	0.00217183	0.0423302	0.0531524	0.00858779	0.0346817	0.097022	0.0111957	0.00209268	0.12187	0.0993281	0.00288621	-0.0605143	0.107648	-0.0534333	0.0617187	0.112081	0.0916899	-0.0772229	-0.00810564	-0.039434	-0.0903695	-0.0239175	-0.247019
M224T893	0.0145218	0.0213675	-0.037074	-0.0197566	0.084472	0.0941401	-0.0112704	0.148232	-0.23394	-0.315076	-0.205731	-0.0361427	0.0462012	-0.00433913	0.0336098	-0.208689	-0.236897	-0.200661	-0.14791	-0.121966	-0.0505835	-0.256979	0.00551967	0.039335	-0.0514987	0.0403866	0.105898	-0.024056	-0.0589696	0.0858184	-0.0835547	0.0582868	-0.000246149	0.178442	0.214195	0.189932	0.123109	0.108467	0.18003	0.0572795	0.205137	0.177354	0.129219	0.0383655	0.0697111	-0.0384129	-0.0211087	0.00695699	-0.319912
M206T897	-0.0633698	0.0702026	0.0165457	-0.0249772	0.0647629	0.0195406	0.138211	0.241236	-0.423902	-0.495916	-0.387273	0.0147525	0.167975	0.145426	0.0864949	-0.0966647	-0.205348	-0.176495	-0.106226	0.00649177	0.0846518	-0.441104	0.00683444	0.0727007	-0.0761439	0.0722166	0.0303652	0.0587115	0.0665995	0.0346019	0.0320411	0.168212	0.0156072	0.0452438	0.247624	0.201746	0.0349045	-0.0719478	0.215258	-0.0736535	0.147742	0.22008	0.175262	-0.117881	0.00767073	-0.0689078	-0.155483	-0.0362816	-0.480121
M310T950	-0.0629058	0.10554	-0.0195135	-0.0444354	0.0860963	0.0327143	0.251372	0.0521219	-0.371572	-0.369325	-0.296195	0.0723912	0.206427	0.258438	0.134612	-0.0274179	-0.110206	-0.0792639	-0.0645526	-0.0154727	0.197156	-0.362454	0.107201	0.0609968	-0.0787551	0.0605378	-0.0369441	-0.00516354	0.00915749	-0.044291	0.0238714	0.0717673	-0.0422177	-0.153823	0.0507141	-0.0683964	-0.0678817	-0.199091	0.0184302	-0.170351	-0.0686424	-0.0156637	-0.0263952	-0.233465	0.038577	0.0600341	-0.268435	-0.0317787	-0.334714
M160T896	-0.155215	0.086501	0.116186	-0.00273214	-0.0728024	-0.182501	0.298257	0.101238	-0.258682	-0.201231	-0.252206	0.116785	0.215465	0.295793	0.0898005	0.309069	0.169072	0.139425	0.146436	0.296953	0.287966	-0.235811	0.00678255	0.046028	-0.02504	0.0426381	-0.194706	0.164458	0.261838	-0.140288	0.256661	0.178634	0.0265917	-0.345094	-0.0417347	-0.0774378	-0.228734	-0.40037	-0.0235168	-0.281586	-0.21281	-0.0105995	0.0188146	-0.323071	-0.146744	-0.0331631	-0.255352	-0.0854028	-0.158435
M209T641	-0.0683516	0.0982002	-0.0065854	-0.0370468	0.0494479	-0.00829403	0.264695	-0.0350557	-0.256025	-0.209686	-0.190201	0.0935749	0.186807	0.26855	0.122748	0.0733938	0.0072329	0.0217862	0.00679737	0.0367144	0.228752	-0.233954	0.113895	0.0412786	-0.0548875	0.040361	-0.0907793	-0.0012492	0.029091	-0.0903183	0.0598313	0.0343189	-0.0476828	-0.252346	-0.0666552	-0.181008	-0.132724	-0.25801	-0.0832177	-0.203641	-0.182233	-0.119784	-0.105245	-0.259391	0.0102661	0.0900971	-0.267054	-0.0339013	-0.171429
M138T500	-0.0914989	0.122227	-0.000383872	-0.0435832	0.045869	-0.030813	0.343951	-0.0754431	-0.281873	-0.205246	-0.203002	0.128293	0.231544	0.347466	0.151286	0.138742	0.0589643	0.0700797	0.0398952	0.0735467	0.30581	-0.248625	0.145421	0.0451264	-0.0600426	0.0437162	-0.139418	0.00395662	0.0505678	-0.134474	0.0951918	0.0327164	-0.0612043	-0.362848	-0.130266	-0.272495	-0.197069	-0.355839	-0.144436	-0.274866	-0.277699	-0.190882	-0.162103	-0.342825	-0.00174761	0.123758	-0.340128	-0.045361	-0.154872
M407T651	-0.087862	0.0930415	0.022429	-0.0266748	0.0007335	-0.0701853	0.289648	-0.0940731	-0.161551	-0.0729216	-0.110741	0.118695	0.179304	0.289852	0.111262	0.199409	0.135331	0.129374	0.0906588	0.121853	0.272547	-0.127149	0.10795	0.0257012	-0.0310497	0.0239903	-0.156518	0.026104	0.0813198	-0.141308	0.1221	0.022881	-0.0433169	-0.361282	-0.169598	-0.271933	-0.208424	-0.339032	-0.167666	-0.250863	-0.293422	-0.200433	-0.160803	-0.29974	-0.0372644	0.101878	-0.272462	-0.0442781	-0.029573
M92T889	-0.082206	0.0934804	0.0149043	-0.0289018	0.0111126	-0.0560672	0.283055	-0.0876168	-0.174894	-0.0936206	-0.120712	0.113482	0.178558	0.283969	0.113054	0.17311	0.110903	0.109186	0.0738515	0.101771	0.262569	-0.142637	0.110677	0.027805	-0.0352078	0.0262863	-0.142895	0.0177884	0.0672175	-0.131335	0.107034	0.0210501	-0.0454592	-0.339905	-0.153239	-0.258595	-0.193108	-0.320911	-0.154986	-0.24006	-0.273638	-0.189291	-0.154134	-0.29	-0.0259828	0.10231	-0.270062	-0.0411604	-0.0514555
M269T579	0.00908468	0.0660902	-0.0733659	-0.0443598	0.132986	0.131683	0.098745	0.067993	-0.314222	-0.366264	-0.241811	0.00383856	0.114418	0.108395	0.0942884	-0.219735	-0.250302	-0.198847	-0.167423	-0.169825	0.0408932	-0.324252	0.0896813	0.0506818	-0.0781057	0.051948	0.0825027	-0.0733768	-0.110727	0.0485302	-0.106604	0.0197486	-0.0450604	0.0683825	0.1453	0.0483646	0.0758691	0.0216591	0.097682	-0.0179771	0.103112	0.0633572	0.0240514	-0.0637009	0.113717	0.0465191	-0.141758	0.00695038	-0.354635
M471T938	0.00908973	0.0774702	-0.0843847	-0.0510559	0.14701	0.143773	0.125815	0.0455335	-0.33406	-0.378892	-0.249646	0.0135358	0.13102	0.136241	0.109996	-0.226033	-0.255985	-0.200047	-0.174381	-0.185844	0.0629478	-0.340814	0.112491	0.0534089	-0.0851984	0.0547672	0.0781757	-0.088362	-0.127354	0.0398806	-0.115431	0.00771874	-0.057484	0.0420617	0.127389	0.0109996	0.0654167	0.00203745	0.0758798	-0.0356723	0.0777859	0.0328314	-0.00444456	-0.0883269	0.127181	0.0698277	-0.172181	0.00776205	-0.363201
M421T899	0.0371144	0.0490094	-0.093606	-0.0422267	0.132287	0.149755	0.0569765	-0.0102593	-0.204746	-0.240591	-0.134389	-0.00384066	0.0665714	0.0656051	0.0756632	-0.22713	-0.220005	-0.170137	-0.159133	-0.206036	0.00957465	-0.210772	0.10093	0.0313675	-0.0623412	0.0330895	0.08942	-0.10992	-0.158367	0.0472826	-0.14113	-0.0418712	-0.058285	0.0716707	0.0803952	-0.0142225	0.0810149	0.0610018	0.0365066	0.012792	0.0717585	-0.00517921	-0.0353109	-0.0231374	0.132332	0.0791751	-0.101574	0.0231798	-0.233906
M266T858	0.017281	0.0323835	-0.0516873	-0.0266279	0.0940537	0.102768	0.0225654	0.0842284	-0.215359	-0.273185	-0.17364	-0.0187903	0.0566342	0.0295808	0.0491051	-0.192758	-0.210363	-0.172451	-0.138023	-0.13575	-0.0173621	-0.230096	0.0397287	0.0351809	-0.0527218	0.036308	0.0874249	-0.0487216	-0.083433	0.0622727	-0.0914738	0.0234422	-0.0203854	0.118361	0.150662	0.101631	0.0933002	0.0727972	0.115766	0.0294449	0.137477	0.0995781	0.0619446	0.0044651	0.0834945	0.00554718	-0.0559881	0.00990964	-0.272331
M245T933	0.0321136	0.0222309	-0.0612917	-0.0248766	0.0928177	0.111709	-0.0028409	0.0476558	-0.158014	-0.209129	-0.118583	-0.0244186	0.0299754	0.00361543	0.0377284	-0.198055	-0.196298	-0.159397	-0.134376	-0.15399	-0.0370815	-0.171312	0.0428028	0.0251405	-0.0441194	0.026506	0.0927187	-0.0662255	-0.106912	0.0636221	-0.10933	-0.0066912	-0.0257474	0.125298	0.121207	0.0755841	0.0986214	0.0970274	0.0883918	0.0483981	0.126432	0.0694201	0.0358234	0.0292202	0.0922867	0.0193019	-0.0313329	0.0183804	-0.211428
M507T861	0.0359796	0.0198406	-0.063936	-0.0246949	0.0947265	0.116432	-0.0113292	0.0476126	-0.153089	-0.206665	-0.114089	-0.0279977	0.0244828	-0.00478371	0.0351789	-0.207148	-0.202317	-0.164567	-0.138964	-0.161547	-0.0454641	-0.167298	0.0416682	0.0242788	-0.0436798	0.0257314	0.0985806	-0.0697306	-0.11301	0.0681826	-0.115883	-0.00990156	-0.0258316	0.136438	0.125011	0.0808931	0.105736	0.108543	0.0916143	0.0564943	0.134596	0.0726985	0.0378547	0.038448	0.0958602	0.0186952	-0.0240275	0.0204617	-0.21022
M105T615	0.0271641	-0.00933622	-0.0248076	-0.00426243	0.0403659	0.0607641	-0.0648519	0.0776637	-0.0671947	-0.120311	-0.0633232	-0.0404028	-0.0176729	-0.0617017	-0.00703901	-0.138223	-0.134639	-0.116344	-0.0866948	-0.08624	-0.0791176	-0.0840693	-0.0157351	0.0114415	-0.0167965	0.0123273	0.0808181	-0.0215182	-0.0500686	0.0672083	-0.0675875	0.0151352	0.00603791	0.153049	0.125209	0.132801	0.0984422	0.120361	0.108955	0.078248	0.148467	0.112696	0.0835187	0.0795722	0.0430098	-0.0327234	0.0458885	0.0138109	-0.131347
M204T692	0.0385703	-0.00929748	-0.039679	-0.00765582	0.0510007	0.0780947	-0.0682044	0.0440785	-0.0463738	-0.0937424	-0.0360941	-0.04038	-0.02564	-0.0647321	-0.00489615	-0.15422	-0.137316	-0.115696	-0.0940781	-0.11375	-0.0828212	-0.061247	-0.000102907	0.0072992	-0.0167178	0.00845471	0.0864927	-0.043907	-0.0791826	0.0666947	-0.089102	-0.0113997	-0.0050518	0.150181	0.102125	0.0999832	0.101302	0.131115	0.0837488	0.0841823	0.134152	0.0803167	0.0532929	0.0849646	0.0600298	-0.0108075	0.0454392	0.0207374	-0.104928
M85T863	0.0418736	-0.00435188	-0.0483697	-0.0119961	0.0671762	0.096119	-0.0665031	0.0612262	-0.0840213	-0.142616	-0.0670644	-0.0447041	-0.0167828	-0.0618051	0.00276387	-0.189312	-0.17556	-0.147325	-0.118943	-0.137604	-0.0880256	-0.101878	0.00534226	0.0134871	-0.0257886	0.0148448	0.103033	-0.0517787	-0.0933695	0.0789241	-0.105384	-0.0062962	-0.0078146	0.174287	0.131208	0.121673	0.11944	0.146382	0.106733	0.0912457	0.161565	0.101023	0.0669137	0.0880427	0.0743803	-0.0116312	0.037844	0.0225636	-0.154009
M118T557	0.0462959	-0.00748452	-0.0511013	-0.0114464	0.067211	0.0992629	-0.0750186	0.0533138	-0.0694061	-0.127284	-0.053272	-0.0471212	-0.0245838	-0.0704339	-0.000756516	-0.192941	-0.173975	-0.145802	-0.11929	-0.143574	-0.0951509	-0.0872428	0.00536511	0.01094	-0.0236155	0.0123742	0.105926	-0.0564701	-0.100105	0.0806329	-0.111099	-0.0138003	-0.00885438	0.179363	0.125902	0.117857	0.122784	0.15536	0.101795	0.0980507	0.16174	0.0956078	0.0620303	0.0965792	0.0771494	-0.00905986	0.0459128	0.0250412	-0.139801
M142T603	0.00854697	0.012804	-0.0227113	-0.0109822	0.0379654	0.0423315	0.00945539	0.0240231	-0.0779453	-0.0980922	-0.0604487	-0.00644148	0.020727	0.0121849	0.019703	-0.0754003	-0.0795163	-0.0644586	-0.0533935	-0.056763	-0.00584499	-0.0828953	0.0190858	0.0125669	-0.0201324	0.0130433	0.0334772	-0.023213	-0.0375234	0.0226794	-0.0386746	0.00320034	-0.0103968	0.0421672	0.0510632	0.0297766	0.0347928	0.028014	0.0373893	0.0110339	0.0472873	0.0295	0.0159385	0.00117468	0.035148	0.00747758	-0.0228528	0.00502021	-0.0975559
M222T624	0.0271397	0.00879848	-0.0424652	-0.0147598	0.0601589	0.0771863	-0.0184417	0.0287959	-0.0862457	-0.122128	-0.0631298	-0.0218782	0.00737979	-0.0143439	0.0179029	-0.138236	-0.131091	-0.106997	-0.0906693	-0.108469	-0.0390333	-0.0961135	0.0237971	0.0135666	-0.0259339	0.0145681	0.0678707	-0.0471717	-0.0770031	0.0476224	-0.079352	-0.0104367	-0.0158275	0.0980335	0.0810684	0.056298	0.0739176	0.0816268	0.0599855	0.0453479	0.0928424	0.0485573	0.025699	0.0359252	0.063126	0.0105737	-0.00465258	0.0152755	-0.125997
M258T778	0.0189859	0.00301773	-0.0263995	-0.00879563	0.0430932	0.0560596	-0.0266612	0.0517563	-0.079221	-0.117433	-0.0666228	-0.0239067	0.00333795	-0.0234551	0.00835331	-0.11423	-0.114452	-0.0962565	-0.0752011	-0.0776817	-0.0428987	-0.0904876	0.00413151	0.0130473	-0.0203667	0.0137811	0.0603233	-0.0253251	-0.0482822	0.046901	-0.0574059	0.0085131	-0.00359704	0.101082	0.0918807	0.0825942	0.0697621	0.0768648	0.0755667	0.0456446	0.101472	0.0724628	0.0499475	0.0403917	0.042942	-0.011023	0.00910981	0.0100949	-0.122596
M179T856	0.0178131	0.0117932	-0.0331705	-0.0138391	0.0563275	0.0674862	-0.0099688	0.0562158	-0.114227	-0.155486	-0.0932217	-0.0207	0.0189523	-0.00579941	0.0203648	-0.131319	-0.13608	-0.112914	-0.0896732	-0.0916798	-0.0323567	-0.125667	0.0156271	0.0186839	-0.028859	0.019503	0.0647953	-0.0320209	-0.0573812	0.0483536	-0.0651134	0.0109784	-0.00911781	0.0992646	0.102232	0.0808723	0.0723357	0.0709598	0.0812339	0.0378968	0.104701	0.0739319	0.0484616	0.0269408	0.0533685	-0.00394704	-0.0114488	0.0097411	-0.158464
M252T758	0.0212202	0.0106106	-0.0364646	-0.0141416	0.0578992	0.071247	-0.013638	0.0478405	-0.105256	-0.145249	-0.0835883	-0.0215479	0.0147544	-0.00946889	0.0193524	-0.134908	-0.135616	-0.111997	-0.0907728	-0.098047	-0.0355161	-0.116347	0.0180748	0.0170419	-0.0279764	0.0179303	0.0666246	-0.0372346	-0.064362	0.0488001	-0.0704959	0.00396995	-0.0112385	0.100476	0.0963842	0.0740845	0.0738702	0.0758373	0.0752333	0.0412782	0.10227	0.0666352	0.0417592	0.0309032	0.0569721	0.000484118	-0.00849985	0.0117354	-0.148661
M343T863	0.0293377	0.00306492	-0.0400916	-0.0116686	0.0494608	0.0681494	-0.0254128	0.0040421	-0.0438572	-0.0693149	-0.0252512	-0.0198629	-0.00573886	-0.0222878	0.0102069	-0.115717	-0.10043	-0.0809554	-0.0726422	-0.0984591	-0.0397979	-0.0509613	0.0225595	0.006374	-0.0174734	0.007313	0.0575825	-0.0480602	-0.075403	0.038843	-0.0740129	-0.0240436	-0.0164172	0.0813617	0.0504455	0.030491	0.0620773	0.0768891	0.0339879	0.0448909	0.0684557	0.0226811	0.00616043	0.0395259	0.0567164	0.0170123	0.00597758	0.0166312	-0.0737055
M259T866	0.041035	-0.0131041	-0.0397578	-0.00549658	0.0385986	0.0667205	-0.0650836	-0.0078242	0.0147617	-0.0109561	0.0229471	-0.0314614	-0.0385783	-0.0629362	-0.0100251	-0.116046	-0.0861021	-0.0705498	-0.0652504	-0.101578	-0.0714973	0.0063248	0.00841324	-0.0033528	-0.00574607	-0.00228985	0.0652645	-0.0510005	-0.0819678	0.0464974	-0.0819194	-0.0387561	-0.0115986	0.106581	0.041099	0.0378757	0.0742951	0.11057	0.0289816	0.0728438	0.0789246	0.0218202	0.00682207	0.0770057	0.0540845	0.0107343	0.0473799	0.0227188	-0.0207931
M133T645	0.0447235	-0.00891585	-0.0482578	-0.00945745	0.0534618	0.0837089	-0.064348	0.00584066	-0.0171758	-0.0527237	-0.00285666	-0.0355348	-0.0315134	-0.0610994	-0.00336383	-0.148346	-0.120381	-0.0987903	-0.0878306	-0.124354	-0.0768587	-0.0282236	0.0138083	0.00186164	-0.0137093	0.00312089	0.080523	-0.0591663	-0.0961827	0.057592	-0.0976856	-0.0356381	-0.0145208	0.128527	0.066024	0.0559696	0.0909323	0.125338	0.0483942	0.0799201	0.103074	0.0389175	0.0176736	0.0806268	0.067736	0.0109119	0.0411962	0.0247807	-0.0628414
M72T667	0.0570371	-0.00267968	-0.0704247	-0.016627	0.0704481	0.106642	-0.0504854	-0.0537211	0.00512158	-0.0154472	0.0330054	-0.0276464	-0.0322763	-0.0467084	0.00742927	-0.160641	-0.115761	-0.0892643	-0.0936164	-0.160055	-0.064703	-0.000473908	0.0458129	-0.00300395	-0.0156621	-0.00142902	0.0792115	-0.0930337	-0.137094	0.0474442	-0.123825	-0.0762774	-0.0350193	0.100095	0.0181739	-0.0141435	0.0817133	0.120006	-0.00271291	0.0727498	0.0609542	-0.025765	-0.0409781	0.0693484	0.0923478	0.0524851	0.0224167	0.0328589	-0.0229328
M292T815	0.064933	0.00828316	-0.0909199	-0.025854	0.0981407	0.137841	-0.0356519	-0.0627602	-0.0338169	-0.0591348	0.009661	-0.0266544	-0.0179589	-0.0301288	0.0242302	-0.204866	-0.157289	-0.120559	-0.124677	-0.203225	-0.0594571	-0.0397506	0.0697809	0.00281515	-0.0283058	0.00474743	0.095374	-0.117933	-0.171799	0.0545408	-0.153279	-0.0886029	-0.0489285	0.108344	0.0275384	-0.0264364	0.0949962	0.128786	-0.0022673	0.072575	0.068289	-0.035166	-0.0553333	0.0613335	0.120567	0.0731635	-0.00153355	0.0379125	-0.0647019
M254T668	0.0702016	0.00977163	-0.0989163	-0.0286306	0.110174	0.153284	-0.0405616	-0.0534774	-0.0532997	-0.0871485	-0.00559982	-0.0318487	-0.0164937	-0.034187	0.027423	-0.234049	-0.185745	-0.144094	-0.143899	-0.22477	-0.0686796	-0.0616559	0.0731619	0.00594861	-0.0337394	0.00808104	0.110127	-0.126347	-0.186298	0.0653887	-0.169067	-0.0887943	-0.051242	0.131119	0.0474976	-0.0105669	0.111492	0.14685	0.0133361	0.082879	0.0905886	-0.0212941	-0.0467028	0.0698686	0.132881	0.0732285	-0.00133984	0.040815	-0.0937164
M244T466	0.0464154	0.140867	-0.192347	-0.101624	0.294357	0.305959	0.22065	-0.00864188	-0.549217	-0.61415	-0.379004	0.0254337	0.216822	0.240365	0.205461	-0.450111	-0.468956	-0.358936	-0.33441	-0.408979	0.10592	-0.55579	0.246195	0.0856212	-0.154052	0.0887885	0.155391	-0.219709	-0.307854	0.0696457	-0.265569	-0.0571731	-0.134052	0.0655913	0.166985	-0.0703639	0.124367	0.0300048	0.0681776	-0.0504504	0.0999335	-0.0291733	-0.0904757	-0.147471	0.275378	0.185903	-0.314559	0.0323085	-0.585857
M256T615	0.0996785	0.066755	-0.190619	-0.0729268	0.239571	0.293703	0.0449576	-0.0863677	-0.257828	-0.313467	-0.135321	-0.0220461	0.0639085	0.0596516	0.112509	-0.432663	-0.379893	-0.290424	-0.287179	-0.416467	-0.0301424	-0.267254	0.186845	0.0370353	-0.0962956	0.0407063	0.179259	-0.235895	-0.33801	0.0940073	-0.296998	-0.135773	-0.115507	0.157074	0.0958749	-0.0670558	0.165736	0.170292	0.0195543	0.0688211	0.120038	-0.0609585	-0.10963	0.016032	0.260402	0.167953	-0.12859	0.0603505	-0.308851
M238T862	0.0466406	0.103085	-0.157762	-0.0775064	0.217822	0.232761	0.169721	-0.0923326	-0.331971	-0.351789	-0.199827	0.0299736	0.14447	0.183443	0.152371	-0.31019	-0.29949	-0.22024	-0.226632	-0.317873	0.0915601	-0.32793	0.209397	0.049777	-0.104601	0.0522819	0.0976855	-0.192405	-0.259502	0.0289381	-0.209916	-0.0952603	-0.118146	-0.00351999	0.0386139	-0.150959	0.0651242	0.00644904	-0.0309745	-0.0476043	0.000643134	-0.114923	-0.145955	-0.118082	0.215601	0.183321	-0.238205	0.0320431	-0.328701
M309T861	0.075452	0.119338	-0.210483	-0.0961352	0.273131	0.303145	0.188644	-0.164454	-0.350258	-0.364828	-0.185359	0.0334037	0.152746	0.205249	0.180359	-0.393296	-0.356943	-0.258416	-0.279156	-0.420978	0.0968391	-0.342581	0.270332	0.0507427	-0.121799	0.0541618	0.126298	-0.263999	-0.354863	0.0350013	-0.28436	-0.157429	-0.156684	-0.00386695	0.00789787	-0.229172	0.0841048	0.0309116	-0.0771954	-0.0418859	-0.0196623	-0.187284	-0.220453	-0.124574	0.282062	0.250721	-0.275556	0.050041	-0.338697
M164T675	0.0631829	0.0344072	-0.113829	-0.0408154	0.130403	0.164811	0.0248208	-0.100252	-0.0910997	-0.104642	-0.0211468	-0.0064648	0.0223551	0.0322673	0.0600206	-0.223592	-0.178426	-0.131017	-0.1443	-0.23793	-0.0115709	-0.0910322	0.117563	0.0112236	-0.0460654	0.0133461	0.0886361	-0.147643	-0.205128	0.0386767	-0.171736	-0.107755	-0.0743249	0.0571789	0.000550056	-0.0956534	0.0758592	0.087089	-0.038785	0.0341896	0.0226794	-0.0897367	-0.107662	0.00691774	0.149724	0.119103	-0.0699295	0.0385776	-0.101326
M188T863	0.0555082	0.0546867	-0.122791	-0.0512698	0.160485	0.188237	0.0595895	-0.0539404	-0.201612	-0.23406	-0.115225	-0.00404475	0.064251	0.069589	0.0870032	-0.272358	-0.247736	-0.188111	-0.186076	-0.263564	0.0064212	-0.205728	0.132109	0.0296871	-0.0692571	0.0319389	0.106311	-0.150407	-0.21266	0.0516827	-0.183841	-0.0799938	-0.0788609	0.0754605	0.0599661	-0.057672	0.0933289	0.0808255	0.00850153	0.0212946	0.0612262	-0.0469471	-0.0776616	-0.0194131	0.16853	0.115843	-0.113937	0.0344361	-0.226747
M303T461	0.0755309	0.0573955	-0.151152	-0.0591291	0.187793	0.227424	0.0530279	-0.0900078	-0.196588	-0.229565	-0.0964599	-0.00830582	0.0571617	0.064384	0.0945854	-0.323185	-0.280622	-0.211273	-0.21578	-0.322437	-0.00547386	-0.200255	0.157957	0.027811	-0.075384	0.0306221	0.128142	-0.189265	-0.266511	0.0611532	-0.228434	-0.115547	-0.0967323	0.0922173	0.0487007	-0.087575	0.112688	0.111008	-0.0103052	0.0375972	0.0628713	-0.0776218	-0.110677	-0.00630197	0.204283	0.146463	-0.117391	0.0463755	-0.223051
M199T930	0.0511006	0.0823451	-0.144756	-0.0651533	0.173732	0.192398	0.14834	-0.182848	-0.174273	-0.153221	-0.0602746	0.0398849	0.0982554	0.1582	0.123822	-0.215338	-0.17703	-0.116638	-0.153124	-0.270518	0.0941516	-0.159315	0.202912	0.0231267	-0.0721819	0.0252971	0.0535834	-0.190348	-0.245265	-0.00761874	-0.182117	-0.141894	-0.118688	-0.0741262	-0.0784651	-0.248842	0.0147082	-0.0203383	-0.129512	-0.0550851	-0.0962643	-0.211934	-0.218063	-0.110473	0.18612	0.205227	-0.201403	0.0349908	-0.13138
M174T664	0.067308	0.0622542	-0.146032	-0.0585425	0.170487	0.202787	0.0873015	-0.157124	-0.141853	-0.14014	-0.0403418	0.0148896	0.0611889	0.096981	0.0992734	-0.252469	-0.203014	-0.142414	-0.169456	-0.289512	0.0372301	-0.134437	0.176495	0.0181235	-0.0650561	0.0205919	0.0847589	-0.190948	-0.255889	0.0218169	-0.202813	-0.141746	-0.107088	0.00186702	-0.0394875	-0.185709	0.0573937	0.0487162	-0.0901594	-0.00333294	-0.0326072	-0.164039	-0.178609	-0.0479803	0.189786	0.179215	-0.14291	0.0429129	-0.127477
M173T662	0.0847859	0.0493917	-0.156456	-0.0559767	0.168335	0.212824	0.0546925	-0.196296	-0.0747724	-0.0666621	0.023071	0.00699001	0.0286965	0.0636988	0.08464	-0.259843	-0.188049	-0.128776	-0.165768	-0.310266	0.0114467	-0.066212	0.177789	0.00644137	-0.0547125	0.00918817	0.0923241	-0.210091	-0.282157	0.0250377	-0.223523	-0.175246	-0.112082	0.0142561	-0.0702242	-0.210666	0.0657729	0.080032	-0.11836	0.0211635	-0.0411237	-0.19462	-0.205099	-0.0161479	0.199294	0.192567	-0.111117	0.0527993	-0.0581482
	TRUE	TRUE	TRUE	TRUE	TRUE	TRUE	TRUE	TRUE	TRUE	TRUE	TRUE	TRUE	TRUE	TRUE	TRUE	TRUE	TRUE	TRUE	TRUE	TRUE	TRUE	TRUE	TRUE	TRUE	TRUE	TRUE	TRUE	TRUE	TRUE	TRUE	TRUE	TRUE	TRUE	TRUE	TRUE	TRUE	TRUE	TRUE	TRUE	TRUE	TRUE	TRUE	TRUE	TRUE	TRUE	TRUE	TRUE	TRUE	TRUE
	Acidaminococcaceae	Acidaminococcaceae Phascolarctobacterium	Actinomycetaceae Actinomyces	Actinomycetaceae Varibaculum	Alcaligenaceae	Alcaligenaceae Parasutterella	Alcaligenaceae Sutterella	Archaea	Bacillaceae	Bacillaceae Bacillus	Bacillales	Bacteroidaceae	Bacteroidaceae Bacteroides	Bacteroidales	Betaproteobacteria	Bifidobacteriaceae	Bifidobacteriaceae Bifidobacterium	Bifidobacteriaceae Bifidobacterium breve	Bifidobacteriaceae Bifidobacterium longum subsp. longum	Bifidobacteriales	Burkholderiales	Christensenellaceae Christensenellaceae R-7 group	Clostridiaceae Clostridium sensu stricto	Clostridiaceae Sarcina	Clostridiaceae Clostridium neonatale	Clostridiaceae Unclassified	Clostridiales	Clostridiales Family XI Anaerococcus	Coriobacteriaceae	Coriobacteriaceae Atopobium	Coriobacteriaceae Collinsella	Coriobacteriaceae Eggerthella	Desulfovibrionaceae Bilophila	Enterobacteriaceae	Enterobacteriaceae Citrobacter	Enterobacteriaceae Enterobacter	Enterobacteriaceae Enterobacteriaceae bacterium	Enterobacteriaceae Escherichia-Shigella	Enterobacteriaceae Klebsiella	Enterobacteriaceae Salmonella enterica subsp. enterica serovar Paratyphi A	Enterobacteriales	Enterococcaceae	Enterococcaceae Enterococcus	Erysipelotrichaceae	Erysipelotrichaceae Coprobacillus	Erysipelotrichaceae Erysipelatoclostridium	Erysipelotrichaceae Erysipelotrichaceae	Erysipelotrichaceae Faecalitalea	Erysipelotrichaceae Holdemanella
Ceraminde_MS2_48	-0.0408602	-0.0142322	0.11233	0.126462	-0.0201404	-0.158578	-0.0226121	0.142219	0.187898	0.306084	0.0835247	0.191697	-0.0200233	-0.0257333	0.0129067	0.220429	0.233782	0.294578	0.262497	0.301807	0.114796	0.27203	-0.369821	-0.263425	-0.105201	-0.269422	0.0659089	0.237385	0.289382	-0.196955	0.219511	0.152166	0.146025	-0.273185	0.00540889	0.057819	-0.211282	-0.322445	-0.0542002	-0.195966	-0.180288	0.100987	0.10563	0.0665823	-0.242709	-0.0407615	0.00660335	0.0896773	0.331971
Phosphatidylethanolamines_MS2_102	-0.0407434	-0.0186973	0.109925	0.122811	-0.0214125	-0.153618	-0.0268832	0.137288	0.189881	0.302593	0.086605	0.183594	-0.0226601	-0.0295713	0.00965181	0.21107	0.225626	0.283254	0.252911	0.291744	0.106736	0.270838	-0.362845	-0.255295	-0.100921	-0.261118	0.065757	0.231318	0.280724	-0.191739	0.212344	0.147281	0.143048	-0.258635	0.00756702	0.0611665	-0.20385	-0.306152	-0.050388	-0.185925	-0.171709	0.0999878	0.104639	0.0725317	-0.236976	-0.0436468	0.016813	0.0862276	0.32645
Ceraminde_MS2_47	-0.0421922	-0.00535723	0.121327	0.133965	-0.0152375	-0.160607	-0.0124957	0.149498	0.166771	0.287638	0.063957	0.20417	-0.0119128	-0.0192953	0.0223492	0.213946	0.227014	0.298622	0.257827	0.31195	0.132921	0.256463	-0.377134	-0.264177	-0.126278	-0.270829	0.0854224	0.248706	0.302485	-0.203053	0.224082	0.171236	0.154318	-0.296236	0.0161944	0.0566793	-0.222426	-0.350677	-0.0576628	-0.220016	-0.189223	0.104306	0.104368	0.0643496	-0.252015	-0.0369106	-0.00541351	0.0982945	0.317135
Triglyceride_MS2_26	-0.0383004	-0.00720274	0.109272	0.119166	-0.0139238	-0.140788	-0.0131957	0.131921	0.147993	0.252521	0.0564897	0.179401	-0.0115338	-0.0197241	0.019119	0.182897	0.195799	0.259807	0.222721	0.274391	0.116294	0.227191	-0.335642	-0.23104	-0.114571	-0.237026	0.0812871	0.221347	0.267836	-0.179779	0.196571	0.154175	0.138377	-0.258689	0.0190574	0.0541843	-0.196251	-0.30733	-0.0491883	-0.194374	-0.164665	0.0940078	0.093074	0.0633797	-0.224221	-0.0352874	0.00231232	0.0873722	0.278005
Ceraminde_MS2_78	-0.0392934	-0.0119437	0.110019	0.11886	-0.0155707	-0.139625	-0.0178815	0.130628	0.153921	0.255722	0.0609895	0.17622	-0.0144899	-0.0242063	0.0164108	0.178157	0.192686	0.255383	0.218911	0.271817	0.111459	0.232137	-0.338009	-0.229094	-0.113714	-0.23508	0.0837929	0.221483	0.266605	-0.179531	0.194723	0.153775	0.139341	-0.251181	0.0220618	0.0592279	-0.194232	-0.299468	-0.046645	-0.189789	-0.1605	0.095697	0.0946637	0.0714011	-0.224753	-0.039258	0.0128967	0.0863904	0.279862
Phosphatidylethanolamines_MS2_75	-0.0433062	-0.0346105	0.108432	0.125159	-0.0314977	-0.168081	-0.0456784	0.14167	0.244557	0.366062	0.127037	0.185203	-0.037875	-0.0429247	-0.00394863	0.245524	0.262155	0.309507	0.289304	0.309382	0.0907331	0.326121	-0.392942	-0.283432	-0.0795363	-0.288899	0.0427057	0.240122	0.292435	-0.204186	0.22958	0.13434	0.146448	-0.252403	-0.00851227	0.0698392	-0.209833	-0.297271	-0.0508088	-0.169726	-0.177516	0.106216	0.118571	0.0841451	-0.24957	-0.0545787	0.0372839	0.0826549	0.387039
Monoglyceride_MS1_19	-0.0597473	-0.0913219	0.132035	0.132133	-0.0491838	-0.156576	-0.100198	0.134571	0.305752	0.393658	0.168163	0.15847	-0.0702187	-0.0991592	-0.0305844	0.173542	0.213199	0.256248	0.233471	0.290141	0.0462213	0.381589	-0.441622	-0.260873	-0.0951541	-0.267254	0.103634	0.259885	0.295788	-0.211358	0.212456	0.154743	0.172795	-0.178478	0.0477199	0.141149	-0.198299	-0.22552	-0.0197645	-0.137421	-0.132185	0.135996	0.141327	0.196632	-0.27258	-0.106979	0.17316	0.0808011	0.400395
Phosphatidylglycerols_MS2_106	-0.0513086	-0.0716726	0.116485	0.118475	-0.0403072	-0.141491	-0.0795917	0.122493	0.259282	0.34273	0.139782	0.147617	-0.0563354	-0.0792747	-0.0214954	0.162817	0.194972	0.236369	0.214436	0.263365	0.0513155	0.328878	-0.388494	-0.235596	-0.087468	-0.241306	0.0885533	0.231421	0.266023	-0.1887	0.192606	0.139445	0.152263	-0.17422	0.0373865	0.115855	-0.180742	-0.217014	-0.0225838	-0.132261	-0.125903	0.117885	0.122534	0.159475	-0.241832	-0.0873483	0.133178	0.0741941	0.351477
Diglyceride_MS1_34	-0.068773	-0.103795	0.15284	0.152222	-0.0555407	-0.178512	-0.113608	0.154587	0.345835	0.445648	0.188838	0.182328	-0.0792613	-0.113193	-0.0336875	0.194582	0.240317	0.291387	0.263649	0.3321	0.055072	0.433194	-0.505929	-0.296813	-0.112986	-0.304237	0.123527	0.298878	0.339709	-0.242225	0.242539	0.180615	0.199218	-0.205974	0.057973	0.162477	-0.227848	-0.260654	-0.0223898	-0.160478	-0.151193	0.156397	0.161384	0.226562	-0.313031	-0.122513	0.198502	0.093719	0.453663
Ceraminde_MS2_57	-0.0483249	-0.112268	0.0812115	0.105263	-0.0726728	-0.184201	-0.132356	0.122072	0.438175	0.556373	0.282819	0.136325	-0.104208	-0.107155	-0.0702523	0.310204	0.338617	0.327738	0.356078	0.300553	-0.0158769	0.499614	-0.437551	-0.32596	0.0292368	-0.328747	-0.0499896	0.22261	0.26908	-0.207935	0.240205	0.0496503	0.131565	-0.137671	-0.0591084	0.111374	-0.178287	-0.160116	-0.0300653	-0.0456358	-0.143203	0.115053	0.155599	0.147371	-0.247108	-0.104098	0.158273	0.0452478	0.555067
Ceraminde_MS2_84	-0.0427383	-0.101264	0.070414	0.0933276	-0.0662211	-0.167017	-0.119866	0.109261	0.399364	0.507409	0.259092	0.121854	-0.0948917	-0.096077	-0.0646879	0.286003	0.310773	0.298559	0.32642	0.270925	-0.0166285	0.454007	-0.392668	-0.29632	0.0321837	-0.29865	-0.0526982	0.198212	0.240665	-0.186717	0.217439	0.0395777	0.116097	-0.122738	-0.058692	0.0979628	-0.159509	-0.141763	-0.0278559	-0.0371749	-0.129773	0.102146	0.140299	0.128968	-0.220745	-0.0928715	0.140086	0.0390684	0.506026
Ceraminde_MS2_62	-0.0471199	-0.139181	0.0640176	0.0857759	-0.0835663	-0.16742	-0.160269	0.098651	0.474806	0.572783	0.319297	0.0963576	-0.12384	-0.129111	-0.0930241	0.289512	0.322801	0.288763	0.33323	0.258742	-0.0641623	0.519946	-0.411499	-0.301662	0.0679509	-0.303159	-0.072996	0.192181	0.228372	-0.186063	0.213758	0.0122062	0.113895	-0.063655	-0.0645277	0.125784	-0.142713	-0.0746162	-0.0134627	0.0152278	-0.105633	0.109529	0.15579	0.172496	-0.220429	-0.119834	0.209181	0.0243603	0.560419
Triglyceride_MS2_60	-0.0338001	-0.0802657	0.0526324	0.0837202	-0.0606182	-0.168381	-0.100427	0.105915	0.380321	0.500104	0.250081	0.123638	-0.0844464	-0.0737122	-0.0581614	0.318666	0.332893	0.315446	0.349984	0.268739	-0.00865283	0.432966	-0.360024	-0.301644	0.0530818	-0.303083	-0.0926499	0.178714	0.226729	-0.17661	0.21887	0.0168396	0.0968904	-0.138581	-0.0905057	0.0651754	-0.154798	-0.152826	-0.0390827	-0.0348352	-0.142227	0.0849775	0.128854	0.0779165	-0.200825	-0.0705221	0.0849863	0.0334736	0.502703
Ceraminde_MS2_58	-0.0317136	-0.0969492	0.0382889	0.0664338	-0.0662608	-0.149696	-0.117047	0.0848528	0.392512	0.492876	0.267069	0.0898177	-0.0955724	-0.0870582	-0.072541	0.291051	0.308379	0.274822	0.319689	0.22804	-0.0434938	0.431306	-0.327572	-0.272334	0.0789712	-0.272789	-0.105412	0.149921	0.188563	-0.154024	0.191219	-0.0107967	0.0805137	-0.0792997	-0.0906487	0.0734685	-0.123038	-0.0846977	-0.0254015	0.0107172	-0.109329	0.0778661	0.124153	0.0936891	-0.173911	-0.0794699	0.119267	0.017061	0.487298
Diglyceride_MS1_35	-0.0488045	-0.134288	0.074592	0.0834707	-0.0733815	-0.137602	-0.149669	0.0874382	0.405644	0.475122	0.267039	0.0818251	-0.11073	-0.128199	-0.0806939	0.202742	0.24128	0.222186	0.249061	0.219468	-0.0555387	0.446871	-0.376921	-0.243966	0.0272649	-0.246357	-0.0118543	0.183091	0.207721	-0.16643	0.17666	0.0402745	0.117091	-0.0434171	-0.0162782	0.138164	-0.126554	-0.0592044	-0.000417973	0.00228649	-0.0770883	0.109713	0.140423	0.195675	-0.206228	-0.121358	0.227079	0.0288403	0.461879
Ceraminde_MS2_51	-0.0335259	-0.0808991	0.055731	0.0681842	-0.049149	-0.115176	-0.0932849	0.0764812	0.288722	0.358195	0.186567	0.0822676	-0.0716491	-0.0775941	-0.0490794	0.18493	0.206897	0.199367	0.216853	0.187921	-0.0174494	0.32687	-0.286509	-0.203409	0.0157105	-0.205343	-0.0212342	0.144998	0.171777	-0.133476	0.149854	0.0352318	0.0882009	-0.0752314	-0.0279222	0.0828905	-0.111509	-0.0899259	-0.0138848	-0.023792	-0.0834474	0.0782324	0.102768	0.112749	-0.161102	-0.075028	0.123543	0.0285446	0.354988
Lysophosphatidylcholines_MS2_66	-0.0323187	-0.0928549	0.0448518	0.0616208	-0.0572701	-0.120655	-0.107899	0.0720173	0.329882	0.403101	0.221053	0.0728928	-0.0842006	-0.0860777	-0.0625481	0.211811	0.233447	0.211157	0.241801	0.187627	-0.0391099	0.363383	-0.29005	-0.217135	0.0467273	-0.218218	-0.0545849	0.136887	0.164405	-0.132879	0.154557	0.00968635	0.0800559	-0.0553365	-0.0494132	0.0831428	-0.104386	-0.063717	-0.0128671	0.00444637	-0.0806392	0.0759075	0.108834	0.112614	-0.156437	-0.0801865	0.135244	0.0187944	0.396086
Monoglyceride_MS2_59	-0.028847	-0.0755709	0.0438985	0.0587007	-0.047626	-0.109062	-0.0883854	0.0684139	0.279868	0.347927	0.184584	0.0728259	-0.0692712	-0.0708812	-0.0494888	0.188094	0.206275	0.192486	0.215141	0.173462	-0.0231476	0.312976	-0.260395	-0.194766	0.0307758	-0.19605	-0.0404751	0.127311	0.153467	-0.121408	0.140878	0.0181918	0.0747648	-0.0648753	-0.0404337	0.0705399	-0.0995376	-0.0750761	-0.0146157	-0.0104644	-0.078556	0.0682179	0.0953395	0.0945198	-0.143497	-0.0671994	0.108393	0.0215156	0.344224
Sphingomyelin_MS2_82	-0.02602	-0.0707909	0.0374714	0.0541077	-0.0462438	-0.106921	-0.0839223	0.065103	0.273633	0.34261	0.182229	0.0697324	-0.0668997	-0.0654707	-0.0486203	0.193012	0.208476	0.191944	0.217149	0.167902	-0.0239133	0.304711	-0.246657	-0.192087	0.0384952	-0.193032	-0.0521042	0.118487	0.14511	-0.115722	0.137711	0.00943958	0.0675318	-0.0633791	-0.0487383	0.061863	-0.0946638	-0.0714201	-0.0163209	-0.00569431	-0.0783864	0.0624122	0.0910861	0.0813829	-0.1346	-0.0614301	0.0957017	0.018374	0.339286
Ceraminde_MS2_63	-0.0481182	-0.112865	0.0853907	0.087049	-0.0588282	-0.120675	-0.123601	0.0871902	0.328066	0.386139	0.206253	0.0873273	-0.0886958	-0.111736	-0.0591002	0.149861	0.187599	0.189015	0.196598	0.204352	-0.0257833	0.372402	-0.350219	-0.208535	-0.0163775	-0.211944	0.0364096	0.182888	0.204	-0.156688	0.157876	0.0725214	0.12164	-0.0626825	0.0163459	0.132768	-0.126999	-0.0858955	1.29494e-05	-0.0333464	-0.0731806	0.107252	0.124466	0.189331	-0.200137	-0.10952	0.204352	0.0397206	0.377995
X.O.acyl..1.hydroxy.fatty.acid_MS2_120	-0.0389402	-0.0873672	0.0712303	0.0723604	-0.045634	-0.0980589	-0.0956713	0.0726199	0.25697	0.305112	0.159581	0.0746288	-0.0684949	-0.0872146	-0.0443194	0.119883	0.14986	0.154394	0.157863	0.168114	-0.0145225	0.294501	-0.283769	-0.168645	-0.0194486	-0.17158	0.0344212	0.150582	0.168396	-0.128051	0.128909	0.0640073	0.100187	-0.0587419	0.0156361	0.105566	-0.105961	-0.0790119	-0.00152888	-0.0347707	-0.0624216	0.0870076	0.0995787	0.150189	-0.163814	-0.0862838	0.158927	0.0346935	0.299877
Phosphatidylethanolamines_MS1_24	-0.0367635	-0.0470086	0.0781382	0.112846	-0.0478201	-0.195746	-0.0663149	0.140716	0.342239	0.492231	0.208124	0.1811	-0.0607018	-0.0470375	-0.0292631	0.354182	0.362666	0.376289	0.389687	0.332935	0.0560899	0.418499	-0.406769	-0.342743	0.00128726	-0.346004	-0.0623938	0.225734	0.288761	-0.211588	0.260724	0.0689547	0.124342	-0.241922	-0.0843361	0.0489213	-0.20747	-0.272311	-0.0621564	-0.11826	-0.196507	0.095574	0.1327	0.0483107	-0.243409	-0.052173	0.0208684	0.0629137	0.509693
Diglyceride_MS2_81	-0.0448926	-0.089495	0.0796076	0.117643	-0.0705315	-0.218806	-0.113635	0.146012	0.456822	0.614639	0.292444	0.176314	-0.0963366	-0.084508	-0.0608909	0.400541	0.417979	0.410792	0.442928	0.358875	0.0149826	0.532147	-0.47074	-0.387984	0.0388579	-0.390727	-0.0925213	0.244487	0.308787	-0.234714	0.287152	0.0478604	0.135293	-0.211041	-0.101881	0.0807091	-0.214128	-0.236493	-0.0554497	-0.0787762	-0.195512	0.113022	0.162972	0.0948057	-0.269953	-0.0840984	0.0898026	0.0549605	0.623254
Diglyceride_MS2_56	-0.0377761	-0.111211	0.0454333	0.0895159	-0.0835945	-0.20897	-0.13926	0.119603	0.511731	0.661136	0.347562	0.134093	-0.118011	-0.0982366	-0.0883307	0.422118	0.437665	0.394985	0.455867	0.320029	-0.0410013	0.567629	-0.431767	-0.380285	0.110168	-0.380688	-0.162475	0.199728	0.258588	-0.208952	0.268093	-0.0189758	0.102075	-0.137939	-0.141996	0.0751839	-0.173953	-0.145355	-0.0461662	-0.000426517	-0.16675	0.0964797	0.161506	0.0881822	-0.231065	-0.0896125	0.113409	0.0253053	0.659076
Diglyceride_MS1_38	-0.022837	0.0152174	0.0708857	0.0964189	-0.011619	-0.143858	0.0048635	0.120055	0.148632	0.271456	0.0691992	0.170219	-0.00550334	0.00786711	0.0177219	0.249669	0.245992	0.28863	0.273165	0.264194	0.108151	0.219139	-0.280824	-0.244571	-0.0551219	-0.248375	-0.00814964	0.17987	0.234268	-0.159608	0.197767	0.0953772	0.0993238	-0.260457	-0.0469784	0.00331753	-0.178618	-0.295585	-0.0642158	-0.163393	-0.177318	0.0638065	0.0783318	-0.0157389	-0.184805	-0.004667	-0.0719464	0.0689197	0.299303
Phosphatidylethanolamines_MS2_76	-0.0199777	0.0119098	0.0596131	0.0892319	-0.0153989	-0.145904	-0.000305553	0.115198	0.168687	0.294856	0.0880706	0.162778	-0.0111204	0.00709312	0.0104571	0.27031	0.264295	0.296151	0.290454	0.260521	0.0950314	0.235069	-0.273072	-0.251423	-0.0308187	-0.254468	-0.0371106	0.168718	0.224098	-0.155316	0.198723	0.0736466	0.0891367	-0.24831	-0.0664121	-0.00332409	-0.171146	-0.278107	-0.0651568	-0.143405	-0.176094	0.0580812	0.0788563	-0.0261696	-0.17566	-0.00322455	-0.0751772	0.0608874	0.320826
Digalactosyldiacylglycerol._MS2_111	-0.0307564	-0.0362589	0.0687212	0.0901202	-0.0337756	-0.143125	-0.0489797	0.108011	0.242759	0.349293	0.142582	0.138735	-0.0429088	-0.0382654	-0.0178225	0.241923	0.251694	0.270113	0.272116	0.249155	0.0490669	0.302353	-0.312024	-0.247834	-0.0194869	-0.250927	-0.0190939	0.178109	0.223053	-0.161251	0.19192	0.0700009	0.102403	-0.184432	-0.0433252	0.0466203	-0.159423	-0.211427	-0.043313	-0.101615	-0.143947	0.0776964	0.0998368	0.0520443	-0.189879	-0.0435834	0.0275277	0.0530514	0.362783
Diglyceride_MS2_21	-0.0202925	-0.020292	0.0443015	0.0712963	-0.028708	-0.131427	-0.0338138	0.0929165	0.217028	0.323051	0.132601	0.122842	-0.0346401	-0.019874	-0.0154536	0.251564	0.252059	0.259611	0.270984	0.22197	0.0430018	0.267445	-0.256114	-0.231291	0.00906424	-0.233093	-0.0592565	0.142136	0.187056	-0.136787	0.175041	0.0367056	0.0743609	-0.171257	-0.0707465	0.016549	-0.137143	-0.189685	-0.0472569	-0.0800019	-0.137987	0.0556982	0.082822	0.00713941	-0.153532	-0.02355	-0.0140569	0.0400489	0.336979
Sphingomyelin_MS2_74	-0.0100272	0.0125608	0.0311711	0.0556552	-0.010733	-0.101836	0.00288661	0.076315	0.119852	0.211536	0.0665494	0.109383	-0.00725589	0.0107406	0.00580019	0.20447	0.19637	0.212104	0.214349	0.177313	0.0618977	0.163223	-0.175722	-0.17778	-0.00469832	-0.179296	-0.0494551	0.105941	0.146082	-0.102341	0.137773	0.0348426	0.0516035	-0.170142	-0.0631796	-0.014311	-0.113338	-0.186995	-0.0484303	-0.0893393	-0.124267	0.0327396	0.0514075	-0.0367907	-0.111496	0.00460635	-0.0685013	0.0368585	0.229707
Sphingomyelin_MS2_77	-0.00840617	-0.000359897	0.0190503	0.0456196	-0.0178499	-0.0995813	-0.0118143	0.0665882	0.150871	0.239087	0.0948088	0.092414	-0.0189889	0.00122086	-0.00764543	0.214196	0.20668	0.207357	0.221778	0.164152	0.0365097	0.186706	-0.16722	-0.177721	0.0245836	-0.178342	-0.07645	0.091048	0.128801	-0.0945952	0.132153	0.00862606	0.0406373	-0.138304	-0.0781116	-0.012068	-0.0984151	-0.14805	-0.0435968	-0.0559826	-0.112155	0.0286358	0.0537667	-0.0327426	-0.0994924	-0.0012973	-0.0507429	0.0250419	0.252187
Ceraminde_MS2_79	-0.0180518	0.018645	0.0541016	0.0979069	-0.0209895	-0.181574	0.00104813	0.134596	0.221886	0.384512	0.125458	0.191938	-0.0159978	0.0160386	0.00719182	0.366037	0.35222	0.377445	0.38369	0.314433	0.104915	0.297959	-0.314148	-0.31765	-0.00328996	-0.320219	-0.0920879	0.18732	0.258316	-0.181908	0.245128	0.0579428	0.0909603	-0.296726	-0.114502	-0.0234238	-0.199779	-0.325609	-0.0850089	-0.152839	-0.219031	0.0585705	0.0930267	-0.0622999	-0.197888	0.00583373	-0.115901	0.063707	0.415729
Ceraminde_MS2_33	-0.0104178	-0.0114571	0.0130945	0.0668212	-0.0403194	-0.178944	-0.0351929	0.10738	0.310591	0.470381	0.207786	0.146368	-0.0470707	-0.00361702	-0.02988	0.413479	0.397324	0.376854	0.421445	0.281008	0.0351196	0.365246	-0.283474	-0.325538	0.0903098	-0.325202	-0.187656	0.140119	0.20746	-0.159006	0.233851	-0.0262427	0.0535509	-0.214492	-0.172088	-0.0290674	-0.158046	-0.221309	-0.0764701	-0.0568172	-0.192113	0.0414571	0.0976522	-0.0699521	-0.15924	-0.00338602	-0.0857103	0.028163	0.488714
Sphingomyelin_MS1_32	-0.0246441	0.0331672	0.088666	0.101313	0.00460757	-0.117661	0.0294902	0.11705	0.0551331	0.15532	-0.0047515	0.170699	0.017915	0.0194112	0.0413226	0.163601	0.163083	0.231645	0.190309	0.237604	0.138287	0.127908	-0.250993	-0.190665	-0.115191	-0.195942	0.0669962	0.181105	0.227231	-0.146143	0.167465	0.140737	0.108985	-0.269587	0.00702495	0.00905404	-0.175049	-0.31455	-0.0572721	-0.202898	-0.161865	0.0652055	0.0603916	-0.00357186	-0.178762	0.00158284	-0.0766125	0.0822148	0.187024
Ceraminde_MS2_31	-0.0168959	0.038576	0.066739	0.0856606	0.00404566	-0.113363	0.0329352	0.10525	0.0586941	0.161398	0.00589504	0.156325	0.0174564	0.0281785	0.0364641	0.185747	0.178528	0.232513	0.204136	0.220585	0.124209	0.123317	-0.215859	-0.187888	-0.0802657	-0.191871	0.0222441	0.15335	0.200277	-0.130012	0.159596	0.105526	0.0861067	-0.252661	-0.0232408	-0.0118887	-0.157378	-0.288781	-0.0600688	-0.175115	-0.157768	0.049153	0.0521093	-0.035271	-0.152491	0.0130439	-0.10059	0.0688396	0.191755
Ceraminde_MS2_41	-0.0330664	0.00629931	0.101543	0.107236	-0.00442518	-0.116699	0.00325149	0.117089	0.0901088	0.178174	0.0180999	0.162743	0.001952	-0.00731763	0.0287198	0.137949	0.148217	0.215449	0.172933	0.236338	0.119595	0.162092	-0.282544	-0.187776	-0.123052	-0.193566	0.0943511	0.19551	0.235509	-0.154267	0.165415	0.152269	0.124112	-0.241559	0.0314506	0.0429445	-0.174629	-0.288357	-0.044437	-0.191382	-0.145559	0.0811236	0.0737328	0.0492443	-0.194983	-0.0235761	-0.0139384	0.0830167	0.203816
Ceraminde_MS2_46	-0.0281977	0.00543087	0.0847723	0.0977296	-0.00884721	-0.122238	-0.000561137	0.112139	0.11681	0.213437	0.0433791	0.15601	-0.00407419	-0.0046805	0.0202621	0.17543	0.180807	0.233414	0.204866	0.235737	0.105074	0.184165	-0.271909	-0.202222	-0.0879166	-0.206915	0.0487848	0.18057	0.223744	-0.149713	0.170452	0.121032	0.109087	-0.232307	-0.00065746	0.0288456	-0.166976	-0.271778	-0.0486284	-0.166939	-0.149035	0.0718121	0.0740227	0.0267989	-0.182773	-0.0181726	-0.0283065	0.0725148	0.237673
Ceraminde_MS2_49	-0.0225142	0.0705363	0.103774	0.107858	0.0275608	-0.0966386	0.0733028	0.119763	-0.0623242	0.0266872	-0.0970758	0.184785	0.0534412	0.0492627	0.0761165	0.0973768	0.0934021	0.193519	0.123628	0.222402	0.188653	0.0169981	-0.212513	-0.145384	-0.179254	-0.152153	0.132286	0.18251	0.226096	-0.134259	0.145314	0.188317	0.115169	-0.310318	0.0488891	-0.0056708	-0.180379	-0.366742	-0.060889	-0.26188	-0.163974	0.0599979	0.0362139	-0.0240163	-0.171258	0.023985	-0.124613	0.0998388	0.0678413
Diglyceride_MS2_25	-0.0291998	0.0459618	0.110685	0.116301	0.0144463	-0.114823	0.0460293	0.128512	0.00643395	0.103141	-0.0491334	0.189803	0.0331733	0.026704	0.0596102	0.127214	0.129402	0.221638	0.159567	0.248141	0.171168	0.0888221	-0.263546	-0.178906	-0.165908	-0.185729	0.123005	0.203554	0.249363	-0.155081	0.167677	0.185572	0.128482	-0.303744	0.042961	0.0161921	-0.192725	-0.360021	-0.0585312	-0.249444	-0.16951	0.0746914	0.0572155	0.00753048	-0.196598	0.00370458	-0.0834423	0.099819	0.140368
Ceraminde_MS2_50	-0.0350501	0.0531389	0.13093	0.14147	0.0140075	-0.147966	0.051476	0.158788	0.030339	0.15563	-0.0424529	0.233623	0.0355046	0.0311006	0.0678091	0.179737	0.181118	0.287925	0.21831	0.312007	0.203579	0.131096	-0.330267	-0.233976	-0.18819	-0.241963	0.130659	0.249305	0.308041	-0.193773	0.214061	0.215981	0.154797	-0.372426	0.0378099	0.0168697	-0.237909	-0.43901	-0.0743474	-0.297087	-0.213155	0.0907449	0.0743487	0.00369208	-0.242539	0.00410963	-0.104294	0.11928	0.200692
Ceraminde_MS2_36	-0.0483985	-0.0190842	0.139002	0.124591	-0.00527734	-0.0999779	-0.0161148	0.120008	0.0726658	0.12903	-0.00517357	0.158604	-0.00323195	-0.0381127	0.0298357	0.0388537	0.06799	0.156527	0.0901371	0.224186	0.12087	0.148457	-0.31841	-0.149696	-0.187135	-0.157655	0.19776	0.226467	0.25272	-0.162606	0.146044	0.211573	0.159549	-0.218033	0.111192	0.099427	-0.178989	-0.277321	-0.0220153	-0.213787	-0.115852	0.109353	0.0826964	0.139006	-0.222907	-0.0569164	0.074411	0.0982972	0.149872
Ceraminde_MS2_40	-0.0500906	-0.0255311	0.14241	0.120601	-0.00379993	-0.0827021	-0.0199969	0.110309	0.0519794	0.0895298	-0.0196101	0.143127	-0.00298126	-0.0454604	0.0295762	-0.00913724	0.0248343	0.115778	0.044066	0.197682	0.113201	0.122731	-0.301517	-0.117686	-0.199863	-0.125886	0.225672	0.218361	0.236424	-0.150349	0.123376	0.219133	0.159717	-0.190707	0.136024	0.112522	-0.164601	-0.250314	-0.0110249	-0.206711	-0.0931512	0.110529	0.077337	0.161739	-0.213367	-0.0640088	0.100906	0.0965263	0.10704
Ceraminde_MS2_42	-0.0618764	-0.0460012	0.168754	0.140028	-0.010274	-0.0935368	-0.0394927	0.124892	0.0826085	0.118037	-0.00635881	0.15697	-0.013818	-0.0683238	0.0251052	-0.0244433	0.0206386	0.122141	0.0408329	0.223443	0.115785	0.162115	-0.361423	-0.132517	-0.229717	-0.142083	0.270726	0.255993	0.272794	-0.175453	0.138966	0.254123	0.189911	-0.198117	0.167933	0.148281	-0.186044	-0.266486	-0.00463333	-0.225847	-0.0955737	0.134931	0.0961927	0.215608	-0.251632	-0.0882172	0.153283	0.10942	0.13399
Ceraminde_MS2_43	-0.0479062	0.00817847	0.151437	0.138584	0.00643389	-0.109698	0.0125399	0.137153	0.0279523	0.0991324	-0.0452318	0.190027	0.017147	-0.0153132	0.0519429	0.049327	0.0731346	0.182193	0.101017	0.252617	0.163941	0.11633	-0.328465	-0.162224	-0.221442	-0.171216	0.218357	0.246604	0.280753	-0.17586	0.16272	0.24255	0.170983	-0.279694	0.116786	0.0828836	-0.205235	-0.348338	-0.0360604	-0.265965	-0.145245	0.110617	0.0779657	0.1116	-0.239065	-0.0396678	0.0239444	0.115271	0.129828
Ceraminde_MS2_54	-0.0437764	-0.0345796	0.116533	0.104057	-0.0131519	-0.0876576	-0.0334166	0.0990079	0.101091	0.146107	0.0260418	0.125418	-0.016984	-0.0485389	0.0118764	0.0386161	0.0675814	0.133096	0.0843359	0.189288	0.0815236	0.16217	-0.285081	-0.134002	-0.143012	-0.140444	0.158684	0.192973	0.213129	-0.140811	0.125775	0.168569	0.13654	-0.161067	0.0913086	0.0984715	-0.147187	-0.208238	-0.0127156	-0.15925	-0.0897121	0.0978635	0.0793005	0.139628	-0.192802	-0.0618036	0.0961639	0.0777142	0.158941
Ceraminde_MS2_55	-0.0427781	-0.0449314	0.10625	0.101911	-0.0229587	-0.104872	-0.0479161	0.101946	0.158598	0.218633	0.0711414	0.126825	-0.0309916	-0.0550829	-0.00207175	0.0934087	0.120277	0.170513	0.137288	0.207867	0.0645461	0.218972	-0.305321	-0.168959	-0.107048	-0.174537	0.112731	0.193702	0.219458	-0.150338	0.145993	0.141835	0.131406	-0.158357	0.0578351	0.0945578	-0.151018	-0.199875	-0.0176967	-0.137015	-0.100948	0.0973898	0.0907067	0.13138	-0.197958	-0.0652809	0.0974463	0.0702961	0.229476
Ceraminde_MS2_39	-0.0264759	-0.0049966	0.0778515	0.0745124	-0.00322486	-0.0687908	-0.00487258	0.0757861	0.051983	0.0972178	0.00384902	0.102431	-0.000718632	-0.0155477	0.0185777	0.0538273	0.0669823	0.117213	0.0818579	0.146768	0.0766026	0.099255	-0.193131	-0.106841	-0.100659	-0.111289	0.0960422	0.135657	0.156419	-0.101485	0.0989842	0.117725	0.0915996	-0.145887	0.0477175	0.0471949	-0.113026	-0.180081	-0.0205427	-0.129783	-0.0825903	0.0616806	0.0503237	0.0628525	-0.134302	-0.0267862	0.0221294	0.0582718	0.111878
Diglyceride_MS1_28	-0.0237148	0.102553	0.127904	0.11555	0.0526132	-0.0621898	0.114554	0.117898	-0.201234	-0.139527	-0.20687	0.190718	0.0904747	0.0719027	0.113145	-0.0153978	-0.0172974	0.121202	0.0141165	0.18992	0.238261	-0.117037	-0.168467	-0.0736453	-0.264879	-0.0824932	0.23395	0.184782	0.218962	-0.116401	0.106315	0.252837	0.127729	-0.334951	0.120055	-0.00485702	-0.179007	-0.405808	-0.0550721	-0.324483	-0.149024	0.0597951	0.00911533	-0.0185435	-0.162782	0.0384212	-0.146634	0.120159	-0.0909248
Monogalactosyldiacylglycerol_MS2_110	-0.022744	0.0871834	0.116296	0.106741	0.0438371	-0.0632746	0.0968994	0.109843	-0.160617	-0.100153	-0.171891	0.17537	0.0763197	0.0602459	0.0977442	0.00126455	0.000323301	0.122617	0.0290457	0.181593	0.211286	-0.08327	-0.167073	-0.0797714	-0.233019	-0.0877093	0.203776	0.172857	0.205482	-0.111922	0.104892	0.225657	0.118256	-0.304173	0.102601	-0.000997249	-0.166488	-0.367856	-0.05073	-0.290052	-0.139129	0.0573001	0.0143094	-0.0124333	-0.15436	0.0306417	-0.125909	0.108419	-0.0568615
So_MS2_8	-0.0197185	0.0598941	0.0928672	0.0834587	0.0314409	-0.0477734	0.0676218	0.0841204	-0.115277	-0.0725918	-0.126835	0.13224	0.0545917	0.0391822	0.0719123	-0.00739291	-0.00516412	0.088624	0.0161697	0.13834	0.157385	-0.0561875	-0.13597	-0.059421	-0.181678	-0.065666	0.164764	0.136331	0.159541	-0.0877043	0.0792985	0.176772	0.094834	-0.225688	0.0860953	0.00843274	-0.127388	-0.275143	-0.0353043	-0.219823	-0.101958	0.0482006	0.014238	0.00486162	-0.122521	0.0168303	-0.0797248	0.0835136	-0.0409832
So_MS2_6	-0.0147865	0.0508649	0.0724279	0.0668048	0.0254338	-0.0413289	0.0565021	0.068815	-0.0905629	-0.0521934	-0.100047	0.108804	0.0446096	0.0345189	0.0582604	0.00484751	0.00494582	0.0793246	0.0226654	0.115218	0.128174	-0.0424932	-0.109169	-0.0534741	-0.14183	-0.058368	0.12413	0.109077	0.129529	-0.0715564	0.0675233	0.13861	0.0744309	-0.186909	0.0622317	0.00183613	-0.10419	-0.226121	-0.0310938	-0.177292	-0.0866187	0.0370311	0.0113667	-0.00416596	-0.0982069	0.0165484	-0.0729731	0.06681	-0.0259525
Phosphatidylglycerols_MS1_101	-0.00261758	0.0692959	0.0427608	0.0488829	0.027966	-0.0423689	0.0717952	0.0591007	-0.094319	-0.0427021	-0.0932971	0.101264	0.0503773	0.0567714	0.0581311	0.0534132	0.0405691	0.0991087	0.0584388	0.105549	0.122833	-0.0531417	-0.0641156	-0.0614026	-0.0973721	-0.0646304	0.0567651	0.0760632	0.102304	-0.0547685	0.0668098	0.0939645	0.0438383	-0.188213	0.0125054	-0.0380694	-0.0897916	-0.217114	-0.0425387	-0.154223	-0.0956181	0.0131379	-0.00117746	-0.0660584	-0.0665012	0.040989	-0.131644	0.0526867	-0.014484
Diglyceride_MS1_29	-0.0129909	0.0277647	0.0542151	0.0517161	0.0129644	-0.038912	0.0304345	0.054003	-0.0356314	-0.00272221	-0.0513173	0.0819775	0.0240988	0.016935	0.0354188	0.0211695	0.0230198	0.0730149	0.0360795	0.0960316	0.0861396	0.000687598	-0.100297	-0.0554571	-0.094953	-0.0589583	0.0819033	0.0874629	0.104041	-0.0609852	0.060014	0.0974181	0.0585511	-0.135016	0.0391887	0.00814705	-0.0813758	-0.163051	-0.022789	-0.123265	-0.0671803	0.0321269	0.0169955	0.0063782	-0.0815154	0.00489485	-0.0397264	0.04815	0.0150019
Triglyceride_MS2_37	-0.00927181	0.0149848	0.0378303	0.0287543	0.0116047	-0.00612439	0.0195886	0.0246158	-0.0524096	-0.0503535	-0.0538342	0.0376976	0.0185954	0.00677336	0.0249977	-0.037048	-0.0319011	0.00410623	-0.026225	0.0333891	0.0509719	-0.0340368	-0.0423166	-0.000507667	-0.0761674	-0.00302254	0.0819968	0.0464245	0.0489353	-0.025107	0.0140752	0.071343	0.0366586	-0.0622077	0.0506674	0.0153167	-0.037424	-0.0808374	-0.00441399	-0.0751306	-0.0208968	0.0202209	0.00312753	0.0223503	-0.0405831	-0.00112967	-0.00530145	0.029695	-0.0415405
X.O.acyl..1.hydroxy.fatty.acid_MS2_112	-0.0181614	-0.028444	0.0407377	0.0365563	-0.0126165	-0.0356204	-0.0294273	0.034125	0.0733963	0.0886457	0.0376795	0.0384886	-0.0188776	-0.0314873	-0.00765829	0.0226935	0.036612	0.051616	0.0410925	0.0698211	0.0113868	0.0930474	-0.117953	-0.0572557	-0.0368215	-0.0592946	0.0472845	0.071316	0.0773585	-0.0545233	0.0489875	0.0507816	0.0505334	-0.0391403	0.0285088	0.0472892	-0.0502876	-0.0534242	-0.000128683	-0.0385315	-0.0265995	0.0399237	0.0373064	0.0682321	-0.0739045	-0.0339175	0.0623028	0.0232389	0.0892288
Phosphatidylethanolamines_MS2_69	0.0145486	0.0887151	0.00277834	0.00220425	0.0431346	0.0230133	0.0960533	0.00626221	-0.202314	-0.196583	-0.153356	0.0340388	0.0699341	0.0784379	0.064607	-0.04421	-0.0645552	-0.0200609	-0.0563252	-0.0121502	0.0960612	-0.190921	0.0902303	0.0498734	-0.0742354	0.0485669	0.046019	-0.0150122	-0.00819377	0.023842	-0.0216847	0.0480873	-0.0116075	-0.10044	0.0185275	-0.0686768	-0.0117192	-0.113674	-0.0249236	-0.0982285	-0.0305769	-0.0285825	-0.0494967	-0.104208	0.029284	0.0660488	-0.156159	0.0236324	-0.174666
Lysophosphatidylethanolamines_MS2_85	0.00690609	0.0626231	0.0149165	0.00212298	0.0378649	0.0408761	0.0728826	-0.0036667	-0.196585	-0.218272	-0.150226	0.0124009	0.058318	0.051681	0.0548278	-0.109685	-0.117503	-0.0721423	-0.114062	-0.0397664	0.0741486	-0.191025	0.084673	0.0836095	-0.0913625	0.0817298	0.0922066	-0.0132741	-0.0190329	0.0304394	-0.0457856	0.0628445	-0.00102128	-0.0521583	0.0600208	-0.0313791	0.00337063	-0.0667574	-0.00468355	-0.0817424	0.0040033	-0.016177	-0.0451603	-0.0437605	0.0275565	0.0408029	-0.0844235	0.0220144	-0.204179
Monoglyceride_MS2_44	-0.0484971	-0.0380008	0.135676	0.0937628	0.00325841	-0.018457	-0.0249104	0.0673782	-0.0275523	-0.0521054	-0.0688892	0.079773	0.00148604	-0.0587615	0.0282579	-0.157582	-0.11386	-0.0244745	-0.105535	0.0916003	0.0804368	0.0196465	-0.208602	-0.00263012	-0.218175	-0.0106368	0.286147	0.166152	0.157178	-0.0932512	0.0376739	0.217972	0.140234	-0.0883175	0.196641	0.135781	-0.100914	-0.14228	0.0228964	-0.164484	-0.0135214	0.0993231	0.0490949	0.206925	-0.156682	-0.0748578	0.162579	0.0804599	-0.045918
Phosphatidylethanolamines_MS2_80	-0.034331	-0.036105	0.0916283	0.0601967	-0.000850678	-0.00582374	-0.0267847	0.0395137	-0.0108899	-0.0369045	-0.0395622	0.0425231	-0.00495152	-0.049457	0.0130601	-0.124387	-0.0911927	-0.0344458	-0.0877958	0.0490012	0.0414038	0.01704	-0.138254	0.00957067	-0.144838	0.00424266	0.199894	0.107805	0.0972456	-0.0580751	0.0158497	0.144444	0.094322	-0.0366575	0.141264	0.102626	-0.0590456	-0.0715433	0.0227537	-0.097384	0.00475395	0.0690868	0.034312	0.157715	-0.102046	-0.05896	0.134573	0.0505795	-0.0363187
Monoglyceride_MS1_45	-0.040484	-0.0508652	0.104491	0.0640104	-0.00269485	0.00478121	-0.039059	0.0364591	-0.0141329	-0.05744	-0.0446949	0.0337078	-0.00993936	-0.0657406	0.0101137	-0.171287	-0.129362	-0.0672466	-0.128275	0.0358072	0.0341563	0.0125238	-0.147566	0.0310825	-0.166004	0.0250499	0.240482	0.115173	0.0968883	-0.057241	0.00231664	0.163461	0.106042	-0.0140242	0.17465	0.128627	-0.0544035	-0.0522814	0.0351438	-0.0968608	0.0241182	0.0797732	0.0375438	0.199516	-0.10863	-0.0753301	0.179923	0.0535209	-0.0606964
PE.38.1...M.H.._MS1_114	0.0172422	0.0467924	-0.0350559	-0.00157401	0.00256975	-0.0538491	0.0368237	0.0241058	0.0390568	0.111414	0.0334761	0.0479432	0.0124599	0.0515899	0.00861104	0.189539	0.160802	0.145436	0.171346	0.0761802	0.0320939	0.051057	-0.00652845	-0.103828	0.0686021	-0.101837	-0.139915	-0.00278315	0.0292602	-0.0228804	0.0699873	-0.0552506	-0.0271045	-0.101585	-0.118822	-0.0834734	-0.0360663	-0.0936915	-0.0479459	-0.0158744	-0.0844492	-0.0269245	0.000963594	-0.13701	-0.00118136	0.0510531	-0.152848	-0.00300717	0.126473
Diglyceride_MS1_18	0.0119094	0.0423076	-0.0181659	0.00137511	0.0086613	-0.0296485	0.0376686	0.0172162	-0.00955981	0.0351993	-0.00588845	0.0366062	0.0190452	0.0431373	0.0163854	0.105641	0.0856423	0.0853523	0.0936191	0.0466472	0.0369971	0.000645488	0.00627076	-0.0555745	0.0253569	-0.0547364	-0.0722169	-0.000637316	0.0199208	-0.0121142	0.0401612	-0.0214325	-0.0155368	-0.0804648	-0.0656532	-0.0594623	-0.0261428	-0.0789205	-0.0329556	-0.0291851	-0.0570166	-0.0190526	-0.00642467	-0.0965505	0.000729562	0.0404526	-0.115646	0.00370181	0.0481248
Monoglyceride_MS2_5	0.014724	0.00836117	-0.0457076	-0.0204913	-0.0103253	-0.0286074	-0.00108701	-0.00346778	0.0761339	0.115373	0.0694264	-0.00128397	-0.0118758	0.0175715	-0.0178938	0.136842	0.118895	0.0817854	0.120308	0.0219213	-0.0249447	0.069521	0.0165449	-0.0632856	0.0972032	-0.0603375	-0.139102	-0.0315165	-0.0156119	0.00173237	0.0323011	-0.0839555	-0.0390744	-0.00659639	-0.103452	-0.0514996	0.00580517	0.0116727	-0.0220031	0.0506624	-0.0311273	-0.0263271	0.00298247	-0.0834295	0.0240118	0.0237338	-0.0690176	-0.023908	0.115981
Diglyceride_MS2_20	0.00644879	-0.0119942	-0.0366584	0.0113552	-0.0350534	-0.112215	-0.0327985	0.0450106	0.245695	0.35426	0.184383	0.060375	-0.0439495	0.00178121	-0.0407566	0.323157	0.302492	0.251584	0.313515	0.151067	-0.0225931	0.26279	-0.129404	-0.215832	0.143273	-0.212742	-0.221999	0.0375876	0.0820391	-0.0751915	0.140585	-0.0974014	-0.00963845	-0.0880627	-0.177457	-0.0496897	-0.0651929	-0.0721598	-0.0513176	0.0367474	-0.111844	-0.000644476	0.0555968	-0.0921293	-0.0556114	0.00959752	-0.0775763	-0.013018	0.359654
Phosphatidylglycerols_MS1_100	0.0160582	0.0113856	-0.0528213	-0.00710953	-0.021675	-0.0828038	-0.00638575	0.0251215	0.168849	0.260948	0.134976	0.0396935	-0.0241666	0.0244153	-0.0271944	0.279198	0.251679	0.20234	0.260351	0.102721	-0.0168129	0.176027	-0.0521812	-0.164161	0.141167	-0.160486	-0.220678	-0.00167114	0.0365676	-0.0398543	0.10232	-0.108645	-0.0343264	-0.0710171	-0.173675	-0.0747606	-0.0362253	-0.0509018	-0.049101	0.0426195	-0.0920002	-0.022643	0.0278452	-0.126981	-0.0121216	0.0315152	-0.115872	-0.0208109	0.267697
PE.25.0...M.H.._MS1_97	0.0153747	-0.00991956	-0.0621603	-0.0153856	-0.0322967	-0.0824947	-0.0297451	0.0161181	0.215738	0.302945	0.174253	0.0212662	-0.0417111	0.006901	-0.045437	0.288156	0.263976	0.197847	0.269195	0.0919794	-0.0486606	0.21534	-0.0553748	-0.167629	0.171652	-0.163128	-0.24471	-0.0118861	0.0230196	-0.0358545	0.0988326	-0.133995	-0.0412798	-0.0320923	-0.185352	-0.0635448	-0.022193	-0.00494016	-0.041446	0.0807833	-0.0771262	-0.0221785	0.0352904	-0.109236	-0.00575316	0.01831	-0.0809501	-0.0328996	0.302852
Monoglyceride_MS1_15	0.0223975	-0.00466058	-0.0813715	-0.030996	-0.0313274	-0.0728423	-0.0253648	0.00248088	0.207975	0.292082	0.17609	0.00421387	-0.040356	0.0147502	-0.0484339	0.29336	0.263915	0.186097	0.266975	0.0680886	-0.0616149	0.19882	-0.0156658	-0.154366	0.198389	-0.148771	-0.276732	-0.0403327	-0.00694429	-0.0167195	0.0843126	-0.163163	-0.0626815	-0.01079	-0.205551	-0.0807198	-0.00186896	0.0241271	-0.0413875	0.106189	-0.0673599	-0.0373798	0.0248335	-0.134376	0.0220928	0.0284252	-0.0990989	-0.0452231	0.290289
Monoglyceride_MS1_13	0.0318861	0.0203967	-0.0989329	-0.0392971	-0.0244644	-0.0766168	-0.00200201	0.00146844	0.185436	0.28474	0.163944	0.0104127	-0.0275017	0.040864	-0.0394472	0.332274	0.29094	0.209497	0.296303	0.0707555	-0.0484592	0.175846	0.0159541	-0.163732	0.217799	-0.157292	-0.318551	-0.0579908	-0.0173747	-0.0084963	0.0892771	-0.184397	-0.0815622	-0.0355533	-0.240126	-0.117532	-0.000711079	0.00344535	-0.0553433	0.102923	-0.0850506	-0.0552197	0.0128903	-0.192047	0.0404657	0.0539566	-0.163554	-0.0492345	0.288331
Triglyceride_MS2_53	-0.0163665	-0.0624156	0.0118451	0.0326404	-0.0438824	-0.0917251	-0.0763379	0.0458495	0.256893	0.320003	0.180113	0.0458908	-0.0635681	-0.0538908	-0.0513412	0.194561	0.202929	0.171737	0.208575	0.132781	-0.0401575	0.275876	-0.189389	-0.170035	0.0719176	-0.169549	-0.0918316	0.0788868	0.10282	-0.0881478	0.11544	-0.028317	0.0383286	-0.034055	-0.0733332	0.0384096	-0.0660262	-0.0318926	-0.0157212	0.0273054	-0.0636489	0.0413417	0.0753765	0.0473142	-0.0953762	-0.0470191	0.0703618	0.00201916	0.314524
Sphingomyelines_MS2_108	-0.0217674	-0.0761042	0.021988	0.0381842	-0.0479456	-0.0916031	-0.089301	0.0477859	0.271965	0.328455	0.188397	0.0444225	-0.0709116	-0.0681598	-0.0563203	0.17722	0.191981	0.162929	0.196678	0.134618	-0.0464693	0.29195	-0.21012	-0.168336	0.0614562	-0.168335	-0.0700626	0.0905069	0.111216	-0.0945811	0.115325	-0.0162326	0.0496075	-0.0233885	-0.0556897	0.0584204	-0.0687067	-0.0237242	-0.00892829	0.0277255	-0.0561962	0.0517547	0.0829761	0.0783892	-0.107529	-0.0610479	0.104703	0.00481685	0.320311
Phosphatidylglycerols_MS1_95	-0.00813208	-0.0356654	0.00063292	0.0232989	-0.0317251	-0.0789747	-0.0481006	0.0386459	0.197412	0.2595	0.139913	0.0437642	-0.0440621	-0.0282834	-0.0360045	0.184503	0.184295	0.157704	0.190686	0.113691	-0.0229234	0.213773	-0.139856	-0.147384	0.0685028	-0.146567	-0.098772	0.0567633	0.0812994	-0.0693835	0.0998146	-0.0335664	0.0218015	-0.0465854	-0.0802803	0.0097337	-0.055929	-0.0430864	-0.0219778	0.0172924	-0.0649424	0.0242137	0.0554415	0.00447206	-0.0697785	-0.0232843	0.0181777	0.000526083	0.258691
Triglyceride_MS2_61	-0.0150789	-0.0824785	-0.00521695	0.0273221	-0.0604282	-0.115749	-0.102774	0.0475044	0.349879	0.43279	0.253762	0.0429028	-0.0878213	-0.0675895	-0.0757325	0.273945	0.280192	0.223039	0.285276	0.155869	-0.0724479	0.365815	-0.218308	-0.219945	0.130657	-0.21802	-0.16297	0.076988	0.107907	-0.10032	0.142811	-0.0727665	0.0291059	-0.0198916	-0.123603	0.035684	-0.0675633	-0.00787841	-0.0207216	0.0687447	-0.0754665	0.0406606	0.0932553	0.0401311	-0.100708	-0.0552628	0.0811194	-0.0116725	0.42271
Triglyceride_MS2_64	-0.00545796	-0.0573535	-0.0206587	0.0102691	-0.0466745	-0.0886756	-0.0747751	0.0296699	0.273139	0.342142	0.203841	0.0255713	-0.0671552	-0.0433939	-0.0610514	0.23493	0.233743	0.179164	0.237074	0.111958	-0.0636274	0.280435	-0.144142	-0.172239	0.127526	-0.169781	-0.162579	0.0401344	0.0660254	-0.0672372	0.10784	-0.0825849	0.00545672	-0.00882933	-0.121439	0.00902056	-0.0416833	0.00680378	-0.0202055	0.0709062	-0.05939	0.0189823	0.0660553	0.00245994	-0.0595622	-0.0321201	0.0384079	-0.0182092	0.334233
Phosphatidylethanolamines_MS1_109	-0.0187463	-0.1406	-0.0225007	0.000825204	-0.0819837	-0.0863658	-0.161481	0.0103301	0.421901	0.46315	0.319471	-0.0251935	-0.126977	-0.118366	-0.117666	0.217284	0.238423	0.14617	0.230812	0.0867842	-0.157953	0.411822	-0.194868	-0.175038	0.181387	-0.17154	-0.175086	0.0383621	0.048409	-0.0698635	0.0971269	-0.120427	0.0118039	0.11403	-0.111721	0.080677	-0.0108796	0.142112	0.0143135	0.168654	-0.00438897	0.042295	0.10055	0.114741	-0.0685223	-0.0956871	0.201243	-0.04293	0.432076
Phosphatidylcholines_MS2_83	-0.0245316	-0.134323	0.00330093	0.00429888	-0.0656755	-0.0427132	-0.145573	-0.00135953	0.312547	0.30953	0.233312	-0.0403857	-0.105899	-0.119763	-0.0958948	0.0752123	0.106998	0.0445063	0.0962019	0.0345804	-0.137273	0.300309	-0.156715	-0.0880416	0.103135	-0.0864908	-0.061845	0.0366647	0.0289157	-0.0468955	0.0440313	-0.0615589	0.0266314	0.135809	-0.0248478	0.107773	0.0056332	0.152463	0.0349902	0.135318	0.036665	0.0492869	0.0802115	0.162485	-0.0582132	-0.102148	0.236819	-0.0298704	0.278029
So_MS2_22	-0.0230237	-0.0472782	0.0492192	0.0288185	-0.0116879	-2.82094e-05	-0.0430281	0.0136949	0.039471	0.0139034	0.0141557	0.00435222	-0.0220003	-0.0519138	-0.0113307	-0.0792643	-0.0534971	-0.0348022	-0.0556083	0.0146196	-0.00928674	0.0481996	-0.0885764	0.00862246	-0.0623092	0.00605654	0.107425	0.0563812	0.0444451	-0.0304541	0.00197058	0.0665768	0.0528786	0.0237673	0.0826228	0.0802615	-0.0198624	0.00896498	0.0249324	-0.0198365	0.0234693	0.0449177	0.0289155	0.124401	-0.056558	-0.0533045	0.128819	0.018996	0.00626404
Monoglyceride_MS1_9	-0.0284125	-0.0793526	0.0484522	0.0289177	-0.0277123	-0.010581	-0.0780362	0.0128352	0.116163	0.0905449	0.0719149	-0.00599894	-0.0477508	-0.0802024	-0.0349342	-0.0582035	-0.0253014	-0.0228263	-0.0300634	0.0225933	-0.0433556	0.121508	-0.124724	-0.0134404	-0.0345703	-0.0155361	0.0886364	0.0636369	0.0500964	-0.0410892	0.0127502	0.0490545	0.0578007	0.0571362	0.0738758	0.104663	-0.0176978	0.0469813	0.0329403	0.0146961	0.0320284	0.0557725	0.04798	0.1611	-0.0691847	-0.0771417	0.183983	0.0108916	0.0752571
X.O.acyl..1.hydroxy.fatty.acid_MS2_116	-0.0295458	-0.105502	0.0358587	0.0264608	-0.0463429	-0.0358366	-0.11042	0.0160752	0.218061	0.210504	0.150769	-0.00862758	-0.0755816	-0.100172	-0.0617554	0.0166511	0.0501004	0.0273462	0.0445281	0.0484658	-0.0782279	0.221164	-0.164686	-0.0649607	0.0203677	-0.0658236	0.0255259	0.0677574	0.0602774	-0.0571834	0.041741	0.0095858	0.0538372	0.074504	0.0299926	0.110447	-0.0214918	0.0730877	0.0303615	0.056023	0.0221097	0.05991	0.0698808	0.166954	-0.0809161	-0.0915377	0.209134	-0.00141957	0.189569
X.O.acyl..1.hydroxy.fatty.acid_MS2_113	-0.0185916	-0.0728573	0.020227	0.00971349	-0.0292642	-0.00803748	-0.0745048	-0.000722152	0.12664	0.106893	0.0897062	-0.0223557	-0.0493793	-0.0691854	-0.041965	-0.0225236	0.00149999	-0.015427	-0.00499371	0.0051934	-0.0613886	0.122272	-0.084168	-0.0153799	0.0124747	-0.0157865	0.0273534	0.0300104	0.0185911	-0.0228782	0.00647561	0.0027911	0.0290607	0.0759271	0.0317339	0.0772855	0.00265796	0.0771753	0.0281487	0.0501487	0.0342942	0.035747	0.0390313	0.119235	-0.0378498	-0.0625822	0.152064	-0.00607511	0.0900791
Lysophosphatidylcholines_MS2_73	0.00170867	-0.084016	-0.0522265	-0.0386641	-0.0472846	-0.0118356	-0.0958953	-0.035276	0.221432	0.217655	0.186138	-0.0719544	-0.0760163	-0.0655163	-0.0803964	0.089222	0.0966727	0.0162305	0.083646	-0.0303866	-0.136421	0.189778	-0.0138986	-0.04148	0.156771	-0.0371781	-0.146139	-0.048446	-0.0553984	0.0132845	0.00133162	-0.13029	-0.0395357	0.151097	-0.0842614	0.0283876	0.0553126	0.185342	0.0223358	0.169798	0.0461614	-0.00562716	0.0333089	0.0437632	0.0300182	-0.0460563	0.117718	-0.0560763	0.190487
Lysophosphatidylcholines_MS2_72	-0.00536791	-0.113624	-0.0439097	-0.0413555	-0.0548823	0.00521071	-0.123333	-0.0472734	0.238509	0.207814	0.199153	-0.0973888	-0.0912892	-0.0946928	-0.0942744	0.03062	0.0504368	-0.0338626	0.0319928	-0.0596511	-0.16541	0.199199	-0.0186243	-0.0104807	0.149447	-0.00646719	-0.110236	-0.0503477	-0.0699294	0.0210725	-0.0225002	-0.123942	-0.0321267	0.206753	-0.0491987	0.0654853	0.0736223	0.241772	0.0431689	0.19574	0.0825234	0.00557297	0.0389203	0.103862	0.0309274	-0.0726497	0.192959	-0.0610697	0.171547
Fatty.Acids_MS2_93	0.0184051	0.039773	-0.0360086	-0.0297767	0.0166043	0.0277666	0.0407478	-0.0250021	-0.0851239	-0.0905763	-0.0494802	-0.0226287	0.0263431	0.0412395	0.0160727	-0.00844902	-0.0251815	-0.0325619	-0.0267897	-0.0523389	0.00690282	-0.0985923	0.108722	0.0449485	0.0256759	0.0466074	-0.0443512	-0.0607723	-0.0620046	0.0460396	-0.0371406	-0.0396274	-0.045365	0.00923046	-0.0310036	-0.0555662	0.0364478	0.0197586	-0.00752162	0.0164309	0.0102261	-0.0390365	-0.0374195	-0.0823202	0.0645517	0.0414475	-0.08611	-0.015986	-0.0866836
Monoglyceride_MS1_16	0.0291051	0.053217	-0.0630195	-0.0487417	0.0189869	0.0339382	0.0521839	-0.038651	-0.0945131	-0.0955603	-0.0468501	-0.0371576	0.0308647	0.0581202	0.0148012	0.0178992	-0.0088109	-0.0310449	-0.0116788	-0.0729825	-0.00310412	-0.116973	0.157858	0.050512	0.0639507	0.0536843	-0.0975191	-0.095732	-0.0950952	0.0671065	-0.047368	-0.0799181	-0.074447	0.0215109	-0.0681581	-0.0870266	0.0567222	0.042	-0.0133043	0.0432158	0.0119887	-0.0609815	-0.0509964	-0.130094	0.098654	0.0607366	-0.128321	-0.0306825	-0.0915757
Monoglyceride_MS1_17	0.0232748	0.00201106	-0.0729955	-0.0555666	-0.00739343	0.0204514	-0.00435231	-0.0461291	0.0304806	0.0281553	0.0507371	-0.0619869	-0.0115958	0.0144228	-0.0260238	0.0559864	0.0387854	-0.01587	0.0305424	-0.0701255	-0.0658396	-0.00152838	0.115111	0.0192421	0.122529	0.0236967	-0.143673	-0.0963272	-0.0989689	0.0578089	-0.0356369	-0.122449	-0.07586	0.0866252	-0.0921573	-0.0540947	0.0693453	0.118389	-3.02886e-06	0.112344	0.0304598	-0.0496889	-0.0237646	-0.0802874	0.0899799	0.0255025	-0.0445203	-0.0497712	0.0186183
Fatty.Acids_MS2_90	0.0206792	-0.0173915	-0.0717785	-0.0699416	-0.00686531	0.0612257	-0.0187493	-0.0731284	-0.00433128	-0.0508687	0.0297211	-0.105275	-0.0156865	-0.00542395	-0.0323191	-0.0481742	-0.0546312	-0.110916	-0.0708145	-0.137365	-0.0945561	-0.0515128	0.160008	0.0927415	0.107822	0.0971029	-0.0941276	-0.123032	-0.14529	0.0902347	-0.090371	-0.118383	-0.0816808	0.163102	-0.0437111	-0.0249672	0.109606	0.197664	0.0268221	0.143974	0.087518	-0.0499354	-0.035779	-0.0292779	0.118703	0.00788733	0.0211383	-0.0595826	-0.0701396
Monoglyceride_MS1_14	-0.000254456	-0.0305714	-0.013952	-0.0195881	-0.0106502	0.0226914	-0.0304915	-0.0260508	0.0302373	0.00266968	0.0313796	-0.0447687	-0.0200847	-0.0261702	-0.0229731	-0.0403586	-0.0328888	-0.0541978	-0.0409379	-0.0501292	-0.0507011	0.0126856	0.0284614	0.0356566	0.0313948	0.0367483	-0.00885462	-0.0308367	-0.0443237	0.0248166	-0.0340709	-0.0318213	-0.0154384	0.0835977	0.00649546	0.0218036	0.0394801	0.0942732	0.0211955	0.0618348	0.0459873	-0.00338882	-0.00065685	0.0374128	0.0276403	-0.0199939	0.0643483	-0.0205413	-0.00970327
Triglyceride_MS2_52	-0.00141367	-0.0216363	-0.00314629	-0.0203342	0.000631866	0.049351	-0.0160875	-0.034495	-0.041139	-0.0930582	-0.0231429	-0.0542846	-0.00475088	-0.0214884	-0.0083048	-0.119082	-0.107796	-0.11266	-0.117534	-0.083392	-0.0367545	-0.0608204	0.060902	0.0879413	-0.0103396	0.0880985	0.0495387	-0.0375517	-0.0606426	0.0419284	-0.066661	-0.00242236	-0.0117382	0.0940129	0.0511935	0.0299757	0.0514466	0.0991497	0.0311739	0.0430799	0.068479	-0.00374036	-0.0161347	0.0535844	0.0396766	-0.0183108	0.0724387	-0.0143801	-0.104829
Monoglyceride_MS1_10	0.00471356	-0.039959	-0.0324993	-0.0439306	-0.0107878	0.0561837	-0.037978	-0.056176	0.00815287	-0.0493871	0.0255947	-0.0890543	-0.0235098	-0.0328992	-0.0319	-0.0965691	-0.0872014	-0.12264	-0.102472	-0.114177	-0.0841465	-0.0276801	0.0922461	0.0916202	0.0516765	0.0937921	-0.0124558	-0.0748745	-0.101943	0.0627148	-0.0808952	-0.0600911	-0.0399466	0.154354	0.014947	0.0244962	0.0844691	0.174911	0.038268	0.109548	0.0911917	-0.0177782	-0.0167192	0.0465298	0.0718253	-0.0227033	0.0910067	-0.0395537	-0.0700557
Lysophosphatidylcholines_MS2_70	0.00609481	-0.0347542	-0.0323679	-0.0506507	-0.00390488	0.0782237	-0.0294659	-0.0677917	-0.0386205	-0.115039	-0.00714054	-0.103793	-0.0145554	-0.029353	-0.0249289	-0.149342	-0.138551	-0.168406	-0.156179	-0.146917	-0.0827411	-0.0798225	0.127716	0.132455	0.0349404	0.134433	0.0151909	-0.0902608	-0.125057	0.0815884	-0.109139	-0.0521883	-0.0452371	0.173837	0.0384085	0.026159	0.101425	0.193946	0.0463586	0.109645	0.112256	-0.0229254	-0.0300863	0.0521163	0.0902673	-0.0199659	0.0954414	-0.0408238	-0.136745
PE.27.0...M.H.._MS1_98	0.00913575	0.141653	0.0392979	0.0715233	0.0464058	-0.0984048	0.138992	0.104755	-0.127636	-0.000586829	-0.126382	0.185805	0.0884472	0.125657	0.0968809	0.207209	0.166767	0.246163	0.201162	0.208315	0.211361	-0.0574537	-0.0929066	-0.159259	-0.102263	-0.16276	-0.00940034	0.109703	0.171295	-0.0952687	0.145907	0.104536	0.0453439	-0.356724	-0.062412	-0.119305	-0.158931	-0.395066	-0.098097	-0.24681	-0.202471	-0.00128373	-0.00472238	-0.200492	-0.0972261	0.100981	-0.312495	0.0777461	0.053282
Ceraminde_MS2_27	0.0038588	0.105792	0.0344016	0.0754185	0.0236495	-0.129884	0.0965962	0.113258	-0.00486118	0.141304	-0.0349286	0.187553	0.0540468	0.0957934	0.0657628	0.284356	0.248329	0.3035	0.282145	0.245522	0.173731	0.0658081	-0.157346	-0.221011	-0.0518871	-0.223619	-0.0635396	0.127044	0.194854	-0.121529	0.183104	0.0729552	0.0512672	-0.339962	-0.0998337	-0.10067	-0.170362	-0.371651	-0.0987118	-0.207705	-0.214135	0.0116075	0.0258459	-0.175559	-0.123173	0.0768098	-0.266763	0.0685514	0.188397
Phosphatidylglycerols_MS2_104	-0.00959041	0.0841217	0.0695031	0.0844306	0.028501	-0.0916719	0.0837938	0.103388	-0.063107	0.0330691	-0.0855964	0.166675	0.0560067	0.0676909	0.0717172	0.137145	0.121087	0.200419	0.14967	0.199781	0.172691	0.00497247	-0.156687	-0.143847	-0.12681	-0.148641	0.0609047	0.140237	0.186692	-0.110179	0.135758	0.135019	0.0792653	-0.293307	-0.000933833	-0.0433549	-0.155947	-0.336652	-0.0681442	-0.224766	-0.162723	0.0336689	0.021936	-0.0815328	-0.130829	0.0459449	-0.173269	0.0805886	0.0737137
Phosphatidylglycerols_MS1_119	-0.000887338	0.0670528	0.0324187	0.055876	0.0162095	-0.0852005	0.0621757	0.078497	-0.0082063	0.084776	-0.0300356	0.127978	0.0361752	0.0588777	0.0456782	0.171907	0.151507	0.194565	0.174162	0.165737	0.119992	0.041268	-0.11613	-0.142679	-0.0509441	-0.144984	-0.0192256	0.0944556	0.137834	-0.0853324	0.121137	0.0641933	0.0434732	-0.228368	-0.0498068	-0.0561686	-0.118077	-0.253112	-0.0626388	-0.148288	-0.140229	0.014479	0.0196621	-0.0999409	-0.0910311	0.0451949	-0.163114	0.0507558	0.11608
Phosphatidylethanolamines_MS1_99	0.0300387	0.159509	-0.0198233	0.0366692	0.0417816	-0.108201	0.148716	0.0859809	-0.0878621	0.0668647	-0.0776805	0.1662	0.0845437	0.153349	0.0826894	0.319409	0.2573	0.29573	0.290678	0.19632	0.181371	-0.0328012	-0.0271186	-0.190702	0.00272537	-0.190626	-0.15549	0.0497479	0.122495	-0.0695988	0.152858	0.00567284	-0.0119505	-0.341939	-0.16759	-0.184531	-0.130578	-0.357219	-0.116839	-0.181617	-0.217098	-0.0419763	-0.0176596	-0.302545	-0.043146	0.135589	-0.397617	0.04532	0.120391
Phosphatidylglycerols_MS2_94	0.028457	0.10639	-0.0395776	0.0024932	0.0260611	-0.0592185	0.0976377	0.0373238	-0.0556784	0.0412849	-0.0388726	0.0835593	0.0529872	0.106548	0.0461255	0.219617	0.172883	0.179269	0.191315	0.0968326	0.0952649	-0.0322717	0.0310917	-0.110105	0.0431637	-0.10847	-0.14895	-0.00547465	0.0397746	-0.0209016	0.0817673	-0.0393525	-0.036517	-0.18894	-0.138934	-0.140441	-0.0570761	-0.187477	-0.0750663	-0.0781869	-0.1272	-0.0466497	-0.0228585	-0.226636	0.00809018	0.098776	-0.276197	0.0113458	0.0727207
Monogalactosyldiacylglycerol_MS2_121	0.0376393	0.19189	-0.0216098	0.0167451	0.069073	-0.0426884	0.191371	0.0538979	-0.255504	-0.15113	-0.196318	0.130693	0.122798	0.179572	0.113916	0.16867	0.105645	0.166348	0.133974	0.102028	0.20238	-0.213934	0.0922358	-0.0685387	-0.0534884	-0.0690929	-0.0760991	0.00117962	0.0541662	-0.0111562	0.0701505	0.03248	-0.0315554	-0.306157	-0.103305	-0.196042	-0.0841979	-0.324181	-0.0998869	-0.197249	-0.164821	-0.0636863	-0.0650755	-0.311597	0.0164278	0.157489	-0.419093	0.0448385	-0.0963058
Monogalactosyldiacylglycerol_MS2_118	0.0512794	0.230441	-0.0434834	-0.000779173	0.0857543	-0.0236295	0.231432	0.0404032	-0.337005	-0.233483	-0.249006	0.123426	0.149673	0.217511	0.133733	0.160757	0.0839528	0.146806	0.112817	0.0704075	0.222074	-0.301482	0.171189	-0.0360824	-0.0481668	-0.0358035	-0.0984805	-0.0376002	0.0163805	0.0196274	0.0460239	0.0150334	-0.0610935	-0.318333	-0.121508	-0.24172	-0.0649464	-0.331936	-0.109264	-0.202963	-0.165215	-0.0920607	-0.0951337	-0.379932	0.0595987	0.193621	-0.498081	0.038863	-0.172614
Monogalactosyldiacylglycerol_MS2_115	0.0594608	0.203309	-0.081257	-0.0431972	0.0770333	0.0207198	0.204508	-0.00879626	-0.327166	-0.265021	-0.222173	0.0479181	0.131326	0.197792	0.106459	0.102788	0.0289882	0.0560888	0.0454087	-0.0250996	0.149927	-0.323469	0.260923	0.0335327	0.0124734	0.0362394	-0.135733	-0.110416	-0.0761687	0.0761394	-0.018957	-0.051852	-0.104894	-0.192068	-0.129185	-0.235853	0.0090053	-0.184789	-0.0822744	-0.10341	-0.0944822	-0.114995	-0.112322	-0.364004	0.129116	0.18326	-0.443836	0.000946644	-0.220558
PE.40.1...M.H.._MS1_117	0.0503084	0.140832	-0.0983668	-0.00796599	0.0140826	-0.137763	0.115123	0.0618869	0.06979	0.263411	0.0652873	0.129217	0.0449556	0.152688	0.032657	0.501152	0.419628	0.382628	0.448585	0.195486	0.0979088	0.101414	0.00754773	-0.266145	0.178544	-0.260744	-0.375208	-0.0173567	0.0690406	-0.0523076	0.179855	-0.147693	-0.0799977	-0.282264	-0.320114	-0.23884	-0.0929927	-0.261242	-0.132231	-0.0516006	-0.228211	-0.0806202	-0.00815782	-0.389847	0.00889682	0.149851	-0.438739	-0.00747818	0.306771
PE.43.0...M.H.._MS1_122	0.0419787	0.120523	-0.0817229	-0.000954347	0.00978659	-0.13066	0.0970578	0.061515	0.0789639	0.255982	0.067942	0.122466	0.0360764	0.130864	0.0270061	0.456321	0.385583	0.354038	0.412306	0.188357	0.0885357	0.110636	-0.0149626	-0.250537	0.155888	-0.245996	-0.330854	-0.00316556	0.075619	-0.0568957	0.170864	-0.12524	-0.063241	-0.259368	-0.283943	-0.205972	-0.0922246	-0.242641	-0.118767	-0.051413	-0.209708	-0.065327	-0.000106915	-0.337868	-0.0051487	0.128105	-0.382053	-0.00316596	0.294783
Monogalactosyldiacylglycerol_MS1_105	0.0302786	0.100273	-0.0554344	0.0180324	0.00366712	-0.140211	0.077963	0.0753749	0.107079	0.280863	0.0794691	0.135362	0.0256859	0.108144	0.0228588	0.438017	0.378478	0.357732	0.406011	0.212158	0.0910548	0.147153	-0.0727867	-0.263013	0.125228	-0.259844	-0.284345	0.0335027	0.110564	-0.0808715	0.184795	-0.0899347	-0.0334075	-0.26547	-0.250755	-0.170093	-0.112608	-0.257492	-0.111878	-0.0703557	-0.210844	-0.0412387	0.0179955	-0.283637	-0.0422893	0.104014	-0.329301	0.00959017	0.318017
Phosphatidylglycerols_MS2_103	0.0546447	0.108913	-0.128424	-0.0367425	-0.00102441	-0.12035	0.0804407	0.0309539	0.126532	0.300609	0.121614	0.0776561	0.018724	0.128584	0.00122161	0.496598	0.417991	0.345418	0.438198	0.14459	0.0326858	0.136048	0.0459332	-0.244328	0.243975	-0.236776	-0.42784	-0.0625572	0.0132938	-0.0231185	0.150523	-0.209719	-0.10982	-0.189002	-0.344346	-0.230118	-0.0459599	-0.150196	-0.114834	0.0343	-0.185195	-0.0928044	-0.00833472	-0.373268	0.0482174	0.134649	-0.387159	-0.0382527	0.330101
PE.44.1...M.H.._MS1_123	0.0694815	0.141715	-0.156829	-0.0611529	0.0133513	-0.0952689	0.114515	0.00968645	0.0514292	0.218699	0.0769362	0.0580562	0.041278	0.162242	0.0153545	0.482471	0.390682	0.313373	0.409364	0.0987399	0.0390668	0.0496708	0.137291	-0.202934	0.26143	-0.194108	-0.458794	-0.112753	-0.0388642	0.0159769	0.117211	-0.239587	-0.146458	-0.179857	-0.365532	-0.274316	-0.0149733	-0.132897	-0.119877	0.0465368	-0.174513	-0.124554	-0.040076	-0.438344	0.10192	0.168267	-0.455784	-0.05087	0.251295
Monogalactosyldiacylglycerol_MS1_107	0.04452	0.0179252	-0.143879	-0.0596426	-0.0396606	-0.107053	-0.0145408	-0.00280835	0.283581	0.420269	0.249807	0.00488234	-0.0474172	0.0486014	-0.0646179	0.470544	0.414162	0.2912	0.419884	0.0932295	-0.0843692	0.2661	0.0216452	-0.231031	0.321425	-0.221559	-0.459542	-0.0871244	-0.031898	-0.00945643	0.123085	-0.272045	-0.118364	-0.0296543	-0.343055	-0.1595	0.00656797	0.0287658	-0.0737194	0.164213	-0.111498	-0.0775316	0.0216098	-0.26085	0.0605902	0.0691926	-0.212043	-0.0754335	0.4218
Monoglyceride_MS1_1	0.0399689	0.0277341	-0.109017	-0.094953	0.00854592	0.0735018	0.0252656	-0.0886537	-0.0718479	-0.107503	-0.00814358	-0.113106	0.0105701	0.0416756	-0.0155387	-0.0163008	-0.0432285	-0.107776	-0.0583174	-0.165069	-0.0796527	-0.127401	0.251193	0.109414	0.141773	0.115541	-0.159344	-0.174474	-0.190825	0.124245	-0.106995	-0.161758	-0.125373	0.146827	-0.0940749	-0.0904515	0.131978	0.19147	0.00983499	0.151821	0.0774295	-0.0887561	-0.0678938	-0.129169	0.172805	0.0547372	-0.0865397	-0.0729062	-0.119816
Monoglyceride_MS1_3	0.0459266	0.0298593	-0.125899	-0.111577	0.0100463	0.0901143	0.0276444	-0.105854	-0.0878718	-0.134586	-0.0123823	-0.13609	0.011874	0.045901	-0.0186022	-0.0319052	-0.0617521	-0.136489	-0.0801681	-0.19926	-0.0954536	-0.153968	0.296246	0.135772	0.161932	0.142842	-0.177981	-0.205101	-0.226431	0.147752	-0.130576	-0.186425	-0.145719	0.179058	-0.102711	-0.101124	0.157587	0.230995	0.0146514	0.17926	0.0965583	-0.102725	-0.0801135	-0.143253	0.203454	0.0612534	-0.0922578	-0.0854676	-0.149983
Monoglyceride_MS1_4	0.0351376	-0.0353842	-0.126498	-0.116899	-0.0184469	0.0873416	-0.0408414	-0.117959	0.0356626	-0.0287313	0.0826157	-0.171634	-0.0358807	-0.0127808	-0.0633271	-0.035829	-0.0485366	-0.152787	-0.0748335	-0.211448	-0.16771	-0.0424112	0.248842	0.125392	0.205326	0.13325	-0.191373	-0.202336	-0.234341	0.141359	-0.132893	-0.215736	-0.138907	0.268987	-0.0987409	-0.0455589	0.177218	0.330245	0.0396885	0.253321	0.134497	-0.0831608	-0.0506168	-0.0568225	0.191887	0.0113972	0.0329718	-0.103706	-0.06168
Monoglyceride_MS1_2	0.0391361	-0.0221665	-0.131263	-0.123205	-0.0108961	0.100338	-0.0258578	-0.125023	-0.00576323	-0.0770536	0.054241	-0.1776	-0.0244804	-0.000616273	-0.0543911	-0.0581716	-0.0740622	-0.174447	-0.100849	-0.230827	-0.159876	-0.0868022	0.282181	0.149052	0.198168	0.156986	-0.184915	-0.21708	-0.251473	0.155852	-0.149244	-0.215304	-0.1478	0.270316	-0.0937054	-0.0572624	0.187351	0.331999	0.0397816	0.249099	0.141158	-0.092256	-0.0637185	-0.073246	0.209161	0.022487	0.0121684	-0.10479	-0.108362
Diglyceride_MS1_30	0.0279348	0.0306901	-0.0664478	-0.073374	0.0217621	0.0954978	0.0368318	-0.0805254	-0.154386	-0.218911	-0.0824777	-0.101997	0.0282711	0.0352535	0.00766182	-0.13057	-0.144278	-0.170223	-0.158693	-0.175634	-0.0435724	-0.200356	0.236268	0.160686	0.0473507	0.163973	-0.0339864	-0.142118	-0.169512	0.119432	-0.130057	-0.0801814	-0.0890692	0.131997	-0.00406547	-0.0531259	0.119064	0.158055	0.0238356	0.0911555	0.0945473	-0.0666685	-0.0729656	-0.0687161	0.148328	0.0411595	-0.046314	-0.0470508	-0.228339
Diglyceride_MS2_23	0.0169326	0.0204557	-0.0351274	-0.057627	0.0255717	0.108712	0.0319901	-0.0753803	-0.1876	-0.274485	-0.116414	-0.0985374	0.0316659	0.0194713	0.0158956	-0.209625	-0.210627	-0.214046	-0.2257	-0.181886	-0.0301735	-0.228046	0.212582	0.191987	-0.0126107	0.193341	0.0530074	-0.11595	-0.152547	0.112552	-0.144268	-0.0261422	-0.0604119	0.135097	0.0604447	-0.0156796	0.111133	0.149168	0.0377839	0.0597511	0.111645	-0.0462179	-0.0698329	-0.0090452	0.126034	0.0217836	0.00557706	-0.031111	-0.284842
Monogalactosylmonoacylglycerol_MS2_86	0.0152206	-0.0174284	-0.0506892	-0.0693268	0.00538673	0.102245	-0.0103905	-0.0868349	-0.0933597	-0.182654	-0.0396159	-0.124969	-0.000923242	-0.0115074	-0.0171888	-0.178173	-0.173852	-0.207305	-0.194021	-0.189575	-0.0844642	-0.144857	0.195482	0.173227	0.0438674	0.176024	0.00420338	-0.128035	-0.167873	0.113166	-0.141193	-0.0711242	-0.0702059	0.194795	0.0337099	0.00315517	0.129358	0.220818	0.0482789	0.124084	0.130214	-0.0435684	-0.0528684	0.019804	0.130651	-0.00166682	0.0638298	-0.05103	-0.204282
LPMe_MS2_92	0.0292934	-0.0111897	-0.0911217	-0.103922	0.006204	0.126528	-0.00565446	-0.118825	-0.10764	-0.208656	-0.0335578	-0.166832	-0.000615441	0.000446083	-0.0261441	-0.177703	-0.182652	-0.242253	-0.208519	-0.247191	-0.117886	-0.179653	0.281573	0.208029	0.100758	0.213162	-0.059033	-0.190568	-0.236032	0.156461	-0.177357	-0.133567	-0.115625	0.251358	-0.00391807	-0.0276907	0.177107	0.294457	0.0521878	0.184142	0.15818	-0.0747815	-0.0747943	-0.0242878	0.191722	0.0156844	0.0376825	-0.0788192	-0.235621
Lysophosphatidylcholines_MS2_71	0.0190756	-0.00869057	-0.0543209	-0.0878415	0.0192449	0.153327	0.00536958	-0.116313	-0.192035	-0.325259	-0.106684	-0.16355	0.0164746	-0.00555603	-0.00492371	-0.295394	-0.287912	-0.313038	-0.314271	-0.268382	-0.0883384	-0.258042	0.279973	0.266614	0.014486	0.269248	0.0587434	-0.16804	-0.226119	0.158865	-0.207445	-0.0611357	-0.0859576	0.248155	0.0823381	0.00677702	0.172591	0.275314	0.0679096	0.133948	0.181612	-0.0569685	-0.0830893	0.0324669	0.176833	0.00347121	0.0776917	-0.0574749	-0.350617
Lysophosphatidylcholines_MS2_68	0.0239912	-0.00656725	-0.0704299	-0.0933433	0.0141101	0.13781	0.00337115	-0.11456	-0.154532	-0.269135	-0.0748203	-0.160083	0.01042	0.000171844	-0.0126251	-0.234117	-0.233428	-0.272781	-0.258647	-0.252451	-0.0969382	-0.221446	0.27733	0.234284	0.0525244	0.237998	0.00303664	-0.175327	-0.225814	0.154834	-0.189051	-0.0924222	-0.0984404	0.240342	0.040087	-0.0121582	0.17028	0.273973	0.0579775	0.15121	0.165155	-0.0650949	-0.078935	0.00109941	0.180786	0.0115038	0.0513986	-0.0654382	-0.293894
Monoglyceride_MS1_7	0.00781812	-0.0577068	-0.0487429	-0.0706576	-0.0120607	0.099321	-0.0525445	-0.092505	-0.0172259	-0.116818	0.0179804	-0.144454	-0.0301234	-0.0481059	-0.0440183	-0.180991	-0.165633	-0.215626	-0.190321	-0.193987	-0.126798	-0.0749254	0.161787	0.16518	0.0670683	0.168326	-0.000179414	-0.122879	-0.16899	0.106914	-0.140752	-0.0854473	-0.0634756	0.246783	0.0384658	0.0389634	0.138775	0.277535	0.0634496	0.166011	0.152006	-0.0298389	-0.0336471	0.0753032	0.12021	-0.0331745	0.142058	-0.0606209	-0.148898
Lysophosphatidylcholines_MS2_87	0.0131502	-0.0652306	-0.0702076	-0.0856702	-0.0190034	0.0991146	-0.0631513	-0.104141	0.0169526	-0.08008	0.0513878	-0.162308	-0.0408347	-0.0508763	-0.0581095	-0.150861	-0.139155	-0.209683	-0.166435	-0.206993	-0.153887	-0.0499107	0.181095	0.158799	0.11189	0.163382	-0.0510259	-0.146668	-0.19258	0.118119	-0.143852	-0.126428	-0.0835624	0.276178	0.00560891	0.0284036	0.156551	0.317307	0.0638579	0.206496	0.159183	-0.0409903	-0.0339838	0.0592022	0.140415	-0.031576	0.14073	-0.0767276	-0.116481
cPA_MS2_89	0.0123061	-0.0747799	-0.0706486	-0.0949435	-0.0179649	0.123729	-0.0697365	-0.120554	-0.00687836	-0.129666	0.0369188	-0.18795	-0.0420346	-0.0606829	-0.0609411	-0.211662	-0.194365	-0.265869	-0.226258	-0.247675	-0.169854	-0.08291	0.21101	0.203042	0.103856	0.207618	-0.0235465	-0.164158	-0.22144	0.138489	-0.176846	-0.125127	-0.0884467	0.320305	0.0327545	0.0431692	0.180987	0.363332	0.0790371	0.224892	0.192417	-0.0425205	-0.0423737	0.0856166	0.159262	-0.0401406	0.175268	-0.0828156	-0.171478
Lysophosphatidylcholines_MS2_65	0.0138056	-0.0821031	-0.0804343	-0.0984351	-0.0251512	0.112421	-0.0801925	-0.120173	0.0346957	-0.0777234	0.0704738	-0.189262	-0.0523534	-0.0648873	-0.0717247	-0.171391	-0.156129	-0.240329	-0.188157	-0.23722	-0.18424	-0.0429976	0.200849	0.179276	0.133456	0.184615	-0.0608044	-0.167071	-0.22056	0.133875	-0.163993	-0.148239	-0.0947179	0.325505	0.00609353	0.038646	0.180827	0.373636	0.0756183	0.244611	0.185744	-0.0445721	-0.0351766	0.0772087	0.158834	-0.0417858	0.174888	-0.0898161	-0.12131
Lysophosphatidylethanolamines_MS2_96	0.0020409	-0.0689348	-0.0411184	-0.0460024	-0.0286436	0.0370791	-0.0719461	-0.0551854	0.101051	0.0541006	0.0971367	-0.0957344	-0.0509583	-0.056481	-0.0580168	-0.042877	-0.0303688	-0.0882003	-0.0473394	-0.0963979	-0.11992	0.062079	0.0547644	0.0521508	0.0972661	0.0553016	-0.0593191	-0.0705274	-0.0947376	0.04942	-0.0596764	-0.0922369	-0.0411049	0.179769	-0.0157156	0.0375982	0.0839839	0.207825	0.0401436	0.149878	0.089343	-0.0113358	0.00397771	0.0645719	0.060642	-0.040982	0.128672	-0.0508382	0.0267493
Lysophosphatidylcholines_MS2_67	0.0117475	-0.0792525	-0.0753483	-0.0819538	-0.0312381	0.0735984	-0.0819781	-0.0947109	0.0902927	0.0137144	0.105726	-0.153014	-0.058176	-0.0612716	-0.0736654	-0.0839817	-0.073076	-0.157576	-0.0990233	-0.173734	-0.168742	0.026298	0.140369	0.109636	0.145542	0.114847	-0.0956212	-0.134273	-0.172342	0.0984932	-0.112498	-0.147729	-0.081467	0.269398	-0.0283797	0.0294773	0.143157	0.31433	0.0571352	0.222888	0.140436	-0.035766	-0.0159107	0.0575168	0.122848	-0.0391849	0.147528	-0.0807495	-0.0241999
Lysophosphatidylethanolamines_MS2_88	-0.0107306	-0.11707	-0.0236341	-0.0470681	-0.0407277	0.0628246	-0.11632	-0.071667	0.128407	0.0386521	0.116372	-0.132963	-0.0752806	-0.104554	-0.0792238	-0.139089	-0.105681	-0.166892	-0.13088	-0.138814	-0.163178	0.0789967	0.0396575	0.0999412	0.0791536	0.102385	0.00582991	-0.0677921	-0.112034	0.0582268	-0.0953591	-0.0754345	-0.0247628	0.264342	0.0453488	0.100514	0.109219	0.291903	0.0735727	0.185588	0.145789	0.00968071	0.0147763	0.166001	0.05656	-0.0854686	0.252632	-0.056114	-0.00284957
Lysophosphatidylethanolamines_MS2_91	-0.00601961	-0.0836355	-0.0188691	-0.0486234	-0.0207166	0.0862891	-0.0775877	-0.0760951	0.023689	-0.0784652	0.0376584	-0.129711	-0.0445417	-0.0764478	-0.0510365	-0.197019	-0.168421	-0.207739	-0.192257	-0.164292	-0.126724	-0.0243889	0.0909337	0.146781	0.0353522	0.148413	0.0496513	-0.0796191	-0.12736	0.077634	-0.122344	-0.0471005	-0.028788	0.241328	0.0741729	0.0816729	0.114721	0.262512	0.0714517	0.147178	0.150139	-0.00123144	-0.0107142	0.139661	0.0758028	-0.0626757	0.20627	-0.0466612	-0.112968
Monoglyceride_MS1_11	-0.0109646	-0.0805031	-0.00317248	-0.0292921	-0.0221154	0.060488	-0.0759152	-0.0530614	0.0468096	-0.0338457	0.0463573	-0.0970457	-0.0445092	-0.0752308	-0.0463379	-0.156472	-0.127855	-0.156959	-0.146535	-0.115215	-0.104269	0.0125354	0.0374085	0.1037	0.0196539	0.104458	0.0551364	-0.0440182	-0.0821356	0.0473833	-0.0864637	-0.0245776	-0.00810938	0.191409	0.0703605	0.084287	0.0804034	0.204938	0.0601244	0.112967	0.117711	0.0119587	0.00367365	0.139934	0.0397286	-0.0642278	0.194787	-0.0322374	-0.062926
Phosphatidylethanolamines_MS2_12	-0.0115454	-0.0800444	-0.000679681	-0.0290066	-0.0205792	0.0648172	-0.0745167	-0.0542858	0.0363237	-0.0487584	0.0381112	-0.0986884	-0.0425529	-0.0755049	-0.044317	-0.170495	-0.140796	-0.167073	-0.159817	-0.120469	-0.102457	0.00177983	0.0411576	0.112299	0.0121184	0.112869	0.0661926	-0.044257	-0.0841644	0.0496867	-0.0917524	-0.0189248	-0.00668622	0.19386	0.0788928	0.0870644	0.0821427	0.206308	0.0622334	0.109945	0.121893	0.0126597	0.00171605	0.144811	0.0407923	-0.0649719	0.198587	-0.0310311	-0.0779327
[truncated: 69 more columns]

## Sheet: Color.5
	Acidaminococcaceae	Acidaminococcaceae Phascolarctobacterium	Actinomycetaceae Actinomyces	Actinomycetaceae Varibaculum	Alcaligenaceae	Alcaligenaceae Parasutterella	Alcaligenaceae Sutterella	Archaea	Bacillaceae	Bacillaceae Bacillus	Bacillales	Bacteroidaceae	Bacteroidaceae Bacteroides	Bacteroidales	Betaproteobacteria	Bifidobacteriaceae	Bifidobacteriaceae Bifidobacterium	Bifidobacteriaceae Bifidobacterium breve	Bifidobacteriaceae Bifidobacterium longum subsp. longum	Bifidobacteriales	Burkholderiales	Christensenellaceae Christensenellaceae R-7 group	Clostridiaceae Clostridium sensu stricto	Clostridiaceae Sarcina	Clostridiaceae Clostridium neonatale	Clostridiaceae Unclassified	Clostridiales	Clostridiales Family XI Anaerococcus	Coriobacteriaceae	Coriobacteriaceae Atopobium	Coriobacteriaceae Collinsella	Coriobacteriaceae Eggerthella	Desulfovibrionaceae Bilophila	Enterobacteriaceae	Enterobacteriaceae Citrobacter	Enterobacteriaceae Enterobacter	Enterobacteriaceae Enterobacteriaceae bacterium	Enterobacteriaceae Escherichia-Shigella	Enterobacteriaceae Klebsiella	Enterobacteriaceae Salmonella enterica subsp. enterica serovar Paratyphi A	Enterobacteriales	Enterococcaceae	Enterococcaceae Enterococcus	Erysipelotrichaceae	Erysipelotrichaceae Coprobacillus	Erysipelotrichaceae Erysipelatoclostridium	Erysipelotrichaceae Erysipelotrichaceae	Erysipelotrichaceae Faecalitalea	Erysipelotrichaceae Holdemanella
M634T869	-0.00357982	-0.10889	0.108826	0.0665128	-0.159024	-0.144896	-0.230106	0.112826	0.291089	0.269537	0.17545	-0.0665643	-0.168553	-0.240067	-0.151646	0.150405	0.162736	0.10743	0.129411	0.189259	-0.167789	0.27444	-0.19552	-0.043869	0.0863233	-0.0450921	-0.0118881	0.134619	0.163643	0.0333671	0.110246	0.0680185	0.104375	0.141049	0.0447844	0.222071	0.0320177	0.120924	0.094337	0.127469	0.116063	0.169022	0.17532	0.196477	-0.145103	-0.176728	0.273624	-0.00828105	0.23663
M133T678	-5.65192e-05	-0.104488	0.100041	0.0628148	-0.149297	-0.133738	-0.222031	0.0991784	0.284702	0.26535	0.175616	-0.0640719	-0.164024	-0.231477	-0.144891	0.138956	0.154566	0.102562	0.121546	0.173269	-0.162438	0.269202	-0.183213	-0.0431826	0.0827256	-0.0442746	-0.00933741	0.122677	0.148453	0.0322446	0.0992821	0.0578338	0.0970168	0.135357	0.0371527	0.204497	0.032082	0.119714	0.0839904	0.124389	0.108132	0.153622	0.160104	0.190435	-0.134126	-0.163511	0.26259	-0.00590759	0.233681
M91T766	-0.0109065	-0.112082	0.121452	0.0705443	-0.169585	-0.159201	-0.235706	0.141533	0.282386	0.254748	0.159283	-0.0694845	-0.16796	-0.24607	-0.157388	0.161759	0.165187	0.106588	0.13561	0.211167	-0.17188	0.26342	-0.212124	-0.041817	0.0881003	-0.0432369	-0.0139211	0.153291	0.187002	0.0364953	0.126368	0.088844	0.115096	0.151098	0.0656504	0.254695	0.0336199	0.119979	0.117556	0.128898	0.133336	0.199363	0.203504	0.200162	-0.159693	-0.197708	0.282517	-0.0129681	0.22076
M133T453	0.0217555	-0.111199	0.0784086	0.0600376	-0.133008	-0.103029	-0.250151	0.0708231	0.314806	0.29231	0.210586	-0.0750533	-0.186724	-0.258954	-0.150017	0.0950805	0.131329	0.0852921	0.0994652	0.124709	-0.191084	0.298119	-0.172425	-0.0489195	0.0834079	-0.049499	0.0143995	0.0919281	0.103574	0.046327	0.0595717	0.0253139	0.0867978	0.167894	0.030422	0.19312	0.0572012	0.164673	0.0731898	0.154287	0.121985	0.136502	0.140617	0.222922	-0.107398	-0.146103	0.283387	0.00652988	0.256749
M200T950	0.0591339	-0.140309	0.0585394	0.0654514	-0.123905	-0.0659107	-0.34396	0.072009	0.38269	0.337076	0.268085	-0.112386	-0.249693	-0.352532	-0.183011	0.0182317	0.0859146	0.0446931	0.0642875	0.0625852	-0.279934	0.356857	-0.192912	-0.0604238	0.0930797	-0.0602326	0.0686704	0.0645072	0.0529714	0.0904729	0.0026072	-0.00441896	0.090901	0.279318	0.0644796	0.2509	0.125401	0.280582	0.104732	0.238258	0.202387	0.172182	0.16557	0.321718	-0.0809446	-0.159426	0.368459	0.0263742	0.287768
M311T815	0.0372044	-0.0653833	0.0154922	0.026764	-0.0351299	-0.000976797	-0.180839	0.0764425	0.127756	0.0801773	0.0789942	-0.068989	-0.115429	-0.183014	-0.0830691	-0.0589784	-0.0303281	-0.0395208	-0.0146227	-0.0114693	-0.160294	0.107705	-0.0941921	-0.0195963	0.0317511	-0.0191155	0.0694525	0.0210996	0.00292371	0.0731345	-0.0290764	0.0105542	0.044366	0.198541	0.0952772	0.181479	0.103388	0.180111	0.104862	0.14143	0.165047	0.137217	0.119239	0.178282	-0.0163821	-0.0894319	0.182551	0.0171149	0.0533153
M76T809	0.0318042	-0.0639076	0.0208072	0.0278172	-0.043348	-0.0131559	-0.169207	0.0631887	0.140402	0.102514	0.0904548	-0.0616158	-0.112315	-0.172003	-0.0821856	-0.0323771	-0.00474486	-0.0175789	0.0020716	0.00585915	-0.14584	0.123401	-0.0921778	-0.0217187	0.0350913	-0.0214138	0.0541884	0.0260781	0.0134893	0.0606951	-0.0155896	0.00865276	0.0438095	0.17042	0.072691	0.158185	0.085024	0.157649	0.0854879	0.126977	0.138047	0.117531	0.104949	0.163765	-0.0252414	-0.0843825	0.17467	0.0143215	0.0776348
M506T862	0.0113799	-0.0530703	0.0370973	0.0272269	-0.0450917	-0.0283328	-0.142249	0.121969	0.0647902	0.014699	0.0146581	-0.0570618	-0.0799513	-0.144441	-0.0708435	-0.0250289	-0.0246674	-0.037121	-0.00222512	0.0348531	-0.125609	0.0446001	-0.103253	-0.00827035	0.0248393	-0.00831382	0.0491129	0.0546261	0.0504956	0.0622047	0.0110552	0.0545576	0.0549764	0.170342	0.120836	0.207242	0.0819096	0.130959	0.131612	0.106556	0.162831	0.170114	0.150891	0.137219	-0.0408465	-0.110805	0.149469	0.00240181	-0.00707757
M167T670	0.0266899	-0.0528908	0.0166818	0.0229824	-0.0366022	-0.0115125	-0.138769	0.0456387	0.122215	0.0934821	0.0811413	-0.0496944	-0.0938162	-0.141193	-0.0679854	-0.0230882	0.00131851	-0.00976097	0.00447882	0.00532518	-0.118735	0.108967	-0.0744193	-0.0190537	0.029962	-0.0188055	0.0424761	0.0200838	0.0100051	0.0477601	-0.0126475	0.00356437	0.0350122	0.135416	0.0527869	0.122643	0.0671339	0.127675	0.0638882	0.103299	0.107311	0.0896318	0.0805959	0.133853	-0.0208883	-0.0665003	0.143676	0.012157	0.0731794
M168T641	0.0331184	-0.0451001	0.000905833	0.0163563	-0.018826	0.00895131	-0.125035	0.0229268	0.109345	0.0837234	0.0799544	-0.0457521	-0.0857204	-0.126498	-0.0559832	-0.0451405	-0.0151035	-0.0200807	-0.0106435	-0.0239266	-0.110082	0.0978904	-0.0528693	-0.0175695	0.0232672	-0.01708	0.048006	-0.00114835	-0.0172887	0.0466499	-0.0327555	-0.0139214	0.022123	0.12729	0.0412777	0.0935869	0.0684943	0.126851	0.0473306	0.0986649	0.095367	0.0642066	0.0550622	0.123923	-0.000979128	-0.0436878	0.124458	0.0164455	0.0655027
M657T876	0.0326032	-0.0499453	0.00585799	0.0198316	-0.032568	-0.00504804	-0.12698	-0.00406045	0.153313	0.141015	0.118923	-0.0410066	-0.0965495	-0.129615	-0.0630029	-0.0129104	0.0238278	0.0129381	0.0131421	-0.00657014	-0.105064	0.145555	-0.0539557	-0.024994	0.0325391	-0.0246433	0.0321537	0.000928741	-0.0104083	0.0335866	-0.0215565	-0.0263202	0.0218447	0.100832	0.00468335	0.0616987	0.0501062	0.113236	0.0164361	0.0923947	0.0625671	0.0336254	0.0324493	0.121483	-0.011204	-0.0366364	0.131473	0.0163399	0.123073
M105T722	0.0569458	-0.0912324	0.0145342	0.0364834	-0.0539985	-0.00441681	-0.241384	0.0415299	0.235719	0.193884	0.171013	-0.0845281	-0.170056	-0.245372	-0.115304	-0.0512023	0.00465601	-0.0118108	0.0034602	-0.0158116	-0.206496	0.215473	-0.112231	-0.0377089	0.0526269	-0.037035	0.0763491	0.0125633	-0.010733	0.0796507	-0.0414854	-0.0217195	0.0490081	0.225812	0.0629127	0.173622	0.115497	0.22767	0.08058	0.182083	0.165514	0.11765	0.105325	0.234408	-0.020303	-0.0913959	0.246693	0.0276655	0.158977
M121T660	0.0204727	-0.0824769	0.0548029	0.0405891	-0.0535915	-0.0244239	-0.23987	0.253873	0.036326	-0.0718452	-0.0407841	-0.105589	-0.118361	-0.241621	-0.109134	-0.0977296	-0.108322	-0.119522	-0.0442992	0.0297347	-0.22326	-0.0044353	-0.174431	-0.00157829	0.0267075	-0.00141327	0.110942	0.0895493	0.074244	0.128501	-0.000404281	0.113966	0.0942946	0.33605	0.26839	0.407956	0.171269	0.247097	0.2771	0.192852	0.333835	0.342282	0.29592	0.238747	-0.0522273	-0.201081	0.243549	0.00437398	-0.109541
M144T527	-0.0391106	-0.0684981	0.11621	0.052945	-0.137531	-0.150653	-0.129374	0.16212	0.132028	0.107472	0.0388874	-0.0378441	-0.0819568	-0.137046	-0.102253	0.159219	0.127345	0.0801211	0.114415	0.211964	-0.0869267	0.117456	-0.169058	-0.0170846	0.0567867	-0.0187639	-0.0337146	0.154476	0.196159	0.0150047	0.141692	0.119976	0.0986262	0.0806918	0.0821953	0.223151	0.000560359	0.0314295	0.121956	0.0547198	0.0990779	0.190346	0.191391	0.10019	-0.147808	-0.17365	0.170561	-0.0273346	0.0882026
M90T766	-0.032334	-0.0727922	0.111664	0.0533386	-0.134524	-0.142719	-0.144229	0.16115	0.141898	0.113442	0.0479032	-0.0439503	-0.0918561	-0.151775	-0.106873	0.144172	0.1179	0.0720119	0.10703	0.199133	-0.101411	0.125848	-0.170986	-0.0188066	0.0578032	-0.0203365	-0.023904	0.148316	0.185579	0.0225931	0.130474	0.113918	0.0984172	0.0993672	0.0877199	0.231375	0.0124715	0.051173	0.12661	0.0686823	0.112343	0.195071	0.194169	0.116224	-0.141775	-0.174408	0.183473	-0.0236779	0.0919925
M188T639	-0.0482887	-0.0528764	0.112981	0.0465227	-0.12766	-0.148925	-0.0883354	0.153812	0.0922492	0.074931	0.0105028	-0.0234843	-0.0531885	-0.0952977	-0.0824017	0.166816	0.12595	0.0817607	0.113191	0.213174	-0.0519402	0.0811779	-0.149179	-0.0107539	0.0477007	-0.0125339	-0.0462794	0.151271	0.196557	0.001556	0.147634	0.122604	0.0897574	0.0423693	0.0708447	0.192409	-0.0187808	-0.00673671	0.107424	0.0240156	0.0705874	0.169155	0.172305	0.0604894	-0.143431	-0.157133	0.128379	-0.0317311	0.0616052
M210T640	-0.0572865	-0.0380091	0.110175	0.0405767	-0.119876	-0.149191	-0.0474342	0.139553	0.0607364	0.0532922	-0.0102387	-0.00815612	-0.026396	-0.0538836	-0.0636017	0.179812	0.131497	0.089398	0.116033	0.2167	-0.0158901	0.0539207	-0.128872	-0.00584072	0.0402225	-0.00773922	-0.0616338	0.147742	0.197324	-0.0143716	0.154997	0.122212	0.0804359	-0.00111414	0.0520997	0.154682	-0.0415064	-0.0473315	0.0864389	-0.00787822	0.0355208	0.141301	0.148075	0.0202057	-0.140356	-0.138555	0.0871265	-0.0359718	0.0460012
M165T704	-0.0151161	-0.0566071	0.0732841	0.0391081	-0.104449	-0.105905	-0.103374	0.048156	0.174414	0.178188	0.107415	-0.0230645	-0.0836525	-0.11	-0.0815716	0.134205	0.134963	0.0973566	0.102447	0.142376	-0.0643384	0.170176	-0.107604	-0.0263599	0.0528836	-0.0274225	-0.035445	0.0890459	0.116882	-0.00387317	0.0906893	0.0418401	0.0592198	0.0274643	-0.00875179	0.0894345	-0.0162188	0.0223825	0.0245869	0.0417169	0.0194242	0.0668789	0.0792575	0.0793051	-0.100002	-0.0939213	0.134912	-0.0116347	0.163872
M182T704	-0.0126967	-0.0531599	0.0668749	0.0362801	-0.0966427	-0.0971241	-0.0976014	0.0411013	0.166268	0.170441	0.104182	-0.0217269	-0.0795822	-0.103775	-0.0763277	0.12372	0.126125	0.091273	0.0950897	0.130029	-0.0610222	0.162511	-0.0990765	-0.0252525	0.0496304	-0.0262143	-0.0324099	0.080727	0.105957	-0.00357696	0.0822954	0.0359488	0.0542065	0.025706	-0.0109098	0.0800564	-0.0146828	0.0226002	0.0200924	0.0400643	0.0166984	0.0588977	0.0707385	0.075289	-0.091654	-0.0854649	0.126695	-0.0100204	0.15696
M114T679	-0.0186177	-0.0474596	0.0694348	0.0342394	-0.0883741	-0.0925847	-0.090964	0.0824257	0.111786	0.101209	0.0520383	-0.0250654	-0.0632902	-0.0961505	-0.0693248	0.102217	0.0910253	0.0602617	0.0764873	0.127667	-0.0611717	0.103848	-0.104347	-0.0157692	0.0402417	-0.0167439	-0.0214149	0.0897269	0.11411	0.00783879	0.0830475	0.0609761	0.0593257	0.0488901	0.0339011	0.123851	-0.000434928	0.0270061	0.0603999	0.0405964	0.0522729	0.101986	0.105476	0.0718276	-0.0902786	-0.101726	0.117138	-0.013719	0.0879985
M120T780	-0.03261	-0.0733924	0.112058	0.0544076	-0.145307	-0.154607	-0.132927	0.112085	0.191357	0.184722	0.0971081	-0.032556	-0.0980672	-0.141633	-0.108071	0.183569	0.167089	0.115713	0.135068	0.213121	-0.0833802	0.182037	-0.160055	-0.0275039	0.066569	-0.0291625	-0.0472099	0.142525	0.185139	0.000564661	0.140145	0.0900871	0.0912027	0.0501227	0.0285038	0.168036	-0.0175136	0.0231251	0.0729474	0.051312	0.0546914	0.137047	0.147966	0.10038	-0.147898	-0.152072	0.177099	-0.0231483	0.165747
M118T777	-0.0166068	-0.0746589	0.0924766	0.0504178	-0.131923	-0.131595	-0.14089	0.0680415	0.222421	0.222808	0.135765	-0.0337596	-0.111122	-0.149224	-0.106885	0.161498	0.163541	0.116359	0.125263	0.176267	-0.091313	0.215465	-0.140885	-0.0335524	0.0674253	-0.0348423	-0.0385298	0.112917	0.146238	0.00105567	0.110903	0.054485	0.0771603	0.0496217	-0.001246	0.126938	-0.0120066	0.0407571	0.0406242	0.0618599	0.0380942	0.0957173	0.109312	0.110962	-0.125535	-0.124251	0.180073	-0.0135311	0.203126
M61T447	-0.0644312	-0.0172613	0.0992202	0.0306792	-0.103981	-0.14135	0.00799907	0.103798	0.0266289	0.035661	-0.0262937	0.0132197	0.00719127	0.0024182	-0.0363743	0.190336	0.137935	0.100328	0.116484	0.208583	0.0326095	0.0266904	-0.0931645	-0.000946773	0.0298282	-0.00288271	-0.0803418	0.132225	0.184609	-0.0368095	0.15507	0.109115	0.0621929	-0.0630714	0.015068	0.0865768	-0.0718208	-0.0988239	0.0452767	-0.0495271	-0.0201161	0.0871671	0.100008	-0.0333984	-0.128006	-0.102289	0.0294008	-0.0386052	0.0367115
M146T664	-0.0586246	-0.0290121	0.10257	0.0364222	-0.121494	-0.154351	-0.0108207	0.065955	0.0998739	0.123612	0.0382609	0.0134517	-0.0188008	-0.0179954	-0.0518039	0.222002	0.184486	0.139485	0.14359	0.221878	0.024358	0.103552	-0.0980207	-0.0133288	0.0444317	-0.0153237	-0.093119	0.130185	0.185233	-0.0474938	0.160717	0.0864224	0.0623867	-0.0809604	-0.0304451	0.0515922	-0.0857835	-0.097864	0.00726833	-0.0438352	-0.052298	0.0502269	0.0723804	-0.0198253	-0.137567	-0.0944868	0.0537623	-0.0352786	0.122695
M138T599	-0.0475811	-0.0115216	0.0719233	0.0221243	-0.0781989	-0.106316	0.0125968	0.0589964	0.0321279	0.0462413	-0.00550333	0.0143601	0.00544857	0.00822743	-0.0252656	0.151426	0.115823	0.08699	0.0934774	0.156035	0.0321582	0.0346004	-0.0626103	-0.00298811	0.023769	-0.0044429	-0.06678	0.0939069	0.133938	-0.0348288	0.116159	0.071792	0.0421622	-0.0645434	-0.00892223	0.0401846	-0.063257	-0.0836951	0.0145483	-0.0439003	-0.0352902	0.0430538	0.0563309	-0.0323933	-0.0945737	-0.065838	0.0160515	-0.0282012	0.0482559
M351T824	-0.0521876	0.000696574	0.0659023	0.0165172	-0.0708061	-0.104071	0.0474252	0.0307805	0.0192948	0.0465561	-0.00784156	0.0288913	0.0246061	0.0433747	-0.00935687	0.164494	0.127675	0.100528	0.0984868	0.154252	0.0639688	0.0268817	-0.0400848	-0.0013731	0.0190142	-0.00287853	-0.0818142	0.0843881	0.127137	-0.0516966	0.118371	0.0609095	0.0304777	-0.109206	-0.0398329	-0.00956486	-0.0861821	-0.1191	-0.0178566	-0.0716	-0.0772389	0.00244489	0.0211747	-0.0669277	-0.0887111	-0.0413132	-0.019234	-0.0298735	0.0539268
M128T663	-0.0147775	-0.0524761	0.0684691	0.0370166	-0.105814	-0.108498	-0.0849037	0.00370133	0.201662	0.223671	0.139575	-0.0113108	-0.081687	-0.0920064	-0.0760292	0.158198	0.166589	0.127131	0.118718	0.144382	-0.0432326	0.203479	-0.0902128	-0.0314774	0.0561174	-0.0325799	-0.0530289	0.0780217	0.108591	-0.0225858	0.0928583	0.019328	0.0487564	-0.0172365	-0.0579255	0.0291912	-0.0409982	-0.0043536	-0.022398	0.0229119	-0.031223	0.0130625	0.0345266	0.058763	-0.0980737	-0.0681529	0.118334	-0.010624	0.212682
M512T889	-0.00760242	-0.0405197	0.0476886	0.0277223	-0.0822587	-0.0825302	-0.0614266	-0.0296579	0.183123	0.21136	0.13753	-0.00376393	-0.0680637	-0.0672683	-0.0581424	0.132977	0.148141	0.116618	0.100697	0.107532	-0.0266643	0.188093	-0.0592393	-0.0293064	0.0468723	-0.0301168	-0.0488205	0.0498125	0.0733043	-0.0269987	0.0681567	-0.00440831	0.0305604	-0.0354155	-0.0777774	-0.0159853	-0.0434169	-0.0117884	-0.0488356	0.0121076	-0.0536435	-0.0259257	-0.00363109	0.0400969	-0.0721511	-0.0352702	0.0879205	-0.00558283	0.203941
M159T644	-0.0188248	-0.0369594	0.0589651	0.0287962	-0.0860083	-0.0932364	-0.0525148	0.00818746	0.144962	0.164616	0.0967345	-0.00349449	-0.0536857	-0.0581697	-0.0552098	0.137713	0.137601	0.105427	0.0993546	0.126629	-0.0204977	0.147379	-0.0703245	-0.0223514	0.0425958	-0.0233706	-0.0503202	0.0687645	0.097166	-0.0239857	0.0845118	0.0237491	0.0394406	-0.0291008	-0.0465757	0.0198968	-0.0424362	-0.0218582	-0.0180115	0.00490452	-0.0337391	0.0103627	0.0283881	0.0309679	-0.0834758	-0.0550801	0.080604	-0.0123143	0.158004
M147T803	-0.0375259	-0.0303433	0.0764793	0.0309009	-0.102475	-0.122593	-0.0217493	0.0122094	0.135457	0.166484	0.0841604	0.0109899	-0.0349774	-0.0283014	-0.0497412	0.188935	0.174868	0.136035	0.127768	0.171593	0.0126885	0.14167	-0.0732911	-0.0203763	0.0445292	-0.0218708	-0.0795174	0.0914004	0.13365	-0.0449051	0.121053	0.0415803	0.0442987	-0.0774489	-0.064266	0.00275664	-0.0758565	-0.072385	-0.0305787	-0.0286806	-0.0691346	0.000734415	0.0253048	-0.00494502	-0.107193	-0.0594681	0.0575595	-0.0226473	0.164494
M191T958	-0.0348698	-0.0219142	0.0651563	0.0248223	-0.0844562	-0.103896	-0.00917797	0.0147474	0.0997858	0.125686	0.0585781	0.0118826	-0.0216257	-0.014495	-0.0374522	0.160127	0.144254	0.112243	0.106383	0.146753	0.018057	0.105216	-0.0593861	-0.0147514	0.0348663	-0.016053	-0.069043	0.0788674	0.115644	-0.0395434	0.104931	0.0397679	0.0368249	-0.0708147	-0.0508198	0.00238766	-0.0668351	-0.0691813	-0.0233026	-0.0308034	-0.0598674	0.00252526	0.0227714	-0.0129284	-0.0906312	-0.0498497	0.039163	-0.0208268	0.125249
M120T600	-0.0290473	-0.0349758	0.0711561	0.0297007	-0.0784057	-0.0904134	-0.0636335	0.110719	0.0495724	0.0319219	-0.00306644	-0.0196122	-0.0353249	-0.0677775	-0.0538661	0.0930481	0.0659221	0.0393032	0.0635928	0.129769	-0.0418547	0.0403748	-0.0990128	-0.00520407	0.0287047	-0.00627294	-0.0211592	0.0968308	0.123335	0.00860767	0.0892298	0.0829704	0.0593538	0.0446771	0.0618055	0.141606	-0.0012585	0.00815568	0.083653	0.0236227	0.0633922	0.124383	0.12291	0.0472241	-0.0888553	-0.106645	0.0875644	-0.0194856	0.0221467
M166T600	-0.0238535	-0.0377775	0.0671633	0.0297553	-0.0761286	-0.0845105	-0.0730402	0.105723	0.0594325	0.0405419	0.00668957	-0.0231087	-0.0425539	-0.0771264	-0.056752	0.0837346	0.0615814	0.0358467	0.0594036	0.12005	-0.0507776	0.0496903	-0.0987046	-0.00696363	0.0297191	-0.0079216	-0.0153324	0.0910069	0.114381	0.0126034	0.0808121	0.0761941	0.0581356	0.0545947	0.061361	0.142047	0.00545968	0.0205884	0.0827151	0.0323939	0.0686505	0.122803	0.120696	0.0573591	-0.0839749	-0.104673	0.0956381	-0.0166006	0.0294427
M167T600	-0.0301537	-0.0425554	0.0800277	0.0343725	-0.0870101	-0.0981898	-0.0836046	0.138101	0.0519679	0.0249452	-0.00937603	-0.028211	-0.0446125	-0.088096	-0.0644724	0.0918324	0.0611838	0.0321895	0.0639947	0.140848	-0.0596141	0.0391464	-0.117959	-0.00506278	0.0319093	-0.00619791	-0.01462	0.110252	0.137582	0.0184611	0.0956246	0.0980597	0.07016	0.0715942	0.0868805	0.181541	0.0109022	0.0253613	0.110571	0.0380944	0.0923061	0.158701	0.153513	0.0661557	-0.0985645	-0.128614	0.109298	-0.0208288	0.0119973
M96T603	-0.0217186	-0.0312684	0.0586039	0.0246951	-0.056869	-0.0641153	-0.070164	0.134918	0.0057106	-0.0291202	-0.0394807	-0.0288272	-0.0293264	-0.0726963	-0.0470748	0.0405529	0.0116424	-0.00601642	0.028038	0.0939496	-0.0569414	-0.00836156	-0.0945862	0.00200718	0.0177401	0.00126333	0.00539048	0.0849974	0.101351	0.0288483	0.0635296	0.0881122	0.0566625	0.0869853	0.104255	0.177098	0.0288451	0.0386542	0.117978	0.0405722	0.107636	0.156465	0.144587	0.0603899	-0.0683681	-0.110053	0.0857286	-0.015542	-0.0404666
M465T627	-0.0200296	-0.018826	0.0445336	0.0166827	-0.0369842	-0.0450365	-0.0449368	0.121009	-0.0278355	-0.0607617	-0.0591273	-0.0218621	-0.0106698	-0.0462353	-0.0294952	0.0194957	-0.00987453	-0.0205644	0.0109477	0.0685724	-0.0392193	-0.0401554	-0.0711718	0.00701904	0.00743678	0.00645149	0.00864444	0.0674911	0.0795003	0.0261901	0.0480547	0.0787161	0.0439335	0.0732806	0.0998163	0.151607	0.0271485	0.0275995	0.107356	0.0276553	0.0959651	0.136776	0.123775	0.0394678	-0.0496143	-0.0887028	0.0548531	-0.0138586	-0.0685107
M156T952	-0.00716875	-0.0396506	0.048502	0.0245018	-0.0409648	-0.0368753	-0.11094	0.175093	-0.0166304	-0.0785129	-0.0632291	-0.0514626	-0.0446031	-0.112192	-0.0555627	-0.0254833	-0.0510472	-0.0610581	-0.0119742	0.0544909	-0.102845	-0.0396125	-0.107807	0.00595313	0.0121813	0.00563782	0.0462573	0.0767927	0.0791494	0.0638516	0.0313246	0.0958112	0.062297	0.168748	0.167016	0.248853	0.0798511	0.104387	0.174028	0.0848648	0.185279	0.216319	0.190109	0.107633	-0.0501221	-0.130685	0.118082	-0.00826752	-0.096552
M202T940	-0.00322031	-0.0352261	0.0392957	0.0204877	-0.0280776	-0.0220183	-0.10648	0.174443	-0.035967	-0.101674	-0.0759013	-0.0522837	-0.0387935	-0.106892	-0.0486097	-0.048365	-0.0729916	-0.0781211	-0.0278205	0.0339546	-0.102939	-0.0596653	-0.098378	0.0089118	0.00622451	0.00877074	0.0555594	0.065982	0.0634097	0.0689902	0.0171118	0.0916417	0.0567799	0.17709	0.175484	0.248486	0.0885293	0.111608	0.178213	0.0870565	0.193373	0.216564	0.187269	0.106508	-0.0370865	-0.123351	0.109212	-0.00584146	-0.119226
M546T867	-0.00539757	-0.00956213	0.0166352	0.00679846	-0.0102835	-0.0111325	-0.0295235	0.0686582	-0.0257279	-0.0493415	-0.0391767	-0.0160577	-0.00648034	-0.0295876	-0.0139735	-0.0128663	-0.0264256	-0.0283188	-0.00895005	0.0181457	-0.0294436	-0.0340414	-0.0348376	0.00542426	0.000330833	0.00529758	0.016499	0.0278875	0.0290531	0.0224516	0.0118013	0.0393248	0.0210716	0.0571336	0.0662992	0.0907942	0.0276667	0.0305302	0.067044	0.0241054	0.0674495	0.0810718	0.0703874	0.0294108	-0.0160131	-0.0459264	0.0310367	-0.00444757	-0.0544622
M279T728	-0.00753014	-0.0113272	0.0208311	0.00879919	-0.0195622	-0.0219113	-0.026457	0.0516691	-0.000940219	-0.0150448	-0.0171621	-0.0113259	-0.0104512	-0.0272825	-0.0169677	0.0113498	0.000518636	-0.00539691	0.00790064	0.0322961	-0.0221557	-0.0064944	-0.0347318	0.00124589	0.00580711	0.000993106	0.00385589	0.0306578	0.036005	0.0121042	0.0217341	0.0329967	0.0208027	0.035188	0.0415876	0.0680887	0.012794	0.01646	0.0461037	0.0162214	0.0429699	0.0602048	0.0550772	0.0233	-0.0238935	-0.0410074	0.0316378	-0.00548014	-0.0193591
M147T808	0.00100035	-0.0209585	0.0191924	0.0117869	-0.0210819	-0.0165198	-0.0550814	0.0582681	0.0193456	-0.0021179	-0.00240119	-0.0224935	-0.0291344	-0.0560483	-0.0286185	-0.0048668	-0.00877074	-0.0147196	0.00146375	0.022214	-0.0483866	0.0107848	-0.0455008	-0.00202224	0.00980494	-0.00212229	0.0175779	0.0283923	0.0288356	0.024642	0.0109746	0.0295806	0.025069	0.0679599	0.054578	0.0916453	0.0313631	0.0483113	0.0594963	0.0401867	0.068473	0.0768736	0.0686631	0.0524585	-0.0213464	-0.0503705	0.0591085	-0.00116988	-0.010659
M164T594	-0.0188538	-0.0095169	0.0338658	0.0110106	-0.0267653	-0.0359613	-0.0201223	0.0869836	-0.030218	-0.0513169	-0.0509109	-0.0110833	0.000764468	-0.0210196	-0.0165082	0.0219524	-0.00311948	-0.0110397	0.0110749	0.0556331	-0.0169978	-0.037992	-0.047923	0.00675385	0.00365286	0.00626121	9.39056e-05	0.0512352	0.0624311	0.0136847	0.0407043	0.0601497	0.03069	0.0393391	0.0682788	0.101875	0.0116095	0.00576739	0.0736857	0.00945325	0.0595971	0.0940413	0.0857869	0.0158176	-0.0380535	-0.0616309	0.0280204	-0.0123065	-0.0551174
M422T899	0.0081254	-0.012876	0.00291436	0.00398502	0.0100167	0.0189418	-0.0567769	0.0971869	-0.0543166	-0.100246	-0.0643535	-0.033285	-0.0141445	-0.0553451	-0.0156837	-0.0767305	-0.0869431	-0.0799636	-0.0488839	-0.0248291	-0.0634378	-0.0696255	-0.0381595	0.0101683	-0.00762873	0.0104761	0.0527866	0.0143733	0.00188333	0.0515899	-0.0216026	0.0417614	0.021426	0.12279	0.117611	0.142814	0.0709712	0.0839132	0.110586	0.0583163	0.129673	0.12472	0.101509	0.0636373	0.00624036	-0.0559454	0.0491413	0.00263135	-0.10999
M173T627	-0.0144776	0.013934	0.00612645	-0.00482862	0.0177632	0.00838387	0.0193853	0.0882706	-0.120966	-0.151441	-0.115119	-0.00518649	0.0384462	0.0215213	0.0170377	-0.0428943	-0.0736012	-0.0648995	-0.0386012	-0.00264623	0.00440841	-0.12945	-0.00976302	0.0210208	-0.020853	0.0209599	0.0210296	0.0202284	0.0194356	0.022285	0.00401618	0.0549149	0.0104848	0.0440065	0.0943767	0.0905498	0.0272155	0.00356565	0.0846923	-0.00323806	0.072142	0.0902438	0.0728236	-0.0127129	0.00210614	-0.0337387	-0.0253579	-0.00885876	-0.150109
M143T603	-0.0244646	0.0243638	0.00878047	-0.00773209	0.017008	-0.000478049	0.0528125	0.0744289	-0.135782	-0.154772	-0.124277	0.00898212	0.0582419	0.0548871	0.0294615	-0.0175439	-0.0548593	-0.0472403	-0.0263565	0.0122498	0.0363909	-0.139929	0.00305685	0.0233247	-0.0237263	0.0230603	0.00171934	0.0229084	0.0287562	0.00481961	0.0185927	0.0559801	0.00517273	-0.000134183	0.0712419	0.0556701	0.00160805	-0.0366593	0.0621835	-0.0327482	0.0351208	0.0637862	0.051651	-0.0476125	-0.002639	-0.0208358	-0.0564751	-0.0138523	-0.148384
M213T962	-0.0542894	0.0316533	0.0396391	-0.00218925	-0.017397	-0.0553263	0.0994487	0.0657533	-0.12463	-0.118131	-0.121236	0.0343211	0.0809875	0.0994021	0.0335461	0.0822548	0.0267856	0.0203196	0.032541	0.0938087	0.0910473	-0.120734	-0.00293686	0.0220445	-0.0150713	0.0209462	-0.0534665	0.0602992	0.0908515	-0.0355468	0.0830577	0.0772796	0.0130503	-0.0910686	0.0225653	0.0111772	-0.0615377	-0.123764	0.0250254	-0.0888921	-0.0390815	0.0317097	0.0344808	-0.104998	-0.04643	-0.0243561	-0.0878735	-0.0302515	-0.104405
M175T925	-0.0389923	0.0206451	0.030132	7.50675e-05	-0.0215242	-0.0491002	0.0747978	0.0176692	-0.0536038	-0.0355254	-0.0530177	0.0307227	0.0514719	0.0738894	0.0209995	0.085745	0.0524855	0.0436073	0.0427826	0.0785458	0.0739433	-0.0468222	0.00195606	0.00962415	-0.0039859	0.00874102	-0.0530383	0.041361	0.06697	-0.038781	0.0670026	0.0411519	0.00628621	-0.0940167	-0.0205544	-0.0287127	-0.0623739	-0.104298	-0.0145793	-0.0725729	-0.0625547	-0.0114714	-0.00195196	-0.082111	-0.0391177	-0.00587966	-0.0627964	-0.0213881	-0.0246412
M469T944	-0.00596383	0.0343537	-0.0247465	-0.0193092	0.0500851	0.0421541	0.0663411	0.0191464	-0.137307	-0.1489	-0.105138	0.0131013	0.0618378	0.0700227	0.0467557	-0.0631997	-0.0821087	-0.0632848	-0.0545065	-0.0509217	0.042601	-0.137908	0.0437043	0.022168	-0.0328719	0.0224644	0.0157481	-0.0238512	-0.0322162	0.00471192	-0.0271887	0.0116869	-0.0206563	-0.00910638	0.0405055	-0.00584124	0.00832811	-0.0257417	0.0226657	-0.0318853	0.011628	0.00686187	-0.00441466	-0.0540966	0.0385447	0.0261784	-0.0808064	-0.00218426	-0.140199
M139T659	-0.00296147	0.0453939	-0.039297	-0.0267348	0.0671471	0.0591733	0.0908263	-0.0079292	-0.154435	-0.15907	-0.108985	0.0216858	0.0762168	0.0954203	0.062565	-0.0761745	-0.0916857	-0.0672869	-0.0650859	-0.074537	0.0616875	-0.151814	0.0690585	0.0243192	-0.0403043	0.0247838	0.0146579	-0.0437683	-0.0558433	-0.00225613	-0.0419968	-0.0052158	-0.0350513	-0.0318771	0.0212637	-0.0461257	0.00104848	-0.0399475	-0.00127016	-0.0462253	-0.0125915	-0.0270703	-0.0366391	-0.0753759	0.0564118	0.0528689	-0.109862	0.000371684	-0.146656
M218T938	-0.0118208	0.051502	-0.0339535	-0.0273989	0.0616478	0.0469156	0.114235	-0.0189955	-0.157315	-0.15157	-0.11011	0.0327386	0.0886493	0.118452	0.0692155	-0.0481694	-0.0687201	-0.047025	-0.0496163	-0.0556816	0.0858314	-0.151073	0.0753532	0.0247636	-0.0400736	0.0250107	-0.00356154	-0.0379494	-0.0431826	-0.0175576	-0.0257815	-0.00340335	-0.0371275	-0.0687155	-0.000245319	-0.0732058	-0.0217559	-0.0730239	-0.0206316	-0.0692879	-0.0442338	-0.0480132	-0.052284	-0.101192	0.0479961	0.0602318	-0.129841	-0.00420914	-0.135531
M160T645	-0.02059	-0.0103596	0.0357159	0.0134425	-0.0513717	-0.06379	0.00676639	-0.0207988	0.077816	0.105426	0.0564586	0.0149087	-0.0116487	0.0032713	-0.0187065	0.111623	0.107241	0.0868812	0.0743882	0.0889939	0.0247989	0.0850887	-0.0239131	-0.0122301	0.0229941	-0.013034	-0.0529392	0.0397687	0.0635526	-0.0360692	0.0641146	0.00875109	0.0150374	-0.0720287	-0.0631038	-0.0386696	-0.0564051	-0.0590836	-0.0452041	-0.0308857	-0.0694655	-0.0343188	-0.0161747	-0.0213532	-0.0528576	-0.0126307	0.012407	-0.0117607	0.107373
M151T519	-0.0246209	-0.00655789	0.0371779	0.0125152	-0.05225	-0.0678785	0.0193795	-0.0259512	0.072902	0.105052	0.0534018	0.0203661	-0.00429414	0.0158238	-0.0142573	0.122361	0.115363	0.0943682	0.079779	0.0956705	0.0370554	0.081858	-0.0194655	-0.0114608	0.0221494	-0.012351	-0.0607476	0.0413356	0.0678955	-0.0429716	0.070377	0.00942986	0.0132796	-0.0892688	-0.0722399	-0.051888	-0.0665869	-0.0748245	-0.0539097	-0.0422937	-0.0839304	-0.0443418	-0.0240505	-0.0346798	-0.0552915	-0.0080834	0.000880123	-0.0137998	0.108913
M123T655	-0.0211681	0.00264984	0.024085	0.00572033	-0.0321806	-0.0467576	0.0331071	-0.025451	0.0355704	0.0626816	0.027406	0.0214929	0.00983227	0.0309017	-0.000736331	0.090614	0.0824171	0.0689678	0.0564141	0.0673684	0.0429812	0.0438573	-0.00336433	-0.00562757	0.0117062	-0.00629558	-0.0493297	0.0264742	0.0467965	-0.0374256	0.0518386	0.00584854	0.00447747	-0.0828039	-0.0594406	-0.0547159	-0.0569816	-0.07117	-0.0478845	-0.0445548	-0.0752532	-0.0447177	-0.0288932	-0.0433532	-0.0364432	0.00378681	-0.0193345	-0.011467	0.0682657
M264T772	-0.00381237	0.0239433	-0.0183357	-0.0128142	0.023728	0.0171743	0.0609906	-0.0476554	-0.0375939	-0.0192558	-0.0143556	0.0231184	0.03636	0.0622612	0.0322745	0.000914113	5.76838e-05	0.00720015	-0.00590965	-0.0216571	0.0520209	-0.0297864	0.0456283	0.00515782	-0.0130451	0.00523453	-0.0163409	-0.025664	-0.0257037	-0.0231613	-0.00939227	-0.0221502	-0.0242898	-0.0659975	-0.0438	-0.082717	-0.0299029	-0.0514762	-0.0500737	-0.0433765	-0.0620328	-0.0671713	-0.0608909	-0.0575235	0.0214983	0.0472106	-0.065714	-0.000444312	-0.0100419
M207T626	-0.00971105	0.0350687	-0.0211789	-0.0179084	0.0364705	0.0250391	0.0834085	-0.028731	-0.0903503	-0.0782249	-0.0589196	0.0271156	0.0592926	0.0857835	0.0466962	-0.0148061	-0.0266307	-0.0144354	-0.0215773	-0.0288597	0.0667316	-0.0835749	0.0541098	0.0139621	-0.0239021	0.0140435	-0.0127299	-0.0254696	-0.0259879	-0.020996	-0.0109065	-0.00862478	-0.0269665	-0.0669187	-0.0214032	-0.0718545	-0.027575	-0.0629729	-0.032832	-0.0554073	-0.052076	-0.0524583	-0.0508272	-0.0765912	0.0281818	0.0475888	-0.0915955	-0.00357536	-0.0661924
M166T502	-0.0246657	0.0228802	0.00916449	-0.00527222	-0.00857544	-0.028445	0.0797963	-0.0450114	-0.0157591	0.0180045	-0.00465026	0.0363881	0.0429026	0.0790895	0.0266072	0.0767036	0.0635073	0.0580279	0.0408875	0.0448728	0.079584	-0.0036315	0.0299371	0.00220259	-0.00258888	0.00163863	-0.0541588	0.00810572	0.0265698	-0.0482187	0.0410391	-0.00244352	-0.0126078	-0.118746	-0.0722345	-0.0980607	-0.0704474	-0.103697	-0.067992	-0.0742752	-0.104206	-0.0771526	-0.0607411	-0.0854616	-0.0167407	0.0337604	-0.0717376	-0.0122984	0.0303316
M265T685	-0.00826051	0.0407465	-0.0290318	-0.021128	0.0363386	0.0238879	0.107425	-0.0883929	-0.0552465	-0.0194591	-0.016559	0.0422593	0.0617704	0.109266	0.0545215	0.0135084	0.0124654	0.0228395	-0.00218203	-0.0295336	0.0937931	-0.0405674	0.0782955	0.00730401	-0.0201608	0.00736395	-0.0344213	-0.0419468	-0.0397211	-0.0448484	-0.0105181	-0.0397243	-0.0416115	-0.124295	-0.085826	-0.15187	-0.0587976	-0.0963399	-0.094878	-0.0791952	-0.117882	-0.124087	-0.1108	-0.102909	0.0327228	0.0828477	-0.113733	-0.00165103	-0.00309614
M876T888	-0.000530482	-0.0261889	0.0252457	0.0164785	-0.0468772	-0.0442399	-0.0438942	-0.0204616	0.115286	0.130668	0.0881442	-0.00513762	-0.0458201	-0.047295	-0.0367035	0.0710322	0.0836489	0.0657201	0.0560173	0.0561187	-0.0230197	0.117686	-0.0351489	-0.0185736	0.0284299	-0.0189672	-0.0240597	0.0252268	0.0366707	-0.0125323	0.0338248	-0.00733458	0.0173526	-0.0124555	-0.0453422	-0.00789818	-0.020037	0.00307759	-0.0286481	0.0142487	-0.0266785	-0.0154531	-0.00293648	0.0318791	-0.0389753	-0.0198706	0.0585045	-0.00111553	0.1252
M84T806	-0.000640049	-0.0256205	0.0247861	0.016237	-0.0472128	-0.0448364	-0.0413019	-0.0261343	0.118763	0.136582	0.0922104	-0.0035168	-0.0454414	-0.0447731	-0.0359695	0.0745633	0.088051	0.0698205	0.0583648	0.0567741	-0.0200584	0.121972	-0.0329652	-0.0192234	0.0288758	-0.0196262	-0.0265638	0.0240137	0.0359271	-0.0151069	0.0344199	-0.0100766	0.0160618	-0.0185827	-0.0518105	-0.0157589	-0.0234949	-0.000757618	-0.0347849	0.0115739	-0.0334696	-0.0224335	-0.00869272	0.0289727	-0.0389437	-0.016617	0.0562258	-0.00107105	0.131576
M854T888	0.0058989	-0.0332412	0.0237943	0.0186275	-0.0480587	-0.0402788	-0.0646002	-0.017414	0.131669	0.142299	0.100597	-0.0130243	-0.0597642	-0.0681266	-0.0452087	0.0598455	0.077996	0.0599697	0.0518569	0.0486001	-0.041821	0.13207	-0.042479	-0.0212445	0.0315637	-0.0215248	-0.0144919	0.0230354	0.0309052	-0.00390874	0.0258134	-0.0108741	0.0201005	0.0102587	-0.037682	0.00721221	-0.00713741	0.0258702	-0.020598	0.0314496	-0.00968117	-0.00524064	0.00534549	0.0529023	-0.0369597	-0.0257877	0.0784186	0.00216977	0.1338
M162T641	0.00498273	-0.0316966	0.0237246	0.017718	-0.0428167	-0.0353905	-0.0660624	0.00408774	0.106357	0.107944	0.0761746	-0.0168037	-0.0544989	-0.0690338	-0.043108	0.0437174	0.0565378	0.0410679	0.0397352	0.0432909	-0.0467011	0.104067	-0.0459888	-0.0168362	0.0269995	-0.0170754	-0.00552116	0.0258454	0.0318489	0.00458614	0.0226239	0.000369512	0.0227854	0.0286126	-0.0122712	0.0330634	0.00425281	0.0346746	0.00218645	0.0363392	0.0134229	0.0190718	0.0246327	0.0564014	-0.0343551	-0.0346927	0.0777364	0.00140675	0.0988595
M130T806	0.00835201	-0.0257039	0.0136051	0.0131257	-0.0312065	-0.0227029	-0.0542458	-0.0118891	0.0965763	0.101137	0.0745333	-0.0130387	-0.0475028	-0.0565898	-0.034184	0.0313364	0.0472711	0.0357202	0.0308077	0.0253489	-0.0383502	0.095817	-0.0307927	-0.0156525	0.0223511	-0.0157505	-0.00349003	0.0121617	0.0147439	0.00241766	0.0106577	-0.0109626	0.0138973	0.0196322	-0.0216722	0.0111698	0.00302853	0.030776	-0.0104813	0.0308319	0.00255737	0.000263071	0.00617959	0.0469621	-0.0216927	-0.018682	0.0625115	0.00379458	0.0938415
M204T624	0.00706314	-0.0213121	0.0109245	0.0110473	-0.028911	-0.0221173	-0.0409298	-0.0267741	0.0961464	0.10722	0.0781189	-0.00696124	-0.0412715	-0.0432286	-0.0284212	0.0382961	0.0549503	0.0437406	0.0343449	0.0247205	-0.0256663	0.0977884	-0.0212975	-0.0158267	0.0212477	-0.0159426	-0.0103904	0.00751041	0.0112195	-0.00527575	0.0113853	-0.0175286	0.00875782	-0.000150245	-0.0378818	-0.0125087	-0.00730551	0.016329	-0.0269156	0.0197646	-0.0172374	-0.0197084	-0.010903	0.0335039	-0.0193984	-0.00743479	0.0492435	0.0034693	0.102038
M366T887	-0.000936318	-0.00985509	0.0107545	0.00607398	-0.0130062	-0.0118786	-0.023166	0.0222065	0.0154545	0.0087357	0.0045406	-0.00840134	-0.0137199	-0.023863	-0.013773	0.00674576	0.0051206	0.000970404	0.00661696	0.0161106	-0.0187976	0.0124529	-0.0210289	-0.00201932	0.00613081	-0.00212103	0.00329094	0.0148049	0.0167737	0.00753838	0.00939647	0.0125918	0.0116644	0.0230395	0.0174144	0.0350534	0.00882644	0.0161189	0.0209544	0.014841	0.0231165	0.0290946	0.027157	0.020885	-0.0130446	-0.0219782	0.0263779	-0.00126889	0.00523009
M111T673	0.00154097	-0.0165541	0.0136095	0.00975492	-0.0262431	-0.0232977	-0.0304397	-0.00985615	0.068079	0.0749852	0.0518805	-0.00525208	-0.0293527	-0.03235	-0.0228029	0.0357645	0.0442234	0.0343053	0.0295729	0.028857	-0.0183861	0.0687545	-0.0217638	-0.0109675	0.0165754	-0.0111522	-0.0103363	0.0134695	0.0187397	-0.00421674	0.0163853	-0.0047708	0.0105203	0.000199176	-0.0222336	0.000750125	-0.00706373	0.00857399	-0.0129192	0.0130476	-0.00922264	-0.00491354	0.00133599	0.0239134	-0.0210025	-0.0130214	0.0382678	0.000309346	0.0710507
M100T674	0.00664018	-0.00930194	0.000121062	0.00379458	-0.0096877	-0.00467179	-0.0184593	-0.024072	0.0503333	0.0577986	0.044471	-0.00259023	-0.0207255	-0.0194051	-0.0117653	0.0131985	0.0250055	0.0209494	0.0137371	0.0026998	-0.0116568	0.0519342	-0.00397021	-0.00853057	0.00962413	-0.00850163	-0.0036475	-0.00395859	-0.00424202	-0.00330642	-0.00140202	-0.0168651	6.85814e-05	-0.00285397	-0.0260162	-0.0181607	-0.00344043	0.00940923	-0.0216864	0.00980781	-0.0142101	-0.0209581	-0.0159912	0.0156863	-0.00336243	0.00447861	0.0210824	0.00370162	0.0555872
M117T659	0.0193053	-0.0274669	0.00164432	0.0102537	-0.0128367	0.00351146	-0.0751526	0.013535	0.0678535	0.0531139	0.0495023	-0.0271712	-0.0519188	-0.0761324	-0.0342719	-0.0240325	-0.00615903	-0.0097418	-0.00432634	-0.0117655	-0.0656457	0.0611305	-0.0326504	-0.0108885	0.0146503	-0.0106176	0.0274456	0.000579825	-0.00844421	0.0271399	-0.0178155	-0.0079295	0.0138378	0.0747859	0.0233551	0.0556324	0.0397243	0.0747594	0.0275091	0.0585793	0.0557106	0.0380381	0.0330026	0.0740682	-0.00217366	-0.0268616	0.0753597	0.0095339	0.0421856
M513T889	0.0342787	-0.0301779	-0.0151889	0.00740471	-0.0019842	0.0236552	-0.0865039	-0.0235713	0.0985319	0.0889177	0.0856649	-0.0298527	-0.0662413	-0.0872154	-0.0352611	-0.0446685	-0.00976283	-0.00991146	-0.0131572	-0.0443695	-0.0764348	0.0934326	-0.0180396	-0.0167284	0.0162227	-0.0161223	0.0366488	-0.0249622	-0.0425702	0.029241	-0.0441794	-0.0390913	0.00253848	0.0789324	-0.000779391	0.0236029	0.0469313	0.0945059	0.00137501	0.0712105	0.0448474	0.00475362	0.00169263	0.0876355	0.0170537	-0.00447055	0.0823935	0.018408	0.0767255
M116T659	0.022256	-0.0118826	-0.0172312	0.000164195	0.00986634	0.0253776	-0.0399596	-0.0218765	0.042252	0.0371146	0.0419382	-0.0148253	-0.0308214	-0.0397086	-0.0121975	-0.0398069	-0.0184466	-0.0146322	-0.0179051	-0.0417639	-0.0379126	0.0399844	0.00162241	-0.00754845	0.00430721	-0.00707274	0.0248185	-0.0251497	-0.0385551	0.0169295	-0.0361281	-0.0292779	-0.00539032	0.0419896	-0.00236597	0.00119611	0.0285406	0.0529357	-0.0044991	0.0373141	0.0219968	-0.00736966	-0.0100085	0.043088	0.0210363	0.00880949	0.0342321	0.0123745	0.0314971
M175T980	0.0350836	-0.0100177	-0.035513	-0.00496219	0.0277527	0.0508773	-0.0441551	-0.0440275	0.0440847	0.03816	0.0526979	-0.0177272	-0.0350429	-0.0429997	-0.00715353	-0.0733581	-0.0407383	-0.0305201	-0.037666	-0.0799592	-0.0457351	0.0419768	0.0181449	-0.00851402	0.000102142	-0.00767613	0.0393103	-0.0500456	-0.0731958	0.023432	-0.065003	-0.0515965	-0.016788	0.0536279	-0.00834672	-0.0168186	0.0415468	0.0727324	-0.0154811	0.0479877	0.0241698	-0.0259358	-0.0303355	0.0516108	0.0442132	0.0281202	0.0318628	0.0200151	0.0320135
M163T641	0.0240174	-0.0287641	-0.00387619	0.0103777	-0.0216851	-0.00358907	-0.0646426	-0.0583908	0.136844	0.150179	0.120388	-0.014141	-0.0636935	-0.0668978	-0.0355787	0.0160233	0.0513793	0.0425103	0.026079	-0.00646183	-0.0470331	0.138825	-0.0139653	-0.0231925	0.0254709	-0.0229603	0.00250193	-0.0153989	-0.0209536	0.00120749	-0.0153694	-0.0473217	0.00102575	0.0164232	-0.0562283	-0.0321196	0.00592789	0.0472365	-0.0462102	0.0415064	-0.0177476	-0.0435696	-0.0337215	0.058935	-0.00263725	0.00811793	0.0691982	0.0131806	0.141908
M161T810	0.0266644	-0.0225121	-0.0131394	0.00565106	-0.00741317	0.0116135	-0.0558836	-0.0570402	0.11023	0.119464	0.10162	-0.0138192	-0.0541089	-0.0571722	-0.0263307	-0.00739565	0.0271221	0.0236568	0.00899623	-0.0268713	-0.0438206	0.111551	-0.00308564	-0.01902	0.0180705	-0.0186254	0.0112761	-0.0258171	-0.0359753	0.0057974	-0.0288498	-0.049522	-0.00494108	0.0226255	-0.0458892	-0.0324475	0.0136602	0.0510773	-0.0407237	0.0408058	-0.0100257	-0.0424331	-0.0360067	0.053824	0.010797	0.0158605	0.0557607	0.0149207	0.11226
M658T896	0.0416578	-0.0311231	-0.0245384	0.00655688	-0.00828181	0.0205744	-0.0754992	-0.105895	0.173584	0.194422	0.164491	-0.0160891	-0.079581	-0.0774281	-0.0356053	-0.00712687	0.0487655	0.044054	0.0163187	-0.0455236	-0.0573244	0.178009	0.0054455	-0.0302355	0.0271553	-0.0296065	0.0120451	-0.0468875	-0.0624614	0.00210443	-0.0467114	-0.0859689	-0.0135385	0.0172502	-0.0885222	-0.0753673	0.0123734	0.0678511	-0.080923	0.0543273	-0.0348924	-0.0875557	-0.0747297	0.0723984	0.020792	0.0372172	0.0749179	0.0237257	0.185074
M128T802	0.0245083	-0.0166842	-0.0163595	0.00330705	-0.00913587	0.00689465	-0.032452	-0.0982025	0.130611	0.158205	0.127317	-0.00045649	-0.047987	-0.0341873	-0.0189076	0.0196752	0.059142	0.0536985	0.0262113	-0.0210793	-0.0183415	0.138133	0.0144733	-0.0229395	0.0203376	-0.0226315	-0.00851365	-0.0342851	-0.0404154	-0.0144029	-0.0231796	-0.0683707	-0.0149499	-0.0260768	-0.0935166	-0.092003	-0.0137226	0.0186588	-0.0862098	0.0178055	-0.0621376	-0.094556	-0.0790493	0.028182	0.0109519	0.0406525	0.0346138	0.0145476	0.155004
M148T805	0.0116954	-0.0114715	-0.00496406	0.00428708	-0.0186224	-0.011437	-0.010994	-0.0917898	0.118125	0.151755	0.113393	0.00888128	-0.0336361	-0.013189	-0.0141915	0.0506083	0.0795571	0.0703249	0.0425723	0.00755046	0.00384355	0.127763	0.0125782	-0.0205762	0.020417	-0.0205769	-0.0264865	-0.0189736	-0.0162135	-0.0270503	0.000479275	-0.0544143	-0.0115667	-0.0558119	-0.100763	-0.0995076	-0.0342627	-0.0143106	-0.0906973	-0.00448489	-0.0820936	-0.0970618	-0.0781223	0.00377038	-0.00400457	0.0366795	0.0177896	0.00744393	0.151701
M277T669	0.00304808	-0.00330978	-0.00167998	0.00211526	-0.0177392	-0.0171466	0.012513	-0.088458	0.0937795	0.130852	0.0928875	0.017237	-0.0162907	0.0105016	-0.00454835	0.0627335	0.0832106	0.0740769	0.0463807	0.0183456	0.0247623	0.10507	0.0186042	-0.0164843	0.0162343	-0.0166369	-0.0366425	-0.0136125	-0.00633651	-0.0355189	0.0114594	-0.0458858	-0.0130502	-0.0785142	-0.103252	-0.109246	-0.0475201	-0.0399624	-0.0937579	-0.0238472	-0.0964082	-0.101545	-0.0813762	-0.0200352	-0.00780765	0.0396539	-0.0047024	0.00286144	0.134151
M514T888	0.00590507	0.00946316	-0.0176849	-0.00632533	0.00191773	0.00215074	0.0403949	-0.115418	0.0703887	0.114085	0.0844901	0.0265739	0.00105528	0.0394774	0.0136452	0.0466517	0.0698327	0.0672286	0.033164	-0.00811591	0.0460933	0.084951	0.0464711	-0.0133383	0.00720997	-0.013305	-0.0370413	-0.035092	-0.0320001	-0.0424295	-0.0049458	-0.0627538	-0.0287003	-0.102173	-0.121233	-0.150781	-0.0545752	-0.0555415	-0.117321	-0.0398538	-0.120693	-0.136037	-0.114608	-0.0440996	0.0121963	0.0681482	-0.0378998	0.00540727	0.121554
M247T490	0.0367846	0.00116755	-0.0493156	-0.0111529	0.0293503	0.0501006	-0.000280956	-0.142872	0.0964712	0.12989	0.118575	0.00854132	-0.0276924	0.000122105	0.00814604	-0.0275422	0.0219283	0.029772	-0.00694469	-0.0822402	0.00223799	0.10765	0.0604668	-0.0186178	0.00494822	-0.0178145	0.00300834	-0.078108	-0.0966988	-0.0167708	-0.0646608	-0.102658	-0.0420815	-0.0439383	-0.114742	-0.151339	-0.011131	0.0145337	-0.118566	0.00595603	-0.0862564	-0.145679	-0.130921	0.00430429	0.0529362	0.0881504	-0.00932141	0.0228825	0.131487
M714T879	0.0180878	0.0224582	-0.0452943	-0.0185119	0.0437646	0.0504966	0.0488559	-0.101037	-0.00258854	0.0222868	0.0312258	0.0199616	0.0196569	0.0508136	0.0342867	-0.0350197	-0.0119808	0.00174674	-0.0234549	-0.0742454	0.0388841	0.00752031	0.0705507	-0.00180887	-0.0132416	-0.00120852	-0.00117419	-0.065479	-0.0790085	-0.0194255	-0.0508577	-0.0675038	-0.0426012	-0.0599271	-0.0761244	-0.130218	-0.0181898	-0.0236083	-0.0867704	-0.0267025	-0.0767201	-0.115661	-0.107407	-0.0411209	0.0531195	0.082309	-0.0611519	0.0126275	0.0302334
M264T806	0.0216708	0.00758108	-0.0356216	-0.0107443	0.0276137	0.0388605	0.0138674	-0.0882153	0.0356621	0.0555372	0.0558528	0.008679	-0.00522147	0.014782	0.0143727	-0.0272717	0.000344432	0.00864694	-0.0134466	-0.0604797	0.0111056	0.0429315	0.0470951	-0.00769661	-0.0029513	-0.00714567	0.00352598	-0.0537546	-0.0666537	-0.0109115	-0.0450593	-0.0630624	-0.0307918	-0.0323447	-0.0670836	-0.0994188	-0.00719117	0.00206468	-0.0726841	-0.00381485	-0.0550553	-0.093005	-0.0853225	-0.00920081	0.0402728	0.0615383	-0.0224258	0.0138322	0.0584366
M871T888	0.0261822	0.0101405	-0.0441281	-0.0133938	0.0320333	0.0451834	0.0223672	-0.121753	0.0540586	0.0844845	0.079625	0.0144087	-0.00631039	0.0232511	0.018636	-0.0234627	0.0125858	0.0216619	-0.00971707	-0.0712146	0.0202722	0.0649257	0.0621091	-0.0113073	-0.00200077	-0.0106642	-0.00217956	-0.0680827	-0.0824858	-0.0197617	-0.0529477	-0.0837361	-0.0403824	-0.054493	-0.0983351	-0.140474	-0.0174889	-0.00667048	-0.104063	-0.0108431	-0.084083	-0.130661	-0.118099	-0.0176502	0.0485197	0.0826048	-0.0317885	0.0169732	0.0890339
M162T637	0.0214633	0.0411611	-0.0670099	-0.0314106	0.0838054	0.0908187	0.0744116	-0.0754973	-0.0983355	-0.0915731	-0.0436705	0.0190276	0.0524082	0.0793112	0.0611711	-0.104891	-0.0912841	-0.0618842	-0.076017	-0.126358	0.0469494	-0.0921037	0.0949045	0.0137088	-0.0367615	0.0147063	0.0265435	-0.0866115	-0.11205	-0.00190988	-0.0840145	-0.059525	-0.0547518	-0.0321708	-0.0263298	-0.107624	0.00865288	-0.0118265	-0.0514986	-0.0282866	-0.0384792	-0.0897598	-0.0945098	-0.0558757	0.0873464	0.0929267	-0.0999374	0.0149573	-0.0808027
M259T880	0.0367462	0.0133975	-0.0596589	-0.0200133	0.0702557	0.091666	-0.00460687	-0.0318964	-0.0542546	-0.0721662	-0.020683	-0.0125116	0.00479892	-0.000435709	0.0258635	-0.136507	-0.113249	-0.086927	-0.0870783	-0.132342	-0.0245474	-0.0579376	0.0518464	0.00720695	-0.0248666	0.00841867	0.06019	-0.0753006	-0.109116	0.0334091	-0.0970291	-0.049113	-0.0338796	0.0618212	0.0266166	-0.0166223	0.0581688	0.0695997	0.00461397	0.0349223	0.0434351	-0.0186439	-0.0333839	0.0227883	0.0805671	0.0494222	-0.0208994	0.0217726	-0.0733011
M70T659	0.0367848	0.0180145	-0.0642032	-0.0227102	0.0755064	0.096103	0.00697581	-0.0435829	-0.0598723	-0.0737614	-0.0213853	-0.00800215	0.0112417	0.0114088	0.0322274	-0.137245	-0.113204	-0.0853028	-0.0885964	-0.138325	-0.0146887	-0.0618842	0.0617549	0.00788194	-0.0273383	0.00912621	0.0573223	-0.0817959	-0.116052	0.0288113	-0.100259	-0.0552916	-0.0393485	0.0486839	0.0163424	-0.0350802	0.0524653	0.060281	-0.00698973	0.0268849	0.0302478	-0.034051	-0.0473818	0.0119928	0.0858421	0.0601128	-0.0336296	0.0221598	-0.073119
M189T516	0.0353255	0.0226613	-0.0667811	-0.0250367	0.0802499	0.0992379	0.0179882	-0.046512	-0.0725155	-0.0850469	-0.0299641	-0.00449548	0.0192599	0.0227391	0.0383856	-0.139246	-0.117047	-0.0875424	-0.0915438	-0.141825	-0.00592796	-0.0737103	0.0685986	0.00985766	-0.030568	0.0111095	0.0557193	-0.084781	-0.119041	0.0261999	-0.101443	-0.0558512	-0.0426954	0.040227	0.0142957	-0.0436267	0.0489889	0.0519823	-0.0105574	0.0195843	0.0239936	-0.0400749	-0.053309	0.00188475	0.0893558	0.0659132	-0.0457033	0.0215759	-0.082827
M173T983	0.0673827	0.00296733	-0.0900107	-0.0222302	0.0750364	0.11507	-0.0247091	-0.157703	0.074053	0.0895745	0.114317	-0.00828183	-0.038077	-0.0216161	0.0167271	-0.130944	-0.0612719	-0.0358751	-0.0701151	-0.177636	-0.0338206	0.0803886	0.0865384	-0.0159999	-0.0088211	-0.0142787	0.0536063	-0.129435	-0.174165	0.0151972	-0.137062	-0.136978	-0.061154	0.0225018	-0.0858565	-0.143176	0.0418879	0.0848292	-0.104106	0.0471946	-0.037085	-0.144074	-0.14168	0.0412883	0.108301	0.113321	-0.0027632	0.0404449	0.08724
M201T930	0.0495041	0.0206873	-0.0837618	-0.0275398	0.0828712	0.10966	0.0194849	-0.126565	-0.00258658	0.00925045	0.046239	0.00367129	0.00182531	0.0235786	0.0379935	-0.125974	-0.0789223	-0.0503639	-0.0767123	-0.16284	0.00137209	0.00388178	0.094341	-0.0029445	-0.0222565	-0.00147106	0.0441623	-0.115849	-0.153952	0.00846405	-0.119424	-0.107495	-0.0610136	-0.00065751	-0.0615127	-0.132536	0.0291652	0.044964	-0.0839233	0.0150645	-0.038447	-0.124945	-0.125939	-0.00112599	0.103977	0.108972	-0.0474718	0.0306549	0.0127856
M259T930	0.0440057	0.0235489	-0.0796977	-0.0272293	0.0755977	0.0980606	0.0353116	-0.145769	0.0108204	0.0347097	0.0599033	0.0130427	0.006651	0.0387998	0.0407498	-0.0973467	-0.0506571	-0.0255777	-0.0589147	-0.146368	0.0198561	0.0211972	0.0998572	-0.00529284	-0.0192048	-0.00399445	0.0267162	-0.112991	-0.145299	-0.00656857	-0.10623	-0.112356	-0.0635459	-0.0354397	-0.0902481	-0.164634	0.00741186	0.0180412	-0.109538	-0.00284231	-0.072481	-0.152215	-0.146763	-0.0198575	0.0962672	0.118325	-0.0596034	0.0279512	0.0409079
M308T812	0.0542333	-0.0518769	-0.0190678	0.013023	0.00909148	0.0522099	-0.169068	0.0612142	0.0765242	0.0191648	0.0508696	-0.0718204	-0.101046	-0.168509	-0.060924	-0.136838	-0.0997897	-0.092498	-0.066946	-0.086472	-0.162743	0.0549678	-0.0589596	-0.0121427	0.0133862	-0.0110093	0.10096	-0.0214543	-0.0577449	0.0892149	-0.0820686	-0.0130553	0.0229242	0.22416	0.112717	0.167879	0.131963	0.207651	0.108163	0.151225	0.185145	0.125512	0.0987323	0.177695	0.0309499	-0.0581683	0.155538	0.0275212	-0.00635127
M244T624	0.0634338	-0.0274779	-0.0538954	-0.00491967	0.0611198	0.106926	-0.131157	0.0561306	-0.0163084	-0.084255	-0.0118311	-0.0673752	-0.0643266	-0.127155	-0.0251254	-0.216293	-0.181118	-0.154451	-0.125522	-0.160061	-0.144716	-0.0387767	-0.0146909	0.00223497	-0.0132571	0.00394394	0.128373	-0.0618076	-0.114032	0.101151	-0.130224	-0.0257415	-0.00144682	0.235063	0.139087	0.152136	0.153694	0.21385	0.117223	0.143034	0.200801	0.116966	0.0798277	0.152651	0.0803576	-0.0236631	0.100992	0.0338246	-0.104878
M310T815	0.0765637	-0.0309128	-0.0678781	-0.00650996	0.0649259	0.118589	-0.137933	0.00268703	0.0344656	-0.0195973	0.0428762	-0.0652667	-0.0809191	-0.134267	-0.0275966	-0.216386	-0.161764	-0.134831	-0.120239	-0.181544	-0.147625	0.0162464	0.00163508	-0.00703632	-0.00743911	-0.00509483	0.12631	-0.0860196	-0.143322	0.0936674	-0.148611	-0.0632546	-0.0138647	0.218315	0.0922466	0.0977569	0.147266	0.220011	0.0713762	0.147578	0.166912	0.0634108	0.03321	0.159177	0.0937141	0.00465465	0.10639	0.041864	-0.0404972
M407T728	0.109541	-0.0572624	-0.085311	-0.000702677	0.0622832	0.139724	-0.209553	-0.0463483	0.144763	0.0923674	0.143843	-0.0867875	-0.143013	-0.206848	-0.0579484	-0.244881	-0.152348	-0.126637	-0.123192	-0.222852	-0.208076	0.125278	-0.00518231	-0.0260571	0.00995948	-0.0235593	0.150893	-0.116502	-0.189025	0.110477	-0.189607	-0.114054	-0.0177073	0.267126	0.0622236	0.0843849	0.17738	0.29441	0.0446945	0.20442	0.179607	0.0358633	0.00813919	0.230661	0.111228	0.0157871	0.175188	0.0600689	0.0618038
M273T688	0.111108	-0.0236641	-0.118797	-0.022169	0.12423	0.198914	-0.15478	-0.0175655	-0.00643704	-0.0803685	0.0279051	-0.0813948	-0.0842964	-0.147575	-0.0106663	-0.341142	-0.264781	-0.215291	-0.198395	-0.298237	-0.180759	-0.0295462	0.0398612	-0.00168076	-0.0273502	0.00135476	0.184555	-0.149886	-0.238126	0.12878	-0.235545	-0.104178	-0.0400094	0.28799	0.124712	0.0986263	0.206375	0.294202	0.0850696	0.188433	0.218696	0.0592575	0.0144372	0.191899	0.163052	0.0405529	0.100908	0.0619637	-0.104201
M527T902	0.0564454	-0.0608805	-0.0151593	0.0199082	-0.0345399	0.00771534	-0.146459	-0.107993	0.26918	0.286183	0.237146	-0.0374151	-0.135284	-0.150377	-0.0740752	0.00175309	0.0767629	0.0628698	0.0343035	-0.0350245	-0.113409	0.269984	-0.029766	-0.0456935	0.0486872	-0.0449957	0.0227939	-0.0391077	-0.0573753	0.0164515	-0.048557	-0.0974195	0.00184825	0.0652471	-0.0921893	-0.0425365	0.0331124	0.123409	-0.0753508	0.102208	-0.00728704	-0.0701387	-0.0557652	0.13812	0.00591213	0.0127879	0.151309	0.0308388	0.266911
M146T579	0.0767575	-0.0587489	-0.042335	0.011136	0.0103279	0.0666543	-0.177741	-0.0498542	0.185759	0.160924	0.166042	-0.0640672	-0.133248	-0.178291	-0.0666486	-0.120307	-0.045713	-0.0405107	-0.0458053	-0.116737	-0.161656	0.174113	-0.0276917	-0.0318955	0.0274822	-0.0304202	0.0880248	-0.0646741	-0.107405	0.0677283	-0.109226	-0.0868565	-0.000706853	0.176526	0.00855263	0.0502086	0.109115	0.207876	0.00824994	0.152962	0.104415	0.0110409	0.000989155	0.183908	0.0506158	-0.00153562	0.164083	0.0415521	0.135704
M146T660	0.0502436	-0.0312698	-0.0348518	0.0032794	0.01226	0.0475487	-0.094919	-0.0642964	0.125819	0.121765	0.120671	-0.0317353	-0.0786294	-0.09517	-0.0338184	-0.0694727	-0.0167846	-0.0123219	-0.0249566	-0.0822453	-0.0853449	0.122644	0.000557987	-0.0221193	0.016386	-0.0211357	0.0468704	-0.0542295	-0.0814873	0.0311654	-0.0740886	-0.073043	-0.0110916	0.0815626	-0.0265041	-0.0133621	0.0543868	0.113805	-0.0273441	0.0827294	0.0320355	-0.0327344	-0.0339291	0.0990033	0.0399148	0.0219598	0.0854578	0.027963	0.108742
M86T723	0.0828627	-0.0326313	-0.0763339	-0.00511856	0.0340687	0.0880306	-0.0992352	-0.192863	0.22187	0.248821	0.233865	-0.0246645	-0.107398	-0.0994356	-0.0299442	-0.0875705	0.0101692	0.019975	-0.0260958	-0.150188	-0.0855363	0.228817	0.0509921	-0.0403223	0.023353	-0.038661	0.0474253	-0.121259	-0.163998	0.0152072	-0.128447	-0.16479	-0.0468441	0.041589	-0.132331	-0.148242	0.0427794	0.1271	-0.135059	0.089391	-0.0467905	-0.1633	-0.150287	0.105808	0.0833755	0.0983355	0.0825671	0.0481796	0.236705
M72T646	0.102805	-0.0180143	-0.116125	-0.0199465	0.0757701	0.139516	-0.0771839	-0.253233	0.206987	0.241369	0.245244	-0.018533	-0.0971685	-0.0752419	-0.00594805	-0.144072	-0.0276386	-0.00354942	-0.0624591	-0.22536	-0.0739313	0.217938	0.10085	-0.0394918	0.00997626	-0.0371791	0.0642042	-0.175777	-0.235071	0.015167	-0.181937	-0.21325	-0.0778002	0.0297802	-0.163417	-0.21836	0.0505521	0.136076	-0.177632	0.0867582	-0.0727618	-0.226919	-0.213892	0.0927591	0.132987	0.153678	0.0471165	0.0609316	0.232762
M154T659	0.102331	0.000888298	-0.132386	-0.0325709	0.123991	0.186951	-0.0648586	-0.156744	0.0463246	0.0345231	0.102869	-0.0332914	-0.0549161	-0.058763	0.0208826	-0.254139	-0.163552	-0.118747	-0.144985	-0.283159	-0.0866637	0.0446122	0.105644	-0.0123502	-0.0235725	-0.00959152	0.117434	-0.18126	-0.256221	0.0591447	-0.21821	-0.167021	-0.0768731	0.117623	-0.034776	-0.10767	0.112055	0.177748	-0.0690993	0.10419	0.0395968	-0.119627	-0.134378	0.0957238	0.167603	0.129007	0.017305	0.0600689	0.02571
M136T659	0.108535	-0.0300406	-0.110405	-0.0163495	0.0938048	0.165906	-0.143096	-0.102719	0.100846	0.0676494	0.128126	-0.0622761	-0.103193	-0.138687	-0.0205973	-0.254254	-0.160316	-0.124749	-0.136145	-0.257342	-0.152874	0.0897853	0.0493736	-0.0201182	-0.00608956	-0.0174371	0.137452	-0.151141	-0.226428	0.0873465	-0.207846	-0.143237	-0.0473376	0.198817	0.014732	-0.00937371	0.148756	0.243327	-0.0113323	0.159553	0.113746	-0.0409448	-0.0626827	0.169387	0.141367	0.0722537	0.101562	0.0614744	0.0471143
M155T661	0.118324	-0.0275897	-0.125677	-0.0204866	0.102865	0.179976	-0.136288	-0.152193	0.129716	0.109932	0.165209	-0.056493	-0.108223	-0.131784	-0.0155211	-0.257287	-0.148633	-0.110868	-0.135406	-0.28047	-0.145425	0.12323	0.0715252	-0.0257853	-0.00491757	-0.0228898	0.134124	-0.175752	-0.255572	0.0780703	-0.225481	-0.176372	-0.0620242	0.174993	-0.0277696	-0.0660345	0.139512	0.239421	-0.0548329	0.155237	0.0776263	-0.0940079	-0.10974	0.163492	0.157276	0.103506	0.0922288	0.0678206	0.090966
M454T860	-0.0827649	-0.00829625	0.11339	0.0319843	-0.127872	-0.179454	0.0580143	0.0464978	0.0669795	0.113386	0.0142487	0.042672	0.0230464	0.0504968	-0.0279446	0.281872	0.227122	0.178254	0.173168	0.262951	0.0910322	0.079146	-0.0772976	-0.00796729	0.0394434	-0.0104787	-0.135732	0.143294	0.214527	-0.0840314	0.198559	0.0962691	0.0552698	-0.172161	-0.0731883	-0.0113171	-0.140488	-0.184444	-0.032958	-0.106349	-0.125816	0.00440217	0.037324	-0.0927452	-0.153848	-0.0749238	-0.00863396	-0.0477426	0.122816
M126T793	-0.0730979	-0.0135053	0.10577	0.0322946	-0.126899	-0.172083	0.044748	0.0201162	0.101677	0.153248	0.0489366	0.0401496	0.00775112	0.036967	-0.0334148	0.277467	0.235364	0.186415	0.17456	0.249027	0.0808225	0.115155	-0.0725296	-0.0141342	0.0441345	-0.0164784	-0.132711	0.130066	0.197179	-0.0841202	0.185792	0.0752567	0.0502757	-0.170666	-0.0943252	-0.0326144	-0.138175	-0.170949	-0.0532442	-0.0961042	-0.135879	-0.0187544	0.0169951	-0.0795812	-0.14643	-0.0631859	0.00370722	-0.0421251	0.161114
M182T548	-0.0667236	-0.0206403	0.103976	0.0350835	-0.137102	-0.17811	0.0353201	-0.022777	0.162431	0.229412	0.106124	0.0429803	-0.0112854	0.0264	-0.0423341	0.301452	0.274008	0.220226	0.195398	0.253065	0.0791885	0.180173	-0.0687645	-0.0246464	0.0549257	-0.0269857	-0.14434	0.121638	0.189844	-0.095816	0.185819	0.0491838	0.0457944	-0.193688	-0.141441	-0.0769689	-0.15282	-0.174182	-0.0951319	-0.0952575	-0.172391	-0.062907	-0.0182578	-0.0738188	-0.149128	-0.047547	0.0166067	-0.0382088	0.23665
M145T663	-0.0886513	-0.00437958	0.116488	0.0323121	-0.142278	-0.199457	0.0868976	-0.0157571	0.118181	0.195537	0.0670424	0.0627618	0.0251241	0.0779194	-0.024067	0.342361	0.295219	0.238909	0.213247	0.289166	0.127445	0.140224	-0.0598784	-0.0170586	0.0487571	-0.0198425	-0.173069	0.139651	0.220963	-0.118403	0.218831	0.0704905	0.0452513	-0.251103	-0.152877	-0.100281	-0.188436	-0.237325	-0.105446	-0.141077	-0.210647	-0.0744251	-0.0250612	-0.127976	-0.165014	-0.0442838	-0.030162	-0.0499968	0.210227
M88T847	-0.0725455	0.0143929	0.0781383	0.0156227	-0.0905243	-0.139973	0.109018	-0.0287397	0.0465709	0.112677	0.0234729	0.0621055	0.0489152	0.103322	0.00523924	0.255367	0.213857	0.176842	0.152959	0.206553	0.131796	0.0671125	-0.0177833	-0.00632482	0.0254707	-0.00841263	-0.13948	0.0933582	0.15535	-0.101915	0.161809	0.0483414	0.0205377	-0.227588	-0.13006	-0.115678	-0.159014	-0.214143	-0.0994266	-0.13643	-0.189587	-0.0858992	-0.0468997	-0.137098	-0.111857	-0.00868678	-0.0696738	-0.0399203	0.130085
M191T447	-0.0732657	0.0222704	0.0715128	0.0111307	-0.0803979	-0.131495	0.126567	-0.0364724	0.0260638	0.0943087	0.0108105	0.0674925	0.0615326	0.121511	0.0160152	0.247712	0.204653	0.171106	0.145546	0.195817	0.145175	0.0479721	-0.00437437	-0.00320955	0.0196193	-0.00523762	-0.140229	0.0851957	0.14591	-0.105366	0.156094	0.0444918	0.0135453	-0.239983	-0.134234	-0.132105	-0.163039	-0.225201	-0.10675	-0.147036	-0.199605	-0.0982515	-0.0593178	-0.152597	-0.103057	0.00337842	-0.0898218	-0.0398802	0.114239
M134T847	-0.0587564	0.0170682	0.0577161	0.00985865	-0.0726471	-0.114259	0.108915	-0.0652243	0.0582467	0.128898	0.0455701	0.0622042	0.0441263	0.103989	0.0115156	0.22753	0.200414	0.169397	0.137419	0.167326	0.128933	0.0806981	0.00410239	-0.00912581	0.0223987	-0.010845	-0.129358	0.0641307	0.116685	-0.100436	0.132182	0.0180605	0.0057452	-0.227899	-0.151042	-0.151938	-0.152421	-0.200425	-0.124836	-0.130036	-0.201932	-0.121085	-0.0811957	-0.133169	-0.0872623	0.0188001	-0.0757887	-0.0314949	0.146572
M132T845	-0.0483835	0.00912764	0.0524802	0.0108012	-0.0625662	-0.0956376	0.0736683	-0.0266415	0.0399341	0.0874013	0.0241195	0.0429784	0.0310252	0.0696543	0.00279077	0.176942	0.150902	0.125178	0.106828	0.140476	0.0901303	0.0546424	-0.0107462	-0.00575572	0.018663	-0.00717131	-0.0966962	0.0617128	0.103965	-0.0713157	0.109712	0.0286066	0.0128728	-0.159042	-0.0959944	-0.086482	-0.110634	-0.146751	-0.0745304	-0.093246	-0.135159	-0.065969	-0.0380709	-0.0932151	-0.075983	-0.00279356	-0.0465222	-0.0265362	0.0992846
M231T648	-0.0621114	-0.0155576	0.0928645	0.0309578	-0.130066	-0.169603	0.0505486	-0.0646425	0.179538	0.260055	0.131355	0.0515723	-0.00909413	0.0417059	-0.0345889	0.306038	0.287887	0.235592	0.199165	0.239285	0.094355	0.202038	-0.0478086	-0.0282064	0.0548067	-0.0304378	-0.152355	0.103366	0.169951	-0.107934	0.176305	0.0241092	0.0328658	-0.22473	-0.180498	-0.130549	-0.167233	-0.188898	-0.134881	-0.107243	-0.210708	-0.111228	-0.0605131	-0.0886983	-0.138047	-0.0196801	1.74947e-05	-0.034783	0.270002
M230T648	-0.0440653	-0.0231768	0.0770717	0.0297543	-0.117256	-0.14431	0.0199365	-0.0742175	0.198651	0.270968	0.152213	0.0384386	-0.0298293	0.0116988	-0.041621	0.263451	0.260315	0.213136	0.176879	0.199619	0.0629792	0.21824	-0.0454282	-0.0317862	0.055047	-0.0335876	-0.127435	0.0820144	0.136226	-0.0903906	0.143384	0.00420943	0.0282299	-0.183291	-0.171152	-0.120481	-0.138699	-0.1426	-0.129213	-0.0758052	-0.183251	-0.108245	-0.0621586	-0.0540791	-0.117417	-0.014138	0.0242843	-0.0247819	0.276443
M116T847	-0.0303586	-0.0143414	0.0515257	0.0195413	-0.0787613	-0.0976753	0.0175799	-0.0542435	0.133933	0.184743	0.103653	0.0278455	-0.0181676	0.0120173	-0.0264297	0.180532	0.17844	0.146586	0.120815	0.135216	0.0465053	0.147883	-0.0280626	-0.0214928	0.0368952	-0.0227206	-0.0883709	0.054377	0.0914821	-0.0634681	0.0975078	0.0012297	0.0176895	-0.129944	-0.120359	-0.0882181	-0.096993	-0.100994	-0.0920307	-0.0547207	-0.129757	-0.078822	-0.0468033	-0.040745	-0.0789618	-0.0064561	0.0123982	-0.0169592	0.18909
M136T520	-0.0332399	-0.0144357	0.0550451	0.0208195	-0.0872799	-0.108483	0.0256266	-0.0754752	0.15745	0.219829	0.125774	0.0347354	-0.0195146	0.0193268	-0.0272748	0.207257	0.207734	0.171979	0.138822	0.149588	0.0584569	0.174939	-0.024859	-0.0255314	0.0418408	-0.0268966	-0.103465	0.0559762	0.0977777	-0.0764402	0.108092	-0.00667107	0.0158211	-0.158696	-0.149929	-0.118335	-0.115468	-0.120432	-0.117936	-0.0667157	-0.160677	-0.105773	-0.0673026	-0.0518796	-0.0862893	0.00193494	0.00806307	-0.018282	0.225755
M192T640	-0.130005	-0.0439052	0.207971	0.0684202	-0.239165	-0.314964	0.0180345	0.13251	0.160413	0.214378	0.0450469	0.041051	-0.00900359	0.00409286	-0.0865143	0.460904	0.373529	0.284469	0.291642	0.45681	0.0836846	0.170834	-0.182933	-0.020159	0.0814326	-0.0243567	-0.202109	0.265513	0.381992	-0.109155	0.336056	0.183125	0.120282	-0.200432	-0.0680862	0.0817168	-0.193162	-0.237276	0.00580806	-0.119543	-0.130587	0.0880122	0.134554	-0.0793388	-0.278307	-0.180228	0.0687532	-0.0771663	0.218244
M116T961	-0.0948899	-0.0246599	0.144923	0.0452748	-0.160536	-0.216592	0.0243654	0.107864	0.079567	0.112383	0.00288208	0.030261	0.00699079	0.0152518	-0.0527911	0.312847	0.244359	0.184868	0.194507	0.316748	0.0657758	0.085798	-0.125022	-0.00858457	0.0506061	-0.0115296	-0.138545	0.187662	0.269047	-0.0739555	0.235187	0.138504	0.0838303	-0.137843	-0.0307361	0.0686907	-0.132429	-0.171409	0.0180061	-0.0895949	-0.0818683	0.0748612	0.104115	-0.065327	-0.19188	-0.128558	0.034459	-0.0561707	0.116489
M133T864	-0.0623796	-0.0574455	0.133579	0.0558748	-0.184943	-0.217832	-0.0451074	0.00297493	0.267222	0.327985	0.174889	0.0195594	-0.0717376	-0.0571534	-0.0925489	0.341531	0.323958	0.253493	0.233438	0.302705	0.0191642	0.279771	-0.12824	-0.0408291	0.0835067	-0.0434416	-0.143785	0.156812	0.231163	-0.0830408	0.211952	0.0612074	0.0763209	-0.143461	-0.132838	-0.0127348	-0.138241	-0.125821	-0.0712142	-0.0478553	-0.135519	-0.0168394	0.030061	-0.00343266	-0.189523	-0.0985043	0.109539	-0.0376935	0.323814
M162T776	-0.0408954	-0.0495114	0.0986078	0.044106	-0.143615	-0.163989	-0.0477258	-0.0152054	0.234686	0.284748	0.16208	0.0121748	-0.0687121	-0.0573117	-0.0772838	0.261158	0.257056	0.202088	0.182105	0.225024	0.00475828	0.24502	-0.0978888	-0.036478	0.0687954	-0.0383798	-0.108327	0.112746	0.167246	-0.0632904	0.155031	0.0327144	0.0565089	-0.106887	-0.116641	-0.0219207	-0.103927	-0.0849258	-0.0679855	-0.0273572	-0.109573	-0.0272208	0.010923	0.00989454	-0.142233	-0.0697171	0.0971541	-0.0249664	0.279914
M106T832	-0.0397793	-0.0752847	0.120956	0.060265	-0.194802	-0.21232	-0.0829239	-0.0744518	0.384002	0.465029	0.285956	0.0151143	-0.118672	-0.0965569	-0.113319	0.35475	0.371793	0.296182	0.254644	0.284692	-0.00560723	0.401653	-0.121842	-0.061166	0.102427	-0.0634953	-0.146904	0.129581	0.197804	-0.0908046	0.191068	0.00482748	0.066534	-0.1536	-0.205355	-0.0787884	-0.143695	-0.0997027	-0.137015	-0.0246712	-0.177726	-0.087645	-0.0288279	0.0306281	-0.181513	-0.0699528	0.149315	-0.0245729	0.456594
M265T772	-0.0363625	-0.052923	0.0955429	0.0453218	-0.152069	-0.170102	-0.0462821	-0.0659195	0.291213	0.360696	0.218	0.0195525	-0.0816577	-0.0569331	-0.0814384	0.290123	0.299899	0.240434	0.205026	0.229697	0.0131532	0.307364	-0.0877317	-0.0464248	0.0782172	-0.0483486	-0.124988	0.102205	0.158933	-0.0803317	0.156643	0.00409184	0.0488097	-0.143917	-0.172898	-0.0808392	-0.125972	-0.0996498	-0.119335	-0.0353624	-0.158913	-0.0831113	-0.0343694	0.00475349	-0.143846	-0.0472025	0.0992345	-0.021818	0.356899
M175T741	-0.0243126	-0.0426317	0.0707053	0.0347853	-0.113989	-0.125175	-0.0438088	-0.047446	0.224271	0.273867	0.167863	0.0110168	-0.0670846	-0.051808	-0.0645629	0.211368	0.221026	0.176624	0.151024	0.168089	0.0013581	0.235388	-0.0688513	-0.0357718	0.0597177	-0.0371573	-0.0889061	0.0754081	0.116146	-0.0559859	0.113354	0.00170381	0.0377281	-0.0970049	-0.125208	-0.053133	-0.0881099	-0.0641004	-0.0850857	-0.0186563	-0.110654	-0.0570403	-0.0215983	0.0129763	-0.106477	-0.0380619	0.0829593	-0.0148469	0.26967
M166T525	-0.01589	-0.0430168	0.0603902	0.0322136	-0.101873	-0.107534	-0.053435	-0.0465323	0.216513	0.259199	0.164141	0.00487568	-0.0708751	-0.0606828	-0.0633958	0.180923	0.195447	0.15586	0.132418	0.142271	-0.0114936	0.2256	-0.0642377	-0.03471	0.0559405	-0.0358424	-0.0731498	0.0628927	0.0962367	-0.0450809	0.0935525	-0.00521108	0.0339584	-0.0734433	-0.111996	-0.0437768	-0.0707619	-0.0413921	-0.0758817	-0.00477615	-0.0913723	-0.0503812	-0.0192643	0.0261483	-0.0919586	-0.034474	0.0876285	-0.0101224	0.253434
M132T679	-0.0150597	-0.0541311	0.0698952	0.0387047	-0.117851	-0.121459	-0.0761761	-0.0429971	0.252694	0.295735	0.189234	-0.000877687	-0.089404	-0.0845043	-0.0786831	0.197985	0.216051	0.170714	0.147261	0.159803	-0.0273441	0.260899	-0.0814688	-0.0403801	0.0654967	-0.0416194	-0.0758141	0.0736684	0.109717	-0.0436945	0.103313	-0.00324274	0.0427417	-0.0637746	-0.115152	-0.0303213	-0.0698564	-0.0304374	-0.0737371	0.00727377	-0.0862094	-0.0417994	-0.00876634	0.0452879	-0.105427	-0.048115	0.114822	-0.0101771	0.28683
M265T806	-0.00783591	-0.0405365	0.047515	0.0283752	-0.0913523	-0.0927043	-0.0499532	-0.0751407	0.22699	0.275312	0.18173	0.00699496	-0.0729274	-0.0568076	-0.0584975	0.168313	0.192385	0.156107	0.125735	0.11941	-0.00933382	0.238204	-0.0482708	-0.037056	0.0544763	-0.0379783	-0.0701016	0.0438481	0.0720957	-0.0473324	0.0764696	-0.0265655	0.0234421	-0.0811969	-0.132221	-0.0750727	-0.071029	-0.0380606	-0.0984372	-0.00442039	-0.107002	-0.0798871	-0.0467992	0.0246287	-0.0770455	-0.0139506	0.0807447	-0.00505639	0.27032
M146T663	0.00854043	-0.0675224	0.0526745	0.0390119	-0.103238	-0.0897154	-0.127053	-0.0378944	0.273258	0.298652	0.208352	-0.0235074	-0.120345	-0.134588	-0.0925415	0.135955	0.171315	0.13242	0.11436	0.110094	-0.0790838	0.275191	-0.0878854	-0.044042	0.0661609	-0.0447218	-0.0369428	0.0517701	0.0710459	-0.0133598	0.0610668	-0.0203054	0.0421504	0.0091326	-0.0846182	0.00816029	-0.0229099	0.0421535	-0.047969	0.0575815	-0.0300516	-0.0158537	0.00796611	0.101599	-0.0814359	-0.0530107	0.157419	0.00250118	0.282101
M146T803	-0.000257417	-0.0276514	0.0251076	0.0186522	-0.0699328	-0.0691837	-0.0196672	-0.130581	0.225835	0.289516	0.198472	0.019778	-0.0602973	-0.0256007	-0.0393744	0.156456	0.191609	0.161817	0.117151	0.084942	0.0160332	0.243135	-0.0102152	-0.0380403	0.0477902	-0.0386973	-0.0747809	0.010968	0.0336712	-0.0608678	0.053532	-0.0615932	0.000803883	-0.120552	-0.177018	-0.149133	-0.0855737	-0.0574753	-0.148234	-0.0232369	-0.154145	-0.145064	-0.106431	-0.00220479	-0.0512925	0.0306013	0.0448538	0.000571851	0.289423
M855T888	0.00260335	-0.029648	0.0239476	0.0182503	-0.0584587	-0.054484	-0.039853	-0.0762092	0.178184	0.216295	0.149701	0.00435481	-0.0588512	-0.0445624	-0.0412376	0.108981	0.135675	0.111888	0.0848435	0.0664835	-0.0107972	0.1874	-0.0247313	-0.0295881	0.0393872	-0.0300584	-0.0456333	0.016199	0.0316261	-0.033548	0.0396808	-0.0371992	0.00958825	-0.058207	-0.109685	-0.0746094	-0.0479055	-0.0181059	-0.0868508	0.00229684	-0.0849008	-0.0781872	-0.0531769	0.0230916	-0.0436308	0.00422706	0.0593091	0.00131406	0.212354
M149T805	0.0109706	-0.0303149	0.0137389	0.0161379	-0.051018	-0.0419602	-0.044607	-0.0968876	0.192192	0.232946	0.167649	0.00317581	-0.0654299	-0.0490711	-0.0406091	0.09567	0.131584	0.110225	0.0784592	0.0466486	-0.0158296	0.202323	-0.0152912	-0.0323549	0.039453	-0.0326271	-0.0400206	0.00105114	0.0113866	-0.0322565	0.0239971	-0.0546579	0.00262426	-0.056134	-0.122448	-0.0930522	-0.0436252	-0.00755781	-0.101201	0.00865141	-0.0908484	-0.0970142	-0.0711551	0.0294139	-0.0317141	0.0176595	0.0612429	0.00630818	0.228511
M150T682	0.0281134	-0.0315077	-0.00728997	0.0116444	-0.0345785	-0.0150311	-0.0552025	-0.134477	0.215683	0.259726	0.199344	-0.0002856	-0.0781011	-0.0590409	-0.03905	0.0644254	0.11822	0.102423	0.0625167	0.0045157	-0.0277191	0.227044	0.00314304	-0.0371145	0.0386381	-0.0369675	-0.0262416	-0.0294981	-0.0301309	-0.0274867	-0.00914103	-0.0880935	-0.0110171	-0.0472048	-0.142785	-0.12478	-0.0319606	0.0166437	-0.125379	0.0232216	-0.0974712	-0.129995	-0.103567	0.0436972	-0.00659256	0.0431197	0.0655423	0.0164784	0.25407
M174T839	-0.061877	-0.00342715	0.0808467	0.0237228	-0.114447	-0.155862	0.0787437	-0.0868693	0.156525	0.243797	0.121238	0.0613523	0.00870019	0.0707856	-0.017789	0.297196	0.279494	0.232285	0.190316	0.221076	0.116895	0.182231	-0.023767	-0.0249783	0.0468559	-0.0271006	-0.155759	0.0872775	0.151738	-0.116112	0.166059	0.0119276	0.0197816	-0.250472	-0.197214	-0.167945	-0.176892	-0.208249	-0.156035	-0.125136	-0.235216	-0.141591	-0.0892292	-0.114043	-0.123121	0.00447779	-0.0320458	-0.0338134	0.257946
M185T723	-0.0633374	0.000564237	0.0787425	0.0219704	-0.113417	-0.15664	0.0919506	-0.103657	0.159542	0.254387	0.127787	0.0678341	0.0141215	0.0839361	-0.0126304	0.307039	0.29047	0.243071	0.19593	0.222205	0.130056	0.18794	-0.0145248	-0.0257278	0.0465262	-0.0278828	-0.164057	0.0830431	0.149109	-0.124903	0.167964	0.00461095	0.0147358	-0.272461	-0.216249	-0.193956	-0.188809	-0.223972	-0.174794	-0.136808	-0.257621	-0.163786	-0.107889	-0.127782	-0.121869	0.0160853	-0.044738	-0.0342249	0.270676
M130T447	-0.0609031	0.0100242	0.0666529	0.0154178	-0.0953664	-0.138328	0.108374	-0.107884	0.126824	0.219438	0.106177	0.0708606	0.0285504	0.101542	0.00100691	0.282049	0.264541	0.223759	0.176956	0.197765	0.13951	0.155431	0.00246221	-0.0206874	0.0371038	-0.0226587	-0.156553	0.0688373	0.129951	-0.122687	0.152377	-0.000421633	0.00549414	-0.273502	-0.210378	-0.204041	-0.184003	-0.225795	-0.174846	-0.142565	-0.256625	-0.170501	-0.117523	-0.139896	-0.104945	0.0299294	-0.0667256	-0.0323878	0.237935
M130T652	-0.0845312	0.0111827	0.0955139	0.0225869	-0.129268	-0.187742	0.135577	-0.110651	0.148499	0.26057	0.116612	0.0881668	0.0392925	0.126641	-0.00215987	0.367452	0.336308	0.282044	0.22913	0.270093	0.175733	0.182831	-0.0103115	-0.023656	0.0476598	-0.0263367	-0.200807	0.103837	0.185686	-0.15336	0.207875	0.0188696	0.015976	-0.33983	-0.247625	-0.23061	-0.232771	-0.289663	-0.20087	-0.181642	-0.310949	-0.189451	-0.124314	-0.177034	-0.145586	0.020048	-0.080041	-0.0456353	0.283496
M76T689	-0.0712078	0.07009	0.0221427	-0.0171204	-0.0271091	-0.0859404	0.249434	-0.176122	-0.0159211	0.100828	0.0208036	0.1174	0.125608	0.246837	0.0821449	0.248156	0.21787	0.199769	0.13615	0.133207	0.251874	0.0254539	0.103879	0.000849649	-0.00370703	-0.000833741	-0.1754	0.0127584	0.0692996	-0.159109	0.12185	-0.0301081	-0.0468931	-0.390095	-0.26033	-0.345816	-0.229888	-0.327898	-0.245498	-0.234296	-0.354222	-0.278775	-0.22171	-0.268189	-0.0473005	0.123761	-0.223871	-0.0346639	0.139866
M183T641	-0.0641056	0.0733062	0.0102021	-0.021586	-0.00922863	-0.0636516	0.245474	-0.16511	-0.0451414	0.0604868	-0.00145905	0.111223	0.129444	0.244127	0.0881241	0.207477	0.178061	0.16716	0.109022	0.102247	0.241456	-0.00680433	0.110644	0.00551362	-0.011931	0.00411184	-0.155568	-5.21811e-05	0.0480235	-0.145016	0.0994787	-0.0312089	-0.051191	-0.361313	-0.234276	-0.327249	-0.208234	-0.305134	-0.225821	-0.221973	-0.325826	-0.262272	-0.212265	-0.259007	-0.0291834	0.125908	-0.226706	-0.030678	0.0985609
M217T760	0.0154729	-0.00541977	-0.016899	0.000967376	-0.0285914	-0.0224524	0.0293049	-0.224015	0.219104	0.306234	0.223999	0.0394952	-0.0392878	0.0252526	-0.00583079	0.12469	0.180071	0.163257	0.0952322	0.0166338	0.0551734	0.246006	0.0566104	-0.0390065	0.0346308	-0.0391202	-0.0769396	-0.0495641	-0.0389917	-0.07992	0.00725134	-0.123269	-0.0392302	-0.179153	-0.247755	-0.271554	-0.104017	-0.0827998	-0.229127	-0.0507444	-0.227154	-0.253175	-0.206826	-0.0438907	-0.00192671	0.107825	-0.0155851	0.0117489	0.314028
M132T864	-0.027425	-0.00768765	0.0406622	0.0154693	-0.0787832	-0.0982749	0.0466599	-0.133067	0.182391	0.26386	0.161359	0.0468227	-0.0167039	0.0403909	-0.0170664	0.215987	0.22902	0.194855	0.145592	0.132748	0.0797857	0.206538	0.00325707	-0.0306396	0.0421592	-0.0318756	-0.115596	0.0319147	0.0720363	-0.0938001	0.0965377	-0.0406784	-0.00150943	-0.202728	-0.204627	-0.192362	-0.136421	-0.141908	-0.173193	-0.0838275	-0.214551	-0.172504	-0.125354	-0.0727537	-0.0723218	0.0397177	-0.0144086	-0.0138787	0.273542
M247T773	-0.040401	-0.00344604	0.0528862	0.0174448	-0.0954178	-0.124305	0.0733515	-0.15452	0.200292	0.30034	0.177022	0.0623889	-0.00693232	0.0658939	-0.0139099	0.270609	0.278894	0.237445	0.178946	0.170532	0.111464	0.230366	0.00660811	-0.0335786	0.0478172	-0.0352045	-0.147147	0.0446031	0.0968743	-0.119035	0.126404	-0.0401964	-0.00173076	-0.260225	-0.246001	-0.235385	-0.174166	-0.190438	-0.208307	-0.115455	-0.267306	-0.207749	-0.15027	-0.105223	-0.0916343	0.0477228	-0.0333654	-0.020712	0.314415
M115T864	-0.043793	0.0185145	0.0362869	0.00524885	-0.0672015	-0.101359	0.121047	-0.165378	0.134233	0.236646	0.131991	0.0758611	0.0299341	0.115479	0.0159187	0.246181	0.247214	0.215706	0.155603	0.142312	0.146736	0.166973	0.0404759	-0.023266	0.0304019	-0.0247428	-0.146888	0.025484	0.0743444	-0.125673	0.111951	-0.0444513	-0.0188263	-0.287857	-0.246954	-0.268626	-0.181781	-0.218835	-0.218473	-0.143392	-0.285801	-0.23042	-0.174941	-0.146886	-0.0685113	0.0755778	-0.0884535	-0.0215364	0.257427
M190T447	-0.0405152	0.0385742	0.013619	-0.00869118	-0.0213843	-0.0551005	0.144439	-0.120339	0.0149706	0.0905045	0.0347263	0.0709795	0.0671043	0.142379	0.0447948	0.159115	0.146325	0.133213	0.0904888	0.0831761	0.149275	0.0412269	0.0620521	-0.0036777	0.00243699	-0.00469827	-0.109705	0.00581002	0.0404367	-0.0995406	0.0742034	-0.0269163	-0.0288749	-0.24148	-0.173068	-0.221869	-0.143149	-0.19713	-0.161826	-0.139353	-0.225022	-0.181981	-0.144418	-0.157332	-0.0306807	0.0784581	-0.127439	-0.0194866	0.113444
M303T894	-0.0207901	0.00676566	0.0187733	0.00416156	-0.0417888	-0.0584499	0.0622027	-0.113085	0.104205	0.168415	0.101408	0.0432819	0.00708103	0.0585826	0.0045225	0.147206	0.155251	0.135589	0.0958737	0.0798332	0.0801673	0.124415	0.0246096	-0.018067	0.0220347	-0.0188731	-0.086635	0.00938261	0.0367228	-0.0751155	0.0612766	-0.0379281	-0.0128748	-0.17027	-0.159916	-0.170811	-0.107451	-0.122168	-0.141702	-0.0786416	-0.175992	-0.149595	-0.114569	-0.0782005	-0.0386969	0.0499339	-0.0426147	-0.00980917	0.179586
M153T521	-0.0234372	0.020554	0.00912356	-0.00345904	-0.022763	-0.0428461	0.0899933	-0.109046	0.0528359	0.114187	0.0628551	0.0495641	0.0316034	0.0877483	0.0232146	0.12552	0.126552	0.113928	0.0765238	0.0610778	0.098992	0.0733583	0.042881	-0.00982126	0.00956049	-0.0105245	-0.0824521	-0.000306365	0.0242643	-0.0751475	0.0515881	-0.0348072	-0.0216196	-0.178222	-0.148367	-0.178111	-0.106792	-0.135218	-0.136811	-0.0931335	-0.176109	-0.151317	-0.119835	-0.101497	-0.0240336	0.0620271	-0.0757265	-0.0107761	0.129084
M482T868	0.02016	0.0492468	-0.0748135	-0.0338343	0.0625057	0.0641666	0.132867	-0.244387	0.0353766	0.115193	0.0994725	0.0624733	0.0481457	0.134871	0.0711103	0.0112259	0.0548971	0.0712209	0.00429776	-0.0962764	0.121705	0.0650477	0.147741	-0.0104485	-0.016039	-0.0097769	-0.0490198	-0.116564	-0.126737	-0.0770729	-0.0611538	-0.142121	-0.087296	-0.206223	-0.222844	-0.333378	-0.0926495	-0.115501	-0.234272	-0.0973006	-0.237014	-0.293246	-0.260017	-0.126229	0.0796061	0.18096	-0.146039	0.017012	0.137113
M434T662	0.0458179	0.0421915	-0.100623	-0.0381175	0.0907694	0.110112	0.0913573	-0.237299	0.0289926	0.0872262	0.0992586	0.0404546	0.0272255	0.0950903	0.066502	-0.0727398	-0.0131111	0.0148264	-0.0448567	-0.164868	0.0738846	0.0517795	0.151798	-0.00986096	-0.0226799	-0.00848282	-0.0021266	-0.147967	-0.179088	-0.0425972	-0.115678	-0.160561	-0.0935236	-0.128088	-0.182021	-0.295017	-0.0387528	-0.0402982	-0.20289	-0.0484649	-0.173668	-0.265823	-0.245107	-0.0758043	0.116163	0.18329	-0.117231	0.0310921	0.102653
M435T662	0.0572745	0.0611366	-0.133484	-0.0530798	0.131405	0.154966	0.124358	-0.273565	-0.0163664	0.0444071	0.0799084	0.0484838	0.0505752	0.130458	0.0949657	-0.12559	-0.058476	-0.0162329	-0.0825421	-0.227586	0.0938045	0.00913954	0.196867	-0.00359697	-0.0400985	-0.00171525	0.0123065	-0.190487	-0.234557	-0.0421692	-0.157849	-0.19009	-0.119755	-0.140183	-0.193616	-0.345037	-0.0325088	-0.0424845	-0.226685	-0.059546	-0.189723	-0.307911	-0.289816	-0.0997256	0.15902	0.22761	-0.162789	0.038889	0.0646047
M137T677	0.0223145	0.0672053	-0.0953875	-0.0445774	0.0795611	0.0786763	0.18407	-0.323009	0.0433301	0.151732	0.127948	0.086372	0.0688419	0.186554	0.0960597	0.0262123	0.0806888	0.100974	0.0117868	-0.117709	0.169593	0.0835636	0.195699	-0.0131756	-0.0211504	-0.0123928	-0.0716735	-0.149558	-0.159902	-0.10706	-0.072854	-0.184221	-0.114856	-0.284895	-0.29929	-0.44623	-0.130601	-0.165242	-0.313429	-0.13721	-0.322505	-0.391121	-0.345633	-0.176345	0.100434	0.239251	-0.199882	0.0201301	0.181971
M433T629	0.0137739	0.0763363	-0.0932045	-0.0473226	0.0812993	0.0736726	0.210417	-0.324187	0.0196784	0.133191	0.109242	0.0960864	0.0872793	0.213104	0.107046	0.0393834	0.0860188	0.106583	0.0161645	-0.107976	0.19321	0.0621734	0.204373	-0.00927725	-0.0255606	-0.00864135	-0.0831922	-0.146	-0.151803	-0.117276	-0.0624369	-0.178087	-0.117865	-0.312135	-0.306236	-0.462414	-0.146085	-0.193754	-0.321061	-0.158837	-0.341765	-0.401209	-0.353762	-0.202958	0.097712	0.245492	-0.225326	0.0157143	0.167246
M172T447	-0.0260188	0.044321	-0.0109182	-0.0162121	-0.00306358	-0.0294764	0.156594	-0.185813	0.0425633	0.134065	0.0765912	0.0785572	0.0640417	0.155079	0.0553095	0.144385	0.151124	0.143312	0.0838434	0.0430227	0.159932	0.0745751	0.0961666	-0.00953375	0.000885115	-0.0101921	-0.109954	-0.031753	-0.00533983	-0.109614	0.0444108	-0.0723371	-0.0510275	-0.269774	-0.225106	-0.297233	-0.151641	-0.19981	-0.21731	-0.14478	-0.269316	-0.252077	-0.208051	-0.166658	-0.00344452	0.123427	-0.145049	-0.0101114	0.159455
M233T651	-0.00638479	0.0438149	-0.0357107	-0.0220093	0.0190572	0.00475039	0.14362	-0.218912	0.0568084	0.147524	0.101017	0.0726096	0.0520457	0.143134	0.0583551	0.0993005	0.12425	0.124326	0.0587864	-0.00928954	0.143624	0.0888905	0.116149	-0.0128045	-0.00249928	-0.0129491	-0.0891626	-0.0662488	-0.0536853	-0.0996722	0.00380912	-0.105812	-0.0657334	-0.24997	-0.235898	-0.321315	-0.132121	-0.167	-0.234004	-0.125287	-0.265279	-0.278374	-0.236276	-0.14828	0.027486	0.148852	-0.140602	0.001429	0.171211
M125T915	-0.0104867	0.067057	-0.0522607	-0.0351757	0.0547699	0.0352599	0.186082	-0.195904	-0.0456549	0.0328714	0.0201786	0.0791749	0.094997	0.188299	0.0900373	0.0491686	0.0592884	0.073079	0.0166449	-0.0459889	0.16878	-0.0153325	0.14321	0.00388854	-0.0263601	0.00396557	-0.0740244	-0.0808793	-0.0749206	-0.0921382	-0.0161364	-0.0929028	-0.0780727	-0.246326	-0.196636	-0.312313	-0.120621	-0.178915	-0.207822	-0.143389	-0.245873	-0.261878	-0.229735	-0.181627	0.0544298	0.161783	-0.193728	-0.000232265	0.0619274
M217T614	-0.00252389	0.0574529	-0.0534963	-0.0316768	0.0472113	0.0336818	0.164858	-0.216621	0.00126122	0.084818	0.061583	0.0747766	0.0736199	0.166292	0.0781389	0.0556479	0.0777825	0.0884549	0.0261354	-0.0476718	0.153614	0.0324238	0.13881	-0.00406968	-0.0176282	-0.00391964	-0.0738525	-0.0861037	-0.081828	-0.0923435	-0.0209259	-0.109254	-0.0778965	-0.242205	-0.216945	-0.324671	-0.119484	-0.163979	-0.224632	-0.130053	-0.25334	-0.277906	-0.24216	-0.162438	0.0533294	0.16504	-0.170839	0.00415445	0.111186
M292T589	-0.00107286	0.0928355	-0.0877886	-0.055054	0.125065	0.109882	0.20606	-0.11894	-0.222319	-0.19076	-0.125669	0.0648837	0.142827	0.213679	0.128314	-0.0960387	-0.104439	-0.0620168	-0.0888941	-0.142904	0.157461	-0.204098	0.169611	0.0329927	-0.0679007	0.0338579	-0.0078992	-0.111556	-0.130386	-0.0436346	-0.0802901	-0.0655527	-0.0905474	-0.15387	-0.0713178	-0.222645	-0.0491489	-0.126689	-0.109185	-0.123243	-0.134322	-0.173685	-0.17165	-0.181104	0.114154	0.159226	-0.23861	0.0050614	-0.160812
M187T640	-0.022896	0.138848	-0.104646	-0.074843	0.148685	0.111479	0.338657	-0.212395	-0.278513	-0.199535	-0.144835	0.119692	0.218083	0.347345	0.187402	-0.0402944	-0.0584306	-0.0109951	-0.0669554	-0.13876	0.278869	-0.241766	0.248421	0.0406452	-0.0857906	0.0412132	-0.0669071	-0.138686	-0.14461	-0.107119	-0.0634693	-0.0963092	-0.130271	-0.321318	-0.179101	-0.397617	-0.136825	-0.264463	-0.221733	-0.230032	-0.287115	-0.314359	-0.292551	-0.313422	0.129537	0.243179	-0.37141	-0.003948	-0.149333
M246T593	-0.0427641	0.0403871	0.0154569	-0.00986996	-0.00925396	-0.0433199	0.133947	-0.0547886	-0.052209	-0.00400823	-0.0324483	0.0579486	0.0781024	0.133307	0.0472765	0.113901	0.0861587	0.0794406	0.0571672	0.0707585	0.130143	-0.0343338	0.0472994	0.00817185	-0.00899178	0.00725662	-0.0828681	0.0165479	0.0459921	-0.073277	0.0663982	0.00713337	-0.0187121	-0.183045	-0.0970336	-0.140438	-0.10808	-0.1671	-0.092483	-0.12112	-0.153602	-0.106503	-0.0837093	-0.141506	-0.0257573	0.048364	-0.122438	-0.0216286	0.0163232
M508T862	-0.0341163	0.0545342	-0.00903596	-0.0212637	0.0241604	-0.00638176	0.154706	-0.0665717	-0.100828	-0.0574962	-0.061756	0.0603137	0.0971595	0.156175	0.0686458	0.0625108	0.0373723	0.042941	0.0205824	0.0198956	0.139162	-0.0830256	0.0772655	0.0154546	-0.0245578	0.0149534	-0.0649095	-0.0132129	0.00495121	-0.0661012	0.0320836	-0.00747648	-0.0359088	-0.176639	-0.0873638	-0.157899	-0.0941031	-0.159856	-0.0935555	-0.123808	-0.147613	-0.119772	-0.10257	-0.154138	0.00790866	0.0742901	-0.154024	-0.0159757	-0.0344225
M190T921	-0.0612359	0.0757451	0.00544535	-0.0254223	0.0204075	-0.0301838	0.219442	-0.0533129	-0.163937	-0.110029	-0.117383	0.0841434	0.144526	0.22106	0.0927988	0.107387	0.0566055	0.0601643	0.0383517	0.0613477	0.198452	-0.141418	0.088807	0.0262462	-0.0339819	0.0252195	-0.0977683	0.00855743	0.0420993	-0.0919003	0.0709116	0.0210305	-0.0367059	-0.243494	-0.0952144	-0.181608	-0.135137	-0.236038	-0.101095	-0.179789	-0.189536	-0.128984	-0.107339	-0.221251	-0.0097769	0.0773949	-0.213753	-0.0305743	-0.0777004
M141T656	-0.0488675	0.0530572	0.0114166	-0.0158488	0.00576425	-0.0335025	0.159374	-0.0353733	-0.110847	-0.0692683	-0.0814103	0.0625776	0.103751	0.160002	0.063811	0.0953892	0.0559391	0.0551201	0.0391066	0.0611584	0.146817	-0.093995	0.0578776	0.0179187	-0.0212961	0.0170226	-0.0786015	0.01552	0.0440905	-0.0709834	0.0635732	0.0209467	-0.0224083	-0.184573	-0.0731618	-0.130258	-0.105471	-0.179797	-0.0745612	-0.134616	-0.143414	-0.0918786	-0.0741859	-0.163037	-0.0172643	0.0501275	-0.151983	-0.0248167	-0.0457183
M246T631	-0.0567952	0.0639805	0.0112848	-0.0200817	0.0141705	-0.0313674	0.184772	-0.0215881	-0.15595	-0.1167	-0.119547	0.0690855	0.126571	0.186184	0.0775102	0.0913332	0.04082	0.0432205	0.0310631	0.0619342	0.16611	-0.138977	0.0660046	0.0254641	-0.0301551	0.0244968	-0.0811946	0.0183501	0.0488152	-0.0736445	0.0679935	0.0337447	-0.0247317	-0.195951	-0.0600251	-0.127802	-0.110333	-0.199361	-0.0649426	-0.151488	-0.143838	-0.0844877	-0.0691644	-0.186473	-0.014966	0.0516333	-0.179062	-0.0290271	-0.0897694
M137T500	-0.0519405	0.0726697	-0.00444917	-0.0254503	0.0112137	-0.0348913	0.227449	-0.147763	-0.0714106	0.0172431	-0.0221483	0.0985843	0.125571	0.227527	0.0897985	0.151527	0.125981	0.12361	0.0736534	0.0611918	0.216801	-0.0381892	0.113258	0.00971768	-0.0199455	0.00871724	-0.125508	-0.0158097	0.0200129	-0.122213	0.0682406	-0.0333087	-0.0540191	-0.311339	-0.196196	-0.292928	-0.173635	-0.263239	-0.195148	-0.196156	-0.279358	-0.233662	-0.193639	-0.234521	-0.00675397	0.123438	-0.217265	-0.0240898	0.0521894
M252T641	-0.0467095	0.0668557	-0.00575072	-0.0234308	0.00666768	-0.0356132	0.214931	-0.163343	-0.040501	0.052206	0.00567287	0.0963488	0.112143	0.214505	0.0826593	0.156263	0.138833	0.134509	0.0801207	0.0596327	0.208169	-0.00644987	0.111603	0.00443992	-0.0143544	0.00348916	-0.126039	-0.0200321	0.014713	-0.123162	0.0648796	-0.0450619	-0.0546022	-0.310764	-0.211499	-0.303959	-0.173936	-0.254843	-0.208219	-0.188519	-0.28652	-0.246696	-0.203984	-0.223319	-0.00698873	0.12706	-0.203707	-0.0211585	0.0856158
M241T910	-0.0418802	0.085057	-0.0288406	-0.0365004	0.0480007	0.00700079	0.238131	-0.138161	-0.135513	-0.0617872	-0.0682365	0.094304	0.143456	0.240717	0.109136	0.0824165	0.0566446	0.0685135	0.025352	0.00401122	0.213687	-0.105628	0.136218	0.0198039	-0.0380295	0.0192874	-0.0960648	-0.0429438	-0.0211844	-0.104038	0.0288753	-0.0384922	-0.0671475	-0.279298	-0.160372	-0.280099	-0.144518	-0.239166	-0.172015	-0.187519	-0.245578	-0.220102	-0.190897	-0.235316	0.0290953	0.138054	-0.240738	-0.0180242	-0.0259074
M203T911	-0.0340571	0.0849695	-0.0388334	-0.0388731	0.0568873	0.0206843	0.233321	-0.15193	-0.129696	-0.0560553	-0.0582387	0.0921143	0.138805	0.236317	0.110505	0.0646586	0.0462195	0.0612405	0.0154896	-0.0169062	0.207543	-0.0997018	0.144496	0.0184678	-0.0393908	0.0181562	-0.0879866	-0.0568883	-0.0406283	-0.10032	0.0126696	-0.0521256	-0.0731882	-0.272024	-0.165274	-0.290529	-0.137057	-0.22649	-0.179271	-0.180056	-0.244636	-0.231307	-0.202766	-0.228358	0.0415197	0.148586	-0.239327	-0.0134127	-0.0207947
M107T930	-0.0206601	0.049784	-0.022327	-0.0219945	0.0238374	0.00126697	0.148336	-0.133049	-0.0331088	0.0298553	0.00884479	0.0647215	0.0768297	0.149068	0.0643273	0.0738	0.0713342	0.0752595	0.0343572	0.00306265	0.139084	-0.00938196	0.0949952	0.00326296	-0.0155056	0.00295763	-0.0730309	-0.0383791	-0.0238301	-0.0790622	0.0165966	-0.0515712	-0.0495451	-0.20499	-0.150237	-0.227887	-0.107993	-0.159397	-0.153525	-0.122264	-0.196029	-0.18808	-0.160673	-0.149495	0.0187583	0.107461	-0.147414	-0.00761906	0.0529493
M265T624	-0.0115942	0.0478897	-0.0318861	-0.0240222	0.0370643	0.0209068	0.131859	-0.118668	-0.0489183	0.00108593	-0.00428956	0.0544069	0.0717252	0.133527	0.0636069	0.0339093	0.0345193	0.0441066	0.00959248	-0.0252065	0.118462	-0.0292291	0.0944284	0.00582712	-0.0203718	0.00580631	-0.0507063	-0.0484416	-0.042685	-0.0615826	-0.00535383	-0.0522989	-0.0503179	-0.165801	-0.121227	-0.199393	-0.0817074	-0.126487	-0.12941	-0.101296	-0.159805	-0.164546	-0.144517	-0.128624	0.0336625	0.103349	-0.136793	-0.00279065	0.021413
M204T911	-0.0168597	0.0730929	-0.0490979	-0.0376755	0.069131	0.0462205	0.185774	-0.122098	-0.132032	-0.0821894	-0.0640903	0.0687043	0.115542	0.189682	0.0976198	0.00401134	-0.00629774	0.0148056	-0.0190023	-0.055511	0.157528	-0.110204	0.130201	0.0190091	-0.0411927	0.0191385	-0.0488039	-0.0669986	-0.0648471	-0.0669406	-0.0202055	-0.0515365	-0.0678119	-0.192216	-0.113607	-0.227138	-0.0878125	-0.157558	-0.132629	-0.132301	-0.173512	-0.180766	-0.164463	-0.175432	0.0586468	0.130331	-0.199192	-0.00464239	-0.0544096
M205T924	-0.0185242	0.0638011	-0.0383295	-0.0312663	0.049178	0.0261274	0.173167	-0.135198	-0.0840825	-0.0250706	-0.0264883	0.0692557	0.0992216	0.175605	0.0842633	0.0389904	0.0334563	0.0467392	0.00730486	-0.0295593	0.153657	-0.0602747	0.11821	0.0112317	-0.029446	0.0111632	-0.0627397	-0.0565764	-0.0484782	-0.0758081	-0.00369254	-0.0557136	-0.0618471	-0.206381	-0.138816	-0.238884	-0.101369	-0.163611	-0.150586	-0.131641	-0.192961	-0.194113	-0.171259	-0.168221	0.0416244	0.125257	-0.179982	-0.00578684	0.00132582
M159T499	-0.0127065	0.0747782	-0.0564284	-0.0395472	0.0697077	0.0483788	0.195448	-0.165557	-0.100603	-0.0353876	-0.0282744	0.07665	0.112055	0.198979	0.100532	0.0184234	0.0186047	0.0387474	-0.00767086	-0.0610512	0.169869	-0.0737625	0.146086	0.0131672	-0.0376132	0.0133441	-0.0601734	-0.0812459	-0.0789931	-0.0807053	-0.024582	-0.0766981	-0.0781251	-0.224863	-0.157859	-0.280735	-0.104974	-0.172292	-0.175326	-0.142674	-0.214902	-0.230089	-0.20615	-0.186392	0.0640831	0.154913	-0.208193	-0.00159688	-0.005597
M264T904	-0.105096	0.00694545	0.129851	0.0270945	-0.0909076	-0.154049	0.0507365	0.285056	-0.195004	-0.238971	-0.246245	0.00834252	0.0829817	0.0480474	-0.00972808	0.15093	0.0305802	0.00179816	0.068946	0.245646	0.0520169	-0.209983	-0.126953	0.0382241	-0.00363424	0.0357754	-0.0596414	0.195284	0.257196	-0.00521994	0.194274	0.231865	0.0926181	-0.000383616	0.189331	0.265478	-0.0390198	-0.117319	0.207415	-0.0695884	0.104037	0.266939	0.250742	-0.0688174	-0.149165	-0.182266	-0.0169453	-0.0631561	-0.234454
M246T902	-0.106883	0.0184095	0.12101	0.0209605	-0.0797084	-0.145986	0.0801825	0.261093	-0.211944	-0.246661	-0.252026	0.0196521	0.100252	0.0780805	0.00572554	0.152095	0.0315853	0.00612982	0.066647	0.235436	0.0772976	-0.223038	-0.1048	0.0405046	-0.00971025	0.0380912	-0.0679187	0.182777	0.244749	-0.0167657	0.189879	0.220662	0.0807862	-0.033017	0.167055	0.224426	-0.053943	-0.142511	0.182235	-0.0907035	0.0730885	0.233447	0.220506	-0.0966846	-0.138915	-0.1591	-0.0485717	-0.0633304	-0.237679
M169T958	-0.0850312	-0.0122214	0.122152	0.0326168	-0.0986125	-0.146991	0.00259106	0.24974	-0.111253	-0.151089	-0.171354	-0.00470344	0.039364	-0.00114932	-0.0325948	0.144159	0.0490263	0.0170857	0.075345	0.227771	0.0135235	-0.126317	-0.134524	0.0239226	0.0108229	0.0217602	-0.0488356	0.179235	0.233502	0.0022516	0.173742	0.198532	0.091842	0.0249844	0.162125	0.252531	-0.0247765	-0.0732279	0.184524	-0.0342758	0.105183	0.244782	0.23227	-0.022425	-0.143358	-0.176406	0.03147	-0.052133	-0.152957
M148T958	-0.0907835	0.000237044	0.117309	0.0272996	-0.0934177	-0.147812	0.0401854	0.216953	-0.119453	-0.143299	-0.169368	0.0117738	0.05887	0.036586	-0.016611	0.164353	0.0681622	0.0369132	0.0849653	0.230233	0.0489716	-0.128518	-0.111251	0.0247474	0.00713486	0.0224921	-0.0679524	0.170603	0.228974	-0.0180383	0.179197	0.186387	0.0798157	-0.0273654	0.124275	0.195616	-0.0526662	-0.114347	0.146083	-0.0656055	0.0554566	0.197941	0.192459	-0.0605159	-0.139647	-0.150061	-0.00559076	-0.0543757	-0.139317
M147T958	-0.0797218	0.0173312	0.086264	0.0141114	-0.0641995	-0.115228	0.0802331	0.139746	-0.118473	-0.121132	-0.144075	0.0288941	0.0748417	0.0778685	0.00893916	0.147739	0.0675644	0.0451428	0.0733017	0.182251	0.0825521	-0.119192	-0.0592191	0.0229569	-0.00161182	0.0210757	-0.073977	0.124912	0.175403	-0.036345	0.146987	0.137235	0.0486955	-0.0805136	0.0619819	0.0935729	-0.0721221	-0.139542	0.0770433	-0.090287	-0.00915224	0.107798	0.110026	-0.0958634	-0.104051	-0.0886984	-0.0533456	-0.0462872	-0.110629
M84T958	-0.0865031	0.0219223	0.0905249	0.0135488	-0.066911	-0.122927	0.0958813	0.139798	-0.128537	-0.12696	-0.152971	0.0353341	0.08514	0.093404	0.0139657	0.162892	0.0771946	0.0535168	0.0806948	0.19476	0.0977431	-0.127646	-0.0566173	0.0246931	-0.00275643	0.022664	-0.0840618	0.130643	0.185548	-0.0443116	0.158042	0.14282	0.0485299	-0.100219	0.0555875	0.0839391	-0.084514	-0.159997	0.0714547	-0.104837	-0.0234749	0.101881	0.106188	-0.112658	-0.109773	-0.0871781	-0.0671056	-0.0499206	-0.114152
M130T958	-0.0893807	0.0106444	0.105146	0.0210741	-0.0840995	-0.139954	0.0707279	0.167239	-0.111019	-0.116603	-0.148917	0.0264857	0.070355	0.0673312	-0.00214712	0.175624	0.0866093	0.057326	0.0911971	0.218344	0.0780562	-0.113432	-0.082342	0.0224841	0.00478199	0.0202885	-0.0826984	0.150665	0.209215	-0.0370522	0.172755	0.159813	0.0631053	-0.0766675	0.0752644	0.124987	-0.0768273	-0.145115	0.0958565	-0.0899683	0.00142364	0.136408	0.138928	-0.0907169	-0.12771	-0.114241	-0.0373775	-0.0524215	-0.107608
M309T949	-0.0954259	0.061094	0.0653095	-0.00812234	-0.00743518	-0.0732788	0.166565	0.190487	-0.310662	-0.333267	-0.299835	0.045	0.159593	0.168718	0.0670317	0.0766638	-0.0375678	-0.038106	0.00773215	0.136276	0.138558	-0.313906	-0.0152207	0.0545768	-0.0439768	0.0528876	-0.0567977	0.110758	0.155116	-0.0288815	0.12719	0.172199	0.0306372	-0.0876224	0.132959	0.112647	-0.0620583	-0.178593	0.12653	-0.134264	0.0187187	0.142477	0.12822	-0.167824	-0.0667645	-0.0720659	-0.155642	-0.0540273	-0.311696
M266T862	-0.0497146	0.0433699	0.0241822	-0.0125638	0.0341448	0.000419924	0.0834811	0.200639	-0.300934	-0.359723	-0.284417	0.0043276	0.113432	0.0880898	0.0516283	-0.0604997	-0.144066	-0.127224	-0.0698819	0.0244162	0.0481018	-0.316204	-0.0152258	0.0522447	-0.050517	0.0517435	0.0229135	0.0598313	0.068874	0.0308869	0.0361969	0.138573	0.0231528	0.0509474	0.198763	0.181543	0.0311537	-0.0428618	0.178587	-0.0437401	0.128352	0.190195	0.155693	-0.0710452	-0.00896931	-0.0725026	-0.0925171	-0.0291257	-0.350894
M262T905	-0.0301513	0.0519944	-0.0093239	-0.0237461	0.0679843	0.044827	0.0915563	0.152536	-0.305422	-0.360474	-0.269166	0.00550831	0.115112	0.0978743	0.0672802	-0.112652	-0.178157	-0.149568	-0.10198	-0.0412517	0.0484671	-0.318388	0.0222703	0.0516634	-0.0600527	0.0517545	0.0414779	0.013849	0.00748953	0.035124	-0.0118221	0.0969948	-0.00100274	0.052429	0.177077	0.131318	0.0439374	-0.0242868	0.1476	-0.0374896	0.115413	0.142927	0.107455	-0.0715295	0.0329263	-0.02984	-0.11204	-0.01702	-0.350235
M331T951	-0.0420032	0.0391335	0.0176425	-0.0116399	0.0251235	-0.00451997	0.0852349	0.129164	-0.224644	-0.257232	-0.207694	0.0140425	0.0956337	0.0885274	0.0468359	-0.0256445	-0.0890725	-0.0774525	-0.0414812	0.0257878	0.0587276	-0.232005	0.000810641	0.0387315	-0.038407	0.0382466	0.00217183	0.0423302	0.0531524	0.00858779	0.0346817	0.097022	0.0111957	0.00209268	0.12187	0.0993281	0.00288621	-0.0605143	0.107648	-0.0534333	0.0617187	0.112081	0.0916899	-0.0772229	-0.00810564	-0.039434	-0.0903695	-0.0239175	-0.247019
M224T893	0.0145218	0.0213675	-0.037074	-0.0197566	0.084472	0.0941401	-0.0112704	0.148232	-0.23394	-0.315076	-0.205731	-0.0361427	0.0462012	-0.00433913	0.0336098	-0.208689	-0.236897	-0.200661	-0.14791	-0.121966	-0.0505835	-0.256979	0.00551967	0.039335	-0.0514987	0.0403866	0.105898	-0.024056	-0.0589696	0.0858184	-0.0835547	0.0582868	-0.000246149	0.178442	0.214195	0.189932	0.123109	0.108467	0.18003	0.0572795	0.205137	0.177354	0.129219	0.0383655	0.0697111	-0.0384129	-0.0211087	0.00695699	-0.319912
M206T897	-0.0633698	0.0702026	0.0165457	-0.0249772	0.0647629	0.0195406	0.138211	0.241236	-0.423902	-0.495916	-0.387273	0.0147525	0.167975	0.145426	0.0864949	-0.0966647	-0.205348	-0.176495	-0.106226	0.00649177	0.0846518	-0.441104	0.00683444	0.0727007	-0.0761439	0.0722166	0.0303652	0.0587115	0.0665995	0.0346019	0.0320411	0.168212	0.0156072	0.0452438	0.247624	0.201746	0.0349045	-0.0719478	0.215258	-0.0736535	0.147742	0.22008	0.175262	-0.117881	0.00767073	-0.0689078	-0.155483	-0.0362816	-0.480121
M310T950	-0.0629058	0.10554	-0.0195135	-0.0444354	0.0860963	0.0327143	0.251372	0.0521219	-0.371572	-0.369325	-0.296195	0.0723912	0.206427	0.258438	0.134612	-0.0274179	-0.110206	-0.0792639	-0.0645526	-0.0154727	0.197156	-0.362454	0.107201	0.0609968	-0.0787551	0.0605378	-0.0369441	-0.00516354	0.00915749	-0.044291	0.0238714	0.0717673	-0.0422177	-0.153823	0.0507141	-0.0683964	-0.0678817	-0.199091	0.0184302	-0.170351	-0.0686424	-0.0156637	-0.0263952	-0.233465	0.038577	0.0600341	-0.268435	-0.0317787	-0.334714
M160T896	-0.155215	0.086501	0.116186	-0.00273214	-0.0728024	-0.182501	0.298257	0.101238	-0.258682	-0.201231	-0.252206	0.116785	0.215465	0.295793	0.0898005	0.309069	0.169072	0.139425	0.146436	0.296953	0.287966	-0.235811	0.00678255	0.046028	-0.02504	0.0426381	-0.194706	0.164458	0.261838	-0.140288	0.256661	0.178634	0.0265917	-0.345094	-0.0417347	-0.0774378	-0.228734	-0.40037	-0.0235168	-0.281586	-0.21281	-0.0105995	0.0188146	-0.323071	-0.146744	-0.0331631	-0.255352	-0.0854028	-0.158435
M209T641	-0.0683516	0.0982002	-0.0065854	-0.0370468	0.0494479	-0.00829403	0.264695	-0.0350557	-0.256025	-0.209686	-0.190201	0.0935749	0.186807	0.26855	0.122748	0.0733938	0.0072329	0.0217862	0.00679737	0.0367144	0.228752	-0.233954	0.113895	0.0412786	-0.0548875	0.040361	-0.0907793	-0.0012492	0.029091	-0.0903183	0.0598313	0.0343189	-0.0476828	-0.252346	-0.0666552	-0.181008	-0.132724	-0.25801	-0.0832177	-0.203641	-0.182233	-0.119784	-0.105245	-0.259391	0.0102661	0.0900971	-0.267054	-0.0339013	-0.171429
M138T500	-0.0914989	0.122227	-0.000383872	-0.0435832	0.045869	-0.030813	0.343951	-0.0754431	-0.281873	-0.205246	-0.203002	0.128293	0.231544	0.347466	0.151286	0.138742	0.0589643	0.0700797	0.0398952	0.0735467	0.30581	-0.248625	0.145421	0.0451264	-0.0600426	0.0437162	-0.139418	0.00395662	0.0505678	-0.134474	0.0951918	0.0327164	-0.0612043	-0.362848	-0.130266	-0.272495	-0.197069	-0.355839	-0.144436	-0.274866	-0.277699	-0.190882	-0.162103	-0.342825	-0.00174761	0.123758	-0.340128	-0.045361	-0.154872
M407T651	-0.087862	0.0930415	0.022429	-0.0266748	0.0007335	-0.0701853	0.289648	-0.0940731	-0.161551	-0.0729216	-0.110741	0.118695	0.179304	0.289852	0.111262	0.199409	0.135331	0.129374	0.0906588	0.121853	0.272547	-0.127149	0.10795	0.0257012	-0.0310497	0.0239903	-0.156518	0.026104	0.0813198	-0.141308	0.1221	0.022881	-0.0433169	-0.361282	-0.169598	-0.271933	-0.208424	-0.339032	-0.167666	-0.250863	-0.293422	-0.200433	-0.160803	-0.29974	-0.0372644	0.101878	-0.272462	-0.0442781	-0.029573
M92T889	-0.082206	0.0934804	0.0149043	-0.0289018	0.0111126	-0.0560672	0.283055	-0.0876168	-0.174894	-0.0936206	-0.120712	0.113482	0.178558	0.283969	0.113054	0.17311	0.110903	0.109186	0.0738515	0.101771	0.262569	-0.142637	0.110677	0.027805	-0.0352078	0.0262863	-0.142895	0.0177884	0.0672175	-0.131335	0.107034	0.0210501	-0.0454592	-0.339905	-0.153239	-0.258595	-0.193108	-0.320911	-0.154986	-0.24006	-0.273638	-0.189291	-0.154134	-0.29	-0.0259828	0.10231	-0.270062	-0.0411604	-0.0514555
M269T579	0.00908468	0.0660902	-0.0733659	-0.0443598	0.132986	0.131683	0.098745	0.067993	-0.314222	-0.366264	-0.241811	0.00383856	0.114418	0.108395	0.0942884	-0.219735	-0.250302	-0.198847	-0.167423	-0.169825	0.0408932	-0.324252	0.0896813	0.0506818	-0.0781057	0.051948	0.0825027	-0.0733768	-0.110727	0.0485302	-0.106604	0.0197486	-0.0450604	0.0683825	0.1453	0.0483646	0.0758691	0.0216591	0.097682	-0.0179771	0.103112	0.0633572	0.0240514	-0.0637009	0.113717	0.0465191	-0.141758	0.00695038	-0.354635
M471T938	0.00908973	0.0774702	-0.0843847	-0.0510559	0.14701	0.143773	0.125815	0.0455335	-0.33406	-0.378892	-0.249646	0.0135358	0.13102	0.136241	0.109996	-0.226033	-0.255985	-0.200047	-0.174381	-0.185844	0.0629478	-0.340814	0.112491	0.0534089	-0.0851984	0.0547672	0.0781757	-0.088362	-0.127354	0.0398806	-0.115431	0.00771874	-0.057484	0.0420617	0.127389	0.0109996	0.0654167	0.00203745	0.0758798	-0.0356723	0.0777859	0.0328314	-0.00444456	-0.0883269	0.127181	0.0698277	-0.172181	0.00776205	-0.363201
M421T899	0.0371144	0.0490094	-0.093606	-0.0422267	0.132287	0.149755	0.0569765	-0.0102593	-0.204746	-0.240591	-0.134389	-0.00384066	0.0665714	0.0656051	0.0756632	-0.22713	-0.220005	-0.170137	-0.159133	-0.206036	0.00957465	-0.210772	0.10093	0.0313675	-0.0623412	0.0330895	0.08942	-0.10992	-0.158367	0.0472826	-0.14113	-0.0418712	-0.058285	0.0716707	0.0803952	-0.0142225	0.0810149	0.0610018	0.0365066	0.012792	0.0717585	-0.00517921	-0.0353109	-0.0231374	0.132332	0.0791751	-0.101574	0.0231798	-0.233906
M266T858	0.017281	0.0323835	-0.0516873	-0.0266279	0.0940537	0.102768	0.0225654	0.0842284	-0.215359	-0.273185	-0.17364	-0.0187903	0.0566342	0.0295808	0.0491051	-0.192758	-0.210363	-0.172451	-0.138023	-0.13575	-0.0173621	-0.230096	0.0397287	0.0351809	-0.0527218	0.036308	0.0874249	-0.0487216	-0.083433	0.0622727	-0.0914738	0.0234422	-0.0203854	0.118361	0.150662	0.101631	0.0933002	0.0727972	0.115766	0.0294449	0.137477	0.0995781	0.0619446	0.0044651	0.0834945	0.00554718	-0.0559881	0.00990964	-0.272331
M245T933	0.0321136	0.0222309	-0.0612917	-0.0248766	0.0928177	0.111709	-0.0028409	0.0476558	-0.158014	-0.209129	-0.118583	-0.0244186	0.0299754	0.00361543	0.0377284	-0.198055	-0.196298	-0.159397	-0.134376	-0.15399	-0.0370815	-0.171312	0.0428028	0.0251405	-0.0441194	0.026506	0.0927187	-0.0662255	-0.106912	0.0636221	-0.10933	-0.0066912	-0.0257474	0.125298	0.121207	0.0755841	0.0986214	0.0970274	0.0883918	0.0483981	0.126432	0.0694201	0.0358234	0.0292202	0.0922867	0.0193019	-0.0313329	0.0183804	-0.211428
M507T861	0.0359796	0.0198406	-0.063936	-0.0246949	0.0947265	0.116432	-0.0113292	0.0476126	-0.153089	-0.206665	-0.114089	-0.0279977	0.0244828	-0.00478371	0.0351789	-0.207148	-0.202317	-0.164567	-0.138964	-0.161547	-0.0454641	-0.167298	0.0416682	0.0242788	-0.0436798	0.0257314	0.0985806	-0.0697306	-0.11301	0.0681826	-0.115883	-0.00990156	-0.0258316	0.136438	0.125011	0.0808931	0.105736	0.108543	0.0916143	0.0564943	0.134596	0.0726985	0.0378547	0.038448	0.0958602	0.0186952	-0.0240275	0.0204617	-0.21022
M105T615	0.0271641	-0.00933622	-0.0248076	-0.00426243	0.0403659	0.0607641	-0.0648519	0.0776637	-0.0671947	-0.120311	-0.0633232	-0.0404028	-0.0176729	-0.0617017	-0.00703901	-0.138223	-0.134639	-0.116344	-0.0866948	-0.08624	-0.0791176	-0.0840693	-0.0157351	0.0114415	-0.0167965	0.0123273	0.0808181	-0.0215182	-0.0500686	0.0672083	-0.0675875	0.0151352	0.00603791	0.153049	0.125209	0.132801	0.0984422	0.120361	0.108955	0.078248	0.148467	0.112696	0.0835187	0.0795722	0.0430098	-0.0327234	0.0458885	0.0138109	-0.131347
M204T692	0.0385703	-0.00929748	-0.039679	-0.00765582	0.0510007	0.0780947	-0.0682044	0.0440785	-0.0463738	-0.0937424	-0.0360941	-0.04038	-0.02564	-0.0647321	-0.00489615	-0.15422	-0.137316	-0.115696	-0.0940781	-0.11375	-0.0828212	-0.061247	-0.000102907	0.0072992	-0.0167178	0.00845471	0.0864927	-0.043907	-0.0791826	0.0666947	-0.089102	-0.0113997	-0.0050518	0.150181	0.102125	0.0999832	0.101302	0.131115	0.0837488	0.0841823	0.134152	0.0803167	0.0532929	0.0849646	0.0600298	-0.0108075	0.0454392	0.0207374	-0.104928
M85T863	0.0418736	-0.00435188	-0.0483697	-0.0119961	0.0671762	0.096119	-0.0665031	0.0612262	-0.0840213	-0.142616	-0.0670644	-0.0447041	-0.0167828	-0.0618051	0.00276387	-0.189312	-0.17556	-0.147325	-0.118943	-0.137604	-0.0880256	-0.101878	0.00534226	0.0134871	-0.0257886	0.0148448	0.103033	-0.0517787	-0.0933695	0.0789241	-0.105384	-0.0062962	-0.0078146	0.174287	0.131208	0.121673	0.11944	0.146382	0.106733	0.0912457	0.161565	0.101023	0.0669137	0.0880427	0.0743803	-0.0116312	0.037844	0.0225636	-0.154009
M118T557	0.0462959	-0.00748452	-0.0511013	-0.0114464	0.067211	0.0992629	-0.0750186	0.0533138	-0.0694061	-0.127284	-0.053272	-0.0471212	-0.0245838	-0.0704339	-0.000756516	-0.192941	-0.173975	-0.145802	-0.11929	-0.143574	-0.0951509	-0.0872428	0.00536511	0.01094	-0.0236155	0.0123742	0.105926	-0.0564701	-0.100105	0.0806329	-0.111099	-0.0138003	-0.00885438	0.179363	0.125902	0.117857	0.122784	0.15536	0.101795	0.0980507	0.16174	0.0956078	0.0620303	0.0965792	0.0771494	-0.00905986	0.0459128	0.0250412	-0.139801
M142T603	0.00854697	0.012804	-0.0227113	-0.0109822	0.0379654	0.0423315	0.00945539	0.0240231	-0.0779453	-0.0980922	-0.0604487	-0.00644148	0.020727	0.0121849	0.019703	-0.0754003	-0.0795163	-0.0644586	-0.0533935	-0.056763	-0.00584499	-0.0828953	0.0190858	0.0125669	-0.0201324	0.0130433	0.0334772	-0.023213	-0.0375234	0.0226794	-0.0386746	0.00320034	-0.0103968	0.0421672	0.0510632	0.0297766	0.0347928	0.028014	0.0373893	0.0110339	0.0472873	0.0295	0.0159385	0.00117468	0.035148	0.00747758	-0.0228528	0.00502021	-0.0975559
M222T624	0.0271397	0.00879848	-0.0424652	-0.0147598	0.0601589	0.0771863	-0.0184417	0.0287959	-0.0862457	-0.122128	-0.0631298	-0.0218782	0.00737979	-0.0143439	0.0179029	-0.138236	-0.131091	-0.106997	-0.0906693	-0.108469	-0.0390333	-0.0961135	0.0237971	0.0135666	-0.0259339	0.0145681	0.0678707	-0.0471717	-0.0770031	0.0476224	-0.079352	-0.0104367	-0.0158275	0.0980335	0.0810684	0.056298	0.0739176	0.0816268	0.0599855	0.0453479	0.0928424	0.0485573	0.025699	0.0359252	0.063126	0.0105737	-0.00465258	0.0152755	-0.125997
M258T778	0.0189859	0.00301773	-0.0263995	-0.00879563	0.0430932	0.0560596	-0.0266612	0.0517563	-0.079221	-0.117433	-0.0666228	-0.0239067	0.00333795	-0.0234551	0.00835331	-0.11423	-0.114452	-0.0962565	-0.0752011	-0.0776817	-0.0428987	-0.0904876	0.00413151	0.0130473	-0.0203667	0.0137811	0.0603233	-0.0253251	-0.0482822	0.046901	-0.0574059	0.0085131	-0.00359704	0.101082	0.0918807	0.0825942	0.0697621	0.0768648	0.0755667	0.0456446	0.101472	0.0724628	0.0499475	0.0403917	0.042942	-0.011023	0.00910981	0.0100949	-0.122596
M179T856	0.0178131	0.0117932	-0.0331705	-0.0138391	0.0563275	0.0674862	-0.0099688	0.0562158	-0.114227	-0.155486	-0.0932217	-0.0207	0.0189523	-0.00579941	0.0203648	-0.131319	-0.13608	-0.112914	-0.0896732	-0.0916798	-0.0323567	-0.125667	0.0156271	0.0186839	-0.028859	0.019503	0.0647953	-0.0320209	-0.0573812	0.0483536	-0.0651134	0.0109784	-0.00911781	0.0992646	0.102232	0.0808723	0.0723357	0.0709598	0.0812339	0.0378968	0.104701	0.0739319	0.0484616	0.0269408	0.0533685	-0.00394704	-0.0114488	0.0097411	-0.158464
M252T758	0.0212202	0.0106106	-0.0364646	-0.0141416	0.0578992	0.071247	-0.013638	0.0478405	-0.105256	-0.145249	-0.0835883	-0.0215479	0.0147544	-0.00946889	0.0193524	-0.134908	-0.135616	-0.111997	-0.0907728	-0.098047	-0.0355161	-0.116347	0.0180748	0.0170419	-0.0279764	0.0179303	0.0666246	-0.0372346	-0.064362	0.0488001	-0.0704959	0.00396995	-0.0112385	0.100476	0.0963842	0.0740845	0.0738702	0.0758373	0.0752333	0.0412782	0.10227	0.0666352	0.0417592	0.0309032	0.0569721	0.000484118	-0.00849985	0.0117354	-0.148661
M343T863	0.0293377	0.00306492	-0.0400916	-0.0116686	0.0494608	0.0681494	-0.0254128	0.0040421	-0.0438572	-0.0693149	-0.0252512	-0.0198629	-0.00573886	-0.0222878	0.0102069	-0.115717	-0.10043	-0.0809554	-0.0726422	-0.0984591	-0.0397979	-0.0509613	0.0225595	0.006374	-0.0174734	0.007313	0.0575825	-0.0480602	-0.075403	0.038843	-0.0740129	-0.0240436	-0.0164172	0.0813617	0.0504455	0.030491	0.0620773	0.0768891	0.0339879	0.0448909	0.0684557	0.0226811	0.00616043	0.0395259	0.0567164	0.0170123	0.00597758	0.0166312	-0.0737055
M259T866	0.041035	-0.0131041	-0.0397578	-0.00549658	0.0385986	0.0667205	-0.0650836	-0.0078242	0.0147617	-0.0109561	0.0229471	-0.0314614	-0.0385783	-0.0629362	-0.0100251	-0.116046	-0.0861021	-0.0705498	-0.0652504	-0.101578	-0.0714973	0.0063248	0.00841324	-0.0033528	-0.00574607	-0.00228985	0.0652645	-0.0510005	-0.0819678	0.0464974	-0.0819194	-0.0387561	-0.0115986	0.106581	0.041099	0.0378757	0.0742951	0.11057	0.0289816	0.0728438	0.0789246	0.0218202	0.00682207	0.0770057	0.0540845	0.0107343	0.0473799	0.0227188	-0.0207931
M133T645	0.0447235	-0.00891585	-0.0482578	-0.00945745	0.0534618	0.0837089	-0.064348	0.00584066	-0.0171758	-0.0527237	-0.00285666	-0.0355348	-0.0315134	-0.0610994	-0.00336383	-0.148346	-0.120381	-0.0987903	-0.0878306	-0.124354	-0.0768587	-0.0282236	0.0138083	0.00186164	-0.0137093	0.00312089	0.080523	-0.0591663	-0.0961827	0.057592	-0.0976856	-0.0356381	-0.0145208	0.128527	0.066024	0.0559696	0.0909323	0.125338	0.0483942	0.0799201	0.103074	0.0389175	0.0176736	0.0806268	0.067736	0.0109119	0.0411962	0.0247807	-0.0628414
M72T667	0.0570371	-0.00267968	-0.0704247	-0.016627	0.0704481	0.106642	-0.0504854	-0.0537211	0.00512158	-0.0154472	0.0330054	-0.0276464	-0.0322763	-0.0467084	0.00742927	-0.160641	-0.115761	-0.0892643	-0.0936164	-0.160055	-0.064703	-0.000473908	0.0458129	-0.00300395	-0.0156621	-0.00142902	0.0792115	-0.0930337	-0.137094	0.0474442	-0.123825	-0.0762774	-0.0350193	0.100095	0.0181739	-0.0141435	0.0817133	0.120006	-0.00271291	0.0727498	0.0609542	-0.025765	-0.0409781	0.0693484	0.0923478	0.0524851	0.0224167	0.0328589	-0.0229328
M292T815	0.064933	0.00828316	-0.0909199	-0.025854	0.0981407	0.137841	-0.0356519	-0.0627602	-0.0338169	-0.0591348	0.009661	-0.0266544	-0.0179589	-0.0301288	0.0242302	-0.204866	-0.157289	-0.120559	-0.124677	-0.203225	-0.0594571	-0.0397506	0.0697809	0.00281515	-0.0283058	0.00474743	0.095374	-0.117933	-0.171799	0.0545408	-0.153279	-0.0886029	-0.0489285	0.108344	0.0275384	-0.0264364	0.0949962	0.128786	-0.0022673	0.072575	0.068289	-0.035166	-0.0553333	0.0613335	0.120567	0.0731635	-0.00153355	0.0379125	-0.0647019
M254T668	0.0702016	0.00977163	-0.0989163	-0.0286306	0.110174	0.153284	-0.0405616	-0.0534774	-0.0532997	-0.0871485	-0.00559982	-0.0318487	-0.0164937	-0.034187	0.027423	-0.234049	-0.185745	-0.144094	-0.143899	-0.22477	-0.0686796	-0.0616559	0.0731619	0.00594861	-0.0337394	0.00808104	0.110127	-0.126347	-0.186298	0.0653887	-0.169067	-0.0887943	-0.051242	0.131119	0.0474976	-0.0105669	0.111492	0.14685	0.0133361	0.082879	0.0905886	-0.0212941	-0.0467028	0.0698686	0.132881	0.0732285	-0.00133984	0.040815	-0.0937164
M244T466	0.0464154	0.140867	-0.192347	-0.101624	0.294357	0.305959	0.22065	-0.00864188	-0.549217	-0.61415	-0.379004	0.0254337	0.216822	0.240365	0.205461	-0.450111	-0.468956	-0.358936	-0.33441	-0.408979	0.10592	-0.55579	0.246195	0.0856212	-0.154052	0.0887885	0.155391	-0.219709	-0.307854	0.0696457	-0.265569	-0.0571731	-0.134052	0.0655913	0.166985	-0.0703639	0.124367	0.0300048	0.0681776	-0.0504504	0.0999335	-0.0291733	-0.0904757	-0.147471	0.275378	0.185903	-0.314559	0.0323085	-0.585857
M256T615	0.0996785	0.066755	-0.190619	-0.0729268	0.239571	0.293703	0.0449576	-0.0863677	-0.257828	-0.313467	-0.135321	-0.0220461	0.0639085	0.0596516	0.112509	-0.432663	-0.379893	-0.290424	-0.287179	-0.416467	-0.0301424	-0.267254	0.186845	0.0370353	-0.0962956	0.0407063	0.179259	-0.235895	-0.33801	0.0940073	-0.296998	-0.135773	-0.115507	0.157074	0.0958749	-0.0670558	0.165736	0.170292	0.0195543	0.0688211	0.120038	-0.0609585	-0.10963	0.016032	0.260402	0.167953	-0.12859	0.0603505	-0.308851
M238T862	0.0466406	0.103085	-0.157762	-0.0775064	0.217822	0.232761	0.169721	-0.0923326	-0.331971	-0.351789	-0.199827	0.0299736	0.14447	0.183443	0.152371	-0.31019	-0.29949	-0.22024	-0.226632	-0.317873	0.0915601	-0.32793	0.209397	0.049777	-0.104601	0.0522819	0.0976855	-0.192405	-0.259502	0.0289381	-0.209916	-0.0952603	-0.118146	-0.00351999	0.0386139	-0.150959	0.0651242	0.00644904	-0.0309745	-0.0476043	0.000643134	-0.114923	-0.145955	-0.118082	0.215601	0.183321	-0.238205	0.0320431	-0.328701
M309T861	0.075452	0.119338	-0.210483	-0.0961352	0.273131	0.303145	0.188644	-0.164454	-0.350258	-0.364828	-0.185359	0.0334037	0.152746	0.205249	0.180359	-0.393296	-0.356943	-0.258416	-0.279156	-0.420978	0.0968391	-0.342581	0.270332	0.0507427	-0.121799	0.0541618	0.126298	-0.263999	-0.354863	0.0350013	-0.28436	-0.157429	-0.156684	-0.00386695	0.00789787	-0.229172	0.0841048	0.0309116	-0.0771954	-0.0418859	-0.0196623	-0.187284	-0.220453	-0.124574	0.282062	0.250721	-0.275556	0.050041	-0.338697
M164T675	0.0631829	0.0344072	-0.113829	-0.0408154	0.130403	0.164811	0.0248208	-0.100252	-0.0910997	-0.104642	-0.0211468	-0.0064648	0.0223551	0.0322673	0.0600206	-0.223592	-0.178426	-0.131017	-0.1443	-0.23793	-0.0115709	-0.0910322	0.117563	0.0112236	-0.0460654	0.0133461	0.0886361	-0.147643	-0.205128	0.0386767	-0.171736	-0.107755	-0.0743249	0.0571789	0.000550056	-0.0956534	0.0758592	0.087089	-0.038785	0.0341896	0.0226794	-0.0897367	-0.107662	0.00691774	0.149724	0.119103	-0.0699295	0.0385776	-0.101326
M188T863	0.0555082	0.0546867	-0.122791	-0.0512698	0.160485	0.188237	0.0595895	-0.0539404	-0.201612	-0.23406	-0.115225	-0.00404475	0.064251	0.069589	0.0870032	-0.272358	-0.247736	-0.188111	-0.186076	-0.263564	0.0064212	-0.205728	0.132109	0.0296871	-0.0692571	0.0319389	0.106311	-0.150407	-0.21266	0.0516827	-0.183841	-0.0799938	-0.0788609	0.0754605	0.0599661	-0.057672	0.0933289	0.0808255	0.00850153	0.0212946	0.0612262	-0.0469471	-0.0776616	-0.0194131	0.16853	0.115843	-0.113937	0.0344361	-0.226747
M303T461	0.0755309	0.0573955	-0.151152	-0.0591291	0.187793	0.227424	0.0530279	-0.0900078	-0.196588	-0.229565	-0.0964599	-0.00830582	0.0571617	0.064384	0.0945854	-0.323185	-0.280622	-0.211273	-0.21578	-0.322437	-0.00547386	-0.200255	0.157957	0.027811	-0.075384	0.0306221	0.128142	-0.189265	-0.266511	0.0611532	-0.228434	-0.115547	-0.0967323	0.0922173	0.0487007	-0.087575	0.112688	0.111008	-0.0103052	0.0375972	0.0628713	-0.0776218	-0.110677	-0.00630197	0.204283	0.146463	-0.117391	0.0463755	-0.223051
M199T930	0.0511006	0.0823451	-0.144756	-0.0651533	0.173732	0.192398	0.14834	-0.182848	-0.174273	-0.153221	-0.0602746	0.0398849	0.0982554	0.1582	0.123822	-0.215338	-0.17703	-0.116638	-0.153124	-0.270518	0.0941516	-0.159315	0.202912	0.0231267	-0.0721819	0.0252971	0.0535834	-0.190348	-0.245265	-0.00761874	-0.182117	-0.141894	-0.118688	-0.0741262	-0.0784651	-0.248842	0.0147082	-0.0203383	-0.129512	-0.0550851	-0.0962643	-0.211934	-0.218063	-0.110473	0.18612	0.205227	-0.201403	0.0349908	-0.13138
M174T664	0.067308	0.0622542	-0.146032	-0.0585425	0.170487	0.202787	0.0873015	-0.157124	-0.141853	-0.14014	-0.0403418	0.0148896	0.0611889	0.096981	0.0992734	-0.252469	-0.203014	-0.142414	-0.169456	-0.289512	0.0372301	-0.134437	0.176495	0.0181235	-0.0650561	0.0205919	0.0847589	-0.190948	-0.255889	0.0218169	-0.202813	-0.141746	-0.107088	0.00186702	-0.0394875	-0.185709	0.0573937	0.0487162	-0.0901594	-0.00333294	-0.0326072	-0.164039	-0.178609	-0.0479803	0.189786	0.179215	-0.14291	0.0429129	-0.127477
M173T662	0.0847859	0.0493917	-0.156456	-0.0559767	0.168335	0.212824	0.0546925	-0.196296	-0.0747724	-0.0666621	0.023071	0.00699001	0.0286965	0.0636988	0.08464	-0.259843	-0.188049	-0.128776	-0.165768	-0.310266	0.0114467	-0.066212	0.177789	0.00644137	-0.0547125	0.00918817	0.0923241	-0.210091	-0.282157	0.0250377	-0.223523	-0.175246	-0.112082	0.0142561	-0.0702242	-0.210666	0.0657729	0.080032	-0.11836	0.0211635	-0.0411237	-0.19462	-0.205099	-0.0161479	0.199294	0.192567	-0.111117	0.0527993	-0.0581482
Ceraminde_MS2_48	-0.0408602	-0.0142322	0.11233	0.126462	-0.0201404	-0.158578	-0.0226121	0.142219	0.187898	0.306084	0.0835247	0.191697	-0.0200233	-0.0257333	0.0129067	0.220429	0.233782	0.294578	0.262497	0.301807	0.114796	0.27203	-0.369821	-0.263425	-0.105201	-0.269422	0.0659089	0.237385	0.289382	-0.196955	0.219511	0.152166	0.146025	-0.273185	0.00540889	0.057819	-0.211282	-0.322445	-0.0542002	-0.195966	-0.180288	0.100987	0.10563	0.0665823	-0.242709	-0.0407615	0.00660335	0.0896773	0.331971
Phosphatidylethanolamines_MS2_102	-0.0407434	-0.0186973	0.109925	0.122811	-0.0214125	-0.153618	-0.0268832	0.137288	0.189881	0.302593	0.086605	0.183594	-0.0226601	-0.0295713	0.00965181	0.21107	0.225626	0.283254	0.252911	0.291744	0.106736	0.270838	-0.362845	-0.255295	-0.100921	-0.261118	0.065757	0.231318	0.280724	-0.191739	0.212344	0.147281	0.143048	-0.258635	0.00756702	0.0611665	-0.20385	-0.306152	-0.050388	-0.185925	-0.171709	0.0999878	0.104639	0.0725317	-0.236976	-0.0436468	0.016813	0.0862276	0.32645
Ceraminde_MS2_47	-0.0421922	-0.00535723	0.121327	0.133965	-0.0152375	-0.160607	-0.0124957	0.149498	0.166771	0.287638	0.063957	0.20417	-0.0119128	-0.0192953	0.0223492	0.213946	0.227014	0.298622	0.257827	0.31195	0.132921	0.256463	-0.377134	-0.264177	-0.126278	-0.270829	0.0854224	0.248706	0.302485	-0.203053	0.224082	0.171236	0.154318	-0.296236	0.0161944	0.0566793	-0.222426	-0.350677	-0.0576628	-0.220016	-0.189223	0.104306	0.104368	0.0643496	-0.252015	-0.0369106	-0.00541351	0.0982945	0.317135
Triglyceride_MS2_26	-0.0383004	-0.00720274	0.109272	0.119166	-0.0139238	-0.140788	-0.0131957	0.131921	0.147993	0.252521	0.0564897	0.179401	-0.0115338	-0.0197241	0.019119	0.182897	0.195799	0.259807	0.222721	0.274391	0.116294	0.227191	-0.335642	-0.23104	-0.114571	-0.237026	0.0812871	0.221347	0.267836	-0.179779	0.196571	0.154175	0.138377	-0.258689	0.0190574	0.0541843	-0.196251	-0.30733	-0.0491883	-0.194374	-0.164665	0.0940078	0.093074	0.0633797	-0.224221	-0.0352874	0.00231232	0.0873722	0.278005
Ceraminde_MS2_78	-0.0392934	-0.0119437	0.110019	0.11886	-0.0155707	-0.139625	-0.0178815	0.130628	0.153921	0.255722	0.0609895	0.17622	-0.0144899	-0.0242063	0.0164108	0.178157	0.192686	0.255383	0.218911	0.271817	0.111459	0.232137	-0.338009	-0.229094	-0.113714	-0.23508	0.0837929	0.221483	0.266605	-0.179531	0.194723	0.153775	0.139341	-0.251181	0.0220618	0.0592279	-0.194232	-0.299468	-0.046645	-0.189789	-0.1605	0.095697	0.0946637	0.0714011	-0.224753	-0.039258	0.0128967	0.0863904	0.279862
Phosphatidylethanolamines_MS2_75	-0.0433062	-0.0346105	0.108432	0.125159	-0.0314977	-0.168081	-0.0456784	0.14167	0.244557	0.366062	0.127037	0.185203	-0.037875	-0.0429247	-0.00394863	0.245524	0.262155	0.309507	0.289304	0.309382	0.0907331	0.326121	-0.392942	-0.283432	-0.0795363	-0.288899	0.0427057	0.240122	0.292435	-0.204186	0.22958	0.13434	0.146448	-0.252403	-0.00851227	0.0698392	-0.209833	-0.297271	-0.0508088	-0.169726	-0.177516	0.106216	0.118571	0.0841451	-0.24957	-0.0545787	0.0372839	0.0826549	0.387039
Monoglyceride_MS1_19	-0.0597473	-0.0913219	0.132035	0.132133	-0.0491838	-0.156576	-0.100198	0.134571	0.305752	0.393658	0.168163	0.15847	-0.0702187	-0.0991592	-0.0305844	0.173542	0.213199	0.256248	0.233471	0.290141	0.0462213	0.381589	-0.441622	-0.260873	-0.0951541	-0.267254	0.103634	0.259885	0.295788	-0.211358	0.212456	0.154743	0.172795	-0.178478	0.0477199	0.141149	-0.198299	-0.22552	-0.0197645	-0.137421	-0.132185	0.135996	0.141327	0.196632	-0.27258	-0.106979	0.17316	0.0808011	0.400395
Phosphatidylglycerols_MS2_106	-0.0513086	-0.0716726	0.116485	0.118475	-0.0403072	-0.141491	-0.0795917	0.122493	0.259282	0.34273	0.139782	0.147617	-0.0563354	-0.0792747	-0.0214954	0.162817	0.194972	0.236369	0.214436	0.263365	0.0513155	0.328878	-0.388494	-0.235596	-0.087468	-0.241306	0.0885533	0.231421	0.266023	-0.1887	0.192606	0.139445	0.152263	-0.17422	0.0373865	0.115855	-0.180742	-0.217014	-0.0225838	-0.132261	-0.125903	0.117885	0.122534	0.159475	-0.241832	-0.0873483	0.133178	0.0741941	0.351477
Diglyceride_MS1_34	-0.068773	-0.103795	0.15284	0.152222	-0.0555407	-0.178512	-0.113608	0.154587	0.345835	0.445648	0.188838	0.182328	-0.0792613	-0.113193	-0.0336875	0.194582	0.240317	0.291387	0.263649	0.3321	0.055072	0.433194	-0.505929	-0.296813	-0.112986	-0.304237	0.123527	0.298878	0.339709	-0.242225	0.242539	0.180615	0.199218	-0.205974	0.057973	0.162477	-0.227848	-0.260654	-0.0223898	-0.160478	-0.151193	0.156397	0.161384	0.226562	-0.313031	-0.122513	0.198502	0.093719	0.453663
Ceraminde_MS2_57	-0.0483249	-0.112268	0.0812115	0.105263	-0.0726728	-0.184201	-0.132356	0.122072	0.438175	0.556373	0.282819	0.136325	-0.104208	-0.107155	-0.0702523	0.310204	0.338617	0.327738	0.356078	0.300553	-0.0158769	0.499614	-0.437551	-0.32596	0.0292368	-0.328747	-0.0499896	0.22261	0.26908	-0.207935	0.240205	0.0496503	0.131565	-0.137671	-0.0591084	0.111374	-0.178287	-0.160116	-0.0300653	-0.0456358	-0.143203	0.115053	0.155599	0.147371	-0.247108	-0.104098	0.158273	0.0452478	0.555067
Ceraminde_MS2_84	-0.0427383	-0.101264	0.070414	0.0933276	-0.0662211	-0.167017	-0.119866	0.109261	0.399364	0.507409	0.259092	0.121854	-0.0948917	-0.096077	-0.0646879	0.286003	0.310773	0.298559	0.32642	0.270925	-0.0166285	0.454007	-0.392668	-0.29632	0.0321837	-0.29865	-0.0526982	0.198212	0.240665	-0.186717	0.217439	0.0395777	0.116097	-0.122738	-0.058692	0.0979628	-0.159509	-0.141763	-0.0278559	-0.0371749	-0.129773	0.102146	0.140299	0.128968	-0.220745	-0.0928715	0.140086	0.0390684	0.506026
Ceraminde_MS2_62	-0.0471199	-0.139181	0.0640176	0.0857759	-0.0835663	-0.16742	-0.160269	0.098651	0.474806	0.572783	0.319297	0.0963576	-0.12384	-0.129111	-0.0930241	0.289512	0.322801	0.288763	0.33323	0.258742	-0.0641623	0.519946	-0.411499	-0.301662	0.0679509	-0.303159	-0.072996	0.192181	0.228372	-0.186063	0.213758	0.0122062	0.113895	-0.063655	-0.0645277	0.125784	-0.142713	-0.0746162	-0.0134627	0.0152278	-0.105633	0.109529	0.15579	0.172496	-0.220429	-0.119834	0.209181	0.0243603	0.560419
Triglyceride_MS2_60	-0.0338001	-0.0802657	0.0526324	0.0837202	-0.0606182	-0.168381	-0.100427	0.105915	0.380321	0.500104	0.250081	0.123638	-0.0844464	-0.0737122	-0.0581614	0.318666	0.332893	0.315446	0.349984	0.268739	-0.00865283	0.432966	-0.360024	-0.301644	0.0530818	-0.303083	-0.0926499	0.178714	0.226729	-0.17661	0.21887	0.0168396	0.0968904	-0.138581	-0.0905057	0.0651754	-0.154798	-0.152826	-0.0390827	-0.0348352	-0.142227	0.0849775	0.128854	0.0779165	-0.200825	-0.0705221	0.0849863	0.0334736	0.502703
Ceraminde_MS2_58	-0.0317136	-0.0969492	0.0382889	0.0664338	-0.0662608	-0.149696	-0.117047	0.0848528	0.392512	0.492876	0.267069	0.0898177	-0.0955724	-0.0870582	-0.072541	0.291051	0.308379	0.274822	0.319689	0.22804	-0.0434938	0.431306	-0.327572	-0.272334	0.0789712	-0.272789	-0.105412	0.149921	0.188563	-0.154024	0.191219	-0.0107967	0.0805137	-0.0792997	-0.0906487	0.0734685	-0.123038	-0.0846977	-0.0254015	0.0107172	-0.109329	0.0778661	0.124153	0.0936891	-0.173911	-0.0794699	0.119267	0.017061	0.487298
Diglyceride_MS1_35	-0.0488045	-0.134288	0.074592	0.0834707	-0.0733815	-0.137602	-0.149669	0.0874382	0.405644	0.475122	0.267039	0.0818251	-0.11073	-0.128199	-0.0806939	0.202742	0.24128	0.222186	0.249061	0.219468	-0.0555387	0.446871	-0.376921	-0.243966	0.0272649	-0.246357	-0.0118543	0.183091	0.207721	-0.16643	0.17666	0.0402745	0.117091	-0.0434171	-0.0162782	0.138164	-0.126554	-0.0592044	-0.000417973	0.00228649	-0.0770883	0.109713	0.140423	0.195675	-0.206228	-0.121358	0.227079	0.0288403	0.461879
Ceraminde_MS2_51	-0.0335259	-0.0808991	0.055731	0.0681842	-0.049149	-0.115176	-0.0932849	0.0764812	0.288722	0.358195	0.186567	0.0822676	-0.0716491	-0.0775941	-0.0490794	0.18493	0.206897	0.199367	0.216853	0.187921	-0.0174494	0.32687	-0.286509	-0.203409	0.0157105	-0.205343	-0.0212342	0.144998	0.171777	-0.133476	0.149854	0.0352318	0.0882009	-0.0752314	-0.0279222	0.0828905	-0.111509	-0.0899259	-0.0138848	-0.023792	-0.0834474	0.0782324	0.102768	0.112749	-0.161102	-0.075028	0.123543	0.0285446	0.354988
Lysophosphatidylcholines_MS2_66	-0.0323187	-0.0928549	0.0448518	0.0616208	-0.0572701	-0.120655	-0.107899	0.0720173	0.329882	0.403101	0.221053	0.0728928	-0.0842006	-0.0860777	-0.0625481	0.211811	0.233447	0.211157	0.241801	0.187627	-0.0391099	0.363383	-0.29005	-0.217135	0.0467273	-0.218218	-0.0545849	0.136887	0.164405	-0.132879	0.154557	0.00968635	0.0800559	-0.0553365	-0.0494132	0.0831428	-0.104386	-0.063717	-0.0128671	0.00444637	-0.0806392	0.0759075	0.108834	0.112614	-0.156437	-0.0801865	0.135244	0.0187944	0.396086
Monoglyceride_MS2_59	-0.028847	-0.0755709	0.0438985	0.0587007	-0.047626	-0.109062	-0.0883854	0.0684139	0.279868	0.347927	0.184584	0.0728259	-0.0692712	-0.0708812	-0.0494888	0.188094	0.206275	0.192486	0.215141	0.173462	-0.0231476	0.312976	-0.260395	-0.194766	0.0307758	-0.19605	-0.0404751	0.127311	0.153467	-0.121408	0.140878	0.0181918	0.0747648	-0.0648753	-0.0404337	0.0705399	-0.0995376	-0.0750761	-0.0146157	-0.0104644	-0.078556	0.0682179	0.0953395	0.0945198	-0.143497	-0.0671994	0.108393	0.0215156	0.344224
Sphingomyelin_MS2_82	-0.02602	-0.0707909	0.0374714	0.0541077	-0.0462438	-0.106921	-0.0839223	0.065103	0.273633	0.34261	0.182229	0.0697324	-0.0668997	-0.0654707	-0.0486203	0.193012	0.208476	0.191944	0.217149	0.167902	-0.0239133	0.304711	-0.246657	-0.192087	0.0384952	-0.193032	-0.0521042	0.118487	0.14511	-0.115722	0.137711	0.00943958	0.0675318	-0.0633791	-0.0487383	0.061863	-0.0946638	-0.0714201	-0.0163209	-0.00569431	-0.0783864	0.0624122	0.0910861	0.0813829	-0.1346	-0.0614301	0.0957017	0.018374	0.339286
Ceraminde_MS2_63	-0.0481182	-0.112865	0.0853907	0.087049	-0.0588282	-0.120675	-0.123601	0.0871902	0.328066	0.386139	0.206253	0.0873273	-0.0886958	-0.111736	-0.0591002	0.149861	0.187599	0.189015	0.196598	0.204352	-0.0257833	0.372402	-0.350219	-0.208535	-0.0163775	-0.211944	0.0364096	0.182888	0.204	-0.156688	0.157876	0.0725214	0.12164	-0.0626825	0.0163459	0.132768	-0.126999	-0.0858955	1.29494e-05	-0.0333464	-0.0731806	0.107252	0.124466	0.189331	-0.200137	-0.10952	0.204352	0.0397206	0.377995
X.O.acyl..1.hydroxy.fatty.acid_MS2_120	-0.0389402	-0.0873672	0.0712303	0.0723604	-0.045634	-0.0980589	-0.0956713	0.0726199	0.25697	0.305112	0.159581	0.0746288	-0.0684949	-0.0872146	-0.0443194	0.119883	0.14986	0.154394	0.157863	0.168114	-0.0145225	0.294501	-0.283769	-0.168645	-0.0194486	-0.17158	0.0344212	0.150582	0.168396	-0.128051	0.128909	0.0640073	0.100187	-0.0587419	0.0156361	0.105566	-0.105961	-0.0790119	-0.00152888	-0.0347707	-0.0624216	0.0870076	0.0995787	0.150189	-0.163814	-0.0862838	0.158927	0.0346935	0.299877
Phosphatidylethanolamines_MS1_24	-0.0367635	-0.0470086	0.0781382	0.112846	-0.0478201	-0.195746	-0.0663149	0.140716	0.342239	0.492231	0.208124	0.1811	-0.0607018	-0.0470375	-0.0292631	0.354182	0.362666	0.376289	0.389687	0.332935	0.0560899	0.418499	-0.406769	-0.342743	0.00128726	-0.346004	-0.0623938	0.225734	0.288761	-0.211588	0.260724	0.0689547	0.124342	-0.241922	-0.0843361	0.0489213	-0.20747	-0.272311	-0.0621564	-0.11826	-0.196507	0.095574	0.1327	0.0483107	-0.243409	-0.052173	0.0208684	0.0629137	0.509693
Diglyceride_MS2_81	-0.0448926	-0.089495	0.0796076	0.117643	-0.0705315	-0.218806	-0.113635	0.146012	0.456822	0.614639	0.292444	0.176314	-0.0963366	-0.084508	-0.0608909	0.400541	0.417979	0.410792	0.442928	0.358875	0.0149826	0.532147	-0.47074	-0.387984	0.0388579	-0.390727	-0.0925213	0.244487	0.308787	-0.234714	0.287152	0.0478604	0.135293	-0.211041	-0.101881	0.0807091	-0.214128	-0.236493	-0.0554497	-0.0787762	-0.195512	0.113022	0.162972	0.0948057	-0.269953	-0.0840984	0.0898026	0.0549605	0.623254
Diglyceride_MS2_56	-0.0377761	-0.111211	0.0454333	0.0895159	-0.0835945	-0.20897	-0.13926	0.119603	0.511731	0.661136	0.347562	0.134093	-0.118011	-0.0982366	-0.0883307	0.422118	0.437665	0.394985	0.455867	0.320029	-0.0410013	0.567629	-0.431767	-0.380285	0.110168	-0.380688	-0.162475	0.199728	0.258588	-0.208952	0.268093	-0.0189758	0.102075	-0.137939	-0.141996	0.0751839	-0.173953	-0.145355	-0.0461662	-0.000426517	-0.16675	0.0964797	0.161506	0.0881822	-0.231065	-0.0896125	0.113409	0.0253053	0.659076
Diglyceride_MS1_38	-0.022837	0.0152174	0.0708857	0.0964189	-0.011619	-0.143858	0.0048635	0.120055	0.148632	0.271456	0.0691992	0.170219	-0.00550334	0.00786711	0.0177219	0.249669	0.245992	0.28863	0.273165	0.264194	0.108151	0.219139	-0.280824	-0.244571	-0.0551219	-0.248375	-0.00814964	0.17987	0.234268	-0.159608	0.197767	0.0953772	0.0993238	-0.260457	-0.0469784	0.00331753	-0.178618	-0.295585	-0.0642158	-0.163393	-0.177318	0.0638065	0.0783318	-0.0157389	-0.184805	-0.004667	-0.0719464	0.0689197	0.299303
Phosphatidylethanolamines_MS2_76	-0.0199777	0.0119098	0.0596131	0.0892319	-0.0153989	-0.145904	-0.000305553	0.115198	0.168687	0.294856	0.0880706	0.162778	-0.0111204	0.00709312	0.0104571	0.27031	0.264295	0.296151	0.290454	0.260521	0.0950314	0.235069	-0.273072	-0.251423	-0.0308187	-0.254468	-0.0371106	0.168718	0.224098	-0.155316	0.198723	0.0736466	0.0891367	-0.24831	-0.0664121	-0.00332409	-0.171146	-0.278107	-0.0651568	-0.143405	-0.176094	0.0580812	0.0788563	-0.0261696	-0.17566	-0.00322455	-0.0751772	0.0608874	0.320826
Digalactosyldiacylglycerol._MS2_111	-0.0307564	-0.0362589	0.0687212	0.0901202	-0.0337756	-0.143125	-0.0489797	0.108011	0.242759	0.349293	0.142582	0.138735	-0.0429088	-0.0382654	-0.0178225	0.241923	0.251694	0.270113	0.272116	0.249155	0.0490669	0.302353	-0.312024	-0.247834	-0.0194869	-0.250927	-0.0190939	0.178109	0.223053	-0.161251	0.19192	0.0700009	0.102403	-0.184432	-0.0433252	0.0466203	-0.159423	-0.211427	-0.043313	-0.101615	-0.143947	0.0776964	0.0998368	0.0520443	-0.189879	-0.0435834	0.0275277	0.0530514	0.362783
Diglyceride_MS2_21	-0.0202925	-0.020292	0.0443015	0.0712963	-0.028708	-0.131427	-0.0338138	0.0929165	0.217028	0.323051	0.132601	0.122842	-0.0346401	-0.019874	-0.0154536	0.251564	0.252059	0.259611	0.270984	0.22197	0.0430018	0.267445	-0.256114	-0.231291	0.00906424	-0.233093	-0.0592565	0.142136	0.187056	-0.136787	0.175041	0.0367056	0.0743609	-0.171257	-0.0707465	0.016549	-0.137143	-0.189685	-0.0472569	-0.0800019	-0.137987	0.0556982	0.082822	0.00713941	-0.153532	-0.02355	-0.0140569	0.0400489	0.336979
Sphingomyelin_MS2_74	-0.0100272	0.0125608	0.0311711	0.0556552	-0.010733	-0.101836	0.00288661	0.076315	0.119852	0.211536	0.0665494	0.109383	-0.00725589	0.0107406	0.00580019	0.20447	0.19637	0.212104	0.214349	0.177313	0.0618977	0.163223	-0.175722	-0.17778	-0.00469832	-0.179296	-0.0494551	0.105941	0.146082	-0.102341	0.137773	0.0348426	0.0516035	-0.170142	-0.0631796	-0.014311	-0.113338	-0.186995	-0.0484303	-0.0893393	-0.124267	0.0327396	0.0514075	-0.0367907	-0.111496	0.00460635	-0.0685013	0.0368585	0.229707
Sphingomyelin_MS2_77	-0.00840617	-0.000359897	0.0190503	0.0456196	-0.0178499	-0.0995813	-0.0118143	0.0665882	0.150871	0.239087	0.0948088	0.092414	-0.0189889	0.00122086	-0.00764543	0.214196	0.20668	0.207357	0.221778	0.164152	0.0365097	0.186706	-0.16722	-0.177721	0.0245836	-0.178342	-0.07645	0.091048	0.128801	-0.0945952	0.132153	0.00862606	0.0406373	-0.138304	-0.0781116	-0.012068	-0.0984151	-0.14805	-0.0435968	-0.0559826	-0.112155	0.0286358	0.0537667	-0.0327426	-0.0994924	-0.0012973	-0.0507429	0.0250419	0.252187
Ceraminde_MS2_79	-0.0180518	0.018645	0.0541016	0.0979069	-0.0209895	-0.181574	0.00104813	0.134596	0.221886	0.384512	0.125458	0.191938	-0.0159978	0.0160386	0.00719182	0.366037	0.35222	0.377445	0.38369	0.314433	0.104915	0.297959	-0.314148	-0.31765	-0.00328996	-0.320219	-0.0920879	0.18732	0.258316	-0.181908	0.245128	0.0579428	0.0909603	-0.296726	-0.114502	-0.0234238	-0.199779	-0.325609	-0.0850089	-0.152839	-0.219031	0.0585705	0.0930267	-0.0622999	-0.197888	0.00583373	-0.115901	0.063707	0.415729
Ceraminde_MS2_33	-0.0104178	-0.0114571	0.0130945	0.0668212	-0.0403194	-0.178944	-0.0351929	0.10738	0.310591	0.470381	0.207786	0.146368	-0.0470707	-0.00361702	-0.02988	0.413479	0.397324	0.376854	0.421445	0.281008	0.0351196	0.365246	-0.283474	-0.325538	0.0903098	-0.325202	-0.187656	0.140119	0.20746	-0.159006	0.233851	-0.0262427	0.0535509	-0.214492	-0.172088	-0.0290674	-0.158046	-0.221309	-0.0764701	-0.0568172	-0.192113	0.0414571	0.0976522	-0.0699521	-0.15924	-0.00338602	-0.0857103	0.028163	0.488714
Sphingomyelin_MS1_32	-0.0246441	0.0331672	0.088666	0.101313	0.00460757	-0.117661	0.0294902	0.11705	0.0551331	0.15532	-0.0047515	0.170699	0.017915	0.0194112	0.0413226	0.163601	0.163083	0.231645	0.190309	0.237604	0.138287	0.127908	-0.250993	-0.190665	-0.115191	-0.195942	0.0669962	0.181105	0.227231	-0.146143	0.167465	0.140737	0.108985	-0.269587	0.00702495	0.00905404	-0.175049	-0.31455	-0.0572721	-0.202898	-0.161865	0.0652055	0.0603916	-0.00357186	-0.178762	0.00158284	-0.0766125	0.0822148	0.187024
Ceraminde_MS2_31	-0.0168959	0.038576	0.066739	0.0856606	0.00404566	-0.113363	0.0329352	0.10525	0.0586941	0.161398	0.00589504	0.156325	0.0174564	0.0281785	0.0364641	0.185747	0.178528	0.232513	0.204136	0.220585	0.124209	0.123317	-0.215859	-0.187888	-0.0802657	-0.191871	0.0222441	0.15335	0.200277	-0.130012	0.159596	0.105526	0.0861067	-0.252661	-0.0232408	-0.0118887	-0.157378	-0.288781	-0.0600688	-0.175115	-0.157768	0.049153	0.0521093	-0.035271	-0.152491	0.0130439	-0.10059	0.0688396	0.191755
Ceraminde_MS2_41	-0.0330664	0.00629931	0.101543	0.107236	-0.00442518	-0.116699	0.00325149	0.117089	0.0901088	0.178174	0.0180999	0.162743	0.001952	-0.00731763	0.0287198	0.137949	0.148217	0.215449	0.172933	0.236338	0.119595	0.162092	-0.282544	-0.187776	-0.123052	-0.193566	0.0943511	0.19551	0.235509	-0.154267	0.165415	0.152269	0.124112	-0.241559	0.0314506	0.0429445	-0.174629	-0.288357	-0.044437	-0.191382	-0.145559	0.0811236	0.0737328	0.0492443	-0.194983	-0.0235761	-0.0139384	0.0830167	0.203816
Ceraminde_MS2_46	-0.0281977	0.00543087	0.0847723	0.0977296	-0.00884721	-0.122238	-0.000561137	0.112139	0.11681	0.213437	0.0433791	0.15601	-0.00407419	-0.0046805	0.0202621	0.17543	0.180807	0.233414	0.204866	0.235737	0.105074	0.184165	-0.271909	-0.202222	-0.0879166	-0.206915	0.0487848	0.18057	0.223744	-0.149713	0.170452	0.121032	0.109087	-0.232307	-0.00065746	0.0288456	-0.166976	-0.271778	-0.0486284	-0.166939	-0.149035	0.0718121	0.0740227	0.0267989	-0.182773	-0.0181726	-0.0283065	0.0725148	0.237673
Ceraminde_MS2_49	-0.0225142	0.0705363	0.103774	0.107858	0.0275608	-0.0966386	0.0733028	0.119763	-0.0623242	0.0266872	-0.0970758	0.184785	0.0534412	0.0492627	0.0761165	0.0973768	0.0934021	0.193519	0.123628	0.222402	0.188653	0.0169981	-0.212513	-0.145384	-0.179254	-0.152153	0.132286	0.18251	0.226096	-0.134259	0.145314	0.188317	0.115169	-0.310318	0.0488891	-0.0056708	-0.180379	-0.366742	-0.060889	-0.26188	-0.163974	0.0599979	0.0362139	-0.0240163	-0.171258	0.023985	-0.124613	0.0998388	0.0678413
Diglyceride_MS2_25	-0.0291998	0.0459618	0.110685	0.116301	0.0144463	-0.114823	0.0460293	0.128512	0.00643395	0.103141	-0.0491334	0.189803	0.0331733	0.026704	0.0596102	0.127214	0.129402	0.221638	0.159567	0.248141	0.171168	0.0888221	-0.263546	-0.178906	-0.165908	-0.185729	0.123005	0.203554	0.249363	-0.155081	0.167677	0.185572	0.128482	-0.303744	0.042961	0.0161921	-0.192725	-0.360021	-0.0585312	-0.249444	-0.16951	0.0746914	0.0572155	0.00753048	-0.196598	0.00370458	-0.0834423	0.099819	0.140368
Ceraminde_MS2_50	-0.0350501	0.0531389	0.13093	0.14147	0.0140075	-0.147966	0.051476	0.158788	0.030339	0.15563	-0.0424529	0.233623	0.0355046	0.0311006	0.0678091	0.179737	0.181118	0.287925	0.21831	0.312007	0.203579	0.131096	-0.330267	-0.233976	-0.18819	-0.241963	0.130659	0.249305	0.308041	-0.193773	0.214061	0.215981	0.154797	-0.372426	0.0378099	0.0168697	-0.237909	-0.43901	-0.0743474	-0.297087	-0.213155	0.0907449	0.0743487	0.00369208	-0.242539	0.00410963	-0.104294	0.11928	0.200692
Ceraminde_MS2_36	-0.0483985	-0.0190842	0.139002	0.124591	-0.00527734	-0.0999779	-0.0161148	0.120008	0.0726658	0.12903	-0.00517357	0.158604	-0.00323195	-0.0381127	0.0298357	0.0388537	0.06799	0.156527	0.0901371	0.224186	0.12087	0.148457	-0.31841	-0.149696	-0.187135	-0.157655	0.19776	0.226467	0.25272	-0.162606	0.146044	0.211573	0.159549	-0.218033	0.111192	0.099427	-0.178989	-0.277321	-0.0220153	-0.213787	-0.115852	0.109353	0.0826964	0.139006	-0.222907	-0.0569164	0.074411	0.0982972	0.149872
Ceraminde_MS2_40	-0.0500906	-0.0255311	0.14241	0.120601	-0.00379993	-0.0827021	-0.0199969	0.110309	0.0519794	0.0895298	-0.0196101	0.143127	-0.00298126	-0.0454604	0.0295762	-0.00913724	0.0248343	0.115778	0.044066	0.197682	0.113201	0.122731	-0.301517	-0.117686	-0.199863	-0.125886	0.225672	0.218361	0.236424	-0.150349	0.123376	0.219133	0.159717	-0.190707	0.136024	0.112522	-0.164601	-0.250314	-0.0110249	-0.206711	-0.0931512	0.110529	0.077337	0.161739	-0.213367	-0.0640088	0.100906	0.0965263	0.10704
Ceraminde_MS2_42	-0.0618764	-0.0460012	0.168754	0.140028	-0.010274	-0.0935368	-0.0394927	0.124892	0.0826085	0.118037	-0.00635881	0.15697	-0.013818	-0.0683238	0.0251052	-0.0244433	0.0206386	0.122141	0.0408329	0.223443	0.115785	0.162115	-0.361423	-0.132517	-0.229717	-0.142083	0.270726	0.255993	0.272794	-0.175453	0.138966	0.254123	0.189911	-0.198117	0.167933	0.148281	-0.186044	-0.266486	-0.00463333	-0.225847	-0.0955737	0.134931	0.0961927	0.215608	-0.251632	-0.0882172	0.153283	0.10942	0.13399
Ceraminde_MS2_43	-0.0479062	0.00817847	0.151437	0.138584	0.00643389	-0.109698	0.0125399	0.137153	0.0279523	0.0991324	-0.0452318	0.190027	0.017147	-0.0153132	0.0519429	0.049327	0.0731346	0.182193	0.101017	0.252617	0.163941	0.11633	-0.328465	-0.162224	-0.221442	-0.171216	0.218357	0.246604	0.280753	-0.17586	0.16272	0.24255	0.170983	-0.279694	0.116786	0.0828836	-0.205235	-0.348338	-0.0360604	-0.265965	-0.145245	0.110617	0.0779657	0.1116	-0.239065	-0.0396678	0.0239444	0.115271	0.129828
Ceraminde_MS2_54	-0.0437764	-0.0345796	0.116533	0.104057	-0.0131519	-0.0876576	-0.0334166	0.0990079	0.101091	0.146107	0.0260418	0.125418	-0.016984	-0.0485389	0.0118764	0.0386161	0.0675814	0.133096	0.0843359	0.189288	0.0815236	0.16217	-0.285081	-0.134002	-0.143012	-0.140444	0.158684	0.192973	0.213129	-0.140811	0.125775	0.168569	0.13654	-0.161067	0.0913086	0.0984715	-0.147187	-0.208238	-0.0127156	-0.15925	-0.0897121	0.0978635	0.0793005	0.139628	-0.192802	-0.0618036	0.0961639	0.0777142	0.158941
Ceraminde_MS2_55	-0.0427781	-0.0449314	0.10625	0.101911	-0.0229587	-0.104872	-0.0479161	0.101946	0.158598	0.218633	0.0711414	0.126825	-0.0309916	-0.0550829	-0.00207175	0.0934087	0.120277	0.170513	0.137288	0.207867	0.0645461	0.218972	-0.305321	-0.168959	-0.107048	-0.174537	0.112731	0.193702	0.219458	-0.150338	0.145993	0.141835	0.131406	-0.158357	0.0578351	0.0945578	-0.151018	-0.199875	-0.0176967	-0.137015	-0.100948	0.0973898	0.0907067	0.13138	-0.197958	-0.0652809	0.0974463	0.0702961	0.229476
Ceraminde_MS2_39	-0.0264759	-0.0049966	0.0778515	0.0745124	-0.00322486	-0.0687908	-0.00487258	0.0757861	0.051983	0.0972178	0.00384902	0.102431	-0.000718632	-0.0155477	0.0185777	0.0538273	0.0669823	0.117213	0.0818579	0.146768	0.0766026	0.099255	-0.193131	-0.106841	-0.100659	-0.111289	0.0960422	0.135657	0.156419	-0.101485	0.0989842	0.117725	0.0915996	-0.145887	0.0477175	0.0471949	-0.113026	-0.180081	-0.0205427	-0.129783	-0.0825903	0.0616806	0.0503237	0.0628525	-0.134302	-0.0267862	0.0221294	0.0582718	0.111878
Diglyceride_MS1_28	-0.0237148	0.102553	0.127904	0.11555	0.0526132	-0.0621898	0.114554	0.117898	-0.201234	-0.139527	-0.20687	0.190718	0.0904747	0.0719027	0.113145	-0.0153978	-0.0172974	0.121202	0.0141165	0.18992	0.238261	-0.117037	-0.168467	-0.0736453	-0.264879	-0.0824932	0.23395	0.184782	0.218962	-0.116401	0.106315	0.252837	0.127729	-0.334951	0.120055	-0.00485702	-0.179007	-0.405808	-0.0550721	-0.324483	-0.149024	0.0597951	0.00911533	-0.0185435	-0.162782	0.0384212	-0.146634	0.120159	-0.0909248
Monogalactosyldiacylglycerol_MS2_110	-0.022744	0.0871834	0.116296	0.106741	0.0438371	-0.0632746	0.0968994	0.109843	-0.160617	-0.100153	-0.171891	0.17537	0.0763197	0.0602459	0.0977442	0.00126455	0.000323301	0.122617	0.0290457	0.181593	0.211286	-0.08327	-0.167073	-0.0797714	-0.233019	-0.0877093	0.203776	0.172857	0.205482	-0.111922	0.104892	0.225657	0.118256	-0.304173	0.102601	-0.000997249	-0.166488	-0.367856	-0.05073	-0.290052	-0.139129	0.0573001	0.0143094	-0.0124333	-0.15436	0.0306417	-0.125909	0.108419	-0.0568615
So_MS2_8	-0.0197185	0.0598941	0.0928672	0.0834587	0.0314409	-0.0477734	0.0676218	0.0841204	-0.115277	-0.0725918	-0.126835	0.13224	0.0545917	0.0391822	0.0719123	-0.00739291	-0.00516412	0.088624	0.0161697	0.13834	0.157385	-0.0561875	-0.13597	-0.059421	-0.181678	-0.065666	0.164764	0.136331	0.159541	-0.0877043	0.0792985	0.176772	0.094834	-0.225688	0.0860953	0.00843274	-0.127388	-0.275143	-0.0353043	-0.219823	-0.101958	0.0482006	0.014238	0.00486162	-0.122521	0.0168303	-0.0797248	0.0835136	-0.0409832
So_MS2_6	-0.0147865	0.0508649	0.0724279	0.0668048	0.0254338	-0.0413289	0.0565021	0.068815	-0.0905629	-0.0521934	-0.100047	0.108804	0.0446096	0.0345189	0.0582604	0.00484751	0.00494582	0.0793246	0.0226654	0.115218	0.128174	-0.0424932	-0.109169	-0.0534741	-0.14183	-0.058368	0.12413	0.109077	0.129529	-0.0715564	0.0675233	0.13861	0.0744309	-0.186909	0.0622317	0.00183613	-0.10419	-0.226121	-0.0310938	-0.177292	-0.0866187	0.0370311	0.0113667	-0.00416596	-0.0982069	0.0165484	-0.0729731	0.06681	-0.0259525
Phosphatidylglycerols_MS1_101	-0.00261758	0.0692959	0.0427608	0.0488829	0.027966	-0.0423689	0.0717952	0.0591007	-0.094319	-0.0427021	-0.0932971	0.101264	0.0503773	0.0567714	0.0581311	0.0534132	0.0405691	0.0991087	0.0584388	0.105549	0.122833	-0.0531417	-0.0641156	-0.0614026	-0.0973721	-0.0646304	0.0567651	0.0760632	0.102304	-0.0547685	0.0668098	0.0939645	0.0438383	-0.188213	0.0125054	-0.0380694	-0.0897916	-0.217114	-0.0425387	-0.154223	-0.0956181	0.0131379	-0.00117746	-0.0660584	-0.0665012	0.040989	-0.131644	0.0526867	-0.014484
Diglyceride_MS1_29	-0.0129909	0.0277647	0.0542151	0.0517161	0.0129644	-0.038912	0.0304345	0.054003	-0.0356314	-0.00272221	-0.0513173	0.0819775	0.0240988	0.016935	0.0354188	0.0211695	0.0230198	0.0730149	0.0360795	0.0960316	0.0861396	0.000687598	-0.100297	-0.0554571	-0.094953	-0.0589583	0.0819033	0.0874629	0.104041	-0.0609852	0.060014	0.0974181	0.0585511	-0.135016	0.0391887	0.00814705	-0.0813758	-0.163051	-0.022789	-0.123265	-0.0671803	0.0321269	0.0169955	0.0063782	-0.0815154	0.00489485	-0.0397264	0.04815	0.0150019
Triglyceride_MS2_37	-0.00927181	0.0149848	0.0378303	0.0287543	0.0116047	-0.00612439	0.0195886	0.0246158	-0.0524096	-0.0503535	-0.0538342	0.0376976	0.0185954	0.00677336	0.0249977	-0.037048	-0.0319011	0.00410623	-0.026225	0.0333891	0.0509719	-0.0340368	-0.0423166	-0.000507667	-0.0761674	-0.00302254	0.0819968	0.0464245	0.0489353	-0.025107	0.0140752	0.071343	0.0366586	-0.0622077	0.0506674	0.0153167	-0.037424	-0.0808374	-0.00441399	-0.0751306	-0.0208968	0.0202209	0.00312753	0.0223503	-0.0405831	-0.00112967	-0.00530145	0.029695	-0.0415405
X.O.acyl..1.hydroxy.fatty.acid_MS2_112	-0.0181614	-0.028444	0.0407377	0.0365563	-0.0126165	-0.0356204	-0.0294273	0.034125	0.0733963	0.0886457	0.0376795	0.0384886	-0.0188776	-0.0314873	-0.00765829	0.0226935	0.036612	0.051616	0.0410925	0.0698211	0.0113868	0.0930474	-0.117953	-0.0572557	-0.0368215	-0.0592946	0.0472845	0.071316	0.0773585	-0.0545233	0.0489875	0.0507816	0.0505334	-0.0391403	0.0285088	0.0472892	-0.0502876	-0.0534242	-0.000128683	-0.0385315	-0.0265995	0.0399237	0.0373064	0.0682321	-0.0739045	-0.0339175	0.0623028	0.0232389	0.0892288
Phosphatidylethanolamines_MS2_69	0.0145486	0.0887151	0.00277834	0.00220425	0.0431346	0.0230133	0.0960533	0.00626221	-0.202314	-0.196583	-0.153356	0.0340388	0.0699341	0.0784379	0.064607	-0.04421	-0.0645552	-0.0200609	-0.0563252	-0.0121502	0.0960612	-0.190921	0.0902303	0.0498734	-0.0742354	0.0485669	0.046019	-0.0150122	-0.00819377	0.023842	-0.0216847	0.0480873	-0.0116075	-0.10044	0.0185275	-0.0686768	-0.0117192	-0.113674	-0.0249236	-0.0982285	-0.0305769	-0.0285825	-0.0494967	-0.104208	0.029284	0.0660488	-0.156159	0.0236324	-0.174666
Lysophosphatidylethanolamines_MS2_85	0.00690609	0.0626231	0.0149165	0.00212298	0.0378649	0.0408761	0.0728826	-0.0036667	-0.196585	-0.218272	-0.150226	0.0124009	0.058318	0.051681	0.0548278	-0.109685	-0.117503	-0.0721423	-0.114062	-0.0397664	0.0741486	-0.191025	0.084673	0.0836095	-0.0913625	0.0817298	0.0922066	-0.0132741	-0.0190329	0.0304394	-0.0457856	0.0628445	-0.00102128	-0.0521583	0.0600208	-0.0313791	0.00337063	-0.0667574	-0.00468355	-0.0817424	0.0040033	-0.016177	-0.0451603	-0.0437605	0.0275565	0.0408029	-0.0844235	0.0220144	-0.204179
Monoglyceride_MS2_44	-0.0484971	-0.0380008	0.135676	0.0937628	0.00325841	-0.018457	-0.0249104	0.0673782	-0.0275523	-0.0521054	-0.0688892	0.079773	0.00148604	-0.0587615	0.0282579	-0.157582	-0.11386	-0.0244745	-0.105535	0.0916003	0.0804368	0.0196465	-0.208602	-0.00263012	-0.218175	-0.0106368	0.286147	0.166152	0.157178	-0.0932512	0.0376739	0.217972	0.140234	-0.0883175	0.196641	0.135781	-0.100914	-0.14228	0.0228964	-0.164484	-0.0135214	0.0993231	0.0490949	0.206925	-0.156682	-0.0748578	0.162579	0.0804599	-0.045918
Phosphatidylethanolamines_MS2_80	-0.034331	-0.036105	0.0916283	0.0601967	-0.000850678	-0.00582374	-0.0267847	0.0395137	-0.0108899	-0.0369045	-0.0395622	0.0425231	-0.00495152	-0.049457	0.0130601	-0.124387	-0.0911927	-0.0344458	-0.0877958	0.0490012	0.0414038	0.01704	-0.138254	0.00957067	-0.144838	0.00424266	0.199894	0.107805	0.0972456	-0.0580751	0.0158497	0.144444	0.094322	-0.0366575	0.141264	0.102626	-0.0590456	-0.0715433	0.0227537	-0.097384	0.00475395	0.0690868	0.034312	0.157715	-0.102046	-0.05896	0.134573	0.0505795	-0.0363187
Monoglyceride_MS1_45	-0.040484	-0.0508652	0.104491	0.0640104	-0.00269485	0.00478121	-0.039059	0.0364591	-0.0141329	-0.05744	-0.0446949	0.0337078	-0.00993936	-0.0657406	0.0101137	-0.171287	-0.129362	-0.0672466	-0.128275	0.0358072	0.0341563	0.0125238	-0.147566	0.0310825	-0.166004	0.0250499	0.240482	0.115173	0.0968883	-0.057241	0.00231664	0.163461	0.106042	-0.0140242	0.17465	0.128627	-0.0544035	-0.0522814	0.0351438	-0.0968608	0.0241182	0.0797732	0.0375438	0.199516	-0.10863	-0.0753301	0.179923	0.0535209	-0.0606964
PE.38.1...M.H.._MS1_114	0.0172422	0.0467924	-0.0350559	-0.00157401	0.00256975	-0.0538491	0.0368237	0.0241058	0.0390568	0.111414	0.0334761	0.0479432	0.0124599	0.0515899	0.00861104	0.189539	0.160802	0.145436	0.171346	0.0761802	0.0320939	0.051057	-0.00652845	-0.103828	0.0686021	-0.101837	-0.139915	-0.00278315	0.0292602	-0.0228804	0.0699873	-0.0552506	-0.0271045	-0.101585	-0.118822	-0.0834734	-0.0360663	-0.0936915	-0.0479459	-0.0158744	-0.0844492	-0.0269245	0.000963594	-0.13701	-0.00118136	0.0510531	-0.152848	-0.00300717	0.126473
Diglyceride_MS1_18	0.0119094	0.0423076	-0.0181659	0.00137511	0.0086613	-0.0296485	0.0376686	0.0172162	-0.00955981	0.0351993	-0.00588845	0.0366062	0.0190452	0.0431373	0.0163854	0.105641	0.0856423	0.0853523	0.0936191	0.0466472	0.0369971	0.000645488	0.00627076	-0.0555745	0.0253569	-0.0547364	-0.0722169	-0.000637316	0.0199208	-0.0121142	0.0401612	-0.0214325	-0.0155368	-0.0804648	-0.0656532	-0.0594623	-0.0261428	-0.0789205	-0.0329556	-0.0291851	-0.0570166	-0.0190526	-0.00642467	-0.0965505	0.000729562	0.0404526	-0.115646	0.00370181	0.0481248
Monoglyceride_MS2_5	0.014724	0.00836117	-0.0457076	-0.0204913	-0.0103253	-0.0286074	-0.00108701	-0.00346778	0.0761339	0.115373	0.0694264	-0.00128397	-0.0118758	0.0175715	-0.0178938	0.136842	0.118895	0.0817854	0.120308	0.0219213	-0.0249447	0.069521	0.0165449	-0.0632856	0.0972032	-0.0603375	-0.139102	-0.0315165	-0.0156119	0.00173237	0.0323011	-0.0839555	-0.0390744	-0.00659639	-0.103452	-0.0514996	0.00580517	0.0116727	-0.0220031	0.0506624	-0.0311273	-0.0263271	0.00298247	-0.0834295	0.0240118	0.0237338	-0.0690176	-0.023908	0.115981
Diglyceride_MS2_20	0.00644879	-0.0119942	-0.0366584	0.0113552	-0.0350534	-0.112215	-0.0327985	0.0450106	0.245695	0.35426	0.184383	0.060375	-0.0439495	0.00178121	-0.0407566	0.323157	0.302492	0.251584	0.313515	0.151067	-0.0225931	0.26279	-0.129404	-0.215832	0.143273	-0.212742	-0.221999	0.0375876	0.0820391	-0.0751915	0.140585	-0.0974014	-0.00963845	-0.0880627	-0.177457	-0.0496897	-0.0651929	-0.0721598	-0.0513176	0.0367474	-0.111844	-0.000644476	0.0555968	-0.0921293	-0.0556114	0.00959752	-0.0775763	-0.013018	0.359654
Phosphatidylglycerols_MS1_100	0.0160582	0.0113856	-0.0528213	-0.00710953	-0.021675	-0.0828038	-0.00638575	0.0251215	0.168849	0.260948	0.134976	0.0396935	-0.0241666	0.0244153	-0.0271944	0.279198	0.251679	0.20234	0.260351	0.102721	-0.0168129	0.176027	-0.0521812	-0.164161	0.141167	-0.160486	-0.220678	-0.00167114	0.0365676	-0.0398543	0.10232	-0.108645	-0.0343264	-0.0710171	-0.173675	-0.0747606	-0.0362253	-0.0509018	-0.049101	0.0426195	-0.0920002	-0.022643	0.0278452	-0.126981	-0.0121216	0.0315152	-0.115872	-0.0208109	0.267697
PE.25.0...M.H.._MS1_97	0.0153747	-0.00991956	-0.0621603	-0.0153856	-0.0322967	-0.0824947	-0.0297451	0.0161181	0.215738	0.302945	0.174253	0.0212662	-0.0417111	0.006901	-0.045437	0.288156	0.263976	0.197847	0.269195	0.0919794	-0.0486606	0.21534	-0.0553748	-0.167629	0.171652	-0.163128	-0.24471	-0.0118861	0.0230196	-0.0358545	0.0988326	-0.133995	-0.0412798	-0.0320923	-0.185352	-0.0635448	-0.022193	-0.00494016	-0.041446	0.0807833	-0.0771262	-0.0221785	0.0352904	-0.109236	-0.00575316	0.01831	-0.0809501	-0.0328996	0.302852
Monoglyceride_MS1_15	0.0223975	-0.00466058	-0.0813715	-0.030996	-0.0313274	-0.0728423	-0.0253648	0.00248088	0.207975	0.292082	0.17609	0.00421387	-0.040356	0.0147502	-0.0484339	0.29336	0.263915	0.186097	0.266975	0.0680886	-0.0616149	0.19882	-0.0156658	-0.154366	0.198389	-0.148771	-0.276732	-0.0403327	-0.00694429	-0.0167195	0.0843126	-0.163163	-0.0626815	-0.01079	-0.205551	-0.0807198	-0.00186896	0.0241271	-0.0413875	0.106189	-0.0673599	-0.0373798	0.0248335	-0.134376	0.0220928	0.0284252	-0.0990989	-0.0452231	0.290289
Monoglyceride_MS1_13	0.0318861	0.0203967	-0.0989329	-0.0392971	-0.0244644	-0.0766168	-0.00200201	0.00146844	0.185436	0.28474	0.163944	0.0104127	-0.0275017	0.040864	-0.0394472	0.332274	0.29094	0.209497	0.296303	0.0707555	-0.0484592	0.175846	0.0159541	-0.163732	0.217799	-0.157292	-0.318551	-0.0579908	-0.0173747	-0.0084963	0.0892771	-0.184397	-0.0815622	-0.0355533	-0.240126	-0.117532	-0.000711079	0.00344535	-0.0553433	0.102923	-0.0850506	-0.0552197	0.0128903	-0.192047	0.0404657	0.0539566	-0.163554	-0.0492345	0.288331
Triglyceride_MS2_53	-0.0163665	-0.0624156	0.0118451	0.0326404	-0.0438824	-0.0917251	-0.0763379	0.0458495	0.256893	0.320003	0.180113	0.0458908	-0.0635681	-0.0538908	-0.0513412	0.194561	0.202929	0.171737	0.208575	0.132781	-0.0401575	0.275876	-0.189389	-0.170035	0.0719176	-0.169549	-0.0918316	0.0788868	0.10282	-0.0881478	0.11544	-0.028317	0.0383286	-0.034055	-0.0733332	0.0384096	-0.0660262	-0.0318926	-0.0157212	0.0273054	-0.0636489	0.0413417	0.0753765	0.0473142	-0.0953762	-0.0470191	0.0703618	0.00201916	0.314524
Sphingomyelines_MS2_108	-0.0217674	-0.0761042	0.021988	0.0381842	-0.0479456	-0.0916031	-0.089301	0.0477859	0.271965	0.328455	0.188397	0.0444225	-0.0709116	-0.0681598	-0.0563203	0.17722	0.191981	0.162929	0.196678	0.134618	-0.0464693	0.29195	-0.21012	-0.168336	0.0614562	-0.168335	-0.0700626	0.0905069	0.111216	-0.0945811	0.115325	-0.0162326	0.0496075	-0.0233885	-0.0556897	0.0584204	-0.0687067	-0.0237242	-0.00892829	0.0277255	-0.0561962	0.0517547	0.0829761	0.0783892	-0.107529	-0.0610479	0.104703	0.00481685	0.320311
Phosphatidylglycerols_MS1_95	-0.00813208	-0.0356654	0.00063292	0.0232989	-0.0317251	-0.0789747	-0.0481006	0.0386459	0.197412	0.2595	0.139913	0.0437642	-0.0440621	-0.0282834	-0.0360045	0.184503	0.184295	0.157704	0.190686	0.113691	-0.0229234	0.213773	-0.139856	-0.147384	0.0685028	-0.146567	-0.098772	0.0567633	0.0812994	-0.0693835	0.0998146	-0.0335664	0.0218015	-0.0465854	-0.0802803	0.0097337	-0.055929	-0.0430864	-0.0219778	0.0172924	-0.0649424	0.0242137	0.0554415	0.00447206	-0.0697785	-0.0232843	0.0181777	0.000526083	0.258691
Triglyceride_MS2_61	-0.0150789	-0.0824785	-0.00521695	0.0273221	-0.0604282	-0.115749	-0.102774	0.0475044	0.349879	0.43279	0.253762	0.0429028	-0.0878213	-0.0675895	-0.0757325	0.273945	0.280192	0.223039	0.285276	0.155869	-0.0724479	0.365815	-0.218308	-0.219945	0.130657	-0.21802	-0.16297	0.076988	0.107907	-0.10032	0.142811	-0.0727665	0.0291059	-0.0198916	-0.123603	0.035684	-0.0675633	-0.00787841	-0.0207216	0.0687447	-0.0754665	0.0406606	0.0932553	0.0401311	-0.100708	-0.0552628	0.0811194	-0.0116725	0.42271
Triglyceride_MS2_64	-0.00545796	-0.0573535	-0.0206587	0.0102691	-0.0466745	-0.0886756	-0.0747751	0.0296699	0.273139	0.342142	0.203841	0.0255713	-0.0671552	-0.0433939	-0.0610514	0.23493	0.233743	0.179164	0.237074	0.111958	-0.0636274	0.280435	-0.144142	-0.172239	0.127526	-0.169781	-0.162579	0.0401344	0.0660254	-0.0672372	0.10784	-0.0825849	0.00545672	-0.00882933	-0.121439	0.00902056	-0.0416833	0.00680378	-0.0202055	0.0709062	-0.05939	0.0189823	0.0660553	0.00245994	-0.0595622	-0.0321201	0.0384079	-0.0182092	0.334233
Phosphatidylethanolamines_MS1_109	-0.0187463	-0.1406	-0.0225007	0.000825204	-0.0819837	-0.0863658	-0.161481	0.0103301	0.421901	0.46315	0.319471	-0.0251935	-0.126977	-0.118366	-0.117666	0.217284	0.238423	0.14617	0.230812	0.0867842	-0.157953	0.411822	-0.194868	-0.175038	0.181387	-0.17154	-0.175086	0.0383621	0.048409	-0.0698635	0.0971269	-0.120427	0.0118039	0.11403	-0.111721	0.080677	-0.0108796	0.142112	0.0143135	0.168654	-0.00438897	0.042295	0.10055	0.114741	-0.0685223	-0.0956871	0.201243	-0.04293	0.432076
Phosphatidylcholines_MS2_83	-0.0245316	-0.134323	0.00330093	0.00429888	-0.0656755	-0.0427132	-0.145573	-0.00135953	0.312547	0.30953	0.233312	-0.0403857	-0.105899	-0.119763	-0.0958948	0.0752123	0.106998	0.0445063	0.0962019	0.0345804	-0.137273	0.300309	-0.156715	-0.0880416	0.103135	-0.0864908	-0.061845	0.0366647	0.0289157	-0.0468955	0.0440313	-0.0615589	0.0266314	0.135809	-0.0248478	0.107773	0.0056332	0.152463	0.0349902	0.135318	0.036665	0.0492869	0.0802115	0.162485	-0.0582132	-0.102148	0.236819	-0.0298704	0.278029
So_MS2_22	-0.0230237	-0.0472782	0.0492192	0.0288185	-0.0116879	-2.82094e-05	-0.0430281	0.0136949	0.039471	0.0139034	0.0141557	0.00435222	-0.0220003	-0.0519138	-0.0113307	-0.0792643	-0.0534971	-0.0348022	-0.0556083	0.0146196	-0.00928674	0.0481996	-0.0885764	0.00862246	-0.0623092	0.00605654	0.107425	0.0563812	0.0444451	-0.0304541	0.00197058	0.0665768	0.0528786	0.0237673	0.0826228	0.0802615	-0.0198624	0.00896498	0.0249324	-0.0198365	0.0234693	0.0449177	0.0289155	0.124401	-0.056558	-0.0533045	0.128819	0.018996	0.00626404
Monoglyceride_MS1_9	-0.0284125	-0.0793526	0.0484522	0.0289177	-0.0277123	-0.010581	-0.0780362	0.0128352	0.116163	0.0905449	0.0719149	-0.00599894	-0.0477508	-0.0802024	-0.0349342	-0.0582035	-0.0253014	-0.0228263	-0.0300634	0.0225933	-0.0433556	0.121508	-0.124724	-0.0134404	-0.0345703	-0.0155361	0.0886364	0.0636369	0.0500964	-0.0410892	0.0127502	0.0490545	0.0578007	0.0571362	0.0738758	0.104663	-0.0176978	0.0469813	0.0329403	0.0146961	0.0320284	0.0557725	0.04798	0.1611	-0.0691847	-0.0771417	0.183983	0.0108916	0.0752571
X.O.acyl..1.hydroxy.fatty.acid_MS2_116	-0.0295458	-0.105502	0.0358587	0.0264608	-0.0463429	-0.0358366	-0.11042	0.0160752	0.218061	0.210504	0.150769	-0.00862758	-0.0755816	-0.100172	-0.0617554	0.0166511	0.0501004	0.0273462	0.0445281	0.0484658	-0.0782279	0.221164	-0.164686	-0.0649607	0.0203677	-0.0658236	0.0255259	0.0677574	0.0602774	-0.0571834	0.041741	0.0095858	0.0538372	0.074504	0.0299926	0.110447	-0.0214918	0.0730877	0.0303615	0.056023	0.0221097	0.05991	0.0698808	0.166954	-0.0809161	-0.0915377	0.209134	-0.00141957	0.189569
X.O.acyl..1.hydroxy.fatty.acid_MS2_113	-0.0185916	-0.0728573	0.020227	0.00971349	-0.0292642	-0.00803748	-0.0745048	-0.000722152	0.12664	0.106893	0.0897062	-0.0223557	-0.0493793	-0.0691854	-0.041965	-0.0225236	0.00149999	-0.015427	-0.00499371	0.0051934	-0.0613886	0.122272	-0.084168	-0.0153799	0.0124747	-0.0157865	0.0273534	0.0300104	0.0185911	-0.0228782	0.00647561	0.0027911	0.0290607	0.0759271	0.0317339	0.0772855	0.00265796	0.0771753	0.0281487	0.0501487	0.0342942	0.035747	0.0390313	0.119235	-0.0378498	-0.0625822	0.152064	-0.00607511	0.0900791
Lysophosphatidylcholines_MS2_73	0.00170867	-0.084016	-0.0522265	-0.0386641	-0.0472846	-0.0118356	-0.0958953	-0.035276	0.221432	0.217655	0.186138	-0.0719544	-0.0760163	-0.0655163	-0.0803964	0.089222	0.0966727	0.0162305	0.083646	-0.0303866	-0.136421	0.189778	-0.0138986	-0.04148	0.156771	-0.0371781	-0.146139	-0.048446	-0.0553984	0.0132845	0.00133162	-0.13029	-0.0395357	0.151097	-0.0842614	0.0283876	0.0553126	0.185342	0.0223358	0.169798	0.0461614	-0.00562716	0.0333089	0.0437632	0.0300182	-0.0460563	0.117718	-0.0560763	0.190487
Lysophosphatidylcholines_MS2_72	-0.00536791	-0.113624	-0.0439097	-0.0413555	-0.0548823	0.00521071	-0.123333	-0.0472734	0.238509	0.207814	0.199153	-0.0973888	-0.0912892	-0.0946928	-0.0942744	0.03062	0.0504368	-0.0338626	0.0319928	-0.0596511	-0.16541	0.199199	-0.0186243	-0.0104807	0.149447	-0.00646719	-0.110236	-0.0503477	-0.0699294	0.0210725	-0.0225002	-0.123942	-0.0321267	0.206753	-0.0491987	0.0654853	0.0736223	0.241772	0.0431689	0.19574	0.0825234	0.00557297	0.0389203	0.103862	0.0309274	-0.0726497	0.192959	-0.0610697	0.171547
Fatty.Acids_MS2_93	0.0184051	0.039773	-0.0360086	-0.0297767	0.0166043	0.0277666	0.0407478	-0.0250021	-0.0851239	-0.0905763	-0.0494802	-0.0226287	0.0263431	0.0412395	0.0160727	-0.00844902	-0.0251815	-0.0325619	-0.0267897	-0.0523389	0.00690282	-0.0985923	0.108722	0.0449485	0.0256759	0.0466074	-0.0443512	-0.0607723	-0.0620046	0.0460396	-0.0371406	-0.0396274	-0.045365	0.00923046	-0.0310036	-0.0555662	0.0364478	0.0197586	-0.00752162	0.0164309	0.0102261	-0.0390365	-0.0374195	-0.0823202	0.0645517	0.0414475	-0.08611	-0.015986	-0.0866836
Monoglyceride_MS1_16	0.0291051	0.053217	-0.0630195	-0.0487417	0.0189869	0.0339382	0.0521839	-0.038651	-0.0945131	-0.0955603	-0.0468501	-0.0371576	0.0308647	0.0581202	0.0148012	0.0178992	-0.0088109	-0.0310449	-0.0116788	-0.0729825	-0.00310412	-0.116973	0.157858	0.050512	0.0639507	0.0536843	-0.0975191	-0.095732	-0.0950952	0.0671065	-0.047368	-0.0799181	-0.074447	0.0215109	-0.0681581	-0.0870266	0.0567222	0.042	-0.0133043	0.0432158	0.0119887	-0.0609815	-0.0509964	-0.130094	0.098654	0.0607366	-0.128321	-0.0306825	-0.0915757
Monoglyceride_MS1_17	0.0232748	0.00201106	-0.0729955	-0.0555666	-0.00739343	0.0204514	-0.00435231	-0.0461291	0.0304806	0.0281553	0.0507371	-0.0619869	-0.0115958	0.0144228	-0.0260238	0.0559864	0.0387854	-0.01587	0.0305424	-0.0701255	-0.0658396	-0.00152838	0.115111	0.0192421	0.122529	0.0236967	-0.143673	-0.0963272	-0.0989689	0.0578089	-0.0356369	-0.122449	-0.07586	0.0866252	-0.0921573	-0.0540947	0.0693453	0.118389	-3.02886e-06	0.112344	0.0304598	-0.0496889	-0.0237646	-0.0802874	0.0899799	0.0255025	-0.0445203	-0.0497712	0.0186183
Fatty.Acids_MS2_90	0.0206792	-0.0173915	-0.0717785	-0.0699416	-0.00686531	0.0612257	-0.0187493	-0.0731284	-0.00433128	-0.0508687	0.0297211	-0.105275	-0.0156865	-0.00542395	-0.0323191	-0.0481742	-0.0546312	-0.110916	-0.0708145	-0.137365	-0.0945561	-0.0515128	0.160008	0.0927415	0.107822	0.0971029	-0.0941276	-0.123032	-0.14529	0.0902347	-0.090371	-0.118383	-0.0816808	0.163102	-0.0437111	-0.0249672	0.109606	0.197664	0.0268221	0.143974	0.087518	-0.0499354	-0.035779	-0.0292779	0.118703	0.00788733	0.0211383	-0.0595826	-0.0701396
Monoglyceride_MS1_14	-0.000254456	-0.0305714	-0.013952	-0.0195881	-0.0106502	0.0226914	-0.0304915	-0.0260508	0.0302373	0.00266968	0.0313796	-0.0447687	-0.0200847	-0.0261702	-0.0229731	-0.0403586	-0.0328888	-0.0541978	-0.0409379	-0.0501292	-0.0507011	0.0126856	0.0284614	0.0356566	0.0313948	0.0367483	-0.00885462	-0.0308367	-0.0443237	0.0248166	-0.0340709	-0.0318213	-0.0154384	0.0835977	0.00649546	0.0218036	0.0394801	0.0942732	0.0211955	0.0618348	0.0459873	-0.00338882	-0.00065685	0.0374128	0.0276403	-0.0199939	0.0643483	-0.0205413	-0.00970327
Triglyceride_MS2_52	-0.00141367	-0.0216363	-0.00314629	-0.0203342	0.000631866	0.049351	-0.0160875	-0.034495	-0.041139	-0.0930582	-0.0231429	-0.0542846	-0.00475088	-0.0214884	-0.0083048	-0.119082	-0.107796	-0.11266	-0.117534	-0.083392	-0.0367545	-0.0608204	0.060902	0.0879413	-0.0103396	0.0880985	0.0495387	-0.0375517	-0.0606426	0.0419284	-0.066661	-0.00242236	-0.0117382	0.0940129	0.0511935	0.0299757	0.0514466	0.0991497	0.0311739	0.0430799	0.068479	-0.00374036	-0.0161347	0.0535844	0.0396766	-0.0183108	0.0724387	-0.0143801	-0.104829
Monoglyceride_MS1_10	0.00471356	-0.039959	-0.0324993	-0.0439306	-0.0107878	0.0561837	-0.037978	-0.056176	0.00815287	-0.0493871	0.0255947	-0.0890543	-0.0235098	-0.0328992	-0.0319	-0.0965691	-0.0872014	-0.12264	-0.102472	-0.114177	-0.0841465	-0.0276801	0.0922461	0.0916202	0.0516765	0.0937921	-0.0124558	-0.0748745	-0.101943	0.0627148	-0.0808952	-0.0600911	-0.0399466	0.154354	0.014947	0.0244962	0.0844691	0.174911	0.038268	0.109548	0.0911917	-0.0177782	-0.0167192	0.0465298	0.0718253	-0.0227033	0.0910067	-0.0395537	-0.0700557
Lysophosphatidylcholines_MS2_70	0.00609481	-0.0347542	-0.0323679	-0.0506507	-0.00390488	0.0782237	-0.0294659	-0.0677917	-0.0386205	-0.115039	-0.00714054	-0.103793	-0.0145554	-0.029353	-0.0249289	-0.149342	-0.138551	-0.168406	-0.156179	-0.146917	-0.0827411	-0.0798225	0.127716	0.132455	0.0349404	0.134433	0.0151909	-0.0902608	-0.125057	0.0815884	-0.109139	-0.0521883	-0.0452371	0.173837	0.0384085	0.026159	0.101425	0.193946	0.0463586	0.109645	0.112256	-0.0229254	-0.0300863	0.0521163	0.0902673	-0.0199659	0.0954414	-0.0408238	-0.136745
PE.27.0...M.H.._MS1_98	0.00913575	0.141653	0.0392979	0.0715233	0.0464058	-0.0984048	0.138992	0.104755	-0.127636	-0.000586829	-0.126382	0.185805	0.0884472	0.125657	0.0968809	0.207209	0.166767	0.246163	0.201162	0.208315	0.211361	-0.0574537	-0.0929066	-0.159259	-0.102263	-0.16276	-0.00940034	0.109703	0.171295	-0.0952687	0.145907	0.104536	0.0453439	-0.356724	-0.062412	-0.119305	-0.158931	-0.395066	-0.098097	-0.24681	-0.202471	-0.00128373	-0.00472238	-0.200492	-0.0972261	0.100981	-0.312495	0.0777461	0.053282
Ceraminde_MS2_27	0.0038588	0.105792	0.0344016	0.0754185	0.0236495	-0.129884	0.0965962	0.113258	-0.00486118	0.141304	-0.0349286	0.187553	0.0540468	0.0957934	0.0657628	0.284356	0.248329	0.3035	0.282145	0.245522	0.173731	0.0658081	-0.157346	-0.221011	-0.0518871	-0.223619	-0.0635396	0.127044	0.194854	-0.121529	0.183104	0.0729552	0.0512672	-0.339962	-0.0998337	-0.10067	-0.170362	-0.371651	-0.0987118	-0.207705	-0.214135	0.0116075	0.0258459	-0.175559	-0.123173	0.0768098	-0.266763	0.0685514	0.188397
Phosphatidylglycerols_MS2_104	-0.00959041	0.0841217	0.0695031	0.0844306	0.028501	-0.0916719	0.0837938	0.103388	-0.063107	0.0330691	-0.0855964	0.166675	0.0560067	0.0676909	0.0717172	0.137145	0.121087	0.200419	0.14967	0.199781	0.172691	0.00497247	-0.156687	-0.143847	-0.12681	-0.148641	0.0609047	0.140237	0.186692	-0.110179	0.135758	0.135019	0.0792653	-0.293307	-0.000933833	-0.0433549	-0.155947	-0.336652	-0.0681442	-0.224766	-0.162723	0.0336689	0.021936	-0.0815328	-0.130829	0.0459449	-0.173269	0.0805886	0.0737137
Phosphatidylglycerols_MS1_119	-0.000887338	0.0670528	0.0324187	0.055876	0.0162095	-0.0852005	0.0621757	0.078497	-0.0082063	0.084776	-0.0300356	0.127978	0.0361752	0.0588777	0.0456782	0.171907	0.151507	0.194565	0.174162	0.165737	0.119992	0.041268	-0.11613	-0.142679	-0.0509441	-0.144984	-0.0192256	0.0944556	0.137834	-0.0853324	0.121137	0.0641933	0.0434732	-0.228368	-0.0498068	-0.0561686	-0.118077	-0.253112	-0.0626388	-0.148288	-0.140229	0.014479	0.0196621	-0.0999409	-0.0910311	0.0451949	-0.163114	0.0507558	0.11608
Phosphatidylethanolamines_MS1_99	0.0300387	0.159509	-0.0198233	0.0366692	0.0417816	-0.108201	0.148716	0.0859809	-0.0878621	0.0668647	-0.0776805	0.1662	0.0845437	0.153349	0.0826894	0.319409	0.2573	0.29573	0.290678	0.19632	0.181371	-0.0328012	-0.0271186	-0.190702	0.00272537	-0.190626	-0.15549	0.0497479	0.122495	-0.0695988	0.152858	0.00567284	-0.0119505	-0.341939	-0.16759	-0.184531	-0.130578	-0.357219	-0.116839	-0.181617	-0.217098	-0.0419763	-0.0176596	-0.302545	-0.043146	0.135589	-0.397617	0.04532	0.120391
Phosphatidylglycerols_MS2_94	0.028457	0.10639	-0.0395776	0.0024932	0.0260611	-0.0592185	0.0976377	0.0373238	-0.0556784	0.0412849	-0.0388726	0.0835593	0.0529872	0.106548	0.0461255	0.219617	0.172883	0.179269	0.191315	0.0968326	0.0952649	-0.0322717	0.0310917	-0.110105	0.0431637	-0.10847	-0.14895	-0.00547465	0.0397746	-0.0209016	0.0817673	-0.0393525	-0.036517	-0.18894	-0.138934	-0.140441	-0.0570761	-0.187477	-0.0750663	-0.0781869	-0.1272	-0.0466497	-0.0228585	-0.226636	0.00809018	0.098776	-0.276197	0.0113458	0.0727207
Monogalactosyldiacylglycerol_MS2_121	0.0376393	0.19189	-0.0216098	0.0167451	0.069073	-0.0426884	0.191371	0.0538979	-0.255504	-0.15113	-0.196318	0.130693	0.122798	0.179572	0.113916	0.16867	0.105645	0.166348	0.133974	0.102028	0.20238	-0.213934	0.0922358	-0.0685387	-0.0534884	-0.0690929	-0.0760991	0.00117962	0.0541662	-0.0111562	0.0701505	0.03248	-0.0315554	-0.306157	-0.103305	-0.196042	-0.0841979	-0.324181	-0.0998869	-0.197249	-0.164821	-0.0636863	-0.0650755	-0.311597	0.0164278	0.157489	-0.419093	0.0448385	-0.0963058
Monogalactosyldiacylglycerol_MS2_118	0.0512794	0.230441	-0.0434834	-0.000779173	0.0857543	-0.0236295	0.231432	0.0404032	-0.337005	-0.233483	-0.249006	0.123426	0.149673	0.217511	0.133733	0.160757	0.0839528	0.146806	0.112817	0.0704075	0.222074	-0.301482	0.171189	-0.0360824	-0.0481668	-0.0358035	-0.0984805	-0.0376002	0.0163805	0.0196274	0.0460239	0.0150334	-0.0610935	-0.318333	-0.121508	-0.24172	-0.0649464	-0.331936	-0.109264	-0.202963	-0.165215	-0.0920607	-0.0951337	-0.379932	0.0595987	0.193621	-0.498081	0.038863	-0.172614
Monogalactosyldiacylglycerol_MS2_115	0.0594608	0.203309	-0.081257	-0.0431972	0.0770333	0.0207198	0.204508	-0.00879626	-0.327166	-0.265021	-0.222173	0.0479181	0.131326	0.197792	0.106459	0.102788	0.0289882	0.0560888	0.0454087	-0.0250996	0.149927	-0.323469	0.260923	0.0335327	0.0124734	0.0362394	-0.135733	-0.110416	-0.0761687	0.0761394	-0.018957	-0.051852	-0.104894	-0.192068	-0.129185	-0.235853	0.0090053	-0.184789	-0.0822744	-0.10341	-0.0944822	-0.114995	-0.112322	-0.364004	0.129116	0.18326	-0.443836	0.000946644	-0.220558
PE.40.1...M.H.._MS1_117	0.0503084	0.140832	-0.0983668	-0.00796599	0.0140826	-0.137763	0.115123	0.0618869	0.06979	0.263411	0.0652873	0.129217	0.0449556	0.152688	0.032657	0.501152	0.419628	0.382628	0.448585	0.195486	0.0979088	0.101414	0.00754773	-0.266145	0.178544	-0.260744	-0.375208	-0.0173567	0.0690406	-0.0523076	0.179855	-0.147693	-0.0799977	-0.282264	-0.320114	-0.23884	-0.0929927	-0.261242	-0.132231	-0.0516006	-0.228211	-0.0806202	-0.00815782	-0.389847	0.00889682	0.149851	-0.438739	-0.00747818	0.306771
PE.43.0...M.H.._MS1_122	0.0419787	0.120523	-0.0817229	-0.000954347	0.00978659	-0.13066	0.0970578	0.061515	0.0789639	0.255982	0.067942	0.122466	0.0360764	0.130864	0.0270061	0.456321	0.385583	0.354038	0.412306	0.188357	0.0885357	0.110636	-0.0149626	-0.250537	0.155888	-0.245996	-0.330854	-0.00316556	0.075619	-0.0568957	0.170864	-0.12524	-0.063241	-0.259368	-0.283943	-0.205972	-0.0922246	-0.242641	-0.118767	-0.051413	-0.209708	-0.065327	-0.000106915	-0.337868	-0.0051487	0.128105	-0.382053	-0.00316596	0.294783
Monogalactosyldiacylglycerol_MS1_105	0.0302786	0.100273	-0.0554344	0.0180324	0.00366712	-0.140211	0.077963	0.0753749	0.107079	0.280863	0.0794691	0.135362	0.0256859	0.108144	0.0228588	0.438017	0.378478	0.357732	0.406011	0.212158	0.0910548	0.147153	-0.0727867	-0.263013	0.125228	-0.259844	-0.284345	0.0335027	0.110564	-0.0808715	0.184795	-0.0899347	-0.0334075	-0.26547	-0.250755	-0.170093	-0.112608	-0.257492	-0.111878	-0.0703557	-0.210844	-0.0412387	0.0179955	-0.283637	-0.0422893	0.104014	-0.329301	0.00959017	0.318017
Phosphatidylglycerols_MS2_103	0.0546447	0.108913	-0.128424	-0.0367425	-0.00102441	-0.12035	0.0804407	0.0309539	0.126532	0.300609	0.121614	0.0776561	0.018724	0.128584	0.00122161	0.496598	0.417991	0.345418	0.438198	0.14459	0.0326858	0.136048	0.0459332	-0.244328	0.243975	-0.236776	-0.42784	-0.0625572	0.0132938	-0.0231185	0.150523	-0.209719	-0.10982	-0.189002	-0.344346	-0.230118	-0.0459599	-0.150196	-0.114834	0.0343	-0.185195	-0.0928044	-0.00833472	-0.373268	0.0482174	0.134649	-0.387159	-0.0382527	0.330101
PE.44.1...M.H.._MS1_123	0.0694815	0.141715	-0.156829	-0.0611529	0.0133513	-0.0952689	0.114515	0.00968645	0.0514292	0.218699	0.0769362	0.0580562	0.041278	0.162242	0.0153545	0.482471	0.390682	0.313373	0.409364	0.0987399	0.0390668	0.0496708	0.137291	-0.202934	0.26143	-0.194108	-0.458794	-0.112753	-0.0388642	0.0159769	0.117211	-0.239587	-0.146458	-0.179857	-0.365532	-0.274316	-0.0149733	-0.132897	-0.119877	0.0465368	-0.174513	-0.124554	-0.040076	-0.438344	0.10192	0.168267	-0.455784	-0.05087	0.251295
Monogalactosyldiacylglycerol_MS1_107	0.04452	0.0179252	-0.143879	-0.0596426	-0.0396606	-0.107053	-0.0145408	-0.00280835	0.283581	0.420269	0.249807	0.00488234	-0.0474172	0.0486014	-0.0646179	0.470544	0.414162	0.2912	0.419884	0.0932295	-0.0843692	0.2661	0.0216452	-0.231031	0.321425	-0.221559	-0.459542	-0.0871244	-0.031898	-0.00945643	0.123085	-0.272045	-0.118364	-0.0296543	-0.343055	-0.1595	0.00656797	0.0287658	-0.0737194	0.164213	-0.111498	-0.0775316	0.0216098	-0.26085	0.0605902	0.0691926	-0.212043	-0.0754335	0.4218
Monoglyceride_MS1_1	0.0399689	0.0277341	-0.109017	-0.094953	0.00854592	0.0735018	0.0252656	-0.0886537	-0.0718479	-0.107503	-0.00814358	-0.113106	0.0105701	0.0416756	-0.0155387	-0.0163008	-0.0432285	-0.107776	-0.0583174	-0.165069	-0.0796527	-0.127401	0.251193	0.109414	0.141773	0.115541	-0.159344	-0.174474	-0.190825	0.124245	-0.106995	-0.161758	-0.125373	0.146827	-0.0940749	-0.0904515	0.131978	0.19147	0.00983499	0.151821	0.0774295	-0.0887561	-0.0678938	-0.129169	0.172805	0.0547372	-0.0865397	-0.0729062	-0.119816
Monoglyceride_MS1_3	0.0459266	0.0298593	-0.125899	-0.111577	0.0100463	0.0901143	0.0276444	-0.105854	-0.0878718	-0.134586	-0.0123823	-0.13609	0.011874	0.045901	-0.0186022	-0.0319052	-0.0617521	-0.136489	-0.0801681	-0.19926	-0.0954536	-0.153968	0.296246	0.135772	0.161932	0.142842	-0.177981	-0.205101	-0.226431	0.147752	-0.130576	-0.186425	-0.145719	0.179058	-0.102711	-0.101124	0.157587	0.230995	0.0146514	0.17926	0.0965583	-0.102725	-0.0801135	-0.143253	0.203454	0.0612534	-0.0922578	-0.0854676	-0.149983
Monoglyceride_MS1_4	0.0351376	-0.0353842	-0.126498	-0.116899	-0.0184469	0.0873416	-0.0408414	-0.117959	0.0356626	-0.0287313	0.0826157	-0.171634	-0.0358807	-0.0127808	-0.0633271	-0.035829	-0.0485366	-0.152787	-0.0748335	-0.211448	-0.16771	-0.0424112	0.248842	0.125392	0.205326	0.13325	-0.191373	-0.202336	-0.234341	0.141359	-0.132893	-0.215736	-0.138907	0.268987	-0.0987409	-0.0455589	0.177218	0.330245	0.0396885	0.253321	0.134497	-0.0831608	-0.0506168	-0.0568225	0.191887	0.0113972	0.0329718	-0.103706	-0.06168
Monoglyceride_MS1_2	0.0391361	-0.0221665	-0.131263	-0.123205	-0.0108961	0.100338	-0.0258578	-0.125023	-0.00576323	-0.0770536	0.054241	-0.1776	-0.0244804	-0.000616273	-0.0543911	-0.0581716	-0.0740622	-0.174447	-0.100849	-0.230827	-0.159876	-0.0868022	0.282181	0.149052	0.198168	0.156986	-0.184915	-0.21708	-0.251473	0.155852	-0.149244	-0.215304	-0.1478	0.270316	-0.0937054	-0.0572624	0.187351	0.331999	0.0397816	0.249099	0.141158	-0.092256	-0.0637185	-0.073246	0.209161	0.022487	0.0121684	-0.10479	-0.108362
Diglyceride_MS1_30	0.0279348	0.0306901	-0.0664478	-0.073374	0.0217621	0.0954978	0.0368318	-0.0805254	-0.154386	-0.218911	-0.0824777	-0.101997	0.0282711	0.0352535	0.00766182	-0.13057	-0.144278	-0.170223	-0.158693	-0.175634	-0.0435724	-0.200356	0.236268	0.160686	0.0473507	0.163973	-0.0339864	-0.142118	-0.169512	0.119432	-0.130057	-0.0801814	-0.0890692	0.131997	-0.00406547	-0.0531259	0.119064	0.158055	0.0238356	0.0911555	0.0945473	-0.0666685	-0.0729656	-0.0687161	0.148328	0.0411595	-0.046314	-0.0470508	-0.228339
Diglyceride_MS2_23	0.0169326	0.0204557	-0.0351274	-0.057627	0.0255717	0.108712	0.0319901	-0.0753803	-0.1876	-0.274485	-0.116414	-0.0985374	0.0316659	0.0194713	0.0158956	-0.209625	-0.210627	-0.214046	-0.2257	-0.181886	-0.0301735	-0.228046	0.212582	0.191987	-0.0126107	0.193341	0.0530074	-0.11595	-0.152547	0.112552	-0.144268	-0.0261422	-0.0604119	0.135097	0.0604447	-0.0156796	0.111133	0.149168	0.0377839	0.0597511	0.111645	-0.0462179	-0.0698329	-0.0090452	0.126034	0.0217836	0.00557706	-0.031111	-0.284842
Monogalactosylmonoacylglycerol_MS2_86	0.0152206	-0.0174284	-0.0506892	-0.0693268	0.00538673	0.102245	-0.0103905	-0.0868349	-0.0933597	-0.182654	-0.0396159	-0.124969	-0.000923242	-0.0115074	-0.0171888	-0.178173	-0.173852	-0.207305	-0.194021	-0.189575	-0.0844642	-0.144857	0.195482	0.173227	0.0438674	0.176024	0.00420338	-0.128035	-0.167873	0.113166	-0.141193	-0.0711242	-0.0702059	0.194795	0.0337099	0.00315517	0.129358	0.220818	0.0482789	0.124084	0.130214	-0.0435684	-0.0528684	0.019804	0.130651	-0.00166682	0.0638298	-0.05103	-0.204282
LPMe_MS2_92	0.0292934	-0.0111897	-0.0911217	-0.103922	0.006204	0.126528	-0.00565446	-0.118825	-0.10764	-0.208656	-0.0335578	-0.166832	-0.000615441	0.000446083	-0.0261441	-0.177703	-0.182652	-0.242253	-0.208519	-0.247191	-0.117886	-0.179653	0.281573	0.208029	0.100758	0.213162	-0.059033	-0.190568	-0.236032	0.156461	-0.177357	-0.133567	-0.115625	0.251358	-0.00391807	-0.0276907	0.177107	0.294457	0.0521878	0.184142	0.15818	-0.0747815	-0.0747943	-0.0242878	0.191722	0.0156844	0.0376825	-0.0788192	-0.235621
Lysophosphatidylcholines_MS2_71	0.0190756	-0.00869057	-0.0543209	-0.0878415	0.0192449	0.153327	0.00536958	-0.116313	-0.192035	-0.325259	-0.106684	-0.16355	0.0164746	-0.00555603	-0.00492371	-0.295394	-0.287912	-0.313038	-0.314271	-0.268382	-0.0883384	-0.258042	0.279973	0.266614	0.014486	0.269248	0.0587434	-0.16804	-0.226119	0.158865	-0.207445	-0.0611357	-0.0859576	0.248155	0.0823381	0.00677702	0.172591	0.275314	0.0679096	0.133948	0.181612	-0.0569685	-0.0830893	0.0324669	0.176833	0.00347121	0.0776917	-0.0574749	-0.350617
Lysophosphatidylcholines_MS2_68	0.0239912	-0.00656725	-0.0704299	-0.0933433	0.0141101	0.13781	0.00337115	-0.11456	-0.154532	-0.269135	-0.0748203	-0.160083	0.01042	0.000171844	-0.0126251	-0.234117	-0.233428	-0.272781	-0.258647	-0.252451	-0.0969382	-0.221446	0.27733	0.234284	0.0525244	0.237998	0.00303664	-0.175327	-0.225814	0.154834	-0.189051	-0.0924222	-0.0984404	0.240342	0.040087	-0.0121582	0.17028	0.273973	0.0579775	0.15121	0.165155	-0.0650949	-0.078935	0.00109941	0.180786	0.0115038	0.0513986	-0.0654382	-0.293894
Monoglyceride_MS1_7	0.00781812	-0.0577068	-0.0487429	-0.0706576	-0.0120607	0.099321	-0.0525445	-0.092505	-0.0172259	-0.116818	0.0179804	-0.144454	-0.0301234	-0.0481059	-0.0440183	-0.180991	-0.165633	-0.215626	-0.190321	-0.193987	-0.126798	-0.0749254	0.161787	0.16518	0.0670683	0.168326	-0.000179414	-0.122879	-0.16899	0.106914	-0.140752	-0.0854473	-0.0634756	0.246783	0.0384658	0.0389634	0.138775	0.277535	0.0634496	0.166011	0.152006	-0.0298389	-0.0336471	0.0753032	0.12021	-0.0331745	0.142058	-0.0606209	-0.148898
Lysophosphatidylcholines_MS2_87	0.0131502	-0.0652306	-0.0702076	-0.0856702	-0.0190034	0.0991146	-0.0631513	-0.104141	0.0169526	-0.08008	0.0513878	-0.162308	-0.0408347	-0.0508763	-0.0581095	-0.150861	-0.139155	-0.209683	-0.166435	-0.206993	-0.153887	-0.0499107	0.181095	0.158799	0.11189	0.163382	-0.0510259	-0.146668	-0.19258	0.118119	-0.143852	-0.126428	-0.0835624	0.276178	0.00560891	0.0284036	0.156551	0.317307	0.0638579	0.206496	0.159183	-0.0409903	-0.0339838	0.0592022	0.140415	-0.031576	0.14073	-0.0767276	-0.116481
cPA_MS2_89	0.0123061	-0.0747799	-0.0706486	-0.0949435	-0.0179649	0.123729	-0.0697365	-0.120554	-0.00687836	-0.129666	0.0369188	-0.18795	-0.0420346	-0.0606829	-0.0609411	-0.211662	-0.194365	-0.265869	-0.226258	-0.247675	-0.169854	-0.08291	0.21101	0.203042	0.103856	0.207618	-0.0235465	-0.164158	-0.22144	0.138489	-0.176846	-0.125127	-0.0884467	0.320305	0.0327545	0.0431692	0.180987	0.363332	0.0790371	0.224892	0.192417	-0.0425205	-0.0423737	0.0856166	0.159262	-0.0401406	0.175268	-0.0828156	-0.171478
Lysophosphatidylcholines_MS2_65	0.0138056	-0.0821031	-0.0804343	-0.0984351	-0.0251512	0.112421	-0.0801925	-0.120173	0.0346957	-0.0777234	0.0704738	-0.189262	-0.0523534	-0.0648873	-0.0717247	-0.171391	-0.156129	-0.240329	-0.188157	-0.23722	-0.18424	-0.0429976	0.200849	0.179276	0.133456	0.184615	-0.0608044	-0.167071	-0.22056	0.133875	-0.163993	-0.148239	-0.0947179	0.325505	0.00609353	0.038646	0.180827	0.373636	0.0756183	0.244611	0.185744	-0.0445721	-0.0351766	0.0772087	0.158834	-0.0417858	0.174888	-0.0898161	-0.12131
Lysophosphatidylethanolamines_MS2_96	0.0020409	-0.0689348	-0.0411184	-0.0460024	-0.0286436	0.0370791	-0.0719461	-0.0551854	0.101051	0.0541006	0.0971367	-0.0957344	-0.0509583	-0.056481	-0.0580168	-0.042877	-0.0303688	-0.0882003	-0.0473394	-0.0963979	-0.11992	0.062079	0.0547644	0.0521508	0.0972661	0.0553016	-0.0593191	-0.0705274	-0.0947376	0.04942	-0.0596764	-0.0922369	-0.0411049	0.179769	-0.0157156	0.0375982	0.0839839	0.207825	0.0401436	0.149878	0.089343	-0.0113358	0.00397771	0.0645719	0.060642	-0.040982	0.128672	-0.0508382	0.0267493
Lysophosphatidylcholines_MS2_67	0.0117475	-0.0792525	-0.0753483	-0.0819538	-0.0312381	0.0735984	-0.0819781	-0.0947109	0.0902927	0.0137144	0.105726	-0.153014	-0.058176	-0.0612716	-0.0736654	-0.0839817	-0.073076	-0.157576	-0.0990233	-0.173734	-0.168742	0.026298	0.140369	0.109636	0.145542	0.114847	-0.0956212	-0.134273	-0.172342	0.0984932	-0.112498	-0.147729	-0.081467	0.269398	-0.0283797	0.0294773	0.143157	0.31433	0.0571352	0.222888	0.140436	-0.035766	-0.0159107	0.0575168	0.122848	-0.0391849	0.147528	-0.0807495	-0.0241999
Lysophosphatidylethanolamines_MS2_88	-0.0107306	-0.11707	-0.0236341	-0.0470681	-0.0407277	0.0628246	-0.11632	-0.071667	0.128407	0.0386521	0.116372	-0.132963	-0.0752806	-0.104554	-0.0792238	-0.139089	-0.105681	-0.166892	-0.13088	-0.138814	-0.163178	0.0789967	0.0396575	0.0999412	0.0791536	0.102385	0.00582991	-0.0677921	-0.112034	0.0582268	-0.0953591	-0.0754345	-0.0247628	0.264342	0.0453488	0.100514	0.109219	0.291903	0.0735727	0.185588	0.145789	0.00968071	0.0147763	0.166001	0.05656	-0.0854686	0.252632	-0.056114	-0.00284957
Lysophosphatidylethanolamines_MS2_91	-0.00601961	-0.0836355	-0.0188691	-0.0486234	-0.0207166	0.0862891	-0.0775877	-0.0760951	0.023689	-0.0784652	0.0376584	-0.129711	-0.0445417	-0.0764478	-0.0510365	-0.197019	-0.168421	-0.207739	-0.192257	-0.164292	-0.126724	-0.0243889	0.0909337	0.146781	0.0353522	0.148413	0.0496513	-0.0796191	-0.12736	0.077634	-0.122344	-0.0471005	-0.028788	0.241328	0.0741729	0.0816729	0.114721	0.262512	0.0714517	0.147178	0.150139	-0.00123144	-0.0107142	0.139661	0.0758028	-0.0626757	0.20627	-0.0466612	-0.112968
Monoglyceride_MS1_11	-0.0109646	-0.0805031	-0.00317248	-0.0292921	-0.0221154	0.060488	-0.0759152	-0.0530614	0.0468096	-0.0338457	0.0463573	-0.0970457	-0.0445092	-0.0752308	-0.0463379	-0.156472	-0.127855	-0.156959	-0.146535	-0.115215	-0.104269	0.0125354	0.0374085	0.1037	0.0196539	0.104458	0.0551364	-0.0440182	-0.0821356	0.0473833	-0.0864637	-0.0245776	-0.00810938	0.191409	0.0703605	0.084287	0.0804034	0.204938	0.0601244	0.112967	0.117711	0.0119587	0.00367365	0.139934	0.0397286	-0.0642278	0.194787	-0.0322374	-0.062926
Phosphatidylethanolamines_MS2_12	-0.0115454	-0.0800444	-0.000679681	-0.0290066	-0.0205792	0.0648172	-0.0745167	-0.0542858	0.0363237	-0.0487584	0.0381112	-0.0986884	-0.0425529	-0.0755049	-0.044317	-0.170495	-0.140796	-0.167073	-0.159817	-0.120469	-0.102457	0.00177983	0.0411576	0.112299	0.0121184	0.112869	0.0661926	-0.044257	-0.0841644	0.0496867	-0.0917524	-0.0189248	-0.00668622	0.19386	0.0788928	0.0870644	0.0821427	0.206308	0.0622334	0.109945	0.121893	0.0126597	0.00171605	0.144811	0.0407923	-0.0649719	0.198587	-0.0310311	-0.0779327
[truncated: 67 more columns]

## Sheet: MaxMin
	Acidaminococcaceae	Acidaminococcaceae Phascolarctobacterium	Actinomycetaceae Actinomyces	Actinomycetaceae Varibaculum	Alcaligenaceae	Alcaligenaceae Parasutterella	Alcaligenaceae Sutterella	Archaea	Bacillaceae	Bacillaceae Bacillus	Bacillales	Bacteroidaceae	Bacteroidaceae Bacteroides	Bacteroidales	Betaproteobacteria	Bifidobacteriaceae	Bifidobacteriaceae Bifidobacterium	Bifidobacteriaceae Bifidobacterium breve	Bifidobacteriaceae Bifidobacterium longum subsp. longum	Bifidobacteriales	Burkholderiales	Christensenellaceae Christensenellaceae R-7 group	Clostridiaceae Clostridium sensu stricto	Clostridiaceae Sarcina	Clostridiaceae Clostridium neonatale	Clostridiaceae Unclassified	Clostridiales	Clostridiales Family XI Anaerococcus	Coriobacteriaceae	Coriobacteriaceae Atopobium	Coriobacteriaceae Collinsella	Coriobacteriaceae Eggerthella	Desulfovibrionaceae Bilophila	Enterobacteriaceae	Enterobacteriaceae Citrobacter	Enterobacteriaceae Enterobacter	Enterobacteriaceae Enterobacteriaceae bacterium	Enterobacteriaceae Escherichia-Shigella	Enterobacteriaceae Klebsiella	Enterobacteriaceae Salmonella enterica subsp. enterica serovar Paratyphi A	Enterobacteriales	Enterococcaceae	Enterococcaceae Enterococcus	Erysipelotrichaceae	Erysipelotrichaceae Coprobacillus	Erysipelotrichaceae Erysipelatoclostridium	Erysipelotrichaceae Erysipelotrichaceae	Erysipelotrichaceae Faecalitalea	Erysipelotrichaceae Holdemanella
M634T869	-0.00357982	-0.10889	0.108826	0.0665128	-0.159024	-0.144896	-0.230106	0.112826	0.291089	0.269537	0.17545	-0.0665643	-0.168553	-0.240067	-0.151646	0.150405	0.162736	0.10743	0.129411	0.189259	-0.167789	0.27444	-0.19552	-0.043869	0.0863233	-0.0450921	-0.0118881	0.134619	0.163643	0.0333671	0.110246	0.0680185	0.104375	0.141049	0.0447844	0.222071	0.0320177	0.120924	0.094337	0.127469	0.116063	0.169022	0.17532	0.196477	-0.145103	-0.176728	0.273624	-0.00828105	0.23663
M133T678	-5.65192e-05	-0.104488	0.100041	0.0628148	-0.149297	-0.133738	-0.222031	0.0991784	0.284702	0.26535	0.175616	-0.0640719	-0.164024	-0.231477	-0.144891	0.138956	0.154566	0.102562	0.121546	0.173269	-0.162438	0.269202	-0.183213	-0.0431826	0.0827256	-0.0442746	-0.00933741	0.122677	0.148453	0.0322446	0.0992821	0.0578338	0.0970168	0.135357	0.0371527	0.204497	0.032082	0.119714	0.0839904	0.124389	0.108132	0.153622	0.160104	0.190435	-0.134126	-0.163511	0.26259	-0.00590759	0.233681
M91T766	-0.0109065	-0.112082	0.121452	0.0705443	-0.169585	-0.159201	-0.235706	0.141533	0.282386	0.254748	0.159283	-0.0694845	-0.16796	-0.24607	-0.157388	0.161759	0.165187	0.106588	0.13561	0.211167	-0.17188	0.26342	-0.212124	-0.041817	0.0881003	-0.0432369	-0.0139211	0.153291	0.187002	0.0364953	0.126368	0.088844	0.115096	0.151098	0.0656504	0.254695	0.0336199	0.119979	0.117556	0.128898	0.133336	0.199363	0.203504	0.200162	-0.159693	-0.197708	0.282517	-0.0129681	0.22076
M133T453	0.0217555	-0.111199	0.0784086	0.0600376	-0.133008	-0.103029	-0.250151	0.0708231	0.314806	0.29231	0.210586	-0.0750533	-0.186724	-0.258954	-0.150017	0.0950805	0.131329	0.0852921	0.0994652	0.124709	-0.191084	0.298119	-0.172425	-0.0489195	0.0834079	-0.049499	0.0143995	0.0919281	0.103574	0.046327	0.0595717	0.0253139	0.0867978	0.167894	0.030422	0.19312	0.0572012	0.164673	0.0731898	0.154287	0.121985	0.136502	0.140617	0.222922	-0.107398	-0.146103	0.283387	0.00652988	0.256749
M200T950	0.0591339	-0.140309	0.0585394	0.0654514	-0.123905	-0.0659107	-0.34396	0.072009	0.38269	0.337076	0.268085	-0.112386	-0.249693	-0.352532	-0.183011	0.0182317	0.0859146	0.0446931	0.0642875	0.0625852	-0.279934	0.356857	-0.192912	-0.0604238	0.0930797	-0.0602326	0.0686704	0.0645072	0.0529714	0.0904729	0.0026072	-0.00441896	0.090901	0.279318	0.0644796	0.2509	0.125401	0.280582	0.104732	0.238258	0.202387	0.172182	0.16557	0.321718	-0.0809446	-0.159426	0.368459	0.0263742	0.287768
M311T815	0.0372044	-0.0653833	0.0154922	0.026764	-0.0351299	-0.000976797	-0.180839	0.0764425	0.127756	0.0801773	0.0789942	-0.068989	-0.115429	-0.183014	-0.0830691	-0.0589784	-0.0303281	-0.0395208	-0.0146227	-0.0114693	-0.160294	0.107705	-0.0941921	-0.0195963	0.0317511	-0.0191155	0.0694525	0.0210996	0.00292371	0.0731345	-0.0290764	0.0105542	0.044366	0.198541	0.0952772	0.181479	0.103388	0.180111	0.104862	0.14143	0.165047	0.137217	0.119239	0.178282	-0.0163821	-0.0894319	0.182551	0.0171149	0.0533153
M76T809	0.0318042	-0.0639076	0.0208072	0.0278172	-0.043348	-0.0131559	-0.169207	0.0631887	0.140402	0.102514	0.0904548	-0.0616158	-0.112315	-0.172003	-0.0821856	-0.0323771	-0.00474486	-0.0175789	0.0020716	0.00585915	-0.14584	0.123401	-0.0921778	-0.0217187	0.0350913	-0.0214138	0.0541884	0.0260781	0.0134893	0.0606951	-0.0155896	0.00865276	0.0438095	0.17042	0.072691	0.158185	0.085024	0.157649	0.0854879	0.126977	0.138047	0.117531	0.104949	0.163765	-0.0252414	-0.0843825	0.17467	0.0143215	0.0776348
M506T862	0.0113799	-0.0530703	0.0370973	0.0272269	-0.0450917	-0.0283328	-0.142249	0.121969	0.0647902	0.014699	0.0146581	-0.0570618	-0.0799513	-0.144441	-0.0708435	-0.0250289	-0.0246674	-0.037121	-0.00222512	0.0348531	-0.125609	0.0446001	-0.103253	-0.00827035	0.0248393	-0.00831382	0.0491129	0.0546261	0.0504956	0.0622047	0.0110552	0.0545576	0.0549764	0.170342	0.120836	0.207242	0.0819096	0.130959	0.131612	0.106556	0.162831	0.170114	0.150891	0.137219	-0.0408465	-0.110805	0.149469	0.00240181	-0.00707757
M167T670	0.0266899	-0.0528908	0.0166818	0.0229824	-0.0366022	-0.0115125	-0.138769	0.0456387	0.122215	0.0934821	0.0811413	-0.0496944	-0.0938162	-0.141193	-0.0679854	-0.0230882	0.00131851	-0.00976097	0.00447882	0.00532518	-0.118735	0.108967	-0.0744193	-0.0190537	0.029962	-0.0188055	0.0424761	0.0200838	0.0100051	0.0477601	-0.0126475	0.00356437	0.0350122	0.135416	0.0527869	0.122643	0.0671339	0.127675	0.0638882	0.103299	0.107311	0.0896318	0.0805959	0.133853	-0.0208883	-0.0665003	0.143676	0.012157	0.0731794
M168T641	0.0331184	-0.0451001	0.000905833	0.0163563	-0.018826	0.00895131	-0.125035	0.0229268	0.109345	0.0837234	0.0799544	-0.0457521	-0.0857204	-0.126498	-0.0559832	-0.0451405	-0.0151035	-0.0200807	-0.0106435	-0.0239266	-0.110082	0.0978904	-0.0528693	-0.0175695	0.0232672	-0.01708	0.048006	-0.00114835	-0.0172887	0.0466499	-0.0327555	-0.0139214	0.022123	0.12729	0.0412777	0.0935869	0.0684943	0.126851	0.0473306	0.0986649	0.095367	0.0642066	0.0550622	0.123923	-0.000979128	-0.0436878	0.124458	0.0164455	0.0655027
M657T876	0.0326032	-0.0499453	0.00585799	0.0198316	-0.032568	-0.00504804	-0.12698	-0.00406045	0.153313	0.141015	0.118923	-0.0410066	-0.0965495	-0.129615	-0.0630029	-0.0129104	0.0238278	0.0129381	0.0131421	-0.00657014	-0.105064	0.145555	-0.0539557	-0.024994	0.0325391	-0.0246433	0.0321537	0.000928741	-0.0104083	0.0335866	-0.0215565	-0.0263202	0.0218447	0.100832	0.00468335	0.0616987	0.0501062	0.113236	0.0164361	0.0923947	0.0625671	0.0336254	0.0324493	0.121483	-0.011204	-0.0366364	0.131473	0.0163399	0.123073
M105T722	0.0569458	-0.0912324	0.0145342	0.0364834	-0.0539985	-0.00441681	-0.241384	0.0415299	0.235719	0.193884	0.171013	-0.0845281	-0.170056	-0.245372	-0.115304	-0.0512023	0.00465601	-0.0118108	0.0034602	-0.0158116	-0.206496	0.215473	-0.112231	-0.0377089	0.0526269	-0.037035	0.0763491	0.0125633	-0.010733	0.0796507	-0.0414854	-0.0217195	0.0490081	0.225812	0.0629127	0.173622	0.115497	0.22767	0.08058	0.182083	0.165514	0.11765	0.105325	0.234408	-0.020303	-0.0913959	0.246693	0.0276655	0.158977
M121T660	0.0204727	-0.0824769	0.0548029	0.0405891	-0.0535915	-0.0244239	-0.23987	0.253873	0.036326	-0.0718452	-0.0407841	-0.105589	-0.118361	-0.241621	-0.109134	-0.0977296	-0.108322	-0.119522	-0.0442992	0.0297347	-0.22326	-0.0044353	-0.174431	-0.00157829	0.0267075	-0.00141327	0.110942	0.0895493	0.074244	0.128501	-0.000404281	0.113966	0.0942946	0.33605	0.26839	0.407956	0.171269	0.247097	0.2771	0.192852	0.333835	0.342282	0.29592	0.238747	-0.0522273	-0.201081	0.243549	0.00437398	-0.109541
M144T527	-0.0391106	-0.0684981	0.11621	0.052945	-0.137531	-0.150653	-0.129374	0.16212	0.132028	0.107472	0.0388874	-0.0378441	-0.0819568	-0.137046	-0.102253	0.159219	0.127345	0.0801211	0.114415	0.211964	-0.0869267	0.117456	-0.169058	-0.0170846	0.0567867	-0.0187639	-0.0337146	0.154476	0.196159	0.0150047	0.141692	0.119976	0.0986262	0.0806918	0.0821953	0.223151	0.000560359	0.0314295	0.121956	0.0547198	0.0990779	0.190346	0.191391	0.10019	-0.147808	-0.17365	0.170561	-0.0273346	0.0882026
M90T766	-0.032334	-0.0727922	0.111664	0.0533386	-0.134524	-0.142719	-0.144229	0.16115	0.141898	0.113442	0.0479032	-0.0439503	-0.0918561	-0.151775	-0.106873	0.144172	0.1179	0.0720119	0.10703	0.199133	-0.101411	0.125848	-0.170986	-0.0188066	0.0578032	-0.0203365	-0.023904	0.148316	0.185579	0.0225931	0.130474	0.113918	0.0984172	0.0993672	0.0877199	0.231375	0.0124715	0.051173	0.12661	0.0686823	0.112343	0.195071	0.194169	0.116224	-0.141775	-0.174408	0.183473	-0.0236779	0.0919925
M188T639	-0.0482887	-0.0528764	0.112981	0.0465227	-0.12766	-0.148925	-0.0883354	0.153812	0.0922492	0.074931	0.0105028	-0.0234843	-0.0531885	-0.0952977	-0.0824017	0.166816	0.12595	0.0817607	0.113191	0.213174	-0.0519402	0.0811779	-0.149179	-0.0107539	0.0477007	-0.0125339	-0.0462794	0.151271	0.196557	0.001556	0.147634	0.122604	0.0897574	0.0423693	0.0708447	0.192409	-0.0187808	-0.00673671	0.107424	0.0240156	0.0705874	0.169155	0.172305	0.0604894	-0.143431	-0.157133	0.128379	-0.0317311	0.0616052
M210T640	-0.0572865	-0.0380091	0.110175	0.0405767	-0.119876	-0.149191	-0.0474342	0.139553	0.0607364	0.0532922	-0.0102387	-0.00815612	-0.026396	-0.0538836	-0.0636017	0.179812	0.131497	0.089398	0.116033	0.2167	-0.0158901	0.0539207	-0.128872	-0.00584072	0.0402225	-0.00773922	-0.0616338	0.147742	0.197324	-0.0143716	0.154997	0.122212	0.0804359	-0.00111414	0.0520997	0.154682	-0.0415064	-0.0473315	0.0864389	-0.00787822	0.0355208	0.141301	0.148075	0.0202057	-0.140356	-0.138555	0.0871265	-0.0359718	0.0460012
M165T704	-0.0151161	-0.0566071	0.0732841	0.0391081	-0.104449	-0.105905	-0.103374	0.048156	0.174414	0.178188	0.107415	-0.0230645	-0.0836525	-0.11	-0.0815716	0.134205	0.134963	0.0973566	0.102447	0.142376	-0.0643384	0.170176	-0.107604	-0.0263599	0.0528836	-0.0274225	-0.035445	0.0890459	0.116882	-0.00387317	0.0906893	0.0418401	0.0592198	0.0274643	-0.00875179	0.0894345	-0.0162188	0.0223825	0.0245869	0.0417169	0.0194242	0.0668789	0.0792575	0.0793051	-0.100002	-0.0939213	0.134912	-0.0116347	0.163872
M182T704	-0.0126967	-0.0531599	0.0668749	0.0362801	-0.0966427	-0.0971241	-0.0976014	0.0411013	0.166268	0.170441	0.104182	-0.0217269	-0.0795822	-0.103775	-0.0763277	0.12372	0.126125	0.091273	0.0950897	0.130029	-0.0610222	0.162511	-0.0990765	-0.0252525	0.0496304	-0.0262143	-0.0324099	0.080727	0.105957	-0.00357696	0.0822954	0.0359488	0.0542065	0.025706	-0.0109098	0.0800564	-0.0146828	0.0226002	0.0200924	0.0400643	0.0166984	0.0588977	0.0707385	0.075289	-0.091654	-0.0854649	0.126695	-0.0100204	0.15696
M114T679	-0.0186177	-0.0474596	0.0694348	0.0342394	-0.0883741	-0.0925847	-0.090964	0.0824257	0.111786	0.101209	0.0520383	-0.0250654	-0.0632902	-0.0961505	-0.0693248	0.102217	0.0910253	0.0602617	0.0764873	0.127667	-0.0611717	0.103848	-0.104347	-0.0157692	0.0402417	-0.0167439	-0.0214149	0.0897269	0.11411	0.00783879	0.0830475	0.0609761	0.0593257	0.0488901	0.0339011	0.123851	-0.000434928	0.0270061	0.0603999	0.0405964	0.0522729	0.101986	0.105476	0.0718276	-0.0902786	-0.101726	0.117138	-0.013719	0.0879985
M120T780	-0.03261	-0.0733924	0.112058	0.0544076	-0.145307	-0.154607	-0.132927	0.112085	0.191357	0.184722	0.0971081	-0.032556	-0.0980672	-0.141633	-0.108071	0.183569	0.167089	0.115713	0.135068	0.213121	-0.0833802	0.182037	-0.160055	-0.0275039	0.066569	-0.0291625	-0.0472099	0.142525	0.185139	0.000564661	0.140145	0.0900871	0.0912027	0.0501227	0.0285038	0.168036	-0.0175136	0.0231251	0.0729474	0.051312	0.0546914	0.137047	0.147966	0.10038	-0.147898	-0.152072	0.177099	-0.0231483	0.165747
M118T777	-0.0166068	-0.0746589	0.0924766	0.0504178	-0.131923	-0.131595	-0.14089	0.0680415	0.222421	0.222808	0.135765	-0.0337596	-0.111122	-0.149224	-0.106885	0.161498	0.163541	0.116359	0.125263	0.176267	-0.091313	0.215465	-0.140885	-0.0335524	0.0674253	-0.0348423	-0.0385298	0.112917	0.146238	0.00105567	0.110903	0.054485	0.0771603	0.0496217	-0.001246	0.126938	-0.0120066	0.0407571	0.0406242	0.0618599	0.0380942	0.0957173	0.109312	0.110962	-0.125535	-0.124251	0.180073	-0.0135311	0.203126
M61T447	-0.0644312	-0.0172613	0.0992202	0.0306792	-0.103981	-0.14135	0.00799907	0.103798	0.0266289	0.035661	-0.0262937	0.0132197	0.00719127	0.0024182	-0.0363743	0.190336	0.137935	0.100328	0.116484	0.208583	0.0326095	0.0266904	-0.0931645	-0.000946773	0.0298282	-0.00288271	-0.0803418	0.132225	0.184609	-0.0368095	0.15507	0.109115	0.0621929	-0.0630714	0.015068	0.0865768	-0.0718208	-0.0988239	0.0452767	-0.0495271	-0.0201161	0.0871671	0.100008	-0.0333984	-0.128006	-0.102289	0.0294008	-0.0386052	0.0367115
M146T664	-0.0586246	-0.0290121	0.10257	0.0364222	-0.121494	-0.154351	-0.0108207	0.065955	0.0998739	0.123612	0.0382609	0.0134517	-0.0188008	-0.0179954	-0.0518039	0.222002	0.184486	0.139485	0.14359	0.221878	0.024358	0.103552	-0.0980207	-0.0133288	0.0444317	-0.0153237	-0.093119	0.130185	0.185233	-0.0474938	0.160717	0.0864224	0.0623867	-0.0809604	-0.0304451	0.0515922	-0.0857835	-0.097864	0.00726833	-0.0438352	-0.052298	0.0502269	0.0723804	-0.0198253	-0.137567	-0.0944868	0.0537623	-0.0352786	0.122695
M138T599	-0.0475811	-0.0115216	0.0719233	0.0221243	-0.0781989	-0.106316	0.0125968	0.0589964	0.0321279	0.0462413	-0.00550333	0.0143601	0.00544857	0.00822743	-0.0252656	0.151426	0.115823	0.08699	0.0934774	0.156035	0.0321582	0.0346004	-0.0626103	-0.00298811	0.023769	-0.0044429	-0.06678	0.0939069	0.133938	-0.0348288	0.116159	0.071792	0.0421622	-0.0645434	-0.00892223	0.0401846	-0.063257	-0.0836951	0.0145483	-0.0439003	-0.0352902	0.0430538	0.0563309	-0.0323933	-0.0945737	-0.065838	0.0160515	-0.0282012	0.0482559
M351T824	-0.0521876	0.000696574	0.0659023	0.0165172	-0.0708061	-0.104071	0.0474252	0.0307805	0.0192948	0.0465561	-0.00784156	0.0288913	0.0246061	0.0433747	-0.00935687	0.164494	0.127675	0.100528	0.0984868	0.154252	0.0639688	0.0268817	-0.0400848	-0.0013731	0.0190142	-0.00287853	-0.0818142	0.0843881	0.127137	-0.0516966	0.118371	0.0609095	0.0304777	-0.109206	-0.0398329	-0.00956486	-0.0861821	-0.1191	-0.0178566	-0.0716	-0.0772389	0.00244489	0.0211747	-0.0669277	-0.0887111	-0.0413132	-0.019234	-0.0298735	0.0539268
M128T663	-0.0147775	-0.0524761	0.0684691	0.0370166	-0.105814	-0.108498	-0.0849037	0.00370133	0.201662	0.223671	0.139575	-0.0113108	-0.081687	-0.0920064	-0.0760292	0.158198	0.166589	0.127131	0.118718	0.144382	-0.0432326	0.203479	-0.0902128	-0.0314774	0.0561174	-0.0325799	-0.0530289	0.0780217	0.108591	-0.0225858	0.0928583	0.019328	0.0487564	-0.0172365	-0.0579255	0.0291912	-0.0409982	-0.0043536	-0.022398	0.0229119	-0.031223	0.0130625	0.0345266	0.058763	-0.0980737	-0.0681529	0.118334	-0.010624	0.212682
M512T889	-0.00760242	-0.0405197	0.0476886	0.0277223	-0.0822587	-0.0825302	-0.0614266	-0.0296579	0.183123	0.21136	0.13753	-0.00376393	-0.0680637	-0.0672683	-0.0581424	0.132977	0.148141	0.116618	0.100697	0.107532	-0.0266643	0.188093	-0.0592393	-0.0293064	0.0468723	-0.0301168	-0.0488205	0.0498125	0.0733043	-0.0269987	0.0681567	-0.00440831	0.0305604	-0.0354155	-0.0777774	-0.0159853	-0.0434169	-0.0117884	-0.0488356	0.0121076	-0.0536435	-0.0259257	-0.00363109	0.0400969	-0.0721511	-0.0352702	0.0879205	-0.00558283	0.203941
M159T644	-0.0188248	-0.0369594	0.0589651	0.0287962	-0.0860083	-0.0932364	-0.0525148	0.00818746	0.144962	0.164616	0.0967345	-0.00349449	-0.0536857	-0.0581697	-0.0552098	0.137713	0.137601	0.105427	0.0993546	0.126629	-0.0204977	0.147379	-0.0703245	-0.0223514	0.0425958	-0.0233706	-0.0503202	0.0687645	0.097166	-0.0239857	0.0845118	0.0237491	0.0394406	-0.0291008	-0.0465757	0.0198968	-0.0424362	-0.0218582	-0.0180115	0.00490452	-0.0337391	0.0103627	0.0283881	0.0309679	-0.0834758	-0.0550801	0.080604	-0.0123143	0.158004
M147T803	-0.0375259	-0.0303433	0.0764793	0.0309009	-0.102475	-0.122593	-0.0217493	0.0122094	0.135457	0.166484	0.0841604	0.0109899	-0.0349774	-0.0283014	-0.0497412	0.188935	0.174868	0.136035	0.127768	0.171593	0.0126885	0.14167	-0.0732911	-0.0203763	0.0445292	-0.0218708	-0.0795174	0.0914004	0.13365	-0.0449051	0.121053	0.0415803	0.0442987	-0.0774489	-0.064266	0.00275664	-0.0758565	-0.072385	-0.0305787	-0.0286806	-0.0691346	0.000734415	0.0253048	-0.00494502	-0.107193	-0.0594681	0.0575595	-0.0226473	0.164494
M191T958	-0.0348698	-0.0219142	0.0651563	0.0248223	-0.0844562	-0.103896	-0.00917797	0.0147474	0.0997858	0.125686	0.0585781	0.0118826	-0.0216257	-0.014495	-0.0374522	0.160127	0.144254	0.112243	0.106383	0.146753	0.018057	0.105216	-0.0593861	-0.0147514	0.0348663	-0.016053	-0.069043	0.0788674	0.115644	-0.0395434	0.104931	0.0397679	0.0368249	-0.0708147	-0.0508198	0.00238766	-0.0668351	-0.0691813	-0.0233026	-0.0308034	-0.0598674	0.00252526	0.0227714	-0.0129284	-0.0906312	-0.0498497	0.039163	-0.0208268	0.125249
M120T600	-0.0290473	-0.0349758	0.0711561	0.0297007	-0.0784057	-0.0904134	-0.0636335	0.110719	0.0495724	0.0319219	-0.00306644	-0.0196122	-0.0353249	-0.0677775	-0.0538661	0.0930481	0.0659221	0.0393032	0.0635928	0.129769	-0.0418547	0.0403748	-0.0990128	-0.00520407	0.0287047	-0.00627294	-0.0211592	0.0968308	0.123335	0.00860767	0.0892298	0.0829704	0.0593538	0.0446771	0.0618055	0.141606	-0.0012585	0.00815568	0.083653	0.0236227	0.0633922	0.124383	0.12291	0.0472241	-0.0888553	-0.106645	0.0875644	-0.0194856	0.0221467
M166T600	-0.0238535	-0.0377775	0.0671633	0.0297553	-0.0761286	-0.0845105	-0.0730402	0.105723	0.0594325	0.0405419	0.00668957	-0.0231087	-0.0425539	-0.0771264	-0.056752	0.0837346	0.0615814	0.0358467	0.0594036	0.12005	-0.0507776	0.0496903	-0.0987046	-0.00696363	0.0297191	-0.0079216	-0.0153324	0.0910069	0.114381	0.0126034	0.0808121	0.0761941	0.0581356	0.0545947	0.061361	0.142047	0.00545968	0.0205884	0.0827151	0.0323939	0.0686505	0.122803	0.120696	0.0573591	-0.0839749	-0.104673	0.0956381	-0.0166006	0.0294427
M167T600	-0.0301537	-0.0425554	0.0800277	0.0343725	-0.0870101	-0.0981898	-0.0836046	0.138101	0.0519679	0.0249452	-0.00937603	-0.028211	-0.0446125	-0.088096	-0.0644724	0.0918324	0.0611838	0.0321895	0.0639947	0.140848	-0.0596141	0.0391464	-0.117959	-0.00506278	0.0319093	-0.00619791	-0.01462	0.110252	0.137582	0.0184611	0.0956246	0.0980597	0.07016	0.0715942	0.0868805	0.181541	0.0109022	0.0253613	0.110571	0.0380944	0.0923061	0.158701	0.153513	0.0661557	-0.0985645	-0.128614	0.109298	-0.0208288	0.0119973
M96T603	-0.0217186	-0.0312684	0.0586039	0.0246951	-0.056869	-0.0641153	-0.070164	0.134918	0.0057106	-0.0291202	-0.0394807	-0.0288272	-0.0293264	-0.0726963	-0.0470748	0.0405529	0.0116424	-0.00601642	0.028038	0.0939496	-0.0569414	-0.00836156	-0.0945862	0.00200718	0.0177401	0.00126333	0.00539048	0.0849974	0.101351	0.0288483	0.0635296	0.0881122	0.0566625	0.0869853	0.104255	0.177098	0.0288451	0.0386542	0.117978	0.0405722	0.107636	0.156465	0.144587	0.0603899	-0.0683681	-0.110053	0.0857286	-0.015542	-0.0404666
M465T627	-0.0200296	-0.018826	0.0445336	0.0166827	-0.0369842	-0.0450365	-0.0449368	0.121009	-0.0278355	-0.0607617	-0.0591273	-0.0218621	-0.0106698	-0.0462353	-0.0294952	0.0194957	-0.00987453	-0.0205644	0.0109477	0.0685724	-0.0392193	-0.0401554	-0.0711718	0.00701904	0.00743678	0.00645149	0.00864444	0.0674911	0.0795003	0.0261901	0.0480547	0.0787161	0.0439335	0.0732806	0.0998163	0.151607	0.0271485	0.0275995	0.107356	0.0276553	0.0959651	0.136776	0.123775	0.0394678	-0.0496143	-0.0887028	0.0548531	-0.0138586	-0.0685107
M156T952	-0.00716875	-0.0396506	0.048502	0.0245018	-0.0409648	-0.0368753	-0.11094	0.175093	-0.0166304	-0.0785129	-0.0632291	-0.0514626	-0.0446031	-0.112192	-0.0555627	-0.0254833	-0.0510472	-0.0610581	-0.0119742	0.0544909	-0.102845	-0.0396125	-0.107807	0.00595313	0.0121813	0.00563782	0.0462573	0.0767927	0.0791494	0.0638516	0.0313246	0.0958112	0.062297	0.168748	0.167016	0.248853	0.0798511	0.104387	0.174028	0.0848648	0.185279	0.216319	0.190109	0.107633	-0.0501221	-0.130685	0.118082	-0.00826752	-0.096552
M202T940	-0.00322031	-0.0352261	0.0392957	0.0204877	-0.0280776	-0.0220183	-0.10648	0.174443	-0.035967	-0.101674	-0.0759013	-0.0522837	-0.0387935	-0.106892	-0.0486097	-0.048365	-0.0729916	-0.0781211	-0.0278205	0.0339546	-0.102939	-0.0596653	-0.098378	0.0089118	0.00622451	0.00877074	0.0555594	0.065982	0.0634097	0.0689902	0.0171118	0.0916417	0.0567799	0.17709	0.175484	0.248486	0.0885293	0.111608	0.178213	0.0870565	0.193373	0.216564	0.187269	0.106508	-0.0370865	-0.123351	0.109212	-0.00584146	-0.119226
M546T867	-0.00539757	-0.00956213	0.0166352	0.00679846	-0.0102835	-0.0111325	-0.0295235	0.0686582	-0.0257279	-0.0493415	-0.0391767	-0.0160577	-0.00648034	-0.0295876	-0.0139735	-0.0128663	-0.0264256	-0.0283188	-0.00895005	0.0181457	-0.0294436	-0.0340414	-0.0348376	0.00542426	0.000330833	0.00529758	0.016499	0.0278875	0.0290531	0.0224516	0.0118013	0.0393248	0.0210716	0.0571336	0.0662992	0.0907942	0.0276667	0.0305302	0.067044	0.0241054	0.0674495	0.0810718	0.0703874	0.0294108	-0.0160131	-0.0459264	0.0310367	-0.00444757	-0.0544622
M279T728	-0.00753014	-0.0113272	0.0208311	0.00879919	-0.0195622	-0.0219113	-0.026457	0.0516691	-0.000940219	-0.0150448	-0.0171621	-0.0113259	-0.0104512	-0.0272825	-0.0169677	0.0113498	0.000518636	-0.00539691	0.00790064	0.0322961	-0.0221557	-0.0064944	-0.0347318	0.00124589	0.00580711	0.000993106	0.00385589	0.0306578	0.036005	0.0121042	0.0217341	0.0329967	0.0208027	0.035188	0.0415876	0.0680887	0.012794	0.01646	0.0461037	0.0162214	0.0429699	0.0602048	0.0550772	0.0233	-0.0238935	-0.0410074	0.0316378	-0.00548014	-0.0193591
M147T808	0.00100035	-0.0209585	0.0191924	0.0117869	-0.0210819	-0.0165198	-0.0550814	0.0582681	0.0193456	-0.0021179	-0.00240119	-0.0224935	-0.0291344	-0.0560483	-0.0286185	-0.0048668	-0.00877074	-0.0147196	0.00146375	0.022214	-0.0483866	0.0107848	-0.0455008	-0.00202224	0.00980494	-0.00212229	0.0175779	0.0283923	0.0288356	0.024642	0.0109746	0.0295806	0.025069	0.0679599	0.054578	0.0916453	0.0313631	0.0483113	0.0594963	0.0401867	0.068473	0.0768736	0.0686631	0.0524585	-0.0213464	-0.0503705	0.0591085	-0.00116988	-0.010659
M164T594	-0.0188538	-0.0095169	0.0338658	0.0110106	-0.0267653	-0.0359613	-0.0201223	0.0869836	-0.030218	-0.0513169	-0.0509109	-0.0110833	0.000764468	-0.0210196	-0.0165082	0.0219524	-0.00311948	-0.0110397	0.0110749	0.0556331	-0.0169978	-0.037992	-0.047923	0.00675385	0.00365286	0.00626121	9.39056e-05	0.0512352	0.0624311	0.0136847	0.0407043	0.0601497	0.03069	0.0393391	0.0682788	0.101875	0.0116095	0.00576739	0.0736857	0.00945325	0.0595971	0.0940413	0.0857869	0.0158176	-0.0380535	-0.0616309	0.0280204	-0.0123065	-0.0551174
M422T899	0.0081254	-0.012876	0.00291436	0.00398502	0.0100167	0.0189418	-0.0567769	0.0971869	-0.0543166	-0.100246	-0.0643535	-0.033285	-0.0141445	-0.0553451	-0.0156837	-0.0767305	-0.0869431	-0.0799636	-0.0488839	-0.0248291	-0.0634378	-0.0696255	-0.0381595	0.0101683	-0.00762873	0.0104761	0.0527866	0.0143733	0.00188333	0.0515899	-0.0216026	0.0417614	0.021426	0.12279	0.117611	0.142814	0.0709712	0.0839132	0.110586	0.0583163	0.129673	0.12472	0.101509	0.0636373	0.00624036	-0.0559454	0.0491413	0.00263135	-0.10999
M173T627	-0.0144776	0.013934	0.00612645	-0.00482862	0.0177632	0.00838387	0.0193853	0.0882706	-0.120966	-0.151441	-0.115119	-0.00518649	0.0384462	0.0215213	0.0170377	-0.0428943	-0.0736012	-0.0648995	-0.0386012	-0.00264623	0.00440841	-0.12945	-0.00976302	0.0210208	-0.020853	0.0209599	0.0210296	0.0202284	0.0194356	0.022285	0.00401618	0.0549149	0.0104848	0.0440065	0.0943767	0.0905498	0.0272155	0.00356565	0.0846923	-0.00323806	0.072142	0.0902438	0.0728236	-0.0127129	0.00210614	-0.0337387	-0.0253579	-0.00885876	-0.150109
M143T603	-0.0244646	0.0243638	0.00878047	-0.00773209	0.017008	-0.000478049	0.0528125	0.0744289	-0.135782	-0.154772	-0.124277	0.00898212	0.0582419	0.0548871	0.0294615	-0.0175439	-0.0548593	-0.0472403	-0.0263565	0.0122498	0.0363909	-0.139929	0.00305685	0.0233247	-0.0237263	0.0230603	0.00171934	0.0229084	0.0287562	0.00481961	0.0185927	0.0559801	0.00517273	-0.000134183	0.0712419	0.0556701	0.00160805	-0.0366593	0.0621835	-0.0327482	0.0351208	0.0637862	0.051651	-0.0476125	-0.002639	-0.0208358	-0.0564751	-0.0138523	-0.148384
M213T962	-0.0542894	0.0316533	0.0396391	-0.00218925	-0.017397	-0.0553263	0.0994487	0.0657533	-0.12463	-0.118131	-0.121236	0.0343211	0.0809875	0.0994021	0.0335461	0.0822548	0.0267856	0.0203196	0.032541	0.0938087	0.0910473	-0.120734	-0.00293686	0.0220445	-0.0150713	0.0209462	-0.0534665	0.0602992	0.0908515	-0.0355468	0.0830577	0.0772796	0.0130503	-0.0910686	0.0225653	0.0111772	-0.0615377	-0.123764	0.0250254	-0.0888921	-0.0390815	0.0317097	0.0344808	-0.104998	-0.04643	-0.0243561	-0.0878735	-0.0302515	-0.104405
M175T925	-0.0389923	0.0206451	0.030132	7.50675e-05	-0.0215242	-0.0491002	0.0747978	0.0176692	-0.0536038	-0.0355254	-0.0530177	0.0307227	0.0514719	0.0738894	0.0209995	0.085745	0.0524855	0.0436073	0.0427826	0.0785458	0.0739433	-0.0468222	0.00195606	0.00962415	-0.0039859	0.00874102	-0.0530383	0.041361	0.06697	-0.038781	0.0670026	0.0411519	0.00628621	-0.0940167	-0.0205544	-0.0287127	-0.0623739	-0.104298	-0.0145793	-0.0725729	-0.0625547	-0.0114714	-0.00195196	-0.082111	-0.0391177	-0.00587966	-0.0627964	-0.0213881	-0.0246412
M469T944	-0.00596383	0.0343537	-0.0247465	-0.0193092	0.0500851	0.0421541	0.0663411	0.0191464	-0.137307	-0.1489	-0.105138	0.0131013	0.0618378	0.0700227	0.0467557	-0.0631997	-0.0821087	-0.0632848	-0.0545065	-0.0509217	0.042601	-0.137908	0.0437043	0.022168	-0.0328719	0.0224644	0.0157481	-0.0238512	-0.0322162	0.00471192	-0.0271887	0.0116869	-0.0206563	-0.00910638	0.0405055	-0.00584124	0.00832811	-0.0257417	0.0226657	-0.0318853	0.011628	0.00686187	-0.00441466	-0.0540966	0.0385447	0.0261784	-0.0808064	-0.00218426	-0.140199
M139T659	-0.00296147	0.0453939	-0.039297	-0.0267348	0.0671471	0.0591733	0.0908263	-0.0079292	-0.154435	-0.15907	-0.108985	0.0216858	0.0762168	0.0954203	0.062565	-0.0761745	-0.0916857	-0.0672869	-0.0650859	-0.074537	0.0616875	-0.151814	0.0690585	0.0243192	-0.0403043	0.0247838	0.0146579	-0.0437683	-0.0558433	-0.00225613	-0.0419968	-0.0052158	-0.0350513	-0.0318771	0.0212637	-0.0461257	0.00104848	-0.0399475	-0.00127016	-0.0462253	-0.0125915	-0.0270703	-0.0366391	-0.0753759	0.0564118	0.0528689	-0.109862	0.000371684	-0.146656
M218T938	-0.0118208	0.051502	-0.0339535	-0.0273989	0.0616478	0.0469156	0.114235	-0.0189955	-0.157315	-0.15157	-0.11011	0.0327386	0.0886493	0.118452	0.0692155	-0.0481694	-0.0687201	-0.047025	-0.0496163	-0.0556816	0.0858314	-0.151073	0.0753532	0.0247636	-0.0400736	0.0250107	-0.00356154	-0.0379494	-0.0431826	-0.0175576	-0.0257815	-0.00340335	-0.0371275	-0.0687155	-0.000245319	-0.0732058	-0.0217559	-0.0730239	-0.0206316	-0.0692879	-0.0442338	-0.0480132	-0.052284	-0.101192	0.0479961	0.0602318	-0.129841	-0.00420914	-0.135531
M160T645	-0.02059	-0.0103596	0.0357159	0.0134425	-0.0513717	-0.06379	0.00676639	-0.0207988	0.077816	0.105426	0.0564586	0.0149087	-0.0116487	0.0032713	-0.0187065	0.111623	0.107241	0.0868812	0.0743882	0.0889939	0.0247989	0.0850887	-0.0239131	-0.0122301	0.0229941	-0.013034	-0.0529392	0.0397687	0.0635526	-0.0360692	0.0641146	0.00875109	0.0150374	-0.0720287	-0.0631038	-0.0386696	-0.0564051	-0.0590836	-0.0452041	-0.0308857	-0.0694655	-0.0343188	-0.0161747	-0.0213532	-0.0528576	-0.0126307	0.012407	-0.0117607	0.107373
M151T519	-0.0246209	-0.00655789	0.0371779	0.0125152	-0.05225	-0.0678785	0.0193795	-0.0259512	0.072902	0.105052	0.0534018	0.0203661	-0.00429414	0.0158238	-0.0142573	0.122361	0.115363	0.0943682	0.079779	0.0956705	0.0370554	0.081858	-0.0194655	-0.0114608	0.0221494	-0.012351	-0.0607476	0.0413356	0.0678955	-0.0429716	0.070377	0.00942986	0.0132796	-0.0892688	-0.0722399	-0.051888	-0.0665869	-0.0748245	-0.0539097	-0.0422937	-0.0839304	-0.0443418	-0.0240505	-0.0346798	-0.0552915	-0.0080834	0.000880123	-0.0137998	0.108913
M123T655	-0.0211681	0.00264984	0.024085	0.00572033	-0.0321806	-0.0467576	0.0331071	-0.025451	0.0355704	0.0626816	0.027406	0.0214929	0.00983227	0.0309017	-0.000736331	0.090614	0.0824171	0.0689678	0.0564141	0.0673684	0.0429812	0.0438573	-0.00336433	-0.00562757	0.0117062	-0.00629558	-0.0493297	0.0264742	0.0467965	-0.0374256	0.0518386	0.00584854	0.00447747	-0.0828039	-0.0594406	-0.0547159	-0.0569816	-0.07117	-0.0478845	-0.0445548	-0.0752532	-0.0447177	-0.0288932	-0.0433532	-0.0364432	0.00378681	-0.0193345	-0.011467	0.0682657
M264T772	-0.00381237	0.0239433	-0.0183357	-0.0128142	0.023728	0.0171743	0.0609906	-0.0476554	-0.0375939	-0.0192558	-0.0143556	0.0231184	0.03636	0.0622612	0.0322745	0.000914113	5.76838e-05	0.00720015	-0.00590965	-0.0216571	0.0520209	-0.0297864	0.0456283	0.00515782	-0.0130451	0.00523453	-0.0163409	-0.025664	-0.0257037	-0.0231613	-0.00939227	-0.0221502	-0.0242898	-0.0659975	-0.0438	-0.082717	-0.0299029	-0.0514762	-0.0500737	-0.0433765	-0.0620328	-0.0671713	-0.0608909	-0.0575235	0.0214983	0.0472106	-0.065714	-0.000444312	-0.0100419
M207T626	-0.00971105	0.0350687	-0.0211789	-0.0179084	0.0364705	0.0250391	0.0834085	-0.028731	-0.0903503	-0.0782249	-0.0589196	0.0271156	0.0592926	0.0857835	0.0466962	-0.0148061	-0.0266307	-0.0144354	-0.0215773	-0.0288597	0.0667316	-0.0835749	0.0541098	0.0139621	-0.0239021	0.0140435	-0.0127299	-0.0254696	-0.0259879	-0.020996	-0.0109065	-0.00862478	-0.0269665	-0.0669187	-0.0214032	-0.0718545	-0.027575	-0.0629729	-0.032832	-0.0554073	-0.052076	-0.0524583	-0.0508272	-0.0765912	0.0281818	0.0475888	-0.0915955	-0.00357536	-0.0661924
M166T502	-0.0246657	0.0228802	0.00916449	-0.00527222	-0.00857544	-0.028445	0.0797963	-0.0450114	-0.0157591	0.0180045	-0.00465026	0.0363881	0.0429026	0.0790895	0.0266072	0.0767036	0.0635073	0.0580279	0.0408875	0.0448728	0.079584	-0.0036315	0.0299371	0.00220259	-0.00258888	0.00163863	-0.0541588	0.00810572	0.0265698	-0.0482187	0.0410391	-0.00244352	-0.0126078	-0.118746	-0.0722345	-0.0980607	-0.0704474	-0.103697	-0.067992	-0.0742752	-0.104206	-0.0771526	-0.0607411	-0.0854616	-0.0167407	0.0337604	-0.0717376	-0.0122984	0.0303316
M265T685	-0.00826051	0.0407465	-0.0290318	-0.021128	0.0363386	0.0238879	0.107425	-0.0883929	-0.0552465	-0.0194591	-0.016559	0.0422593	0.0617704	0.109266	0.0545215	0.0135084	0.0124654	0.0228395	-0.00218203	-0.0295336	0.0937931	-0.0405674	0.0782955	0.00730401	-0.0201608	0.00736395	-0.0344213	-0.0419468	-0.0397211	-0.0448484	-0.0105181	-0.0397243	-0.0416115	-0.124295	-0.085826	-0.15187	-0.0587976	-0.0963399	-0.094878	-0.0791952	-0.117882	-0.124087	-0.1108	-0.102909	0.0327228	0.0828477	-0.113733	-0.00165103	-0.00309614
M876T888	-0.000530482	-0.0261889	0.0252457	0.0164785	-0.0468772	-0.0442399	-0.0438942	-0.0204616	0.115286	0.130668	0.0881442	-0.00513762	-0.0458201	-0.047295	-0.0367035	0.0710322	0.0836489	0.0657201	0.0560173	0.0561187	-0.0230197	0.117686	-0.0351489	-0.0185736	0.0284299	-0.0189672	-0.0240597	0.0252268	0.0366707	-0.0125323	0.0338248	-0.00733458	0.0173526	-0.0124555	-0.0453422	-0.00789818	-0.020037	0.00307759	-0.0286481	0.0142487	-0.0266785	-0.0154531	-0.00293648	0.0318791	-0.0389753	-0.0198706	0.0585045	-0.00111553	0.1252
M84T806	-0.000640049	-0.0256205	0.0247861	0.016237	-0.0472128	-0.0448364	-0.0413019	-0.0261343	0.118763	0.136582	0.0922104	-0.0035168	-0.0454414	-0.0447731	-0.0359695	0.0745633	0.088051	0.0698205	0.0583648	0.0567741	-0.0200584	0.121972	-0.0329652	-0.0192234	0.0288758	-0.0196262	-0.0265638	0.0240137	0.0359271	-0.0151069	0.0344199	-0.0100766	0.0160618	-0.0185827	-0.0518105	-0.0157589	-0.0234949	-0.000757618	-0.0347849	0.0115739	-0.0334696	-0.0224335	-0.00869272	0.0289727	-0.0389437	-0.016617	0.0562258	-0.00107105	0.131576
M854T888	0.0058989	-0.0332412	0.0237943	0.0186275	-0.0480587	-0.0402788	-0.0646002	-0.017414	0.131669	0.142299	0.100597	-0.0130243	-0.0597642	-0.0681266	-0.0452087	0.0598455	0.077996	0.0599697	0.0518569	0.0486001	-0.041821	0.13207	-0.042479	-0.0212445	0.0315637	-0.0215248	-0.0144919	0.0230354	0.0309052	-0.00390874	0.0258134	-0.0108741	0.0201005	0.0102587	-0.037682	0.00721221	-0.00713741	0.0258702	-0.020598	0.0314496	-0.00968117	-0.00524064	0.00534549	0.0529023	-0.0369597	-0.0257877	0.0784186	0.00216977	0.1338
M162T641	0.00498273	-0.0316966	0.0237246	0.017718	-0.0428167	-0.0353905	-0.0660624	0.00408774	0.106357	0.107944	0.0761746	-0.0168037	-0.0544989	-0.0690338	-0.043108	0.0437174	0.0565378	0.0410679	0.0397352	0.0432909	-0.0467011	0.104067	-0.0459888	-0.0168362	0.0269995	-0.0170754	-0.00552116	0.0258454	0.0318489	0.00458614	0.0226239	0.000369512	0.0227854	0.0286126	-0.0122712	0.0330634	0.00425281	0.0346746	0.00218645	0.0363392	0.0134229	0.0190718	0.0246327	0.0564014	-0.0343551	-0.0346927	0.0777364	0.00140675	0.0988595
M130T806	0.00835201	-0.0257039	0.0136051	0.0131257	-0.0312065	-0.0227029	-0.0542458	-0.0118891	0.0965763	0.101137	0.0745333	-0.0130387	-0.0475028	-0.0565898	-0.034184	0.0313364	0.0472711	0.0357202	0.0308077	0.0253489	-0.0383502	0.095817	-0.0307927	-0.0156525	0.0223511	-0.0157505	-0.00349003	0.0121617	0.0147439	0.00241766	0.0106577	-0.0109626	0.0138973	0.0196322	-0.0216722	0.0111698	0.00302853	0.030776	-0.0104813	0.0308319	0.00255737	0.000263071	0.00617959	0.0469621	-0.0216927	-0.018682	0.0625115	0.00379458	0.0938415
M204T624	0.00706314	-0.0213121	0.0109245	0.0110473	-0.028911	-0.0221173	-0.0409298	-0.0267741	0.0961464	0.10722	0.0781189	-0.00696124	-0.0412715	-0.0432286	-0.0284212	0.0382961	0.0549503	0.0437406	0.0343449	0.0247205	-0.0256663	0.0977884	-0.0212975	-0.0158267	0.0212477	-0.0159426	-0.0103904	0.00751041	0.0112195	-0.00527575	0.0113853	-0.0175286	0.00875782	-0.000150245	-0.0378818	-0.0125087	-0.00730551	0.016329	-0.0269156	0.0197646	-0.0172374	-0.0197084	-0.010903	0.0335039	-0.0193984	-0.00743479	0.0492435	0.0034693	0.102038
M366T887	-0.000936318	-0.00985509	0.0107545	0.00607398	-0.0130062	-0.0118786	-0.023166	0.0222065	0.0154545	0.0087357	0.0045406	-0.00840134	-0.0137199	-0.023863	-0.013773	0.00674576	0.0051206	0.000970404	0.00661696	0.0161106	-0.0187976	0.0124529	-0.0210289	-0.00201932	0.00613081	-0.00212103	0.00329094	0.0148049	0.0167737	0.00753838	0.00939647	0.0125918	0.0116644	0.0230395	0.0174144	0.0350534	0.00882644	0.0161189	0.0209544	0.014841	0.0231165	0.0290946	0.027157	0.020885	-0.0130446	-0.0219782	0.0263779	-0.00126889	0.00523009
M111T673	0.00154097	-0.0165541	0.0136095	0.00975492	-0.0262431	-0.0232977	-0.0304397	-0.00985615	0.068079	0.0749852	0.0518805	-0.00525208	-0.0293527	-0.03235	-0.0228029	0.0357645	0.0442234	0.0343053	0.0295729	0.028857	-0.0183861	0.0687545	-0.0217638	-0.0109675	0.0165754	-0.0111522	-0.0103363	0.0134695	0.0187397	-0.00421674	0.0163853	-0.0047708	0.0105203	0.000199176	-0.0222336	0.000750125	-0.00706373	0.00857399	-0.0129192	0.0130476	-0.00922264	-0.00491354	0.00133599	0.0239134	-0.0210025	-0.0130214	0.0382678	0.000309346	0.0710507
M100T674	0.00664018	-0.00930194	0.000121062	0.00379458	-0.0096877	-0.00467179	-0.0184593	-0.024072	0.0503333	0.0577986	0.044471	-0.00259023	-0.0207255	-0.0194051	-0.0117653	0.0131985	0.0250055	0.0209494	0.0137371	0.0026998	-0.0116568	0.0519342	-0.00397021	-0.00853057	0.00962413	-0.00850163	-0.0036475	-0.00395859	-0.00424202	-0.00330642	-0.00140202	-0.0168651	6.85814e-05	-0.00285397	-0.0260162	-0.0181607	-0.00344043	0.00940923	-0.0216864	0.00980781	-0.0142101	-0.0209581	-0.0159912	0.0156863	-0.00336243	0.00447861	0.0210824	0.00370162	0.0555872
M117T659	0.0193053	-0.0274669	0.00164432	0.0102537	-0.0128367	0.00351146	-0.0751526	0.013535	0.0678535	0.0531139	0.0495023	-0.0271712	-0.0519188	-0.0761324	-0.0342719	-0.0240325	-0.00615903	-0.0097418	-0.00432634	-0.0117655	-0.0656457	0.0611305	-0.0326504	-0.0108885	0.0146503	-0.0106176	0.0274456	0.000579825	-0.00844421	0.0271399	-0.0178155	-0.0079295	0.0138378	0.0747859	0.0233551	0.0556324	0.0397243	0.0747594	0.0275091	0.0585793	0.0557106	0.0380381	0.0330026	0.0740682	-0.00217366	-0.0268616	0.0753597	0.0095339	0.0421856
M513T889	0.0342787	-0.0301779	-0.0151889	0.00740471	-0.0019842	0.0236552	-0.0865039	-0.0235713	0.0985319	0.0889177	0.0856649	-0.0298527	-0.0662413	-0.0872154	-0.0352611	-0.0446685	-0.00976283	-0.00991146	-0.0131572	-0.0443695	-0.0764348	0.0934326	-0.0180396	-0.0167284	0.0162227	-0.0161223	0.0366488	-0.0249622	-0.0425702	0.029241	-0.0441794	-0.0390913	0.00253848	0.0789324	-0.000779391	0.0236029	0.0469313	0.0945059	0.00137501	0.0712105	0.0448474	0.00475362	0.00169263	0.0876355	0.0170537	-0.00447055	0.0823935	0.018408	0.0767255
M116T659	0.022256	-0.0118826	-0.0172312	0.000164195	0.00986634	0.0253776	-0.0399596	-0.0218765	0.042252	0.0371146	0.0419382	-0.0148253	-0.0308214	-0.0397086	-0.0121975	-0.0398069	-0.0184466	-0.0146322	-0.0179051	-0.0417639	-0.0379126	0.0399844	0.00162241	-0.00754845	0.00430721	-0.00707274	0.0248185	-0.0251497	-0.0385551	0.0169295	-0.0361281	-0.0292779	-0.00539032	0.0419896	-0.00236597	0.00119611	0.0285406	0.0529357	-0.0044991	0.0373141	0.0219968	-0.00736966	-0.0100085	0.043088	0.0210363	0.00880949	0.0342321	0.0123745	0.0314971
M175T980	0.0350836	-0.0100177	-0.035513	-0.00496219	0.0277527	0.0508773	-0.0441551	-0.0440275	0.0440847	0.03816	0.0526979	-0.0177272	-0.0350429	-0.0429997	-0.00715353	-0.0733581	-0.0407383	-0.0305201	-0.037666	-0.0799592	-0.0457351	0.0419768	0.0181449	-0.00851402	0.000102142	-0.00767613	0.0393103	-0.0500456	-0.0731958	0.023432	-0.065003	-0.0515965	-0.016788	0.0536279	-0.00834672	-0.0168186	0.0415468	0.0727324	-0.0154811	0.0479877	0.0241698	-0.0259358	-0.0303355	0.0516108	0.0442132	0.0281202	0.0318628	0.0200151	0.0320135
M163T641	0.0240174	-0.0287641	-0.00387619	0.0103777	-0.0216851	-0.00358907	-0.0646426	-0.0583908	0.136844	0.150179	0.120388	-0.014141	-0.0636935	-0.0668978	-0.0355787	0.0160233	0.0513793	0.0425103	0.026079	-0.00646183	-0.0470331	0.138825	-0.0139653	-0.0231925	0.0254709	-0.0229603	0.00250193	-0.0153989	-0.0209536	0.00120749	-0.0153694	-0.0473217	0.00102575	0.0164232	-0.0562283	-0.0321196	0.00592789	0.0472365	-0.0462102	0.0415064	-0.0177476	-0.0435696	-0.0337215	0.058935	-0.00263725	0.00811793	0.0691982	0.0131806	0.141908
M161T810	0.0266644	-0.0225121	-0.0131394	0.00565106	-0.00741317	0.0116135	-0.0558836	-0.0570402	0.11023	0.119464	0.10162	-0.0138192	-0.0541089	-0.0571722	-0.0263307	-0.00739565	0.0271221	0.0236568	0.00899623	-0.0268713	-0.0438206	0.111551	-0.00308564	-0.01902	0.0180705	-0.0186254	0.0112761	-0.0258171	-0.0359753	0.0057974	-0.0288498	-0.049522	-0.00494108	0.0226255	-0.0458892	-0.0324475	0.0136602	0.0510773	-0.0407237	0.0408058	-0.0100257	-0.0424331	-0.0360067	0.053824	0.010797	0.0158605	0.0557607	0.0149207	0.11226
M658T896	0.0416578	-0.0311231	-0.0245384	0.00655688	-0.00828181	0.0205744	-0.0754992	-0.105895	0.173584	0.194422	0.164491	-0.0160891	-0.079581	-0.0774281	-0.0356053	-0.00712687	0.0487655	0.044054	0.0163187	-0.0455236	-0.0573244	0.178009	0.0054455	-0.0302355	0.0271553	-0.0296065	0.0120451	-0.0468875	-0.0624614	0.00210443	-0.0467114	-0.0859689	-0.0135385	0.0172502	-0.0885222	-0.0753673	0.0123734	0.0678511	-0.080923	0.0543273	-0.0348924	-0.0875557	-0.0747297	0.0723984	0.020792	0.0372172	0.0749179	0.0237257	0.185074
M128T802	0.0245083	-0.0166842	-0.0163595	0.00330705	-0.00913587	0.00689465	-0.032452	-0.0982025	0.130611	0.158205	0.127317	-0.00045649	-0.047987	-0.0341873	-0.0189076	0.0196752	0.059142	0.0536985	0.0262113	-0.0210793	-0.0183415	0.138133	0.0144733	-0.0229395	0.0203376	-0.0226315	-0.00851365	-0.0342851	-0.0404154	-0.0144029	-0.0231796	-0.0683707	-0.0149499	-0.0260768	-0.0935166	-0.092003	-0.0137226	0.0186588	-0.0862098	0.0178055	-0.0621376	-0.094556	-0.0790493	0.028182	0.0109519	0.0406525	0.0346138	0.0145476	0.155004
M148T805	0.0116954	-0.0114715	-0.00496406	0.00428708	-0.0186224	-0.011437	-0.010994	-0.0917898	0.118125	0.151755	0.113393	0.00888128	-0.0336361	-0.013189	-0.0141915	0.0506083	0.0795571	0.0703249	0.0425723	0.00755046	0.00384355	0.127763	0.0125782	-0.0205762	0.020417	-0.0205769	-0.0264865	-0.0189736	-0.0162135	-0.0270503	0.000479275	-0.0544143	-0.0115667	-0.0558119	-0.100763	-0.0995076	-0.0342627	-0.0143106	-0.0906973	-0.00448489	-0.0820936	-0.0970618	-0.0781223	0.00377038	-0.00400457	0.0366795	0.0177896	0.00744393	0.151701
M277T669	0.00304808	-0.00330978	-0.00167998	0.00211526	-0.0177392	-0.0171466	0.012513	-0.088458	0.0937795	0.130852	0.0928875	0.017237	-0.0162907	0.0105016	-0.00454835	0.0627335	0.0832106	0.0740769	0.0463807	0.0183456	0.0247623	0.10507	0.0186042	-0.0164843	0.0162343	-0.0166369	-0.0366425	-0.0136125	-0.00633651	-0.0355189	0.0114594	-0.0458858	-0.0130502	-0.0785142	-0.103252	-0.109246	-0.0475201	-0.0399624	-0.0937579	-0.0238472	-0.0964082	-0.101545	-0.0813762	-0.0200352	-0.00780765	0.0396539	-0.0047024	0.00286144	0.134151
M514T888	0.00590507	0.00946316	-0.0176849	-0.00632533	0.00191773	0.00215074	0.0403949	-0.115418	0.0703887	0.114085	0.0844901	0.0265739	0.00105528	0.0394774	0.0136452	0.0466517	0.0698327	0.0672286	0.033164	-0.00811591	0.0460933	0.084951	0.0464711	-0.0133383	0.00720997	-0.013305	-0.0370413	-0.035092	-0.0320001	-0.0424295	-0.0049458	-0.0627538	-0.0287003	-0.102173	-0.121233	-0.150781	-0.0545752	-0.0555415	-0.117321	-0.0398538	-0.120693	-0.136037	-0.114608	-0.0440996	0.0121963	0.0681482	-0.0378998	0.00540727	0.121554
M247T490	0.0367846	0.00116755	-0.0493156	-0.0111529	0.0293503	0.0501006	-0.000280956	-0.142872	0.0964712	0.12989	0.118575	0.00854132	-0.0276924	0.000122105	0.00814604	-0.0275422	0.0219283	0.029772	-0.00694469	-0.0822402	0.00223799	0.10765	0.0604668	-0.0186178	0.00494822	-0.0178145	0.00300834	-0.078108	-0.0966988	-0.0167708	-0.0646608	-0.102658	-0.0420815	-0.0439383	-0.114742	-0.151339	-0.011131	0.0145337	-0.118566	0.00595603	-0.0862564	-0.145679	-0.130921	0.00430429	0.0529362	0.0881504	-0.00932141	0.0228825	0.131487
M714T879	0.0180878	0.0224582	-0.0452943	-0.0185119	0.0437646	0.0504966	0.0488559	-0.101037	-0.00258854	0.0222868	0.0312258	0.0199616	0.0196569	0.0508136	0.0342867	-0.0350197	-0.0119808	0.00174674	-0.0234549	-0.0742454	0.0388841	0.00752031	0.0705507	-0.00180887	-0.0132416	-0.00120852	-0.00117419	-0.065479	-0.0790085	-0.0194255	-0.0508577	-0.0675038	-0.0426012	-0.0599271	-0.0761244	-0.130218	-0.0181898	-0.0236083	-0.0867704	-0.0267025	-0.0767201	-0.115661	-0.107407	-0.0411209	0.0531195	0.082309	-0.0611519	0.0126275	0.0302334
M264T806	0.0216708	0.00758108	-0.0356216	-0.0107443	0.0276137	0.0388605	0.0138674	-0.0882153	0.0356621	0.0555372	0.0558528	0.008679	-0.00522147	0.014782	0.0143727	-0.0272717	0.000344432	0.00864694	-0.0134466	-0.0604797	0.0111056	0.0429315	0.0470951	-0.00769661	-0.0029513	-0.00714567	0.00352598	-0.0537546	-0.0666537	-0.0109115	-0.0450593	-0.0630624	-0.0307918	-0.0323447	-0.0670836	-0.0994188	-0.00719117	0.00206468	-0.0726841	-0.00381485	-0.0550553	-0.093005	-0.0853225	-0.00920081	0.0402728	0.0615383	-0.0224258	0.0138322	0.0584366
M871T888	0.0261822	0.0101405	-0.0441281	-0.0133938	0.0320333	0.0451834	0.0223672	-0.121753	0.0540586	0.0844845	0.079625	0.0144087	-0.00631039	0.0232511	0.018636	-0.0234627	0.0125858	0.0216619	-0.00971707	-0.0712146	0.0202722	0.0649257	0.0621091	-0.0113073	-0.00200077	-0.0106642	-0.00217956	-0.0680827	-0.0824858	-0.0197617	-0.0529477	-0.0837361	-0.0403824	-0.054493	-0.0983351	-0.140474	-0.0174889	-0.00667048	-0.104063	-0.0108431	-0.084083	-0.130661	-0.118099	-0.0176502	0.0485197	0.0826048	-0.0317885	0.0169732	0.0890339
M162T637	0.0214633	0.0411611	-0.0670099	-0.0314106	0.0838054	0.0908187	0.0744116	-0.0754973	-0.0983355	-0.0915731	-0.0436705	0.0190276	0.0524082	0.0793112	0.0611711	-0.104891	-0.0912841	-0.0618842	-0.076017	-0.126358	0.0469494	-0.0921037	0.0949045	0.0137088	-0.0367615	0.0147063	0.0265435	-0.0866115	-0.11205	-0.00190988	-0.0840145	-0.059525	-0.0547518	-0.0321708	-0.0263298	-0.107624	0.00865288	-0.0118265	-0.0514986	-0.0282866	-0.0384792	-0.0897598	-0.0945098	-0.0558757	0.0873464	0.0929267	-0.0999374	0.0149573	-0.0808027
M259T880	0.0367462	0.0133975	-0.0596589	-0.0200133	0.0702557	0.091666	-0.00460687	-0.0318964	-0.0542546	-0.0721662	-0.020683	-0.0125116	0.00479892	-0.000435709	0.0258635	-0.136507	-0.113249	-0.086927	-0.0870783	-0.132342	-0.0245474	-0.0579376	0.0518464	0.00720695	-0.0248666	0.00841867	0.06019	-0.0753006	-0.109116	0.0334091	-0.0970291	-0.049113	-0.0338796	0.0618212	0.0266166	-0.0166223	0.0581688	0.0695997	0.00461397	0.0349223	0.0434351	-0.0186439	-0.0333839	0.0227883	0.0805671	0.0494222	-0.0208994	0.0217726	-0.0733011
M70T659	0.0367848	0.0180145	-0.0642032	-0.0227102	0.0755064	0.096103	0.00697581	-0.0435829	-0.0598723	-0.0737614	-0.0213853	-0.00800215	0.0112417	0.0114088	0.0322274	-0.137245	-0.113204	-0.0853028	-0.0885964	-0.138325	-0.0146887	-0.0618842	0.0617549	0.00788194	-0.0273383	0.00912621	0.0573223	-0.0817959	-0.116052	0.0288113	-0.100259	-0.0552916	-0.0393485	0.0486839	0.0163424	-0.0350802	0.0524653	0.060281	-0.00698973	0.0268849	0.0302478	-0.034051	-0.0473818	0.0119928	0.0858421	0.0601128	-0.0336296	0.0221598	-0.073119
M189T516	0.0353255	0.0226613	-0.0667811	-0.0250367	0.0802499	0.0992379	0.0179882	-0.046512	-0.0725155	-0.0850469	-0.0299641	-0.00449548	0.0192599	0.0227391	0.0383856	-0.139246	-0.117047	-0.0875424	-0.0915438	-0.141825	-0.00592796	-0.0737103	0.0685986	0.00985766	-0.030568	0.0111095	0.0557193	-0.084781	-0.119041	0.0261999	-0.101443	-0.0558512	-0.0426954	0.040227	0.0142957	-0.0436267	0.0489889	0.0519823	-0.0105574	0.0195843	0.0239936	-0.0400749	-0.053309	0.00188475	0.0893558	0.0659132	-0.0457033	0.0215759	-0.082827
M173T983	0.0673827	0.00296733	-0.0900107	-0.0222302	0.0750364	0.11507	-0.0247091	-0.157703	0.074053	0.0895745	0.114317	-0.00828183	-0.038077	-0.0216161	0.0167271	-0.130944	-0.0612719	-0.0358751	-0.0701151	-0.177636	-0.0338206	0.0803886	0.0865384	-0.0159999	-0.0088211	-0.0142787	0.0536063	-0.129435	-0.174165	0.0151972	-0.137062	-0.136978	-0.061154	0.0225018	-0.0858565	-0.143176	0.0418879	0.0848292	-0.104106	0.0471946	-0.037085	-0.144074	-0.14168	0.0412883	0.108301	0.113321	-0.0027632	0.0404449	0.08724
[truncated: 255 more rows]
[truncated: 69 more columns]

## Sheet: Filter
	Bacillaceae	Bacillaceae Bacillus	Bifidobacteriaceae	Christensenellaceae Christensenellaceae	Clostridiaceae Clostridium sensu stricto	Erysipelotrichaceae Holdemanella	Lachnospiraceae Fusicatenibacter	Lachnospiraceae Lachnospiraceae	Moraxellaceae	Moraxellaceae Acinetobacter	Pseudomonadaceae Pseudomonas	Staphylococcaceae Staphylococcus
M244T466	-0.549217	-0.61415	-0.450111	-0.55579	0.246195	-0.585857	0.116534	-0.225189	-0.587338	-0.594367	-0.585706	-0.631798
[truncated: 16 more rows]

## Sheet: Dots
	M244T466	Diglyceride_MS1_34	Ceramide_MS2_57	Ceramide_MS2_84	Ceramide_MS2_62	Triglyceride_MS2_60	Phosphatidylethanolamines_MS1_24	Diglyceride_MS2_81	Diglyceride_MS2_56	Ceramide_MS2_33	Monogalactosyldiacylglycerol_MS2_118	Monogalactosyldiacylglycerol_MS2_115	PE.40.1...M.H.._MS1_117	PE.43.0...M.H.._MS1_122	Phosphatidylglycerols_MS2_103	PE.44.1...M.H.._MS1_123	Monogalactosyldiacylglycerol_MS1_107
[truncated: 12 more rows]

[truncated: 2 more sheets: Sheet1, Format]
