# Supplementary material for: Adaptation of the infant gut microbiome during the complementary feeding transition
Source: PLoS One. 2022 Jul 14;17(7):e0270213. doi: 10.1371/journal.pone.0270213 (PMC9282554; doi:10.1371/journal.pone.0270213)
Supplement: S2 File — (ZIP) [file pone.0270213.s002.zip › Final docs/Process docs/MBComp_Timeseries_Log2FC_Table_Process.xlsx]

## Sheet:  Fold change BM calc
Primary ID	ICF001_CF1	ICF004_CF1	ICF005_CF1	ICF006_CF1	ICF007_CF1	ICF008_CF1	ICF014_CF1	ICF015_CF1	ICF017_CF1	ICF019_CF1	ICF020_CF1	ICF021_CF1	ICF023_CF1	ICF025_CF1	ICF026_CF1	ICF027_CF1	ICF029_CF1	ICF030_CF1	ICF032_CF1	ICF034_CF1	ICF035_CF1	ICF036_CF1	ICF037_CF1	ICF038_CF1	ICF039_CF1	Mean	STDEV		ICF001_CF3	ICF004_CF3	ICF005_CF3	ICF006_CF3	ICF007_CF3	ICF008_CF3	ICF014_CF3	ICF015_CF3	ICF017_CF3	ICF019_CF3	ICF020_CF3	ICF021_CF3	ICF023_CF3	ICF025_CF3	ICF026_CF3	ICF027_CF3	ICF029_CF3	ICF030_CF3	ICF032_CF3	ICF034_CF3	ICF035_CF3
Timepoint	Baseline	Baseline	Baseline	Baseline	Baseline	Baseline	Baseline	Baseline	Baseline	Baseline	Baseline	Baseline	Baseline	Baseline	Baseline	Baseline	Baseline	Baseline	Baseline	Baseline	Baseline	Baseline	Baseline	Baseline	Baseline	Baseline	Baseline		Midpoint	Midpoint	Midpoint	Midpoint	Midpoint	Midpoint	Midpoint	Midpoint	Midpoint	Midpoint	Midpoint	Midpoint	Midpoint	Midpoint	Midpoint	Midpoint	Midpoint	Midpoint	Midpoint	Midpoint	Midpoint
Acidaminococcaceae	0	0.000128601	0	0	0.000147842	0	0.000182216	0.000139938	0	0.000229647	0	0	0	0	0	0	0	5.50721e-05	0	0	0	2.9417e-05	0	0	0+Q4AB3B3:Z3	3.80305e-05	7.01257e-05		0	0.000187266	6.26331e-05	0	0	0	0.000861379	0	0	0	9.70459e-05	4.09567e-05	4.5041e-05	3.25256e-05	0.000130429	4.84285e-05	4.13462e-05	0	0.000160875	3.54899e-05	6.37389e-05
Acidaminococcaceae Phascolarctobacterium	0	0.000514403	0	0	0.000384388	0	0.00655977	0	0	0.000114824	0	0	0.000158567	3.8956e-05	0	7.57117e-05	8.57045e-05	5.50721e-05	0	0	0	2.9417e-05	0	0	0	0.000320673	0.0013059		0.000112089	0.000249688	0.000125266	0	0	0	0.00621424	0	5.22739e-05	0	0.000116455	0	2.25205e-05	0	0.000391288	9.6857e-05	8.26925e-05	0	0.00045045	7.09799e-05	0
Actinomycetaceae Actinomyces	0.00166491	0.00141461	5.72475e-05	0.000197537	0.000118273	0.00121359	0.00109329	0.000139938	0	0	0.00054338	0	0	0	0	7.57117e-05	0.00805622	0	0.000726006	0	0	2.9417e-05	0	0.00145871	0	0.000671554	0.00163429		0.000112089	0.000499376	0.000626331	0.00032188	0.00316994	0.000424052	6.15271e-05	0.00522322	0.000104548	0.000309259	0.000213501	0.00024574	0.00092334	0.000422833	0.000978218	0.000823284	0.000165385	8.41822e-05	0.001287	0	0.000191217
Actinomycetaceae Varibaculum	0	0	0	0	0	0.000441306	0	0	0	0	0	0	0	0	0.000839631	0	0	0.0013768	0	0	0	2.9417e-05	0	0.002693	0	0.000215206	0.000608639		0	0	6.26331e-05	0	0.000176108	0.00118735	6.15271e-05	0	0	0	0	4.09567e-05	0.000135123	3.25256e-05	0	0	0	0	0.000514801	0	0
Alcaligenaceae	0	0	0	0	0	0	0	0	0	0	0	0.000259583	0	0	0	0	0	0	0	0	0	0	0	0	0	1.03833e-05	5.19166e-05		0	0.000124844	0	0	0	0	0	0	0.000888657	0	0	0	0	0	0	0	0	0.000252547	0	0.00017745	0
Alcaligenaceae Parasutterella	0	0	0	0	0	0	0	0	0	0.000114824	0	0.00553777	0	0	0	0	0	0	0	0	0	0	0	0	7.90764e-05	0.000229267	0.00110628		0	0	0	0	0	0	0	0	0.0101411	0	0	0	0	0	0	0	0	0.00286219	0	0	0
Alcaligenaceae Sutterella	0	0	0	0	0	0	0	0	0	0.000114824	0	0	0	0	0	0	0	0	0	0	0	0	0	0	0	4.59296e-06	2.29648e-05		0	0.00093633	0	8.04699e-05	0	0	0	0	0	0	0	0	0	0	0	0	4.13462e-05	0	0	0.0135926	0
Archaea	0	0.00102881	5.72475e-05	0	0	0	0	0	0	0	0	0	0	0	0	0	0	0	0.000145201	0	0	0	0.000162853	0	0	5.57645e-05	0.000207323		0	0	0	0	0	0	0	0	0.000104548	0	0.000271729	0	4.5041e-05	0	3.26073e-05	0	8.26925e-05	0	0	0	0
Bacillaceae	0	0	0	0	0	0	0	0	0	0	0	0	7.92833e-05	0	0	0	0	0	0	4.55249e-05	0	0	0	0	0	4.99233e-06	1.79528e-05		0	0	0	0	0	0	0	0	0	0	1.94092e-05	0	0	0	0	0	0	0	0	0	0
Bacillaceae Bacillus	0	0	0	0	8.87049e-05	0	0.000182216	0	0	0.000114824	9.05633e-05	0.000173055	0.000158567	7.7912e-05	0	0.000151423	0	0	0	0.0001821	0	0.000147085	0	0	0	5.4658e-05	7.2645e-05		0	6.2422e-05	0.000438432	0	0	0	0	0	0	0	1.94092e-05	0	2.25205e-05	3.25256e-05	0	0	4.13462e-05	0	0.0002574	0	0
Bacillales	0	0	5.72475e-05	6.58458e-05	0.000325251	0	0.000182216	0	0	0	0	8.65276e-05	0	3.8956e-05	0	0	0	5.50721e-05	0	4.55249e-05	0	0.000205919	0	0.000112208	0	4.69907e-05	8.17781e-05		0.000112089	0	0.000939496	0	0	8.48104e-05	0	0	0	0	0	0	0	3.25256e-05	3.26073e-05	0	0.000206731	0	0.0011583	0	0
Bacteroidaceae	0	0.000514403	0.00211816	0.00164615	0	0	0	0.000139938	0	0.000229647	0	0.00224972	0	0	0	0	0.00077134	0.000165216	0	0	0	0	0	0	0	0.000313383	0.000669627		0	0	0.000688964	0.00104611	0	8.48104e-05	0.00110749	9.85513e-05	0.000575013	0	0	0	0	0	0.000195644	0	0.00033077	0.000252547	0	0.000816269	0
Bacteroidaceae Bacteroides	0	0.0560699	0.385505	0.363205	0.000118273	0.000110327	0.00510204	0.0139938	5.82683e-05	0.00953037	9.05633e-05	0.353466	0	3.8956e-05	0.015953	7.57117e-05	0.128385	0.0311158	0	0	0	0	8.14266e-05	0	0.0013443	0.0545698	0.121138		0	0.0446941	0.212765	0.278426	0.000117405	0.00966839	0.197133	9.85513e-05	0.140146	7.13674e-05	0	0.000368611	0	0	0.0536715	0	0.0717357	0.0523613	0.0001287	0.335735	0
Bacteroidales	0	0.0102881	0.056217	0.0643971	0	0	0.000728863	0.00153932	0	0.00562636	0	0.0436099	0	0	0.00167926	7.57117e-05	0.0811622	0.0159159	0	0	0	2.9417e-05	0	0	0.000711687	0.0112792	0.0232854		0	0.000873908	0.0157835	0.0157721	0.00140886	0.00279874	0.0372239	0	0.04161	4.75783e-05	3.88184e-05	8.19134e-05	0.000157643	0	0.0204448	0	0.0452741	0.00176783	6.43501e-05	0.197501	0
Betaproteobacteria	0.000350508	0	0	0	0	0	0	0	0	0.000114824	0	8.65276e-05	7.92833e-05	3.8956e-05	0	0	0	0	0	0	0	0	8.14266e-05	0.000112208	0	3.45493e-05	7.65698e-05		0.000112089	6.2422e-05	6.26331e-05	0	5.87027e-05	0	6.15271e-05	9.85513e-05	0.000365917	0	0	0	0	3.25256e-05	6.52146e-05	4.84285e-05	4.13462e-05	8.41822e-05	6.43501e-05	0.00024843	0.000191217
Bifidobacteriaceae	0.390553	0.464249	0.201912	0	5.91366e-05	0.83451	0.617347	0.460047	0	0.770582	0.886525	0	0.459367	0	0.688497	0.304815	0.453805	0.407259	0.0190213	0.00104707	0.8594	5.88339e-05	0	0.695355	0.690179	0.368184	0.325147		0.526817	0.011985	0.286359	0.440251	0.0170824	0.709185	0.0960438	0.666009	0.154626	0.635599	0.400896	0.225507	0.504257	0.591315	0.124755	0.416921	0.300794	0.512585	0.139221	0.0957164	0.549494
Bifidobacteriaceae Bifidobacterium	0.0137574	0.0250771	0.0153423	0	0	0.0519638	0.03043	0.0196614	0	0.0406476	0.0196523	8.65276e-05	0.0183144	0	0.0461797	0.00416414	0.0167981	0.0433968	0.000435604	0	0.0148229	0	0	0.0129039	0.0216669	0.015812	0.01628		0.0490389	0.000436954	0.0175373	0.0120705	0.000997945	0.0372318	0.004553	0.0207943	0.00428646	0.0136788	0.00386243	0.00147444	0.0090082	0.00868434	0.000815182	0.0261514	0.0107914	0.0127115	0.00598456	0.00358449	0.0142138
Bifidobacteriaceae Bifidobacterium breve	0.000438135	0	5.72475e-05	0	0	0.000551633	0.00528426	0.0146935	0	0.00355954	0.00181127	0	0.000792833	0	0	0	0.00222832	0.000220289	0.000290402	0	0.000435967	0	0	0.000785458	0	0.00124595	0.00308218		0.000336266	0	0	0.00024141	0	0	0.000553744	0.00236523	0.000993204	0.00028547	5.82276e-05	0	0.00270246	6.50512e-05	0.000130429	4.84285e-05	0.00198462	0	0.00019305	7.09799e-05	0.000191217
Bifidobacteriaceae Bifidobacterium longum subsp. longum	0.00692254	0.00360082	0.00246164	0	0	0.00342012	0.00965743	0.00594738	0	0.0101045	0.0201051	0	0.00586696	0	0.00671704	0.00688976	0.00668495	0.0013768	0.000290402	0	0.0250681	0	0	0.0142504	0.00790764	0.00549086	0.00654328		0.00145715	0.000249688	0.00400852	0.00885169	0	0.00644559	0.000922907	0.00315364	0.00371145	0.00618517	0.00343543	0.00311271	0.005495	0.00608229	0.00110865	0.00062957	0.00380385	0.0127115	0.000997426	0.00131313	0.00420677
Bifidobacteriales	8.76271e-05	0.000385802	0.000171743	0	0	0.000220653	0.000546647	0.000139938	0	0.000229647	0.000181127	0	0.00023785	0	0	0.000151423	0.000257113	0.000495649	0	0	0.000435967	0	0	0.000336625	0.000395382	0.000170928	0.000177862		0.000224178	6.2422e-05	0.000187899	8.04699e-05	0	0.000339242	6.15271e-05	0.000689859	0	0.000142735	9.70459e-05	4.09567e-05	2.25205e-05	6.50512e-05	3.26073e-05	0	4.13462e-05	8.41822e-05	3.2175e-05	0	0
Burkholderiales	0.000262881	0.000128601	0	0	0	0	0.000182216	0	0	0	0	0	7.92833e-05	0	0	7.57117e-05	0	0	7.26006e-05	0	0.000217984	0	0	0	7.90764e-05	4.39342e-05	7.68253e-05		0.000224178	6.2422e-05	0	0.00016094	0	0.000169621	0	9.85513e-05	0	0	0	0	2.25205e-05	0	9.78218e-05	0	4.13462e-05	0	0	0.000390389	0
Christensenellaceae Christensenellaceae R-7 group	0	0	0	0	2.95683e-05	0	0	6.99692e-05	0	0.000459295	0	0	0	0	0	0	0	0	0	0	0	0	0	0	0	2.23533e-05	9.22474e-05		5.60444e-05	0	0	0	0	0	0	0	0	0	1.94092e-05	4.09567e-05	0	0	0	4.84285e-05	0	0	0	0	0
Clostridiaceae Sarcina	0	0	0	0	0	0	0	0	0	0	0	0	0	0	0	0	0	0.00666373	0	0	0	0	0	0	0	0.000266549	0.00133275		0	0	0	0	0	0	0	0	0	2.37891e-05	0	0	0	0	3.26073e-05	0	0	0	0	0	0
Clostridiaceae Clostridium sensu stricto	0.058272	0.00218621	0	0.05294	0.374955	0	0.000546647	0.00958578	0.177952	0.000114824	0.00479985	0.131263	0.0156981	0.389716	0.00167926	0.0038613	0.000257113	0.005342	0.183026	0.0182555	0.000108992	0.634288	0.0024428	0.00729354	7.90764e-05	0.0829865	0.15969		0.00459563	0.0171037	0.00714018	0.00442585	0.00293513	0	0.025103	0	0.0101934	0.0192454	0.00372657	0.0715924	0.0264165	0.0143113	0.0437915	0.00668313	0.00289424	0.00564021	0.00427928	0.0014196	0.0240933
Clostridiaceae Clostridium neonatale	0	0	0	0.000197537	0.000709639	0	0	0	0.000582683	0	0	0.000259583	0	0.00109077	0	0	0	0	0.000798606	0	0	0.0019121	0	0	0	0.000222037	0.000465505		0	0	0	0	0	0	0	0	0	2.37891e-05	0	0	0	3.25256e-05	0	0	0	0	0	0	0
Clostridiaceae Unclassified	0.00823694	0.000128601	0	0.00427998	0.0313424	0	0	0.000489784	0.0115371	0	0.00081507	0.00977762	0.0033299	0.0306584	0.000839631	0.000605694	0	0.0100782	0.00776826	0.00468906	0	0.046214	0.00024428	0.00291741	0	0.00695809	0.0118464		0.000280222	0.00093633	0.000187899	0.00064376	0	0	0.000123054	0	0.000784109	0.000951565	0.000310547	0.00438237	0.00306279	0.00100829	0.000945611	0.00096857	0.00033077	8.41822e-05	0.000225225	0.00010647	0.00407929
Clostridiales	0.016211	0.000900206	0.000114495	0.00645289	0.0394737	0.000551633	0.00255102	0.0197313	0.011071	0.00126306	0.000996196	0.0118543	0.0205344	0.0182704	0.00923594	0.00469413	0.00737059	0.0214781	0.00878467	0.00191205	0.000217984	0.0538919	0.0348506	0.0130162	0.000474458	0.0122361	0.0137387		0.0330101	0.0527466	0.00576225	0.0140822	0.140417	0.00932915	0.060235	0.0038435	0.0518557	0.0109192	0.0188075	0.135075	0.0239168	0.00806635	0.057291	0.0389365	0.00434136	0.0366192	0.0563385	0.00791426	0.00956084
Clostridiales Family XI Anaerococcus	0	0.000257202	0	0	0	0	0	0	0	0	0	0	7.92833e-05	0	0.00755668	0	0	0	0	0	0	0	0	0.000112208	0	0.000320215	0.00150866		0	0	6.26331e-05	8.04699e-05	0	0	0	9.85513e-05	0	2.37891e-05	0	0	0	0	0	0	0	8.41822e-05	0	0	0
Coriobacteriaceae	0.00122678	0.000514403	0.00973208	0	0	0.00220653	0.00400875	0.00216905	0	0	0	0	0.000396416	0	0.00755668	0	0.000514227	0.00104637	0	0	0	0	0	0	0.00861932	0.00151962	0.00286726		0.00240991	0.000686642	0.00413379	0.000965639	0.000293513	0.0016114	0.00578355	0.0368582	0.0021955	0	0.000970459	0.000696265	0.00171156	9.75768e-05	0.00130429	0.000532713	4.13462e-05	0.000252547	0.000772201	0.00014196	0.00662885
Coriobacteriaceae Atopobium	0	0	0	0	2.95683e-05	0	0.000182216	0	0	0	0	0	0	0	0	0	0.00351388	0	0.000580804	9.10498e-05	0	0	0	0	0	0.000175901	0.000705736		0	0	6.26331e-05	0	0	0	0	0	0	0	0	0	4.5041e-05	0	0	0	0	0	0	0	0
Coriobacteriaceae Collinsella	0	0	0.136821	0	0	0.032436	0.0652332	0	0	0.000114824	0	0	0	0	0	0	0	5.50721e-05	0	0	0	0	0	0	0.0873794	0.0128816	0.033859		5.60444e-05	0	0.039083	0	0	0	0.0679874	0.0945107	0.00920021	0	1.94092e-05	4.09567e-05	4.5041e-05	0	0.017934	0	0	8.41822e-05	3.2175e-05	0	0
Coriobacteriaceae Eggerthella	0.00131441	0.000257202	0	0	0	0.000220654	0	0.00167926	0	0	0	0	0.000317133	0	0.00335852	7.57117e-05	0	0.00104637	0	0	0	0	0	0	0	0.00033077	0.000774813		0.00218573	0.000749064	0	0.00064376	0.00064573	0.00152659	0.000861379	0.00995368	0.000313643	0	0.0012616	0.000491481	0.00308531	0.000162628	0.000195643	0.000823284	0	0.000420911	0	0	0.0110906
Desulfovibrionaceae Bilophila	0	0	0	0	0	0	0	0	0	0.000114824	0	0.000519166	0	0	0	0	0	0	0	0	0	0	0	0	0.000158153	3.16857e-05	0.000108519		0	0.00174782	0	0	0	0	0	0.00206958	0	0	0	0	0	0	0.000228251	0	0	0	0	0	0
Enterobacteriaceae	0.0922713	0.0721451	0.0331463	0.274248	0.240509	0.00364078	0.100401	0.0617828	0.529775	0.0391549	0.00525267	0.229644	0.228177	0.386482	0.0193115	0.330482	0.105845	0.0174028	0.430885	0.223709	0.0326976	0.13623	0.435062	0.0263689	0.0464178	0.164042	0.157321		0.0430981	0.0459426	0.0403357	0.0339583	0.0351629	0.0190824	0.00153818	0.00423771	0.0288029	0.0518365	0.0272117	0.000901048	0.0925818	0.104993	0.00218469	0.0654269	0.0622261	0.00420911	0.0478121	0.0221812	0.100644
Enterobacteriaceae Citrobacter	8.76271e-05	0	0	0.00105353	5.91366e-05	0	0	0	0.000233073	0	0	0	0.00118925	0.000701208	0	0.000529982	8.57045e-05	0	0.000580804	0.000227625	0.000108992	0.000264753	8.14266e-05	0.000224417	0	0.000217101	0.000336616		0.000112089	6.2422e-05	0.000187899	8.04699e-05	5.87027e-05	0	0	0	5.22739e-05	7.13674e-05	0	0	0.000292766	0.000455359	0	4.84285e-05	0.000413462	0	6.43501e-05	7.09799e-05	0.000254956
Enterobacteriaceae Enterobacter	0	0	0	6.58458e-05	5.91366e-05	0	0	0	0.000233073	0	0	8.65276e-05	0.000317133	0.00237631	0	0	0.000171409	5.50721e-05	0.000145201	0	0.000217984	5.88339e-05	8.14266e-05	0	0	0.000154718	0.000471245		0	0	0	0	0	0	0	0	5.22739e-05	4.75783e-05	3.88184e-05	4.09567e-05	4.5041e-05	3.25256e-05	6.52146e-05	0	0	0	0	0	0.000254956
Enterobacteriaceae Escherichia-Shigella	0.0359271	0.0290638	0.0190062	0.167578	0.16304	0.00198588	0.0612245	0.038623	0.0895001	0.0196348	0.00208295	0.16371	0.113613	0.00077912	0.00923594	0.130376	0.0624786	0.00903183	0.227021	0.117546	0.0170027	0.000117668	0.2911	0.00852783	0.0254626	0.0721467	0.0797285		0.0171496	0.0206617	0.0246775	0.0168182	0.0241855	0.00712408	0.00104596	0.00285799	0.0118139	0.034518	0.0157408	0.00012287	0.0611206	0.071166	0.000619538	0.0512374	0.0317126	0.00126273	0.0306306	0.0141605	0.0395819
Enterobacteriaceae Klebsiella	0.00113915	0	0	0.000263383	2.95683e-05	0.000110327	0	0.000349846	0.122013	0	0.00027169	0	7.92833e-05	0.00198675	0	0.00946396	0.000428522	0	7.26006e-05	0	0	0.00841325	0	0	0	0.00578487	0.0243385		0.000504399	0	0	0.00048282	0	0	0	0	0.00172504	2.37891e-05	0.00046582	4.09567e-05	0	9.75768e-05	0.000195644	0.00130757	0	0.000336729	0	7.09799e-05	0.00707502
Enterobacteriaceae Enterobacteriaceae bacterium	8.76271e-05	0	0	0.000329229	0	0	0.000182216	6.99692e-05	0.000233073	0.000114824	0	0	0.00023785	0	0	0.000605694	0.000171409	0	0.000726006	0.0001821	0.000217984	0	0	0	7.90764e-05	0.000129482	0.000190325		5.60444e-05	0.000187266	6.26331e-05	0	0	0	6.15271e-05	0	5.22739e-05	2.37891e-05	0	0	0	6.50512e-05	0	0	0	0	3.2175e-05	0	0.000127478
Enterobacteriaceae Salmonella enterica subsp. enterica serovar Paratyphi A	0.000613389	0.000900206	0.000286238	0.00125107	0.0017741	0	0.000911079	0.000419815	0.00116536	0.000229647	9.05633e-05	0.00224972	7.92833e-05	0	0	0.00234706	0.000685636	0	0.00217802	0.0020031	0.000108992	0	0.00301278	0.000224417	0.000711687	0.000849687	0.000908418		0.000392311	0.000499376	0.000250532	0.00032188	0.000117405	0	6.15271e-05	0	0.000156822	0.00026168	9.70459e-05	0	0.000270246	0.00100829	0	0.000193714	0.000413462	0	0.00019305	0.00014196	0.000127478
Enterobacteriales	0.000262881	0.000128601	5.72475e-05	0.000592612	0.000620934	0	0.000364431	0	0.0012819	0	0	0.000865276	0.000317133	0.000973899	0	0.000605694	8.57045e-05	5.50721e-05	0.000580804	0.000682874	0.000108992	0.00185327	0.00179139	0.000224417	7.90764e-05	0.000461288	0.000539016		0.000168133	6.2422e-05	0.000125266	8.04699e-05	5.87027e-05	0	0	0	0	0	1.94092e-05	0	4.5041e-05	3.25256e-05	0	9.6857e-05	8.26925e-05	0	0	0	0.000127478
Enterococcaceae	0.000963898	0.000385802	0	6.58458e-05	0	0	0.000182216	0.00146935	0.000582683	0	0.000181127	8.65276e-05	0.0004757	0.00120764	0.00587741	0	0.000257113	0.00242317	0	0	0.00119891	0.000235336	0	0.0530745	0	0.00274669	0.0105586		0	0.00530587	0.000563698	0.00587431	0.000469621	0.00915953	0.00153818	0.000591308	0.000888657	0.00813588	0.00229028	0.000409567	0.00256734	0.00289478	3.26073e-05	0.000532713	0.000744232	0.00698712	0.00508366	0.000745289	0.00707502
Enterococcaceae Enterococcus	0.00306695	0.00295782	0.000114495	0.000592612	0	0.000110327	0.000364431	0.00230898	0.00355437	0	0.00081507	0.000605694	0.00182352	0.00638878	0.00839631	0.000605694	0.0018855	0.00209274	0.000363003	4.55249e-05	0.00446866	0.00135318	0	0.0610413	0	0.0041182	0.0120495		0.000112089	0.00499376	0.000438432	0.00426491	0.00123276	0.0106013	0.00141512	0.00157682	0.000784109	0.00468646	0.018167	0.000286697	0.00288262	0.00744837	6.52146e-05	0.000677999	0.00066154	0.0101019	0.0039897	0.00120666	0.00560903
Erysipelotrichaceae	0	0.000643004	0	0	2.95683e-05	0	0	0.00202911	0	0.000229647	0	0	0	0.00225945	0.00503778	0.0180951	0.000257113	0.000165216	7.26006e-05	0.0844942	0	0	0.00594414	0	7.90764e-05	0.00477344	0.0170386		0.0112089	0.00680399	6.26331e-05	0.00072423	0.0103904	0	0.00264567	9.85513e-05	0.00757972	2.37891e-05	0.00857886	0.0012287	0.015967	0.00572451	0.00123908	0.00576299	0.000909617	0.0106911	0.0205598	0.000496859	6.37389e-05
Erysipelotrichaceae Coprobacillus	0	0	0	0	0	0	0	0	0	0	0	0	0	0	0	0	0	0	0	0	0	0	0	0	0	1e-14	0		0	0	0	0	0	0	0	0	0	0	3.88184e-05	0.000163827	0	0.000910717	0	0	0	8.41822e-05	0	0	0
Erysipelotrichaceae Erysipelatoclostridium	0	0.00810185	0	0	0	0	0.00182216	0.00692695	0	0	0	0	0	0	0.02267	0.0965324	0.00548509	0.00192753	0	0.502049	0	0	0.0261379	0	0.000237229	0.0268756	0.100967		0.0117693	0.00805243	0	0.00265551	0.0167303	0	0.0139051	0.000197103	0.00731835	0	0.0059198	0.00315367	0	0.00256952	0.00198904	0.00513342	0.00066154	0.00404074	0	0.00227136	0
Erysipelotrichaceae Erysipelotrichaceae	0	0	0	0	0	0	0	0	0	0.000114824	0	0	0	0	0	7.57117e-05	8.57045e-05	0	0	0.000591824	0	0	0	0	0	3.47226e-05	0.000120135		5.60444e-05	0	0	0	0	0	6.15271e-05	0	5.22739e-05	0	0	8.19135e-05	0	0	0	0	0	8.41822e-05	0	0	0
Erysipelotrichaceae Faecalitalea	0	0	0	0	0	0	0	0.00559754	0	0	0	0	0	0	0	0	0	0	0	0	0	0	0	0	0	0.000223902	0.00111951		0.000112089	6.2422e-05	0	0	0.000117405	0	0	0	0.000209096	0	0.000194092	0	0	3.25256e-05	0	0	0	0	0.0001287	0	0
Erysipelotrichaceae Holdemanella	0	0	0	0	2.95683e-05	0	0	0	0	0	9.05633e-05	0	0	0	0	0	0	0	0	0	0	0	0	0	0	4.80526e-06	1.88179e-05		0	0	0	0	0	0	6.15271e-05	0	0	0	0	0	0	0	0	0	0	0	3.2175e-05	0	0
Erysipelotrichaceae Turicibacter	0	0	0	0	0	0	0	0	0	0	0	0	0	0	0	0	0	0	0	4.55249e-05	0	0	0	0	0	1.821e-06	9.10498e-06		0.000168133	0	6.26331e-05	0	0.000176108	0	0	0	0	0	0	0	0	0	3.26073e-05	0	0	0	0	0	0
Firmicutes Unclassified	0.000963898	0.00643004	0.00595374	6.58458e-05	0.00280899	0.000661959	0.0034621	0.00279877	0.0012819	0.000574119	0.000724506	0.000173055	0.00198208	0.0025711	0.00335852	0.00317989	0.00179979	0.00368983	0.00312182	0.0100155	0.00108992	0.0020886	0.00211709	0.00594704	0.00347936	0.00281358	0.00229893		0.00257804	0.0449438	0.0090818	0.00177034	0.00540065	0.00508863	0.00775241	0.00216813	0.00569786	0.0017604	0.00438648	0.0166694	0.00272498	0.00182143	0.00560845	0.00537556	0.0100471	0.00429329	0.010843	0.00330056	0.00433425
Fusobacteriaceae Fusobacterium	0	0	0	0	2.95683e-05	0	0	0	0.000174805	0	0	0	0	0	0	0	0	0	0	0	0	0.0020886	0	0	0.000948917	0.000129676	0.000450635		0	0	6.26331e-05	0	0	0	0	0	0	2.37891e-05	1.94092e-05	0	0	0	0.000293466	0.00348685	0	0	0	0.000461369	0.00172095
Gammaproteobacteria Unclassified	0.00569576	0.00398663	0.00171743	0.0181076	0.0117682	0.000441306	0.00546647	0.00300868	0.0254632	0.00229647	0.00027169	0.0134118	0.0152224	0.0127386	0.00419815	0.0165051	0.00617072	0.00121159	0.0161173	0.0101976	0.00152589	0.00614814	0.0271151	0.000561041	0.000790764	0.00840551	0.00787325		0.0035308	0.00205993	0.00162846	0.00177034	0.00152627	0.000424052	0.000307636	0.000197103	0.00115003	0.0010943	0.00166919	8.19135e-05	0.00304027	0.00312246	0.0027064	0.00615042	0.00260481	0.000252547	0.00183398	0.000887248	0.00452546
Lachnospiraceae	0.026551	0.000771605	0.000171743	6.58458e-05	0.000502661	0.00033098	0.00874636	0.0736076	0	0.00378918	0.00534323	0	0.0326647	7.7912e-05	0.0302267	0.00976681	0.0018855	0.0899879	0.000145201	0.000273149	0.000108992	0.000441254	0.139728	0.043088	0.00324213	0.0188607	0.0347126		0.14252	0.274907	0.0281223	0.0424077	0.415498	0.0114494	0.104412	9.85513e-05	0.125353	0.0176277	0.0737937	0.244471	0.0469778	0.0633924	0.195578	0.0664439	0.0456048	0.0578332	0.197909	0.0208681	0.0107081
Lachnospiraceae Eubacterium rectale	0	0	0	0	0	0	0	6.99692e-05	0	0	0	0	0	0	0	0	0	0	0	0	0	0	0.000895693	0	0	3.86265e-05	0.000179102		5.60444e-05	0.00218477	0	8.04699e-05	0.00088054	8.48104e-05	0.000123054	0	0.000313643	2.37891e-05	1.94092e-05	8.19135e-05	2.25205e-05	0	0	9.6857e-05	4.13462e-05	0.000336729	0.000289575	0	6.37389e-05
Lachnospiraceae Ruminococcus gauvreauii	0	0	0	0	0	0	0	0	0	0	0	0	0	0	0	0	0	0	0	0	0	0	0	0	0	1e-14	0		0	0	0	0	0.00610508	0	0	0	0	0	0	0	0	0	0	0	0	8.41822e-05	0	0	0
Lachnospiraceae Anaerostipes	8.76271e-05	0	0	0	0	0	0	0.0009096	0	0	0	0	0	0	0	0	0	0	0	0	0	2.9417e-05	0	0	0	4.10658e-05	0.00018186		0	0.00093633	0	8.04699e-05	0.00416789	0	0.00153818	0	0.0107684	0	0.0107915	0.0483289	0	3.25256e-05	3.26073e-05	0	0	0.000589276	0	0	0
Lachnospiraceae Blautia	0	0	0	0	0	0	0	0.0707389	0	0.000574118	9.05633e-05	0	0	0	0.000839631	0	0	0.0645996	0	0	0	0	8.14266e-05	0.000224417	0	0.00548595	0.018737		0.0219134	0.00031211	0.00344483	0.0339584	0.0423247	0.0225596	0.000184581	0	0.178724	0.0424874	0	0.0267038	0	3.25256e-05	0.0272597	0.018984	0	0.0218032	0.152477	0.0227136	0.0228823
Lachnospiraceae Coprococcus	0	0	0	0	0	0	0	0.000279877	0	0.000114824	0	0	0	0	0	0	0	0	0	0	0	0	8.14266e-05	0	7.90764e-05	2.22082e-05	6.19371e-05		0.00156924	0	6.26331e-05	0	0	0	0	0	0	0	1.94092e-05	0	6.75615e-05	0	0	0	4.13462e-05	0	0	0	0
Lachnospiraceae Dorea	0	0	0	0	0	0	0	0	0	0.000114824	9.05633e-05	0	0	0	0	0	0	0	0	0	0	0	0	0	0	8.21549e-06	2.86494e-05		0	6.2422e-05	0.00382062	0	0.0022307	0	0	0	0	0	1.94092e-05	0.00581586	0	0	0	0	0	0	3.2175e-05	0	0
Lachnospiraceae Fusicatenibacter	0.000175254	0	0	0	0.000147842	0	0	0	5.82683e-05	0	0	0	0	0.000116868	0	0	0	0	0	0	0	0.000353003	0	0	0	3.40494e-05	8.29788e-05		0	0	0	0	0.0136777	0	0	0	0.000104548	0	0	0	0	0	0	0	0	8.41822e-05	0	0	0
Lachnospiraceae Hungatella	0	0	0	0	0	0	0	0.0009096	0	0	0	0	0	0	0	0	0	0.00440577	0	0	0	0	0	0	0	0.000212615	0.000892283		0.00369893	0	0	0.00144846	0.00170238	0	0.000123054	0	0.00188187	0	0	0.000204784	0	0	0	0	0	0.00244129	0.00222008	0.00159705	0
Lachnospiraceae Lachnoclostridium	0.049334	0.000257202	0	0	0	0	0.000364431	0.00608732	0	0.000344471	9.05633e-05	0	0	0	0.000839631	0	0.00274254	0.00682894	0	0	0	0	0	0.000336625	0	0.00268903	0.00988565		0.0160287	0.00305868	6.26331e-05	0.00177034	0.00205459	0	0.0103366	0	0.00940931	4.75783e-05	0.000349365	0.00298984	0	0.0124573	6.52146e-05	0	0.000620193	0.00134692	0.00109395	0.0137701	0.00242208
Lachnospiraceae Lachnospira	0	0	0	0	2.95683e-05	0	0	0	0	0.000114824	9.05633e-05	0	0	0	0	0	0	0.000440577	0	0	0	0	0	0	0	2.70213e-05	9.08559e-05		0	0	0	0	5.87027e-05	0	0	0	0	0	1.94092e-05	0.00012287	0	0	0.194274	0.003051	0	0.000252547	0.000225225	0	0
Lachnospiraceae Lachnospiraceae (UCG-008, NK4A136, NK4A136, NC2004, ND3007)	0.000262881	0	0	0	5.91366e-05	0	0	0.000349846	5.82683e-05	0.000344471	0	0	0.000158567	0	0	0	0	0.000550721	7.26006e-05	0	0.000108992	2.9417e-05	0	0.000112208	0	8.42844e-05	0.000144121		0.000280222	0.00062422	0	8.04699e-05	0.00088054	8.48104e-05	6.15271e-05	0	0.000993205	9.51565e-05	0	0.00024574	4.5041e-05	0.000162628	0.000391287	4.84285e-05	0.000124039	0.000336728	0.0005148	0.00014196	0
Lachnospiraceae Roseburia	8.76271e-05	0	0	0	0	0	0	6.99692e-05	0	0.000114824	0	0	7.92833e-05	0	0	0	0	0	0	0	0	0	0	0.000224417	0	2.30448e-05	5.36699e-05		0.000336266	0	6.26331e-05	0	0.00845318	0	0.0465145	0	0.000156822	0	0.00362952	0.00462811	4.5041e-05	0	6.52146e-05	0.0291055	0	0.00395657	9.65251e-05	0	0
Lachnospiraceae Sellimonas	0	0	0	0	0	0	0	0.000209908	0	0	0	0	0	0	0	0	0	0.000165216	0	0	0	0	0	0	0	1.5005e-05	5.23327e-05		0.000280222	0	0	0.00016094	0	0	0	0	0	0	0	0	0	0	0	0.000290571	0	0	0	0	0
Lachnospiraceae Tyzzerella	0	0	0	0	0	0	0	0.000559754	0	0	9.05633e-05	0	0	0	0	0	0	0	0	0	0	0	0	0	0	2.60127e-05	0.000112659		0.00285826	0.000187266	0	0	0	0	0	0	0	0.000142735	0.00048523	0	0.00139627	0	0	0.000145285	0.000248077	8.41822e-05	0	0	0.000127478
Lachnospiraceae Ruminococcus gnavus	0	0	0	0	0	0	0	0.000139938	0	0	0	0	0	0	0.00251889	0	0	5.50721e-05	0	0	0	0	0.000814266	0	7.90764e-05	0.00014429	0.000521065		0	0.00318352	0	0	5.87027e-05	0	0.000123054	0	0.00026137	0	1.94092e-05	0	0	0	0	4.84285e-05	0.000413462	8.41822e-05	0.000160875	0	0
Lactobacillaceae	0	0	0.000114495	0	0	0.000110327	0	0	0	0	0	0	0	3.8956e-05	0	0	0	5.50721e-05	7.26006e-05	0	0	0	0	0	0	1.5658e-05	3.4745e-05		0	0	0	0	0	0	0	0	0.000104548	2.37891e-05	0.000116455	0	0	0	0	0	0.00206731	0.00505093	3.2175e-05	0.000567839	0
Lactobacillaceae Lactobacillus	0	0	0.0129952	0	0	0.00970874	0.000182216	0.000559754	5.82683e-05	0.0297393	0.00226408	0.000259583	0	0.00222049	0.0109152	0	0.00779911	0.0161912	0	4.55249e-05	0	0	0	0.000336625	0.00458643	0.00391447	0.00718283		0.000672533	0.00031211	0.00306902	0.00032188	0.000469622	0.00101772	0	0.0198088	0.00177731	0.0524788	0.0974147	0	0	0.00591966	0.00303248	0.00188872	0.249649	0.0194461	0.0126126	0.00674309	0.00662885
Lactobacillaceae Lactobacillus rhamnosus	0	0	5.72475e-05	0	0	0.000992939	0	0	0	0	0	0	0	0	0	0	0	0	0	0	0	0	0	0	7.90764e-05	4.51705e-05	0.000198373		0	0	0.000125266	0	5.87027e-05	0	0	0.00128117	0.000156822	2.37891e-05	0.000601685	0	0	3.25256e-05	6.52146e-05	9.6857e-05	0	0.000252547	0.000579151	7.09799e-05	0.000509911
Lactobacillales	0.00113915	0.000643004	0.00194642	6.58458e-05	5.91366e-05	0.00033098	0.000182216	0.00111951	0.00122363	0.000114824	0.000452817	0	0.000158567	0.00148033	0.0109152	7.57117e-05	0.00111416	0.0013768	0.00101641	0	0.00119891	0.000470671	0	0.0180655	0.000632611	0.0017513	0.00400988		0.000168133	0.00387016	0.00144056	0.00297739	0.00088054	0.00831142	0.00141512	0.00108406	0.00172504	0.00302122	0.00318311	0.000573394	0.00240969	0.00204911	0.000456502	0.001356	0.0016125	0.0109437	0.00379665	0.00117117	0.00764867
Micrococcaceae Rothia	0.000701016	0.000128601	0.000686971	0.000658458	0.000295683	0.000110327	0.000728862	0	0	0.000114824	0.00153957	0	0.00103068	0.000545384	0	0	8.57045e-05	0	0.00101641	0.0020031	0	2.9417e-05	0	0.000224417	0.00181876	0.000468727	0.000602316		0	0.000124844	0.000939496	0	0.000117405	0	0.000123054	0.000492757	0	0	0.000174682	4.09567e-05	0.000382848	6.50512e-05	0.000554324	9.6857e-05	0.000206731	0.000168364	0.0001287	0	6.37389e-05
Moraxellaceae	8.76271e-05	0	0	0.000329229	0.000443525	0	0	6.99692e-05	0.000174805	0	0	8.65276e-05	0.00023785	3.8956e-05	0	7.57117e-05	8.57045e-05	0	0	9.10498e-05	0	0	0.00024428	0	0	7.86094e-05	0.000119088		0	0	0	8.04699e-05	0	0	0	0	0	0	5.82276e-05	0	2.25205e-05	3.25256e-05	0	4.84285e-05	4.13462e-05	0	0.0001287	0	0
Moraxellaceae Acinetobacter	0	0	0	0	0	0	0	0	0	0.000114824	0	0	0	3.8956e-05	0	0	0	0	0	0	0	0	0	0	0	6.1512e-06	2.39411e-05		0	0	0	0	5.87027e-05	0	0	0	0	0	0	0	0	0	0	0	0	0	0	0	0
Negativicutes	0	0	0	0	2.95683e-05	0	0	0.000139938	0	0.000114824	0	0	0	0.000116868	0	0	0.000171409	5.50721e-05	0	0	0	0	0	0	0	2.51072e-05	5.16214e-05		5.60444e-05	0.000187266	0	0	0	0.000169621	0	0	0.000156822	9.51565e-05	5.82276e-05	0	0	3.25256e-05	9.78218e-05	0.000145285	8.26925e-05	0.000252547	0.0002574	0.00028392	0
Pasteurellaceae	0	0.000128601	0	0.000131692	0	0	0	6.99692e-05	0.000233073	0	0	0.000605694	0	0	0	0	0	0.000165216	7.26006e-05	0	0	0.00144143	0	0	0	0.000113931	0.000305897		0	0.00062422	0.00106476	0	0.000176108	0	0	0	0.000365917	7.13674e-05	0.000873413	0	0.00047293	0.000130102	0.00909743	0.00644099	0	0	0.0001287	0.000425879	0.000127478
Pasteurellaceae Haemophilus	8.76271e-05	0.000257202	0	0.000131692	0	0	0	0.000139938	0.000466146	0	0.000181127	0	0	0	0	0	0	0.000330433	0.000508204	0	0	0.00394187	0	0	0	0.00024177	0.000785423		0	0.00218477	0.00144056	8.04699e-05	5.87027e-05	0	0.000246108	0	0.000784109	7.13674e-05	0.00199914	0	0.00101342	0.000422833	0.023836	0.0192745	0	0	9.65251e-05	0.00102921	0.000382434
Peptostreptococcaceae	0.00517	0	0	0	0	0	0	0.000769661	0	0	0	0	7.92833e-05	0	0.00419815	0	0.00248543	0.000550721	0	0	0	0	0	0.00100987	0	0.000570525	0.00135885		0.00336266	0	0.00388325	0.00032188	0.0113296	8.48104e-05	0.00387621	0.000985513	0.000836383	0.00542392	0.00430884	0.00638925	0.001644	0.00621239	0.00035868	0.0251828	0.00177789	0.000589275	0.00427928	0.00021294	0.00331442
Peptostreptococcaceae Intestinibacter	0	0	0	0	0	0	0	0.000139938	0	0	0	0	0	0	0	0	0	0.000440577	0	0	0	0	0	0	0	2.32206e-05	9.13352e-05		0.000896711	0	0.000501064	0	0.0021133	0	0.00123054	0.000295654	0.000209096	0.00140355	0.00135865	0.00131062	0.000427889	6.50512e-05	0.000260858	0.001017	0.000785579	0	0.0015444	3.54899e-05	0.000701128
Peptostreptococcaceae Peptoclostridium	0.000613389	0	0	0	0	0	0	0.000209908	5.82683e-05	0	0	0	0	0	0	0	0.00299966	0.000330433	0	0	0	0	0	0.000112208	0.000158153	0.000179281	0.000604322		0.00184946	0	0.00100213	8.04699e-05	0.0044027	8.48104e-05	0.00129206	0.00078841	0.00026137	0.00140356	0.00153333	0.000778178	0.000585533	0.010701	0.000195644	0.00319628	0.000826924	8.41822e-05	0.0018018	7.09799e-05	0.00254956
Porphyromonadaceae Barnesiella	0	0	0	0	0	0	0	0	0	0.000114824	0	0	0	0	0	0	0	0	0	0	0	0	0	0	0	4.59296e-06	2.29648e-05		0	0	6.26331e-05	0	0.00123276	0	0	0	0	0	0	0	0	0	0	0	0	0	0	0	0
Porphyromonadaceae Parabacteroides	0	0.0317644	0.0136249	0	0	0	0.0034621	0	0	0.000459295	0	0.00674915	0	0	0	0	0	0	0	0	0	0	0	0	0	0.0022424	0.00685157		0	0.000561798	0.00576224	0	0	0.00288355	0.0173506	0	0	0	0	8.19135e-05	0	0	0.00123908	0	0	0	0	0	0
Prevotellaceae	0	0.000128601	0	0	0	0	0	0	0	0	0	0	0	0	0	0	0.000514227	0	7.26006e-05	0	0	0	0	0	0	2.86171e-05	0.000105231		0	0	0	0.00016094	0	0.000169621	0	0	0	0	0	0	0.000112602	3.25256e-05	3.26073e-05	0.000338999	0.00033077	0	3.2175e-05	3.54899e-05	0
Prevotellaceae Prevotella	0	0	0	0	2.95683e-05	0	0	0	0	0.00137788	0	0	7.92833e-05	0	0	0	0.000257113	0.000110144	0.000290403	0	0	0	8.14266e-05	0	0.00102799	0.000130152	0.000335919		0	0	0	8.04699e-05	0	0.000339241	0.000123054	0	0.000156822	0	0	0	0	0	6.52146e-05	0	8.26925e-05	0	9.65251e-05	0.000603329	0
Pseudomonadaceae Pseudomonas	0	0	0	0	0	0	0	0	5.82683e-05	0	9.05633e-05	0	0	7.7912e-05	0	0	0	5.50721e-05	7.26006e-05	0	0	0	0	0	0	1.41767e-05	2.95427e-05		0	0	0	0	0	8.48104e-05	0	0	0	2.37891e-05	0	0	0	0	0	0	0	0	0	0	0
Rikenellaceae Alistipes	0	0	0	0	0	0	0	0	0	0.000344471	9.05633e-05	0	0.000554983	0	0	0	0	0	0	0	0	0	0	0	0	3.96007e-05	0.000128398		0	0	0	0	0	0	0.00141512	0	0.00642969	0	0	0	0.00331051	0	3.26073e-05	0	0	0.0143952	0	0	0
Ruminococcaceae	0.000350508	0.000257202	0	0.00197538	0.000975754	0.000110327	0.00218659	0.00314861	0.000291341	0.0014927	0	0.000692221	0	0.000350604	0	0.012871	0.0135413	0.00308404	7.26006e-05	4.55249e-05	0	0.00194152	0	0.000224417	0.000158153	0.00175079	0.00358485		0.00364289	0.00131087	0.00150319	0.00128752	0.0558262	0.00585192	0.0428228	0.00167538	0.00371145	9.51565e-05	0.00161096	0.00794561	0.000292766	0.00172386	0.0182927	0.000435856	0.000868271	0.00429329	0.00299227	0.00166803	0.00057365
Ruminococcaceae Butyricicoccus	0	0	0	0	0	0	0	0.00888609	0	0	0	0	0	0	0	0	0	0	0	0	0	0	0	0	0	0.000355444	0.00177722		0	0	0	0	0	0	0.000676798	0	0	0	1.94092e-05	0.000819135	0	0	3.26073e-05	0	0	0	0	0	0
Ruminococcaceae Faecalibacterium	0	0.000128601	0	0	0	0	0.000182216	0	0	0.00183718	9.05633e-05	0	0	0	0	7.57117e-05	0.000257114	5.50721e-05	0	4.55249e-05	0	0	8.14266e-05	0	0	0.000110136	0.000365918		0.0192792	0.00524345	0	0	0.0844144	0	0.11764	0	5.22739e-05	0	1.94092e-05	0.0020888	2.25205e-05	0	0.00107604	0	0	8.41822e-05	9.65251e-05	0	0.000318695
Ruminococcaceae Flavonifractor	0	0	0	0.00125107	0	0	0	0.000279877	0	0	0	0.000432638	0	0	0.000839631	0.00567838	0.000685636	0.00275361	0	0	0	0	0	0	0	0.000476834	0.00124412		0.000280222	0	0.00162846	0.00104611	0.00311124	0	0	0	0.000365917	0	0.000912232	4.09567e-05	0	0.00143113	0	0	0.000413462	0.00252547	0.00196268	0.00131313	0
Ruminococcaceae Ruminiclostridium	0	0	0	0	0	0	0.000182216	0	0	0.000229647	0	0	7.92833e-05	0	0	0.00136281	8.57045e-05	0.000110144	0	0	0	0.000205919	0	0.000224417	7.90764e-05	0.000102369	0.000274317		0	0	0.000125266	0	0.000176108	0.0089899	0.00043069	9.85513e-05	0.000313644	7.13674e-05	0.000194092	0	0.000405369	0	9.78218e-05	9.6857e-05	8.26924e-05	0.000589276	0	0	0.000191217
Ruminococcaceae Ruminococcaceae	0	0	0	0	0	0	0.000546647	0	0	0.000344471	0	0	0	0	0.000839631	0	0	0	0	0	0	0	0	0	0	6.923e-05	0.000204394		0	0	0	0	0	0	6.15271e-05	0	0	0	0	0.00614351	0	0	0	0	0	0	0	0	0
Ruminococcaceae Ruminococcus	8.76271e-05	0	0	0	0	0	0	0	0	0.000344472	0	0	0	0	0	0	0	5.50721e-05	0	0	0	0	0	0	0	1.94868e-05	7.0675e-05		0	0	0	0	0.000469622	0	0.0131668	0	0	0	1.94092e-05	0.00602064	2.25205e-05	3.25256e-05	0	0	0	0.00319892	0.000482625	0	6.37389e-05
Ruminococcaceae Subdoligranulum	0	0	0	0	0	0	0	6.99692e-05	0	0.000114824	0	0	0	0	0	0	0	0	0	0	0	0	8.14266e-05	0	0	1.06488e-05	3.01908e-05		0	0	0	0	0.0257705	0	0.000123054	9.85513e-05	0	0	3.88184e-05	4.09567e-05	0	0	0.033879	0	0	0	6.43501e-05	0	0
Selenomonadales	0	0.00115741	5.72475e-05	0	0.000680071	0	0.000364431	0.000209908	5.82683e-05	0	9.05633e-05	0	0.000158567	0.000155824	0	0	0	0.000165216	0	0	0	0.000264753	0	0	7.90764e-05	0.000137653	0.000264039		5.60444e-05	0.00736579	0.000125266	0	5.87027e-05	8.48104e-05	0.000307636	0	0.000156822	0.000142735	0.000291138	0	0.000270246	0	0.000228251	9.6857e-05	0.000289424	0	0.000740026	0.000496859	0.000191217
Staphylococcaceae Staphylococcus	0.000175254	0.000128601	0	0.000921841	0.000147842	0.000220653	0.000364431	0.000209908	0.000116537	0.000114824	0.000181127	0.000173055	0.00158567	0.000350604	0	0.00090854	0	0	0.000217802	0.000455249	0.00119891	0.000882509	8.14266e-05	0.000224417	0.000158153	0.000352694	0.00041532		0	0	0	0.00024141	0	0	0	0.00413915	0	2.37891e-05	0	0	4.5041e-05	0	3.26073e-05	9.6857e-05	0	0	9.65251e-05	0	0
Streptococcaceae	0	0	0.00022899	0	0	0	0.000364431	0	0	0	9.05633e-05	0	0	7.7912e-05	0	7.57117e-05	8.57045e-05	0.000110144	0.000290402	0	0	0	0	0	7.90764e-05	5.61174e-05	9.9286e-05		0	0.00031211	0.000751597	0	0.000117405	8.48104e-05	0	0.000197103	0.000104548	0	1.94092e-05	0.0018021	2.25205e-05	0	0	0	0	0	3.2175e-05	0	0
Streptococcaceae Lactococcus	0	0	0	0	5.91366e-05	0	0	0	0	0	0	0	0	0	0	7.57117e-05	0	0	0	4.55249e-05	0	0	0	0	0	7.21493e-06	2.0413e-05		0	6.2422e-05	6.26331e-05	0	0	0	0	0	0	0	1.94092e-05	0.0826917	0	0	0	0	0	0	0	0	0
Streptococcaceae Streptococcus	0.00271644	0.00205761	0.0461415	0.00184369	0.000975754	0.00253751	0.0173105	0.00118948	0.000582683	0.00413366	0.00326028	0.000605694	0.00547055	0.00767433	0.00251889	0.0032556	0.00934179	0.0242317	0.0222158	0.00787581	0.000544959	0.000117668	0.000325706	0.000224417	0.0173178	0.00737879	0.0107159		0.00257804	0.0141074	0.0893775	0.0111853	0.00299384	0.00788737	0.00190734	0.00561743	0.00899111	0.000642306	0.00425061	0.00204784	0.00333304	0.00315498	0.00551063	0.0182575	0.000950964	0.00303056	0.053121	0.0067076	0.00140226
Streptomycetaceae Streptomyces	0.00184017	0.000643004	0.00022899	0	0.000118273	0.00209621	0.00291545	0.00202911	0	0.00218165	0.00380366	0	0.000872116	7.7912e-05	0	0.000984252	0.00137127	0.000550721	0.000145201	0	0.0026158	2.9417e-05	0	0.00179533	0.00276767	0.00108265	0.00116312		0.000840666	0.000249688	0.00081423	0.00209222	5.87027e-05	0.00110254	0.000615271	0.00157682	0.000575013	0.00233134	0.00159155	0.000942005	0.00173408	0.00182143	0.000391287	0.000484285	0.00157116	0.00193619	0.000836551	0.00028392	0.00133852
Unclassified Actinobacteria	0.0217315	0.0216049	0.00721319	0.000592612	0.000443525	0.0164387	0.00965743	0.0108452	5.82683e-05	0.0256057	0.0105959	0	0.0219615	0.000662252	0.0209907	0.0143853	0.016541	0.00710431	0.000871207	0.000591824	0.0170027	0.000147085	0	0.00673249	0.0140756	0.00983412	0.00868655		0.0149078	0.00156055	0.0110861	0.00531102	0.000293513	0.0118735	0.00203039	0.0311422	0.00569786	0.00961081	0.00597803	0.00622543	0.0138952	0.0131729	0.00335855	0.0056177	0.00847598	0.00589275	0.0030888	0.00340704	0.00847727
Unclassified Bacilli	0.000175254	0.000128601	0.0010877	6.58458e-05	5.91366e-05	0.000110327	0.000364431	0.000139938	0.000233073	0.000114824	0	0	0.000396416	0.000545384	0.000839631	0.000151423	8.57045e-05	0.000330433	7.26006e-05	0.000136575	0	0.000176502	0	0.00179533	7.90764e-05	0.000283528	0.000410493		0.000112089	0.000561798	0.00137793	0.00040235	0.000117405	0.000593673	0	0.000492756	0.000156822	0.000166524	0.00114514	0.000778178	9.0082e-05	0.000292731	0.000130429	0.000145285	0.0022327	0.000252547	0.00144788	0.00024843	0.000191217
Unclassified Bacteria	0.00797406	0.00887346	0.0376116	0.0267334	0.00632762	0.0287952	0.0196793	0.00986566	0.00157324	0.0110231	0.0103242	0.0122869	0.0071355	0.00475263	0.0218304	0.0077983	0.0265684	0.0274259	0.00471904	0.00364199	0.013297	0.00267694	0.00382705	0.0121185	0.037245	0.0141642	0.0108561		0.0202881	0.00742821	0.0217337	0.0155307	0.00639859	0.022814	0.0244878	0.0505568	0.0188186	0.00780284	0.0084624	0.0117955	0.0114404	0.00591966	0.0152602	0.0173858	0.0211693	0.0219715	0.00971686	0.0566419	0.0174645
Unclassified Bacteroidetes	0	0	0.000343485	0.000855995	2.95683e-05	0	0	6.99692e-05	0	0.000114824	0	0.000346111	0	0	0.000839631	0	0.000942749	0.000881154	0	0	0	0	0	0	7.90764e-05	0.000180103	0.000326278		0	0	0.000501065	0.00032188	0.000234811	0	0.000492217	0	0.00115003	2.37891e-05	0	0	2.25205e-05	0	0.000260858	0	0.00066154	8.41822e-05	0	0.00574937	0
Unclassified Clostridia	0.000262881	0	0.00045798	0	0.000147842	0	0	0.000209908	5.82683e-05	0	0	0	7.92833e-05	7.7912e-05	0	7.57117e-05	0	0.000220289	0.000217802	0	0	0.000117668	0.000569986	0.000112208	7.90764e-05	0.000107473	0.000148749		0.000448355	0.0011236	0.000688964	8.04699e-05	0.00088054	0.000424052	0.00190734	0	0.000365917	0.000142735	0.000388184	0.00139253	0.000112602	9.75768e-05	0.00143472	0.000387428	8.26925e-05	0.000926004	0.000643501	7.09799e-05	0.000127478
Unclassified Proteobacteria	0.000175254	0.000257202	5.72475e-05	0.00164615	0.000650503	0	0.000546647	6.99692e-05	0.0012819	0.000114824	0	0.000865276	0.000396416	0.00038956	0	0.000757117	0.000171409	5.50721e-05	0.000653405	0.000455249	0	0.000205919	0.00146568	0.000224417	0	0.000417569	0.000473137		0.000112089	0.000124844	0.000125266	8.04699e-05	0.000117405	0	0	9.85513e-05	0.000209096	9.51565e-05	0.000271729	0	0.000698135	0.000162628	6.52146e-05	9.6857e-05	0.000620194	8.41822e-05	9.65251e-05	7.09799e-05	6.37389e-05
Unknown	0.000350508	0.0118313	0.00137394	0.000724304	0.000650503	0.000441306	0.000911079	0.000279877	0.000466146	0.000688942	0.00326028	0.000432638	0.000158567	0.000818076	0	0.000378558	0.000514227	0.000385505	0.00246842	0.000637349	0.000217984	0.000441254	0.00301278	0.000448833	0.00086984	0.00127049	0.00235605		0.000168133	6.2422e-05	0.00212952	0.00056329	5.87027e-05	0.000763294	0.000615271	0.000295654	0.00026137	0.000380626	0.000388184	4.09567e-05	0.000945861	0.000130102	0.000163036	0.000677999	0.0054577	0.000505093	0.0003861	0.000958228	0.000191217
Veillonellaceae	8.76271e-05	0.00270062	0	0	0.00304553	0.000220653	0.000728863	0.00678701	0.000233073	0.000114824	0.00027169	0.000259583	0.00221993	0.00249318	0	0	0.00497086	0.00782024	0.00638885	4.55249e-05	0	0.00261811	0.00048856	0	0.00173968	0.00172938	0.0023858		0.00212969	0.0386392	0.0120882	0.00136799	0.00170238	0.0056823	0.00873685	0.000295654	0.0287507	0.00616139	0.0173906	0.00024574	0.00277002	0.000487884	0.00867354	0.0117197	0.00740098	0.0138901	0.063417	0.0127409	0.0109631
Veillonellaceae Dialister	0	0	0	0	0	0	0.000364431	0	0	0.000114824	0	0	0	0	0	0	0	0	0	0	0	0	0	0	0	1.91702e-05	7.55003e-05		0	0.000249688	0	0.00024141	0	0.0118735	0	0	5.22739e-05	0	0	0	2.25205e-05	6.50512e-05	6.52146e-05	0	4.13462e-05	0	0.000160875	7.09798e-05	0
Veillonellaceae Megamonas	0	0	0	0	0	0	0	0	0	0.000574118	0	0	0	0	0	0	0	0	0	0	0	0	0	0	0.0110707	0.000465792	0.00221233		0	0.336017	0.000313165	0	0	0	0	0	0	0	0	0	0	0	0	0	0	0	0	0.024559	0
Veillonellaceae Megasphaera	0	0	0	0	0	0.000441306	0	0	0	0	0	0	7.92833e-05	0	0	0	0.00179979	0.00121158	0.00137941	0	0	0	0	0	0	0.000196455	0.000493548		0.000392311	6.2422e-05	0	0	0	0.0348571	0.00301483	0	0.0105593	0.00104672	0.00425061	0	0	0	0.00172819	0.00184028	0.00111635	0.00496675	0.0302767	0.00237783	0.000701128
Veillonellaceae Veillonella	0.00219068	0.219136	0.000171742	0	0.112714	0	0	0.120067	0.0102552	0.00321506	0.0019924	0.00199013	0.0309998	0.110791	0	0.000151423	0.00137127	0.126886	0.0455931	0.000318675	0	0.0843679	0.013354	0.000224416	0.00237229	0.0355265	0.058607		0.0210727	0.0126716	0.119567	0.0240605	0.0256531	0.000254431	0.0493447	0.00542032	0.0718244	0.0535493	0.219499	0.00208879	0.139267	0.0215971	0.105028	0.115744	0.0873646	0.110279	0.113224	0.0716897	0.101664
Verrucomicrobiaceae Akkermansia	0.230459	0	0	0	0	0	0	0	0	0.000229648	0	0	0	0	0.0167926	0	0	0.00787531	7.26006e-05	0	0	0	0	0.000112208	0	0.0102217	0.046027		0	0	6.26331e-05	0	0	8.48104e-05	0	0.00325219	0	0	0	0.0541448	0	0	0.000456502	0.00358371	0	0	3.2175e-05	0.0288178	0
Vibrionaceae Vibrio	8.76271e-05	0.000128601	0	0.000395075	0.000827912	0	0	0	0.000233073	0	0	0.000346111	0.000396416	0.00019478	0.000839631	0.000151423	0.000171409	0	0.000435603	0.000318674	0	2.9417e-05	0.000569986	0	7.90764e-05	0.000208193	0.000252647		0.000112089	6.2422e-05	0	8.04699e-05	0	0	0	0	5.22739e-05	4.75783e-05	0.000155273	0	0.000180164	0.000162628	0.000228251	0.000290571	8.26925e-05	0	9.65251e-05	3.54899e-05	0.000191217
[truncated: 7 more columns]

## Sheet: BM Fold Change
Primary ID	Base_Mean	Base_STDEV	Base_CV		Mid_Mean	Mid_STDEV	Mid_CV		Fold Change
Acidaminococcaceae	3.80305e-05	7.01257e-05	1.84393		0.000104735	0.000193982	1.85213		2.75396
Acidaminococcaceae Phascolarctobacterium	0.000320673	0.0013059	4.07238		0.000658873	0.00204058	3.09708		2.05466
Actinomycetaceae Actinomyces	0.000671554	0.00163429	2.4336		0.000762964	0.00118252	1.5499		1.13612
Actinomycetaceae Varibaculum	0.000215206	0.000608639	2.82817		0.000100389	0.00025231	2.51333		0.466478
Alcaligenaceae	1.03833e-05	5.19166e-05	5		7.08667e-05	0.00019178	2.70621		6.82505
Alcaligenaceae Parasutterella	0.000229267	0.00110628	4.82527		0.000520133	0.00208438	4.0074		2.26868
Alcaligenaceae Sutterella	4.59296e-06	2.29648e-05	5		0.00126006	0.00370659	2.94159		274.346
Archaea	5.57645e-05	0.000207323	3.71784		2.27774e-05	5.8738e-05	2.57878		0.408457
Bacillaceae	4.99233e-06	1.79528e-05	3.59608		7.76368e-07	3.88184e-06	5		0.155512
Bacillaceae Bacillus	5.4658e-05	7.2645e-05	1.32908		3.644e-05	9.87829e-05	2.71084		0.666691
Bacillales	4.69907e-05	8.17781e-05	1.7403		0.000104895	0.000289897	2.7637		2.23224
Bacteroidaceae	0.000313383	0.000669627	2.13677		0.000237182	0.00034571	1.45757		0.756844
Bacteroidaceae Bacteroides	0.0545698	0.121138	2.21988		0.0873838	0.127593	1.46014		1.60132
Bacteroidales	0.0112792	0.0232854	2.06445		0.0233269	0.0452178	1.93844		2.06813
Betaproteobacteria	3.45493e-05	7.65698e-05	2.21624		7.96536e-05	0.000109271	1.37182		2.3055
Bifidobacteriaceae	0.368184	0.325147	0.883111		0.306825	0.233819	0.762059		0.833348
Bifidobacteriaceae Bifidobacterium	0.015812	0.01628	1.02959		0.0104208	0.0122134	1.17202		0.659043
Bifidobacteriaceae Bifidobacterium breve	0.00124595	0.00308218	2.47375		0.000408791	0.000772181	1.88894		0.328095
Bifidobacteriaceae Bifidobacterium longum subsp. longum	0.00549086	0.00654328	1.19167		0.00330517	0.00310462	0.939325		0.601939
Bifidobacteriales	0.000170928	0.000177862	1.04057		8.81687e-05	0.000150481	1.70674		0.515824
Burkholderiales	4.39342e-05	7.68253e-05	1.74865		6.64875e-05	0.000102877	1.54731		1.51334
Christensenellaceae Christensenellaceae R-7 group	2.23533e-05	9.22474e-05	4.12679		7.90623e-06	1.71449e-05	2.16852		0.353694
Clostridiaceae Sarcina	0.000266549	0.00133275	5		3.56854e-06	9.97445e-06	2.79511		0.0133879
Clostridiaceae Clostridium sensu stricto	0.0829865	0.15969	1.92429		0.015734	0.0195772	1.24426		0.189597
Clostridiaceae Clostridium neonatale	0.000222037	0.000465505	2.09652		2.25259e-06	7.89774e-06	3.50607		0.0101451
Clostridiaceae Unclassified	0.00695809	0.0118464	1.70253		0.000871091	0.00120823	1.38703		0.125191
Clostridiales	0.0122361	0.0137387	1.1228		0.0407588	0.0413666	1.01491		3.33103
Clostridiales Family XI Anaerococcus	0.000320215	0.00150866	4.71138		1.69405e-05	3.29445e-05	1.94471		0.0529037
Coriobacteriaceae	0.00151962	0.00286726	1.88682		0.00288729	0.00728096	2.52173		1.9
Coriobacteriaceae Atopobium	0.000175901	0.000705736	4.01213		1.00844e-05	2.65716e-05	2.63491		0.0573303
Coriobacteriaceae Collinsella	0.0128816	0.033859	2.62848		0.00932571	0.0235685	2.52726		0.723956
Coriobacteriaceae Eggerthella	0.00033077	0.000774813	2.34245		0.00159921	0.00284378	1.77824		4.83482
Desulfovibrionaceae Bilophila	3.16857e-05	0.000108519	3.42484		0.000161826	0.000529758	3.27363		5.10722
Enterobacteriaceae	0.164042	0.157321	0.95903		0.0382367	0.0301173	0.787656		0.233091
Enterobacteriaceae Citrobacter	0.000217101	0.000336616	1.5505		0.000139108	0.000224975	1.61727		0.640751
Enterobacteriaceae Enterobacter	0.000154718	0.000471245	3.04583		3.36203e-05	7.11537e-05	2.11639		0.2173
Enterobacteriaceae Escherichia-Shigella	0.0721467	0.0797285	1.10509		0.0210061	0.0192849	0.918065		0.291157
Enterobacteriaceae Klebsiella	0.00578487	0.0243385	4.20727		0.00058743	0.00145041	2.46908		0.101546
Enterobacteriaceae Enterobacteriaceae bacterium	0.000129482	0.000190325	1.46989		3.78915e-05	6.85287e-05	1.80855		0.292638
Enterobacteriaceae Salmonella enterica subsp. enterica serovar Paratyphi A	0.000849687	0.000908418	1.06912		0.00020173	0.000227885	1.12965		0.237417
Enterobacteriales	0.000461288	0.000539016	1.1685		4.1486e-05	5.09462e-05	1.22803		0.089935
Enterococcaceae	0.00274669	0.0105586	3.84411		0.00285172	0.0030275	1.06164		1.03824
Enterococcaceae Enterococcus	0.0041182	0.0120495	2.92592		0.00367508	0.00441787	1.20212		0.8924
Erysipelotrichaceae	0.00477344	0.0170386	3.56947		0.00534779	0.00558027	1.04347		1.12032
Erysipelotrichaceae Coprobacillus	1e-14	0	0		0.000108695	0.000281735	2.59198		10869490400
Erysipelotrichaceae Erysipelatoclostridium	0.0268756	0.100967	3.75681		0.00454396	0.00531249	1.16913		0.169074
Erysipelotrichaceae Erysipelotrichaceae	3.47226e-05	0.000120135	3.45984		2.1809e-05	3.73838e-05	1.71415		0.628092
Erysipelotrichaceae Faecalitalea	0.000223902	0.00111951	5		3.42532e-05	6.45261e-05	1.8838		0.152983
Erysipelotrichaceae Holdemanella	4.80526e-06	1.88179e-05	3.9161		3.74808e-06	1.36468e-05	3.64099		0.779995
Erysipelotrichaceae Turicibacter	1.821e-06	9.10498e-06	5		2.63988e-05	5.64084e-05	2.13678		14.4969
Firmicutes Unclassified	0.00281358	0.00229893	0.817084		0.00907343	0.0124781	1.37524		3.22487
Fusobacteriaceae Fusobacterium	0.000129676	0.000450635	3.4751		0.000444935	0.00119222	2.67954		3.43114
Gammaproteobacteria Unclassified	0.00840551	0.00787325	0.936677		0.00183645	0.00145453	0.792036		0.218482
Lachnospiraceae	0.0188607	0.0347126	1.84047		0.110013	0.114329	1.03923		5.83292
Lachnospiraceae Eubacterium rectale	3.86265e-05	0.000179102	4.63677		0.000203894	0.000455293	2.23299		5.2786
Lachnospiraceae Ruminococcus gauvreauii	1e-14	0	0		0.000256437	0.00121936	4.75501		25643704800
Lachnospiraceae Anaerostipes	4.10658e-05	0.00018186	4.42851		0.00674764	0.0159722	2.36708		164.313
Lachnospiraceae Blautia	0.00548595	0.018737	3.41546		0.0295487	0.045498	1.53976		5.38626
Lachnospiraceae Coprococcus	2.22082e-05	6.19371e-05	2.78894		7.18854e-05	0.000312601	4.3486		3.23689
Lachnospiraceae Dorea	8.21549e-06	2.86494e-05	3.48724		0.00203533	0.00780813	3.8363		247.743
Lachnospiraceae Fusicatenibacter	3.40494e-05	8.29788e-05	2.43701		0.000952176	0.00331156	3.47789		27.9645
Lachnospiraceae Hungatella	0.000212615	0.000892283	4.19671		0.000763226	0.00108643	1.42347		3.58971
Lachnospiraceae Lachnoclostridium	0.00268903	0.00988565	3.67629		0.00372477	0.00508745	1.36585		1.38517
Lachnospiraceae Lachnospira	2.70213e-05	9.08559e-05	3.36238		0.00796892	0.0388189	4.87129		294.912
Lachnospiraceae Lachnospiraceae (UCG-008, NK4A136, NK4A136, NC2004, ND3007)	8.42844e-05	0.000144121	1.70993		0.000426285	0.00102479	2.40399		5.0577
Lachnospiraceae Roseburia	2.30448e-05	5.36699e-05	2.32893		0.00394502	0.0106956	2.71116		171.189
Lachnospiraceae Sellimonas	1.5005e-05	5.23327e-05	3.48769		2.92693e-05	8.35265e-05	2.85372		1.95064
Lachnospiraceae Tyzzerella	2.60127e-05	0.000112659	4.33093		0.000226991	0.00062008	2.73173		8.72617
Lachnospiraceae Ruminococcus gnavus	0.00014429	0.000521065	3.61124		0.000182161	0.000633346	3.47684		1.26247
Lactobacillaceae	1.5658e-05	3.4745e-05	2.21899		0.000318522	0.00107234	3.36661		20.3424
Lactobacillaceae Lactobacillus	0.00391447	0.00718283	1.83494		0.0193817	0.0525435	2.71098		4.95131
Lactobacillaceae Lactobacillus rhamnosus	4.51705e-05	0.000198373	4.39166		0.000154185	0.000298072	1.93321		3.4134
Lactobacillales	0.0017513	0.00400988	2.28966		0.00260125	0.00266838	1.02581		1.48533
Micrococcaceae Rothia	0.000468727	0.000602316	1.285		0.000166529	0.000217339	1.30511		0.35528
Moraxellaceae	7.86094e-05	0.000119088	1.51494		1.72984e-05	3.22609e-05	1.86496		0.220055
Moraxellaceae Acinetobacter	6.1512e-06	2.39411e-05	3.8921		4.63554e-06	1.39693e-05	3.01352		0.753599
Negativicutes	2.51072e-05	5.16214e-05	2.05604		8.96733e-05	9.57648e-05	1.06793		3.57162
Pasteurellaceae	0.000113931	0.000305897	2.68493		0.000910743	0.00214084	2.35065		7.99381
Pasteurellaceae Haemophilus	0.00024177	0.000785423	3.24864		0.00243289	0.00589619	2.42353		10.0629
Peptostreptococcaceae	0.000570525	0.00135885	2.38175		0.00384187	0.00537222	1.39833		6.73393
Peptostreptococcaceae Intestinibacter	2.32206e-05	9.13352e-05	3.93337		0.00063619	0.0006061	0.952703		27.3977
Peptostreptococcaceae Peptoclostridium	0.000179281	0.000604322	3.37081		0.00157911	0.00231325	1.46491		8.80804
Porphyromonadaceae Barnesiella	4.59296e-06	2.29648e-05	5		5.18157e-05	0.000246348	4.75431		11.2816
Porphyromonadaceae Parabacteroides	0.0022424	0.00685157	3.05547		0.00590495	0.0213621	3.61765		2.63332
Prevotellaceae	2.86171e-05	0.000105231	3.6772		0.000524465	0.00217374	4.14469		18.3269
Prevotellaceae Prevotella	0.000130152	0.000335919	2.58096		0.00541734	0.0259481	4.78982		41.623
Pseudomonadaceae Pseudomonas	1.41767e-05	2.95427e-05	2.0839		4.34398e-06	1.74248e-05	4.01125		0.306418
Rikenellaceae Alistipes	3.96007e-05	0.000128398	3.24231		0.00102332	0.00313146	3.06009		25.8411
Ruminococcaceae	0.00175079	0.00358485	2.04756		0.007676	0.0140652	1.83237		4.3843
Ruminococcaceae Butyricicoccus	0.000355444	0.00177722	5		6.1918e-05	0.000207629	3.35329		0.174199
Ruminococcaceae Faecalibacterium	0.000110136	0.000365918	3.32241		0.0111164	0.0286545	2.57769		100.933
Ruminococcaceae Flavonifractor	0.000476834	0.00124412	2.60912		0.000710155	0.000911182	1.28307		1.48931
Ruminococcaceae Ruminiclostridium	0.000102369	0.000274317	2.67969		0.00050124	0.0017765	3.54421		4.89641
Ruminococcaceae Ruminococcaceae	6.923e-05	0.000204394	2.95239		0.000251912	0.00122754	4.8729		3.63877
Ruminococcaceae Ruminococcus	1.94868e-05	7.0675e-05	3.62681		0.00103513	0.00288158	2.7838		53.1192
Ruminococcaceae Subdoligranulum	1.06488e-05	3.01908e-05	2.83514		0.00310402	0.00885133	2.85157		291.491
Selenomonadales	0.000137653	0.000264039	1.91814		0.000641774	0.00162485	2.53181		4.66224
Staphylococcaceae Staphylococcus	0.000352694	0.00041532	1.17756		0.000198735	0.000823561	4.14401		0.563477
Streptococcaceae	5.61174e-05	9.9286e-05	1.76925		0.00013937	0.000381804	2.73949		2.48355
Streptococcaceae Lactococcus	7.21493e-06	2.0413e-05	2.82927		0.00331345	0.0165371	4.99092		459.249
Streptococcaceae Streptococcus	0.00737879	0.0107159	1.45225		0.0130849	0.0220303	1.68364		1.77331
Streptomycetaceae Streptomyces	0.00108265	0.00116312	1.07433		0.000974592	0.000687354	0.705274		0.900192
Unclassified Actinobacteria	0.00983412	0.00868655	0.883307		0.00719069	0.00657902	0.914935		0.731198
Unclassified Bacilli	0.000283528	0.000410493	1.4478		0.000479446	0.000544676	1.13605		1.691
Unclassified Bacteria	0.0141642	0.0108561	0.766449		0.0184711	0.0121173	0.656017		1.30407
Unclassified Bacteroidetes	0.000180103	0.000326278	1.81162		0.000500764	0.0011587	2.31387		2.78044
Unclassified Clostridia	0.000107473	0.000148749	1.38407		0.000582091	0.000537369	0.923169		5.41618
Unclassified Proteobacteria	0.000417569	0.000473137	1.13308		0.000144355	0.000167298	1.15893		0.345705
Unknown	0.00127049	0.00235605	1.85444		0.00067582	0.00110107	1.62923		0.531937
Veillonellaceae	0.00172938	0.0023858	1.37957		0.0136332	0.0152064	1.1154		7.8833
Veillonellaceae Dialister	1.91702e-05	7.55003e-05	3.93842		0.00167293	0.00611461	3.65504		87.2671
Veillonellaceae Megamonas	0.000465792	0.00221233	4.74961		0.0303034	0.101637	3.35397		65.0578
Veillonellaceae Megasphaera	0.000196455	0.000493548	2.51227		0.00445489	0.00893683	2.00607		22.6764
Veillonellaceae Veillonella	0.0355265	0.058607	1.64967		0.0608128	0.056244	0.924872		1.71176
Verrucomicrobiaceae Akkermansia	0.0102217	0.046027	4.50288		0.00435407	0.0123339	2.83273		0.425965
Vibrionaceae Vibrio	0.000208193	0.000252647	1.21353		8.7094e-05	8.22698e-05	0.944609		0.418334

## Sheet: FoldChangeME calc
Primary ID	ICF001_CF3	ICF004_CF3	ICF005_CF3	ICF006_CF3	ICF007_CF3	ICF008_CF3	ICF014_CF3	ICF015_CF3	ICF017_CF3	ICF019_CF3	ICF020_CF3	ICF021_CF3	ICF023_CF3	ICF025_CF3	ICF026_CF3	ICF027_CF3	ICF029_CF3	ICF030_CF3	ICF032_CF3	ICF034_CF3	ICF035_CF3	ICF036_CF3	ICF037_CF3	ICF038_CF3	ICF039_CF3	Mean	STDEV		ICF001_CF6	ICF004_CF6	ICF005_CF6	ICF006_CF6	ICF007_CF6	ICF008_CF6	ICF014_CF6	ICF015_CF6	ICF017_CF6	ICF019_CF6	ICF020_CF6	ICF021_CF6	ICF023_CF6	ICF025_CF6	ICF026_CF6	ICF027_CF6	ICF029_CF6	ICF030_CF6	ICF032_CF6	ICF034_CF6	ICF035_CF6
Timepoint	Midpoint	Midpoint	Midpoint	Midpoint	Midpoint	Midpoint	Midpoint	Midpoint	Midpoint	Midpoint	Midpoint	Midpoint	Midpoint	Midpoint	Midpoint	Midpoint	Midpoint	Midpoint	Midpoint	Midpoint	Midpoint	Midpoint	Midpoint	Midpoint	Midpoint	Midpoint	Midpoint		Endpoint	Endpoint	Endpoint	Endpoint	Endpoint	Endpoint	Endpoint	Endpoint	Endpoint	Endpoint	Endpoint	Endpoint	Endpoint	Endpoint	Endpoint	Endpoint	Endpoint	Endpoint	Endpoint	Endpoint	Endpoint
Acidaminococcaceae	0	0.000187266	6.26331e-05	0	0	0	0.000861379	0	0	0	9.70459e-05	4.09567e-05	4.5041e-05	3.25256e-05	0.000130429	4.84285e-05	4.13462e-05	0	0.000160875	3.54899e-05	6.37389e-05	0	0	0.000426621	0.000384592	0.000104735	0.000193982		4.78629e-05	0	0	0	0	4.51091e-05	0.000114646	7.48139e-05	0	4.83723e-05	0	0	0	0	0.000459791	0	0	0	0	0.00021164	0.000188023
Acidaminococcaceae Phascolarctobacterium	0.000112089	0.000249688	0.000125266	0	0	0	0.00621424	0	5.22739e-05	0	0.000116455	0	2.25205e-05	0	0.000391288	9.6857e-05	8.26925e-05	0	0.00045045	7.09799e-05	0	0	0	0.00846679	2.02417e-05	0.000658873	0.00204058		4.78629e-05	0	6.04412e-05	0	0	0	5.7323e-05	0.000149628	0	3.22482e-05	0	0	0.000113276	6.7838e-05	0.00413812	0	0.000295217	5.86201e-05	0	0.000846561	0.00122215
Actinomycetaceae Actinomyces	0.000112089	0.000499376	0.000626331	0.00032188	0.00316994	0.000424052	6.15271e-05	0.00522322	0.000104548	0.000309259	0.000213501	0.00024574	0.00092334	0.000422833	0.000978218	0.000823284	0.000165385	8.41822e-05	0.001287	0	0.000191217	0.00223239	0.000480272	3.2817e-05	0.000141692	0.000762964	0.00118252		0.000287178	0.000371554	6.04412e-05	0.000374042	5.13084e-05	0.000360872	0.000114646	0	0.000102173	4.83723e-05	0.000233216	0.000398446	0.00101948	0.000203514	0.000183917	0.000694493	0.00118087	0	0.000100241	0	0
Actinomycetaceae Varibaculum	0	0	6.26331e-05	0	0.000176108	0.00118735	6.15271e-05	0	0	0	0	4.09567e-05	0.000135123	3.25256e-05	0	0	0	0	0.000514801	0	0	0.000167429	0	0.000131268	0	0.000100389	0.00025231		0	0	6.04412e-05	9.35104e-05	0.000256542	2.25545e-05	0	0	0	0	0	0	0.000453104	0	0	0	0	0	0	0	0
Alcaligenaceae	0	0.000124844	0	0	0	0	0	0	0.000888657	0	0	0	0	0	0	0	0	0.000252547	0	0.00017745	0	0	0	0.00032817	0	7.08667e-05	0.00019178		0	0	0.000846177	0	0	2.25545e-05	0	0.00100999	0.000170288	4.83723e-05	0	0	0.000339828	0.000271352	0.000137937	0	0	0.000879301	0	0	0
Alcaligenaceae Parasutterella	0	0	0	0	0	0	0	0	0.0101411	0	0	0	0	0	0	0	0	0.00286219	0	0	0	0	0	0	0	0.000520133	0.00208438		0	0	0.01233	0	0	0	0	0.0265215	0.00534705	0	0	0.000298835	0.00538061	0.00698732	0	0	0	0.0191101	0	0	9.40115e-05
Alcaligenaceae Sutterella	0	0.00093633	0	8.04699e-05	0	0	0	0	0	0	0	0	0	0	0	0	4.13462e-05	0	0	0.0135926	0	0.00362764	0	0.0130612	0.000161933	0.00126006	0.00370659		0	0.000817418	0	0	0	9.02181e-05	0	0	0	0.00130605	0	0.000298835	0	0	0.000321854	0	0.0017713	0	0.00245589	0.00126984	9.40115e-05
Archaea	0	0	0	0	0	0	0	0	0.000104548	0	0.000271729	0	4.5041e-05	0	3.26073e-05	0	8.26925e-05	0	0	0	0	0	0	3.2817e-05	0	2.27774e-05	5.8738e-05		0	0	6.04412e-05	0	0	2.25545e-05	0	0	0	0	0.000116608	0	0.000509742	6.7838e-05	0.00165525	6.94493e-05	9.84058e-05	5.86201e-05	0	0	0
Bacillaceae	0	0	0	0	0	0	0	0	0	0	1.94092e-05	0	0	0	0	0	0	0	0	0	0	0	0	0	0	7.76368e-07	3.88184e-06		0	0	0	4.67552e-05	0	0	0	0	0	1.61241e-05	0	0.00104592	0	0	4.59791e-05	0	0	0	0	0	0.000376046
Bacillaceae Bacillus	0	6.2422e-05	0.000438432	0	0	0	0	0	0	0	1.94092e-05	0	2.25205e-05	3.25256e-05	0	0	4.13462e-05	0	0.0002574	0	0	0	3.6944e-05	0	0	3.644e-05	9.87829e-05		4.78629e-05	0	0	0.000561062	0.000102617	9.02181e-05	0	0	0	0	0	0.00179301	0	6.7838e-05	9.19583e-05	0	0.000393623	0	0	0	0.00686284
Bacillales	0.000112089	0	0.000939496	0	0	8.48104e-05	0	0	0	0	0	0	0	3.25256e-05	3.26073e-05	0	0.000206731	0	0.0011583	0	0	5.58098e-05	0	0	0	0.000104895	0.000289897		0	7.43108e-05	0	0.00289882	0	0.000225545	0	0	6.81153e-05	4.83723e-05	2.9152e-05	0.000846698	5.6638e-05	0	4.59791e-05	6.94493e-05	0.00216493	0.00011724	0	0	0.00131616
Bacteroidaceae	0	0	0.000688964	0.00104611	0	8.48104e-05	0.00110749	9.85513e-05	0.000575013	0	0	0	0	0	0.000195644	0	0.00033077	0.000252547	0	0.000816269	0	0.000446478	3.6944e-05	0.000229719	2.02417e-05	0.000237182	0.00034571		9.57258e-05	7.43108e-05	0.00157147	0	0	0	0.000171969	0.000112221	0	0	0	4.98058e-05	0	6.7838e-05	4.59791e-05	0	0	5.86201e-05	0.000350842	0.00021164	9.40115e-05
Bacteroidaceae Bacteroides	0	0.0446941	0.212765	0.278426	0.000117405	0.00966839	0.197133	9.85513e-05	0.140146	7.13674e-05	0	0.000368611	0	0	0.0536715	0	0.0717357	0.0523613	0.0001287	0.335735	0	0.457864	0.0734446	0.24406	0.0121045	0.0873838	0.127593		0.0213468	0.0897674	0.231974	0.0314663	0	0.00311253	0.217999	0.0959488	0.0439343	1.61241e-05	2.9152e-05	0.0167347	0.00254871	0.0362933	0.0424387	6.94493e-05	0.0325724	0.0936749	0.24574	0.0687831	0.112343
Bacteroidales	0	0.000873908	0.0157835	0.0157721	0.00140886	0.00279874	0.0372239	0	0.04161	4.75783e-05	3.88184e-05	8.19134e-05	0.000157643	0	0.0204448	0	0.0452741	0.00176783	6.43501e-05	0.197501	0	0.0635116	0.000812768	0.113809	0.0241888	0.0233269	0.0452178		0.000622218	0.0151594	0.0186763	0.00275856	0.000769625	0.00568374	0.0523932	0.0454494	0.0225121	0	8.74559e-05	0.00268951	0.00028319	0.00122109	0.0137018	6.94493e-05	0.00216493	0.00328273	0.150662	0.0171429	0.00376046
Betaproteobacteria	0.000112089	6.2422e-05	6.26331e-05	0	5.87027e-05	0	6.15271e-05	9.85513e-05	0.000365917	0	0	0	0	3.25256e-05	6.52146e-05	4.84285e-05	4.13462e-05	8.41822e-05	6.43501e-05	0.00024843	0.000191217	0	0	0.000393804	0	7.96536e-05	0.000109271		0	7.43108e-05	0.000181324	4.67552e-05	0	0	0.000114646	0.00048629	0.000170288	4.83723e-05	0	0	0.000226552	0.000271352	0.000137937	0.000208348	0	0.000527581	0	0	0
Bifidobacteriaceae	0.526817	0.011985	0.286359	0.440251	0.0170824	0.709185	0.0960438	0.666009	0.154626	0.635599	0.400896	0.225507	0.504257	0.591315	0.124755	0.416921	0.300794	0.512585	0.139221	0.0957164	0.549494	0.183949	0.004618	0.000689157	0.0759468	0.306825	0.233819		0.414349	0.387011	0.159202	0.262717	0.261159	0.487787	0.139811	0.154304	0.0684559	0.269708	0.0732006	0.0747087	0.590507	0.223051	0.128144	0.751233	0.218953	0.484671	0.15442	0.111535	0.350756
Bifidobacteriaceae Bifidobacterium	0.0490389	0.000436954	0.0175373	0.0120705	0.000997945	0.0372318	0.004553	0.0207943	0.00428646	0.0136788	0.00386243	0.00147444	0.0090082	0.00868434	0.000815182	0.0261514	0.0107914	0.0127115	0.00598456	0.00358449	0.0142138	0.00184172	0.000110832	3.2817e-05	0.000627492	0.0104208	0.0122134		0.0457569	0.0229621	0.00876398	0.0114083	0.00472037	0.020254	0.00217827	0.00699509	0.000613037	0.00761057	0.000641343	0.00229107	0.00702311	0.00230649	0.00386225	0.0246544	0.00393623	0.00504133	0.00395951	0.00253968	0.0193664
Bifidobacteriaceae Bifidobacterium breve	0.000336266	0	0	0.00024141	0	0	0.000553744	0.00236523	0.000993204	0.00028547	5.82276e-05	0	0.00270246	6.50512e-05	0.000130429	4.84285e-05	0.00198462	0	0.00019305	7.09799e-05	0.000191217	0	0	0	0	0.000408791	0.000772181		0.000239315	0	6.04412e-05	0.000420797	0	9.02181e-05	0	0.000336663	6.81153e-05	8.06205e-05	5.83039e-05	4.98058e-05	0.00232216	0.000271352	0	0.000138899	0.000393623	0.00011724	5.01203e-05	0	9.40115e-05
Bifidobacteriaceae Bifidobacterium longum subsp. longum	0.00145715	0.000249688	0.00400852	0.00885169	0	0.00644559	0.000922907	0.00315364	0.00371145	0.00618517	0.00343543	0.00311271	0.005495	0.00608229	0.00110865	0.00062957	0.00380385	0.0127115	0.000997426	0.00131313	0.00420677	0.00401831	0	0	0.000728701	0.00330517	0.00310462		0.00196238	0.000445865	0.002055	0.00514307	0.00661878	0.000676636	0.000917168	0.000785546	0.000374634	0.00178977	0.000495583	0.000199223	0.00623018	0.00115325	0.000367833	0.00166678	0.000787247	0.0035172	0.00105253	0.00126984	0.00310238
Bifidobacteriales	0.000224178	6.2422e-05	0.000187899	8.04699e-05	0	0.000339242	6.15271e-05	0.000689859	0	0.000142735	9.70459e-05	4.09567e-05	2.25205e-05	6.50512e-05	3.26073e-05	0	4.13462e-05	8.41822e-05	3.2175e-05	0	0	0	0	0	0	8.81687e-05	0.000150481		4.78629e-05	0.000222932	6.04412e-05	0	0	9.02181e-05	0	3.7407e-05	0	3.22482e-05	2.9152e-05	4.98058e-05	0	0	4.59791e-05	6.94493e-05	0	0	0	0	0
Burkholderiales	0.000224178	6.2422e-05	0	0.00016094	0	0.000169621	0	9.85513e-05	0	0	0	0	2.25205e-05	0	9.78218e-05	0	4.13462e-05	0	0	0.000390389	0	0.00011162	0	0.000262536	2.02417e-05	6.64875e-05	0.000102877		4.78629e-05	0	6.04412e-05	4.67552e-05	0	2.25545e-05	0	7.48139e-05	6.81153e-05	8.06205e-05	0	0	0.000396466	0.000135676	0	6.94493e-05	0	5.86201e-05	5.01203e-05	0	0
Christensenellaceae Christensenellaceae R-7 group	5.60444e-05	0	0	0	0	0	0	0	0	0	1.94092e-05	4.09567e-05	0	0	0	4.84285e-05	0	0	0	0	0	0	0	3.2817e-05	0	7.90623e-06	1.71449e-05		0	0	0	0	0	0	5.7323e-05	0	0	3.22482e-05	0	0.00403427	0	6.7838e-05	0	0	0	5.86201e-05	0	0.00021164	0.00470057
Clostridiaceae Sarcina	0	0	0	0	0	0	0	0	0	2.37891e-05	0	0	0	0	3.26073e-05	0	0	0	0	0	0	0	0	3.2817e-05	0	3.56854e-06	9.97445e-06		0.000526492	0	0	0	0	0	0	0	0.0752333	0	0	0	0	0	0	0	0	0	0	0	0
Clostridiaceae Clostridium sensu stricto	0.00459563	0.0171037	0.00714018	0.00442585	0.00293513	0	0.025103	0	0.0101934	0.0192454	0.00372657	0.0715924	0.0264165	0.0143113	0.0437915	0.00668313	0.00289424	0.00564021	0.00427928	0.0014196	0.0240933	0.00100458	0.00827545	0.0191323	0.069348	0.015734	0.0195772		0.00119657	0.000371554	0.0051375	0.00977184	0.00107748	0.00103751	0.00057323	0.00100999	0.0660037	0.00562731	0.000699647	0.024604	0.00084957	0.000746218	0.0194492	0.00138899	9.84058e-05	0.0002931	0.00135325	0.00021164	0.0024443
Clostridiaceae Clostridium neonatale	0	0	0	0	0	0	0	0	0	2.37891e-05	0	0	0	3.25256e-05	0	0	0	0	0	0	0	0	0	0	0	2.25259e-06	7.89774e-06		0	0	0	0	0	0	0	0	0	0	0	0	0	0	0	0	0	0	0	0	0
Clostridiaceae Unclassified	0.000280222	0.00093633	0.000187899	0.00064376	0	0	0.000123054	0	0.000784109	0.000951565	0.000310547	0.00438237	0.00306279	0.00100829	0.000945611	0.00096857	0.00033077	8.41822e-05	0.000225225	0.00010647	0.00407929	0.00011162	0.00155165	0.000196902	0.000506042	0.000871091	0.00120823		0.000765807	0	6.04412e-05	0.000420797	5.13084e-05	4.51091e-05	0.000114646	0.000112221	0.0943737	0.00062884	2.9152e-05	0.00109573	0.000113276	0	0.000413812	0	0	0	5.01203e-05	0	0.000564069
Clostridiales	0.0330101	0.0527466	0.00576225	0.0140822	0.140417	0.00932915	0.060235	0.0038435	0.0518557	0.0109192	0.0188075	0.135075	0.0239168	0.00806635	0.057291	0.0389365	0.00434136	0.0366192	0.0563385	0.00791426	0.00956084	0.0145664	0.133626	0.0708191	0.0208894	0.0407588	0.0413666		0.0674389	0.03827	0.0544575	0.0574621	0.107696	0.0213591	0.0248209	0.023903	0.0979497	0.0963576	0.113926	0.137314	0.041459	0.102775	0.0738425	0.0229877	0.0138752	0.0455478	0.0148356	0.0567196	0.0294256
Clostridiales Family XI Anaerococcus	0	0	6.26331e-05	8.04699e-05	0	0	0	9.85513e-05	0	2.37891e-05	0	0	0	0	0	0	0	8.41822e-05	0	0	0	0	7.3888e-05	0	0	1.69405e-05	3.29445e-05		0	7.43108e-05	0	0	0	2.25545e-05	0	0	0	0	0	4.98058e-05	0.000226552	0	0	0	0	0	0	0	0
Coriobacteriaceae	0.00240991	0.000686642	0.00413379	0.000965639	0.000293513	0.0016114	0.00578355	0.0368582	0.0021955	0	0.000970459	0.000696265	0.00171156	9.75768e-05	0.00130429	0.000532713	4.13462e-05	0.000252547	0.000772201	0.00014196	0.00662885	0.00184172	0.0015147	0.000393804	0.000344108	0.00288729	0.00728096		0.000574355	0.00609348	0.00247809	0.000280531	0.00030785	0.0002481	0.0211522	7.48139e-05	0.00057898	0.000128993	0.00142845	0.0025899	0.00271862	0.00895462	0.00432204	0.000347246	0	0.00304824	0.000100241	0.00169312	0.00376046
Coriobacteriaceae Atopobium	0	0	6.26331e-05	0	0	0	0	0	0	0	0	0	4.5041e-05	0	0	0	0	0	0	0	0	0.00011162	0	3.2817e-05	0	1.00844e-05	2.65716e-05		0	0	0	0	0	0	0	0	0	0	0	0	0	0	0	0	0	0	0	0.00021164	0
Coriobacteriaceae Collinsella	5.60444e-05	0	0.039083	0	0	0	0.0679874	0.0945107	0.00920021	0	1.94092e-05	4.09567e-05	4.5041e-05	0	0.017934	0	0	8.41822e-05	3.2175e-05	0	0	0	0	0	0.00414954	0.00932571	0.0235685		0	0.083451	0.0300998	0	0.000205233	0	0.221152	0	0.000102173	0	0	0.00702261	5.6638e-05	0.000203514	0.0428985	6.94493e-05	0	0.030541	0	0	0.0269813
Coriobacteriaceae Eggerthella	0.00218573	0.000749064	0	0.00064376	0.00064573	0.00152659	0.000861379	0.00995368	0.000313643	0	0.0012616	0.000491481	0.00308531	0.000162628	0.000195643	0.000823284	0	0.000420911	0	0	0.0110906	0.00279049	0.00254913	0.000229719	0	0.00159921	0.00284378		0.00114871	0.000520176	0	0.000280531	0.000205233	0.000428536	0.00177702	0.000261849	0.000476807	0	0.00116608	0.000398446	0.00600362	0.00915813	0.000137937	0.000555594	9.84058e-05	0.00023448	0	0.00169312	0.00188023
Desulfovibrionaceae Bilophila	0	0.00174782	0	0	0	0	0	0.00206958	0	0	0	0	0	0	0.000228251	0	0	0	0	0	0	0	0	0	0	0.000161826	0.000529758		0	7.43108e-05	0	0	0	0	0	0	0	0	0.000583039	0.000498058	0	0	0.000321854	0	0	0.000762061	0	0	9.40115e-05
Enterobacteriaceae	0.0430981	0.0459426	0.0403357	0.0339583	0.0351629	0.0190824	0.00153818	0.00423771	0.0288029	0.0518365	0.0272117	0.000901048	0.0925818	0.104993	0.00218469	0.0654269	0.0622261	0.00420911	0.0478121	0.0221812	0.100644	0.0527402	0.0236811	0.00446312	0.0406655	0.0382367	0.0301173		0.00603073	0.00118897	0.00368691	0.00921077	0.0251411	0.00645059	0.022184	0.0702502	6.81153e-05	0.0162208	0.00693817	0.0403427	0.0162551	0.0341904	0.0438641	0	0.0293249	0.0169412	0.0151364	0.0662433	0.0114694
Enterobacteriaceae Citrobacter	0.000112089	6.2422e-05	0.000187899	8.04699e-05	5.87027e-05	0	0	0	5.22739e-05	7.13674e-05	0	0	0.000292766	0.000455359	0	4.84285e-05	0.000413462	0	6.43501e-05	7.09799e-05	0.000254956	0.00011162	0.00103443	6.5634e-05	4.04834e-05	0.000139108	0.000224975		4.78629e-05	0	0	0	0	0	5.7323e-05	0.000112221	0	4.83723e-05	0.00029152	9.96115e-05	0	0.000271352	0.000183917	0	0	0	0.000100241	0.00021164	0.000188023
Enterobacteriaceae Enterobacter	0	0	0	0	0	0	0	0	5.22739e-05	4.75783e-05	3.88184e-05	4.09567e-05	4.5041e-05	3.25256e-05	6.52146e-05	0	0	0	0	0	0.000254956	0	0	0	0.000263142	3.36203e-05	7.11537e-05		0	0	0	0	0	0	0	0	0	0	0	0.00119534	0	0	0.00193112	0	0	0	5.01203e-05	0	0
Enterobacteriaceae Escherichia-Shigella	0.0171496	0.0206617	0.0246775	0.0168182	0.0241855	0.00712408	0.00104596	0.00285799	0.0118139	0.034518	0.0157408	0.00012287	0.0611206	0.071166	0.000619538	0.0512374	0.0317126	0.00126273	0.0306306	0.0141605	0.0395819	0.0290769	0.00997488	0.00226437	0.00562719	0.0210061	0.0192849		0.00311109	0.000891729	0.00241765	0.00308585	0.00523346	0.0057063	0.0153053	0.0458984	0.000136231	0.0112546	0.0058304	0.0196733	0.0124603	0.0219117	0.00137937	0.000138899	0.0259791	0.010962	0.0115777	0.055873	0.00376046
Enterobacteriaceae Klebsiella	0.000504399	0	0	0.00048282	0	0	0	0	0.00172504	2.37891e-05	0.00046582	4.09567e-05	0	9.75768e-05	0.000195644	0.00130757	0	0.000336729	0	7.09799e-05	0.00707502	0	0.000406384	0.000131268	0.00182175	0.00058743	0.00145041		0	0	0	0	0	0	0	3.7407e-05	0	3.22482e-05	2.9152e-05	0.000249029	0	0	0.00395421	0	9.84058e-05	0	0	0	0
Enterobacteriaceae Enterobacteriaceae bacterium	5.60444e-05	0.000187266	6.26331e-05	0	0	0	6.15271e-05	0	5.22739e-05	2.37891e-05	0	0	0	6.50512e-05	0	0	0	0	3.2175e-05	0	0.000127478	0.000279049	0	0	0	3.78915e-05	6.85287e-05		0	0	0	4.67552e-05	5.13084e-05	0	5.7323e-05	3.7407e-05	0	1.61241e-05	0	0	0	0	0	0	0	0	0	0.00021164	0
Enterobacteriaceae Salmonella enterica subsp. enterica serovar Paratyphi A	0.000392311	0.000499376	0.000250532	0.00032188	0.000117405	0	6.15271e-05	0	0.000156822	0.00026168	9.70459e-05	0	0.000270246	0.00100829	0	0.000193714	0.000413462	0	0.00019305	0.00014196	0.000127478	0.000446478	3.6944e-05	3.2817e-05	2.02417e-05	0.00020173	0.000227885		4.78629e-05	0	6.04412e-05	4.67552e-05	0	0	5.7323e-05	0.000187035	0	4.83723e-05	5.83039e-05	0.000199223	0.000113276	0	0	0	0.000196812	5.86201e-05	0	0.00042328	0
Enterobacteriales	0.000168133	6.2422e-05	0.000125266	8.04699e-05	5.87027e-05	0	0	0	0	0	1.94092e-05	0	4.5041e-05	3.25256e-05	0	9.6857e-05	8.26925e-05	0	0	0	0.000127478	0	3.6944e-05	0	0.000101208	4.1486e-05	5.09462e-05		0	0	0	0	0	0	0.000114646	7.48139e-05	0	0	2.9152e-05	4.98058e-05	0	0	0.000183917	0	9.84058e-05	0	0	0.00021164	9.40115e-05
Enterococcaceae	0	0.00530587	0.000563698	0.00587431	0.000469621	0.00915953	0.00153818	0.000591308	0.000888657	0.00813588	0.00229028	0.000409567	0.00256734	0.00289478	3.26073e-05	0.000532713	0.000744232	0.00698712	0.00508366	0.000745289	0.00707502	0.00178591	0.00753658	0	8.09667e-05	0.00285172	0.0030275		0.000143589	0.000817418	6.04412e-05	0.000467552	0.00030785	9.02181e-05	0.000114646	0.00190775	0	0.00130605	0.00102032	4.98058e-05	0.00084957	0.000135676	0.0295646	0	0.00423145	0.00017586	0.000601443	0.00021164	0.00169221
Enterococcaceae Enterococcus	0.000112089	0.00499376	0.000438432	0.00426491	0.00123276	0.0106013	0.00141512	0.00157682	0.000784109	0.00468646	0.018167	0.000286697	0.00288262	0.00744837	6.52146e-05	0.000677999	0.00066154	0.0101019	0.0039897	0.00120666	0.00560903	0.00212077	0.00846017	3.2817e-05	6.07251e-05	0.00367508	0.00441787		9.57258e-05	0.00096604	0.000543971	0.000561062	0.000513084	0.000202991	0	0.00138406	0	0.00183815	0.001341	0	0.00084957	0.00033919	0.0343924	6.94493e-05	0.0051171	5.86201e-05	0.000902165	0.0010582	0.0040425
Erysipelotrichaceae	0.0112089	0.00680399	6.26331e-05	0.00072423	0.0103904	0	0.00264567	9.85513e-05	0.00757972	2.37891e-05	0.00857886	0.0012287	0.015967	0.00572451	0.00123908	0.00576299	0.000909617	0.0106911	0.0205598	0.000496859	6.37389e-05	0.00558098	0.00927294	0.00804017	4.04834e-05	0.00534779	0.00558027		0.00622218	0.00668797	0.00652765	0.0017767	0.00600308	0.000202991	0.00235024	0.00209479	0.00596008	0.00832003	0.00513075	0.0223628	0.00373811	0.00956516	0.0011035	0	0.000787247	0.00152412	0.000751804	0.00148148	0.00282034
Erysipelotrichaceae Coprobacillus	0	0	0	0	0	0	0	0	0	0	3.88184e-05	0.000163827	0	0.000910717	0	0	0	8.41822e-05	0	0	0	0.00106039	0	0.000459438	0	0.000108695	0.000281735		0.000191452	0.000222932	0	0	0	2.25545e-05	0	0.00172072	0	8.06205e-05	0.00119523	0	0	0	0	0	0	0	0	0	9.40115e-05
Erysipelotrichaceae Erysipelatoclostridium	0.0117693	0.00805243	0	0.00265551	0.0167303	0	0.0139051	0.000197103	0.00731835	0	0.0059198	0.00315367	0	0.00256952	0.00198904	0.00513342	0.00066154	0.00404074	0	0.00227136	0	0.000892957	0.010566	0.0154896	0.000283384	0.00454396	0.00531249		0.00540851	0.00356692	0.00731339	0.00963157	0.00764495	0	0.00550301	0.00198257	0.00326953	0.00514359	0.010932	0.00139456	0.00385138	0.00271352	0.0013334	0.000138899	0.00531392	0.00023448	0.00335806	0.00232804	0.000188023
Erysipelotrichaceae Erysipelotrichaceae	5.60444e-05	0	0	0	0	0	6.15271e-05	0	5.22739e-05	0	0	8.19135e-05	0	0	0	0	0	8.41822e-05	0	0	0	0	0.000110832	9.8451e-05	0	2.1809e-05	3.73838e-05		0	7.43108e-05	0	0	0	4.51091e-05	5.7323e-05	0	0.00626661	1.61241e-05	5.83039e-05	0.013348	5.6638e-05	0	0	0	0	0.00211032	0	0	0.00150418
Erysipelotrichaceae Faecalitalea	0.000112089	6.2422e-05	0	0	0.000117405	0	0	0	0.000209096	0	0.000194092	0	0	3.25256e-05	0	0	0	0	0.0001287	0	0	0	0	0	0	3.42532e-05	6.45261e-05		0	0	0	0	0	0	5.7323e-05	0	0	0	0.00227385	0	0	0	0	0	0	0	0	0	9.40115e-05
Erysipelotrichaceae Holdemanella	0	0	0	0	0	0	6.15271e-05	0	0	0	0	0	0	0	0	0	0	0	3.2175e-05	0	0	0	0	0	0	3.74808e-06	1.36468e-05		0	7.43108e-05	0.000181324	0	0	0	0	0	3.40576e-05	0	0	0	0	0	0	0	0	0	0	0	0.00272633
Erysipelotrichaceae Turicibacter	0.000168133	0	6.26331e-05	0	0.000176108	0	0	0	0	0	0	0	0	0	3.26073e-05	0	0	0	0	0	0	0.000167429	0	3.2817e-05	2.02417e-05	2.63988e-05	5.64084e-05		0	0	0	0	5.13084e-05	0	0	0	0	0	2.9152e-05	0.00234087	0	0	0	0	0	0	0	0	0.000376046
Firmicutes Unclassified	0.00257804	0.0449438	0.0090818	0.00177034	0.00540065	0.00508863	0.00775241	0.00216813	0.00569786	0.0017604	0.00438648	0.0166694	0.00272498	0.00182143	0.00560845	0.00537556	0.0100471	0.00429329	0.010843	0.00330056	0.00433425	0.0017301	0.0108615	0.00633368	0.052264	0.00907343	0.0124781		0.00497774	0.00601917	0.00640677	0.0174864	0.00528476	0.00552586	0.00412726	0.00370329	0.0151216	0.00274109	0.00728799	0.0166351	0.00317173	0.00651245	0.00951768	0.00166678	0.0255855	0.00339996	0.00521251	0.00507936	0.00611075
Fusobacteriaceae Fusobacterium	0	0	6.26331e-05	0	0	0	0	0	0	2.37891e-05	1.94092e-05	0	0	0	0.000293466	0.00348685	0	0	0	0.000461369	0.00172095	0	0	0.000196902	0.004858	0.000444935	0.00119222		0	0	0	0	0	2.25545e-05	0	3.7407e-05	0	0	0	0.000149417	0.00084957	0.00067838	0.000321854	0	0	5.86201e-05	0.000100241	0.00634921	0.0090251
Gammaproteobacteria Unclassified	0.0035308	0.00205993	0.00162846	0.00177034	0.00152627	0.000424052	0.000307636	0.000197103	0.00115003	0.0010943	0.00166919	8.19135e-05	0.00304027	0.00312246	0.0027064	0.00615042	0.00260481	0.000252547	0.00183398	0.000887248	0.00452546	0.0017301	0.000812768	0.000557889	0.00224683	0.00183645	0.00145453		0.000239315	7.43108e-05	0	0.000748083	0.000974859	0.000405981	0.00194898	0.00344144	0	0.000499847	0.000408128	0.00224126	0.00141595	0.00217082	0.00349441	6.94493e-05	0.00226333	0.000586201	0.000952285	0.00486773	0.00141017
Lachnospiraceae	0.14252	0.274907	0.0281223	0.0424077	0.415498	0.0114494	0.104412	9.85513e-05	0.125353	0.0176277	0.0737937	0.244471	0.0469778	0.0633924	0.195578	0.0664439	0.0456048	0.0578332	0.197909	0.0208681	0.0107081	0.0267329	0.352815	0.18348	0.00131571	0.110013	0.114329		0.148088	0.0807758	0.161015	0.120628	0.267676	0.0531384	0.0353683	0.167059	0.154655	0.288767	0.204064	0.270894	0.0736293	0.2143	0.106901	0.0331272	0.0653415	0.116244	0.0359362	0.16783	0.0704146
Lachnospiraceae Eubacterium rectale	5.60444e-05	0.00218477	0	8.04699e-05	0.00088054	8.48104e-05	0.000123054	0	0.000313643	2.37891e-05	1.94092e-05	8.19135e-05	2.25205e-05	0	0	9.6857e-05	4.13462e-05	0.000336729	0.000289575	0	6.37389e-05	0	0.000332496	6.5634e-05	0	0.000203894	0.000455293		0.00033504	0.000297243	0.000302206	0.000327286	0.000461775	4.51091e-05	0	3.7407e-05	0.000102173	0.000112869	0.000466432	9.96115e-05	5.6638e-05	0.000746218	0	0	0	0	0	0	0.000282034
Lachnospiraceae Ruminococcus gauvreauii	0	0	0	0	0.00610508	0	0	0	0	0	0	0	0	0	0	0	0	8.41822e-05	0	0	0	0	0.000221664	0	0	0.000256437	0.00121936		0	0	0	0	0.00220626	0	0	0	3.40576e-05	0	0	0.000398446	0	0	0	0	0	0	0	0	0
Lachnospiraceae Anaerostipes	0	0.00093633	0	8.04699e-05	0.00416789	0	0.00153818	0	0.0107684	0	0.0107915	0.0483289	0	3.25256e-05	3.26073e-05	0	0	0.000589276	0	0	0	0.00418574	0.0230161	0.0642229	0	0.00674764	0.0159722		0.01187	0.0104035	0	0.0040677	0.00477168	0.0110743	0.00137575	0	0.00997888	0.00162853	0.0127686	0.0212172	5.6638e-05	0.000610542	0.00740264	0.00250018	0	0.00187584	0	0.00571429	0.00272634
Lachnospiraceae Blautia	0.0219134	0.00031211	0.00344483	0.0339584	0.0423247	0.0225596	0.000184581	0	0.178724	0.0424874	0	0.0267038	0	3.25256e-05	0.0272597	0.018984	0	0.0218032	0.152477	0.0227136	0.0228823	0.0164639	0.0834565	3.2817e-05	0	0.0295487	0.045498		0.00641363	0.0308389	0.0791176	0.0637273	0.0260646	0.0171865	0.0197765	0.00830434	0.0512908	0.116722	0.216074	0.0879569	0.0254871	0.0977545	0.0697043	0.00666713	0	0.0124861	0.0557337	0.0222222	0.0235028
Lachnospiraceae Coprococcus	0.00156924	0	6.26331e-05	0	0	0	0	0	0	0	1.94092e-05	0	6.75615e-05	0	0	0	4.13462e-05	0	0	0	0	0	3.6944e-05	0	0	7.18854e-05	0.000312601		0.00191452	0.000222932	0.000241765	0.00163643	0.000153925	0	0	7.48139e-05	0.000476807	3.22482e-05	0.000378976	0.00249029	0	0.000746218	0	0	0	0.0014655	0	0	0.000376046
Lachnospiraceae Dorea	0	6.2422e-05	0.00382062	0	0.0022307	0	0	0	0	0	1.94092e-05	0.00581586	0	0	0	0	0	0	3.2175e-05	0	0	0	0.038902	0	0	0.00203533	0.00780813		0	0	0.00435177	4.67552e-05	0.00205233	0.000405982	0.000630553	0	3.40576e-05	0	5.83039e-05	0.00806853	0	0	0	0.00222237	0	0.00316548	0	0	0.00150418
Lachnospiraceae Fusicatenibacter	0	0	0	0	0.0136777	0	0	0	0.000104548	0	0	0	0	0	0	0	0	8.41822e-05	0	0	0	0	0.00993794	0	0	0.000952176	0.00331156		0.00105298	0	0	4.67552e-05	0.0118009	0	0	0.000748139	0.00473401	0	0	0.00667397	0	6.7838e-05	0.0013334	0	0	0.00357582	0	0.00486772	0
Lachnospiraceae Hungatella	0.00369893	0	0	0.00144846	0.00170238	0	0.000123054	0	0.00188187	0	0	0.000204784	0	0	0	0	0	0.00244129	0.00222008	0.00159705	0	0	0.00166248	0.00210029	0	0.000763226	0.00108643		0.00234528	0	0	0.000467552	0.00143664	0	0.000171969	0.000673325	0.000102173	0	0.0015159	4.98058e-05	0	0.00122109	9.19582e-05	0	0	0	0.000551323	0.00063492	0.000282034
Lachnospiraceae Lachnoclostridium	0.0160287	0.00305868	6.26331e-05	0.00177034	0.00205459	0	0.0103366	0	0.00940931	4.75783e-05	0.000349365	0.00298984	0	0.0124573	6.52146e-05	0	0.000620193	0.00134692	0.00109395	0.0137701	0.00242208	0.00156268	0.00229053	0.0113219	6.07251e-05	0.00372477	0.00508745		0.0111521	0.00928884	0.000604412	0.00247803	0.00261672	0.00207501	0.0022356	0.0205738	0.00214563	0.000112869	0.00548058	0.00403427	0.000169914	0.00271352	0.00188515	0.000694492	0.00905333	0.000996541	0.0128809	0.013545	0.00498261
Lachnospiraceae Lachnospira	0	0	0	0	5.87027e-05	0	0	0	0	0	1.94092e-05	0.00012287	0	0	0.194274	0.003051	0	0.000252547	0.000225225	0	0	0	0.00121915	0	0	0.00796892	0.0388189		0	0.00178346	0.0079178	0.00158968	0.000513084	0.000293209	0.000114646	0.0390902	0.00108985	0.000338606	0.000174912	0.000249029	0	0.00427379	0.000827624	0.00458365	0	0.00023448	0	0.00550265	0.000470057
Lachnospiraceae Lachnospiraceae (UCG-008, NK4A136, NK4A136, NC2004, ND3007)	0.000280222	0.00062422	0	8.04699e-05	0.00088054	8.48104e-05	6.15271e-05	0	0.000993205	9.51565e-05	0	0.00024574	4.5041e-05	0.000162628	0.000391287	4.84285e-05	0.000124039	0.000336728	0.0005148	0.00014196	0	0.00011162	0.00517216	0.000262536	0	0.000426285	0.00102479		0.000957259	0.000594487	0.000604412	0.000561062	0.00148794	0.000293209	0.000171969	0.00201997	0.000476808	0.00214451	0.000408128	0.0149417	0	0.00149244	4.59791e-05	0.000208348	0.000492029	0.00140688	0.000100241	0.00169312	0.00188023
Lachnospiraceae Roseburia	0.000336266	0	6.26331e-05	0	0.00845318	0	0.0465145	0	0.000156822	0	0.00362952	0.00462811	4.5041e-05	0	6.52146e-05	0.0291055	0	0.00395657	9.65251e-05	0	0	0	0.00140387	0.000131268	4.04834e-05	0.00394502	0.0106956		0.00449912	0.000148622	0.00531882	0.000280531	0.00415598	0.00261633	0.0100315	0.0291401	0.0255432	0.000612715	0.0328542	0.00343659	0.00124604	0.0191303	0.00487379	0.00125009	0	0.00480684	5.01203e-05	0.00148148	0.00112814
Lachnospiraceae Sellimonas	0.000280222	0	0	0.00016094	0	0	0	0	0	0	0	0	0	0	0	0.000290571	0	0	0	0	0	0	0	0	0	2.92693e-05	8.35265e-05		0.00081367	0	0	0.000514307	0	0	0	0.000149628	0.000170288	0.000564343	0	0	0	0	0	0	0	0	0	0	0
Lachnospiraceae Tyzzerella	0.00285826	0.000187266	0	0	0	0	0	0	0	0.000142735	0.00048523	0	0.00139627	0	0	0.000145285	0.000248077	8.41822e-05	0	0	0.000127478	0	0	0	0	0.000226991	0.00062008		0.00229742	0.000668797	0.000785735	0.00691977	0.00328373	0	0	0.000561104	0.000102173	0.000386978	0.00174912	4.98058e-05	5.6638e-05	0	0	0	0	0	0	0	0.000188023
Lachnospiraceae Ruminococcus gnavus	0	0.00318352	0	0	5.87027e-05	0	0.000123054	0	0.00026137	0	1.94092e-05	0	0	0	0	4.84285e-05	0.000413462	8.41822e-05	0.000160875	0	0	0	3.6944e-05	0.000164085	0	0.000182161	0.000633346		0.000861533	0.000222933	0.000241764	0.000607818	0.000564392	0	0	7.48139e-05	0.000136231	1.61241e-05	2.9152e-05	0	0	6.7838e-05	0	0	0	0	0	0	0
Lactobacillaceae	0	0	0	0	0	0	0	0	0.000104548	2.37891e-05	0.000116455	0	0	0	0	0	0.00206731	0.00505093	3.2175e-05	0.000567839	0	0	0	0	0	0.000318522	0.00107234		0	0	0	4.67552e-05	5.13084e-05	0	0	7.48139e-05	0	4.83723e-05	0	0	0	0	0	0.000208348	0	0	0.000801925	0	0.000188023
Lactobacillaceae Lactobacillus	0.000672533	0.00031211	0.00306902	0.00032188	0.000469622	0.00101772	0	0.0198088	0.00177731	0.0524788	0.0974147	0	0	0.00591966	0.00303248	0.00188872	0.249649	0.0194461	0.0126126	0.00674309	0.00662885	0.00122782	0	3.2817e-05	2.02417e-05	0.0193817	0.0525435		0.000765806	0	0	0.0124369	0.00169318	0.000293209	0.000401261	0.0570831	3.40576e-05	0.0529676	0	0	0.000113276	0.00067838	4.59791e-05	0.0327106	0.00905334	5.86201e-05	0.0324278	0.00042328	0.0513302
Lactobacillaceae Lactobacillus rhamnosus	0	0	0.000125266	0	5.87027e-05	0	0	0.00128117	0.000156822	2.37891e-05	0.000601685	0	0	3.25256e-05	6.52146e-05	9.6857e-05	0	0.000252547	0.000579151	7.09799e-05	0.000509911	0	0	0	0	0.000154185	0.000298072		0	0	0	0	0.000102617	0	0	0	0	0	0	0	0	0	0	0	0	0	0.000100241	0	0
Lactobacillales	0.000168133	0.00387016	0.00144056	0.00297739	0.00088054	0.00831142	0.00141512	0.00108406	0.00172504	0.00302122	0.00318311	0.000573394	0.00240969	0.00204911	0.000456502	0.001356	0.0016125	0.0109437	0.00379665	0.00117117	0.00764867	0.000725527	0.00288163	0.000459438	0.000870392	0.00260125	0.00266838		0.000430766	0.000743108	0.00048353	0.00266505	0.000923551	0.000225545	0.000229292	0.0021322	0	0.000806205	0.000845407	0.000298835	0.00141595	0.000542704	0.0147133	0.000486145	0.00747884	5.86201e-05	0.00135325	0.00021164	0.00216226
Micrococcaceae Rothia	0	0.000124844	0.000939496	0	0.000117405	0	0.000123054	0.000492757	0	0	0.000174682	4.09567e-05	0.000382848	6.50512e-05	0.000554324	9.6857e-05	0.000206731	0.000168364	0.0001287	0	6.37389e-05	0.00011162	0.00018472	6.5634e-05	0.00012145	0.000166529	0.000217339		4.78629e-05	0.000148622	6.04412e-05	0.000233776	0.000153925	0.000135328	5.7323e-05	3.7407e-05	0	0	2.9152e-05	9.96116e-05	0.000509742	6.7838e-05	0.00050577	6.94493e-05	0.00127927	0	0	0	0
Moraxellaceae	0	0	0	8.04699e-05	0	0	0	0	0	0	5.82276e-05	0	2.25205e-05	3.25256e-05	0	4.84285e-05	4.13462e-05	0	0.0001287	0	0	0	0	0	2.02417e-05	1.72984e-05	3.22609e-05		0	0	0	0	0	0	0	7.48139e-05	0	0	0	0	0	0	0	0	0	0	0	0	0.00065808
Moraxellaceae Acinetobacter	0	0	0	0	5.87027e-05	0	0	0	0	0	0	0	0	0	0	0	0	0	0	0	0	0	3.6944e-05	0	2.02417e-05	4.63554e-06	1.39693e-05		0	0	0	0	0	0	0	0	0	0	0	0	0	0	0.000275875	0	0	0	0	0	0.0145718
Negativicutes	5.60444e-05	0.000187266	0	0	0	0.000169621	0	0	0.000156822	9.51565e-05	5.82276e-05	0	0	3.25256e-05	9.78218e-05	0.000145285	8.26925e-05	0.000252547	0.0002574	0.00028392	0	0	0	0.000164085	0.000202417	8.96733e-05	9.57648e-05		0	7.43108e-05	0	0	0	0	0	0.000224442	0	4.83723e-05	2.9152e-05	0	0	0	9.19583e-05	0	9.84058e-05	0	0.000551323	0.000634921	9.40115e-05
Pasteurellaceae	0	0.00062422	0.00106476	0	0.000176108	0	0	0	0.000365917	7.13674e-05	0.000873413	0	0.00047293	0.000130102	0.00909743	0.00644099	0	0	0.0001287	0.000425879	0.000127478	0	0.000110832	0.00144395	0.0012145	0.000910743	0.00214084		4.78629e-05	0	0	0.00154292	0	0.000676636	0	0.00246886	3.40576e-05	0	0.000378976	0.000498058	0.00028319	0	0.00289668	0.000277797	0.0017713	5.86201e-05	0	0.00042328	9.40115e-05
Pasteurellaceae Haemophilus	0	0.00218477	0.00144056	8.04699e-05	5.87027e-05	0	0.000246108	0	0.000784109	7.13674e-05	0.00199914	0	0.00101342	0.000422833	0.023836	0.0192745	0	0	9.65251e-05	0.00102921	0.000382434	5.58098e-05	0.00036944	0.00429903	0.00317795	0.00243289	0.00589619		0.000335041	0	0	0.00476903	0.000153925	0.00144349	5.7323e-05	0.00849138	3.40576e-05	0	0.000787103	0.000796892	0.000226552	6.7838e-05	0.00689687	0.000833391	0.00403464	0.00011724	0.000150361	0.00084656	0.000470057
Peptostreptococcaceae	0.00336266	0	0.00388325	0.00032188	0.0113296	8.48104e-05	0.00387621	0.000985513	0.000836383	0.00542392	0.00430884	0.00638925	0.001644	0.00621239	0.00035868	0.0251828	0.00177789	0.000589275	0.00427928	0.00021294	0.00331442	0.00200915	0.00942072	0	0.0002429	0.00384187	0.00537222		0.0112956	0.0027495	0.00259897	0.0017767	0.00769625	6.76636e-05	5.7323e-05	0.000822953	0.0119883	0.000951321	0.00341078	0.0234087	0.000453104	0.000746218	0.000275875	0.000208348	9.84058e-05	0.000820681	0.000200481	0.00021164	0.0015982
Peptostreptococcaceae Intestinibacter	0.000896711	0	0.000501064	0	0.0021133	0	0.00123054	0.000295654	0.000209096	0.00140355	0.00135865	0.00131062	0.000427889	6.50512e-05	0.000260858	0.001017	0.000785579	0	0.0015444	3.54899e-05	0.000701128	0.000669718	0.000997488	0	8.09667e-05	0.00063619	0.0006061		0.0012923	0.000668797	0.000423088	0.000233776	0.00153925	0	0	0.000523697	0.0028949	0.000419226	0.00116608	0.00219145	0	0.000271352	4.59791e-05	0	0	0.00023448	5.01203e-05	0	0.000470057
Peptostreptococcaceae Peptoclostridium	0.00184946	0	0.00100213	8.04699e-05	0.0044027	8.48104e-05	0.00129206	0.00078841	0.00026137	0.00140356	0.00153333	0.000778178	0.000585533	0.010701	0.000195644	0.00319628	0.000826924	8.41822e-05	0.0018018	7.09799e-05	0.00254956	0.00100458	0.00480272	0	0.000182175	0.00157911	0.00231325		0.00315895	0.0014119	0.000604412	0.000467552	0.00312981	2.25545e-05	0.000229292	0.000598511	0.00248621	0.000419226	0.00107862	0.0043331	0.000169914	0.00033919	0.000183917	0	0	0.0002931	0	0	0.000282034
Porphyromonadaceae Barnesiella	0	0	6.26331e-05	0	0.00123276	0	0	0	0	0	0	0	0	0	0	0	0	0	0	0	0	0	0	0	0	5.18157e-05	0.000246348		0	0	0	0	0.000102617	0	0	0	0.00170288	0	0	0	0	0	0	0	0	0	0	0	0.000470057
Porphyromonadaceae Parabacteroides	0	0.000561798	0.00576224	0	0	0.00288355	0.0173506	0	0	0	0	8.19135e-05	0	0	0.00123908	0	0	0	0	0	0	0.0134502	0	0.106294	0	0.00590495	0.0213621		0	0.00230363	0.00489574	0	0	0.000608973	0.0418458	0	0	0	0	0.00109573	0	0	0.00514966	0.000416696	0	0	0	0	0.000470058
Prevotellaceae	0	0	0	0.00016094	0	0.000169621	0	0	0	0	0	0	0.000112602	3.25256e-05	3.26073e-05	0.000338999	0.00033077	0	3.2175e-05	3.54899e-05	0	0.000279049	0	0.00065634	0.0109305	0.000524465	0.00217374		0	0	0	0	0.000769625	0.00277421	0.000171969	0	0	1.61241e-05	0.00043728	0	0	0	0	6.94493e-05	0	0	5.01203e-05	0	0
Prevotellaceae Prevotella	0	0	0	8.04699e-05	0	0.000339241	0.000123054	0	0.000156822	0	0	0	0	0	6.52146e-05	0	8.26925e-05	0	9.65251e-05	0.000603329	0	0	3.6944e-05	0.00393804	0.129911	0.00541734	0.0259481		0	0	0	4.67552e-05	0.00518215	0.0440039	0	0.000112221	0.000102173	0	0.00378976	0	0	0	0	6.94493e-05	9.84058e-05	0	0.000150361	0	0.000940114
Pseudomonadaceae Pseudomonas	0	0	0	0	0	8.48104e-05	0	0	0	2.37891e-05	0	0	0	0	0	0	0	0	0	0	0	0	0	0	0	4.34398e-06	1.74248e-05		0	0	0	0	0	0	0	0	0	0	0	0	0	0	4.59791e-05	0	0	0	0	0	0.00517063
Rikenellaceae Alistipes	0	0	0	0	0	0	0.00141512	0	0.00642969	0	0	0	0.00331051	0	3.26073e-05	0	0	0.0143952	0	0	0	0	0	0	0	0.00102332	0.00313146		4.78629e-05	0	0	4.67552e-05	5.13084e-05	2.25545e-05	0	0	0.00670935	0	0	0.00104592	0.00237879	0	0.000827624	0	0	0.00158274	0	0	0.00131616
Ruminococcaceae	0.00364289	0.00131087	0.00150319	0.00128752	0.0558262	0.00585192	0.0428228	0.00167538	0.00371145	9.51565e-05	0.00161096	0.00794561	0.000292766	0.00172386	0.0182927	0.000435856	0.000868271	0.00429329	0.00299227	0.00166803	0.00057365	0.0056926	0.0270799	0.000196902	0.000506042	0.007676	0.0140652		0.0132102	0.0148621	0.0166213	0.0179072	0.0504874	0.00620249	0.0109487	0.00224442	0.0172332	0.000709461	0.0413958	0.0360593	0.0193702	0.0166203	0.0318635	0.0097229	0.00629797	0.0369307	0.000801924	0.0201058	0.0181442
Ruminococcaceae Butyricicoccus	0	0	0	0	0	0	0.000676798	0	0	0	1.94092e-05	0.000819135	0	0	3.26073e-05	0	0	0	0	0	0	0	0	0	0	6.1918e-05	0.000207629		0.00177093	0	0	0	0.000102617	0.00162393	0.000229292	0	0.00882093	6.44964e-05	0.00352739	0.006923	0	0.0277458	0	0.00236127	0.0102342	0.00679993	0	0	0.000752092
Ruminococcaceae Faecalibacterium	0.0192792	0.00524345	0	0	0.0844144	0	0.11764	0	5.22739e-05	0	1.94092e-05	0.0020888	2.25205e-05	0	0.00107604	0	0	8.41822e-05	9.65251e-05	0	0.000318695	0.0116642	0.0359095	0	0	0.0111164	0.0286545		0.0760541	0.0369325	0.0227259	0.0697587	0.0403284	0.0221711	0.05182	0	0.0350794	1.61241e-05	0.161269	0.0155892	0.0647938	0.0485041	0.0568303	0.0295853	0.0208621	0.0199308	0	0.00169312	0.0229388
Ruminococcaceae Flavonifractor	0.000280222	0	0.00162846	0.00104611	0.00311124	0	0	0	0.000365917	0	0.000912232	4.09567e-05	0	0.00143113	0	0	0.000413462	0.00252547	0.00196268	0.00131313	0	0.00106039	0.00166248	0	0	0.000710155	0.000911182		4.78629e-05	0.000891729	0.00622545	0.000140266	0.00189841	0.000112773	0.0022356	0.000748139	0.000987671	0.000193489	0.00262368	0.00204204	0	0.000881894	0.000275875	0	0	5.86201e-05	0.000801925	0.00338624	0.000376046
Ruminococcaceae Ruminiclostridium	0	0	0.000125266	0	0.000176108	0.0089899	0.00043069	9.85513e-05	0.000313644	7.13674e-05	0.000194092	0	0.000405369	0	9.78218e-05	9.6857e-05	8.26924e-05	0.000589276	0	0	0.000191217	0.000446478	0.000221664	0	0	0.00050124	0.0017765		0.000382903	0.000222932	0.000241765	0.000233776	0.000256542	0.00225545	5.7323e-05	0.000149628	0.000170288	0	0	0.000448252	0.00141595	6.7838e-05	0.000229896	6.94493e-05	0	0.00017586	0	0	0.000564069
Ruminococcaceae Ruminococcaceae	0	0	0	0	0	0	6.15271e-05	0	0	0	0	0.00614351	0	0	0	0	0	0	0	0	0	5.58098e-05	3.6944e-05	0	0	0.000251912	0.00122754		4.78629e-05	0	0.000423088	0.00832242	0	0	5.7323e-05	0	0.000510865	0	0.00982421	0.00288873	5.6638e-05	0	0	0	0	5.86201e-05	0	0	0.00319639
Ruminococcaceae Ruminococcus	0	0	0	0	0.000469622	0	0.0131668	0	0	0	1.94092e-05	0.00602064	2.25205e-05	3.25256e-05	0	0	0	0.00319892	0.000482625	0	6.37389e-05	0	0.00240136	0	0	0.00103513	0.00288158		0.000143589	0.00668797	0.00707162	0	0.000872242	9.02181e-05	0	0.00086036	0.00412098	0	0.00102032	0.0127503	0.000453104	0.000135676	0	0	0	0.00046896	0	0	0.00460656
Ruminococcaceae Subdoligranulum	0	0	0	0	0.0257705	0	0.000123054	9.85513e-05	0	0	3.88184e-05	4.09567e-05	0	0	0.033879	0	0	0	6.43501e-05	0	0	0	0.0175854	0	0	0.00310402	0.00885133		0	0.00252657	0.00108794	0	0.0474089	0.00349596	0	0	0	0	0.0209894	0.0025899	0	6.7838e-05	0.037381	0.0104174	0	0.00410341	0	0.0281481	0.0103413
Selenomonadales	5.60444e-05	0.00736579	0.000125266	0	5.87027e-05	8.48104e-05	0.000307636	0	0.000156822	0.000142735	0.000291138	0	0.000270246	0	0.000228251	9.6857e-05	0.000289424	0	0.000740026	0.000496859	0.000191217	0.00011162	0.000295552	0.000525072	0.00421027	0.000641774	0.00162485		9.57258e-05	0.000520175	0.000181324	0.000140266	5.13084e-05	9.02181e-05	0.000171969	0.000187035	3.40576e-05	0.00027411	2.9152e-05	0	0.000226552	0.000135676	0.000321854	0.000208348	0.000295217	5.86201e-05	0.000852045	0.0010582	0
Staphylococcaceae Staphylococcus	0	0	0	0.00024141	0	0	0	0.00413915	0	2.37891e-05	0	0	4.5041e-05	0	3.26073e-05	9.6857e-05	0	0	9.65251e-05	0	0	0.000223239	3.6944e-05	3.2817e-05	0	0.000198735	0.000823561		0	0	0	0	0	0.000405981	0	0	0	0	0	4.98058e-05	5.6638e-05	0	0	0	0	0	0	0	0.00517063
Streptococcaceae	0	0.00031211	0.000751597	0	0.000117405	8.48104e-05	0	0.000197103	0.000104548	0	1.94092e-05	0.0018021	2.25205e-05	0	0	0	0	0	3.2175e-05	0	0	0	0	0	4.04834e-05	0.00013937	0.000381804		9.57258e-05	0	0.000241765	0.0013559	5.13084e-05	0	0	0	0	0	0	0	0	0	9.19583e-05	0	0.000196812	0	0	0	0.000376046
Streptococcaceae Lactococcus	0	6.2422e-05	6.26331e-05	0	0	0	0	0	0	0	1.94092e-05	0.0826917	0	0	0	0	0	0	0	0	0	0	0	0	0	0.00331345	0.0165371		0	0	6.04412e-05	0	0	0	0	0	0	0	0	0.000199223	0	0	0.00156329	0	0	0	0	0	0.00112814
Streptococcaceae Streptococcus	0.00257804	0.0141074	0.0893775	0.0111853	0.00299384	0.00788737	0.00190734	0.00561743	0.00899111	0.000642306	0.00425061	0.00204784	0.00333304	0.00315498	0.00551063	0.0182575	0.000950964	0.00303056	0.053121	0.0067076	0.00140226	0.00295792	0.0067977	0.00679312	0.0635184	0.0130849	0.0220303		0.005935	0.00230363	0.0258688	0.123854	0.00251411	0.0149537	0.00378332	0.00837915	0.00119202	0.000532095	0.00428534	0.0026397	0.00277526	0.00169595	0.0114488	0.000694492	0.154399	0.00310686	0.0091219	0.00465608	0.0356304
Streptomycetaceae Streptomyces	0.000840666	0.000249688	0.00081423	0.00209222	5.87027e-05	0.00110254	0.000615271	0.00157682	0.000575013	0.00233134	0.00159155	0.000942005	0.00173408	0.00182143	0.000391287	0.000484285	0.00157116	0.00193619	0.000836551	0.00028392	0.00133852	0.000502288	0	0.000229719	0.000445317	0.000974592	0.000687354		0.000622218	0.000222932	0.00108794	0.00130915	0.00102617	0.000631527	0.000515907	0.000411476	3.40576e-05	0.0012738	0.000349824	0.000249029	0.00254871	0.00183163	0.000321854	0.00236128	0.000885652	0.00152412	0.000501203	0.00021164	0.000752092
Unclassified Actinobacteria	0.0149078	0.00156055	0.0110861	0.00531102	0.000293513	0.0118735	0.00203039	0.0311422	0.00569786	0.00961081	0.00597803	0.00622543	0.0138952	0.0131729	0.00335855	0.0056177	0.00847598	0.00589275	0.0030888	0.00340704	0.00847727	0.00452059	0.000480272	0.000262536	0.00340061	0.00719069	0.00657902		0.0098119	0.00564762	0.00973104	0.0040677	0.0103643	0.00631526	0.00578962	0.00377811	0.000987671	0.00474048	0.000991167	0.0017432	0.0236747	0.00508785	0.00344843	0.0130564	0.00482189	0.00562753	0.00571371	0.00359788	0.00470057
Unclassified Bacilli	0.000112089	0.000561798	0.00137793	0.00040235	0.000117405	0.000593673	0	0.000492756	0.000156822	0.000166524	0.00114514	0.000778178	9.0082e-05	0.000292731	0.000130429	0.000145285	0.0022327	0.000252547	0.00144788	0.00024843	0.000191217	0.00011162	0.00018472	6.5634e-05	0.000688217	0.000479446	0.000544676		4.78629e-05	7.43108e-05	0.000664853	0.00205723	5.13084e-05	0.000383427	5.7323e-05	0.000411476	3.40576e-05	9.67445e-05	8.74559e-05	0.000199223	0.000339828	0	0.00151731	0.000138899	0.00226333	5.86201e-05	0.000100241	0	0.00188023
Unclassified Bacteria	0.0202881	0.00742821	0.0217337	0.0155307	0.00639859	0.022814	0.0244878	0.0505568	0.0188186	0.00780284	0.0084624	0.0117955	0.0114404	0.00591966	0.0152602	0.0173858	0.0211693	0.0219715	0.00971686	0.0566419	0.0174645	0.0169662	0.0137432	0.0257942	0.0121855	0.0184711	0.0121173		0.0169913	0.0272721	0.0175884	0.0203853	0.0173935	0.0190135	0.049871	0.0221449	0.0185955	0.00469211	0.005947	0.0116545	0.0180109	0.0250322	0.0266679	0.0159039	0.0154497	0.0178205	0.0554832	0.0107937	0.016076
Unclassified Bacteroidetes	0	0	0.000501065	0.00032188	0.000234811	0	0.000492217	0	0.00115003	2.37891e-05	0	0	2.25205e-05	0	0.000260858	0	0.00066154	8.41822e-05	0	0.00574937	0	0.000390669	0.00110832	0.00121423	0.000303625	0.000500764	0.0011587		0	0.000148622	0.000846177	0	0	9.02181e-05	0.000802522	0.00100999	0.000510864	0	0	0	5.6638e-05	0	0.000321854	0	0	5.86201e-05	0.00335806	0.0010582	9.40115e-05
Unclassified Clostridia	0.000448355	0.0011236	0.000688964	8.04699e-05	0.00088054	0.000424052	0.00190734	0	0.000365917	0.000142735	0.000388184	0.00139253	0.000112602	9.75768e-05	0.00143472	0.000387428	8.26925e-05	0.000926004	0.000643501	7.09799e-05	0.000127478	0.000223239	0.00140387	0.00101733	0.000182175	0.000582091	0.000537369		0.000765807	0.000297243	0.000664853	0.00116888	0.00138533	0.000541309	0.000286615	0.000785546	0.00108984	0.000419226	0.000845407	0.00159378	0.000453104	0.00067838	0.000965562	0.000416696	0.00206652	0.000468961	0.000150361	0.0010582	0.000282034
Unclassified Proteobacteria	0.000112089	0.000124844	0.000125266	8.04699e-05	0.000117405	0	0	9.85513e-05	0.000209096	9.51565e-05	0.000271729	0	0.000698135	0.000162628	6.52146e-05	9.6857e-05	0.000620194	8.41822e-05	9.65251e-05	7.09799e-05	6.37389e-05	0.000167429	7.3888e-05	3.2817e-05	0.000141692	0.000144355	0.000167298		9.57258e-05	0	6.04412e-05	0	0	2.25545e-05	5.7323e-05	0.000822953	6.81153e-05	0	0	9.96115e-05	0.000226552	0.000610542	0.000137937	0	9.84058e-05	0.00023448	5.01203e-05	0.00042328	0.000564069
Unknown	0.000168133	6.2422e-05	0.00212952	0.00056329	5.87027e-05	0.000763294	0.000615271	0.000295654	0.00026137	0.000380626	0.000388184	4.09567e-05	0.000945861	0.000130102	0.000163036	0.000677999	0.0054577	0.000505093	0.0003861	0.000958228	0.000191217	0.00011162	0	0.000426621	0.0012145	0.00067582	0.00110107		0.000287178	0.000668797	0.000362647	0.000420797	0.000153925	0.000225545	0.000458584	0.000411476	0.000238403	0.00027411	0.000553887	0.000199223	0.00305845	0.00033919	0.00565543	0.000416696	0.013088	0.00105516	0.000451083	0.00042328	0.00225627
Veillonellaceae	0.00212969	0.0386392	0.0120882	0.00136799	0.00170238	0.0056823	0.00873685	0.000295654	0.0287507	0.00616139	0.0173906	0.00024574	0.00277002	0.000487884	0.00867354	0.0117197	0.00740098	0.0138901	0.063417	0.0127409	0.0109631	0.0161848	0.00398995	0.0262536	0.0391474	0.0136332	0.0152064		0.00435553	0.0156796	0.00822001	0.00593791	0.0018471	0.0163971	0.00441387	0.0179553	0.000272461	0.025863	0.00166166	0.000747086	0.00872225	0.0156027	0.00349441	0.00104174	0.0368038	0.000586201	0.0173416	0.048254	0.00648679
Veillonellaceae Dialister	0	0.000249688	0	0.00024141	0	0.0118735	0	0	5.22739e-05	0	0	0	2.25205e-05	6.50512e-05	6.52146e-05	0	4.13462e-05	0	0.000160875	7.09798e-05	0	0.00011162	0.0287424	6.5634e-05	6.07251e-05	0.00167293	0.00611461		4.78629e-05	0	6.04412e-05	0	0.0153412	0.00137583	0.00114646	3.7407e-05	0	1.61241e-05	0.0088039	4.98058e-05	0.000169914	0	0	0	0	5.86201e-05	0	0	0.00338441
Veillonellaceae Megamonas	0	0.336017	0.000313165	0	0	0	0	0	0	0	0	0	0	0	0	0	0	0	0	0.024559	0	0	0	0	0.396696	0.0303034	0.101637		0	0.00579625	0	0	0	0	0	0	0	0	0	0	0	0	0	0	0	0	0.0321772	0.0319577	9.40115e-05
Veillonellaceae Megasphaera	0.000392311	6.2422e-05	0	0	0	0.0348571	0.00301483	0	0.0105593	0.00104672	0.00425061	0	0	0	0.00172819	0.00184028	0.00111635	0.00496675	0.0302767	0.00237783	0.000701128	0.00563679	0.000110832	0.00843397	0	0.00445489	0.00893683		0.000670081	0.00824849	0.000423089	4.67552e-05	0	0.194826	0.00194898	0.00531178	3.40576e-05	0.00943259	0	0	0.00288854	0.00563056	0.00151731	0	0.00767566	0	0.00315758	0.0186244	0.00423052
Veillonellaceae Veillonella	0.0210727	0.0126716	0.119567	0.0240605	0.0256531	0.000254431	0.0493447	0.00542032	0.0718244	0.0535493	0.219499	0.00208879	0.139267	0.0215971	0.105028	0.115744	0.0873646	0.110279	0.113224	0.0716897	0.101664	0.0050787	0.00265997	0.0327514	0.00896707	0.0608128	0.056244		0.0683004	0.050234	0.0476277	0.0800917	0.0165726	0.00746555	0.0139868	0.0929189	0.00245215	0.0473565	0.0081334	0.00622572	0.020503	0.024286	0.0157708	0.0194457	0.24139	0.0133654	0.0827486	0.0670899	0.0199304
Verrucomicrobiaceae Akkermansia	0	0	6.26331e-05	0	0	8.48104e-05	0	0.00325219	0	0	0	0.0541448	0	0	0.000456502	0.00358371	0	0	3.2175e-05	0.0288178	0	0.0184172	0	0	0	0.00435407	0.0123339		0	7.43108e-05	0	0	0	2.25545e-05	0	0.00037407	0.000272461	0	0	0.0247534	0.00673992	0.00115325	0	6.94493e-05	0	0	0.0259122	0.117037	0.00648679
Vibrionaceae Vibrio	0.000112089	6.2422e-05	0	8.04699e-05	0	0	0	0	5.22739e-05	4.75783e-05	0.000155273	0	0.000180164	0.000162628	0.000228251	0.000290571	8.26925e-05	0	9.65251e-05	3.54899e-05	0.000191217	5.58098e-05	0.00018472	9.8451e-05	6.07251e-05	8.7094e-05	8.22698e-05		0	0	0	4.67552e-05	0	6.76636e-05	0.000171969	0.000112221	0	1.61241e-05	0	9.96115e-05	0	0.000271352	0.00050577	0	0.000295217	0	0.000100241	0	0
[truncated: 7 more columns]

## Sheet: FOldChangeME
Primary ID	Mid_Mean	Mid_STDEV	Mid_CV		End_Mean	End_STDEV	End_CV		ME_FC
Acidaminococcaceae	0.000104735	0.000193982	1.85213		8.30403e-05	0.000120739	1.45398		0.792863
Acidaminococcaceae Phascolarctobacterium	0.000658873	0.00204058	3.09708		0.000470942	0.000909144	1.93048		0.714768
Actinomycetaceae Actinomyces	0.000762964	0.00118252	1.5499		0.000265884	0.000303939	1.14313		0.348488
Actinomycetaceae Varibaculum	0.000100389	0.00025231	2.51333		3.54461e-05	0.000102594	2.89437		0.353088
Alcaligenaceae	7.08667e-05	0.00019178	2.70621		0.000151056	0.00030148	1.99581		2.13156
Alcaligenaceae Parasutterella	0.000520133	0.00208438	4.0074		0.00305054	0.00675292	2.21368		5.86492
Alcaligenaceae Sutterella	0.00126006	0.00370659	2.94159		0.000508618	0.000960968	1.88937		0.403646
Archaea	2.27774e-05	5.8738e-05	2.57878		0.000113619	0.00033717	2.96755		4.98824
Bacillaceae	7.76368e-07	3.88184e-06	5		0.000189208	0.000379837	2.00752		243.709
Bacillaceae Bacillus	3.644e-05	9.87829e-05	2.71084		0.00202266	0.00408814	2.02117		55.5065
Bacillales	0.000104895	0.000289897	2.7637		0.000587831	0.000912936	1.55306		5.60401
Bacteroidaceae	0.000237182	0.00034571	1.45757		0.000118696	0.000314077	2.64606		0.500444
Bacteroidaceae Bacteroides	0.0873838	0.127593	1.46014		0.061525	0.0727672	1.18273		0.704078
Bacteroidales	0.0233269	0.0452178	1.93844		0.0160213	0.0314004	1.95991		0.686819
Betaproteobacteria	7.96536e-05	0.000109271	1.37182		0.000115111	0.000148415	1.28932		1.44514
Bifidobacteriaceae	0.306825	0.233819	0.762059		0.267852	0.179533	0.670268		0.87298
Bifidobacteriaceae Bifidobacterium	0.0104208	0.0122134	1.17202		0.00938118	0.0106297	1.13308		0.900234
Bifidobacteriaceae Bifidobacterium breve	0.000408791	0.000772181	1.88894		0.000253739	0.000522281	2.05834		0.620705
Bifidobacteriaceae Bifidobacterium longum subsp. longum	0.00330517	0.00310462	0.939325		0.00189608	0.0018631	0.982605		0.573672
Bifidobacteriales	8.81687e-05	0.000150481	1.70674		2.74198e-05	4.90292e-05	1.78809		0.310993
Burkholderiales	6.64875e-05	0.000102877	1.54731		5.35506e-05	8.1199e-05	1.5163		0.805423
Christensenellaceae Christensenellaceae R-7 group	7.90623e-06	1.71449e-05	2.16852		0.000953303	0.001728	1.81264		120.576
Clostridiaceae Sarcina	3.56854e-06	9.97445e-06	2.79511		0.00303796	0.0150411	4.95105		851.318
Clostridiaceae Clostridium sensu stricto	0.015734	0.0195772	1.24426		0.00807551	0.01491	1.84632		0.513252
Clostridiaceae Clostridium neonatale	2.25259e-06	7.89774e-06	3.50607		1e-14	0	0		4.43934e-09
Clostridiaceae Unclassified	0.000871091	0.00120823	1.38703		0.00402542	0.0188249	4.67651		4.62113
Clostridiales	0.0407588	0.0413666	1.01491		0.0613306	0.0355984	0.580435		1.50472
Clostridiales Family XI Anaerococcus	1.69405e-05	3.29445e-05	1.94471		1.96727e-05	4.88812e-05	2.48473		1.16128
Coriobacteriaceae	0.00288729	0.00728096	2.52173		0.00323458	0.0046361	1.43329		1.12028
Coriobacteriaceae Atopobium	1.00844e-05	2.65716e-05	2.63491		8.4656e-06	4.2328e-05	5		0.839471
Coriobacteriaceae Collinsella	0.00932571	0.0235685	2.52726		0.0242603	0.0506257	2.08677		2.60144
Coriobacteriaceae Eggerthella	0.00159921	0.00284378	1.77824		0.00120088	0.00206084	1.7161		0.750921
Desulfovibrionaceae Bilophila	0.000161826	0.000529758	3.27363		0.000103456	0.000212441	2.05344		0.639303
Enterobacteriaceae	0.0382367	0.0301173	0.787656		0.0186504	0.0193464	1.03732		0.487764
Enterobacteriaceae Citrobacter	0.000139108	0.000224975	1.61727		6.44833e-05	9.33439e-05	1.44757		0.46355
Enterobacteriaceae Enterobacter	3.36203e-05	7.11537e-05	2.11639		0.000145898	0.000447156	3.06486		4.33958
Enterobacteriaceae Escherichia-Shigella	0.0210061	0.0192849	0.918065		0.0109229	0.0140305	1.28451		0.519987
Enterobacteriaceae Klebsiella	0.00058743	0.00145041	2.46908		0.000220856	0.000804709	3.6436		0.375969
Enterobacteriaceae Enterobacteriaceae bacterium	3.78915e-05	6.85287e-05	1.80855		1.68223e-05	4.44787e-05	2.64403		0.44396
Enterobacteriaceae Salmonella enterica subsp. enterica serovar Paratyphi A	0.00020173	0.000227885	1.12965		5.98922e-05	9.92301e-05	1.65681		0.296892
Enterobacteriales	4.1486e-05	5.09462e-05	1.22803		3.42557e-05	6.11943e-05	1.7864		0.825718
Enterococcaceae	0.00285172	0.0030275	1.06164		0.00180616	0.00585446	3.24138		0.633358
Enterococcaceae Enterococcus	0.00367508	0.00441787	1.20212		0.00239672	0.00677624	2.8273		0.652155
Erysipelotrichaceae	0.00534779	0.00558027	1.04347		0.00503975	0.00501833	0.995751		0.942399
Erysipelotrichaceae Coprobacillus	0.000108695	0.000281735	2.59198		0.000148658	0.000406964	2.73758		1.36766
Erysipelotrichaceae Erysipelatoclostridium	0.00454396	0.00531249	1.16913		0.00439614	0.00442933	1.00755		0.967468
Erysipelotrichaceae Erysipelotrichaceae	2.1809e-05	3.73838e-05	1.71415		0.00151238	0.00319979	2.11573		69.3468
Erysipelotrichaceae Faecalitalea	3.42532e-05	6.45261e-05	1.8838		0.000101551	0.000453286	4.46363		2.96471
Erysipelotrichaceae Holdemanella	3.74808e-06	1.36468e-05	3.64099		0.000626383	0.00130112	2.0772		167.121
Erysipelotrichaceae Turicibacter	2.63988e-05	5.64084e-05	2.13678		0.000155876	0.000476305	3.05567		5.90466
Firmicutes Unclassified	0.00907343	0.0124781	1.37524		0.00790589	0.00585527	0.740622		0.871322
Fusobacteriaceae Fusobacterium	0.000444935	0.00119222	2.67954		0.000714315	0.00214454	3.00223		1.60544
Gammaproteobacteria Unclassified	0.00183645	0.00145453	0.792036		0.00129102	0.00123453	0.956243		0.703001
Lachnospiraceae	0.110013	0.114329	1.03923		0.137104	0.0757531	0.552522		1.24626
Lachnospiraceae Eubacterium rectale	0.000203894	0.000455293	2.23299		0.000164232	0.000192626	1.17289		0.805477
Lachnospiraceae Ruminococcus gauvreauii	0.000256437	0.00121936	4.75501		0.000110294	0.000443967	4.0253		0.430103
Lachnospiraceae Anaerostipes	0.00674764	0.0159722	2.36708		0.00546952	0.00537222	0.98221		0.810583
Lachnospiraceae Blautia	0.0295487	0.045498	1.53976		0.0480922	0.0493436	1.02602		1.62755
Lachnospiraceae Coprococcus	7.18854e-05	0.000312601	4.3486		0.000626856	0.000769663	1.22781		8.72022
Lachnospiraceae Dorea	0.00203533	0.00780813	3.8363		0.00136712	0.00207751	1.51962		0.671695
Lachnospiraceae Fusicatenibacter	0.000952176	0.00331156	3.47789		0.00148441	0.00283754	1.91157		1.55896
Lachnospiraceae Hungatella	0.000763226	0.00108643	1.42347		0.000405839	0.000611949	1.50786		0.531741
Lachnospiraceae Lachnoclostridium	0.00372477	0.00508745	1.36585		0.00522091	0.00569728	1.09124		1.40167
Lachnospiraceae Lachnospira	0.00796892	0.0388189	4.87129		0.00281772	0.00782894	2.77847		0.353589
Lachnospiraceae Lachnospiraceae (UCG-008, NK4A136, NK4A136, NC2004, ND3007)	0.000426285	0.00102479	2.40399		0.0018911	0.00336019	1.77684		4.43624
Lachnospiraceae Roseburia	0.00394502	0.0106956	2.71116		0.00675253	0.00946946	1.40236		1.71166
Lachnospiraceae Sellimonas	2.92693e-05	8.35265e-05	2.85372		0.000138779	0.000264207	1.90379		4.74146
Lachnospiraceae Tyzzerella	0.000226991	0.00062008	2.73173		0.000799892	0.00154125	1.92683		3.52389
Lachnospiraceae Ruminococcus gnavus	0.000182161	0.000633346	3.47684		0.000118146	0.000226189	1.91449		0.648578
Lactobacillaceae	0.000318522	0.00107234	3.36661		5.93045e-05	0.000164653	2.77639		0.186187
Lactobacillaceae Lactobacillus	0.0193817	0.0525435	2.71098		0.0105202	0.0186223	1.77014		0.54279
Lactobacillaceae Lactobacillus rhamnosus	0.000154185	0.000298072	1.93321		1.31524e-05	3.65821e-05	2.78139		0.0853031
Lactobacillales	0.00260125	0.00266838	1.02581		0.00174841	0.0030921	1.76852		0.672144
Micrococcaceae Rothia	0.000166529	0.000217339	1.30511		0.000171167	0.000276514	1.61547		1.02785
Moraxellaceae	1.72984e-05	3.22609e-05	1.86496		0.000189207	0.000413801	2.18703		10.9378
Moraxellaceae Acinetobacter	4.63554e-06	1.39693e-05	3.01352		0.00375319	0.00802407	2.13793		809.657
Negativicutes	8.96733e-05	9.57648e-05	1.06793		8.99911e-05	0.000172021	1.91153		1.00354
Pasteurellaceae	0.000910743	0.00214084	2.35065		0.000490482	0.000812593	1.65672		0.538551
Pasteurellaceae Haemophilus	0.00243289	0.00589619	2.42353		0.00132339	0.00228938	1.72994		0.543955
Peptostreptococcaceae	0.00384187	0.00537222	1.39833		0.00365533	0.00537666	1.47091		0.951445
Peptostreptococcaceae Intestinibacter	0.00063619	0.0006061	0.952703		0.000707455	0.000899613	1.27162		1.11202
Peptostreptococcaceae Peptoclostridium	0.00157911	0.00231325	1.46491		0.00117568	0.00139016	1.18243		0.744519
Porphyromonadaceae Barnesiella	5.18157e-05	0.000246348	4.75431		0.000152434	0.000372368	2.44282		2.94184
Porphyromonadaceae Parabacteroides	0.00590495	0.0213621	3.61765		0.00245954	0.00833175	3.38752		0.416522
Prevotellaceae	0.000524465	0.00217374	4.14469		0.000318128	0.000807164	2.53723		0.606577
Prevotellaceae Prevotella	0.00541734	0.0259481	4.78982		0.00430818	0.0130038	3.01841		0.795258
Pseudomonadaceae Pseudomonas	4.34398e-06	1.74248e-05	4.01125		0.00124818	0.0026982	2.16171		287.335
Rikenellaceae Alistipes	0.00102332	0.00313146	3.06009		0.000856361	0.00148301	1.73176		0.836842
Ruminococcaceae	0.007676	0.0140652	1.83237		0.0205764	0.01544	0.750374		2.68061
Ruminococcaceae Butyricicoccus	6.1918e-05	0.000207629	3.35329		0.00305251	0.00593519	1.94437		49.2992
Ruminococcaceae Faecalibacterium	0.0111164	0.0286545	2.57769		0.0361886	0.0339517	0.938188		3.25543
Ruminococcaceae Flavonifractor	0.000710155	0.000911182	1.28307		0.00108066	0.00142972	1.32301		1.52172
Ruminococcaceae Ruminiclostridium	0.00050124	0.0017765	3.54421		0.000989587	0.00216462	2.1874		1.97428
Ruminococcaceae Ruminococcaceae	0.000251912	0.00122754	4.8729		0.00159854	0.00270683	1.69332		6.34563
Ruminococcaceae Ruminococcus	0.00103513	0.00288158	2.7838		0.00466746	0.0116662	2.49947		4.50907
Ruminococcaceae Subdoligranulum	0.00310402	0.00885133	2.85157		0.00961076	0.0135344	1.40825		3.09623
Selenomonadales	0.000641774	0.00162485	2.53181		0.000249995	0.000267276	1.06912		0.389538
Staphylococcaceae Staphylococcus	0.000198735	0.000823561	4.14401		0.00133316	0.00280883	2.1069		6.70823
Streptococcaceae	0.00013937	0.000381804	2.73949		0.000149992	0.000290919	1.93956		1.07621
Streptococcaceae Lactococcus	0.00331345	0.0165371	4.99092		0.000398617	0.000720288	1.80697		0.120303
Streptococcaceae Streptococcus	0.0130849	0.0220303	1.68364		0.0185641	0.0374836	2.01914		1.41875
Streptomycetaceae Streptomyces	0.000974592	0.000687354	0.705274		0.00085723	0.000692799	0.808184		0.879579
Unclassified Actinobacteria	0.00719069	0.00657902	0.914935		0.00618169	0.00471531	0.762786		0.85968
Unclassified Bacilli	0.000479446	0.000544676	1.13605		0.000532501	0.000682893	1.28243		1.11066
Unclassified Bacteria	0.0184711	0.0121173	0.656017		0.0201298	0.0116576	0.579124		1.0898
Unclassified Bacteroidetes	0.000500764	0.0011587	2.31387		0.000379397	0.000710126	1.87172		0.757637
Unclassified Clostridia	0.000582091	0.000537369	0.923169		0.000767997	0.000456069	0.593842		1.31937
Unclassified Proteobacteria	0.000144355	0.000167298	1.15893		0.000257536	0.000306934	1.19181		1.78404
Unknown	0.00067582	0.00110107	1.62923		0.00174655	0.002804	1.60546		2.58434
Veillonellaceae	0.0136332	0.0152064	1.1154		0.0104276	0.0118962	1.14084		0.764865
Veillonellaceae Dialister	0.00167293	0.00611461	3.65504		0.00374965	0.0104419	2.78478		2.24137
Veillonellaceae Megamonas	0.0303034	0.101637	3.35397		0.00449144	0.0117487	2.61581		0.148216
Veillonellaceae Megasphaera	0.00445489	0.00893683	2.00607		0.0109218	0.0385467	3.52935		2.45164
Veillonellaceae Veillonella	0.0608128	0.056244	0.924872		0.03914	0.0506477	1.29401		0.643615
Verrucomicrobiaceae Akkermansia	0.00435407	0.0123339	2.83273		0.00940551	0.0239317	2.54443		2.16016
Vibrionaceae Vibrio	8.7094e-05	8.22698e-05	0.944609		7.74627e-05	0.000122604	1.58275		0.889414
			2.27825				1.91256

## Sheet: Fold Change Combo
Primary ID	Mean	STDEV	CV		Mean	STDEV	CV		Fold Change		Primary ID	Mean	STDEV	CV		Mean	STDEV	CV		Fold change
Timepoint	Baseline	Baseline	Baseline		Midpoint	Midpoint	Midpoint		BM		Timepoint	Midpoint	Midpoint			Endpoint	Endpoint			MEFoldChange
Acidaminococcaceae	3.80305e-05	7.01257e-05	1.84393		0.000104735	0.000193982	1.85213		2.75396		Acidaminococcaceae	0.000104735	0.000193982	1.85213		8.30403e-05	0.000120739	1.45398		0.792863
Acidaminococcaceae Phascolarctobacterium	0.000320673	0.0013059	4.07238		0.000658873	0.00204058	3.09708		2.05466		Acidaminococcaceae Phascolarctobacterium	0.000658873	0.00204058	3.09708		0.000470942	0.000909144	1.93048		0.714768
Actinomycetaceae Actinomyces	0.000671554	0.00163429	2.4336		0.000762964	0.00118252	1.5499		1.13612		Actinomycetaceae Actinomyces	0.000762964	0.00118252	1.5499		0.000265884	0.000303939	1.14313		0.348488
Actinomycetaceae Varibaculum	0.000215206	0.000608639	2.82817		0.000100389	0.00025231	2.51333		0.466478		Actinomycetaceae Varibaculum	0.000100389	0.00025231	2.51333		3.54461e-05	0.000102594	2.89437		0.353088
Alcaligenaceae	1.03833e-05	5.19166e-05	5		7.08667e-05	0.00019178	2.70621		6.82505		Alcaligenaceae	7.08667e-05	0.00019178	2.70621		0.000151056	0.00030148	1.99581		2.13156
Alcaligenaceae Parasutterella	0.000229267	0.00110628	4.82527		0.000520133	0.00208438	4.0074		2.26868		Alcaligenaceae Parasutterella	0.000520133	0.00208438	4.0074		0.00305054	0.00675292	2.21368		5.86492
Alcaligenaceae Sutterella	4.59296e-06	2.29648e-05	5		0.00126006	0.00370659	2.94159		274.346		Alcaligenaceae Sutterella	0.00126006	0.00370659	2.94159		0.000508618	0.000960968	1.88937		0.403646
Archaea	5.57645e-05	0.000207323	3.71784		2.27774e-05	5.8738e-05	2.57878		0.408457		Archaea	2.27774e-05	5.8738e-05	2.57878		0.000113619	0.00033717	2.96755		4.98824
Bacillaceae	4.99233e-06	1.79528e-05	3.59608		7.76368e-07	3.88184e-06	5		0.155512		Bacillaceae	7.76368e-07	3.88184e-06	5		0.000189208	0.000379837	2.00752		243.709
Bacillaceae Bacillus	5.4658e-05	7.2645e-05	1.32908		3.644e-05	9.87829e-05	2.71084		0.666691		Bacillaceae Bacillus	3.644e-05	9.87829e-05	2.71084		0.00202266	0.00408814	2.02117		55.5065
Bacillales	4.69907e-05	8.17781e-05	1.7403		0.000104895	0.000289897	2.7637		2.23224		Bacillales	0.000104895	0.000289897	2.7637		0.000587831	0.000912936	1.55306		5.60401
Bacteroidaceae	0.000313383	0.000669627	2.13677		0.000237182	0.00034571	1.45757		0.756844		Bacteroidaceae	0.000237182	0.00034571	1.45757		0.000118696	0.000314077	2.64606		0.500444
Bacteroidaceae Bacteroides	0.0545698	0.121138	2.21988		0.0873838	0.127593	1.46014		1.60132		Bacteroidaceae Bacteroides	0.0873838	0.127593	1.46014		0.061525	0.0727672	1.18273		0.704078
Bacteroidales	0.0112792	0.0232854	2.06445		0.0233269	0.0452178	1.93844		2.06813		Bacteroidales	0.0233269	0.0452178	1.93844		0.0160213	0.0314004	1.95991		0.686819
Betaproteobacteria	3.45493e-05	7.65698e-05	2.21624		7.96536e-05	0.000109271	1.37182		2.3055		Betaproteobacteria	7.96536e-05	0.000109271	1.37182		0.000115111	0.000148415	1.28932		1.44514
Bifidobacteriaceae	0.368184	0.325147	0.883111		0.306825	0.233819	0.762059		0.833348		Bifidobacteriaceae	0.306825	0.233819	0.762059		0.267852	0.179533	0.670268		0.87298
Bifidobacteriaceae Bifidobacterium	0.015812	0.01628	1.02959		0.0104208	0.0122134	1.17202		0.659043		Bifidobacteriaceae Bifidobacterium	0.0104208	0.0122134	1.17202		0.00938118	0.0106297	1.13308		0.900234
Bifidobacteriaceae Bifidobacterium breve	0.00124595	0.00308218	2.47375		0.000408791	0.000772181	1.88894		0.328095		Bifidobacteriaceae Bifidobacterium breve	0.000408791	0.000772181	1.88894		0.000253739	0.000522281	2.05834		0.620705
Bifidobacteriaceae Bifidobacterium longum subsp. longum	0.00549086	0.00654328	1.19167		0.00330517	0.00310462	0.939325		0.601939		Bifidobacteriaceae Bifidobacterium longum subsp. longum	0.00330517	0.00310462	0.939325		0.00189608	0.0018631	0.982605		0.573672
Bifidobacteriales	0.000170928	0.000177862	1.04057		8.81687e-05	0.000150481	1.70674		0.515824		Bifidobacteriales	8.81687e-05	0.000150481	1.70674		2.74198e-05	4.90292e-05	1.78809		0.310993
Burkholderiales	4.39342e-05	7.68253e-05	1.74865		6.64875e-05	0.000102877	1.54731		1.51334		Burkholderiales	6.64875e-05	0.000102877	1.54731		5.35506e-05	8.1199e-05	1.5163		0.805423
Christensenellaceae Christensenellaceae R-7 group	2.23533e-05	9.22474e-05	4.12679		7.90623e-06	1.71449e-05	2.16852		0.353694		Christensenellaceae Christensenellaceae R-7 group	7.90623e-06	1.71449e-05	2.16852		0.000953303	0.001728	1.81264		120.576
Clostridiaceae Sarcina	0.000266549	0.00133275	5		3.56854e-06	9.97445e-06	2.79511		0.0133879		Clostridiaceae Sarcina	3.56854e-06	9.97445e-06	2.79511		0.00303796	0.0150411	4.95105		851.318
Clostridiaceae Clostridium sensu stricto	0.0829865	0.15969	1.92429		0.015734	0.0195772	1.24426		0.189597		Clostridiaceae Clostridium sensu stricto	0.015734	0.0195772	1.24426		0.00807551	0.01491	1.84632		0.513252
Clostridiaceae Clostridium neonatale	0.000222037	0.000465505	2.09652		2.25259e-06	7.89774e-06	3.50607		0.0101451		Clostridiaceae Clostridium neonatale	2.25259e-06	7.89774e-06	3.50607		1e-14	0	0		4.43934e-09
Clostridiaceae Unclassified	0.00695809	0.0118464	1.70253		0.000871091	0.00120823	1.38703		0.125191		Clostridiaceae Unclassified	0.000871091	0.00120823	1.38703		0.00402542	0.0188249	4.67651		4.62113
Clostridiales	0.0122361	0.0137387	1.1228		0.0407588	0.0413666	1.01491		3.33103		Clostridiales	0.0407588	0.0413666	1.01491		0.0613306	0.0355984	0.580435		1.50472
Clostridiales Family XI Anaerococcus	0.000320215	0.00150866	4.71138		1.69405e-05	3.29445e-05	1.94471		0.0529037		Clostridiales Family XI Anaerococcus	1.69405e-05	3.29445e-05	1.94471		1.96727e-05	4.88812e-05	2.48473		1.16128
Coriobacteriaceae	0.00151962	0.00286726	1.88682		0.00288729	0.00728096	2.52173		1.9		Coriobacteriaceae	0.00288729	0.00728096	2.52173		0.00323458	0.0046361	1.43329		1.12028
Coriobacteriaceae Atopobium	0.000175901	0.000705736	4.01213		1.00844e-05	2.65716e-05	2.63491		0.0573303		Coriobacteriaceae Atopobium	1.00844e-05	2.65716e-05	2.63491		8.4656e-06	4.2328e-05	5		0.839471
Coriobacteriaceae Collinsella	0.0128816	0.033859	2.62848		0.00932571	0.0235685	2.52726		0.723956		Coriobacteriaceae Collinsella	0.00932571	0.0235685	2.52726		0.0242603	0.0506257	2.08677		2.60144
Coriobacteriaceae Eggerthella	0.00033077	0.000774813	2.34245		0.00159921	0.00284378	1.77824		4.83482		Coriobacteriaceae Eggerthella	0.00159921	0.00284378	1.77824		0.00120088	0.00206084	1.7161		0.750921
Desulfovibrionaceae Bilophila	3.16857e-05	0.000108519	3.42484		0.000161826	0.000529758	3.27363		5.10722		Desulfovibrionaceae Bilophila	0.000161826	0.000529758	3.27363		0.000103456	0.000212441	2.05344		0.639303
Enterobacteriaceae	0.164042	0.157321	0.95903		0.0382367	0.0301173	0.787656		0.233091		Enterobacteriaceae	0.0382367	0.0301173	0.787656		0.0186504	0.0193464	1.03732		0.487764
Enterobacteriaceae Citrobacter	0.000217101	0.000336616	1.5505		0.000139108	0.000224975	1.61727		0.640751		Enterobacteriaceae Citrobacter	0.000139108	0.000224975	1.61727		6.44833e-05	9.33439e-05	1.44757		0.46355
Enterobacteriaceae Enterobacter	0.000154718	0.000471245	3.04583		3.36203e-05	7.11537e-05	2.11639		0.2173		Enterobacteriaceae Enterobacter	3.36203e-05	7.11537e-05	2.11639		0.000145898	0.000447156	3.06486		4.33958
Enterobacteriaceae Escherichia-Shigella	0.0721467	0.0797285	1.10509		0.0210061	0.0192849	0.918065		0.291157		Enterobacteriaceae Escherichia-Shigella	0.0210061	0.0192849	0.918065		0.0109229	0.0140305	1.28451		0.519987
Enterobacteriaceae Klebsiella	0.00578487	0.0243385	4.20727		0.00058743	0.00145041	2.46908		0.101546		Enterobacteriaceae Klebsiella	0.00058743	0.00145041	2.46908		0.000220856	0.000804709	3.6436		0.375969
Enterobacteriaceae Enterobacteriaceae bacterium	0.000129482	0.000190325	1.46989		3.78915e-05	6.85287e-05	1.80855		0.292638		Enterobacteriaceae Enterobacteriaceae bacterium	3.78915e-05	6.85287e-05	1.80855		1.68223e-05	4.44787e-05	2.64403		0.44396
Enterobacteriaceae Salmonella enterica subsp. enterica serovar Paratyphi A	0.000849687	0.000908418	1.06912		0.00020173	0.000227885	1.12965		0.237417		Enterobacteriaceae Salmonella enterica subsp. enterica serovar Paratyphi A	0.00020173	0.000227885	1.12965		5.98922e-05	9.92301e-05	1.65681		0.296892
Enterobacteriales	0.000461288	0.000539016	1.1685		4.1486e-05	5.09462e-05	1.22803		0.089935		Enterobacteriales	4.1486e-05	5.09462e-05	1.22803		3.42557e-05	6.11943e-05	1.7864		0.825718
Enterococcaceae	0.00274669	0.0105586	3.84411		0.00285172	0.0030275	1.06164		1.03824		Enterococcaceae	0.00285172	0.0030275	1.06164		0.00180616	0.00585446	3.24138		0.633358
Enterococcaceae Enterococcus	0.0041182	0.0120495	2.92592		0.00367508	0.00441787	1.20212		0.8924		Enterococcaceae Enterococcus	0.00367508	0.00441787	1.20212		0.00239672	0.00677624	2.8273		0.652155
Erysipelotrichaceae	0.00477344	0.0170386	3.56947		0.00534779	0.00558027	1.04347		1.12032		Erysipelotrichaceae	0.00534779	0.00558027	1.04347		0.00503975	0.00501833	0.995751		0.942399
Erysipelotrichaceae Coprobacillus	1e-14	0	0		0.000108695	0.000281735	2.59198		10869490400		Erysipelotrichaceae Coprobacillus	0.000108695	0.000281735	2.59198		0.000148658	0.000406964	2.73758		1.36766
Erysipelotrichaceae Erysipelatoclostridium	0.0268756	0.100967	3.75681		0.00454396	0.00531249	1.16913		0.169074		Erysipelotrichaceae Erysipelatoclostridium	0.00454396	0.00531249	1.16913		0.00439614	0.00442933	1.00755		0.967468
Erysipelotrichaceae Erysipelotrichaceae	3.47226e-05	0.000120135	3.45984		2.1809e-05	3.73838e-05	1.71415		0.628092		Erysipelotrichaceae Erysipelotrichaceae	2.1809e-05	3.73838e-05	1.71415		0.00151238	0.00319979	2.11573		69.3468
Erysipelotrichaceae Faecalitalea	0.000223902	0.00111951	5		3.42532e-05	6.45261e-05	1.8838		0.152983		Erysipelotrichaceae Faecalitalea	3.42532e-05	6.45261e-05	1.8838		0.000101551	0.000453286	4.46363		2.96471
Erysipelotrichaceae Holdemanella	4.80526e-06	1.88179e-05	3.9161		3.74808e-06	1.36468e-05	3.64099		0.779995		Erysipelotrichaceae Holdemanella	3.74808e-06	1.36468e-05	3.64099		0.000626383	0.00130112	2.0772		167.121
Erysipelotrichaceae Turicibacter	1.821e-06	9.10498e-06	5		2.63988e-05	5.64084e-05	2.13678		14.4969		Erysipelotrichaceae Turicibacter	2.63988e-05	5.64084e-05	2.13678		0.000155876	0.000476305	3.05567		5.90466
Firmicutes Unclassified	0.00281358	0.00229893	0.817084		0.00907343	0.0124781	1.37524		3.22487		Firmicutes Unclassified	0.00907343	0.0124781	1.37524		0.00790589	0.00585527	0.740622		0.871322
Fusobacteriaceae Fusobacterium	0.000129676	0.000450635	3.4751		0.000444935	0.00119222	2.67954		3.43114		Fusobacteriaceae Fusobacterium	0.000444935	0.00119222	2.67954		0.000714315	0.00214454	3.00223		1.60544
Gammaproteobacteria Unclassified	0.00840551	0.00787325	0.936677		0.00183645	0.00145453	0.792036		0.218482		Gammaproteobacteria Unclassified	0.00183645	0.00145453	0.792036		0.00129102	0.00123453	0.956243		0.703001
Lachnospiraceae	0.0188607	0.0347126	1.84047		0.110013	0.114329	1.03923		5.83292		Lachnospiraceae	0.110013	0.114329	1.03923		0.137104	0.0757531	0.552522		1.24626
Lachnospiraceae Eubacterium rectale	3.86265e-05	0.000179102	4.63677		0.000203894	0.000455293	2.23299		5.2786		Lachnospiraceae Eubacterium rectale	0.000203894	0.000455293	2.23299		0.000164232	0.000192626	1.17289		0.805477
Lachnospiraceae Ruminococcus gauvreauii	1e-14	0	0		0.000256437	0.00121936	4.75501		25643704800		Lachnospiraceae Ruminococcus gauvreauii	0.000256437	0.00121936	4.75501		0.000110294	0.000443967	4.0253		0.430103
Lachnospiraceae Anaerostipes	4.10658e-05	0.00018186	4.42851		0.00674764	0.0159722	2.36708		164.313		Lachnospiraceae Anaerostipes	0.00674764	0.0159722	2.36708		0.00546952	0.00537222	0.98221		0.810583
Lachnospiraceae Blautia	0.00548595	0.018737	3.41546		0.0295487	0.045498	1.53976		5.38626		Lachnospiraceae Blautia	0.0295487	0.045498	1.53976		0.0480922	0.0493436	1.02602		1.62755
Lachnospiraceae Coprococcus	2.22082e-05	6.19371e-05	2.78894		7.18854e-05	0.000312601	4.3486		3.23689		Lachnospiraceae Coprococcus	7.18854e-05	0.000312601	4.3486		0.000626856	0.000769663	1.22781		8.72022
Lachnospiraceae Dorea	8.21549e-06	2.86494e-05	3.48724		0.00203533	0.00780813	3.8363		247.743		Lachnospiraceae Dorea	0.00203533	0.00780813	3.8363		0.00136712	0.00207751	1.51962		0.671695
Lachnospiraceae Fusicatenibacter	3.40494e-05	8.29788e-05	2.43701		0.000952176	0.00331156	3.47789		27.9645		Lachnospiraceae Fusicatenibacter	0.000952176	0.00331156	3.47789		0.00148441	0.00283754	1.91157		1.55896
Lachnospiraceae Hungatella	0.000212615	0.000892283	4.19671		0.000763226	0.00108643	1.42347		3.58971		Lachnospiraceae Hungatella	0.000763226	0.00108643	1.42347		0.000405839	0.000611949	1.50786		0.531741
Lachnospiraceae Lachnoclostridium	0.00268903	0.00988565	3.67629		0.00372477	0.00508745	1.36585		1.38517		Lachnospiraceae Lachnoclostridium	0.00372477	0.00508745	1.36585		0.00522091	0.00569728	1.09124		1.40167
Lachnospiraceae Lachnospira	2.70213e-05	9.08559e-05	3.36238		0.00796892	0.0388189	4.87129		294.912		Lachnospiraceae Lachnospira	0.00796892	0.0388189	4.87129		0.00281772	0.00782894	2.77847		0.353589
Lachnospiraceae Lachnospiraceae (UCG-008, NK4A136, NK4A136, NC2004, ND3007)	8.42844e-05	0.000144121	1.70993		0.000426285	0.00102479	2.40399		5.0577		Lachnospiraceae Lachnospiraceae (UCG-008, NK4A136, NK4A136, NC2004, ND3007)	0.000426285	0.00102479	2.40399		0.0018911	0.00336019	1.77684		4.43624
Lachnospiraceae Roseburia	2.30448e-05	5.36699e-05	2.32893		0.00394502	0.0106956	2.71116		171.189		Lachnospiraceae Roseburia	0.00394502	0.0106956	2.71116		0.00675253	0.00946946	1.40236		1.71166
Lachnospiraceae Sellimonas	1.5005e-05	5.23327e-05	3.48769		2.92693e-05	8.35265e-05	2.85372		1.95064		Lachnospiraceae Sellimonas	2.92693e-05	8.35265e-05	2.85372		0.000138779	0.000264207	1.90379		4.74146
Lachnospiraceae Tyzzerella	2.60127e-05	0.000112659	4.33093		0.000226991	0.00062008	2.73173		8.72617		Lachnospiraceae Tyzzerella	0.000226991	0.00062008	2.73173		0.000799892	0.00154125	1.92683		3.52389
Lachnospiraceae Ruminococcus gnavus	0.00014429	0.000521065	3.61124		0.000182161	0.000633346	3.47684		1.26247		Lachnospiraceae Ruminococcus gnavus	0.000182161	0.000633346	3.47684		0.000118146	0.000226189	1.91449		0.648578
Lactobacillaceae	1.5658e-05	3.4745e-05	2.21899		0.000318522	0.00107234	3.36661		20.3424		Lactobacillaceae	0.000318522	0.00107234	3.36661		5.93045e-05	0.000164653	2.77639		0.186187
Lactobacillaceae Lactobacillus	0.00391447	0.00718283	1.83494		0.0193817	0.0525435	2.71098		4.95131		Lactobacillaceae Lactobacillus	0.0193817	0.0525435	2.71098		0.0105202	0.0186223	1.77014		0.54279
Lactobacillaceae Lactobacillus rhamnosus	4.51705e-05	0.000198373	4.39166		0.000154185	0.000298072	1.93321		3.4134		Lactobacillaceae Lactobacillus rhamnosus	0.000154185	0.000298072	1.93321		1.31524e-05	3.65821e-05	2.78139		0.0853031
Lactobacillales	0.0017513	0.00400988	2.28966		0.00260125	0.00266838	1.02581		1.48533		Lactobacillales	0.00260125	0.00266838	1.02581		0.00174841	0.0030921	1.76852		0.672144
Micrococcaceae Rothia	0.000468727	0.000602316	1.285		0.000166529	0.000217339	1.30511		0.35528		Micrococcaceae Rothia	0.000166529	0.000217339	1.30511		0.000171167	0.000276514	1.61547		1.02785
Moraxellaceae	7.86094e-05	0.000119088	1.51494		1.72984e-05	3.22609e-05	1.86496		0.220055		Moraxellaceae	1.72984e-05	3.22609e-05	1.86496		0.000189207	0.000413801	2.18703		10.9378
Moraxellaceae Acinetobacter	6.1512e-06	2.39411e-05	3.8921		4.63554e-06	1.39693e-05	3.01352		0.753599		Moraxellaceae Acinetobacter	4.63554e-06	1.39693e-05	3.01352		0.00375319	0.00802407	2.13793		809.657
Negativicutes	2.51072e-05	5.16214e-05	2.05604		8.96733e-05	9.57648e-05	1.06793		3.57162		Negativicutes	8.96733e-05	9.57648e-05	1.06793		8.99911e-05	0.000172021	1.91153		1.00354
Pasteurellaceae	0.000113931	0.000305897	2.68493		0.000910743	0.00214084	2.35065		7.99381		Pasteurellaceae	0.000910743	0.00214084	2.35065		0.000490482	0.000812593	1.65672		0.538551
Pasteurellaceae Haemophilus	0.00024177	0.000785423	3.24864		0.00243289	0.00589619	2.42353		10.0629		Pasteurellaceae Haemophilus	0.00243289	0.00589619	2.42353		0.00132339	0.00228938	1.72994		0.543955
Peptostreptococcaceae	0.000570525	0.00135885	2.38175		0.00384187	0.00537222	1.39833		6.73393		Peptostreptococcaceae	0.00384187	0.00537222	1.39833		0.00365533	0.00537666	1.47091		0.951445
Peptostreptococcaceae Intestinibacter	2.32206e-05	9.13352e-05	3.93337		0.00063619	0.0006061	0.952703		27.3977		Peptostreptococcaceae Intestinibacter	0.00063619	0.0006061	0.952703		0.000707455	0.000899613	1.27162		1.11202
Peptostreptococcaceae Peptoclostridium	0.000179281	0.000604322	3.37081		0.00157911	0.00231325	1.46491		8.80804		Peptostreptococcaceae Peptoclostridium	0.00157911	0.00231325	1.46491		0.00117568	0.00139016	1.18243		0.744519
Porphyromonadaceae Barnesiella	4.59296e-06	2.29648e-05	5		5.18157e-05	0.000246348	4.75431		11.2816		Porphyromonadaceae Barnesiella	5.18157e-05	0.000246348	4.75431		0.000152434	0.000372368	2.44282		2.94184
Porphyromonadaceae Parabacteroides	0.0022424	0.00685157	3.05547		0.00590495	0.0213621	3.61765		2.63332		Porphyromonadaceae Parabacteroides	0.00590495	0.0213621	3.61765		0.00245954	0.00833175	3.38752		0.416522
Prevotellaceae	2.86171e-05	0.000105231	3.6772		0.000524465	0.00217374	4.14469		18.3269		Prevotellaceae	0.000524465	0.00217374	4.14469		0.000318128	0.000807164	2.53723		0.606577
Prevotellaceae Prevotella	0.000130152	0.000335919	2.58096		0.00541734	0.0259481	4.78982		41.623		Prevotellaceae Prevotella	0.00541734	0.0259481	4.78982		0.00430818	0.0130038	3.01841		0.795258
Pseudomonadaceae Pseudomonas	1.41767e-05	2.95427e-05	2.0839		4.34398e-06	1.74248e-05	4.01125		0.306418		Pseudomonadaceae Pseudomonas	4.34398e-06	1.74248e-05	4.01125		0.00124818	0.0026982	2.16171		287.335
Rikenellaceae Alistipes	3.96007e-05	0.000128398	3.24231		0.00102332	0.00313146	3.06009		25.8411		Rikenellaceae Alistipes	0.00102332	0.00313146	3.06009		0.000856361	0.00148301	1.73176		0.836842
Ruminococcaceae	0.00175079	0.00358485	2.04756		0.007676	0.0140652	1.83237		4.3843		Ruminococcaceae	0.007676	0.0140652	1.83237		0.0205764	0.01544	0.750374		2.68061
Ruminococcaceae Butyricicoccus	0.000355444	0.00177722	5		6.1918e-05	0.000207629	3.35329		0.174199		Ruminococcaceae Butyricicoccus	6.1918e-05	0.000207629	3.35329		0.00305251	0.00593519	1.94437		49.2992
Ruminococcaceae Faecalibacterium	0.000110136	0.000365918	3.32241		0.0111164	0.0286545	2.57769		100.933		Ruminococcaceae Faecalibacterium	0.0111164	0.0286545	2.57769		0.0361886	0.0339517	0.938188		3.25543
Ruminococcaceae Flavonifractor	0.000476834	0.00124412	2.60912		0.000710155	0.000911182	1.28307		1.48931		Ruminococcaceae Flavonifractor	0.000710155	0.000911182	1.28307		0.00108066	0.00142972	1.32301		1.52172
Ruminococcaceae Ruminiclostridium	0.000102369	0.000274317	2.67969		0.00050124	0.0017765	3.54421		4.89641		Ruminococcaceae Ruminiclostridium	0.00050124	0.0017765	3.54421		0.000989587	0.00216462	2.1874		1.97428
Ruminococcaceae Ruminococcaceae	6.923e-05	0.000204394	2.95239		0.000251912	0.00122754	4.8729		3.63877		Ruminococcaceae Ruminococcaceae	0.000251912	0.00122754	4.8729		0.00159854	0.00270683	1.69332		6.34563
Ruminococcaceae Ruminococcus	1.94868e-05	7.0675e-05	3.62681		0.00103513	0.00288158	2.7838		53.1192		Ruminococcaceae Ruminococcus	0.00103513	0.00288158	2.7838		0.00466746	0.0116662	2.49947		4.50907
Ruminococcaceae Subdoligranulum	1.06488e-05	3.01908e-05	2.83514		0.00310402	0.00885133	2.85157		291.491		Ruminococcaceae Subdoligranulum	0.00310402	0.00885133	2.85157		0.00961076	0.0135344	1.40825		3.09623
Selenomonadales	0.000137653	0.000264039	1.91814		0.000641774	0.00162485	2.53181		4.66224		Selenomonadales	0.000641774	0.00162485	2.53181		0.000249995	0.000267276	1.06912		0.389538
Staphylococcaceae Staphylococcus	0.000352694	0.00041532	1.17756		0.000198735	0.000823561	4.14401		0.563477		Staphylococcaceae Staphylococcus	0.000198735	0.000823561	4.14401		0.00133316	0.00280883	2.1069		6.70823
Streptococcaceae	5.61174e-05	9.9286e-05	1.76925		0.00013937	0.000381804	2.73949		2.48355		Streptococcaceae	0.00013937	0.000381804	2.73949		0.000149992	0.000290919	1.93956		1.07621
Streptococcaceae Lactococcus	7.21493e-06	2.0413e-05	2.82927		0.00331345	0.0165371	4.99092		459.249		Streptococcaceae Lactococcus	0.00331345	0.0165371	4.99092		0.000398617	0.000720288	1.80697		0.120303
Streptococcaceae Streptococcus	0.00737879	0.0107159	1.45225		0.0130849	0.0220303	1.68364		1.77331		Streptococcaceae Streptococcus	0.0130849	0.0220303	1.68364		0.0185641	0.0374836	2.01914		1.41875
Streptomycetaceae Streptomyces	0.00108265	0.00116312	1.07433		0.000974592	0.000687354	0.705274		0.900192		Streptomycetaceae Streptomyces	0.000974592	0.000687354	0.705274		0.00085723	0.000692799	0.808184		0.879579
Unclassified Actinobacteria	0.00983412	0.00868655	0.883307		0.00719069	0.00657902	0.914935		0.731198		Unclassified Actinobacteria	0.00719069	0.00657902	0.914935		0.00618169	0.00471531	0.762786		0.85968
Unclassified Bacilli	0.000283528	0.000410493	1.4478		0.000479446	0.000544676	1.13605		1.691		Unclassified Bacilli	0.000479446	0.000544676	1.13605		0.000532501	0.000682893	1.28243		1.11066
Unclassified Bacteria	0.0141642	0.0108561	0.766449		0.0184711	0.0121173	0.656017		1.30407		Unclassified Bacteria	0.0184711	0.0121173	0.656017		0.0201298	0.0116576	0.579124		1.0898
Unclassified Bacteroidetes	0.000180103	0.000326278	1.81162		0.000500764	0.0011587	2.31387		2.78044		Unclassified Bacteroidetes	0.000500764	0.0011587	2.31387		0.000379397	0.000710126	1.87172		0.757637
Unclassified Clostridia	0.000107473	0.000148749	1.38407		0.000582091	0.000537369	0.923169		5.41618		Unclassified Clostridia	0.000582091	0.000537369	0.923169		0.000767997	0.000456069	0.593842		1.31937
Unclassified Proteobacteria	0.000417569	0.000473137	1.13308		0.000144355	0.000167298	1.15893		0.345705		Unclassified Proteobacteria	0.000144355	0.000167298	1.15893		0.000257536	0.000306934	1.19181		1.78404
Unknown	0.00127049	0.00235605	1.85444		0.00067582	0.00110107	1.62923		0.531937		Unknown	0.00067582	0.00110107	1.62923		0.00174655	0.002804	1.60546		2.58434
Veillonellaceae	0.00172938	0.0023858	1.37957		0.0136332	0.0152064	1.1154		7.8833		Veillonellaceae	0.0136332	0.0152064	1.1154		0.0104276	0.0118962	1.14084		0.764865
Veillonellaceae Dialister	1.91702e-05	7.55003e-05	3.93842		0.00167293	0.00611461	3.65504		87.2671		Veillonellaceae Dialister	0.00167293	0.00611461	3.65504		0.00374965	0.0104419	2.78478		2.24137
Veillonellaceae Megamonas	0.000465792	0.00221233	4.74961		0.0303034	0.101637	3.35397		65.0578		Veillonellaceae Megamonas	0.0303034	0.101637	3.35397		0.00449144	0.0117487	2.61581		0.148216
Veillonellaceae Megasphaera	0.000196455	0.000493548	2.51227		0.00445489	0.00893683	2.00607		22.6764		Veillonellaceae Megasphaera	0.00445489	0.00893683	2.00607		0.0109218	0.0385467	3.52935		2.45164
Veillonellaceae Veillonella	0.0355265	0.058607	1.64967		0.0608128	0.056244	0.924872		1.71176		Veillonellaceae Veillonella	0.0608128	0.056244	0.924872		0.03914	0.0506477	1.29401		0.643615
Verrucomicrobiaceae Akkermansia	0.0102217	0.046027	4.50288		0.00435407	0.0123339	2.83273		0.425965		Verrucomicrobiaceae Akkermansia	0.00435407	0.0123339	2.83273		0.00940551	0.0239317	2.54443		2.16016
Vibrionaceae Vibrio	0.000208193	0.000252647	1.21353		8.7094e-05	8.22698e-05	0.944609		0.418334		Vibrionaceae Vibrio	8.7094e-05	8.22698e-05	0.944609		7.74627e-05	0.000122604	1.58275		0.889414
														2.27825				1.91256

## Sheet: Trim
Timepoint	BM_FC	BM_FC_Direction	MEFoldChange	ME_FC_Direction	Agree	BothDirection
Erysipelotrichaceae Coprobacillus	10869490400	Increase	1.36766	Increase	TRUE	Increase
Ruminococcaceae Subdoligranulum	291.491	Increase	3.09623	Increase	TRUE	Increase
Lachnospiraceae Roseburia	171.189	Increase	1.71166	Increase	TRUE	Increase
Ruminococcaceae Faecalibacterium	100.933	Increase	3.25543	Increase	TRUE	Increase
Veillonellaceae Dialister	87.2671	Increase	2.24137	Increase	TRUE	Increase
Ruminococcaceae Ruminococcus	53.1192	Increase	4.50907	Increase	TRUE	Increase
Lachnospiraceae Fusicatenibacter	27.9645	Increase	1.55896	Increase	TRUE	Increase
Peptostreptococcaceae Intestinibacter	27.3977	Increase	1.11202	Increase	TRUE	Increase
Veillonellaceae Megasphaera	22.6764	Increase	2.45164	Increase	TRUE	Increase
Erysipelotrichaceae Turicibacter	14.4969	Increase	5.90466	Increase	TRUE	Increase
Porphyromonadaceae Barnesiella	11.2816	Increase	2.94184	Increase	TRUE	Increase
Lachnospiraceae Tyzzerella	8.72617	Increase	3.52389	Increase	TRUE	Increase
Alcaligenaceae	6.82505	Increase	2.13156	Increase	TRUE	Increase
Lachnospiraceae	5.83292	Increase	1.24626	Increase	TRUE	Increase
Unclassified Clostridia	5.41618	Increase	1.31937	Increase	TRUE	Increase
Lachnospiraceae Blautia	5.38626	Increase	1.62755	Increase	TRUE	Increase
Lachnospiraceae Lachnospiraceae (UCG-008, NK4A136, NK4A136, NC2004, ND3007)	5.0577	Increase	4.43624	Increase	TRUE	Increase
Ruminococcaceae Ruminiclostridium	4.89641	Increase	1.97428	Increase	TRUE	Increase
Ruminococcaceae	4.3843	Increase	2.68061	Increase	TRUE	Increase
Ruminococcaceae Ruminococcaceae	3.63877	Increase	6.34563	Increase	TRUE	Increase
Negativicutes	3.57162	Increase	1.00354	Increase	TRUE	Increase
Fusobacteriaceae Fusobacterium	3.43114	Increase	1.60544	Increase	TRUE	Increase
Clostridiales	3.33103	Increase	1.50472	Increase	TRUE	Increase
Lachnospiraceae Coprococcus	3.23689	Increase	8.72022	Increase	TRUE	Increase
Streptococcaceae	2.48355	Increase	1.07621	Increase	TRUE	Increase
Betaproteobacteria	2.3055	Increase	1.44514	Increase	TRUE	Increase
Alcaligenaceae Parasutterella	2.26868	Increase	5.86492	Increase	TRUE	Increase
Bacillales	2.23224	Increase	5.60401	Increase	TRUE	Increase
Lachnospiraceae Sellimonas	1.95064	Increase	4.74146	Increase	TRUE	Increase
Coriobacteriaceae	1.9	Increase	1.12028	Increase	TRUE	Increase
Streptococcaceae Streptococcus	1.77331	Increase	1.41875	Increase	TRUE	Increase
Unclassified Bacilli	1.691	Increase	1.11066	Increase	TRUE	Increase
Ruminococcaceae Flavonifractor	1.48931	Increase	1.52172	Increase	TRUE	Increase
Lachnospiraceae Lachnoclostridium	1.38517	Increase	1.40167	Increase	TRUE	Increase
Unclassified Bacteria	1.30407	Increase	1.0898	Increase	TRUE	Increase
Streptomycetaceae Streptomyces	0.900192	Decrease	0.879579	Decrease	TRUE	Decrease
Enterococcaceae Enterococcus	0.8924	Decrease	0.652155	Decrease	TRUE	Decrease
Bifidobacteriaceae	0.833348	Decrease	0.87298	Decrease	TRUE	Decrease
Bacteroidaceae	0.756844	Decrease	0.500444	Decrease	TRUE	Decrease
Unclassified Actinobacteria	0.731198	Decrease	0.85968	Decrease	TRUE	Decrease
Bifidobacteriaceae Bifidobacterium	0.659043	Decrease	0.900234	Decrease	TRUE	Decrease
Enterobacteriaceae Citrobacter	0.640751	Decrease	0.46355	Decrease	TRUE	Decrease
Bifidobacteriaceae Bifidobacterium longum subsp. longum	0.601939	Decrease	0.573672	Decrease	TRUE	Decrease
Bifidobacteriales	0.515824	Decrease	0.310993	Decrease	TRUE	Decrease
Actinomycetaceae Varibaculum	0.466478	Decrease	0.353088	Decrease	TRUE	Decrease
Vibrionaceae Vibrio	0.418334	Decrease	0.889414	Decrease	TRUE	Decrease
Bifidobacteriaceae Bifidobacterium breve	0.328095	Decrease	0.620705	Decrease	TRUE	Decrease
Enterobacteriaceae Enterobacteriaceae bacterium	0.292638	Decrease	0.44396	Decrease	TRUE	Decrease
Enterobacteriaceae Escherichia-Shigella	0.291157	Decrease	0.519987	Decrease	TRUE	Decrease
Enterobacteriaceae Salmonella enterica subsp. enterica serovar Paratyphi A	0.237417	Decrease	0.296892	Decrease	TRUE	Decrease
Enterobacteriaceae	0.233091	Decrease	0.487764	Decrease	TRUE	Decrease
Gammaproteobacteria Unclassified	0.218482	Decrease	0.703001	Decrease	TRUE	Decrease
Clostridiaceae Clostridium sensu stricto	0.189597	Decrease	0.513252	Decrease	TRUE	Decrease
Erysipelotrichaceae Erysipelatoclostridium	0.169074	Decrease	0.967468	Decrease	TRUE	Decrease
Enterobacteriaceae Klebsiella	0.101546	Decrease	0.375969	Decrease	TRUE	Decrease
Enterobacteriales	0.089935	Decrease	0.825718	Decrease	TRUE	Decrease
Coriobacteriaceae Atopobium	0.0573303	Decrease	0.839471	Decrease	TRUE	Decrease
Clostridiaceae Clostridium neonatale	0.0101451	Decrease	4.43934e-09	Decrease	TRUE	Decrease
Lachnospiraceae Ruminococcus gauvreauii	25643704800	Increase	0.430103	Decrease	FALSE	UP-DOWN
Streptococcaceae Lactococcus	459.249	Increase	0.120303	Decrease	FALSE	UP-DOWN
Lachnospiraceae Lachnospira	294.912	Increase	0.353589	Decrease	FALSE	UP-DOWN
Alcaligenaceae Sutterella	274.346	Increase	0.403646	Decrease	FALSE	UP-DOWN
Lachnospiraceae Dorea	247.743	Increase	0.671695	Decrease	FALSE	UP-DOWN
Lachnospiraceae Anaerostipes	164.313	Increase	0.810583	Decrease	FALSE	UP-DOWN
Veillonellaceae Megamonas	65.0578	Increase	0.148216	Decrease	FALSE	UP-DOWN
Prevotellaceae Prevotella	41.623	Increase	0.795258	Decrease	FALSE	UP-DOWN
Rikenellaceae Alistipes	25.8411	Increase	0.836842	Decrease	FALSE	UP-DOWN
Lactobacillaceae	20.3424	Increase	0.186187	Decrease	FALSE	UP-DOWN
Prevotellaceae	18.3269	Increase	0.606577	Decrease	FALSE	UP-DOWN
Pasteurellaceae Haemophilus	10.0629	Increase	0.543955	Decrease	FALSE	UP-DOWN
Peptostreptococcaceae Peptoclostridium	8.80804	Increase	0.744519	Decrease	FALSE	UP-DOWN
Pasteurellaceae	7.99381	Increase	0.538551	Decrease	FALSE	UP-DOWN
Veillonellaceae	7.8833	Increase	0.764865	Decrease	FALSE	UP-DOWN
Peptostreptococcaceae	6.73393	Increase	0.951445	Decrease	FALSE	UP-DOWN
Lachnospiraceae Eubacterium rectale	5.2786	Increase	0.805477	Decrease	FALSE	UP-DOWN
Desulfovibrionaceae Bilophila	5.10722	Increase	0.639303	Decrease	FALSE	UP-DOWN
Lactobacillaceae Lactobacillus	4.95131	Increase	0.54279	Decrease	FALSE	UP-DOWN
Coriobacteriaceae Eggerthella	4.83482	Increase	0.750921	Decrease	FALSE	UP-DOWN
Selenomonadales	4.66224	Increase	0.389538	Decrease	FALSE	UP-DOWN
Lachnospiraceae Hungatella	3.58971	Increase	0.531741	Decrease	FALSE	UP-DOWN
Lactobacillaceae Lactobacillus rhamnosus	3.4134	Increase	0.0853031	Decrease	FALSE	UP-DOWN
Firmicutes Unclassified	3.22487	Increase	0.871322	Decrease	FALSE	UP-DOWN
Unclassified Bacteroidetes	2.78044	Increase	0.757637	Decrease	FALSE	UP-DOWN
Acidaminococcaceae	2.75396	Increase	0.792863	Decrease	FALSE	UP-DOWN
Porphyromonadaceae Parabacteroides	2.63332	Increase	0.416522	Decrease	FALSE	UP-DOWN
Bacteroidales	2.06813	Increase	0.686819	Decrease	FALSE	UP-DOWN
Acidaminococcaceae Phascolarctobacterium	2.05466	Increase	0.714768	Decrease	FALSE	UP-DOWN
Veillonellaceae Veillonella	1.71176	Increase	0.643615	Decrease	FALSE	UP-DOWN
Bacteroidaceae Bacteroides	1.60132	Increase	0.704078	Decrease	FALSE	UP-DOWN
Burkholderiales	1.51334	Increase	0.805423	Decrease	FALSE	UP-DOWN
Lactobacillales	1.48533	Increase	0.672144	Decrease	FALSE	UP-DOWN
Lachnospiraceae Ruminococcus gnavus	1.26247	Increase	0.648578	Decrease	FALSE	UP-DOWN
Actinomycetaceae Actinomyces	1.13612	Increase	0.348488	Decrease	FALSE	UP-DOWN
Erysipelotrichaceae	1.12032	Increase	0.942399	Decrease	FALSE	UP-DOWN
Enterococcaceae	1.03824	Increase	0.633358	Decrease	FALSE	UP-DOWN
Erysipelotrichaceae Holdemanella	0.779995	Decrease	167.121	Increase	FALSE	DOWN-UP
Moraxellaceae Acinetobacter	0.753599	Decrease	809.657	Increase	FALSE	DOWN-UP
Coriobacteriaceae Collinsella	0.723956	Decrease	2.60144	Increase	FALSE	DOWN-UP
Bacillaceae Bacillus	0.666691	Decrease	55.5065	Increase	FALSE	DOWN-UP
Erysipelotrichaceae Erysipelotrichaceae	0.628092	Decrease	69.3468	Increase	FALSE	DOWN-UP
Staphylococcaceae Staphylococcus	0.563477	Decrease	6.70823	Increase	FALSE	DOWN-UP
Unknown	0.531937	Decrease	2.58434	Increase	FALSE	DOWN-UP
Verrucomicrobiaceae Akkermansia	0.425965	Decrease	2.16016	Increase	FALSE	DOWN-UP
Archaea	0.408457	Decrease	4.98824	Increase	FALSE	DOWN-UP
Micrococcaceae Rothia	0.35528	Decrease	1.02785	Increase	FALSE	DOWN-UP
Christensenellaceae Christensenellaceae R-7 group	0.353694	Decrease	120.576	Increase	FALSE	DOWN-UP
Unclassified Proteobacteria	0.345705	Decrease	1.78404	Increase	FALSE	DOWN-UP
Pseudomonadaceae Pseudomonas	0.306418	Decrease	287.335	Increase	FALSE	DOWN-UP
Moraxellaceae	0.220055	Decrease	10.9378	Increase	FALSE	DOWN-UP
Enterobacteriaceae Enterobacter	0.2173	Decrease	4.33958	Increase	FALSE	DOWN-UP
Ruminococcaceae Butyricicoccus	0.174199	Decrease	49.2992	Increase	FALSE	DOWN-UP
Bacillaceae	0.155512	Decrease	243.709	Increase	FALSE	DOWN-UP
Erysipelotrichaceae Faecalitalea	0.152983	Decrease	2.96471	Increase	FALSE	DOWN-UP
Clostridiaceae Unclassified	0.125191	Decrease	4.62113	Increase	FALSE	DOWN-UP
Clostridiales Family XI Anaerococcus	0.0529037	Decrease	1.16128	Increase	FALSE	DOWN-UP
Clostridiaceae Sarcina	0.0133879	Decrease	851.318	Increase	FALSE	DOWN-UP

## Sheet: Sort
Taxon	BM_FC	BM_FC_Direction	MEFoldChange	ME_FC_Direction	Agree	BothDirection
Acidaminococcaceae	2.75396	Increase	0.792863	Decrease	FALSE	UP-DOWN
Acidaminococcaceae Phascolarctobacterium	2.05466	Increase	0.714768	Decrease	FALSE	UP-DOWN
Actinomycetaceae Actinomyces	1.13612	Increase	0.348488	Decrease	FALSE	UP-DOWN
Actinomycetaceae Varibaculum	0.466478	Decrease	0.353088	Decrease	TRUE	Decrease
Alcaligenaceae	6.82505	Increase	2.13156	Increase	TRUE	Increase
Alcaligenaceae Parasutterella	2.26868	Increase	5.86492	Increase	TRUE	Increase
Alcaligenaceae Sutterella	274.346	Increase	0.403646	Decrease	FALSE	UP-DOWN
Archaea	0.408457	Decrease	4.98824	Increase	FALSE	DOWN-UP
Bacillaceae	0.155512	Decrease	243.709	Increase	FALSE	DOWN-UP
Bacillaceae Bacillus	0.666691	Decrease	55.5065	Increase	FALSE	DOWN-UP
Bacillales	2.23224	Increase	5.60401	Increase	TRUE	Increase
Bacteroidaceae	0.756844	Decrease	0.500444	Decrease	TRUE	Decrease
Bacteroidaceae Bacteroides	1.60132	Increase	0.704078	Decrease	FALSE	UP-DOWN
Bacteroidales	2.06813	Increase	0.686819	Decrease	FALSE	UP-DOWN
Betaproteobacteria	2.3055	Increase	1.44514	Increase	TRUE	Increase
Bifidobacteriaceae	0.833348	Decrease	0.87298	Decrease	TRUE	Decrease
Bifidobacteriaceae Bifidobacterium	0.659043	Decrease	0.900234	Decrease	TRUE	Decrease
Bifidobacteriaceae Bifidobacterium breve	0.328095	Decrease	0.620705	Decrease	TRUE	Decrease
Bifidobacteriaceae Bifidobacterium longum subsp. longum	0.601939	Decrease	0.573672	Decrease	TRUE	Decrease
Bifidobacteriales	0.515824	Decrease	0.310993	Decrease	TRUE	Decrease
Burkholderiales	1.51334	Increase	0.805423	Decrease	FALSE	UP-DOWN
Christensenellaceae Christensenellaceae R-7 group	0.353694	Decrease	120.576	Increase	FALSE	DOWN-UP
Clostridiaceae Clostridium sensu stricto	0.189597	Decrease	0.513252	Decrease	TRUE	Decrease
Clostridiaceae Sarcina	0.0133879	Decrease	851.318	Increase	FALSE	DOWN-UP
Clostridiaceae Clostridium neonatale	0.0101451	Decrease	4.43934e-09	Decrease	TRUE	Decrease
Clostridiaceae Unclassified	0.125191	Decrease	4.62113	Increase	FALSE	DOWN-UP
Clostridiales	3.33103	Increase	1.50472	Increase	TRUE	Increase
Clostridiales Family XI Anaerococcus	0.0529037	Decrease	1.16128	Increase	FALSE	DOWN-UP
Coriobacteriaceae	1.9	Increase	1.12028	Increase	TRUE	Increase
Coriobacteriaceae Atopobium	0.0573303	Decrease	0.839471	Decrease	TRUE	Decrease
Coriobacteriaceae Collinsella	0.723956	Decrease	2.60144	Increase	FALSE	DOWN-UP
Coriobacteriaceae Eggerthella	4.83482	Increase	0.750921	Decrease	FALSE	UP-DOWN
Desulfovibrionaceae Bilophila	5.10722	Increase	0.639303	Decrease	FALSE	UP-DOWN
Enterobacteriaceae	0.233091	Decrease	0.487764	Decrease	TRUE	Decrease
Enterobacteriaceae Citrobacter	0.640751	Decrease	0.46355	Decrease	TRUE	Decrease
Enterobacteriaceae Enterobacter	0.2173	Decrease	4.33958	Increase	FALSE	DOWN-UP
Enterobacteriaceae Enterobacteriaceae bacterium	0.292638	Decrease	0.44396	Decrease	TRUE	Decrease
Enterobacteriaceae Escherichia-Shigella	0.291157	Decrease	0.519987	Decrease	TRUE	Decrease
Enterobacteriaceae Klebsiella	0.101546	Decrease	0.375969	Decrease	TRUE	Decrease
Enterobacteriaceae Salmonella enterica subsp. enterica serovar Paratyphi A	0.237417	Decrease	0.296892	Decrease	TRUE	Decrease
Enterobacteriales	0.089935	Decrease	0.825718	Decrease	TRUE	Decrease
Enterococcaceae	1.03824	Increase	0.633358	Decrease	FALSE	UP-DOWN
Enterococcaceae Enterococcus	0.8924	Decrease	0.652155	Decrease	TRUE	Decrease
Erysipelotrichaceae	1.12032	Increase	0.942399	Decrease	FALSE	UP-DOWN
Erysipelotrichaceae Coprobacillus	10869490400	Increase	1.36766	Increase	TRUE	Increase
Erysipelotrichaceae Erysipelatoclostridium	0.169074	Decrease	0.967468	Decrease	TRUE	Decrease
Erysipelotrichaceae Erysipelotrichaceae	0.628092	Decrease	69.3468	Increase	FALSE	DOWN-UP
Erysipelotrichaceae Faecalitalea	0.152983	Decrease	2.96471	Increase	FALSE	DOWN-UP
Erysipelotrichaceae Holdemanella	0.779995	Decrease	167.121	Increase	FALSE	DOWN-UP
Erysipelotrichaceae Turicibacter	14.4969	Increase	5.90466	Increase	TRUE	Increase
Firmicutes Unclassified	3.22487	Increase	0.871322	Decrease	FALSE	UP-DOWN
Fusobacteriaceae Fusobacterium	3.43114	Increase	1.60544	Increase	TRUE	Increase
Gammaproteobacteria Unclassified	0.218482	Decrease	0.703001	Decrease	TRUE	Decrease
Lachnospiraceae	5.83292	Increase	1.24626	Increase	TRUE	Increase
Lachnospiraceae Anaerostipes	164.313	Increase	0.810583	Decrease	FALSE	UP-DOWN
Lachnospiraceae Blautia	5.38626	Increase	1.62755	Increase	TRUE	Increase
Lachnospiraceae Coprococcus	3.23689	Increase	8.72022	Increase	TRUE	Increase
Lachnospiraceae Dorea	247.743	Increase	0.671695	Decrease	FALSE	UP-DOWN
Lachnospiraceae Eubacterium rectale	5.2786	Increase	0.805477	Decrease	FALSE	UP-DOWN
Lachnospiraceae Fusicatenibacter	27.9645	Increase	1.55896	Increase	TRUE	Increase
Lachnospiraceae Hungatella	3.58971	Increase	0.531741	Decrease	FALSE	UP-DOWN
Lachnospiraceae Lachnoclostridium	1.38517	Increase	1.40167	Increase	TRUE	Increase
Lachnospiraceae Lachnospira	294.912	Increase	0.353589	Decrease	FALSE	UP-DOWN
Lachnospiraceae Lachnospiraceae (UCG-008, NK4A136, NK4A136, NC2004, ND3007)	5.0577	Increase	4.43624	Increase	TRUE	Increase
Lachnospiraceae Roseburia	171.189	Increase	1.71166	Increase	TRUE	Increase
Lachnospiraceae Ruminococcus gauvreauii	25643704800	Increase	0.430103	Decrease	FALSE	UP-DOWN
Lachnospiraceae Ruminococcus gnavus	1.26247	Increase	0.648578	Decrease	FALSE	UP-DOWN
Lachnospiraceae Sellimonas	1.95064	Increase	4.74146	Increase	TRUE	Increase
Lachnospiraceae Tyzzerella	8.72617	Increase	3.52389	Increase	TRUE	Increase
Lactobacillaceae	20.3424	Increase	0.186187	Decrease	FALSE	UP-DOWN
Lactobacillaceae Lactobacillus	4.95131	Increase	0.54279	Decrease	FALSE	UP-DOWN
Lactobacillaceae Lactobacillus rhamnosus	3.4134	Increase	0.0853031	Decrease	FALSE	UP-DOWN
Lactobacillales	1.48533	Increase	0.672144	Decrease	FALSE	UP-DOWN
Micrococcaceae Rothia	0.35528	Decrease	1.02785	Increase	FALSE	DOWN-UP
Moraxellaceae	0.220055	Decrease	10.9378	Increase	FALSE	DOWN-UP
Moraxellaceae Acinetobacter	0.753599	Decrease	809.657	Increase	FALSE	DOWN-UP
Negativicutes	3.57162	Increase	1.00354	Increase	TRUE	Increase
Pasteurellaceae	7.99381	Increase	0.538551	Decrease	FALSE	UP-DOWN
Pasteurellaceae Haemophilus	10.0629	Increase	0.543955	Decrease	FALSE	UP-DOWN
Peptostreptococcaceae	6.73393	Increase	0.951445	Decrease	FALSE	UP-DOWN
Peptostreptococcaceae Intestinibacter	27.3977	Increase	1.11202	Increase	TRUE	Increase
Peptostreptococcaceae Peptoclostridium	8.80804	Increase	0.744519	Decrease	FALSE	UP-DOWN
Porphyromonadaceae Barnesiella	11.2816	Increase	2.94184	Increase	TRUE	Increase
Porphyromonadaceae Parabacteroides	2.63332	Increase	0.416522	Decrease	FALSE	UP-DOWN
Prevotellaceae	18.3269	Increase	0.606577	Decrease	FALSE	UP-DOWN
Prevotellaceae Prevotella	41.623	Increase	0.795258	Decrease	FALSE	UP-DOWN
Pseudomonadaceae Pseudomonas	0.306418	Decrease	287.335	Increase	FALSE	DOWN-UP
Rikenellaceae Alistipes	25.8411	Increase	0.836842	Decrease	FALSE	UP-DOWN
Ruminococcaceae	4.3843	Increase	2.68061	Increase	TRUE	Increase
Ruminococcaceae Butyricicoccus	0.174199	Decrease	49.2992	Increase	FALSE	DOWN-UP
Ruminococcaceae Faecalibacterium	100.933	Increase	3.25543	Increase	TRUE	Increase
Ruminococcaceae Flavonifractor	1.48931	Increase	1.52172	Increase	TRUE	Increase
Ruminococcaceae Ruminiclostridium	4.89641	Increase	1.97428	Increase	TRUE	Increase
Ruminococcaceae Ruminococcaceae	3.63877	Increase	6.34563	Increase	TRUE	Increase
Ruminococcaceae Ruminococcus	53.1192	Increase	4.50907	Increase	TRUE	Increase
Ruminococcaceae Subdoligranulum	291.491	Increase	3.09623	Increase	TRUE	Increase
Selenomonadales	4.66224	Increase	0.389538	Decrease	FALSE	UP-DOWN
Staphylococcaceae Staphylococcus	0.563477	Decrease	6.70823	Increase	FALSE	DOWN-UP
Streptococcaceae	2.48355	Increase	1.07621	Increase	TRUE	Increase
Streptococcaceae Lactococcus	459.249	Increase	0.120303	Decrease	FALSE	UP-DOWN
Streptococcaceae Streptococcus	1.77331	Increase	1.41875	Increase	TRUE	Increase
Streptomycetaceae Streptomyces	0.900192	Decrease	0.879579	Decrease	TRUE	Decrease
Unclassified Actinobacteria	0.731198	Decrease	0.85968	Decrease	TRUE	Decrease
Unclassified Bacilli	1.691	Increase	1.11066	Increase	TRUE	Increase
Unclassified Bacteria	1.30407	Increase	1.0898	Increase	TRUE	Increase
Unclassified Bacteroidetes	2.78044	Increase	0.757637	Decrease	FALSE	UP-DOWN
Unclassified Clostridia	5.41618	Increase	1.31937	Increase	TRUE	Increase
Unclassified Proteobacteria	0.345705	Decrease	1.78404	Increase	FALSE	DOWN-UP
Unknown	0.531937	Decrease	2.58434	Increase	FALSE	DOWN-UP
Veillonellaceae	7.8833	Increase	0.764865	Decrease	FALSE	UP-DOWN
Veillonellaceae Dialister	87.2671	Increase	2.24137	Increase	TRUE	Increase
Veillonellaceae Megamonas	65.0578	Increase	0.148216	Decrease	FALSE	UP-DOWN
Veillonellaceae Megasphaera	22.6764	Increase	2.45164	Increase	TRUE	Increase
Veillonellaceae Veillonella	1.71176	Increase	0.643615	Decrease	FALSE	UP-DOWN
Verrucomicrobiaceae Akkermansia	0.425965	Decrease	2.16016	Increase	FALSE	DOWN-UP
Vibrionaceae Vibrio	0.418334	Decrease	0.889414	Decrease	TRUE	Decrease
