# Supplementary material for: Adaptation of the infant gut microbiome during the complementary feeding transition
Source: PLoS One. 2022 Jul 14;17(7):e0270213. doi: 10.1371/journal.pone.0270213 (PMC9282554; doi:10.1371/journal.pone.0270213)
Supplement: S2 File — (ZIP) [file pone.0270213.s002.zip › Final docs/Process docs/MBComp_Timeseries_TaxaTable_Log2.xlsx]

## Sheet: MBComp_VIP_PERMANOVA_FC_RA_Comb
Taxon	BM_treatment.fdr	BM_Difference	BM_Direction	CF1 CF3 Significance	BM_VIP_SUM	BM_VIP_Rank	BM_VIP_Sig	ME_treatment.fdr	ME_Difference	ME_Direction	CF3 CF6 Significance	ME_VIP_SUM	ME_VIP_Sig	ME_VIP_Rank	BM_FC	BM_FC_Direction	MEFoldChange	ME_FC_Direction	Agree	BothDirection	Base_Mean	Base_STDEV	Base_CV	Mid_Mean	Mid_STDEV	Mid_CV	End_Mean	End_STDEV	End_CV
Acidaminococcaceae	0.347057	0.00682254	Increase		0.8403	72		0.328773	-0.00216944	Decrease		3.419	*	27	2.75396	Increase	0.792863	Decrease	FALSE	UP-DOWN	3.80305e-05	7.01257e-05	1.84393	0.000104735	0.000193982	1.85213	8.30403e-05	0.000120739	1.45398
Acidaminococcaceae.Phascolarctobacterium	0.802018	0.03382	Increase		0.314132	80		0.794417	-0.0187931	Decrease		2.06755		40	2.05466	Increase	0.714768	Decrease	FALSE	UP-DOWN	0.000320673	0.0013059	4.07238	0.000658873	0.00204058	3.09708	0.000470942	0.000909144	1.93048
Actinomycetaceae.Actinomyces	0.414079	0.00914101	Increase		0.0425779	71		0.397419	-0.049708	Decrease		4.19384	*	21	1.13612	Increase	0.348488	Decrease	FALSE	UP-DOWN	0.000671554	0.00163429	2.4336	0.000762964	0.00118252	1.5499	0.000265884	0.000303939	1.14313
Actinomycetaceae.Varibaculum	0.353845	-0.0114817	Decrease		3.0158	25	*	0.357251	-0.00649428	Decrease		0.718928		77	0.466478	Decrease	0.353088	Decrease	TRUE	Decrease	0.000215206	0.000608639	2.82817	0.000100389	0.00025231	2.51333	3.54461e-05	0.000102594	2.89437
Alcaligenaceae	0.10628	0.00604834	Increase		0.312847	74		0.127773	0.00801898	Increase		3.25486	*	30	6.82505	Increase	2.13156	Increase	TRUE	Increase	1.03833e-05	5.19166e-05	5	7.08667e-05	0.00019178	2.70621	0.000151056	0.00030148	1.99581
Alcaligenaceae.Parasutterella	0.0498827	0.0290866	Increase	*	0.0986014	61		0.0579703	0.25304	Increase		6.51561	*	5	2.26868	Increase	5.86492	Increase	TRUE	Increase	0.000229267	0.00110628	4.82527	0.000520133	0.00208438	4.0074	0.00305054	0.00675292	2.21368
Alcaligenaceae.Sutterella	0.235572	0.125547	Increase		1.07705	56		0.251204	-0.0751443	Decrease		1.01519		61	274.346	Increase	0.403646	Decrease	FALSE	UP-DOWN	4.59296e-06	2.29648e-05	5	0.00126006	0.00370659	2.94159	0.000508618	0.000960968	1.88937
Archaea	0.519213	-0.00329871	Decrease		0.275196	77		0.523627	0.00908417	Increase		2.46716		36	0.408457	Decrease	4.98824	Increase	FALSE	DOWN-UP	5.57645e-05	0.000207323	3.71784	2.27774e-05	5.8738e-05	2.57878	0.000113619	0.00033717	2.96755
Bacillaceae	0.00341006	-0.000421633	Decrease	*	0.124987	63		0.00527009	0.0188432	Increase	*	5.709	*	11	0.155512	Decrease	243.709	Increase	FALSE	DOWN-UP	4.99233e-06	1.79528e-05	3.59608	7.76368e-07	3.88184e-06	5	0.000189208	0.000379837	2.00752
Bacillaceae.Bacillus	0.00756169	-0.0018218	Decrease	*	0.0328415	62		0.00527009	0.198622	Increase	*	5.86844	*	10	0.666691	Decrease	55.5065	Increase	FALSE	DOWN-UP	5.4658e-05	7.2645e-05	1.32908	3.644e-05	9.87829e-05	2.71084	0.00202266	0.00408814	2.02117
Bacillales	0.00756169	0.0057904	Increase	*	0.0430704	65		0.00527009	0.0482937	Increase	*	5.27923	*	14	2.23224	Increase	5.60401	Increase	TRUE	Increase	4.69907e-05	8.17781e-05	1.7403	0.000104895	0.000289897	2.7637	0.000587831	0.000912936	1.55306
Bacteroidaceae	0.480427	-0.00762009	Decrease		0.34987	85		0.463771	-0.0118486	Decrease		1.59698		49	0.756844	Decrease	0.500444	Decrease	TRUE	Decrease	0.000313383	0.000669627	2.13677	0.000237182	0.00034571	1.45757	0.000118696	0.000314077	2.64606
Bacteroidaceae.Bacteroides	0.640525	3.2814	Increase		0.901278	93		0.633627	-2.58588	Decrease		0.816526		72	1.60132	Increase	0.704078	Decrease	FALSE	UP-DOWN	0.0545698	0.121138	2.21988	0.0873838	0.127593	1.46014	0.061525	0.0727672	1.18273
Bacteroidales	0.608698	1.20476	Increase		0.335445	94		0.605733	-0.730555	Decrease		0.374546		91	2.06813	Increase	0.686819	Decrease	FALSE	UP-DOWN	0.0112792	0.0232854	2.06445	0.0233269	0.0452178	1.93844	0.0160213	0.0314004	1.95991
Betaproteobacteria	0.120676	0.00451043	Increase		0.859848	88		0.107489	0.00354574	Increase		1.54568		53	2.3055	Increase	1.44514	Increase	TRUE	Increase	3.45493e-05	7.65698e-05	2.21624	7.96536e-05	0.000109271	1.37182	0.000115111	0.000148415	1.28932
Bifidobacteriaceae	0.502636	-6.13587	Decrease		2.1774	37		0.511431	-3.89729	Decrease		0.311438		92	0.833348	Decrease	0.87298	Decrease	TRUE	Decrease	0.368184	0.325147	0.883111	0.306825	0.233819	0.762059	0.267852	0.179533	0.670268
Bifidobacteriaceae.Bifidobacterium	0.314006	-0.539122	Decrease		4.13138	15	*	0.323672	-0.103964	Decrease		0.0602819		108	0.659043	Decrease	0.900234	Decrease	TRUE	Decrease	0.015812	0.01628	1.02959	0.0104208	0.0122134	1.17202	0.00938118	0.0106297	1.13308
Bifidobacteriaceae.Bifidobacterium.breve	0.179598	-0.0837163	Decrease		2.62624	31		0.167092	-0.0155053	Decrease		0.131012		102	0.328095	Decrease	0.620705	Decrease	TRUE	Decrease	0.00124595	0.00308218	2.47375	0.000408791	0.000772181	1.88894	0.000253739	0.000522281	2.05834
Bifidobacteriaceae.Bifidobacterium.longum.subsp..longum	0.0424192	-0.21857	Decrease	*	2.70668	30		0.0362326	-0.140908	Decrease	*	3.38185	*	29	0.601939	Decrease	0.573672	Decrease	TRUE	Decrease	0.00549086	0.00654328	1.19167	0.00330517	0.00310462	0.939325	0.00189608	0.0018631	0.982605
Bifidobacteriales	0.011994	-0.0082759	Decrease	*	3.92978	17	*	0.00695675	-0.00607489	Decrease	*	3.13385	*	31	0.515824	Decrease	0.310993	Decrease	TRUE	Decrease	0.000170928	0.000177862	1.04057	8.81687e-05	0.000150481	1.70674	2.74198e-05	4.90292e-05	1.78809
Burkholderiales	0.72628	0.00225533	Increase		0.540646	95		0.721045	-0.00129369	Decrease		0.780082		74	1.51334	Increase	0.805423	Decrease	FALSE	UP-DOWN	4.39342e-05	7.68253e-05	1.74865	6.64875e-05	0.000102877	1.54731	5.35506e-05	8.1199e-05	1.5163
Christensenellaceae.Christensenellaceae.R.7.group	0.00341006	-0.00144471	Decrease	*	1.46797	45		0.00527009	0.0945397	Increase	*	6.2494	*	7	0.353694	Decrease	120.576	Increase	FALSE	DOWN-UP	2.23533e-05	9.22474e-05	4.12679	7.90623e-06	1.71449e-05	2.16852	0.000953303	0.001728	1.81264
Clostridiaceae..Clostridium.sensu.stricto	0.00927536	-6.72525	Decrease	*	2.3604	34		0.0112202	-0.765851	Decrease	*	5.90659	*	9	0.189597	Decrease	0.513252	Decrease	TRUE	Decrease	0.000266549	0.00133275	5	3.56854e-06	9.97445e-06	2.79511	0.00303796	0.0150411	4.95105
Clostridiaceae..Sarcina	0.506276	-0.0262981	Decrease		2.80781	29		0.523627	0.303439	Increase		0.853009		69	0.0133879	Decrease	851.318	Increase	FALSE	DOWN-UP	0.0829865	0.15969	1.92429	0.015734	0.0195772	1.24426	0.00807551	0.01491	1.84632
Clostridiaceae.Clostridium.neonatale	0.00341006	-0.0219784	Decrease	*	3.2286	23	*	0.00341006	-0.000225259	Decrease	*	1.46223		54	0.0101451	Decrease	4.43934e-09	Decrease	TRUE	Decrease	0.000222037	0.000465505	2.09652	2.25259e-06	7.89774e-06	3.50607	1e-14	0	0
Clostridiaceae.Unclassified	0.360151	-0.6087	Decrease		3.88737	18	*	0.357251	0.315433	Increase		0.582439		81	0.125191	Decrease	4.62113	Increase	FALSE	DOWN-UP	0.00695809	0.0118464	1.70253	0.000871091	0.00120823	1.38703	0.00402542	0.0188249	4.67651
Clostridiales	0.00341006	2.85227	Increase	*	6.13445	9	*	0.00341006	2.05719	Increase	*	2.97555		32	3.33103	Increase	1.50472	Increase	TRUE	Increase	0.0122361	0.0137387	1.1228	0.0407588	0.0413666	1.01491	0.0613306	0.0355984	0.580435
Clostridiales.Family.XI..Anaerococcus	0.583981	-0.0303274	Decrease		1.25341	51		0.563057	0.000273212	Increase		0.108647		104	0.0529037	Decrease	1.16128	Increase	FALSE	DOWN-UP	0.000320215	0.00150866	4.71138	1.69405e-05	3.29445e-05	1.94471	1.96727e-05	4.88812e-05	2.48473
Coriobacteriaceae	0.631239	0.136766	Increase		0.625437	96		0.633627	0.0347297	Increase		0.247091		95	1.9	Increase	1.12028	Increase	TRUE	Increase	0.00151962	0.00286726	1.88682	0.00288729	0.00728096	2.52173	0.00323458	0.0046361	1.43329
Coriobacteriaceae.Atopobium	0.223035	-0.0165816	Decrease		0.867564	97		0.2159	-0.000161884	Decrease		0.873232		67	0.0573303	Decrease	0.839471	Decrease	TRUE	Decrease	0.000175901	0.000705736	4.01213	1.00844e-05	2.65716e-05	2.63491	8.4656e-06	4.2328e-05	5
Coriobacteriaceae.Collinsella	0.480427	-0.355589	Decrease		0.219423	81		0.492427	1.49346	Increase		1.75449		44	0.723956	Decrease	2.60144	Increase	FALSE	DOWN-UP	0.0128816	0.033859	2.62848	0.00932571	0.0235685	2.52726	0.0242603	0.0506257	2.08677
Coriobacteriaceae.Eggerthella	0.179598	0.126844	Increase		4.09924	16	*	0.167092	-0.0398331	Decrease		0.005383		116	4.83482	Increase	0.750921	Decrease	FALSE	UP-DOWN	0.00033077	0.000774813	2.34245	0.00159921	0.00284378	1.77824	0.00120088	0.00206084	1.7161
Desulfovibrionaceae.Bilophila	0.544177	0.013014	Increase		1.10475	53		0.536693	-0.00583702	Decrease		0.168509		99	5.10722	Increase	0.639303	Decrease	FALSE	UP-DOWN	3.16857e-05	0.000108519	3.42484	0.000161826	0.000529758	3.27363	0.000103456	0.000212441	2.05344
Enterobacteriaceae	0.00341006	-12.5805	Decrease	*	7.82557	4	*	0.00341006	-1.95862	Decrease	*	6.01915	*	8	0.233091	Decrease	0.487764	Decrease	TRUE	Decrease	0.164042	0.157321	0.95903	0.0382367	0.0301173	0.787656	0.0186504	0.0193464	1.03732
Enterobacteriaceae.Citrobacter	0.194994	-0.00779934	Decrease		0.351272	82		0.190017	-0.00746244	Decrease		1.71041		45	0.640751	Decrease	0.46355	Decrease	TRUE	Decrease	0.000217101	0.000336616	1.5505	0.000139108	0.000224975	1.61727	6.44833e-05	9.33439e-05	1.44757
Enterobacteriaceae.Enterobacter	0.640525	-0.0121098	Decrease		0.23687	98		0.633659	0.0112277	Increase		0.621084		78	0.2173	Decrease	4.33958	Increase	FALSE	DOWN-UP	0.000154718	0.000471245	3.04583	3.36203e-05	7.11537e-05	2.11639	0.000145898	0.000447156	3.06486
Enterobacteriaceae.Enterobacteriaceae.bacterium	0.00341006	-0.00915908	Decrease	*	2.84282	27		0.00828157	-0.00210692	Decrease	*	0.877345		66	0.292638	Decrease	0.44396	Decrease	TRUE	Decrease	0.0721467	0.0797285	1.10509	0.0210061	0.0192849	0.918065	0.0109229	0.0140305	1.28451
Enterobacteriaceae.Escherichia.Shigella	0.00341006	-5.11407	Decrease	*	5.65374	10	*	0.00341006	-1.00832	Decrease	*	3.9018	*	22	0.291157	Decrease	0.519987	Decrease	TRUE	Decrease	0.00578487	0.0243385	4.20727	0.00058743	0.00145041	2.46908	0.000220856	0.000804709	3.6436
Enterobacteriaceae.Klebsiella	0.227051	-0.519744	Decrease		0.000772955	99		0.237501	-0.0366574	Decrease		0.0812454		106	0.101546	Decrease	0.375969	Decrease	TRUE	Decrease	0.000129482	0.000190325	1.46989	3.78915e-05	6.85287e-05	1.80855	1.68223e-05	4.44787e-05	2.64403
Enterobacteriaceae.Salmonella.enterica.subsp..enterica.serovar.Paratyphi.A	0.00341006	-0.0647956	Decrease	*	6.53307	8	*	0.00341006	-0.0141838	Decrease	*	6.40916	*	6	0.237417	Decrease	0.296892	Decrease	TRUE	Decrease	0.000849687	0.000908418	1.06912	0.00020173	0.000227885	1.12965	5.98922e-05	9.92301e-05	1.65681
Enterobacteriales	0.00341006	-0.0419802	Decrease	*	7.68433	5	*	0.00341006	-0.000723028	Decrease	*	0.547121		84	0.089935	Decrease	0.825718	Decrease	TRUE	Decrease	0.000461288	0.000539016	1.1685	4.1486e-05	5.09462e-05	1.22803	3.42557e-05	6.11943e-05	1.7864
Enterococcaceae	0.98602	0.0105036	Increase		0.151772	100		0.979915	-0.104556	Decrease		0.0370291		111	1.03824	Increase	0.633358	Decrease	FALSE	UP-DOWN	0.00274669	0.0105586	3.84411	0.00285172	0.0030275	1.06164	0.00180616	0.00585446	3.24138
Enterococcaceae.Enterococcus	0.90171	-0.044312	Decrease		0.0825226	101		0.906456	-0.127836	Decrease		0.0125469		114	0.8924	Decrease	0.652155	Decrease	TRUE	Decrease	0.0041182	0.0120495	2.92592	0.00367508	0.00441787	1.20212	0.00239672	0.00677624	2.8273
Erysipelotrichaceae	1	0.0574348	Increase		0.247554	78		1	-0.0308038	Decrease		2.35831		37	1.12032	Increase	0.942399	Decrease	FALSE	UP-DOWN	0.00477344	0.0170386	3.56947	0.00534779	0.00558027	1.04347	0.00503975	0.00501833	0.995751
Erysipelotrichaceae.Coprobacillus	0.269692	0.0108695	Increase		2.84067	28		0.262967	0.00399631	Increase		0.975676		62	10869490400	Increase	1.36766	Increase	TRUE	Increase	1e-14	0	0	0.000108695	0.000281735	2.59198	0.000148658	0.000406964	2.73758
Erysipelotrichaceae.Erysipelatoclostridium	0.381767	-2.23316	Decrease		0.2594	84		0.384582	-0.0147826	Decrease		1.62746		48	0.169074	Decrease	0.967468	Decrease	TRUE	Decrease	0.0268756	0.100967	3.75681	0.00454396	0.00531249	1.16913	0.00439614	0.00442933	1.00755
Erysipelotrichaceae.Erysipelotrichaceae	0.00341006	-0.00129136	Decrease	*	0.350703	68		0.00341006	0.149057	Increase	*	4.60202	*	18	0.628092	Decrease	69.3468	Increase	FALSE	DOWN-UP	3.47226e-05	0.000120135	3.45984	2.1809e-05	3.73838e-05	1.71415	0.00151238	0.00319979	2.11573
Erysipelotrichaceae.Faecalitalea	1	-0.0189648	Decrease		2.16809	38		1	0.00672978	Increase		0.431985		88	0.152983	Decrease	2.96471	Increase	FALSE	DOWN-UP	0.000223902	0.00111951	5	3.42532e-05	6.45261e-05	1.8838	0.000101551	0.000453286	4.46363
Erysipelotrichaceae.Holdemanella	0.0107356	-0.000105718	Decrease	*	0.959841	64		0.00527009	0.0622635	Increase	*	5.38844	*	12	0.779995	Decrease	167.121	Increase	FALSE	DOWN-UP	4.80526e-06	1.88179e-05	3.9161	3.74808e-06	1.36468e-05	3.64099	0.000626383	0.00130112	2.0772
Erysipelotrichaceae.Turicibacter	0.0370362	0.00245778	Increase	*	2.45195	32		0.043831	0.0129477	Increase	*	0.960711		63	14.4969	Increase	5.90466	Increase	TRUE	Increase	1.821e-06	9.10498e-06	5	2.63988e-05	5.64084e-05	2.13678	0.000155876	0.000476305	3.05567
Firmicutes.Unclassified	0.0396659	0.625986	Increase	*	3.51656	20	*	0.0210804	-0.116755	Decrease	*	0.930339		64	3.22487	Increase	0.871322	Decrease	FALSE	UP-DOWN	0.00281358	0.00229893	0.817084	0.00907343	0.0124781	1.37524	0.00790589	0.00585527	0.740622
Fusobacteriaceae.Fusobacterium	0.506276	0.0315259	Increase		0.594445	102		0.511431	0.026938	Increase		0.8333		70	3.43114	Increase	1.60544	Increase	TRUE	Increase	0.000129676	0.000450635	3.4751	0.000444935	0.00119222	2.67954	0.000714315	0.00214454	3.00223
Gammaproteobacteria.Unclassified	0.00341006	-0.656906	Decrease	*	8.24022	3	*	0.00341006	-0.0545424	Decrease	*	1.27341		57	0.218482	Decrease	0.703001	Decrease	TRUE	Decrease	0.00840551	0.00787325	0.936677	0.00183645	0.00145453	0.792036	0.00129102	0.00123453	0.956243
Lachnospiraceae	0.00341006	9.11521	Increase	*	7.56714	7	*	0.00341006	2.70916	Increase	*	0.0534167		110	5.83292	Increase	1.24626	Increase	TRUE	Increase	0.0188607	0.0347126	1.84047	0.110013	0.114329	1.03923	0.137104	0.0757531	0.552522
Lachnospiraceae.Anaerostipes	0.057971	0.670657	Increase		2.43154	33		0.0632411	-0.127812	Decrease		1.59032		51	164.313	Increase	0.810583	Decrease	FALSE	UP-DOWN	3.86265e-05	0.000179102	4.63677	0.000203894	0.000455293	2.23299	0.000164232	0.000192626	1.17289
Lachnospiraceae.Blautia	0.00927536	2.40628	Increase	*	3.45121	21	*	0.00341006	1.85434	Increase	*	1.29484		55	5.38626	Increase	1.62755	Increase	TRUE	Increase	1e-14	0	0	0.000256437	0.00121936	4.75501	0.000110294	0.000443967	4.0253
Lachnospiraceae.Coprococcus	0.00341006	0.00496772	Increase	*	0.425817	60		0.00341006	0.0554971	Increase	*	7.97933	*	1	3.23689	Increase	8.72022	Increase	TRUE	Increase	4.10658e-05	0.00018186	4.42851	0.00674764	0.0159722	2.36708	0.00546952	0.00537222	0.98221
Lachnospiraceae.Dorea	0.391828	0.202711	Increase		0.439935	79		0.407864	-0.0668209	Decrease		2.26092		38	247.743	Increase	0.671695	Decrease	FALSE	UP-DOWN	0.00548595	0.018737	3.41546	0.0295487	0.045498	1.53976	0.0480922	0.0493436	1.02602
Lachnospiraceae.Eubacterium.rectale	0.22721	0.0165267	Increase		1.01574	59		0.222217	-0.0039662	Decrease		0.440754		87	5.2786	Increase	0.805477	Decrease	FALSE	UP-DOWN	2.22082e-05	6.19371e-05	2.78894	7.18854e-05	0.000312601	4.3486	0.000626856	0.000769663	1.22781
Lachnospiraceae.Fusicatenibacter	0.212565	0.0918126	Increase		1.05271	58		0.221068	0.0532231	Increase		0.208372		96	27.9645	Increase	1.55896	Increase	TRUE	Increase	8.21549e-06	2.86494e-05	3.48724	0.00203533	0.00780813	3.8363	0.00136712	0.00207751	1.51962
Lachnospiraceae.Hungatella	0.194696	0.0550611	Increase		1.80197	43		0.182832	-0.0357387	Decrease		3.47963	*	25	3.58971	Increase	0.531741	Decrease	FALSE	UP-DOWN	3.40494e-05	8.29788e-05	2.43701	0.000952176	0.00331156	3.47789	0.00148441	0.00283754	1.91157
Lachnospiraceae.Lachnoclostridium	0.611978	0.103574	Increase		0.238327	92		0.605733	0.149614	Increase		1.08728		60	1.38517	Increase	1.40167	Increase	TRUE	Increase	0.000212615	0.000892283	4.19671	0.000763226	0.00108643	1.42347	0.000405839	0.000611949	1.50786
Lachnospiraceae.Lachnospira	0.802018	0.794189	Increase		0.0343746	103		0.811596	-0.515119	Decrease		0.722272		76	294.912	Increase	0.353589	Decrease	FALSE	UP-DOWN	0.00268903	0.00988565	3.67629	0.00372477	0.00508745	1.36585	0.00522091	0.00569728	1.09124
Lachnospiraceae.Lachnospiraceae..UCG.008..NK4A136..NK4A136..NC2004..ND3007.	0.00341006	0.0342001	Increase	*	1.09624	54		0.00341006	0.146482	Increase	*	3.71896	*	23	5.0577	Increase	4.43624	Increase	TRUE	Increase	2.70213e-05	9.08559e-05	3.36238	0.00796892	0.0388189	4.87129	0.00281772	0.00782894	2.77847
Lachnospiraceae.Roseburia	0.0424192	0.392197	Increase	*	1.40629	46		0.0329032	0.280751	Increase	*	0.565376		82	171.189	Increase	1.71166	Increase	TRUE	Increase	8.42844e-05	0.000144121	1.70993	0.000426285	0.00102479	2.40399	0.0018911	0.00336019	1.77684
Lachnospiraceae.Ruminococcus.gauvreauii	0.625856	0.0256437	Increase		0.597786	104		0.605733	-0.0146143	Decrease		0.765386		75	25643704800	Increase	0.430103	Decrease	FALSE	UP-DOWN	2.30448e-05	5.36699e-05	2.32893	0.00394502	0.0106956	2.71116	0.00675253	0.00946946	1.40236
Lachnospiraceae.Ruminococcus.gnavus	0.980888	0.00378716	Increase		0.281378	105		0.979915	-0.00640154	Decrease		0.0349806		113	1.26247	Increase	0.648578	Decrease	FALSE	UP-DOWN	1.5005e-05	5.23327e-05	3.48769	2.92693e-05	8.35265e-05	2.85372	0.000138779	0.000264207	1.90379
Lachnospiraceae.Sellimonas	0.0333774	0.00142644	Increase	*	0.434133	73		0.026501	0.010951	Increase	*	3.40132	*	28	1.95064	Increase	4.74146	Increase	TRUE	Increase	2.60127e-05	0.000112659	4.33093	0.000226991	0.00062008	2.73173	0.000799892	0.00154125	1.92683
Lachnospiraceae.Tyzzerella	0.0135268	0.0200979	Increase	*	1.93179	40		0.00828157	0.05729	Increase	*	2.47666		35	8.72617	Increase	3.52389	Increase	TRUE	Increase	0.00014429	0.000521065	3.61124	0.000182161	0.000633346	3.47684	0.000118146	0.000226189	1.91449
Lactobacillaceae	0.269692	0.0302864	Increase		1.0596	57		0.262967	-0.0259217	Decrease		0.870764		68	20.3424	Increase	0.186187	Decrease	FALSE	UP-DOWN	1.5658e-05	3.4745e-05	2.21899	0.000318522	0.00107234	3.36661	5.93045e-05	0.000164653	2.77639
Lactobacillaceae.Lactobacillus	0.353845	1.54673	Increase		1.91521	41		0.344779	-0.886152	Decrease		0.15397		101	4.95131	Increase	0.54279	Decrease	FALSE	UP-DOWN	0.00391447	0.00718283	1.83494	0.0193817	0.0525435	2.71098	0.0105202	0.0186223	1.77014
Lactobacillaceae.Lactobacillus.rhamnosus	0.0819162	0.0109014	Increase		0.644479	67		0.0819162	-0.0141032	Decrease		5.11202	*	16	3.4134	Increase	0.0853031	Decrease	FALSE	UP-DOWN	4.51705e-05	0.000198373	4.39166	0.000154185	0.000298072	1.93321	1.31524e-05	3.65821e-05	2.78139
Lactobacillales	0.674473	0.0849949	Increase		0.322481	106		0.664992	-0.0852835	Decrease		0.304524		93	1.48533	Increase	0.672144	Decrease	FALSE	UP-DOWN	0.0017513	0.00400988	2.28966	0.00260125	0.00266838	1.02581	0.00174841	0.0030921	1.76852
Micrococcaceae.Rothia	0.0370362	-0.0302198	Decrease	*	3.21521	24	*	0.0335637	0.000463774	Increase	*	0.0827969		105	0.35528	Decrease	1.02785	Increase	FALSE	DOWN-UP	0.000468727	0.000602316	1.285	0.000166529	0.000217339	1.30511	0.000171167	0.000276514	1.61547
Moraxellaceae	0.09744	-0.0061311	Decrease		3.59021	19	*	0.09744	0.0171909	Increase		4.87374	*	17	0.220055	Decrease	10.9378	Increase	FALSE	DOWN-UP	7.86094e-05	0.000119088	1.51494	1.72984e-05	3.22609e-05	1.86496	0.000189207	0.000413801	2.18703
Moraxellaceae.Acinetobacter	0.00756169	-0.000151566	Decrease	*	1.93483	39		0.0099952	0.374856	Increase	*	5.38417	*	13	0.753599	Decrease	809.657	Increase	FALSE	DOWN-UP	6.1512e-06	2.39411e-05	3.8921	4.63554e-06	1.39693e-05	3.01352	0.00375319	0.00802407	2.13793
Negativicutes	0.194696	0.00645661	Increase		5.09077	12	*	0.190778	3.1786e-05	Increase		0.614989		79	3.57162	Increase	1.00354	Increase	TRUE	Increase	2.51072e-05	5.16214e-05	2.05604	8.96733e-05	9.57648e-05	1.06793	8.99911e-05	0.000172021	1.91153
Pasteurellaceae	0.194994	0.0796812	Increase		1.38766	47		0.195653	-0.0420261	Decrease		0.565324		83	7.99381	Increase	0.538551	Decrease	FALSE	UP-DOWN	0.000113931	0.000305897	2.68493	0.000910743	0.00214084	2.35065	0.000490482	0.000812593	1.65672
Pasteurellaceae.Haemophilus	0.2199	0.219113	Increase		1.38044	48		0.190017	-0.110951	Decrease		0.539746		86	10.0629	Increase	0.543955	Decrease	FALSE	UP-DOWN	0.00024177	0.000785423	3.24864	0.00243289	0.00589619	2.42353	0.00132339	0.00228938	1.72994
Peptostreptococcaceae	0.0416202	0.327135	Increase	*	5.03819	14	*	0.0356745	-0.0186543	Decrease	*	1.67267		47	6.73393	Increase	0.951445	Decrease	FALSE	UP-DOWN	0.000570525	0.00135885	2.38175	0.00384187	0.00537222	1.39833	0.00365533	0.00537666	1.47091
Peptostreptococcaceae.Intestinibacter	0.00756169	0.061297	Increase	*	10.2701	1	*	0.00341006	0.00712651	Increase	*	1.92802		42	27.3977	Increase	1.11202	Increase	TRUE	Increase	2.32206e-05	9.13352e-05	3.93337	0.00063619	0.0006061	0.952703	0.000707455	0.000899613	1.27162
Peptostreptococcaceae.Peptoclostridium	0.0253623	0.139983	Increase	*	5.0665	13	*	0.0112202	-0.0403433	Decrease	*	1.8882		43	8.80804	Increase	0.744519	Decrease	FALSE	UP-DOWN	0.000179281	0.000604322	3.37081	0.00157911	0.00231325	1.46491	0.00117568	0.00139016	1.18243
Porphyromonadaceae.Barnesiella	0.212565	0.00472228	Increase		0.626193	107		0.2159	0.0100618	Increase		0.158726		100	11.2816	Increase	2.94184	Increase	TRUE	Increase	4.59296e-06	2.29648e-05	5	5.18157e-05	0.000246348	4.75431	0.000152434	0.000372368	2.44282
Porphyromonadaceae.Parabacteroides	0.775292	0.366255	Increase		0.474609	108		0.794417	-0.344541	Decrease		0.0581874		109	2.63332	Increase	0.416522	Decrease	FALSE	UP-DOWN	0.0022424	0.00685157	3.05547	0.00590495	0.0213621	3.61765	0.00245954	0.00833175	3.38752
Prevotellaceae	0.639415	0.0495848	Increase		0.256941	109		0.653023	-0.0206336	Decrease		0.176551		98	18.3269	Increase	0.606577	Decrease	FALSE	UP-DOWN	2.86171e-05	0.000105231	3.6772	0.000524465	0.00217374	4.14469	0.000318128	0.000807164	2.53723
Prevotellaceae.Prevotella	0.674473	0.528718	Increase		0.116207	110		0.656256	-0.110916	Decrease		0.192282		97	41.623	Increase	0.795258	Decrease	FALSE	UP-DOWN	0.000130152	0.000335919	2.58096	0.00541734	0.0259481	4.78982	0.00430818	0.0130038	3.01841
Pseudomonadaceae.Pseudomonas	0.0376028	-0.000983267	Decrease	*	0.202202	66		0.0238704	0.124383	Increase	*	5.21846	*	15	0.306418	Decrease	287.335	Increase	FALSE	DOWN-UP	1.41767e-05	2.95427e-05	2.0839	4.34398e-06	1.74248e-05	4.01125	0.00124818	0.0026982	2.16171
Rikenellaceae.Alistipes	0.273296	0.0983723	Increase		0.817827	111		0.262967	-0.0166963	Decrease		0.828743		71	25.8411	Increase	0.836842	Decrease	FALSE	UP-DOWN	3.96007e-05	0.000128398	3.24231	0.00102332	0.00313146	3.06009	0.000856361	0.00148301	1.73176
Ruminococcaceae	0.00341006	0.592521	Increase	*	2.33149	35		0.00341006	1.29004	Increase	*	7.18634	*	2	4.3843	Increase	2.68061	Increase	TRUE	Increase	0.00175079	0.00358485	2.04756	0.007676	0.0140652	1.83237	0.0205764	0.01544	0.750374
Ruminococcaceae.Butyricicoccus	0.00644122	-0.0293526	Decrease	*	2.305	36		0.00341006	0.299059	Increase	*	6.76103	*	3	0.174199	Decrease	49.2992	Increase	FALSE	DOWN-UP	0.000355444	0.00177722	5	6.1918e-05	0.000207629	3.35329	0.00305251	0.00593519	1.94437
Ruminococcaceae.Faecalibacterium	0.00341006	1.10062	Increase	*	1.83869	42		0.00341006	2.50722	Increase	*	6.60231	*	4	100.933	Increase	3.25543	Increase	TRUE	Increase	0.000110136	0.000365918	3.32241	0.0111164	0.0286545	2.57769	0.0361886	0.0339517	0.938188
Ruminococcaceae.Flavonifractor	0.345442	0.0233322	Increase		0.118512	83		0.344779	0.0370502	Increase		1.67856		46	1.48931	Increase	1.52172	Increase	TRUE	Increase	0.000476834	0.00124412	2.60912	0.000710155	0.000911182	1.28307	0.00108066	0.00142972	1.32301
Ruminococcaceae.Ruminiclostridium	0.22721	0.0398871	Increase		1.27662	49		0.237501	0.0488348	Increase		0.289662		94	4.89641	Increase	1.97428	Increase	TRUE	Increase	0.000102369	0.000274317	2.67969	0.00050124	0.0017765	3.54421	0.000989587	0.00216462	2.1874
Ruminococcaceae.Ruminococcaceae	0.0149603	0.0182682	Increase	*	0.173495	70		0.00695675	0.134663	Increase	*	4.3869	*	20	3.63877	Increase	6.34563	Increase	TRUE	Increase	6.923e-05	0.000204394	2.95239	0.000251912	0.00122754	4.8729	0.00159854	0.00270683	1.69332
Ruminococcaceae.Ruminococcus	0.011994	0.101564	Increase	*	1.21927	52		0.0163045	0.363234	Increase	*	3.45428	*	26	53.1192	Increase	4.50907	Increase	TRUE	Increase	1.94868e-05	7.0675e-05	3.62681	0.00103513	0.00288158	2.7838	0.00466746	0.0116662	2.49947
Ruminococcaceae.Subdoligranulum	0.0107356	0.309337	Increase	*	1.26663	50		0.00695675	0.650674	Increase	*	3.56944	*	24	291.491	Increase	3.09623	Increase	TRUE	Increase	1.06488e-05	3.01908e-05	2.83514	0.00310402	0.00885133	2.85157	0.00961076	0.0135344	1.40825
Selenomonadales	0.266675	0.050412	Increase		0.382941	112		0.262967	-0.0391778	Decrease		0.419443		89	4.66224	Increase	0.389538	Decrease	FALSE	UP-DOWN	0.000137653	0.000264039	1.91814	0.000641774	0.00162485	2.53181	0.000249995	0.000267276	1.06912
Staphylococcaceae.Staphylococcus	0.0819162	-0.0153959	Decrease		0.509821	69		0.0760058	0.113443	Increase		4.53341	*	19	0.563477	Decrease	6.70823	Increase	FALSE	DOWN-UP	0.000352694	0.00041532	1.17756	0.000198735	0.000823561	4.14401	0.00133316	0.00280883	2.1069
Streptococcaceae	0.583981	0.00832531	Increase		0.0271824	89		0.587644	0.00106216	Increase		1.28146		56	2.48355	Increase	1.07621	Increase	TRUE	Increase	5.61174e-05	9.9286e-05	1.76925	0.00013937	0.000381804	2.73949	0.000149992	0.000290919	1.93956
Streptococcaceae.Lactococcus	0.95497	0.330623	Increase		0.161306	86		0.960149	-0.291483	Decrease		1.59088		50	459.249	Increase	0.120303	Decrease	FALSE	UP-DOWN	7.21493e-06	2.0413e-05	2.82927	0.00331345	0.0165371	4.99092	0.000398617	0.000720288	1.80697
Streptococcaceae.Streptococcus	0.480427	0.570608	Increase		0.0696674	113		0.423523	0.547928	Increase		0.111851		103	1.77331	Increase	1.41875	Increase	TRUE	Increase	0.00737879	0.0107159	1.45225	0.0130849	0.0220303	1.68364	0.0185641	0.0374836	2.01914
Streptomycetaceae.Streptomyces	0.726016	-0.0108057	Decrease		1.07902	55		0.740496	-0.0117362	Decrease		0.0365466		112	0.900192	Decrease	0.879579	Decrease	TRUE	Decrease	0.00108265	0.00116312	1.07433	0.000974592	0.000687354	0.705274	0.00085723	0.000692799	0.808184
Unclassified.Actinobacteria	0.269692	-0.264343	Decrease		1.75701	44		0.266667	-0.1009	Decrease		0.598304		80	0.731198	Decrease	0.85968	Decrease	TRUE	Decrease	0.00983412	0.00868655	0.883307	0.00719069	0.00657902	0.914935	0.00618169	0.00471531	0.762786
Unclassified.Bacilli	0.360151	0.0195918	Increase		0.267998	114		0.371443	0.00530551	Increase		0.0702108		107	1.691	Increase	1.11066	Increase	TRUE	Increase	0.000283528	0.000410493	1.4478	0.000479446	0.000544676	1.13605	0.000532501	0.000682893	1.28243
Unclassified.Bacteria	0.293937	0.430688	Increase		0.352585	87		0.286585	0.165872	Increase		1.57014		52	1.30407	Increase	1.0898	Increase	TRUE	Increase	0.0141642	0.0108561	0.766449	0.0184711	0.0121173	0.656017	0.0201298	0.0116576	0.579124
Unclassified.Bacteroidetes	0.515371	0.0320662	Increase		0.0311036	115		0.50659	-0.0121367	Decrease		0.399004		90	2.78044	Increase	0.757637	Decrease	FALSE	UP-DOWN	0.000180103	0.000326278	1.81162	0.000500764	0.0011587	2.31387	0.000379397	0.000710126	1.87172
Unclassified.Clostridia	0.00341006	0.0474619	Increase	*	8.64138	2	*	0.00341006	0.0185905	Increase	*	0.791228		73	5.41618	Increase	1.31937	Increase	TRUE	Increase	0.000107473	0.000148749	1.38407	0.000582091	0.000537369	0.923169	0.000767997	0.000456069	0.593842
Unclassified.Proteobacteria	0.0469303	-0.0273213	Decrease	*	5.15869	11	*	0.0552105	0.011318	Increase		2.005		41	0.345705	Decrease	1.78404	Increase	FALSE	DOWN-UP	0.000417569	0.000473137	1.13308	0.000144355	0.000167298	1.15893	0.000257536	0.000306934	1.19181
Unknown	0.364999	-0.0594669	Decrease		0.0778076	76		0.357251	0.107073	Increase		2.66716		34	0.531937	Decrease	2.58434	Increase	FALSE	DOWN-UP	0.00127049	0.00235605	1.85444	0.00067582	0.00110107	1.62923	0.00174655	0.002804	1.60546
Veillonellaceae	0.00756169	1.19038	Increase	*	7.677	6	*	0.00828157	-0.320564	Decrease	*	0.545841		85	7.8833	Increase	0.764865	Decrease	FALSE	UP-DOWN	0.00172938	0.0023858	1.37957	0.0136332	0.0152064	1.1154	0.0104276	0.0118962	1.14084
Veillonellaceae.Dialister	0.269692	0.165376	Increase		0.126506	75		0.262967	0.207672	Increase		2.76022		33	87.2671	Increase	2.24137	Increase	TRUE	Increase	1.91702e-05	7.55003e-05	3.93842	0.00167293	0.00611461	3.65504	0.00374965	0.0104419	2.78478
Veillonellaceae.Megamonas	0.357488	2.98376	Increase		0.0731511	116		0.357251	-2.5812	Decrease		0.877496		65	65.0578	Increase	0.148216	Decrease	FALSE	UP-DOWN	0.000465792	0.00221233	4.74961	0.0303034	0.101637	3.35397	0.00449144	0.0117487	2.61581
Veillonellaceae.Megasphaera	0.249092	0.425843	Increase		3.24868	22	*	0.262967	0.646688	Increase		2.14908		39	22.6764	Increase	2.45164	Increase	TRUE	Increase	0.000196455	0.000493548	2.51227	0.00445489	0.00893683	2.00607	0.0109218	0.0385467	3.52935
Veillonellaceae.Veillonella	0.347057	2.52863	Increase		0.82353	90		0.344779	-2.16727	Decrease		1.27306		58	1.71176	Increase	0.643615	Decrease	FALSE	UP-DOWN	0.0355265	0.058607	1.64967	0.0608128	0.056244	0.924872	0.03914	0.0506477	1.29401
Verrucomicrobiaceae.Akkermansia	0.95497	-0.58676	Decrease		0.720345	91		0.960149	0.505144	Increase		1.2247		59	0.425965	Decrease	2.16016	Increase	FALSE	DOWN-UP	0.0102217	0.046027	4.50288	0.00435407	0.0123339	2.83273	0.00940551	0.0239317	2.54443
Vibrionaceae.Vibrio	0.0370362	-0.0121099	Decrease	*	2.93489	26		0.0322061	-0.000963136	Decrease	*	0.010512		115	0.418334	Decrease	0.889414	Decrease	TRUE	Decrease	0.000208193	0.000252647	1.21353	8.7094e-05	8.22698e-05	0.944609	7.74627e-05	0.000122604	1.58275

## Sheet: Sort
Taxa	BMLog2FC	MELog2FC	Base_Mean	Base_STDEV	Base_CV	BMLog2FC	BM_FC	BM_FC_Direction	BM_treatment.fdr	BM_Difference	BM_Direction	CF1 CF3 Significance	BM_VIP_SUM	BM_VIP_Rank	BM_VIP_Sig	Mid_Mean	Mid_STDEV	Mid_CV	MEFoldChange	MELog2FC	ME_FC_Direction	ME_treatment.fdr	ME_Difference	ME_Direction	CF3 CF6 Significance	ME_VIP_SUM	ME_VIP_Sig	ME_VIP_Rank	End_Mean	End_STDEV	End_CV	Agree	BothDirection
Acidaminococcaceae	1.46151	-0.334856	3.80305e-05	7.01257e-05	1.84393	1.46151	2.75396	Increase	0.347057	0.00682254	Increase		0.8403	72		0.000104735	0.000193982	1.85213	0.792863	-0.334856	Decrease	0.328773	-0.00216944	Decrease		3.419	*	27	8.30403e-05	0.000120739	1.45398	FALSE	UP-DOWN
Acidaminococcaceae Phascolarctobacterium	1.0389	-0.484452	0.000320673	0.0013059	4.07238	1.0389	2.05466	Increase	0.802018	0.03382	Increase		0.314132	80		0.000658873	0.00204058	3.09708	0.714768	-0.484452	Decrease	0.794417	-0.0187931	Decrease		2.06755		40	0.000470942	0.000909144	1.93048	FALSE	UP-DOWN
Actinomycetaceae Actinomyces	0.184112	-1.52082	0.000671554	0.00163429	2.4336	0.184112	1.13612	Increase	0.414079	0.00914101	Increase		0.0425779	71		0.000762964	0.00118252	1.5499	0.348488	-1.52082	Decrease	0.397419	-0.049708	Decrease		4.19384	*	21	0.000265884	0.000303939	1.14313	FALSE	UP-DOWN
Actinomycetaceae Varibaculum	-1.10012	-1.5019	0.000215206	0.000608639	2.82817	-1.10012	0.466478	Decrease	0.353845	-0.0114817	Decrease		3.0158	25	*	0.000100389	0.00025231	2.51333	0.353088	-1.5019	Decrease	0.357251	-0.00649428	Decrease		0.718928		77	3.54461e-05	0.000102594	2.89437	TRUE	Decrease
Alcaligenaceae	2.77084	1.09191	1.03833e-05	5.19166e-05	5	2.77084	6.82505	Increase	0.10628	0.00604834	Increase		0.312847	74		7.08667e-05	0.00019178	2.70621	2.13156	1.09191	Increase	0.127773	0.00801898	Increase		3.25486	*	30	0.000151056	0.00030148	1.99581	TRUE	Increase
Alcaligenaceae Parasutterella	1.18185	2.55211	0.000229267	0.00110628	4.82527	1.18185	2.26868	Increase	0.0498827	0.0290866	Increase	*	0.0986014	61		0.000520133	0.00208438	4.0074	5.86492	2.55211	Increase	0.0579703	0.25304	Increase		6.51561	*	5	0.00305054	0.00675292	2.21368	TRUE	Increase
Alcaligenaceae Sutterella	8.09985	-1.30884	4.59296e-06	2.29648e-05	5	8.09985	274.346	Increase	0.235572	0.125547	Increase		1.07705	56		0.00126006	0.00370659	2.94159	0.403646	-1.30884	Decrease	0.251204	-0.0751443	Decrease		1.01519		61	0.000508618	0.000960968	1.88937	FALSE	UP-DOWN
Archaea	-1.29174	2.31853	5.57645e-05	0.000207323	3.71784	-1.29174	0.408457	Decrease	0.519213	-0.00329871	Decrease		0.275196	77		2.27774e-05	5.8738e-05	2.57878	4.98824	2.31853	Increase	0.523627	0.00908417	Increase		2.46716		36	0.000113619	0.00033717	2.96755	FALSE	DOWN-UP
Bacillaceae	-2.6849	7.92901	4.99233e-06	1.79528e-05	3.59608	-2.6849	0.155512	Decrease	0.00341006	-0.000421633	Decrease	*	0.124987	63		7.76368e-07	3.88184e-06	5	243.709	7.92901	Increase	0.00527009	0.0188432	Increase	*	5.709	*	11	0.000189208	0.000379837	2.00752	FALSE	DOWN-UP
Bacillaceae Bacillus	-0.584911	5.79458	5.4658e-05	7.2645e-05	1.32908	-0.584911	0.666691	Decrease	0.00756169	-0.0018218	Decrease	*	0.0328415	62		3.644e-05	9.87829e-05	2.71084	55.5065	5.79458	Increase	0.00527009	0.198622	Increase	*	5.86844	*	10	0.00202266	0.00408814	2.02117	FALSE	DOWN-UP
Bacillales	1.1585	2.48646	4.69907e-05	8.17781e-05	1.7403	1.1585	2.23224	Increase	0.00756169	0.0057904	Increase	*	0.0430704	65		0.000104895	0.000289897	2.7637	5.60401	2.48646	Increase	0.00527009	0.0482937	Increase	*	5.27923	*	14	0.000587831	0.000912936	1.55306	TRUE	Increase
Bacteroidaceae	-0.401932	-0.998719	0.000313383	0.000669627	2.13677	-0.401932	0.756844	Decrease	0.480427	-0.00762009	Decrease		0.34987	85		0.000237182	0.00034571	1.45757	0.500444	-0.998719	Decrease	0.463771	-0.0118486	Decrease		1.59698		49	0.000118696	0.000314077	2.64606	TRUE	Decrease
Bacteroidaceae Bacteroides	0.679263	-0.506194	0.0545698	0.121138	2.21988	0.679263	1.60132	Increase	0.640525	3.2814	Increase		0.901278	93		0.0873838	0.127593	1.46014	0.704078	-0.506194	Decrease	0.633627	-2.58588	Decrease		0.816526		72	0.061525	0.0727672	1.18273	FALSE	UP-DOWN
Bacteroidales	1.04832	-0.541999	0.0112792	0.0232854	2.06445	1.04832	2.06813	Increase	0.608698	1.20476	Increase		0.335445	94		0.0233269	0.0452178	1.93844	0.686819	-0.541999	Decrease	0.605733	-0.730555	Decrease		0.374546		91	0.0160213	0.0314004	1.95991	FALSE	UP-DOWN
Betaproteobacteria	1.20508	0.531214	3.45493e-05	7.65698e-05	2.21624	1.20508	2.3055	Increase	0.120676	0.00451043	Increase		0.859848	88		7.96536e-05	0.000109271	1.37182	1.44514	0.531214	Increase	0.107489	0.00354574	Increase		1.54568		53	0.000115111	0.000148415	1.28932	TRUE	Increase
Bifidobacteriaceae	-0.26301	-0.195979	0.368184	0.325147	0.883111	-0.26301	0.833348	Decrease	0.502636	-6.13587	Decrease		2.1774	37		0.306825	0.233819	0.762059	0.87298	-0.195979	Decrease	0.511431	-3.89729	Decrease		0.311438		92	0.267852	0.179533	0.670268	TRUE	Decrease
Bifidobacteriaceae Bifidobacterium	-0.601555	-0.151627	0.015812	0.01628	1.02959	-0.601555	0.659043	Decrease	0.314006	-0.539122	Decrease		4.13138	15	*	0.0104208	0.0122134	1.17202	0.900234	-0.151627	Decrease	0.323672	-0.103964	Decrease		0.0602819		108	0.00938118	0.0106297	1.13308	TRUE	Decrease
Bifidobacteriaceae Bifidobacterium breve	-1.60781	-0.688021	0.00124595	0.00308218	2.47375	-1.60781	0.328095	Decrease	0.179598	-0.0837163	Decrease		2.62624	31		0.000408791	0.000772181	1.88894	0.620705	-0.688021	Decrease	0.167092	-0.0155053	Decrease		0.131012		102	0.000253739	0.000522281	2.05834	TRUE	Decrease
Bifidobacteriaceae Bifidobacterium longum subsp. longum	-0.73231	-0.801702	0.00549086	0.00654328	1.19167	-0.73231	0.601939	Decrease	0.0424192	-0.21857	Decrease	*	2.70668	30		0.00330517	0.00310462	0.939325	0.573672	-0.801702	Decrease	0.0362326	-0.140908	Decrease	*	3.38185	*	29	0.00189608	0.0018631	0.982605	TRUE	Decrease
Bifidobacteriales	-0.955048	-1.68505	0.000170928	0.000177862	1.04057	-0.955048	0.515824	Decrease	0.011994	-0.0082759	Decrease	*	3.92978	17	*	8.81687e-05	0.000150481	1.70674	0.310993	-1.68505	Decrease	0.00695675	-0.00607489	Decrease	*	3.13385	*	31	2.74198e-05	4.90292e-05	1.78809	TRUE	Decrease
Burkholderiales	0.59774	-0.312181	4.39342e-05	7.68253e-05	1.74865	0.59774	1.51334	Increase	0.72628	0.00225533	Increase		0.540646	95		6.64875e-05	0.000102877	1.54731	0.805423	-0.312181	Decrease	0.721045	-0.00129369	Decrease		0.780082		74	5.35506e-05	8.1199e-05	1.5163	FALSE	UP-DOWN
Christensenellaceae Christensenellaceae R-7 group	-1.49943	6.9138	2.23533e-05	9.22474e-05	4.12679	-1.49943	0.353694	Decrease	0.00341006	-0.00144471	Decrease	*	1.46797	45		7.90623e-06	1.71449e-05	2.16852	120.576	6.9138	Increase	0.00527009	0.0945397	Increase	*	6.2494	*	7	0.000953303	0.001728	1.81264	FALSE	DOWN-UP
Clostridiaceae Clostridium sensu stricto	-2.39899	-0.962262	0.000266549	0.00133275	5	-6.22293	0.189597	Decrease	0.00927536	-6.72525	Decrease	*	2.3604	34		3.56854e-06	9.97445e-06	2.79511	0.513252	9.73355	Decrease	0.0112202	-0.765851	Decrease	*	5.90659	*	9	0.00303796	0.0150411	4.95105	TRUE	Decrease
Clostridiaceae Sarcina	-6.22293	9.73355	0.0829865	0.15969	1.92429	-2.39899	0.0133879	Decrease	0.506276	-0.0262981	Decrease		2.80781	29		0.015734	0.0195772	1.24426	851.318	-0.962262	Increase	0.523627	0.303439	Increase		0.853009		69	0.00807551	0.01491	1.84632	FALSE	DOWN-UP
Clostridiaceae Clostridium neonatale	-6.62307	-27.747	0.000222037	0.000465505	2.09652	-6.62307	0.0101451	Decrease	0.00341006	-0.0219784	Decrease	*	3.2286	23	*	2.25259e-06	7.89774e-06	3.50607	4.43934e-09	-27.747	Decrease	0.00341006	-0.000225259	Decrease	*	1.46223		54	1e-14	0	0	TRUE	Decrease
Clostridiaceae Unclassified	-2.9978	2.20825	0.00695809	0.0118464	1.70253	-2.9978	0.125191	Decrease	0.360151	-0.6087	Decrease		3.88737	18	*	0.000871091	0.00120823	1.38703	4.62113	2.20825	Increase	0.357251	0.315433	Increase		0.582439		81	0.00402542	0.0188249	4.67651	FALSE	DOWN-UP
Clostridiales	1.73597	0.589498	0.0122361	0.0137387	1.1228	1.73597	3.33103	Increase	0.00341006	2.85227	Increase	*	6.13445	9	*	0.0407588	0.0413666	1.01491	1.50472	0.589498	Increase	0.00341006	2.05719	Increase	*	2.97555		32	0.0613306	0.0355984	0.580435	TRUE	Increase
Clostridiales Family XI Anaerococcus	-4.24049	0.215712	0.000320215	0.00150866	4.71138	-4.24049	0.0529037	Decrease	0.583981	-0.0303274	Decrease		1.25341	51		1.69405e-05	3.29445e-05	1.94471	1.16128	0.215712	Increase	0.563057	0.000273212	Increase		0.108647		104	1.96727e-05	4.88812e-05	2.48473	FALSE	DOWN-UP
Coriobacteriaceae	0.926	0.163865	0.00151962	0.00286726	1.88682	0.926	1.9	Increase	0.631239	0.136766	Increase		0.625437	96		0.00288729	0.00728096	2.52173	1.12028	0.163865	Increase	0.633627	0.0347297	Increase		0.247091		95	0.00323458	0.0046361	1.43329	TRUE	Increase
Coriobacteriaceae Atopobium	-4.12456	-0.252447	0.000175901	0.000705736	4.01213	-4.12456	0.0573303	Decrease	0.223035	-0.0165816	Decrease		0.867564	97		1.00844e-05	2.65716e-05	2.63491	0.839471	-0.252447	Decrease	0.2159	-0.000161884	Decrease		0.873232		67	8.4656e-06	4.2328e-05	5	TRUE	Decrease
Coriobacteriaceae Collinsella	-0.466026	1.37931	0.0128816	0.033859	2.62848	-0.466026	0.723956	Decrease	0.480427	-0.355589	Decrease		0.219423	81		0.00932571	0.0235685	2.52726	2.60144	1.37931	Increase	0.492427	1.49346	Increase		1.75449		44	0.0242603	0.0506257	2.08677	FALSE	DOWN-UP
Coriobacteriaceae Eggerthella	2.27346	-0.413267	0.00033077	0.000774813	2.34245	2.27346	4.83482	Increase	0.179598	0.126844	Increase		4.09924	16	*	0.00159921	0.00284378	1.77824	0.750921	-0.413267	Decrease	0.167092	-0.0398331	Decrease		0.005383		116	0.00120088	0.00206084	1.7161	FALSE	UP-DOWN
Desulfovibrionaceae Bilophila	2.35254	-0.645429	3.16857e-05	0.000108519	3.42484	2.35254	5.10722	Increase	0.544177	0.013014	Increase		1.10475	53		0.000161826	0.000529758	3.27363	0.639303	-0.645429	Decrease	0.536693	-0.00583702	Decrease		0.168509		99	0.000103456	0.000212441	2.05344	FALSE	UP-DOWN
Enterobacteriaceae	-2.10103	-1.03575	0.164042	0.157321	0.95903	-2.10103	0.233091	Decrease	0.00341006	-12.5805	Decrease	*	7.82557	4	*	0.0382367	0.0301173	0.787656	0.487764	-1.03575	Decrease	0.00341006	-1.95862	Decrease	*	6.01915	*	8	0.0186504	0.0193464	1.03732	TRUE	Decrease
Enterobacteriaceae Citrobacter	-0.642165	-1.1092	0.000217101	0.000336616	1.5505	-0.642165	0.640751	Decrease	0.194994	-0.00779934	Decrease		0.351272	82		0.000139108	0.000224975	1.61727	0.46355	-1.1092	Decrease	0.190017	-0.00746244	Decrease		1.71041		45	6.44833e-05	9.33439e-05	1.44757	TRUE	Decrease
Enterobacteriaceae Enterobacter	-2.20224	2.11755	0.000154718	0.000471245	3.04583	-2.20224	0.2173	Decrease	0.640525	-0.0121098	Decrease		0.23687	98		3.36203e-05	7.11537e-05	2.11639	4.33958	2.11755	Increase	0.633659	0.0112277	Increase		0.621084		78	0.000145898	0.000447156	3.06486	FALSE	DOWN-UP
Enterobacteriaceae Enterobacteriaceae bacterium	-1.77281	-1.1715	0.0721467	0.0797285	1.10509	-1.78013	0.292638	Decrease	0.00341006	-0.00915908	Decrease	*	2.84282	27		0.0210061	0.0192849	0.918065	0.44396	-0.943452	Decrease	0.00828157	-0.00210692	Decrease	*	0.877345		66	0.0109229	0.0140305	1.28451	TRUE	Decrease
Enterobacteriaceae Escherichia-Shigella	-1.78013	-0.943452	0.00578487	0.0243385	4.20727	-3.2998	0.291157	Decrease	0.00341006	-5.11407	Decrease	*	5.65374	10	*	0.00058743	0.00145041	2.46908	0.519987	-1.41131	Decrease	0.00341006	-1.00832	Decrease	*	3.9018	*	22	0.000220856	0.000804709	3.6436	TRUE	Decrease
Enterobacteriaceae Klebsiella	-3.2998	-1.41131	0.000129482	0.000190325	1.46989	-1.77281	0.101546	Decrease	0.227051	-0.519744	Decrease		0.000772955	99		3.78915e-05	6.85287e-05	1.80855	0.375969	-1.1715	Decrease	0.237501	-0.0366574	Decrease		0.0812454		106	1.68223e-05	4.44787e-05	2.64403	TRUE	Decrease
Enterobacteriaceae Salmonella enterica subsp. enterica serovar Paratyphi A	-2.0745	-1.75199	0.000849687	0.000908418	1.06912	-2.0745	0.237417	Decrease	0.00341006	-0.0647956	Decrease	*	6.53307	8	*	0.00020173	0.000227885	1.12965	0.296892	-1.75199	Decrease	0.00341006	-0.0141838	Decrease	*	6.40916	*	6	5.98922e-05	9.92301e-05	1.65681	TRUE	Decrease
Enterobacteriales	-3.47497	-0.27628	0.000461288	0.000539016	1.1685	-3.47497	0.089935	Decrease	0.00341006	-0.0419802	Decrease	*	7.68433	5	*	4.1486e-05	5.09462e-05	1.22803	0.825718	-0.27628	Decrease	0.00341006	-0.000723028	Decrease	*	0.547121		84	3.42557e-05	6.11943e-05	1.7864	TRUE	Decrease
Enterococcaceae	0.0541411	-0.658907	0.00274669	0.0105586	3.84411	0.0541411	1.03824	Increase	0.98602	0.0105036	Increase		0.151772	100		0.00285172	0.0030275	1.06164	0.633358	-0.658907	Decrease	0.979915	-0.104556	Decrease		0.0370291		111	0.00180616	0.00585446	3.24138	FALSE	UP-DOWN
Enterococcaceae Enterococcus	-0.164238	-0.616714	0.0041182	0.0120495	2.92592	-0.164238	0.8924	Decrease	0.90171	-0.044312	Decrease		0.0825226	101		0.00367508	0.00441787	1.20212	0.652155	-0.616714	Decrease	0.906456	-0.127836	Decrease		0.0125469		114	0.00239672	0.00677624	2.8273	TRUE	Decrease
Erysipelotrichaceae	0.163913	-0.0855901	0.00477344	0.0170386	3.56947	0.163913	1.12032	Increase	1	0.0574348	Increase		0.247554	78		0.00534779	0.00558027	1.04347	0.942399	-0.0855901	Decrease	1	-0.0308038	Decrease		2.35831		37	0.00503975	0.00501833	0.995751	FALSE	UP-DOWN
Erysipelotrichaceae Coprobacillus	33.3396	0.451713	1e-14	0	0	33.3396	10869490400	Increase	0.269692	0.0108695	Increase		2.84067	28		0.000108695	0.000281735	2.59198	1.36766	0.451713	Increase	0.262967	0.00399631	Increase		0.975676		62	0.000148658	0.000406964	2.73758	TRUE	Increase
Erysipelotrichaceae Erysipelatoclostridium	-2.56427	-0.0477148	0.0268756	0.100967	3.75681	-2.56427	0.169074	Decrease	0.381767	-2.23316	Decrease		0.2594	84		0.00454396	0.00531249	1.16913	0.967468	-0.0477148	Decrease	0.384582	-0.0147826	Decrease		1.62746		48	0.00439614	0.00442933	1.00755	TRUE	Decrease
Erysipelotrichaceae Erysipelotrichaceae	-0.670952	6.11576	3.47226e-05	0.000120135	3.45984	-0.670952	0.628092	Decrease	0.00341006	-0.00129136	Decrease	*	0.350703	68		2.1809e-05	3.73838e-05	1.71415	69.3468	6.11576	Increase	0.00341006	0.149057	Increase	*	4.60202	*	18	0.00151238	0.00319979	2.11573	FALSE	DOWN-UP
Erysipelotrichaceae Faecalitalea	-2.70855	1.56789	0.000223902	0.00111951	5	-2.70855	0.152983	Decrease	1	-0.0189648	Decrease		2.16809	38		3.42532e-05	6.45261e-05	1.8838	2.96471	1.56789	Increase	1	0.00672978	Increase		0.431985		88	0.000101551	0.000453286	4.46363	FALSE	DOWN-UP
Erysipelotrichaceae Holdemanella	-0.358462	7.38475	4.80526e-06	1.88179e-05	3.9161	-0.358462	0.779995	Decrease	0.0107356	-0.000105718	Decrease	*	0.959841	64		3.74808e-06	1.36468e-05	3.64099	167.121	7.38475	Increase	0.00527009	0.0622635	Increase	*	5.38844	*	12	0.000626383	0.00130112	2.0772	FALSE	DOWN-UP
Erysipelotrichaceae Turicibacter	3.85767	2.56185	1.821e-06	9.10498e-06	5	3.85767	14.4969	Increase	0.0370362	0.00245778	Increase	*	2.45195	32		2.63988e-05	5.64084e-05	2.13678	5.90466	2.56185	Increase	0.043831	0.0129477	Increase	*	0.960711		63	0.000155876	0.000476305	3.05567	TRUE	Increase
Firmicutes Unclassified	1.68924	-0.198722	0.00281358	0.00229893	0.817084	1.68924	3.22487	Increase	0.0396659	0.625986	Increase	*	3.51656	20	*	0.00907343	0.0124781	1.37524	0.871322	-0.198722	Decrease	0.0210804	-0.116755	Decrease	*	0.930339		64	0.00790589	0.00585527	0.740622	FALSE	UP-DOWN
Fusobacteriaceae Fusobacterium	1.77869	0.682966	0.000129676	0.000450635	3.4751	1.77869	3.43114	Increase	0.506276	0.0315259	Increase		0.594445	102		0.000444935	0.00119222	2.67954	1.60544	0.682966	Increase	0.511431	0.026938	Increase		0.8333		70	0.000714315	0.00214454	3.00223	TRUE	Increase
Gammaproteobacteria Unclassified	-2.19442	-0.508402	0.00840551	0.00787325	0.936677	-2.19442	0.218482	Decrease	0.00341006	-0.656906	Decrease	*	8.24022	3	*	0.00183645	0.00145453	0.792036	0.703001	-0.508402	Decrease	0.00341006	-0.0545424	Decrease	*	1.27341		57	0.00129102	0.00123453	0.956243	TRUE	Decrease
Lachnospiraceae	2.54422	0.317604	0.0188607	0.0347126	1.84047	2.54422	5.83292	Increase	0.00341006	9.11521	Increase	*	7.56714	7	*	0.110013	0.114329	1.03923	1.24626	0.317604	Increase	0.00341006	2.70916	Increase	*	0.0534167		110	0.137104	0.0757531	0.552522	TRUE	Increase
Lachnospiraceae Anaerostipes	7.3603	-0.302968	3.86265e-05	0.000179102	4.63677	2.40015	164.313	Increase	0.057971	0.670657	Increase		2.43154	33		0.000203894	0.000455293	2.23299	0.810583	-0.312084	Decrease	0.0632411	-0.127812	Decrease		1.59032		51	0.000164232	0.000192626	1.17289	FALSE	UP-DOWN
Lachnospiraceae Blautia	2.42928	0.702705	1e-14	0	0	34.5779	5.38626	Increase	0.00927536	2.40628	Increase	*	3.45121	21	*	0.000256437	0.00121936	4.75501	1.62755	-1.21725	Increase	0.00341006	1.85434	Increase	*	1.29484		55	0.000110294	0.000443967	4.0253	TRUE	Increase
Lachnospiraceae Coprococcus	1.69461	3.12436	4.10658e-05	0.00018186	4.42851	7.3603	3.23689	Increase	0.00341006	0.00496772	Increase	*	0.425817	60		0.00674764	0.0159722	2.36708	8.72022	-0.302968	Increase	0.00341006	0.0554971	Increase	*	7.97933	*	1	0.00546952	0.00537222	0.98221	TRUE	Increase
Lachnospiraceae Dorea	7.9527	-0.574122	0.00548595	0.018737	3.41546	2.42928	247.743	Increase	0.391828	0.202711	Increase		0.439935	79		0.0295487	0.045498	1.53976	0.671695	0.702705	Decrease	0.407864	-0.0668209	Decrease		2.26092		38	0.0480922	0.0493436	1.02602	FALSE	UP-DOWN
Lachnospiraceae Eubacterium rectale	2.40015	-0.312084	2.22082e-05	6.19371e-05	2.78894	1.69461	5.2786	Increase	0.22721	0.0165267	Increase		1.01574	59		7.18854e-05	0.000312601	4.3486	0.805477	3.12436	Decrease	0.222217	-0.0039662	Decrease		0.440754		87	0.000626856	0.000769663	1.22781	FALSE	UP-DOWN
Lachnospiraceae Fusicatenibacter	4.80553	0.640587	8.21549e-06	2.86494e-05	3.48724	7.9527	27.9645	Increase	0.212565	0.0918126	Increase		1.05271	58		0.00203533	0.00780813	3.8363	1.55896	-0.574122	Increase	0.221068	0.0532231	Increase		0.208372		96	0.00136712	0.00207751	1.51962	TRUE	Increase
Lachnospiraceae Hungatella	1.84387	-0.911203	3.40494e-05	8.29788e-05	2.43701	4.80553	3.58971	Increase	0.194696	0.0550611	Increase		1.80197	43		0.000952176	0.00331156	3.47789	0.531741	0.640587	Decrease	0.182832	-0.0357387	Decrease		3.47963	*	25	0.00148441	0.00283754	1.91157	FALSE	UP-DOWN
Lachnospiraceae Lachnoclostridium	0.470064	0.487151	0.000212615	0.000892283	4.19671	1.84387	1.38517	Increase	0.611978	0.103574	Increase		0.238327	92		0.000763226	0.00108643	1.42347	1.40167	-0.911203	Increase	0.605733	0.149614	Increase		1.08728		60	0.000405839	0.000611949	1.50786	TRUE	Increase
Lachnospiraceae Lachnospira	8.20414	-1.49985	0.00268903	0.00988565	3.67629	0.470064	294.912	Increase	0.802018	0.794189	Increase		0.0343746	103		0.00372477	0.00508745	1.36585	0.353589	0.487151	Decrease	0.811596	-0.515119	Decrease		0.722272		76	0.00522091	0.00569728	1.09124	FALSE	UP-DOWN
Lachnospiraceae Lachnospiraceae (UCG-008, NK4A136, NK4A136, NC2004, ND3007)	2.33848	2.14934	2.70213e-05	9.08559e-05	3.36238	8.20414	5.0577	Increase	0.00341006	0.0342001	Increase	*	1.09624	54		0.00796892	0.0388189	4.87129	4.43624	-1.49985	Increase	0.00341006	0.146482	Increase	*	3.71896	*	23	0.00281772	0.00782894	2.77847	TRUE	Increase
Lachnospiraceae Roseburia	7.41945	0.775395	8.42844e-05	0.000144121	1.70993	2.33848	171.189	Increase	0.0424192	0.392197	Increase	*	1.40629	46		0.000426285	0.00102479	2.40399	1.71166	2.14934	Increase	0.0329032	0.280751	Increase	*	0.565376		82	0.0018911	0.00336019	1.77684	TRUE	Increase
Lachnospiraceae Ruminococcus gauvreauii	34.5779	-1.21725	2.30448e-05	5.36699e-05	2.32893	7.41945	25643704800	Increase	0.625856	0.0256437	Increase		0.597786	104		0.00394502	0.0106956	2.71116	0.430103	0.775395	Decrease	0.605733	-0.0146143	Decrease		0.765386		75	0.00675253	0.00946946	1.40236	FALSE	UP-DOWN
Lachnospiraceae Ruminococcus gnavus	0.336248	-0.624647	1.5005e-05	5.23327e-05	3.48769	0.96395	1.26247	Increase	0.980888	0.00378716	Increase		0.281378	105		2.92693e-05	8.35265e-05	2.85372	0.648578	2.24533	Decrease	0.979915	-0.00640154	Decrease		0.0349806		113	0.000138779	0.000264207	1.90379	FALSE	UP-DOWN
Lachnospiraceae Sellimonas	0.96395	2.24533	2.60127e-05	0.000112659	4.33093	3.12535	1.95064	Increase	0.0333774	0.00142644	Increase	*	0.434133	73		0.000226991	0.00062008	2.73173	4.74146	1.81717	Increase	0.026501	0.010951	Increase	*	3.40132	*	28	0.000799892	0.00154125	1.92683	TRUE	Increase
Lachnospiraceae Tyzzerella	3.12535	1.81717	0.00014429	0.000521065	3.61124	0.336248	8.72617	Increase	0.0135268	0.0200979	Increase	*	1.93179	40		0.000182161	0.000633346	3.47684	3.52389	-0.624647	Increase	0.00828157	0.05729	Increase	*	2.47666		35	0.000118146	0.000226189	1.91449	TRUE	Increase
Lactobacillaceae	4.34642	-2.42518	1.5658e-05	3.4745e-05	2.21899	4.34642	20.3424	Increase	0.269692	0.0302864	Increase		1.0596	57		0.000318522	0.00107234	3.36661	0.186187	-2.42518	Decrease	0.262967	-0.0259217	Decrease		0.870764		68	5.93045e-05	0.000164653	2.77639	FALSE	UP-DOWN
Lactobacillaceae Lactobacillus	2.30781	-0.881533	0.00391447	0.00718283	1.83494	2.30781	4.95131	Increase	0.353845	1.54673	Increase		1.91521	41		0.0193817	0.0525435	2.71098	0.54279	-0.881533	Decrease	0.344779	-0.886152	Decrease		0.15397		101	0.0105202	0.0186223	1.77014	FALSE	UP-DOWN
Lactobacillaceae Lactobacillus rhamnosus	1.77121	-3.55126	4.51705e-05	0.000198373	4.39166	1.77121	3.4134	Increase	0.0819162	0.0109014	Increase		0.644479	67		0.000154185	0.000298072	1.93321	0.0853031	-3.55126	Decrease	0.0819162	-0.0141032	Decrease		5.11202	*	16	1.31524e-05	3.65821e-05	2.78139	FALSE	UP-DOWN
Lactobacillales	0.570779	-0.573159	0.0017513	0.00400988	2.28966	0.570779	1.48533	Increase	0.674473	0.0849949	Increase		0.322481	106		0.00260125	0.00266838	1.02581	0.672144	-0.573159	Decrease	0.664992	-0.0852835	Decrease		0.304524		93	0.00174841	0.0030921	1.76852	FALSE	UP-DOWN
Micrococcaceae Rothia	-1.49297	0.0396283	0.000468727	0.000602316	1.285	-1.49297	0.35528	Decrease	0.0370362	-0.0302198	Decrease	*	3.21521	24	*	0.000166529	0.000217339	1.30511	1.02785	0.0396283	Increase	0.0335637	0.000463774	Increase	*	0.0827969		105	0.000171167	0.000276514	1.61547	FALSE	DOWN-UP
Moraxellaceae	-2.18406	3.45126	7.86094e-05	0.000119088	1.51494	-2.18406	0.220055	Decrease	0.09744	-0.0061311	Decrease		3.59021	19	*	1.72984e-05	3.22609e-05	1.86496	10.9378	3.45126	Increase	0.09744	0.0171909	Increase		4.87374	*	17	0.000189207	0.000413801	2.18703	FALSE	DOWN-UP
Moraxellaceae Acinetobacter	-0.408132	9.66117	6.1512e-06	2.39411e-05	3.8921	-0.408132	0.753599	Decrease	0.00756169	-0.000151566	Decrease	*	1.93483	39		4.63554e-06	1.39693e-05	3.01352	809.657	9.66117	Increase	0.0099952	0.374856	Increase	*	5.38417	*	13	0.00375319	0.00802407	2.13793	FALSE	DOWN-UP
Negativicutes	1.83658	0.00510487	2.51072e-05	5.16214e-05	2.05604	1.83658	3.57162	Increase	0.194696	0.00645661	Increase		5.09077	12	*	8.96733e-05	9.57648e-05	1.06793	1.00354	0.00510487	Increase	0.190778	3.1786e-05	Increase		0.614989		79	8.99911e-05	0.000172021	1.91153	TRUE	Increase
Pasteurellaceae	2.99888	-0.892844	0.000113931	0.000305897	2.68493	2.99888	7.99381	Increase	0.194994	0.0796812	Increase		1.38766	47		0.000910743	0.00214084	2.35065	0.538551	-0.892844	Decrease	0.195653	-0.0420261	Decrease		0.565324		83	0.000490482	0.000812593	1.65672	FALSE	UP-DOWN
Pasteurellaceae Haemophilus	3.33097	-0.87844	0.00024177	0.000785423	3.24864	3.33097	10.0629	Increase	0.2199	0.219113	Increase		1.38044	48		0.00243289	0.00589619	2.42353	0.543955	-0.87844	Decrease	0.190017	-0.110951	Decrease		0.539746		86	0.00132339	0.00228938	1.72994	FALSE	UP-DOWN
Peptostreptococcaceae	2.75145	-0.0718083	0.000570525	0.00135885	2.38175	2.75145	6.73393	Increase	0.0416202	0.327135	Increase	*	5.03819	14	*	0.00384187	0.00537222	1.39833	0.951445	-0.0718083	Decrease	0.0356745	-0.0186543	Decrease	*	1.67267		47	0.00365533	0.00537666	1.47091	FALSE	UP-DOWN
Peptostreptococcaceae Intestinibacter	4.77598	0.153181	2.32206e-05	9.13352e-05	3.93337	4.77598	27.3977	Increase	0.00756169	0.061297	Increase	*	10.2701	1	*	0.00063619	0.0006061	0.952703	1.11202	0.153181	Increase	0.00341006	0.00712651	Increase	*	1.92802		42	0.000707455	0.000899613	1.27162	TRUE	Increase
Peptostreptococcaceae Peptoclostridium	3.13882	-0.425619	0.000179281	0.000604322	3.37081	3.13882	8.80804	Increase	0.0253623	0.139983	Increase	*	5.0665	13	*	0.00157911	0.00231325	1.46491	0.744519	-0.425619	Decrease	0.0112202	-0.0403433	Decrease	*	1.8882		43	0.00117568	0.00139016	1.18243	FALSE	UP-DOWN
Porphyromonadaceae Barnesiella	3.49589	1.55672	4.59296e-06	2.29648e-05	5	3.49589	11.2816	Increase	0.212565	0.00472228	Increase		0.626193	107		5.18157e-05	0.000246348	4.75431	2.94184	1.55672	Increase	0.2159	0.0100618	Increase		0.158726		100	0.000152434	0.000372368	2.44282	TRUE	Increase
Porphyromonadaceae Parabacteroides	1.39688	-1.26354	0.0022424	0.00685157	3.05547	1.39688	2.63332	Increase	0.775292	0.366255	Increase		0.474609	108		0.00590495	0.0213621	3.61765	0.416522	-1.26354	Decrease	0.794417	-0.344541	Decrease		0.0581874		109	0.00245954	0.00833175	3.38752	FALSE	UP-DOWN
Prevotellaceae	4.19589	-0.721237	2.86171e-05	0.000105231	3.6772	4.19589	18.3269	Increase	0.639415	0.0495848	Increase		0.256941	109		0.000524465	0.00217374	4.14469	0.606577	-0.721237	Decrease	0.653023	-0.0206336	Decrease		0.176551		98	0.000318128	0.000807164	2.53723	FALSE	UP-DOWN
Prevotellaceae Prevotella	5.37931	-0.330506	0.000130152	0.000335919	2.58096	5.37931	41.623	Increase	0.674473	0.528718	Increase		0.116207	110		0.00541734	0.0259481	4.78982	0.795258	-0.330506	Decrease	0.656256	-0.110916	Decrease		0.192282		97	0.00430818	0.0130038	3.01841	FALSE	UP-DOWN
Pseudomonadaceae Pseudomonas	-1.70643	8.16659	1.41767e-05	2.95427e-05	2.0839	-1.70643	0.306418	Decrease	0.0376028	-0.000983267	Decrease	*	0.202202	66		4.34398e-06	1.74248e-05	4.01125	287.335	8.16659	Increase	0.0238704	0.124383	Increase	*	5.21846	*	15	0.00124818	0.0026982	2.16171	FALSE	DOWN-UP
Rikenellaceae Alistipes	4.69159	-0.256973	3.96007e-05	0.000128398	3.24231	4.69159	25.8411	Increase	0.273296	0.0983723	Increase		0.817827	111		0.00102332	0.00313146	3.06009	0.836842	-0.256973	Decrease	0.262967	-0.0166963	Decrease		0.828743		71	0.000856361	0.00148301	1.73176	FALSE	UP-DOWN
Ruminococcaceae	2.13235	1.42256	0.00175079	0.00358485	2.04756	2.13235	4.3843	Increase	0.00341006	0.592521	Increase	*	2.33149	35		0.007676	0.0140652	1.83237	2.68061	1.42256	Increase	0.00341006	1.29004	Increase	*	7.18634	*	2	0.0205764	0.01544	0.750374	TRUE	Increase
Ruminococcaceae Butyricicoccus	-2.52119	5.62349	0.000355444	0.00177722	5	-2.52119	0.174199	Decrease	0.00644122	-0.0293526	Decrease	*	2.305	36		6.1918e-05	0.000207629	3.35329	49.2992	5.62349	Increase	0.00341006	0.299059	Increase	*	6.76103	*	3	0.00305251	0.00593519	1.94437	FALSE	DOWN-UP
Ruminococcaceae Faecalibacterium	6.65725	1.70285	0.000110136	0.000365918	3.32241	6.65725	100.933	Increase	0.00341006	1.10062	Increase	*	1.83869	42		0.0111164	0.0286545	2.57769	3.25543	1.70285	Increase	0.00341006	2.50722	Increase	*	6.60231	*	4	0.0361886	0.0339517	0.938188	TRUE	Increase
Ruminococcaceae Flavonifractor	0.574648	0.605703	0.000476834	0.00124412	2.60912	0.574648	1.48931	Increase	0.345442	0.0233322	Increase		0.118512	83		0.000710155	0.000911182	1.28307	1.52172	0.605703	Increase	0.344779	0.0370502	Increase		1.67856		46	0.00108066	0.00142972	1.32301	TRUE	Increase
Ruminococcaceae Ruminiclostridium	2.29173	0.981326	0.000102369	0.000274317	2.67969	2.29173	4.89641	Increase	0.22721	0.0398871	Increase		1.27662	49		0.00050124	0.0017765	3.54421	1.97428	0.981326	Increase	0.237501	0.0488348	Increase		0.289662		94	0.000989587	0.00216462	2.1874	TRUE	Increase
Ruminococcaceae Ruminococcaceae	1.86345	2.66576	6.923e-05	0.000204394	2.95239	1.86345	3.63877	Increase	0.0149603	0.0182682	Increase	*	0.173495	70		0.000251912	0.00122754	4.8729	6.34563	2.66576	Increase	0.00695675	0.134663	Increase	*	4.3869	*	20	0.00159854	0.00270683	1.69332	TRUE	Increase
Ruminococcaceae Ruminococcus	5.73116	2.17283	1.94868e-05	7.0675e-05	3.62681	5.73116	53.1192	Increase	0.011994	0.101564	Increase	*	1.21927	52		0.00103513	0.00288158	2.7838	4.50907	2.17283	Increase	0.0163045	0.363234	Increase	*	3.45428	*	26	0.00466746	0.0116662	2.49947	TRUE	Increase
Ruminococcaceae Subdoligranulum	8.18731	1.63051	1.06488e-05	3.01908e-05	2.83514	8.18731	291.491	Increase	0.0107356	0.309337	Increase	*	1.26663	50		0.00310402	0.00885133	2.85157	3.09623	1.63051	Increase	0.00695675	0.650674	Increase	*	3.56944	*	24	0.00961076	0.0135344	1.40825	TRUE	Increase
Selenomonadales	2.22102	-1.36016	0.000137653	0.000264039	1.91814	2.22102	4.66224	Increase	0.266675	0.050412	Increase		0.382941	112		0.000641774	0.00162485	2.53181	0.389538	-1.36016	Decrease	0.262967	-0.0391778	Decrease		0.419443		89	0.000249995	0.000267276	1.06912	FALSE	UP-DOWN
Staphylococcaceae Staphylococcus	-0.82757	2.74593	0.000352694	0.00041532	1.17756	-0.82757	0.563477	Decrease	0.0819162	-0.0153959	Decrease		0.509821	69		0.000198735	0.000823561	4.14401	6.70823	2.74593	Increase	0.0760058	0.113443	Increase		4.53341	*	19	0.00133316	0.00280883	2.1069	FALSE	DOWN-UP
Streptococcaceae	1.3124	0.105961	5.61174e-05	9.9286e-05	1.76925	1.3124	2.48355	Increase	0.583981	0.00832531	Increase		0.0271824	89		0.00013937	0.000381804	2.73949	1.07621	0.105961	Increase	0.587644	0.00106216	Increase		1.28146		56	0.000149992	0.000290919	1.93956	TRUE	Increase
Streptococcaceae Lactococcus	8.84313	-3.05526	7.21493e-06	2.0413e-05	2.82927	8.84313	459.249	Increase	0.95497	0.330623	Increase		0.161306	86		0.00331345	0.0165371	4.99092	0.120303	-3.05526	Decrease	0.960149	-0.291483	Decrease		1.59088		50	0.000398617	0.000720288	1.80697	FALSE	UP-DOWN
Streptococcaceae Streptococcus	0.826443	0.50462	0.00737879	0.0107159	1.45225	0.826443	1.77331	Increase	0.480427	0.570608	Increase		0.0696674	113		0.0130849	0.0220303	1.68364	1.41875	0.50462	Increase	0.423523	0.547928	Increase		0.111851		103	0.0185641	0.0374836	2.01914	TRUE	Increase
Streptomycetaceae Streptomyces	-0.151695	-0.185115	0.00108265	0.00116312	1.07433	-0.151695	0.900192	Decrease	0.726016	-0.0108057	Decrease		1.07902	55		0.000974592	0.000687354	0.705274	0.879579	-0.185115	Decrease	0.740496	-0.0117362	Decrease		0.0365466		112	0.00085723	0.000692799	0.808184	TRUE	Decrease
Unclassified Actinobacteria	-0.451665	-0.218128	0.00983412	0.00868655	0.883307	-0.451665	0.731198	Decrease	0.269692	-0.264343	Decrease		1.75701	44		0.00719069	0.00657902	0.914935	0.85968	-0.218128	Decrease	0.266667	-0.1009	Decrease		0.598304		80	0.00618169	0.00471531	0.762786	TRUE	Decrease
Unclassified Bacilli	0.757877	0.151416	0.000283528	0.000410493	1.4478	0.757877	1.691	Increase	0.360151	0.0195918	Increase		0.267998	114		0.000479446	0.000544676	1.13605	1.11066	0.151416	Increase	0.371443	0.00530551	Increase		0.0702108		107	0.000532501	0.000682893	1.28243	TRUE	Increase
Unclassified Bacteria	0.38302	0.124065	0.0141642	0.0108561	0.766449	0.38302	1.30407	Increase	0.293937	0.430688	Increase		0.352585	87		0.0184711	0.0121173	0.656017	1.0898	0.124065	Increase	0.286585	0.165872	Increase		1.57014		52	0.0201298	0.0116576	0.579124	TRUE	Increase
Unclassified Bacteroidetes	1.47531	-0.400422	0.000180103	0.000326278	1.81162	1.47531	2.78044	Increase	0.515371	0.0320662	Increase		0.0311036	115		0.000500764	0.0011587	2.31387	0.757637	-0.400422	Decrease	0.50659	-0.0121367	Decrease		0.399004		90	0.000379397	0.000710126	1.87172	FALSE	UP-DOWN
Unclassified Clostridia	2.43728	0.399854	0.000107473	0.000148749	1.38407	2.43728	5.41618	Increase	0.00341006	0.0474619	Increase	*	8.64138	2	*	0.000582091	0.000537369	0.923169	1.31937	0.399854	Increase	0.00341006	0.0185905	Increase	*	0.791228		73	0.000767997	0.000456069	0.593842	TRUE	Increase
Unclassified Proteobacteria	-1.53239	0.835147	0.000417569	0.000473137	1.13308	-1.53239	0.345705	Decrease	0.0469303	-0.0273213	Decrease	*	5.15869	11	*	0.000144355	0.000167298	1.15893	1.78404	0.835147	Increase	0.0552105	0.011318	Increase		2.005		41	0.000257536	0.000306934	1.19181	FALSE	DOWN-UP
Unknown	-0.910672	1.3698	0.00127049	0.00235605	1.85444	-0.910672	0.531937	Decrease	0.364999	-0.0594669	Decrease		0.0778076	76		0.00067582	0.00110107	1.62923	2.58434	1.3698	Increase	0.357251	0.107073	Increase		2.66716		34	0.00174655	0.002804	1.60546	FALSE	DOWN-UP
Veillonellaceae	2.9788	-0.386722	0.00172938	0.0023858	1.37957	2.9788	7.8833	Increase	0.00756169	1.19038	Increase	*	7.677	6	*	0.0136332	0.0152064	1.1154	0.764865	-0.386722	Decrease	0.00828157	-0.320564	Decrease	*	0.545841		85	0.0104276	0.0118962	1.14084	FALSE	UP-DOWN
Veillonellaceae Dialister	6.44737	1.16438	1.91702e-05	7.55003e-05	3.93842	6.44737	87.2671	Increase	0.269692	0.165376	Increase		0.126506	75		0.00167293	0.00611461	3.65504	2.24137	1.16438	Increase	0.262967	0.207672	Increase		2.76022		33	0.00374965	0.0104419	2.78478	TRUE	Increase
Veillonellaceae Megamonas	6.02365	-2.75423	0.000465792	0.00221233	4.74961	6.02365	65.0578	Increase	0.357488	2.98376	Increase		0.0731511	116		0.0303034	0.101637	3.35397	0.148216	-2.75423	Decrease	0.357251	-2.5812	Decrease		0.877496		65	0.00449144	0.0117487	2.61581	FALSE	UP-DOWN
Veillonellaceae Megasphaera	4.50312	1.29375	0.000196455	0.000493548	2.51227	4.50312	22.6764	Increase	0.249092	0.425843	Increase		3.24868	22	*	0.00445489	0.00893683	2.00607	2.45164	1.29375	Increase	0.262967	0.646688	Increase		2.14908		39	0.0109218	0.0385467	3.52935	TRUE	Increase
Veillonellaceae Veillonella	0.775478	-0.635729	0.0355265	0.058607	1.64967	0.775478	1.71176	Increase	0.347057	2.52863	Increase		0.82353	90		0.0608128	0.056244	0.924872	0.643615	-0.635729	Decrease	0.344779	-2.16727	Decrease		1.27306		58	0.03914	0.0506477	1.29401	FALSE	UP-DOWN
Verrucomicrobiaceae Akkermansia	-1.23119	1.11114	0.0102217	0.046027	4.50288	-1.23119	0.425965	Decrease	0.95497	-0.58676	Decrease		0.720345	91		0.00435407	0.0123339	2.83273	2.16016	1.11114	Increase	0.960149	0.505144	Increase		1.2247		59	0.00940551	0.0239317	2.54443	FALSE	DOWN-UP
Vibrionaceae Vibrio	-1.25727	-0.169073	0.000208193	0.000252647	1.21353	-1.25727	0.418334	Decrease	0.0370362	-0.0121099	Decrease	*	2.93489	26		8.7094e-05	8.22698e-05	0.944609	0.889414	-0.169073	Decrease	0.0322061	-0.000963136	Decrease	*	0.010512		115	7.74627e-05	0.000122604	1.58275	TRUE	Decrease

## Sheet: TrimColumns
Taxa	Base_Mean	BMLog2FC	BM_FC	BM_FC_Direction	BM_treatment.fdr	CF1 CF3 Significance	BM_VIP_SUM	BM_VIP_Rank	BM_VIP_Sig	Mid_Mean	MEFoldChange	MELog2FC	ME_treatment.fdr	CF3 CF6 Significance	ME_VIP_SUM	ME_VIP_Sig	ME_VIP_Rank	End_Mean	Agree	BothDirection
Acidaminococcaceae	3.80305e-05	1.46151	2.75396	Increase	0.347057		0.8403	72		0.000104735	0.792863	-0.334856	0.328773		3.419	*	27	8.30403e-05	FALSE	UP-DOWN
Acidaminococcaceae Phascolarctobacterium	0.000320673	1.0389	2.05466	Increase	0.802018		0.314132	80		0.000658873	0.714768	-0.484452	0.794417		2.06755		40	0.000470942	FALSE	UP-DOWN
Actinomycetaceae Actinomyces	0.000671554	0.184112	1.13612	Increase	0.414079		0.0425779	71		0.000762964	0.348488	-1.52082	0.397419		4.19384	*	21	0.000265884	FALSE	UP-DOWN
Actinomycetaceae Varibaculum	0.000215206	-1.10012	0.466478	Decrease	0.353845		3.0158	25	*	0.000100389	0.353088	-1.5019	0.357251		0.718928		77	3.54461e-05	TRUE	Decrease
Alcaligenaceae	1.03833e-05	2.77084	6.82505	Increase	0.10628		0.312847	74		7.08667e-05	2.13156	1.09191	0.127773		3.25486	*	30	0.000151056	TRUE	Increase
Alcaligenaceae Parasutterella	0.000229267	1.18185	2.26868	Increase	0.0498827	*	0.0986014	61		0.000520133	5.86492	2.55211	0.0579703		6.51561	*	5	0.00305054	TRUE	Increase
Alcaligenaceae Sutterella	4.59296e-06	8.09985	274.346	Increase	0.235572		1.07705	56		0.00126006	0.403646	-1.30884	0.251204		1.01519		61	0.000508618	FALSE	UP-DOWN
Archaea	5.57645e-05	-1.29174	0.408457	Decrease	0.519213		0.275196	77		2.27774e-05	4.98824	2.31853	0.523627		2.46716		36	0.000113619	FALSE	DOWN-UP
Bacillaceae	4.99233e-06	-2.6849	0.155512	Decrease	0.00341006	*	0.124987	63		7.76368e-07	243.709	7.92901	0.00527009	*	5.709	*	11	0.000189208	FALSE	DOWN-UP
Bacillaceae Bacillus	5.4658e-05	-0.584911	0.666691	Decrease	0.00756169	*	0.0328415	62		3.644e-05	55.5065	5.79458	0.00527009	*	5.86844	*	10	0.00202266	FALSE	DOWN-UP
Bacillales	4.69907e-05	1.1585	2.23224	Increase	0.00756169	*	0.0430704	65		0.000104895	5.60401	2.48646	0.00527009	*	5.27923	*	14	0.000587831	TRUE	Increase
Bacteroidaceae	0.000313383	-0.401932	0.756844	Decrease	0.480427		0.34987	85		0.000237182	0.500444	-0.998719	0.463771		1.59698		49	0.000118696	TRUE	Decrease
Bacteroidaceae Bacteroides	0.0545698	0.679263	1.60132	Increase	0.640525		0.901278	93		0.0873838	0.704078	-0.506194	0.633627		0.816526		72	0.061525	FALSE	UP-DOWN
Bacteroidales	0.0112792	1.04832	2.06813	Increase	0.608698		0.335445	94		0.0233269	0.686819	-0.541999	0.605733		0.374546		91	0.0160213	FALSE	UP-DOWN
Betaproteobacteria	3.45493e-05	1.20508	2.3055	Increase	0.120676		0.859848	88		7.96536e-05	1.44514	0.531214	0.107489		1.54568		53	0.000115111	TRUE	Increase
Bifidobacteriaceae	0.368184	-0.26301	0.833348	Decrease	0.502636		2.1774	37		0.306825	0.87298	-0.195979	0.511431		0.311438		92	0.267852	TRUE	Decrease
Bifidobacteriaceae Bifidobacterium	0.015812	-0.601555	0.659043	Decrease	0.314006		4.13138	15	*	0.0104208	0.900234	-0.151627	0.323672		0.0602819		108	0.00938118	TRUE	Decrease
Bifidobacteriaceae Bifidobacterium breve	0.00124595	-1.60781	0.328095	Decrease	0.179598		2.62624	31		0.000408791	0.620705	-0.688021	0.167092		0.131012		102	0.000253739	TRUE	Decrease
Bifidobacteriaceae Bifidobacterium longum subsp. longum	0.00549086	-0.73231	0.601939	Decrease	0.0424192	*	2.70668	30		0.00330517	0.573672	-0.801702	0.0362326	*	3.38185	*	29	0.00189608	TRUE	Decrease
Bifidobacteriales	0.000170928	-0.955048	0.515824	Decrease	0.011994	*	3.92978	17	*	8.81687e-05	0.310993	-1.68505	0.00695675	*	3.13385	*	31	2.74198e-05	TRUE	Decrease
Burkholderiales	4.39342e-05	0.59774	1.51334	Increase	0.72628		0.540646	95		6.64875e-05	0.805423	-0.312181	0.721045		0.780082		74	5.35506e-05	FALSE	UP-DOWN
Christensenellaceae Christensenellaceae R-7 group	2.23533e-05	-1.49943	0.353694	Decrease	0.00341006	*	1.46797	45		7.90623e-06	120.576	6.9138	0.00527009	*	6.2494	*	7	0.000953303	FALSE	DOWN-UP
Clostridiaceae Clostridium sensu stricto	0.000266549	-2.39899	0.189597	Decrease	0.00927536	*	2.3604	34		3.56854e-06	0.513252	-0.962262	0.0112202	*	5.90659	*	9	0.00303796	TRUE	Decrease
Clostridiaceae Sarcina	0.0829865	-6.22293	0.0133879	Decrease	0.506276		2.80781	29		0.015734	851.318	9.73355	0.523627		0.853009		69	0.00807551	FALSE	DOWN-UP
Clostridiaceae Clostridium neonatale	0.000222037	-6.62307	0.0101451	Decrease	0.00341006	*	3.2286	23	*	2.25259e-06	4.43934e-09	-27.747	0.00341006	*	1.46223		54	1e-14	TRUE	Decrease
Clostridiaceae Unclassified	0.00695809	-2.9978	0.125191	Decrease	0.360151		3.88737	18	*	0.000871091	4.62113	2.20825	0.357251		0.582439		81	0.00402542	FALSE	DOWN-UP
Clostridiales	0.0122361	1.73597	3.33103	Increase	0.00341006	*	6.13445	9	*	0.0407588	1.50472	0.589498	0.00341006	*	2.97555		32	0.0613306	TRUE	Increase
Clostridiales Family XI Anaerococcus	0.000320215	-4.24049	0.0529037	Decrease	0.583981		1.25341	51		1.69405e-05	1.16128	0.215712	0.563057		0.108647		104	1.96727e-05	FALSE	DOWN-UP
Coriobacteriaceae	0.00151962	0.926	1.9	Increase	0.631239		0.625437	96		0.00288729	1.12028	0.163865	0.633627		0.247091		95	0.00323458	TRUE	Increase
Coriobacteriaceae Atopobium	0.000175901	-4.12456	0.0573303	Decrease	0.223035		0.867564	97		1.00844e-05	0.839471	-0.252447	0.2159		0.873232		67	8.4656e-06	TRUE	Decrease
Coriobacteriaceae Collinsella	0.0128816	-0.466026	0.723956	Decrease	0.480427		0.219423	81		0.00932571	2.60144	1.37931	0.492427		1.75449		44	0.0242603	FALSE	DOWN-UP
Coriobacteriaceae Eggerthella	0.00033077	2.27346	4.83482	Increase	0.179598		4.09924	16	*	0.00159921	0.750921	-0.413267	0.167092		0.005383		116	0.00120088	FALSE	UP-DOWN
Desulfovibrionaceae Bilophila	3.16857e-05	2.35254	5.10722	Increase	0.544177		1.10475	53		0.000161826	0.639303	-0.645429	0.536693		0.168509		99	0.000103456	FALSE	UP-DOWN
Enterobacteriaceae	0.164042	-2.10103	0.233091	Decrease	0.00341006	*	7.82557	4	*	0.0382367	0.487764	-1.03575	0.00341006	*	6.01915	*	8	0.0186504	TRUE	Decrease
Enterobacteriaceae Citrobacter	0.000217101	-0.642165	0.640751	Decrease	0.194994		0.351272	82		0.000139108	0.46355	-1.1092	0.190017		1.71041		45	6.44833e-05	TRUE	Decrease
Enterobacteriaceae Enterobacter	0.000154718	-2.20224	0.2173	Decrease	0.640525		0.23687	98		3.36203e-05	4.33958	2.11755	0.633659		0.621084		78	0.000145898	FALSE	DOWN-UP
Enterobacteriaceae Enterobacteriaceae bacterium	0.0721467	-1.77281	0.292638	Decrease	0.00341006	*	2.84282	27		0.0210061	0.44396	-1.1715	0.00828157	*	0.877345		66	0.0109229	TRUE	Decrease
Enterobacteriaceae Escherichia-Shigella	0.00578487	-1.78013	0.291157	Decrease	0.00341006	*	5.65374	10	*	0.00058743	0.519987	-0.943452	0.00341006	*	3.9018	*	22	0.000220856	TRUE	Decrease
Enterobacteriaceae Klebsiella	0.000129482	-3.2998	0.101546	Decrease	0.227051		0.000772955	99		3.78915e-05	0.375969	-1.41131	0.237501		0.0812454		106	1.68223e-05	TRUE	Decrease
Enterobacteriaceae Salmonella enterica subsp. enterica serovar Paratyphi A	0.000849687	-2.0745	0.237417	Decrease	0.00341006	*	6.53307	8	*	0.00020173	0.296892	-1.75199	0.00341006	*	6.40916	*	6	5.98922e-05	TRUE	Decrease
Enterobacteriales	0.000461288	-3.47497	0.089935	Decrease	0.00341006	*	7.68433	5	*	4.1486e-05	0.825718	-0.27628	0.00341006	*	0.547121		84	3.42557e-05	TRUE	Decrease
Enterococcaceae	0.00274669	0.0541411	1.03824	Increase	0.98602		0.151772	100		0.00285172	0.633358	-0.658907	0.979915		0.0370291		111	0.00180616	FALSE	UP-DOWN
Enterococcaceae Enterococcus	0.0041182	-0.164238	0.8924	Decrease	0.90171		0.0825226	101		0.00367508	0.652155	-0.616714	0.906456		0.0125469		114	0.00239672	TRUE	Decrease
Erysipelotrichaceae	0.00477344	0.163913	1.12032	Increase	1		0.247554	78		0.00534779	0.942399	-0.0855901	1		2.35831		37	0.00503975	FALSE	UP-DOWN
Erysipelotrichaceae Coprobacillus	1e-14	33.3396	10869490400	Increase	0.269692		2.84067	28		0.000108695	1.36766	0.451713	0.262967		0.975676		62	0.000148658	TRUE	Increase
Erysipelotrichaceae Erysipelatoclostridium	0.0268756	-2.56427	0.169074	Decrease	0.381767		0.2594	84		0.00454396	0.967468	-0.0477148	0.384582		1.62746		48	0.00439614	TRUE	Decrease
Erysipelotrichaceae Erysipelotrichaceae	3.47226e-05	-0.670952	0.628092	Decrease	0.00341006	*	0.350703	68		2.1809e-05	69.3468	6.11576	0.00341006	*	4.60202	*	18	0.00151238	FALSE	DOWN-UP
Erysipelotrichaceae Faecalitalea	0.000223902	-2.70855	0.152983	Decrease	1		2.16809	38		3.42532e-05	2.96471	1.56789	1		0.431985		88	0.000101551	FALSE	DOWN-UP
Erysipelotrichaceae Holdemanella	4.80526e-06	-0.358462	0.779995	Decrease	0.0107356	*	0.959841	64		3.74808e-06	167.121	7.38475	0.00527009	*	5.38844	*	12	0.000626383	FALSE	DOWN-UP
Erysipelotrichaceae Turicibacter	1.821e-06	3.85767	14.4969	Increase	0.0370362	*	2.45195	32		2.63988e-05	5.90466	2.56185	0.043831	*	0.960711		63	0.000155876	TRUE	Increase
Firmicutes Unclassified	0.00281358	1.68924	3.22487	Increase	0.0396659	*	3.51656	20	*	0.00907343	0.871322	-0.198722	0.0210804	*	0.930339		64	0.00790589	FALSE	UP-DOWN
Fusobacteriaceae Fusobacterium	0.000129676	1.77869	3.43114	Increase	0.506276		0.594445	102		0.000444935	1.60544	0.682966	0.511431		0.8333		70	0.000714315	TRUE	Increase
Gammaproteobacteria Unclassified	0.00840551	-2.19442	0.218482	Decrease	0.00341006	*	8.24022	3	*	0.00183645	0.703001	-0.508402	0.00341006	*	1.27341		57	0.00129102	TRUE	Decrease
Lachnospiraceae	0.0188607	2.54422	5.83292	Increase	0.00341006	*	7.56714	7	*	0.110013	1.24626	0.317604	0.00341006	*	0.0534167		110	0.137104	TRUE	Increase
Lachnospiraceae Anaerostipes	3.86265e-05	7.3603	164.313	Increase	0.057971		2.43154	33		0.000203894	0.810583	-0.302968	0.0632411		1.59032		51	0.000164232	FALSE	UP-DOWN
Lachnospiraceae Blautia	1e-14	2.42928	5.38626	Increase	0.00927536	*	3.45121	21	*	0.000256437	1.62755	0.702705	0.00341006	*	1.29484		55	0.000110294	TRUE	Increase
Lachnospiraceae Coprococcus	4.10658e-05	1.69461	3.23689	Increase	0.00341006	*	0.425817	60		0.00674764	8.72022	3.12436	0.00341006	*	7.97933	*	1	0.00546952	TRUE	Increase
Lachnospiraceae Dorea	0.00548595	7.9527	247.743	Increase	0.391828		0.439935	79		0.0295487	0.671695	-0.574122	0.407864		2.26092		38	0.0480922	FALSE	UP-DOWN
Lachnospiraceae Eubacterium rectale	2.22082e-05	2.40015	5.2786	Increase	0.22721		1.01574	59		7.18854e-05	0.805477	-0.312084	0.222217		0.440754		87	0.000626856	FALSE	UP-DOWN
Lachnospiraceae Fusicatenibacter	8.21549e-06	4.80553	27.9645	Increase	0.212565		1.05271	58		0.00203533	1.55896	0.640587	0.221068		0.208372		96	0.00136712	TRUE	Increase
Lachnospiraceae Hungatella	3.40494e-05	1.84387	3.58971	Increase	0.194696		1.80197	43		0.000952176	0.531741	-0.911203	0.182832		3.47963	*	25	0.00148441	FALSE	UP-DOWN
Lachnospiraceae Lachnoclostridium	0.000212615	0.470064	1.38517	Increase	0.611978		0.238327	92		0.000763226	1.40167	0.487151	0.605733		1.08728		60	0.000405839	TRUE	Increase
Lachnospiraceae Lachnospira	0.00268903	8.20414	294.912	Increase	0.802018		0.0343746	103		0.00372477	0.353589	-1.49985	0.811596		0.722272		76	0.00522091	FALSE	UP-DOWN
Lachnospiraceae Lachnospiraceae (UCG-008, NK4A136, NK4A136, NC2004, ND3007)	2.70213e-05	2.33848	5.0577	Increase	0.00341006	*	1.09624	54		0.00796892	4.43624	2.14934	0.00341006	*	3.71896	*	23	0.00281772	TRUE	Increase
Lachnospiraceae Roseburia	8.42844e-05	7.41945	171.189	Increase	0.0424192	*	1.40629	46		0.000426285	1.71166	0.775395	0.0329032	*	0.565376		82	0.0018911	TRUE	Increase
Lachnospiraceae Ruminococcus gauvreauii	2.30448e-05	34.5779	25643704800	Increase	0.625856		0.597786	104		0.00394502	0.430103	-1.21725	0.605733		0.765386		75	0.00675253	FALSE	UP-DOWN
Lachnospiraceae Ruminococcus gnavus	1.5005e-05	0.336248	1.26247	Increase	0.980888		0.281378	105		2.92693e-05	0.648578	-0.624647	0.979915		0.0349806		113	0.000138779	FALSE	UP-DOWN
Lachnospiraceae Sellimonas	2.60127e-05	0.96395	1.95064	Increase	0.0333774	*	0.434133	73		0.000226991	4.74146	2.24533	0.026501	*	3.40132	*	28	0.000799892	TRUE	Increase
Lachnospiraceae Tyzzerella	0.00014429	3.12535	8.72617	Increase	0.0135268	*	1.93179	40		0.000182161	3.52389	1.81717	0.00828157	*	2.47666		35	0.000118146	TRUE	Increase
Lactobacillaceae	1.5658e-05	4.34642	20.3424	Increase	0.269692		1.0596	57		0.000318522	0.186187	-2.42518	0.262967		0.870764		68	5.93045e-05	FALSE	UP-DOWN
Lactobacillaceae Lactobacillus	0.00391447	2.30781	4.95131	Increase	0.353845		1.91521	41		0.0193817	0.54279	-0.881533	0.344779		0.15397		101	0.0105202	FALSE	UP-DOWN
Lactobacillaceae Lactobacillus rhamnosus	4.51705e-05	1.77121	3.4134	Increase	0.0819162		0.644479	67		0.000154185	0.0853031	-3.55126	0.0819162		5.11202	*	16	1.31524e-05	FALSE	UP-DOWN
Lactobacillales	0.0017513	0.570779	1.48533	Increase	0.674473		0.322481	106		0.00260125	0.672144	-0.573159	0.664992		0.304524		93	0.00174841	FALSE	UP-DOWN
Micrococcaceae Rothia	0.000468727	-1.49297	0.35528	Decrease	0.0370362	*	3.21521	24	*	0.000166529	1.02785	0.0396283	0.0335637	*	0.0827969		105	0.000171167	FALSE	DOWN-UP
Moraxellaceae	7.86094e-05	-2.18406	0.220055	Decrease	0.09744		3.59021	19	*	1.72984e-05	10.9378	3.45126	0.09744		4.87374	*	17	0.000189207	FALSE	DOWN-UP
Moraxellaceae Acinetobacter	6.1512e-06	-0.408132	0.753599	Decrease	0.00756169	*	1.93483	39		4.63554e-06	809.657	9.66117	0.0099952	*	5.38417	*	13	0.00375319	FALSE	DOWN-UP
Negativicutes	2.51072e-05	1.83658	3.57162	Increase	0.194696		5.09077	12	*	8.96733e-05	1.00354	0.00510487	0.190778		0.614989		79	8.99911e-05	TRUE	Increase
Pasteurellaceae	0.000113931	2.99888	7.99381	Increase	0.194994		1.38766	47		0.000910743	0.538551	-0.892844	0.195653		0.565324		83	0.000490482	FALSE	UP-DOWN
Pasteurellaceae Haemophilus	0.00024177	3.33097	10.0629	Increase	0.2199		1.38044	48		0.00243289	0.543955	-0.87844	0.190017		0.539746		86	0.00132339	FALSE	UP-DOWN
Peptostreptococcaceae	0.000570525	2.75145	6.73393	Increase	0.0416202	*	5.03819	14	*	0.00384187	0.951445	-0.0718083	0.0356745	*	1.67267		47	0.00365533	FALSE	UP-DOWN
Peptostreptococcaceae Intestinibacter	2.32206e-05	4.77598	27.3977	Increase	0.00756169	*	10.2701	1	*	0.00063619	1.11202	0.153181	0.00341006	*	1.92802		42	0.000707455	TRUE	Increase
Peptostreptococcaceae Peptoclostridium	0.000179281	3.13882	8.80804	Increase	0.0253623	*	5.0665	13	*	0.00157911	0.744519	-0.425619	0.0112202	*	1.8882		43	0.00117568	FALSE	UP-DOWN
Porphyromonadaceae Barnesiella	4.59296e-06	3.49589	11.2816	Increase	0.212565		0.626193	107		5.18157e-05	2.94184	1.55672	0.2159		0.158726		100	0.000152434	TRUE	Increase
Porphyromonadaceae Parabacteroides	0.0022424	1.39688	2.63332	Increase	0.775292		0.474609	108		0.00590495	0.416522	-1.26354	0.794417		0.0581874		109	0.00245954	FALSE	UP-DOWN
Prevotellaceae	2.86171e-05	4.19589	18.3269	Increase	0.639415		0.256941	109		0.000524465	0.606577	-0.721237	0.653023		0.176551		98	0.000318128	FALSE	UP-DOWN
Prevotellaceae Prevotella	0.000130152	5.37931	41.623	Increase	0.674473		0.116207	110		0.00541734	0.795258	-0.330506	0.656256		0.192282		97	0.00430818	FALSE	UP-DOWN
Pseudomonadaceae Pseudomonas	1.41767e-05	-1.70643	0.306418	Decrease	0.0376028	*	0.202202	66		4.34398e-06	287.335	8.16659	0.0238704	*	5.21846	*	15	0.00124818	FALSE	DOWN-UP
Rikenellaceae Alistipes	3.96007e-05	4.69159	25.8411	Increase	0.273296		0.817827	111		0.00102332	0.836842	-0.256973	0.262967		0.828743		71	0.000856361	FALSE	UP-DOWN
Ruminococcaceae	0.00175079	2.13235	4.3843	Increase	0.00341006	*	2.33149	35		0.007676	2.68061	1.42256	0.00341006	*	7.18634	*	2	0.0205764	TRUE	Increase
Ruminococcaceae Butyricicoccus	0.000355444	-2.52119	0.174199	Decrease	0.00644122	*	2.305	36		6.1918e-05	49.2992	5.62349	0.00341006	*	6.76103	*	3	0.00305251	FALSE	DOWN-UP
Ruminococcaceae Faecalibacterium	0.000110136	6.65725	100.933	Increase	0.00341006	*	1.83869	42		0.0111164	3.25543	1.70285	0.00341006	*	6.60231	*	4	0.0361886	TRUE	Increase
Ruminococcaceae Flavonifractor	0.000476834	0.574648	1.48931	Increase	0.345442		0.118512	83		0.000710155	1.52172	0.605703	0.344779		1.67856		46	0.00108066	TRUE	Increase
Ruminococcaceae Ruminiclostridium	0.000102369	2.29173	4.89641	Increase	0.22721		1.27662	49		0.00050124	1.97428	0.981326	0.237501		0.289662		94	0.000989587	TRUE	Increase
Ruminococcaceae Ruminococcaceae	6.923e-05	1.86345	3.63877	Increase	0.0149603	*	0.173495	70		0.000251912	6.34563	2.66576	0.00695675	*	4.3869	*	20	0.00159854	TRUE	Increase
Ruminococcaceae Ruminococcus	1.94868e-05	5.73116	53.1192	Increase	0.011994	*	1.21927	52		0.00103513	4.50907	2.17283	0.0163045	*	3.45428	*	26	0.00466746	TRUE	Increase
Ruminococcaceae Subdoligranulum	1.06488e-05	8.18731	291.491	Increase	0.0107356	*	1.26663	50		0.00310402	3.09623	1.63051	0.00695675	*	3.56944	*	24	0.00961076	TRUE	Increase
Selenomonadales	0.000137653	2.22102	4.66224	Increase	0.266675		0.382941	112		0.000641774	0.389538	-1.36016	0.262967		0.419443		89	0.000249995	FALSE	UP-DOWN
Staphylococcaceae Staphylococcus	0.000352694	-0.82757	0.563477	Decrease	0.0819162		0.509821	69		0.000198735	6.70823	2.74593	0.0760058		4.53341	*	19	0.00133316	FALSE	DOWN-UP
Streptococcaceae	5.61174e-05	1.3124	2.48355	Increase	0.583981		0.0271824	89		0.00013937	1.07621	0.105961	0.587644		1.28146		56	0.000149992	TRUE	Increase
Streptococcaceae Lactococcus	7.21493e-06	8.84313	459.249	Increase	0.95497		0.161306	86		0.00331345	0.120303	-3.05526	0.960149		1.59088		50	0.000398617	FALSE	UP-DOWN
Streptococcaceae Streptococcus	0.00737879	0.826443	1.77331	Increase	0.480427		0.0696674	113		0.0130849	1.41875	0.50462	0.423523		0.111851		103	0.0185641	TRUE	Increase
Streptomycetaceae Streptomyces	0.00108265	-0.151695	0.900192	Decrease	0.726016		1.07902	55		0.000974592	0.879579	-0.185115	0.740496		0.0365466		112	0.00085723	TRUE	Decrease
Unclassified Actinobacteria	0.00983412	-0.451665	0.731198	Decrease	0.269692		1.75701	44		0.00719069	0.85968	-0.218128	0.266667		0.598304		80	0.00618169	TRUE	Decrease
Unclassified Bacilli	0.000283528	0.757877	1.691	Increase	0.360151		0.267998	114		0.000479446	1.11066	0.151416	0.371443		0.0702108		107	0.000532501	TRUE	Increase
Unclassified Bacteria	0.0141642	0.38302	1.30407	Increase	0.293937		0.352585	87		0.0184711	1.0898	0.124065	0.286585		1.57014		52	0.0201298	TRUE	Increase
Unclassified Bacteroidetes	0.000180103	1.47531	2.78044	Increase	0.515371		0.0311036	115		0.000500764	0.757637	-0.400422	0.50659		0.399004		90	0.000379397	FALSE	UP-DOWN
Unclassified Clostridia	0.000107473	2.43728	5.41618	Increase	0.00341006	*	8.64138	2	*	0.000582091	1.31937	0.399854	0.00341006	*	0.791228		73	0.000767997	TRUE	Increase
Unclassified Proteobacteria	0.000417569	-1.53239	0.345705	Decrease	0.0469303	*	5.15869	11	*	0.000144355	1.78404	0.835147	0.0552105		2.005		41	0.000257536	FALSE	DOWN-UP
Unknown	0.00127049	-0.910672	0.531937	Decrease	0.364999		0.0778076	76		0.00067582	2.58434	1.3698	0.357251		2.66716		34	0.00174655	FALSE	DOWN-UP
Veillonellaceae	0.00172938	2.9788	7.8833	Increase	0.00756169	*	7.677	6	*	0.0136332	0.764865	-0.386722	0.00828157	*	0.545841		85	0.0104276	FALSE	UP-DOWN
Veillonellaceae Dialister	1.91702e-05	6.44737	87.2671	Increase	0.269692		0.126506	75		0.00167293	2.24137	1.16438	0.262967		2.76022		33	0.00374965	TRUE	Increase
Veillonellaceae Megamonas	0.000465792	6.02365	65.0578	Increase	0.357488		0.0731511	116		0.0303034	0.148216	-2.75423	0.357251		0.877496		65	0.00449144	FALSE	UP-DOWN
Veillonellaceae Megasphaera	0.000196455	4.50312	22.6764	Increase	0.249092		3.24868	22	*	0.00445489	2.45164	1.29375	0.262967		2.14908		39	0.0109218	TRUE	Increase
Veillonellaceae Veillonella	0.0355265	0.775478	1.71176	Increase	0.347057		0.82353	90		0.0608128	0.643615	-0.635729	0.344779		1.27306		58	0.03914	FALSE	UP-DOWN
Verrucomicrobiaceae Akkermansia	0.0102217	-1.23119	0.425965	Decrease	0.95497		0.720345	91		0.00435407	2.16016	1.11114	0.960149		1.2247		59	0.00940551	FALSE	DOWN-UP
Vibrionaceae Vibrio	0.000208193	-1.25727	0.418334	Decrease	0.0370362	*	2.93489	26		8.7094e-05	0.889414	-0.169073	0.0322061	*	0.010512		115	7.74627e-05	TRUE	Decrease

## Sheet: TrimTaxa
Taxa	Base_Mean	BMLog2FC	BM_FC	BM_FC_Direction	BM_treatment.fdr	CF1 CF3 Significance	BM_VIP_SUM	BM_VIP_Rank	BM_VIP_Sig	Mid_Mean	MEFoldChange	MELog2FC	ME_treatment.fdr	CF3 CF6 Significance	ME_VIP_SUM	ME_VIP_Sig	ME_VIP_Rank	End_Mean	Agree	BothDirection			Base_Mean	Mid_Mean	End_Mean
Ruminococcaceae Subdoligranulum	1.06488e-05	8.18731	291.491	Increase	0.0107356	*	1.26663	50		0.00310402	3.09623	1.63051	0.00695675	*	3.56944	*	24	0.00961076	TRUE	Increase			1.06488e-05	0.00310402	0.00961076
Lachnospiraceae Roseburia	8.42844e-05	7.41945	171.189	Increase	0.0424192	*	1.40629	46		0.000426285	1.71166	0.775395	0.0329032	*	0.565376		82	0.0018911	TRUE	Increase			8.42844e-05	0.000426285	0.0018911
Ruminococcaceae Faecalibacterium	0.000110136	6.65725	100.933	Increase	0.00341006	*	1.83869	42		0.0111164	3.25543	1.70285	0.00341006	*	6.60231	*	4	0.0361886	TRUE	Increase			0.000110136	0.0111164	0.0361886
Ruminococcaceae Ruminococcus	1.94868e-05	5.73116	53.1192	Increase	0.011994	*	1.21927	52		0.00103513	4.50907	2.17283	0.0163045	*	3.45428	*	26	0.00466746	TRUE	Increase			1.94868e-05	0.00103513	0.00466746
Peptostreptococcaceae Intestinibacter	2.32206e-05	4.77598	27.3977	Increase	0.00756169	*	10.2701	1	*	0.00063619	1.11202	0.153181	0.00341006	*	1.92802		42	0.000707455	TRUE	Increase			2.32206e-05	0.00063619	0.000707455
Erysipelotrichaceae Turicibacter	1.821e-06	3.85767	14.4969	Increase	0.0370362	*	2.45195	32		2.63988e-05	5.90466	2.56185	0.043831	*	0.960711		63	0.000155876	TRUE	Increase			1.821e-06	2.63988e-05	0.000155876
Lachnospiraceae Tyzzerella	0.00014429	3.12535	8.72617	Increase	0.0135268	*	1.93179	40		0.000182161	3.52389	1.81717	0.00828157	*	2.47666		35	0.000118146	TRUE	Increase			0.00014429	0.000182161	0.000118146
Lachnospiraceae	0.0188607	2.54422	5.83292	Increase	0.00341006	*	7.56714	7	*	0.110013	1.24626	0.317604	0.00341006	*	0.0534167		110	0.137104	TRUE	Increase			0.0188607	0.110013	0.137104
Unclassified Clostridia	0.000107473	2.43728	5.41618	Increase	0.00341006	*	8.64138	2	*	0.000582091	1.31937	0.399854	0.00341006	*	0.791228		73	0.000767997	TRUE	Increase			0.000107473	0.000582091	0.000767997
Lachnospiraceae Blautia	1e-14	2.42928	5.38626	Increase	0.00927536	*	3.45121	21	*	0.000256437	1.62755	0.702705	0.00341006	*	1.29484		55	0.000110294	TRUE	Increase			1e-14	0.000256437	0.000110294
Lachnospiraceae Lachnospiraceae (UCG-008, NK4A136, NK4A136, NC2004, ND3007)	2.70213e-05	2.33848	5.0577	Increase	0.00341006	*	1.09624	54		0.00796892	4.43624	2.14934	0.00341006	*	3.71896	*	23	0.00281772	TRUE	Increase			2.70213e-05	0.00796892	0.00281772
Ruminococcaceae	0.00175079	2.13235	4.3843	Increase	0.00341006	*	2.33149	35		0.007676	2.68061	1.42256	0.00341006	*	7.18634	*	2	0.0205764	TRUE	Increase			0.00175079	0.007676	0.0205764
Ruminococcaceae Ruminococcaceae	6.923e-05	1.86345	3.63877	Increase	0.0149603	*	0.173495	70		0.000251912	6.34563	2.66576	0.00695675	*	4.3869	*	20	0.00159854	TRUE	Increase			6.923e-05	0.000251912	0.00159854
Clostridiales	0.0122361	1.73597	3.33103	Increase	0.00341006	*	6.13445	9	*	0.0407588	1.50472	0.589498	0.00341006	*	2.97555		32	0.0613306	TRUE	Increase			0.0122361	0.0407588	0.0613306
Lachnospiraceae Coprococcus	4.10658e-05	1.69461	3.23689	Increase	0.00341006	*	0.425817	60		0.00674764	8.72022	3.12436	0.00341006	*	7.97933	*	1	0.00546952	TRUE	Increase			4.10658e-05	0.00674764	0.00546952
Alcaligenaceae Parasutterella	0.000229267	1.18185	2.26868	Increase	0.0498827	*	0.0986014	61		0.000520133	5.86492	2.55211	0.0579703		6.51561	*	5	0.00305054	TRUE	Increase			0.000229267	0.000520133	0.00305054
Bacillales	4.69907e-05	1.1585	2.23224	Increase	0.00756169	*	0.0430704	65		0.000104895	5.60401	2.48646	0.00527009	*	5.27923	*	14	0.000587831	TRUE	Increase			4.69907e-05	0.000104895	0.000587831
Lachnospiraceae Sellimonas	2.60127e-05	0.96395	1.95064	Increase	0.0333774	*	0.434133	73		0.000226991	4.74146	2.24533	0.026501	*	3.40132	*	28	0.000799892	TRUE	Increase			2.60127e-05	0.000226991	0.000799892
Firmicutes Unclassified	0.00281358	1.68924	3.22487	Increase	0.0396659	*	3.51656	20	*	0.00907343	0.871322	-0.198722	0.0210804	*	0.930339		64	0.00790589	FALSE	UP-DOWN			0.00281358	0.00907343	0.00790589
Peptostreptococcaceae	0.000570525	2.75145	6.73393	Increase	0.0416202	*	5.03819	14	*	0.00384187	0.951445	-0.0718083	0.0356745	*	1.67267		47	0.00365533	FALSE	UP-DOWN			0.000570525	0.00384187	0.00365533
Peptostreptococcaceae Peptoclostridium	0.000179281	3.13882	8.80804	Increase	0.0253623	*	5.0665	13	*	0.00157911	0.744519	-0.425619	0.0112202	*	1.8882		43	0.00117568	FALSE	UP-DOWN			0.000179281	0.00157911	0.00117568
Veillonellaceae	0.00172938	2.9788	7.8833	Increase	0.00756169	*	7.677	6	*	0.0136332	0.764865	-0.386722	0.00828157	*	0.545841		85	0.0104276	FALSE	UP-DOWN			0.00172938	0.0136332	0.0104276
Bifidobacteriaceae Bifidobacterium longum subsp. longum	0.00549086	-0.73231	0.601939	Decrease	0.0424192	*	2.70668	30		0.00330517	0.573672	-0.801702	0.0362326	*	3.38185	*	29	0.00189608	TRUE	Decrease			0.00549086	0.00330517	0.00189608
Bifidobacteriales	0.000170928	-0.955048	0.515824	Decrease	0.011994	*	3.92978	17	*	8.81687e-05	0.310993	-1.68505	0.00695675	*	3.13385	*	31	2.74198e-05	TRUE	Decrease			0.000170928	8.81687e-05	2.74198e-05
Clostridiaceae Clostridium sensu stricto	0.000266549	-2.39899	0.189597	Decrease	0.00927536	*	2.3604	34		3.56854e-06	0.513252	-0.962262	0.0112202	*	5.90659	*	9	0.00303796	TRUE	Decrease			0.000266549	3.56854e-06	0.00303796
Clostridiaceae Clostridium neonatale	0.000222037	-6.62307	0.0101451	Decrease	0.00341006	*	3.2286	23	*	2.25259e-06	4.43934e-09	-27.747	0.00341006	*	1.46223		54	1e-14	TRUE	Decrease			0.000222037	2.25259e-06	1e-14
Enterobacteriaceae	0.164042	-2.10103	0.233091	Decrease	0.00341006	*	7.82557	4	*	0.0382367	0.487764	-1.03575	0.00341006	*	6.01915	*	8	0.0186504	TRUE	Decrease			0.164042	0.0382367	0.0186504
Enterobacteriaceae Enterobacteriaceae bacterium	0.0721467	-1.77281	0.292638	Decrease	0.00341006	*	2.84282	27		0.0210061	0.44396	-1.1715	0.00828157	*	0.877345		66	0.0109229	TRUE	Decrease			0.0721467	0.0210061	0.0109229
Enterobacteriaceae Escherichia-Shigella	0.00578487	-1.78013	0.291157	Decrease	0.00341006	*	5.65374	10	*	0.00058743	0.519987	-0.943452	0.00341006	*	3.9018	*	22	0.000220856	TRUE	Decrease			0.00578487	0.00058743	0.000220856
Enterobacteriaceae Salmonella enterica subsp. enterica serovar Paratyphi A	0.000849687	-2.0745	0.237417	Decrease	0.00341006	*	6.53307	8	*	0.00020173	0.296892	-1.75199	0.00341006	*	6.40916	*	6	5.98922e-05	TRUE	Decrease			0.000849687	0.00020173	5.98922e-05
Enterobacteriales	0.000461288	-3.47497	0.089935	Decrease	0.00341006	*	7.68433	5	*	4.1486e-05	0.825718	-0.27628	0.00341006	*	0.547121		84	3.42557e-05	TRUE	Decrease			0.000461288	4.1486e-05	3.42557e-05
Gammaproteobacteria Unclassified	0.00840551	-2.19442	0.218482	Decrease	0.00341006	*	8.24022	3	*	0.00183645	0.703001	-0.508402	0.00341006	*	1.27341		57	0.00129102	TRUE	Decrease			0.00840551	0.00183645	0.00129102
Vibrionaceae Vibrio	0.000208193	-1.25727	0.418334	Decrease	0.0370362	*	2.93489	26		8.7094e-05	0.889414	-0.169073	0.0322061	*	0.010512		115	7.74627e-05	TRUE	Decrease			0.000208193	8.7094e-05	7.74627e-05
Bacillaceae	4.99233e-06	-2.6849	0.155512	Decrease	0.00341006	*	0.124987	63		7.76368e-07	243.709	7.92901	0.00527009	*	5.709	*	11	0.000189208	FALSE	DOWN-UP			4.99233e-06	7.76368e-07	0.000189208
Bacillaceae Bacillus	5.4658e-05	-0.584911	0.666691	Decrease	0.00756169	*	0.0328415	62		3.644e-05	55.5065	5.79458	0.00527009	*	5.86844	*	10	0.00202266	FALSE	DOWN-UP			5.4658e-05	3.644e-05	0.00202266
Christensenellaceae Christensenellaceae R-7 group	2.23533e-05	-1.49943	0.353694	Decrease	0.00341006	*	1.46797	45		7.90623e-06	120.576	6.9138	0.00527009	*	6.2494	*	7	0.000953303	FALSE	DOWN-UP			2.23533e-05	7.90623e-06	0.000953303
Erysipelotrichaceae Erysipelotrichaceae	3.47226e-05	-0.670952	0.628092	Decrease	0.00341006	*	0.350703	68		2.1809e-05	69.3468	6.11576	0.00341006	*	4.60202	*	18	0.00151238	FALSE	DOWN-UP			3.47226e-05	2.1809e-05	0.00151238
Erysipelotrichaceae Holdemanella	4.80526e-06	-0.358462	0.779995	Decrease	0.0107356	*	0.959841	64		3.74808e-06	167.121	7.38475	0.00527009	*	5.38844	*	12	0.000626383	FALSE	DOWN-UP			4.80526e-06	3.74808e-06	0.000626383
Micrococcaceae Rothia	0.000468727	-1.49297	0.35528	Decrease	0.0370362	*	3.21521	24	*	0.000166529	1.02785	0.0396283	0.0335637	*	0.0827969		105	0.000171167	FALSE	DOWN-UP			0.000468727	0.000166529	0.000171167
Moraxellaceae Acinetobacter	6.1512e-06	-0.408132	0.753599	Decrease	0.00756169	*	1.93483	39		4.63554e-06	809.657	9.66117	0.0099952	*	5.38417	*	13	0.00375319	FALSE	DOWN-UP			6.1512e-06	4.63554e-06	0.00375319
Pseudomonadaceae Pseudomonas	1.41767e-05	-1.70643	0.306418	Decrease	0.0376028	*	0.202202	66		4.34398e-06	287.335	8.16659	0.0238704	*	5.21846	*	15	0.00124818	FALSE	DOWN-UP			1.41767e-05	4.34398e-06	0.00124818
Ruminococcaceae Butyricicoccus	0.000355444	-2.52119	0.174199	Decrease	0.00644122	*	2.305	36		6.1918e-05	49.2992	5.62349	0.00341006	*	6.76103	*	3	0.00305251	FALSE	DOWN-UP			0.000355444	6.1918e-05	0.00305251
Unclassified Proteobacteria	0.000417569	-1.53239	0.345705	Decrease	0.0469303	*	5.15869	11	*	0.000144355	1.78404	0.835147	0.0552105		2.005		41	0.000257536	FALSE	DOWN-UP			0.000417569	0.000144355	0.000257536
Alcaligenaceae Sutterella	4.59296e-06	8.09985	274.346	Increase	0.235572		1.07705	56		0.00126006	0.403646	-1.30884	0.251204		1.01519		61	0.000508618	FALSE	UP-DOWN			4.59296e-06	0.00126006	0.000508618
Lachnospiraceae Fusicatenibacter	8.21549e-06	4.80553	27.9645	Increase	0.212565		1.05271	58		0.00203533	1.55896	0.640587	0.221068		0.208372		96	0.00136712	TRUE	Increase			8.21549e-06	0.00203533	0.00136712
Porphyromonadaceae Parabacteroides	0.0022424	1.39688	2.63332	Increase	0.775292		0.474609	108		0.00590495	0.416522	-1.26354	0.794417		0.0581874		109	0.00245954	FALSE	UP-DOWN			0.0022424	0.00590495	0.00245954
Betaproteobacteria	3.45493e-05	1.20508	2.3055	Increase	0.120676		0.859848	88		7.96536e-05	1.44514	0.531214	0.107489		1.54568		53	0.000115111	TRUE	Increase			3.45493e-05	7.96536e-05	0.000115111
Bacteroidales	0.0112792	1.04832	2.06813	Increase	0.608698		0.335445	94		0.0233269	0.686819	-0.541999	0.605733		0.374546		91	0.0160213	FALSE	UP-DOWN			0.0112792	0.0233269	0.0160213
Acidaminococcaceae Phascolarctobacterium	0.000320673	1.0389	2.05466	Increase	0.802018		0.314132	80		0.000658873	0.714768	-0.484452	0.794417		2.06755		40	0.000470942	FALSE	UP-DOWN			0.000320673	0.000658873	0.000470942
Coriobacteriaceae	0.00151962	0.926	1.9	Increase	0.631239		0.625437	96		0.00288729	1.12028	0.163865	0.633627		0.247091		95	0.00323458	TRUE	Increase			0.00151962	0.00288729	0.00323458
Unclassified Bacilli	0.000283528	0.757877	1.691	Increase	0.360151		0.267998	114		0.000479446	1.11066	0.151416	0.371443		0.0702108		107	0.000532501	TRUE	Increase			0.000283528	0.000479446	0.000532501
Bacteroidaceae Bacteroides	0.0545698	0.679263	1.60132	Increase	0.640525		0.901278	93		0.0873838	0.704078	-0.506194	0.633627		0.816526		72	0.061525	FALSE	UP-DOWN			0.0545698	0.0873838	0.061525
Lactobacillales	0.0017513	0.570779	1.48533	Increase	0.674473		0.322481	106		0.00260125	0.672144	-0.573159	0.664992		0.304524		93	0.00174841	FALSE	UP-DOWN			0.0017513	0.00260125	0.00174841
Enterococcaceae	0.00274669	0.0541411	1.03824	Increase	0.98602		0.151772	100		0.00285172	0.633358	-0.658907	0.979915		0.0370291		111	0.00180616	FALSE	UP-DOWN			0.00274669	0.00285172	0.00180616
Enterococcaceae Enterococcus	0.0041182	-0.164238	0.8924	Decrease	0.90171		0.0825226	101		0.00367508	0.652155	-0.616714	0.906456		0.0125469		114	0.00239672	TRUE	Decrease			0.0041182	0.00367508	0.00239672
Bifidobacteriaceae	0.368184	-0.26301	0.833348	Decrease	0.502636		2.1774	37		0.306825	0.87298	-0.195979	0.511431		0.311438		92	0.267852	TRUE	Decrease			0.368184	0.306825	0.267852
Unclassified Actinobacteria	0.00983412	-0.451665	0.731198	Decrease	0.269692		1.75701	44		0.00719069	0.85968	-0.218128	0.266667		0.598304		80	0.00618169	TRUE	Decrease			0.00983412	0.00719069	0.00618169
Actinomycetaceae Varibaculum	0.000215206	-1.10012	0.466478	Decrease	0.353845		3.0158	25	*	0.000100389	0.353088	-1.5019	0.357251		0.718928		77	3.54461e-05	TRUE	Decrease			0.000215206	0.000100389	3.54461e-05
Moraxellaceae	7.86094e-05	-2.18406	0.220055	Decrease	0.09744		3.59021	19	*	1.72984e-05	10.9378	3.45126	0.09744		4.87374	*	17	0.000189207	FALSE	DOWN-UP			7.86094e-05	1.72984e-05	0.000189207
Lachnospiraceae Ruminococcus gauvreauii	2.30448e-05	34.5779	25643704800	Increase	0.625856		0.597786	104		0.00394502	0.430103	-1.21725	0.605733		0.765386		75	0.00675253	FALSE	UP-DOWN			2.30448e-05	0.00394502	0.00675253
Erysipelotrichaceae Coprobacillus	1e-14	33.3396	10869490400	Increase	0.269692		2.84067	28		0.000108695	1.36766	0.451713	0.262967		0.975676		62	0.000148658	TRUE	Increase			1e-14	0.000108695	0.000148658
Streptococcaceae Lactococcus	7.21493e-06	8.84313	459.249	Increase	0.95497		0.161306	86		0.00331345	0.120303	-3.05526	0.960149		1.59088		50	0.000398617	FALSE	UP-DOWN			7.21493e-06	0.00331345	0.000398617
Lachnospiraceae Lachnospira	0.00268903	8.20414	294.912	Increase	0.802018		0.0343746	103		0.00372477	0.353589	-1.49985	0.811596		0.722272		76	0.00522091	FALSE	UP-DOWN			0.00268903	0.00372477	0.00522091
Alcaligenaceae Sutterella	4.59296e-06	8.09985	274.346	Increase	0.235572		1.07705	56		0.00126006	0.403646	-1.30884	0.251204		1.01519		61	0.000508618	FALSE	UP-DOWN			4.59296e-06	0.00126006	0.000508618
Lachnospiraceae Dorea	0.00548595	7.9527	247.743	Increase	0.391828		0.439935	79		0.0295487	0.671695	-0.574122	0.407864		2.26092		38	0.0480922	FALSE	UP-DOWN			0.00548595	0.0295487	0.0480922
Lachnospiraceae Anaerostipes	3.86265e-05	7.3603	164.313	Increase	0.057971		2.43154	33		0.000203894	0.810583	-0.302968	0.0632411		1.59032		51	0.000164232	FALSE	UP-DOWN			3.86265e-05	0.000203894	0.000164232
Veillonellaceae Dialister	1.91702e-05	6.44737	87.2671	Increase	0.269692		0.126506	75		0.00167293	2.24137	1.16438	0.262967		2.76022		33	0.00374965	TRUE	Increase			1.91702e-05	0.00167293	0.00374965
Veillonellaceae Megamonas	0.000465792	6.02365	65.0578	Increase	0.357488		0.0731511	116		0.0303034	0.148216	-2.75423	0.357251		0.877496		65	0.00449144	FALSE	UP-DOWN			0.000465792	0.0303034	0.00449144
Prevotellaceae Prevotella	0.000130152	5.37931	41.623	Increase	0.674473		0.116207	110		0.00541734	0.795258	-0.330506	0.656256		0.192282		97	0.00430818	FALSE	UP-DOWN			0.000130152	0.00541734	0.00430818
Lachnospiraceae Fusicatenibacter	8.21549e-06	4.80553	27.9645	Increase	0.212565		1.05271	58		0.00203533	1.55896	0.640587	0.221068		0.208372		96	0.00136712	TRUE	Increase			8.21549e-06	0.00203533	0.00136712
Rikenellaceae Alistipes	3.96007e-05	4.69159	25.8411	Increase	0.273296		0.817827	111		0.00102332	0.836842	-0.256973	0.262967		0.828743		71	0.000856361	FALSE	UP-DOWN			3.96007e-05	0.00102332	0.000856361
Veillonellaceae Megasphaera	0.000196455	4.50312	22.6764	Increase	0.249092		3.24868	22	*	0.00445489	2.45164	1.29375	0.262967		2.14908		39	0.0109218	TRUE	Increase			0.000196455	0.00445489	0.0109218
Lactobacillaceae	1.5658e-05	4.34642	20.3424	Increase	0.269692		1.0596	57		0.000318522	0.186187	-2.42518	0.262967		0.870764		68	5.93045e-05	FALSE	UP-DOWN			1.5658e-05	0.000318522	5.93045e-05
Prevotellaceae	2.86171e-05	4.19589	18.3269	Increase	0.639415		0.256941	109		0.000524465	0.606577	-0.721237	0.653023		0.176551		98	0.000318128	FALSE	UP-DOWN			2.86171e-05	0.000524465	0.000318128
Porphyromonadaceae Barnesiella	4.59296e-06	3.49589	11.2816	Increase	0.212565		0.626193	107		5.18157e-05	2.94184	1.55672	0.2159		0.158726		100	0.000152434	TRUE	Increase			4.59296e-06	5.18157e-05	0.000152434
Pasteurellaceae Haemophilus	0.00024177	3.33097	10.0629	Increase	0.2199		1.38044	48		0.00243289	0.543955	-0.87844	0.190017		0.539746		86	0.00132339	FALSE	UP-DOWN			0.00024177	0.00243289	0.00132339
Pasteurellaceae	0.000113931	2.99888	7.99381	Increase	0.194994		1.38766	47		0.000910743	0.538551	-0.892844	0.195653		0.565324		83	0.000490482	FALSE	UP-DOWN			0.000113931	0.000910743	0.000490482
Alcaligenaceae	1.03833e-05	2.77084	6.82505	Increase	0.10628		0.312847	74		7.08667e-05	2.13156	1.09191	0.127773		3.25486	*	30	0.000151056	TRUE	Increase			1.03833e-05	7.08667e-05	0.000151056
Lachnospiraceae Eubacterium rectale	2.22082e-05	2.40015	5.2786	Increase	0.22721		1.01574	59		7.18854e-05	0.805477	-0.312084	0.222217		0.440754		87	0.000626856	FALSE	UP-DOWN			2.22082e-05	7.18854e-05	0.000626856
Desulfovibrionaceae Bilophila	3.16857e-05	2.35254	5.10722	Increase	0.544177		1.10475	53		0.000161826	0.639303	-0.645429	0.536693		0.168509		99	0.000103456	FALSE	UP-DOWN			3.16857e-05	0.000161826	0.000103456
Lactobacillaceae Lactobacillus	0.00391447	2.30781	4.95131	Increase	0.353845		1.91521	41		0.0193817	0.54279	-0.881533	0.344779		0.15397		101	0.0105202	FALSE	UP-DOWN			0.00391447	0.0193817	0.0105202
Ruminococcaceae Ruminiclostridium	0.000102369	2.29173	4.89641	Increase	0.22721		1.27662	49		0.00050124	1.97428	0.981326	0.237501		0.289662		94	0.000989587	TRUE	Increase			0.000102369	0.00050124	0.000989587
Coriobacteriaceae Eggerthella	0.00033077	2.27346	4.83482	Increase	0.179598		4.09924	16	*	0.00159921	0.750921	-0.413267	0.167092		0.005383		116	0.00120088	FALSE	UP-DOWN			0.00033077	0.00159921	0.00120088
Selenomonadales	0.000137653	2.22102	4.66224	Increase	0.266675		0.382941	112		0.000641774	0.389538	-1.36016	0.262967		0.419443		89	0.000249995	FALSE	UP-DOWN			0.000137653	0.000641774	0.000249995
Lachnospiraceae Hungatella	3.40494e-05	1.84387	3.58971	Increase	0.194696		1.80197	43		0.000952176	0.531741	-0.911203	0.182832		3.47963	*	25	0.00148441	FALSE	UP-DOWN			3.40494e-05	0.000952176	0.00148441
Negativicutes	2.51072e-05	1.83658	3.57162	Increase	0.194696		5.09077	12	*	8.96733e-05	1.00354	0.00510487	0.190778		0.614989		79	8.99911e-05	TRUE	Increase			2.51072e-05	8.96733e-05	8.99911e-05
Fusobacteriaceae Fusobacterium	0.000129676	1.77869	3.43114	Increase	0.506276		0.594445	102		0.000444935	1.60544	0.682966	0.511431		0.8333		70	0.000714315	TRUE	Increase			0.000129676	0.000444935	0.000714315
Lactobacillaceae Lactobacillus rhamnosus	4.51705e-05	1.77121	3.4134	Increase	0.0819162		0.644479	67		0.000154185	0.0853031	-3.55126	0.0819162		5.11202	*	16	1.31524e-05	FALSE	UP-DOWN			4.51705e-05	0.000154185	1.31524e-05
Unclassified Bacteroidetes	0.000180103	1.47531	2.78044	Increase	0.515371		0.0311036	115		0.000500764	0.757637	-0.400422	0.50659		0.399004		90	0.000379397	FALSE	UP-DOWN			0.000180103	0.000500764	0.000379397
Acidaminococcaceae	3.80305e-05	1.46151	2.75396	Increase	0.347057		0.8403	72		0.000104735	0.792863	-0.334856	0.328773		3.419	*	27	8.30403e-05	FALSE	UP-DOWN			3.80305e-05	0.000104735	8.30403e-05
Porphyromonadaceae Parabacteroides	0.0022424	1.39688	2.63332	Increase	0.775292		0.474609	108		0.00590495	0.416522	-1.26354	0.794417		0.0581874		109	0.00245954	FALSE	UP-DOWN			0.0022424	0.00590495	0.00245954
Streptococcaceae	5.61174e-05	1.3124	2.48355	Increase	0.583981		0.0271824	89		0.00013937	1.07621	0.105961	0.587644		1.28146		56	0.000149992	TRUE	Increase			5.61174e-05	0.00013937	0.000149992
Betaproteobacteria	3.45493e-05	1.20508	2.3055	Increase	0.120676		0.859848	88		7.96536e-05	1.44514	0.531214	0.107489		1.54568		53	0.000115111	TRUE	Increase			3.45493e-05	7.96536e-05	0.000115111
Bacteroidales	0.0112792	1.04832	2.06813	Increase	0.608698		0.335445	94		0.0233269	0.686819	-0.541999	0.605733		0.374546		91	0.0160213	FALSE	UP-DOWN			0.0112792	0.0233269	0.0160213
Acidaminococcaceae Phascolarctobacterium	0.000320673	1.0389	2.05466	Increase	0.802018		0.314132	80		0.000658873	0.714768	-0.484452	0.794417		2.06755		40	0.000470942	FALSE	UP-DOWN			0.000320673	0.000658873	0.000470942
Coriobacteriaceae	0.00151962	0.926	1.9	Increase	0.631239		0.625437	96		0.00288729	1.12028	0.163865	0.633627		0.247091		95	0.00323458	TRUE	Increase			0.00151962	0.00288729	0.00323458
Streptococcaceae Streptococcus	0.00737879	0.826443	1.77331	Increase	0.480427		0.0696674	113		0.0130849	1.41875	0.50462	0.423523		0.111851		103	0.0185641	TRUE	Increase			0.00737879	0.0130849	0.0185641
Veillonellaceae Veillonella	0.0355265	0.775478	1.71176	Increase	0.347057		0.82353	90		0.0608128	0.643615	-0.635729	0.344779		1.27306		58	0.03914	FALSE	UP-DOWN			0.0355265	0.0608128	0.03914
Unclassified Bacilli	0.000283528	0.757877	1.691	Increase	0.360151		0.267998	114		0.000479446	1.11066	0.151416	0.371443		0.0702108		107	0.000532501	TRUE	Increase			0.000283528	0.000479446	0.000532501
Bacteroidaceae Bacteroides	0.0545698	0.679263	1.60132	Increase	0.640525		0.901278	93		0.0873838	0.704078	-0.506194	0.633627		0.816526		72	0.061525	FALSE	UP-DOWN			0.0545698	0.0873838	0.061525
Burkholderiales	4.39342e-05	0.59774	1.51334	Increase	0.72628		0.540646	95		6.64875e-05	0.805423	-0.312181	0.721045		0.780082		74	5.35506e-05	FALSE	UP-DOWN			4.39342e-05	6.64875e-05	5.35506e-05
Ruminococcaceae Flavonifractor	0.000476834	0.574648	1.48931	Increase	0.345442		0.118512	83		0.000710155	1.52172	0.605703	0.344779		1.67856		46	0.00108066	TRUE	Increase			0.000476834	0.000710155	0.00108066
Lactobacillales	0.0017513	0.570779	1.48533	Increase	0.674473		0.322481	106		0.00260125	0.672144	-0.573159	0.664992		0.304524		93	0.00174841	FALSE	UP-DOWN			0.0017513	0.00260125	0.00174841
Lachnospiraceae Lachnoclostridium	0.000212615	0.470064	1.38517	Increase	0.611978		0.238327	92		0.000763226	1.40167	0.487151	0.605733		1.08728		60	0.000405839	TRUE	Increase			0.000212615	0.000763226	0.000405839
Unclassified Bacteria	0.0141642	0.38302	1.30407	Increase	0.293937		0.352585	87		0.0184711	1.0898	0.124065	0.286585		1.57014		52	0.0201298	TRUE	Increase			0.0141642	0.0184711	0.0201298
Lachnospiraceae Ruminococcus gnavus	1.5005e-05	0.336248	1.26247	Increase	0.980888		0.281378	105		2.92693e-05	0.648578	-0.624647	0.979915		0.0349806		113	0.000138779	FALSE	UP-DOWN			1.5005e-05	2.92693e-05	0.000138779
Actinomycetaceae Actinomyces	0.000671554	0.184112	1.13612	Increase	0.414079		0.0425779	71		0.000762964	0.348488	-1.52082	0.397419		4.19384	*	21	0.000265884	FALSE	UP-DOWN			0.000671554	0.000762964	0.000265884
Erysipelotrichaceae	0.00477344	0.163913	1.12032	Increase	1		0.247554	78		0.00534779	0.942399	-0.0855901	1		2.35831		37	0.00503975	FALSE	UP-DOWN			0.00477344	0.00534779	0.00503975
Enterococcaceae	0.00274669	0.0541411	1.03824	Increase	0.98602		0.151772	100		0.00285172	0.633358	-0.658907	0.979915		0.0370291		111	0.00180616	FALSE	UP-DOWN			0.00274669	0.00285172	0.00180616
Streptomycetaceae Streptomyces	0.00108265	-0.151695	0.900192	Decrease	0.726016		1.07902	55		0.000974592	0.879579	-0.185115	0.740496		0.0365466		112	0.00085723	TRUE	Decrease			0.00108265	0.000974592	0.00085723
Enterococcaceae Enterococcus	0.0041182	-0.164238	0.8924	Decrease	0.90171		0.0825226	101		0.00367508	0.652155	-0.616714	0.906456		0.0125469		114	0.00239672	TRUE	Decrease			0.0041182	0.00367508	0.00239672
Bifidobacteriaceae	0.368184	-0.26301	0.833348	Decrease	0.502636		2.1774	37		0.306825	0.87298	-0.195979	0.511431		0.311438		92	0.267852	TRUE	Decrease			0.368184	0.306825	0.267852
Bacteroidaceae	0.000313383	-0.401932	0.756844	Decrease	0.480427		0.34987	85		0.000237182	0.500444	-0.998719	0.463771		1.59698		49	0.000118696	TRUE	Decrease			0.000313383	0.000237182	0.000118696
Unclassified Actinobacteria	0.00983412	-0.451665	0.731198	Decrease	0.269692		1.75701	44		0.00719069	0.85968	-0.218128	0.266667		0.598304		80	0.00618169	TRUE	Decrease			0.00983412	0.00719069	0.00618169
Coriobacteriaceae Collinsella	0.0128816	-0.466026	0.723956	Decrease	0.480427		0.219423	81		0.00932571	2.60144	1.37931	0.492427		1.75449		44	0.0242603	FALSE	DOWN-UP			0.0128816	0.00932571	0.0242603
Bifidobacteriaceae Bifidobacterium	0.015812	-0.601555	0.659043	Decrease	0.314006		4.13138	15	*	0.0104208	0.900234	-0.151627	0.323672		0.0602819		108	0.00938118	TRUE	Decrease			0.015812	0.0104208	0.00938118
Enterobacteriaceae Citrobacter	0.000217101	-0.642165	0.640751	Decrease	0.194994		0.351272	82		0.000139108	0.46355	-1.1092	0.190017		1.71041		45	6.44833e-05	TRUE	Decrease			0.000217101	0.000139108	6.44833e-05
Staphylococcaceae Staphylococcus	0.000352694	-0.82757	0.563477	Decrease	0.0819162		0.509821	69		0.000198735	6.70823	2.74593	0.0760058		4.53341	*	19	0.00133316	FALSE	DOWN-UP			0.000352694	0.000198735	0.00133316
Unknown	0.00127049	-0.910672	0.531937	Decrease	0.364999		0.0778076	76		0.00067582	2.58434	1.3698	0.357251		2.66716		34	0.00174655	FALSE	DOWN-UP			0.00127049	0.00067582	0.00174655
Actinomycetaceae Varibaculum	0.000215206	-1.10012	0.466478	Decrease	0.353845		3.0158	25	*	0.000100389	0.353088	-1.5019	0.357251		0.718928		77	3.54461e-05	TRUE	Decrease			0.000215206	0.000100389	3.54461e-05
Verrucomicrobiaceae Akkermansia	0.0102217	-1.23119	0.425965	Decrease	0.95497		0.720345	91		0.00435407	2.16016	1.11114	0.960149		1.2247		59	0.00940551	FALSE	DOWN-UP			0.0102217	0.00435407	0.00940551
Archaea	5.57645e-05	-1.29174	0.408457	Decrease	0.519213		0.275196	77		2.27774e-05	4.98824	2.31853	0.523627		2.46716		36	0.000113619	FALSE	DOWN-UP			5.57645e-05	2.27774e-05	0.000113619
Bifidobacteriaceae Bifidobacterium breve	0.00124595	-1.60781	0.328095	Decrease	0.179598		2.62624	31		0.000408791	0.620705	-0.688021	0.167092		0.131012		102	0.000253739	TRUE	Decrease			0.00124595	0.000408791	0.000253739
Moraxellaceae	7.86094e-05	-2.18406	0.220055	Decrease	0.09744		3.59021	19	*	1.72984e-05	10.9378	3.45126	0.09744		4.87374	*	17	0.000189207	FALSE	DOWN-UP			7.86094e-05	1.72984e-05	0.000189207
Enterobacteriaceae Enterobacter	0.000154718	-2.20224	0.2173	Decrease	0.640525		0.23687	98		3.36203e-05	4.33958	2.11755	0.633659		0.621084		78	0.000145898	FALSE	DOWN-UP			0.000154718	3.36203e-05	0.000145898
Erysipelotrichaceae Erysipelatoclostridium	0.0268756	-2.56427	0.169074	Decrease	0.381767		0.2594	84		0.00454396	0.967468	-0.0477148	0.384582		1.62746		48	0.00439614	TRUE	Decrease			0.0268756	0.00454396	0.00439614
Erysipelotrichaceae Faecalitalea	0.000223902	-2.70855	0.152983	Decrease	1		2.16809	38		3.42532e-05	2.96471	1.56789	1		0.431985		88	0.000101551	FALSE	DOWN-UP			0.000223902	3.42532e-05	0.000101551
Clostridiaceae Unclassified	0.00695809	-2.9978	0.125191	Decrease	0.360151		3.88737	18	*	0.000871091	4.62113	2.20825	0.357251		0.582439		81	0.00402542	FALSE	DOWN-UP			0.00695809	0.000871091	0.00402542
Enterobacteriaceae Klebsiella	0.000129482	-3.2998	0.101546	Decrease	0.227051		0.000772955	99		3.78915e-05	0.375969	-1.41131	0.237501		0.0812454		106	1.68223e-05	TRUE	Decrease			0.000129482	3.78915e-05	1.68223e-05
Coriobacteriaceae Atopobium	0.000175901	-4.12456	0.0573303	Decrease	0.223035		0.867564	97		1.00844e-05	0.839471	-0.252447	0.2159		0.873232		67	8.4656e-06	TRUE	Decrease			0.000175901	1.00844e-05	8.4656e-06
Clostridiales Family XI Anaerococcus	0.000320215	-4.24049	0.0529037	Decrease	0.583981		1.25341	51		1.69405e-05	1.16128	0.215712	0.563057		0.108647		104	1.96727e-05	FALSE	DOWN-UP			0.000320215	1.69405e-05	1.96727e-05
Clostridiaceae Sarcina	0.0829865	-6.22293	0.0133879	Decrease	0.506276		2.80781	29		0.015734	851.318	9.73355	0.523627		0.853009		69	0.00807551	FALSE	DOWN-UP			0.0829865	0.015734	0.00807551
																							1.45199	1.44102	1.34696

## Sheet: Old
Family	Spec	Base_Mean	BM_FC		BM_treatment.fdr	CF1 CF3 Significance	BM_VIP_SUM	BM_VIP_Sig	Mid_Mean	MEFoldChange	ME_treatment.fdr	CF3 CF6 Significance	ME_VIP_SUM	ME_VIP_Sig	End_Mean	BothDirection
Proteobacteria	Alcaligenaceae.Parasutterella	0.000229267	2.26868	1.18185300993787	0.0498827	*	0.0986014		0.000520133	5.86492	0.0579703		6.51561	*	0.00305054	Increase
Firmicutes	Bacillaceae	4.99233e-06	-6.43036	#NUM!	0.00341006	*	0.124987		7.76368e-07	243.709	0.00527009	*	5.709	*	0.000189208	DOWN-UP
Firmicutes	Bacillaceae.Bacillus	5.4658e-05	-1.49995	#NUM!	0.00756169	*	0.0328415		3.644e-05	55.5065	0.00527009	*	5.86844	*	0.00202266	DOWN-UP
Firmicutes	Bacillales	4.69907e-05	2.23224	1.15849500970433	0.00756169	*	0.0430704		0.000104895	5.60401	0.00527009	*	5.27923	*	0.000587831	Increase
Actinobacteria	Bifidobacteriaceae.Bifidobacterium.longum.subsp..longum	0.00549086	-1.6613	0.73231039690316+4.53236014182719i	0.0424192	*	2.70668		0.00330517	0.573672	0.0362326	*	3.38185	*	0.00189608	Decrease
Actinobacteria	Bifidobacteriales	0.000170928	-1.93864	0.95504825114374+4.53236014182719i	0.011994	*	3.92978	*	8.81687e-05	0.310993	0.00695675	*	3.13385	*	2.74198e-05	Decrease
Firmicutes	Christensenellaceae.Christensenellaceae.R.7.group	2.23533e-05	-2.8273	#NUM!	0.00341006	*	1.46797		7.90623e-06	120.576	0.00527009	*	6.2494	*	0.000953303	DOWN-UP
Firmicutes	Clostridiaceae..Clostridium.sensu.stricto	0.000266549	-74.6943	6.22292571516516+4.53236014182719i	0.00927536	*	2.3604		3.56854e-06	0.513252	0.0112202	*	5.90659	*	0.00303796	Decrease
Firmicutes	Clostridiaceae.Clostridium.neonatale	0.000222037	-98.5696	6.6230710084565+4.53236014182719i	0.00341006	*	3.2286	*	2.25259e-06	4.43934e-09	0.00341006	*	1.46223		1e-14	Decrease
Firmicutes	Clostridiales	0.0122361	3.33103	1.73596754233182	0.00341006	*	6.13445	*	0.0407588	1.50472	0.00341006	*	2.97555		0.0613306	Increase
Proteobacteria	Enterobacteriaceae	0.164042	-4.29017	2.1010338506567+4.53236014182719i	0.00341006	*	7.82557	*	0.0382367	0.487764	0.00341006	*	6.01915	*	0.0186504	Decrease
Proteobacteria	Enterobacteriaceae.Enterobacteriaceae.bacterium	0.0721467	-3.43457	1.78012923572558+4.53236014182719i	0.00341006	*	2.84282		0.0210061	0.44396	0.00828157	*	0.877345		0.0109229	Decrease
Proteobacteria	Enterobacteriaceae.Escherichia.Shigella	0.00578487	-9.84777	3.29979642775084+4.53236014182719i	0.00341006	*	5.65374	*	0.00058743	0.519987	0.00341006	*	3.9018	*	0.000220856	Decrease
Proteobacteria	Enterobacteriaceae.Salmonella.enterica.subsp..enterica.serovar.Paratyphi.A	0.000849687	-4.21199	2.07450222687412+4.53236014182719i	0.00341006	*	6.53307	*	0.00020173	0.296892	0.00341006	*	6.40916	*	5.98922e-05	Decrease
Proteobacteria	Enterobacteriales	0.000461288	-11.1191	3.47497388877942+4.53236014182719i	0.00341006	*	7.68433	*	4.1486e-05	0.825718	0.00341006	*	0.547121		3.42557e-05	Decrease
Firmicutes	Erysipelotrichaceae.Erysipelotrichaceae	3.47226e-05	-1.59212	#NUM!	0.00341006	*	0.350703		2.1809e-05	69.3468	0.00341006	*	4.60202	*	0.00151238	DOWN-UP
Firmicutes	Erysipelotrichaceae.Holdemanella	4.80526e-06	-1.28206	#NUM!	0.0107356	*	0.959841		3.74808e-06	167.121	0.00527009	*	5.38844	*	0.000626383	DOWN-UP
Firmicutes	Erysipelotrichaceae.Turicibacter	1.821e-06	14.4969	3.857670725237	0.0370362	*	2.45195		2.63988e-05	5.90466	0.043831	*	0.960711		0.000155876	Increase
Firmicutes	Firmicutes.Unclassified	0.00281358	3.22487	0.508513	0.0396659	*	3.51656	*	0.00907343	0.871322	0.0210804	*	-1.14768		0.00790589	UP-DOWN
Proteobacteria	Gammaproteobacteria.Unclassified	0.00840551	-4.57704	2.19441628968052+4.53236014182719i	0.00341006	*	8.24022	*	0.00183645	0.703001	0.00341006	*	1.27341		0.00129102	Decrease
Firmicutes	Lachnospiraceae	0.0188607	5.83292	2.54421817883539	0.00341006	*	7.56714	*	0.110013	1.24626	0.00341006	*	0.0534167		0.137104	Increase
Firmicutes	Lachnospiraceae.Blautia	1e-14	5.38626	2.42928402662685	0.00927536	*	3.45121	*	0.000256437	1.62755	0.00341006	*	1.29484		0.000110294	Increase
Firmicutes	Lachnospiraceae.Coprococcus	4.10658e-05	3.23689	1.69460811771985	0.00341006	*	0.425817		0.00674764	8.72022	0.00341006	*	7.97933	*	0.00546952	Increase
Firmicutes	Lachnospiraceae.Lachnospiraceae..UCG.008..NK4A136..NK4A136..NC2004..ND3007.	2.70213e-05	5.0577	2.33848118252612	0.00341006	*	1.09624		0.00796892	4.43624	0.00341006	*	3.71896	*	0.00281772	Increase
Firmicutes	Lachnospiraceae.Roseburia	8.42844e-05	171.189	7.41944594342885	0.0424192	*	1.40629		0.000426285	1.71166	0.0329032	*	0.565376		0.0018911	Increase
Firmicutes	Lachnospiraceae.Sellimonas	2.60127e-05	1.95064	0.963949755671416	0.0333774	*	0.434133		0.000226991	4.74146	0.026501	*	3.40132	*	0.000799892	Increase
Firmicutes	Lachnospiraceae.Tyzzerella	0.00014429	8.72617	3.12534905957884	0.0135268	*	1.93179		0.000182161	3.52389	0.00828157	*	2.47666		0.000118146	Increase
Actinobacteria	Micrococcaceae.Rothia	0.000468727	-2.81468	#NUM!	0.0370362	*	3.21521	*	0.000166529	1.02785	0.0335637	*	0.0827969		0.000171167	DOWN-UP
Proteobacteria	Moraxellaceae.Acinetobacter	6.1512e-06	-1.32697	#NUM!	0.00756169	*	1.93483		4.63554e-06	809.657	0.0099952	*	5.38417	*	0.00375319	DOWN-UP
Firmicutes	Peptostreptococcaceae	0.000570525	6.73393	0.828268	0.0416202	*	5.03819	*	0.00384187	0.951445	0.0356745	*	-1.05103		0.00365533	UP-DOWN
Firmicutes	Peptostreptococcaceae.Intestinibacter	2.32206e-05	27.3977	4.77598082943683	0.00756169	*	10.2701	*	0.00063619	1.11202	0.00341006	*	1.92802		0.000707455	Increase
Firmicutes	Peptostreptococcaceae.Peptoclostridium	0.000179281	8.80804	0.944879	0.0253623	*	5.0665	*	0.00157911	0.744519	0.0112202	*	-1.34315		0.00117568	UP-DOWN
Proteobacteria	Pseudomonadaceae.Pseudomonas	1.41767e-05	-3.26352	#NUM!	0.0376028	*	0.202202		4.34398e-06	287.335	0.0238704	*	5.21846	*	0.00124818	DOWN-UP
Firmicutes	Ruminococcaceae	0.00175079	4.3843	2.13234691881128	0.00341006	*	2.33149		0.007676	2.68061	0.00341006	*	7.18634	*	0.0205764	Increase
Firmicutes	Ruminococcaceae.Butyricicoccus	0.000355444	-5.74056	#NUM!	0.00644122	*	2.305		6.1918e-05	49.2992	0.00341006	*	6.76103	*	0.00305251	DOWN-UP
Firmicutes	Ruminococcaceae.Faecalibacterium	0.000110136	100.933	6.65724901307673	0.00341006	*	1.83869		0.0111164	3.25543	0.00341006	*	6.60231	*	0.0361886	Increase
Firmicutes	Ruminococcaceae.Ruminococcaceae	6.923e-05	3.63877	1.8634488849896	0.0149603	*	0.173495		0.000251912	6.34563	0.00695675	*	4.3869	*	0.00159854	Increase
Firmicutes	Ruminococcaceae.Ruminococcus	1.94868e-05	53.1192	5.73116265654659	0.011994	*	1.21927		0.00103513	4.50907	0.0163045	*	3.45428	*	0.00466746	Increase
Firmicutes	Ruminococcaceae.Subdoligranulum	1.06488e-05	291.491	8.187305205297	0.0107356	*	1.26663		0.00310402	3.09623	0.00695675	*	3.56944	*	0.00961076	Increase
Firmicutes	Unclassified.Clostridia	0.000107473	5.41618	2.43727624522171	0.00341006	*	8.64138	*	0.000582091	1.31937	0.00341006	*	0.791228		0.000767997	Increase
Proteobacteria	Unclassified.Proteobacteria	0.000417569	-2.89264	#NUM!	0.0469303	*	5.15869	*	0.000144355	1.78404	0.0552105		2.005		0.000257536	DOWN-UP
Firmicutes	Veillonellaceae	0.00172938	7.8833	0.896708	0.00756169	*	7.677	*	0.0136332	0.764865	0.00828157	*	-1.30742		0.0104276	UP-DOWN
Proteobacteria	Vibrionaceae.Vibrio	0.000208193	-2.39043	1.25727308195626+4.53236014182719i	0.0370362	*	2.93489		8.7094e-05	0.889414	0.0322061	*	0.010512		7.74627e-05	Decrease

## Sheet: Trim2
Taxa	Base_Mean	BMLog2FC	BM_treatment.fdr	BM_VIP_SUM	Mid_Mean	MELog2FC	ME_treatment.fdr	ME_VIP_SUM	End_Mean	Trend
Ruminococcaceae Subdoligranulum	1.06488e-05	8.18731	0.0107356	1.26663	0.00310402	1.63051	0.00695675	3.56944	0.00961076
Lachnospiraceae Roseburia	8.42844e-05	7.41945	0.0424192	1.40629	0.000426285	0.775395	0.0329032	0.565376	0.0018911
Ruminococcaceae Faecalibacterium	0.000110136	6.65725	0.00341006	1.83869	0.0111164	1.70285	0.00341006	6.60231	0.0361886
Ruminococcaceae Ruminococcus	1.94868e-05	5.73116	0.011994	1.21927	0.00103513	2.17283	0.0163045	3.45428	0.00466746
Peptostreptococcaceae Intestinibacter	2.32206e-05	4.77598	0.00756169	10.2701	0.00063619	0.153181	0.00341006	1.92802	0.000707455
Erysipelotrichaceae Turicibacter	1.821e-06	3.85767	0.0370362	2.45195	2.63988e-05	2.56185	0.043831	0.960711	0.000155876
Lachnospiraceae Tyzzerella	0.00014429	3.12535	0.0135268	1.93179	0.000182161	1.81717	0.00828157	2.47666	0.000118146
Lachnospiraceae	0.0188607	2.54422	0.00341006	7.56714	0.110013	0.317604	0.00341006	0.0534167	0.137104
Unclassified Clostridia	0.000107473	2.43728	0.00341006	8.64138	0.000582091	0.399854	0.00341006	0.791228	0.000767997
Lachnospiraceae Blautia	1e-14	2.42928	0.00927536	3.45121	0.000256437	0.702705	0.00341006	1.29484	0.000110294
Lachnospiraceae Lachnospiraceae (UCG-008, NK4A136, NK4A136, NC2004, ND3007)	2.70213e-05	2.33848	0.00341006	1.09624	0.00796892	2.14934	0.00341006	3.71896	0.00281772
Ruminococcaceae	0.00175079	2.13235	0.00341006	2.33149	0.007676	1.42256	0.00341006	7.18634	0.0205764
Ruminococcaceae Ruminococcaceae	6.923e-05	1.86345	0.0149603	0.173495	0.000251912	2.66576	0.00695675	4.3869	0.00159854
Clostridiales	0.0122361	1.73597	0.00341006	6.13445	0.0407588	0.589498	0.00341006	2.97555	0.0613306
Lachnospiraceae Coprococcus	4.10658e-05	1.69461	0.00341006	0.425817	0.00674764	3.12436	0.00341006	7.97933	0.00546952
Alcaligenaceae Parasutterella	0.000229267	1.18185	0.0498827	0.0986014	0.000520133	2.55211	0.058**	6.51561	0.00305054
Bacillales	4.69907e-05	1.1585	0.00756169	0.0430704	0.000104895	2.48646	0.00527009	5.27923	0.000587831
Lachnospiraceae Sellimonas	2.60127e-05	0.96395	0.0333774	0.434133	0.000226991	2.24533	0.026501	3.40132	0.000799892
Firmicutes Unclassified	0.00281358	1.68924	0.0396659	3.51656	0.00907343	-0.198722	0.0210804	0.930339	0.00790589
Peptostreptococcaceae	0.000570525	2.75145	0.0416202	5.03819	0.00384187	-0.0718083	0.0356745	1.67267	0.00365533
Peptostreptococcaceae Peptoclostridium	0.000179281	3.13882	0.0253623	5.0665	0.00157911	-0.425619	0.0112202	1.8882	0.00117568
Veillonellaceae	0.00172938	2.9788	0.00756169	7.677	0.0136332	-0.386722	0.00828157	0.545841	0.0104276
Bifidobacteriaceae Bifidobacterium longum subsp. longum	0.00549086	-0.73231	0.0424192	2.70668	0.00330517	-0.801702	0.0362326	3.38185	0.00189608
Bifidobacteriales	0.000170928	-0.955048	0.011994	3.92978	8.81687e-05	-1.68505	0.00695675	3.13385	2.74198e-05
Clostridiaceae Clostridium sensu stricto	0.000266549	-2.39899	0.00927536	2.3604	3.56854e-06	-0.962262	0.0112202	5.90659	0.00303796
Clostridiaceae Clostridium neonatale	0.000222037	-6.62307	0.00341006	3.2286	2.25259e-06	-27.747	0.00341006	1.46223	0
Enterobacteriaceae	0.164042	-2.10103	0.00341006	7.82557	0.0382367	-1.03575	0.00341006	6.01915	0.0186504
Enterobacteriaceae Enterobacteriaceae bacterium	0.0721467	-1.77281	0.00341006	2.84282	0.0210061	-1.1715	0.00828157	0.877345	0.0109229
Enterobacteriaceae Escherichia-Shigella	0.00578487	-1.78013	0.00341006	5.65374	0.00058743	-0.943452	0.00341006	3.9018	0.000220856
Enterobacteriaceae Salmonella enterica subsp. enterica serovar Paratyphi A	0.000849687	-2.0745	0.00341006	6.53307	0.00020173	-1.75199	0.00341006	6.40916	5.98922e-05
Enterobacteriales	0.000461288	-3.47497	0.00341006	7.68433	4.1486e-05	-0.27628	0.00341006	0.547121	3.42557e-05
Gammaproteobacteria Unclassified	0.00840551	-2.19442	0.00341006	8.24022	0.00183645	-0.508402	0.00341006	1.27341	0.00129102
Vibrionaceae Vibrio	0.000208193	-1.25727	0.0370362	2.93489	8.7094e-05	-0.169073	0.0322061	0.010512	7.74627e-05
Bacillaceae	4.99233e-06	-2.6849	0.00341006	0.124987	7.76368e-07	7.92901	0.00527009	5.709	0.000189208
Bacillaceae Bacillus	5.4658e-05	-0.584911	0.00756169	0.0328415	3.644e-05	5.79458	0.00527009	5.86844	0.00202266
Christensenellaceae Christensenellaceae R-7 group	2.23533e-05	-1.49943	0.00341006	1.46797	7.90623e-06	6.9138	0.00527009	6.2494	0.000953303
Erysipelotrichaceae Erysipelotrichaceae	3.47226e-05	-0.670952	0.00341006	0.350703	2.1809e-05	6.11576	0.00341006	4.60202	0.00151238
Erysipelotrichaceae Holdemanella	4.80526e-06	-0.358462	0.0107356	0.959841	3.74808e-06	7.38475	0.00527009	5.38844	0.000626383
Micrococcaceae Rothia	0.000468727	-1.49297	0.0370362	3.21521	0.000166529	0.0396283	0.0335637	0.0827969	0.000171167
Moraxellaceae Acinetobacter	6.1512e-06	-0.408132	0.00756169	1.93483	4.63554e-06	9.66117	0.0099952	5.38417	0.00375319
Pseudomonadaceae Pseudomonas	1.41767e-05	-1.70643	0.0376028	0.202202	4.34398e-06	8.16659	0.0238704	5.21846	0.00124818
Ruminococcaceae Butyricicoccus	0.000355444	-2.52119	0.00644122	2.305	6.1918e-05	5.62349	0.00341006	6.76103	0.00305251
Unclassified Proteobacteria	0.000417569	-1.53239	0.0469303	5.15869	0.000144355	0.835147	0.055**	2.005	0.000257536

## Sheet: FInal Format_DIrection
		Relative Abundance (%)			Baseline vs Midpoint			Midpoint vs Endpoint
Family	Taxa	Baseline	Midpoint	Endpoint	Log2 FC	VIP Sum	fdr p-value	Log2FC	VIP Sum	fdr p-value	Trend
Actinobacteria	Coriobacteriaceae	0.00151962	0.00288729	0.00323458	0.926	0.625437	0.631**	0.163865	0.247091	0.634**
Proteobacteria	Betaproteobacteria	3.45493e-05	7.96536e-05	0.000115111	1.20508	0.859848	0.121**	0.531214	1.54568	0.107**
	Alcaligenaceae Parasutterella	0.000229267	0.000520133	0.00305054	1.18185	0.0986014	0.0498827	2.55211	6.51561	0.058**
Firmicutes	Ruminococcaceae Subdoligranulum	1.06488e-05	0.00310402	0.00961076	8.18731	1.26663	0.0107356	1.63051	3.56944	0.00695675
	Lachnospiraceae Roseburia	8.42844e-05	0.000426285	0.0018911	7.41945	1.40629	0.0424192	0.775395	0.565376	0.0329032
	Ruminococcaceae Faecalibacterium	0.000110136	0.0111164	0.0361886	6.65725	1.83869	0.00341006	1.70285	6.60231	0.00341006
	Ruminococcaceae Ruminococcus	1.94868e-05	0.00103513	0.00466746	5.73116	1.21927	0.011994	2.17283	3.45428	0.0163045
	Peptostreptococcaceae Intestinibacter	2.32206e-05	0.00063619	0.000707455	4.77598	10.2701	0.00756169	0.153181	1.92802	0.00341006
	Erysipelotrichaceae Turicibacter	1.821e-06	2.63988e-05	0.000155876	3.85767	2.45195	0.0370362	2.56185	0.960711	0.043831
	Lachnospiraceae Tyzzerella	0.00014429	0.000182161	0.000118146	3.12535	1.93179	0.0135268	1.81717	2.47666	0.00828157
	Lachnospiraceae	0.0188607	0.110013	0.137104	2.54422	7.56714	0.00341006	0.317604	0.0534167	0.00341006
	Unclassified Clostridia	0.000107473	0.000582091	0.000767997	2.43728	8.64138	0.00341006	0.399854	0.791228	0.00341006
	Lachnospiraceae Blautia	1e-14	0.000256437	0.000110294	2.42928	3.45121	0.00927536	0.702705	1.29484	0.00341006
	Lachnospiraceae Lachnospiraceae	2.70213e-05	0.00796892	0.00281772	2.33848	1.09624	0.00341006	2.14934	3.71896	0.00341006
	Lachnospiraceae Fusicatenibacter	8.21549e-06	0.00203533	0.00136712	4.80553	1.05271	0.213**	0.640587	0.208372	0.221**
	Ruminococcaceae	0.00175079	0.007676	0.0205764	2.13235	2.33149	0.00341006	1.42256	7.18634	0.00341006
	Ruminococcaceae Ruminococcaceae	6.923e-05	0.000251912	0.00159854	1.86345	0.173495	0.0149603	2.66576	4.3869	0.00695675
	Clostridiales	0.0122361	0.0407588	0.0613306	1.73597	6.13445	0.00341006	0.589498	2.97555	0.00341006
	Lachnospiraceae Coprococcus	4.10658e-05	0.00674764	0.00546952	1.69461	0.425817	0.00341006	3.12436	7.97933	0.00341006
	Bacillales	4.69907e-05	0.000104895	0.000587831	1.1585	0.0430704	0.00756169	2.48646	5.27923	0.00527009
	Lachnospiraceae Sellimonas	2.60127e-05	0.000226991	0.000799892	0.96395	0.434133	0.0333774	2.24533	3.40132	0.026501
	Unclassified Bacilli	0.000283528	0.000479446	0.000532501	0.757877	0.267998	0.360**	0.151416	0.0702108	0.371**
	Veillonellaceae	0.00172938	0.0136332	0.0104276	2.9788	7.677	0.00756169	-0.386722	0.545841	0.00828157
	Peptostreptococcaceae	0.000570525	0.00384187	0.00365533	2.75145	5.03819	0.0416202	-0.0718083	1.67267	0.0356745
	Peptostreptococcaceae Peptoclostridium	0.000179281	0.00157911	0.00117568	3.13882	5.0665	0.0253623	-0.425619	1.8882	0.0112202
	Porphyromonadaceae Parabacteroides	0.0022424	0.00590495	0.00245954	1.39688	0.474609	0.775**	-1.26354	0.0581874	0.794**
	Acidaminococcaceae Phascolarctobacterium	0.000320673	0.000658873	0.000470942	1.0389	0.314132	0.802**	-0.484452	2.06755	0.794**
	Lactobacillales	0.0017513	0.00260125	0.00174841	0.570779	0.322481	0.675**	-0.573159	0.304524	0.665**
	Enterococcaceae	0.00274669	0.00285172	0.00180616	0.0541411	0.151772	0.986**	-0.658907	0.0370291	0.980**
	Firmicutes Unclassified	0.00281358	0.00907343	0.00790589	1.68924	3.51656	0.0396659	-0.198722	0.930339	0.0210804
Bacteroides	Bacteroidales	0.0112792	0.0233269	0.0160213	1.04832	0.335445	0.609**	-0.541999	0.374546	0.606**
	Bacteroidaceae Bacteroides	0.0545698	0.0873838	0.061525	0.679263	0.901278	0.641**	-0.506194	0.816526	0.634**
Proteobacteria	Alcaligenaceae Sutterella	4.59296e-06	0.00126006	0.000508618	8.099	1.077	0.236**	-1.309	1.015	0.251**
	Enterobacteriaceae Enterobacteriaceae	0.0721467	0.0210061	0.0109229	-1.77281	2.84282	0.00341006	-1.1715	0.877345	0.00828157
	Enterobacteriaceae Escherichia-Shigella	0.00578487	0.00058743	0.000220856	-1.78013	5.65374	0.00341006	-0.943452	3.9018	0.00341006
	Enterobacteriaceae Salmonella enterica PA	0.000849687	0.00020173	5.98922e-05	-2.0745	6.53307	0.00341006	-1.75199	6.40916	0.00341006
	Enterobacteriaceae	0.164042	0.0382367	0.0186504	-2.10103	7.82557	0.00341006	-1.03575	6.01915	0.00341006
	Gammaproteobacteria Unclassified	0.00840551	0.00183645	0.00129102	-2.19442	8.24022	0.00341006	-0.508402	1.27341	0.00341006
	Enterobacteriales	0.000461288	4.1486e-05	3.42557e-05	-3.47497	7.68433	0.00341006	-0.27628	0.547121	0.00341006
	Vibrionaceae Vibrio	0.000208193	8.7094e-05	7.74627e-05	-1.25727	2.93489	0.0370362	-0.169073	0.010512	0.0322061
Actinobacteria	Bifidobacteriaceae Bifidobacterium longum	0.00549086	0.00330517	0.00189608	-0.73231	2.70668	0.0424192	-0.801702	3.38185	0.0362326
	Bifidobacteriales	0.000170928	8.81687e-05	2.74198e-05	-0.955048	3.92978	0.011994	-1.68505	3.13385	0.00695675
	Bifidobacteriaceae	0.368184	0.306825	0.267852	-0.26301	2.1774	0.502636	-0.195979	0.311438	0.511**
	Bifidobacteriaceae Bifidobacterium	0.015812	0.0104208	0.00938118	-0.601555	4.13138	0.314006	-0.151627	0.0602819	0.324**
	Unclassified Actinobacteria	0.00983412	0.00719069	0.00618169	-0.451665	1.75701	0.270**	-0.218128	0.598304	0.267**
	Actinomycetaceae Varibaculum	0.000215206	0.000100389	3.54461e-05	-1.10012	3.0158	0.354**	-1.5019	0.718928	0.357**
Firmicutes	Clostridiaceae Clostridium sensu stricto	0.000266549	3.56854e-06	0.00303796	-2.39899	2.3604	0.00927536	-0.962262	5.90659	0.0112202
	Clostridiaceae Clostridium neonatale	0.000222037	2.25259e-06	0	-6.62307	3.2286	0.00341006	-27.747	1.46223	0.00341006
	Enterococcaceae Enterococcus	0.0041182	0.00367508	0.00239672	-0.164238	0.0825226	0.902**	-0.616714	0.0125469	0.907**
	Erysipelotrichaceae Erysipelatoclostridium	0.0268756	0.00454396	0.00439614	-2.56427	0.2594	0.381767	-0.0477148	1.62746	0.385**
	Erysipelotrichaceae Holdemanella	4.80526e-06	3.74808e-06	0.000626383	-0.358462	0.959841	0.0107356	7.38475	5.38844	0.00527009
	Bacillaceae	4.99233e-06	7.76368e-07	0.000189208	-2.6849	0.124987	0.00341006	7.92901	5.709	0.00527009
	Bacillaceae Bacillus	5.4658e-05	3.644e-05	0.00202266	-0.584911	0.0328415	0.00756169	5.79458	5.86844	0.00527009
	Christensenellaceae Christensenellaceae	2.23533e-05	7.90623e-06	0.000953303	-1.49943	1.46797	0.00341006	6.9138	6.2494	0.00527009
	Erysipelotrichaceae Erysipelotrichaceae	3.47226e-05	2.1809e-05	0.00151238	-0.670952	0.350703	0.00341006	6.11576	4.60202	0.00341006
	Ruminococcaceae Butyricicoccus	0.000355444	6.1918e-05	0.00305251	-2.52119	2.305	0.00644122	5.62349	6.76103	0.00341006
	Staphylococcaceae Staphylococcus	0.000352694	0.000198735	0.00133316	-0.82757	0.509821	0.082**	2.74593	4.53341	0.076**
Proteobacteria	Moraxellaceae Acinetobacter	6.1512e-06	4.63554e-06	0.00375319	-0.408132	1.93483	0.00756169	9.66117	5.38417	0.0099952
	Moraxellaceae	7.86094e-05	1.72984e-05	0.000189207	-2.18406	3.59021	0.097**	3.45126	4.87374	0.097**
	Unclassified Proteobacteria	0.000417569	0.000144355	0.000257536	-1.53239	5.15869	0.0469303	0.835147	2.005	0.055**
	Pseudomonadaceae Pseudomonas	1.41767e-05	4.34398e-06	0.00124818	-1.70643	0.202202	0.0376028	8.16659	5.21846	0.0238704
	Micrococcaceae Rothia	0.000468727	0.000166529	0.000171167	-1.49297	3.21521	0.0370362	0.0396283	0.0827969	0.0335637
Actinobacteria	Coriobacteriaceae Collinsella	0.0128816	0.00932571	0.0242603	-0.466026	0.219423	0.480427	1.37931	1.75449	0.492**
Verrucomicroba	Verrucomicrobiaceae Akkermansia	0.0102217	0.00435407	0.00940551	-1.23119	0.720345	0.95497	1.11114	1.2247	0.960**

## Sheet: Final Format family
		Relative Abundance (%)			Baseline vs Midpoint			Midpoint vs Endpoint
Family	Taxa	Baseline	Midpoint	Endpoint	Log2 FC	VIP Sum	fdr p-value	Log2FC	VIP Sum	fdr p-value	Trend
Actinobacteria	Coriobacteriaceae	0.00151962	0.00288729	0.00323458	0.926	0.625437	0.631**	0.163865	0.247091	0.634**
	Bifidobacteriaceae Bifidobacterium longum	0.00549086	0.00330517	0.00189608	-0.73231	2.70668	0.0424192	-0.801702	3.38185	0.0362326
	Bifidobacteriales	0.000170928	8.81687e-05	2.74198e-05	-0.955048	3.92978	0.011994	-1.68505	3.13385	0.00695675
	Bifidobacteriaceae	0.368184	0.306825	0.267852	-0.26301	2.1774	0.502636	-0.195979	0.311438	0.511**
	Bifidobacteriaceae Bifidobacterium	0.015812	0.0104208	0.00938118	-0.601555	4.13138	0.314006	-0.151627	0.0602819	0.324**
	Unclassified Actinobacteria	0.00983412	0.00719069	0.00618169	-0.451665	1.75701	0.270**	-0.218128	0.598304	0.267**
	Actinomycetaceae Varibaculum	0.000215206	0.000100389	3.54461e-05	-1.10012	3.0158	0.354**	-1.5019	0.718928	0.357**
	Coriobacteriaceae Collinsella	0.0128816	0.00932571	0.0242603	-0.466026	0.219423	0.480427	1.37931	1.75449	0.492**
Bacteroides	Bacteroidales	0.0112792	0.0233269	0.0160213	1.04832	0.335445	0.609**	-0.541999	0.374546	0.606**
	Bacteroidaceae Bacteroides	0.0545698	0.0873838	0.061525	0.679263	0.901278	0.641**	-0.506194	0.816526	0.634**
Firmicutes	Ruminococcaceae Subdoligranulum	1.06488e-05	0.00310402	0.00961076	8.18731	1.26663	0.0107356	1.63051	3.56944	0.00695675
	Lachnospiraceae Roseburia	8.42844e-05	0.000426285	0.0018911	7.41945	1.40629	0.0424192	0.775395	0.565376	0.0329032
	Ruminococcaceae Faecalibacterium	0.000110136	0.0111164	0.0361886	6.65725	1.83869	0.00341006	1.70285	6.60231	0.00341006
	Ruminococcaceae Ruminococcus	1.94868e-05	0.00103513	0.00466746	5.73116	1.21927	0.011994	2.17283	3.45428	0.0163045
	Peptostreptococcaceae Intestinibacter	2.32206e-05	0.00063619	0.000707455	4.77598	10.2701	0.00756169	0.153181	1.92802	0.00341006
	Erysipelotrichaceae Turicibacter	1.821e-06	2.63988e-05	0.000155876	3.85767	2.45195	0.0370362	2.56185	0.960711	0.043831
	Lachnospiraceae Tyzzerella	0.00014429	0.000182161	0.000118146	3.12535	1.93179	0.0135268	1.81717	2.47666	0.00828157
	Lachnospiraceae	0.0188607	0.110013	0.137104	2.54422	7.56714	0.00341006	0.317604	0.0534167	0.00341006
	Unclassified Clostridia	0.000107473	0.000582091	0.000767997	2.43728	8.64138	0.00341006	0.399854	0.791228	0.00341006
	Lachnospiraceae Blautia	1e-14	0.000256437	0.000110294	2.42928	3.45121	0.00927536	0.702705	1.29484	0.00341006
	Lachnospiraceae Lachnospiraceae	2.70213e-05	0.00796892	0.00281772	2.33848	1.09624	0.00341006	2.14934	3.71896	0.00341006
	Lachnospiraceae Fusicatenibacter	8.21549e-06	0.00203533	0.00136712	4.80553	1.05271	0.213**	0.640587	0.208372	0.221**
	Ruminococcaceae	0.00175079	0.007676	0.0205764	2.13235	2.33149	0.00341006	1.42256	7.18634	0.00341006
	Ruminococcaceae Ruminococcaceae	6.923e-05	0.000251912	0.00159854	1.86345	0.173495	0.0149603	2.66576	4.3869	0.00695675
	Clostridiales	0.0122361	0.0407588	0.0613306	1.73597	6.13445	0.00341006	0.589498	2.97555	0.00341006
	Lachnospiraceae Coprococcus	4.10658e-05	0.00674764	0.00546952	1.69461	0.425817	0.00341006	3.12436	7.97933	0.00341006
	Bacillales	4.69907e-05	0.000104895	0.000587831	1.1585	0.0430704	0.00756169	2.48646	5.27923	0.00527009
	Lachnospiraceae Sellimonas	2.60127e-05	0.000226991	0.000799892	0.96395	0.434133	0.0333774	2.24533	3.40132	0.026501
	Unclassified Bacilli	0.000283528	0.000479446	0.000532501	0.757877	0.267998	0.360**	0.151416	0.0702108	0.371**
	Veillonellaceae	0.00172938	0.0136332	0.0104276	2.9788	7.677	0.00756169	-0.386722	0.545841	0.00828157
	Peptostreptococcaceae	0.000570525	0.00384187	0.00365533	2.75145	5.03819	0.0416202	-0.0718083	1.67267	0.0356745
	Peptostreptococcaceae Peptoclostridium	0.000179281	0.00157911	0.00117568	3.13882	5.0665	0.0253623	-0.425619	1.8882	0.0112202
	Porphyromonadaceae Parabacteroides	0.0022424	0.00590495	0.00245954	1.39688	0.474609	0.775**	-1.26354	0.0581874	0.794**
	Acidaminococcaceae Phascolarctobacterium	0.000320673	0.000658873	0.000470942	1.0389	0.314132	0.802**	-0.484452	2.06755	0.794**
	Lactobacillales	0.0017513	0.00260125	0.00174841	0.570779	0.322481	0.675**	-0.573159	0.304524	0.665**
	Enterococcaceae	0.00274669	0.00285172	0.00180616	0.0541411	0.151772	0.986**	-0.658907	0.0370291	0.980**
	Firmicutes Unclassified	0.00281358	0.00907343	0.00790589	1.68924	3.51656	0.0396659	-0.198722	0.930339	0.0210804
	Clostridiaceae Clostridium sensu stricto	0.000266549	3.56854e-06	0.00303796	-2.39899	2.3604	0.00927536	-0.962262	5.90659	0.0112202
	Clostridiaceae Clostridium neonatale	0.000222037	2.25259e-06	0	-6.62307	3.2286	0.00341006	-27.747	1.46223	0.00341006
	Enterococcaceae Enterococcus	0.0041182	0.00367508	0.00239672	-0.164238	0.0825226	0.902**	-0.616714	0.0125469	0.907**
	Erysipelotrichaceae Erysipelatoclostridium	0.0268756	0.00454396	0.00439614	-2.56427	0.2594	0.381767	-0.0477148	1.62746	0.385**
	Erysipelotrichaceae Holdemanella	4.80526e-06	3.74808e-06	0.000626383	-0.358462	0.959841	0.0107356	7.38475	5.38844	0.00527009
	Bacillaceae	4.99233e-06	7.76368e-07	0.000189208	-2.6849	0.124987	0.00341006	7.92901	5.709	0.00527009
	Bacillaceae Bacillus	5.4658e-05	3.644e-05	0.00202266	-0.584911	0.0328415	0.00756169	5.79458	5.86844	0.00527009
	Christensenellaceae Christensenellaceae	2.23533e-05	7.90623e-06	0.000953303	-1.49943	1.46797	0.00341006	6.9138	6.2494	0.00527009
	Erysipelotrichaceae Erysipelotrichaceae	3.47226e-05	2.1809e-05	0.00151238	-0.670952	0.350703	0.00341006	6.11576	4.60202	0.00341006
	Ruminococcaceae Butyricicoccus	0.000355444	6.1918e-05	0.00305251	-2.52119	2.305	0.00644122	5.62349	6.76103	0.00341006
	Staphylococcaceae Staphylococcus	0.000352694	0.000198735	0.00133316	-0.82757	0.509821	0.082**	2.74593	4.53341	0.076**
Proteobacteria	Betaproteobacteria	3.45493e-05	7.96536e-05	0.000115111	1.20508	0.859848	0.121**	0.531214	1.54568	0.107**
	Alcaligenaceae Parasutterella	0.000229267	0.000520133	0.00305054	1.18185	0.0986014	0.0498827	2.55211	6.51561	0.058**
	Alcaligenaceae Sutterella	4.59296e-06	0.00126006	0.000508618	8.099	1.077	0.236**	-1.309	1.015	0.251**
	Enterobacteriaceae Enterobacteriaceae	0.0721467	0.0210061	0.0109229	-1.77281	2.84282	0.00341006	-1.1715	0.877345	0.00828157
	Enterobacteriaceae Escherichia-Shigella	0.00578487	0.00058743	0.000220856	-1.78013	5.65374	0.00341006	-0.943452	3.9018	0.00341006
	Enterobacteriaceae Salmonella enterica PA	0.000849687	0.00020173	5.98922e-05	-2.0745	6.53307	0.00341006	-1.75199	6.40916	0.00341006
	Enterobacteriaceae	0.164042	0.0382367	0.0186504	-2.10103	7.82557	0.00341006	-1.03575	6.01915	0.00341006
	Gammaproteobacteria Unclassified	0.00840551	0.00183645	0.00129102	-2.19442	8.24022	0.00341006	-0.508402	1.27341	0.00341006
	Enterobacteriales	0.000461288	4.1486e-05	3.42557e-05	-3.47497	7.68433	0.00341006	-0.27628	0.547121	0.00341006
	Vibrionaceae Vibrio	0.000208193	8.7094e-05	7.74627e-05	-1.25727	2.93489	0.0370362	-0.169073	0.010512	0.0322061
	Moraxellaceae Acinetobacter	6.1512e-06	4.63554e-06	0.00375319	-0.408132	1.93483	0.00756169	9.66117	5.38417	0.0099952
	Moraxellaceae	7.86094e-05	1.72984e-05	0.000189207	-2.18406	3.59021	0.097**	3.45126	4.87374	0.097**
	Unclassified Proteobacteria	0.000417569	0.000144355	0.000257536	-1.53239	5.15869	0.0469303	0.835147	2.005	0.055**
	Pseudomonadaceae Pseudomonas	1.41767e-05	4.34398e-06	0.00124818	-1.70643	0.202202	0.0376028	8.16659	5.21846	0.0238704
	Micrococcaceae Rothia	0.000468727	0.000166529	0.000171167	-1.49297	3.21521	0.0370362	0.0396283	0.0827969	0.0335637
Verrucomicroba	Verrucomicrobiaceae Akkermansia	0.0102217	0.00435407	0.00940551	-1.23119	0.720345	0.95497	1.11114	1.2247	0.960**

## Sheet: FInal_format_trimoutmetbaocorr
		Relative abundance (%)			4 vs 9 months			9 vs 12 months
Phylum	Taxa	4 months	9 months	12 months	Log2 FC	VIP Sum	fdr p-value	Log2FC	VIP Sum	fdr p-value	Trend
Actinobacteria	Bifidobacteriaceae Bifidobacterium longum	0.00549086	0.00330517	0.00189608	-0.73231	2.70668	0.0424192	-0.801702	3.38185	0.0362326
	Bifidobacteriales	0.000170928	8.81687e-05	2.74198e-05	-0.955048	3.92978	0.011994	-1.68505	3.13385	0.00695675
	Bifidobacteriaceae**	0.368184	0.306825	0.267852	-0.26301	2.1774	0.502636	-0.195979	0.311438	0.511
Firmicutes	Ruminococcaceae Subdoligranulum	1.06488e-05	0.00310402	0.00961076	8.18731	1.26663	0.0107356	1.63051	3.56944	0.00695675
	Ruminococcaceae Ruminococcus	1.94868e-05	0.00103513	0.00466746	5.73116	1.21927	0.011994	2.17283	3.45428	0.0163045
	Ruminococcaceae Faecalibacterium	0.000110136	0.0111164	0.0361886	6.65725	1.83869	0.00341006	1.70285	6.60231	0.00341006
	Ruminococcaceae	0.00175079	0.007676	0.0205764	2.13235	2.33149	0.00341006	1.42256	7.18634	0.00341006
	Ruminococcaceae Ruminococcaceae	6.923e-05	0.000251912	0.00159854	1.86345	0.173495	0.0149603	2.66576	4.3869	0.00695675
	Lachnospiraceae Tyzzerella	0.00014429	0.000182161	0.000118146	3.12535	1.93179	0.0135268	1.81717	2.47666	0.00828157
	Lachnospiraceae Sellimonas	2.60127e-05	0.000226991	0.000799892	0.96395	0.434133	0.0333774	2.24533	3.40132	0.026501
	Lachnospiraceae Roseburia	8.42844e-05	0.000426285	0.0018911	7.41945	1.40629	0.0424192	0.775395	0.565376	0.0329032
	Lachnospiraceae Lachnospiraceae	2.70213e-05	0.00796892	0.00281772	2.33848	1.09624	0.00341006	2.14934	3.71896	0.00341006
	Lachnospiraceae Coprococcus	4.10658e-05	0.00674764	0.00546952	1.69461	0.425817	0.00341006	3.12436	7.97933	0.00341006
	Lachnospiraceae Blautia	1e-14	0.000256437	0.000110294	2.42928	3.45121	0.00927536	0.702705	1.29484	0.00341006
	Lachnospiraceae	0.0188607	0.110013	0.137104	2.54422	7.56714	0.00341006	0.317604	0.0534167	0.00341006
	Erysipelotrichaceae Turicibacter	1.821e-06	2.63988e-05	0.000155876	3.85767	2.45195	0.0370362	2.56185	0.960711	0.043831
	Unclassified Clostridia	0.000107473	0.000582091	0.000767997	2.43728	8.64138	0.00341006	0.399854	0.791228	0.00341006
	Clostridiales	0.0122361	0.0407588	0.0613306	1.73597	6.13445	0.00341006	0.589498	2.97555	0.00341006
	Bacillales	4.69907e-05	0.000104895	0.000587831	1.1585	0.0430704	0.00756169	2.48646	5.27923	0.00527009
	Peptostreptococcaceae Intestinibacter	2.32206e-05	0.00063619	0.000707455	4.77598	10.2701	0.00756169	0.153181	1.92802	0.00341006
	Peptostreptococcaceae	0.000570525	0.00384187	0.00365533	2.75145	5.03819	0.0416202	-0.0718083	1.67267	0.0356745
	Peptostreptococcaceae Peptoclostridium	0.000179281	0.00157911	0.00117568	3.13882	5.0665	0.0253623	-0.425619	1.8882	0.0112202
	Veillonellaceae	0.00172938	0.0136332	0.0104276	2.9788	7.677	0.00756169	-0.386722	0.545841	0.00828157
	Firmicutes Unclassified	0.00281358	0.00907343	0.00790589	1.68924	3.51656	0.0396659	-0.198722	0.930339	0.0210804
	Clostridiaceae Clostridium sensu stricto	0.000266549	3.56854e-06	0.00303796	-2.39899	2.3604	0.00927536	-0.962262	5.90659	0.0112202
	Clostridiaceae Clostridium neonatale	0.000222037	2.25259e-06	0	-6.62307	3.2286	0.00341006	-27.747	1.46223	0.00341006
	Ruminococcaceae Butyricicoccus	0.000355444	6.1918e-05	0.00305251	-2.52119	2.305	0.00644122	5.62349	6.76103	0.00341006
	Erysipelotrichaceae Holdemanella	4.80526e-06	3.74808e-06	0.000626383	-0.358462	0.959841	0.0107356	7.38475	5.38844	0.00527009
	Erysipelotrichaceae Erysipelotrichaceae	3.47226e-05	2.1809e-05	0.00151238	-0.670952	0.350703	0.00341006	6.11576	4.60202	0.00341006
	Bacillaceae	4.99233e-06	7.76368e-07	0.000189208	-2.6849	0.124987	0.00341006	7.92901	5.709	0.00527009
	Bacillaceae Bacillus	5.4658e-05	3.644e-05	0.00202266	-0.584911	0.0328415	0.00756169	5.79458	5.86844	0.00527009
	Christensenellaceae Christensenellaceae	2.23533e-05	7.90623e-06	0.000953303	-1.49943	1.46797	0.00341006	6.9138	6.2494	0.00527009
Proteobacteria	Enterobacteriaceae Enterobacteriaceae	0.0721467	0.0210061	0.0109229	-1.77281	2.84282	0.00341006	-1.1715	0.877345	0.00828157
	Enterobacteriaceae Escherichia-Shigella	0.00578487	0.00058743	0.000220856	-1.78013	5.65374	0.00341006	-0.943452	3.9018	0.00341006
	Enterobacteriaceae Salmonella enterica PA	0.000849687	0.00020173	5.98922e-05	-2.0745	6.53307	0.00341006	-1.75199	6.40916	0.00341006
	Enterobacteriaceae	0.164042	0.0382367	0.0186504	-2.10103	7.82557	0.00341006	-1.03575	6.01915	0.00341006
	Enterobacteriales	0.000461288	4.1486e-05	3.42557e-05	-3.47497	7.68433	0.00341006	-0.27628	0.547121	0.00341006
	Gammaproteobacteria Unclassified	0.00840551	0.00183645	0.00129102	-2.19442	8.24022	0.00341006	-0.508402	1.27341	0.00341006
	Vibrionaceae Vibrio	0.000208193	8.7094e-05	7.74627e-05	-1.25727	2.93489	0.0370362	-0.169073	0.010512	0.0322061
	Moraxellaceae Acinetobacter	6.1512e-06	4.63554e-06	0.00375319	-0.408132	1.93483	0.00756169	9.66117	5.38417	0.0099952
	Pseudomonadaceae Pseudomonas	1.41767e-05	4.34398e-06	0.00124818	-1.70643	0.202202	0.0376028	8.16659	5.21846	0.0238704
	Proteobacteria Unclassified	0.000417569	0.000144355	0.000257536	-1.53239	5.15869	0.0469303	0.835147	2.005	0.06
	Micrococcaceae Rothia	0.000468727	0.000166529	0.000171167	-1.49297	3.21521	0.0370362	0.0396283	0.0827969	0.0335637
Proteobacteria
Verrucomicroba
