# Supplementary material for: Adaptation of the infant gut microbiome during the complementary feeding transition
Source: PLoS One. 2022 Jul 14;17(7):e0270213. doi: 10.1371/journal.pone.0270213 (PMC9282554; doi:10.1371/journal.pone.0270213)
Supplement: S2 File — (ZIP) [file pone.0270213.s002.zip › Final docs/Process docs/Metabolomics_Annotate_Key.xlsx]

## Sheet: HILIC
Key	Current closest matches
M454T860
M146T663	Acetylcadaverine
M128T663	Acetylcadaverine
M160T645	Indole-2-Carboxylic
M159T644	Allantoin
M277T669	Prolyl-threonine
M132T679	N-acetyleputrescine
M114T679	N-acetyleputrescine
M187T640	Choline
M246T593	Asparaginylhydroxyproline
M246T631	Hydroxyprolyl-Asparagine
M182T548	8-Hydroxy-7-methylguanine
M218T937	3-hyrdroxyhippuric acid
M218T938	3-hyrdroxyhippuric acid
M265T806	Glutaminylthreonine
M265T624	Glutaminylthreonine
M256T615	7,8-Dihydroneopterin
M433T629	Genistin
M407T651	Tryptophanamide? Unknown
M241T910	Asymmetric dimethyl arginine
M203T911	Asymmetric dimethyl arginine
M151T519	4-Hydroxyphenylacetic Acid
M137T500
M159T499	Hypoxanthine
M230T648	Isoleucyl-Valine
M231T648	Valylisoleucine
M153T521	Xanthine
M244T466	Cytidine
M469T944
M309T861	3-O-a-L-Fucopyranosyl-D-glucose/ 2-O-a-L-Fucopyranosyl-galactose
M190T921	N6,N6,N6-Trimethyl-L-lysine isotope
M91T766	Alanine
M90T766	Alanine
M120T780	L-Threonine
M106T832	Serine
M175T741	Glycylvaline dipeptides
M244T624	N-Acetylgalactosamine

## Sheet: Lipid
Lipid	Annotation	Unique
M358T41	MG 17:2; [M+NH4]+	1
M370T42	MG 18:3; [M+NH4]+	2
M358T56	MG 17:2; [M+NH4]+	3
M370T59	MG 18:3; [M+NH4]+	4
M355T65	MG(18:2)+H	5
M300T91	So(d18:1)+H	6
M424T101	MG 22:4; [M+NH4]+	7
M302T104	So(d18:0)+H	8
M522T122	lysoPC 18:1; [M+H]+	9
M400T127	MG 20:2; [M+NH4]+	10
M402T127	MG 20:1; [M+NH4]+	11
M482T177	PE(18:0e)+H	12
M394T180	MG 20:5; [M+NH4]+	13
M428T189	MG 22:2; [M+NH4]+	14
M370T200	MG 18:3; [M+NH4]+	15
M374T208	MG 18:1; [M+NH4]+	16
M400T214	MG 20:2; [M+NH4]+	17
M432T216	DG 21:0; [M+NH4]+	18
M394T226	MG 20:5; [M+NH4]+	19
M423T231	DG(8:0/12:0)+Na	20
M618T241	DG(18:2/18:2)+H	21
M386T262	So(d24:0)+H	22
M451T272	DG(10:0/12:0)+Na	23
M741T297	PE 34:1; [M+Na]+	24
M479T315	DG(12:0/12:0)+Na	25
M582T344	TG(33:0p)+H	26
M879T357	CerG2(d18:1/16:0+O)+H	27
M643T360	DG 37:7; [M+NH4]+	28
M659T360	DG 38:6; [M+NH4]+	29
M534T368	DG 29:5; [M+NH4]+	30
M581T368	Cer(d18:1/18:1+O)+H	31
M692T369	SM 33:0; [M]+	32
M739T369	CerG1(d34:1+O)+Na	33
M585T373	DG 32:1; [M+NH4]+	34
M607T373	DG 34:4; [M+NH4]+	35
M510T375	Cer(d16:1/16:0)+H	36
M544T378	TG(8:0/8:0/12:0)+NH4	37
M573T381	DG 31:0; [M+NH4]+	38
M537T383	Cer(d18:2/16:0)+H	39
M541T384	Cer(d16:0/18:0)+H	40
M719T390	CerG1(d18:0/16:0+O)+H	41
M513T393	Cer(d16:0/16:0)+H	42
M563T393	Cer(d18:1/18:2)+H	43
M483T398	MG(27:1)+H	44
M484T398	MG 26:2; [M+NH4]+	45
M525T402	Cer(d17:1/16:0)+H	46
M555T405	Cer(d18:1/16:0+O)+H	47
M537T405	Cer(d16:0/18:2)+H	48
M589T407	Cer(d18:1/20:3)+H	49
M571T407	Cer(d18:0/17:0+O)+H	50
M587T409	Cer(d18:0/18:2)+Na	51
M577T425	TG(8:0/10:0/12:0)+Na	52
M572T425	TG(8:0/10:0/12:0)+NH4	53
M539T427	Cer(d18:1/16:0)+H	54
M565T433	Cer(d18:1/18:1)+H	55
M639T439	DG(16:0/20:4)+Na	56
M563T444	Cer(d34:0)+Na	57
M589T448	Cer(d36:1)+Na	58
M593T472	MG(34:4)+NH4	59
M629T472	TG(18:0/8:0/8:0)+NH4	60
M601T473	TG(8:0/12:0/12:0)+NH4	61
M569T495	Cer(d18:0/18:0)+H	62
M611T497	Cer(d18:1/20:0+O)+H	63
M657T518	TG(6:0/12:0/18:0)+NH4	64
M496T78	LPC(16:0)+H	65
M520T87	LPC(18:2)+H	66
M496T109	LPC(16:0)+H	67
M518T110	LPC(16:0)+Na	68
M454T110	PE(16:0e)+H	69
M524T175	LPC(18:0)+H	70
M546T177	LPC(18:0)+Na	71
M510T200	LPC(18:0e)+H	72
M524T202	LPC(18:0)+H	73
M676T321	SM(d32:1)+H	74
M717T321	PE(16:0/18:2)+H	75
M719T364	PE(16:0/18:1)+H	76
M704T370	SM(d34:1)+H	77
M701T384	CerG1(d18:1/16:0)+H	78
M703T404	CerG1(d18:0/16:0)+H	79
M454T405	PE(16:0e)+H	80
M633T406	DG(18:3/18:2)+NH4	81
M732T427	SM(d36:1)+H	82
M761T433	PC(16:0/18:1)+H	83
M729T434	CerG1(d36:1)+H	84
M452T111	LPE(16:0)-H	85
M537T127	MGMG(16:0)+HCOO	86
M568T175	LPC(18:0)+HCOO	87
M480T177	LPE(18:0)-H	88
M419T191	cPA(18:0)-H	89
M303T195	FA(20:4)-H	90
M464T196	LPE(18:0p)-H	91
M451T200	LPMe(18:0)-H	92
M329T201	FA(22:5)-H	93
M651T225	PG 27:0; [M-H]-	94
M649T232	PG 27:1; [M-H]-	95
M492T241	LPE(20:0p)-H	96
M592T255	PE 25:0; [M-H]-	97
M620T264	PE 27:0; [M-H]-	98
M620T284	PE 27:0; [M-H]-	99
M796T313	PG 38:5; [M-H]-	100
M812T314	PG 39:4; [M-H]-	101
M715T323	PE 34:2; [M-H]-	102
M798T329	PG 38:4; [M-H]-	103
M826T330	PG 40:4; [M-H]-	104
M780T349	MGDG 36:3; [M-H]-	105
M748T366	PG(16:0/18:1)-H	106
M752T368	MGDG 34:3; [M-H]-	107
M748T371	SM(d18:1/16:0)+HCOO	108
M747T401	PE 36:0; [M-H]-	109
M800T416	MGDG(16:0/18:2)+HCOO	110
M964T419	DGDG(16:0/18:1)+HCOO	111
M559T422	OAHFA(18:2/18:1)-H	112
M746T430	OAHFA(18:1/31:0)-H	113
M773T433	PE 38:1; [M-H]-	114
M802T454	MGDG(16:0/18:1)+HCOO	115
M561T460	OAHFA(18:2/18:0)-H	116
M801T481	PE 40:1; [M-H]-	117
M816T487	MGDG(16:0/19:1)+HCOO	118
M828T490	PG 40:3; [M-H]-	119
M564T495	OAHFA(18:1/18:0)-H	120
M830T499	MGDG(16:0/20:1)+HCOO	121
M845T541	PE 43:0; [M-H]-	122
M857T568	PE 44:1; [M-H]-	123
